# Supplementary material for: Probing the Topological Properties of Complex Networks Modeling Short Written Texts
Source: PLoS One. 2015 Feb 26;10(2):e0118394. doi: 10.1371/journal.pone.0118394 (PMC4342245; doi:10.1371/journal.pone.0118394)
Supplement: S1 Dataset — (ZIP) [file pone.0118394.s001.zip]

Archive with 71 entries (70 files):
- livros/
- livros/a1_adventures_sherlock_holmes.txt
- livros/a1_through_the_magic_door.txt
- livros/a1_tragedy_korosko.txt
- livros/a1_valley_of_fear.txt
- livros/a1_war_in_south_africa.txt
- livros/a2_draculas_guest.txt
- livros/a2_jewel_of_Seven_stars.txt
- livros/a2_lady_of_the_shorud.txt
- livros/a2_lair_of_the_white_worm.txt
- livros/a2_the_man.txt
- livros/a3_coral_reefs.txt
- livros/a3_different_forms_of_flowers.txt
- livros/a3_expression_of_emotions.txt
- livros/a3_geological_observations_on_south_america.txt
- livros/a3_volcanic_islands.txt
- livros/a4_beasts_and_super_beasts.txt
- livros/a4_chronicles_of_clovis.txt
- livros/a4_toys_of_peace.txt
- livros/a4_Unbearable.txt
- livros/a4_when_william_came.txt
- livros/adventures_of_huckleberry_fin.txt
- livros/adventures_of_Sally.txt
- livros/age_of_innocence.txt
- livros/american_notes.txt
- livros/anne_.txt
- livros/a_pair_of_blue_eyes.txt
- livros/barnaby_rudge.txt
- livros/clicking_of_cuthbert.txt
- livros/copperfield.txt
- livros/coral_reefs.txt
- livros/daniel_deronda.txt
- livros/dracula's guest.txt
- livros/emma.txt
- livros/far_from_the_madding_crowd.txt
- livros/geological_observations.txt
- livros/great_expectations.txt
- livros/hard_times.txt
- livros/indiscretions.txt
- livros/innocents_abroad.txt
- livros/jane_eyre.txt
- livros/jude_the_obscure.txt
- livros/lady_of_the_shroud.txt
- livros/lair_of_the_white_worm.txt
- livros/last_of_mohicans.txt
- livros/life_on_the_mississipi.txt
- livros/little_women.txt
- livros/madame_bovary.txt
- livros/mobi_dick.txt
- livros/moonstone.txt
- livros/sense_and_sensibility.txt
- livros/sherlock.txt
- livros/something_new.txt
- livros/tale_of_two_cities.txt
- livros/the_different_forms_of_flowers.txt
- livros/the_expression_of_the_emotions.txt
- livros/the_girl_on_a_boat.txt
- livros/the_hand_of_ethelberta.txt
- livros/the_jewel_of_seven_stars.txt
- livros/the_lost_world.txt
- livros/the_man.txt
- livros/the_mayor_of_casterbridge.txt
- livros/The_valley_of_fear.txt
- livros/the_war_in_south_africa.txt
- livros/uncle_bernac.txt
- livros/vanity_fair.txt
- livros/volcanic_islands.txt
- livros/voyage_out.txt
- livros/war_and_peace.txt
- livros/woman_in_white.txt
- livros/wuthering_weights.txt
