# Supplementary material for: Probing the Topological Properties of Complex Networks Modeling Short Written Texts
Source: PLoS One. 2015 Feb 26;10(2):e0118394. doi: 10.1371/journal.pone.0118394 (PMC4342245; doi:10.1371/journal.pone.0118394)
Supplement: S1 Dataset — (ZIP) [file pone.0118394.s001.zip › livros/a2_the_man.txt]

'I would rather be an angel than God!'

The voice of the speaker sounded clearly through the hawthorn tree.  The
young man and the young girl who sat together on the low tombstone looked
at each other.  They had heard the voices of the two children talking,
but had not noticed what they said; it was the sentiment, not the sound,
which roused their attention.

The girl put her finger to her lips to impress silence, and the man
nodded; they sat as still as mice whilst the two children went on
talking.

* * * * *

The scene would have gladdened a painter's heart.  An old churchyard.  The
church low and square-towered, with long mullioned windows, the yellow-
grey stone roughened by age and tender-hued with lichens.  Round it
clustered many tombstones tilted in all directions.  Behind the church a
line of gnarled and twisted yews.

The churchyard was full of fine trees.  On one side a magnificent cedar;
on the other a great copper beech.  Here and there among the tombs and
headstones many beautiful blossoming trees rose from the long green
grass.  The laburnum glowed in the June afternoon sunlight; the lilac,
the hawthorn and the clustering meadowsweet which fringed the edge of the
lazy stream mingled their heavy sweetness in sleepy fragrance.  The
yellow-grey crumbling walls were green in places with wrinkled
harts-tongues, and were topped with sweet-williams and spreading house-
leek and stone-crop and wild-flowers whose delicious sweetness made for
the drowsy repose of perfect summer.

But amid all that mass of glowing colour the two young figures seated on
the grey old tomb stood out conspicuously.  The man was in conventional
hunting-dress: red coat, white stock, black hat, white breeches, and top-
boots.  The girl was one of the richest, most glowing, and yet withal
daintiest figures the eye of man could linger on.  She was in
riding-habit of hunting scarlet cloth; her black hat was tipped forward
by piled-up masses red-golden hair.  Round her neck was a white lawn
scarf in the fashion of a man's hunting-stock, close fitting, and sinking
into a gold-buttoned waistcoat of snowy twill.  As she sat with the long
skirt across her left arm her tiny black top-boots appeared underneath.
Her gauntleted gloves were of white buckskin; her riding-whip was plaited
of white leather, topped with ivory and banded with gold.

Even in her fourteenth year Miss Stephen Norman gave promise of striking
beauty; beauty of a rarely composite character.  In her the various
elements of her race seemed to have cropped out.  The firm-set jaw, with
chin broader and more square than is usual in a woman, and the wide fine
forehead and aquiline nose marked the high descent from Saxon through
Norman.  The glorious mass of red hair, of the true flame colour, showed
the blood of another ancient ancestor of Northern race, and suited well
with the voluptuous curves of the full, crimson lips.  The purple-black
eyes, the raven eyebrows and eyelashes, and the fine curve of the
nostrils spoke of the Eastern blood of the far-back wife of the Crusader.
Already she was tall for her age, with something of that lankiness which
marks the early development of a really fine figure.  Long-legged, long-
necked, as straight as a lance, with head poised on the proud neck like a
lily on its stem.

Stephen Norman certainly gave promise of a splendid womanhood.  Pride,
self-reliance and dominance were marked in every feature; in her bearing
and in her lightest movement.

Her companion, Harold An Wolf, was some five years her senior, and by
means of those five years and certain qualities had long stood in the
position of her mentor.  He was more than six feet two in height, deep-
chested, broad-shouldered, lean-flanked, long-armed and big-handed.  He
had that appearance strength, with well-poised neck and forward set of
the head, which marks the successful athlete.

The two sat quiet, listening.  Through the quiet hum of afternoon came
the voices of the two children.  Outside the lich-gate, under the shade
of the spreading cedar, the horses stamped occasionally as the flies
troubled them.  The grooms were mounted; one held the delicate-limbed
white Arab, the other the great black horse.

'I would rather be an angel than God!'

The little girl who made the remark was an ideal specimen of the village
Sunday-school child.  Blue-eyed, rosy-cheeked, thick-legged, with her
straight brown hair tied into a hard bunch with a much-creased, cherry-
coloured ribbon.  A glance at the girl would have satisfied the most
sceptical as to her goodness.  Without being in any way smug she was
radiant with self-satisfaction and well-doing.  A child of the people; an
early riser; a help to her mother; a good angel to her father; a little
mother to her brothers and sisters; cleanly in mind and body;
self-reliant, full of faith, cheerful.

The other little girl was prettier, but of a more stubborn type; more
passionate, less organised, and infinitely more assertive.  Black-haired,
black-eyed, swarthy, large-mouthed, snub-nosed; the very type and essence
of unrestrained, impulsive, emotional, sensual nature.  A seeing eye
would have noted inevitable danger for the early years of her womanhood.
She seemed amazed by the self-abnegation implied by her companion's
statement; after a pause she replied:

'I wouldn't!  I'd rather be up at the top of everything and give orders
to the angels if I chose.  I can't think, Marjorie, why you'd rather take
orders than give them.'

'That's just it, Susan.  I don't want to give orders; I'd rather obey
them.  It must be very terrible to have to think of things so much, that
you want everything done your own way.  And besides, I shouldn't like to
have to be just!'

'Why not?' the voice was truculent, though there was wistfulness in it
also.

'Oh Susan.  Just fancy having to punish; for of course justice needs
punishing as well as praising.  Now an angel has such a nice time,
helping people and comforting them, and bringing sunshine into dark
places.  Putting down fresh dew every morning; making the flowers grow,
and bringing babies and taking care of them till their mothers find them.
Of course God is very good and very sweet and very merciful, but oh, He
must be very terrible.'

'All the same I would rather be God and able to do things!'

Then the children moved off out of earshot.  The two seated on the
tombstone looked after them.  The first to speak was the girl, who said:

'That's very sweet and good of Marjorie; but do you know, Harold, I like
Susie's idea better.'

'Which idea was that, Stephen?'

'Why, didn't you notice what she said: "I'd like to be God and be able to
do things"?'

'Yes,' he said after a moment's reflection.  'That's a fine idea in the
abstract; but I doubt of its happiness in the long-run.'

'Doubt of its happiness?  Come now? what could there be better, after
all?  Isn't it good enough to be God?  What more do you want?'

The girl's tone was quizzical, but her great black eyes blazed with some
thought of sincerity which lay behind the fun.  The young man shook his
head with a smile of kindly tolerance as he answered:

'It isn't that--surely you must know it.  I'm ambitious enough, goodness
knows; but there are bounds to satisfy even me.  But I'm not sure that
the good little thing isn't right.  She seemed, somehow, to hit a bigger
truth than she knew: "fancy having to be just."'

'I don't see much difficulty in that.  Anyone can be just!'

'Pardon me,' he answered, 'there is perhaps nothing so difficult in the
whole range of a man's work.'  There was distinct defiance in the girl's
eyes as she asked:

'A man's work!  Why a man's work?  Isn't it a woman's work also?'

'Well, I suppose it ought to be, theoretically; practically it isn't.'

'And why not, pray?'  The mere suggestion of any disability of woman as
such aroused immediate antagonism.  Her companion suppressed a smile as
he answered deliberately:

'Because, my dear Stephen, the Almighty has ordained that justice is not
a virtue women can practise.  Mind, I do not say women are unjust.  Far
from it, where there are no interests of those dear to them they can be
of a sincerity of justice that can make a man's blood run cold.  But
justice in the abstract is not an ordinary virtue: it has to be
considerate as well as stern, and above all interest of all kinds and of
every one--'  The girl interrupted hotly:

'I don't agree with you at all.  You can't give an instance where women
are unjust.  I don't mean of course individual instances, but classes of
cases where injustice is habitual.'  The suppressed smile cropped out now
unconsciously round the man's lips in a way which was intensely
aggravating to the girl.

'I'll give you a few,' he said.  'Did you ever know a mother just to a
boy who beat her own boy at school?'  The girl replied quietly:

'Ill-treatment and bullying are subjects for punishment, not justice.'

'Oh, I don't mean that kind of beating.  I mean getting the prizes their
own boys contended for; getting above them in class; showing superior
powers in running or cricket or swimming, or in any of the forms of
effort in which boys vie with each other.'  The girl reflected, then she
spoke:

'Well, you may be right.  I don't altogether admit it, but I accept it as
not on my side.  But this is only one case.'

'A pretty common one.  Do you think that Sheriff of Galway, who in
default of a hangman hanged his son with his own hands, would have done
so if he had been a woman?'  The girl answered at once:

'Frankly, no.  I don't suppose the mother was ever born who would do such
a thing.  But that is not a common case, is it?  Have you any other?'  The
young man paused before he spoke:

'There is another, but I don't think I can go into it fairly with you.'

'Why not?'

'Well, because after all you know, Stephen, you are only a girl and you
can't be expected to know.'  The girl laughed:

'Well, if it's anything about women surely a girl, even of my tender age,
must know something more of it, or be able to guess at, than any young
man can.  However, say what you think and I'll tell you frankly if I
agree--that is if a woman can be just, in such a matter.'

'Shortly the point is this: Can a woman be just to another woman, or to a
man for the matter of that, where either her own affection or a fault of
the other is concerned?'

'I don't see any reason to the contrary.  Surely pride alone should
ensure justice in the former case, and the consciousness of superiority
in the other.'  The young man shook his head:

'Pride and the consciousness of superiority!  Are they not much the same
thing.  But whether or no, if either of them has to be relied on, I'm
afraid the scales of Justice would want regulating, and her sword should
be blunted in case its edge should be turned back on herself.  I have an
idea that although pride might be a guiding principle with you
individually, it would be a failure with the average.  However, as it
would be in any case a rule subject to many exceptions I must let it go.'

Harold looked at his watch and rose.  Stephen followed him; transferring
her whip into the hand which held up the skirt, she took his arm with her
right hand in the pretty way in which a young girl clings to her elders.
Together they went out at the lich-gate.  The groom drew over with the
horses.  Stephen patted hers and gave her a lump of sugar.  Then putting
her foot into Harold's ready hand she sprang lightly into the saddle.
Harold swung himself into his saddle with the dexterity of an
accomplished rider.

As the two rode up the road, keeping on the shady side under the trees,
Stephen said quietly, half to herself, as if the sentence had impressed
itself on her mind:

'To be God and able to do things!'

Harold rode on in silence.  The chill of some vague fear was upon him.


CHAPTER I--STEPHEN


Stephen Norman of Normanstand had remained a bachelor until close on
middle age, when the fact took hold of him that there was no immediate
heir to his great estate.  Whereupon, with his wonted decision, he set
about looking for a wife.

He had been a close friend of his next neighbour, Squire Rowly, ever
since their college days.  They had, of course, been often in each
other's houses, and Rowly's young sister--almost a generation younger
than himself, and the sole fruit of his father's second marriage--had
been like a little sister to him too.  She had, in the twenty years which
had elapsed, grown to be a sweet and beautiful young woman.  In all the
past years, with the constant opportunity which friendship gave of close
companionship, the feeling never altered.  Squire Norman would have been
surprised had he been asked to describe Margaret Rowly and found himself
compelled to present the picture of a woman, not a child.

Now, however, when his thoughts went womanward and wifeward, he awoke to
the fact that Margaret came within the category of those he sought.  His
usual decision ran its course.  Semi-brotherly feeling gave place to a
stronger and perhaps more selfish feeling.  Before he even knew it, he
was head over ears in love with his pretty neighbour.

Norman was a fine man, stalwart and handsome; his forty years sat so
lightly on him that his age never seemed to come into question in a
woman's mind.  Margaret had always liked him and trusted him; he was the
big brother who had no duty in the way of scolding to do.  His presence
had always been a gladness; and the sex of the girl, first unconsciously
then consciously, answered to the man's overtures, and her consent was
soon obtained.

When in the fulness of time it was known that an heir was expected,
Squire Norman took for granted that the child would be a boy, and held
the idea so tenaciously that his wife, who loved him deeply, gave up
warning and remonstrance after she had once tried to caution him against
too fond a hope.  She saw how bitterly he would be disappointed in case
it should prove to be a girl.  He was, however, so fixed on the point
that she determined to say no more.  After all, it might be a boy; the
chances were equal.  The Squire would not listen to any one else at all;
so as the time went on his idea was more firmly fixed than ever.  His
arrangements were made on the base that he would have a son.  The name
was of course decided.  Stephen had been the name of all the Squires of
Normanstand for ages--as far back as the records went; and Stephen the
new heir of course would be.

Like all middle-aged men with young wives he was supremely anxious as the
time drew near.  In his anxiety for his wife his belief in the son became
passive rather than active.  Indeed, the idea of a son was so deeply
fixed in his mind that it was not disturbed even by his anxiety for the
young wife he idolised.

When instead of a son a daughter was born, the Doctor and the nurse, who
knew his views on the subject, held back from the mother for a little the
knowledge of the sex.  Dame Norman was so weak that the Doctor feared
lest anxiety as to how her husband would bear the disappointment, might
militate against her.  Therefore the Doctor sought the Squire in his
study, and went resolutely at his task.

'Well, Squire, I congratulate you on the birth of your child!'  Norman
was of course struck with the use of the word 'child'; but the cause of
his anxiety was manifested by his first question:

'How is she, Doctor?  Is she safe?'  The child was after all of secondary
importance!  The Doctor breathed more freely; the question had lightened
his task.  There was, therefore, more assurance in his voice as he
answered:

'She is safely through the worst of her trouble, but I am greatly anxious
yet.  She is very weak.  I fear anything that might upset her.'

The Squire's voice came quick and strong:

'There must be no upset!  And now tell me about my son?'  He spoke the
last word half with pride, half bashfully.

'Your son is a daughter!'  There was silence for so long that the Doctor
began to be anxious.  Squire Norman sat quite still; his right hand
resting on the writing-table before him became clenched so hard that the
knuckles looked white and the veins red.  After a long slow breath he
spoke:

'She, my daughter, is well?'  The Doctor answered with cheerful alacrity:

'Splendid!--I never saw a finer child in my life.  She will be a comfort
and an honour to you!'  The Squire spoke again:

'What does her mother think?  I suppose she's very proud of her?'

'She does not know yet that it is a girl.  I thought it better not to let
her know till I had told you.'

'Why?'

'Because--because--Norman, old friend, you know why!  Because you had set
your heart on a son; and I know how it would grieve that sweet young wife
and mother to feel your disappointment.  I want your lips to be the first
to tell her; so that on may assure her of your happiness in that a
daughter has been born to you.'

The Squire put out his great hand and laid it on the other's shoulder.
There was almost a break in his voice as he said:

'Thank you, my old friend, my true friend, for your thought.  When may I
see her?'

'By right, not yet.  But, as knowing your views, she may fret herself
till she knows, I think you had better come at once.'

All Norman's love and strength combined for his task.  As he leant over
and kissed his young wife there was real fervour in his voice as he said:

'Where is my dear daughter that you may place her in my arms?'  For an
instant there came a chill to the mother's heart that her hopes had been
so far disappointed; but then came the reaction of her joy that her
husband, her baby's father, was pleased.  There was a heavenly dawn of
red on her pale face as she drew her husband's head down and kissed him.

'Oh, my dear,' she said, 'I am so happy that you are pleased!'  The nurse
took the mother's hand gently and held it to the baby as she laid it in
the father's arms.

He held the mother's hand as he kissed the baby's brow.

The Doctor touched him gently on the arm and beckoned him away.  He went
with careful footsteps, looking behind as he went.

After dinner he talked with the Doctor on various matters; but presently
he asked:

'I suppose, Doctor, it is no sort of rule that the first child regulates
the sex of a family?'

'No, of course not.  Otherwise how should we see boys and girls mixed in
one family, as is nearly always the case.  But, my friend,' he went on,
'you must not build hopes so far away.  I have to tell you that your wife
is far from strong.  Even now she is not so well as I could wish, and
there yet may be change.'  The Squire leaped impetuously to his feet as
he spoke quickly:

'Then why are we waiting here?  Can nothing be done?  Let us have the
best help, the best advice in the world.'  The Doctor raised his hand.

'Nothing can be done as yet.  I have only fear.'

'Then let us be ready in case your fears should be justified!  Who are
the best men in London to help in such a case?'  The Doctor mentioned two
names; and within a few minutes a mounted messenger was galloping to
Norcester, the nearest telegraph centre.  The messenger was to arrange
for a special train if necessary.  Shortly afterwards the Doctor went
again to see his patient.  After a long absence he came back, pale and
agitated.  Norman felt his heart sink when he saw him; a groan broke from
him as the Doctor spoke:

'She is much worse!  I am in great fear that she may pass away before the
morning!'  The Squire's strong voice was clouded, with a hoarse veil as
he asked:

'May I see her?'

'Not yet; at present she is sleeping.  She may wake strengthened; in
which case you may see her.  But if not--'

'If not?'--the voice was not like his own.

'Then I shall send for you at once!'  The Doctor returned to his vigil.
The Squire, left alone, sank on his knees, his face in his hands; his
great shoulders shook with the intensity of his grief.

An hour or more passed before he heard hurried steps.  He sprang to the
door:

'Well?'

'You had better come now.'

'Is she better?'

'Alas! no.  I fear her minutes are numbered.  School yourself, my dear
old friend!  God will help you in this bitter hour.  All you can do now
is to make her last moments happy.'

'I know!  I know!' he answered in a voice so calm that his companion
wondered.

When they came into the room Margaret was dozing.  When her eyes opened
and she found her husband beside her bed there spread over her face a
glad look; which, alas! soon changed to one of pain.  She motioned to him
to bend down.  He knelt and put his head beside her on the pillow; his
arms went tenderly round her as though by his iron devotion and strength
he would shield her from all harm.  Her voice came very low and in broken
gasps; she was summoning all her strength that she might speak:

'My dear, dear husband, I am so sad at leaving you!  You have made me so
happy, and I love you so!  Forgive me, dear, for the pain I know you will
suffer when I am gone!  And oh, Stephen, I know you will cherish our
little one--yours and mine--when I am gone.  She will have no mother; you
will have to be father and mother too.'

'I will hold her in my very heart's core, my darling, as I hold you!'  He
could hardly speak from emotion.  She went on:

'And oh, my dear, you will not grieve that she is not a son to carry on
your name?'  And then a sudden light came into her eyes; and there was
exultation in her weak voice as she said:

'She is to be our only one; let her be indeed our son!  Call her the name
we both love!'  For answer he rose and laid his hand very, very tenderly
on the babe as he said:

'This dear one, my sweet wife, who will carry your soul in her breast,
will be my son; the only son I shall ever have.  All my life long I
shall, please Almighty God, so love her--our little Stephen--as you and I
love each other!'

She laid her hand on his so that it touched at once her husband and her
child.  Then she raised the other weak arm, and placed it round his neck,
and their lips met.  Her soul went out in this last kiss.


CHAPTER II--THE HEART OF A CHILD


For some weeks after his wife's death Squire Norman was overwhelmed with
grief.  He made a brave effort, however, to go through the routine of his
life; and succeeded so far that he preserved an external appearance of
bearing his loss with resignation.  But within, all was desolation.

Little Stephen had winning ways which sent deep roots into her father's
heart.  The little bundle of nerves which the father took into his arms
must have realised with all its senses that, in all that it saw and heard
and touched, there was nothing but love and help and protection.
Gradually the trust was followed by expectation.  If by some chance the
father was late in coming to the nursery the child would grow impatient
and cast persistent, longing glances at the door.  When he came all was
joy.

Time went quickly by, and Norman was only recalled to its passing by the
growth of his child.  Seedtime and harvest, the many comings of nature's
growth were such commonplaces to him, and had been for so many years,
that they made on him no impressions of comparison.  But his baby was one
and one only.  Any change in it was not only in itself a new experience,
but brought into juxtaposition what is with what was.  The changes that
began to mark the divergence of sex were positive shocks to him, for they
were unexpected.  In the very dawn of babyhood dress had no special
import; to his masculine eyes sex was lost in youth.  But, little by
little, came the tiny changes which convention has established.  And with
each change came to Squire Norman the growing realisation that his child
was a woman.  A tiny woman, it is true, and requiring more care and
protection and devotion than a bigger one; but still a woman.  The pretty
little ways, the eager caresses, the graspings and holdings of the
childish hands, the little roguish smiles and pantings and flirtings were
all but repetitions in little of the dalliance of long ago.  The father,
after all, reads in the same book in which the lover found his knowledge.

At first there was through all his love for his child a certain
resentment of her sex.  His old hope of a son had been rooted too deeply
to give way easily.  But when the conviction came, and with it the habit
of its acknowledgment, there came also a certain resignation, which is
the halting-place for satisfaction.  But he never, not then nor
afterwards, quite lost the old belief that Stephen was indeed a son.
Could there ever have been a doubt, the remembrance of his wife's eyes
and of her faint voice, of her hope and her faith, as she placed her baby
in his arms would have refused it a resting-place.  This belief tinged
all his after-life and moulded his policy with regard to his girl's
upbringing.  If she was to be indeed his son as well as his daughter, she
must from the first be accustomed to boyish as well as to girlish ways.
This, in that she was an only child, was not a difficult matter to
accomplish.  Had she had brothers and sisters, matters of her sex would
soon have found their own level.

There was one person who objected strongly to any deviation from the
conventional rule of a girl's education.  This was Miss Laetitia Rowly,
who took after a time, in so far as such a place could be taken, that of
the child's mother.  Laetitia Rowly was a young aunt of Squire Rowly of
Norwood; the younger sister of his father and some sixteen years his own
senior.  When the old Squire's second wife had died, Laetitia, then a
conceded spinster of thirty-six, had taken possession of the young
Margaret.  When Margaret had married Squire Norman, Miss Rowly was well
satisfied; for she had known Stephen Norman all her life.  Though she
could have wished a younger bridegroom for her darling, she knew it would
be hard to get a better man or one of more suitable station in life.  Also
she knew that Margaret loved him, and the woman who had never found the
happiness of mutual love in her own life found a pleasure in the romance
of true love, even when the wooer was middle-aged.  She had been
travelling in the Far East when the belated news of Margaret's death came
to her.  When she had arrived home she announced her intention of taking
care of Margaret's child, just as she had taken care of Margaret.  For
several reasons this could not be done in the same way.  She was not old
enough to go and live at Normanstand without exciting comment; and the
Squire absolutely refused to allow that his daughter should live anywhere
except in his own house.  Educational supervision, exercised at such
distance and so intermittently, could neither be complete nor exact.

Though Stephen was a sweet child she was a wilful one, and very early in
life manifested a dominant nature.  This was a secret pleasure to her
father, who, never losing sight of his old idea that she was both son and
daughter, took pleasure as well as pride out of each manifestation of her
imperial will.  The keen instinct of childhood, which reasons in feminine
fashion, and is therefore doubly effective in a woman-child, early
grasped the possibilities of her own will.  She learned the measure of
her nurse's foot and then of her father's; and so, knowing where lay the
bounds of possibility of the achievement of her wishes, she at once
avoided trouble and learned how to make the most of the space within the
limit of her tether.

It is not those who 'cry for the Moon' who go furthest or get most in
this limited world of ours.  Stephen's pretty ways and unfailing good
temper were a perpetual joy to her father; and when he found that as a
rule her desires were reasonable, his wish to yield to them became a
habit.

Miss Rowly seldom saw any individual thing to disapprove of.  She it was
who selected the governesses and who interviewed them from time to time
as to the child's progress.  Not often was there any complaint, for the
little thing had such a pretty way of showing affection, and such a
manifest sense of justified trust in all whom she encountered, that it
would have been hard to name a specific fault.

But though all went in tears of affectionate regret, and with eminently
satisfactory emoluments and references, there came an irregularly timed
succession of governesses.

Stephen's affection for her 'Auntie' was never affected by any of the
changes.  Others might come and go, but there no change came.  The
child's little hand would steal into one of the old lady's strong ones,
or would clasp a finger and hold it tight.  And then the woman who had
never had a child of her own would feel, afresh each time, as though the
child's hand was gripping her heart.

With her father she was sweetest of all.  And as he seemed to be pleased
when she did anything like a little boy, the habit of being like one
insensibly grew on her.

An only child has certain educational difficulties.  The true learning is
not that which we are taught, but that which we take in for ourselves
from experience and observation, and children's experiences and
observation, especially of things other than repressive, are mainly of
children.  The little ones teach each other.  Brothers and sisters are
more with each other than are ordinary playmates, and in the familiarity
of their constant intercourse some of the great lessons, so useful in
after-life, are learned.  Little Stephen had no means of learning the
wisdom of give-and-take.  To her everything was given, given bountifully
and gracefully.  Graceful acceptance of good things came to her
naturally, as it does to one who is born to be a great lady.  The
children of the farmers in the neighbourhood, with whom at times she
played, were in such habitual awe of the great house, that they were
seldom sufficiently at ease to play naturally.  Children cannot be on
equal terms on special occasions with a person to whom they have been
taught to bow or courtesy as a public habit.  The children of
neighbouring landowners, who were few and far between, and of the
professional people in Norcester, were at such times as Stephen met them,
generally so much on their good behaviour, that the spontaneity of play,
through which it is that sharp corners of individuality are knocked off
or worn down, did not exist.

And so Stephen learned to read in the Book of Life; though only on one
side of it.  At the age of six she had, though surrounded with loving
care and instructed by skilled teachers, learned only the accepting side
of life.  Giving of course there was in plenty, for the traditions of
Normanstand were royally benevolent; many a blessing followed the little
maid's footsteps as she accompanied some timely aid to the sick and needy
sent from the Squire's house.  Moreover, her Aunt tried to inculcate
certain maxims founded on that noble one that it is more blessed to give
than to receive.  But of giving in its true sense: the giving that which
we want for ourselves, the giving that is as a temple built on the rock
of self-sacrifice, she knew nothing.  Her sweet and spontaneous nature,
which gave its love and sympathy so readily, was almost a bar to
education: it blinded the eyes that would have otherwise seen any defect
that wanted altering, any evil trait that needed repression, any lagging
virtue that required encouragement--or the spur.


CHAPTER III--HAROLD


Squire Norman had a clerical friend whose rectory of Carstone lay some
thirty miles from Normanstand.  Thirty miles is not a great distance for
railway travel; but it is a long drive.  The days had not come, nor were
they ever likely to come, for the making of a railway between the two
places.  For a good many years the two men had met in renewal of their
old University days.  Squire Norman and Dr. An Wolf had been chums at
Trinity, Cambridge, and the boyish friendship had ripened and lasted.
When Harold An Wolf had put in his novitiate in a teeming Midland
manufacturing town, it was Norman's influence which obtained the
rectorship for his friend.  It was not often that they could meet, for An
Wolf's work, which, though not very exacting, had to be done
single-handed, kept him to his post.  Besides, he was a good scholar and
eked out a small income by preparing a few pupils for public school.  An
occasional mid-week visit to Normanstand in the slack time of school work
on the Doctor's part, and now and again a drive by Norman over to the
rectory, returning the next day, had been for a good many years the
measure of their meeting.  Then An Wolf's marriage and the birth of a son
had kept him closer to home.  Mrs. An Wolf had been killed in a railway
accident a couple of years after her only child had been born; and at the
time Norman had gone over to render any assistance in his power to the
afflicted man, and to give him what was under the circumstances his best
gift, sympathy.  After an interval of a few years the Squire's courtship
and marriage, at which his old friend had assisted, had confined his
activities to a narrower circle.  The last time they had met was when An
Wolf had come over to Norcester to aid in the burial of his friend's
wife.  In the process of years, however, the shadow over Norman's life
had begun to soften; when his baby had grown to be something of a
companion, they met again.  Norman, 'who had never since his wife's death
been able to tear himself, even for a night, away from Normanstand and
Stephen, wrote to his old friend asking him to come to him.  An Wolf
gladly promised, and for a week of growing expectation the Squire looked
forward to their meeting.  Each found the other somewhat changed, in all
but their old affection.

An Wolf was delighted with the little Stephen.  Her dainty beauty seemed
to charm him; and the child, seeming to realise what pleasure she was
giving, exercised all her little winning ways.  The rector, who knew more
of children than did his, friend, told her as she sat on his knee of a
very interesting person: his own son.  The child listened, interested at
first, then enraptured.  She asked all kinds of questions; and the
father's eyes brightened as he gladly answered the pretty sympathetic
child, already deep in his heart for her father's sake.  He told her
about the boy who was so big and strong, and who could run and leap and
swim and play cricket and football better than any other boy with whom he
played.  When, warmed himself by the keen interest of the little girl,
and seeing her beautiful black eyes beginning to glow, he too woke to the
glory of the time; and all the treasured moments of the father's lonely
heart gave out their store.  And the other father, thrilled with delight
because of his baby's joy with, underlying all, an added pleasure that
the little Stephen's interest was in sports that were for boys, looked on
approvingly, now and again asking questions himself in furtherance of the
child's wishes.

All the afternoon they sat in the garden, close to the stream that came
out of the rock, and An Wolf told father's tales of his only son.  Of the
great cricket match with Castra Puerorum when he had made a hundred not
out.  Of the school races when he had won so many prizes.  Of the
swimming match in the Islam River when, after he had won the race and had
dressed himself, he went into the water in his clothes to help some
children who had upset a boat.  How when Widow Norton's only son could
not be found, he dived into the deep hole of the intake of the milldam of
the great Carstone mills where Wingate the farrier had been drowned.  And
how, after diving twice without success, he had insisted on going down
the third time though people had tried to hold him back; and how he had
brought up in his arms the child all white and so near death that they
had to put him in the ashes of the baker's oven before he could be
brought back to life.

When her nurse came to take her to bed, she slid down from her father's
knee and coming over to Dr. An Wolf, gravely held out her hand and said:
'Good-bye!'  Then she kissed him and said:

'Thank you so much, Mr. Harold's daddy.  Won't you come soon again, and
tell us more?'  Then she jumped again upon her father's knee and hugged
him round the neck and kissed him, and whispered in his ear:

'Daddy, please make Mr. Harold's daddy when he comes again, bring Harold
with him!'

After all it is natural for women to put the essence of the letter in the
postscript!

Two weeks afterwards Dr. An Wolf came again and brought Harold with him.
The time had gone heavily with little Stephen when she knew that Harold
was coming with his father.  Stephen had been all afire to see the big
boy whose feats had so much interested her, and for a whole week had
flooded Mrs. Jarrold with questions which she was unable to answer.  At
last the time came and she went out to the hall door with her father to
welcome the guests.  At the top of the great granite steps, down which in
time of bad weather the white awning ran, she stood holding her father's
hand and waving a welcome.

'Good morning, Harold!  Good morning, Mr. Harold's daddy!'

The meeting was a great pleasure to both the children, and resulted in an
immediate friendship.  The small girl at once conceived a great
admiration for the big, strong boy nearly twice her age and more than
twice her size.  At her time of life the convenances are not, and love is
a thing to be spoken out at once and in the open.  Mrs. Jarrold, from the
moment she set eyes on him, liked the big kindly-faced boy who treated
her like a lady, and who stood awkwardly blushing and silent in the
middle of the nursery listening to the tiny child's proffers of
affection.  For whatever kind of love it is that boys are capable of,
Harold had fallen into it.  'Calf-love' is a thing habitually treated
with contempt.  It may be ridiculous; but all the same it is a serious
reality--to the calf.

Harold's new-found affection was as deep as his nature.  An only child
who had in his memory nothing of a mother's love, his naturally
affectionate nature had in his childish days found no means of
expression.  A man child can hardly pour out his full heart to a man,
even a father or a comrade; and this child had not, in a way, the
consolations of other children.  His father's secondary occupation of
teaching brought other boys to the house and necessitated a domestic
routine which had to be exact.  There was no place for little girls in a
boys' school; and though many of Dr. An Wolf's friends who were mothers
made much of the pretty, quiet boy, and took him to play with their
children, he never seemed to get really intimate with them.  The equality
of companionship was wanting.  Boys he knew, and with them he could hold
his own and yet be on affectionate terms.  But girls were strange to him,
and in their presence he was shy.  With this lack of understanding of the
other sex, grew up a sort of awe of it.  His opportunities of this kind
of study were so few that the view never could become rectified.

And so it was that from his boyhood up to his twelfth year, Harold's
knowledge of girlhood never increased nor did his awe diminish.  When his
father had told him all about his visit to Normanstand and of the
invitation which had been extended to him there came first awe, then
doubt, then expectation.  Between Harold and his father there was love
and trust and sympathy.   The father's married love so soon cut short
found expression towards his child; and between them there had never been
even the shadow of a cloud.  When his father told him how pretty the
little Stephen was, how dainty, how sweet, he began to picture her in his
mind's eye and to be bashfully excited over meeting her.

His first glimpse of Stephen was, he felt, one that he never could
forget.  She had made up her mind that she would let Harold see what she
could do.  Harold could fly kites and swim and play cricket; she could
not do any of these, but she could ride.  Harold should see her pony, and
see her riding him all by herself.  And there would be another pony for
Harold, a big, big, big one--she had spoken about its size herself to
Topham, the stud-groom.  She had coaxed her daddy into promising that
after lunch she should take Harold riding.  To this end she had made
ready early.  She had insisted on putting on the red riding habit which
Daddy had given her for her birthday, and now she stood on the top of the
steps all glorious in hunting pink, with the habit held over her arms,
with the tiny hunting-hoots all shiny underneath.  She had no hat on, and
her beautiful hair of golden red shone in its glory.  But even it was
almost outshone by the joyous flush on her cheeks as she stood waving the
little hand that did not hold Daddy's.  She was certainly a picture to
dream of!  Her father's eyes lost nothing of her dainty beauty.  He was
so proud of her that he almost forgot to wish that she had been a boy.
The pleasure he felt in her appearance was increased by the fact that her
dress was his own idea.

During luncheon Stephen was fairly silent; she usually chattered all
through as freely as a bird sings.  Stephen was silent because the
occasion was important.  Besides, Daddy wasn't all alone, and therefore
had not to be cheered up.  Also--this in postscript form--Harold was
silent!  In her present frame of mind Harold could do no wrong, and what
Harold did was right.  She was unconsciously learning already a lesson
from his presence.

That evening when going to bed she came to say good-night to Daddy.  After
she had kissed him she also kissed 'old Mr. Harold,' as she now called
him, and as a matter of course kissed Harold also.  He coloured up at
once.  It was the first time a girl had ever kissed him.

The next day from early morning until bed-time was one long joy to
Stephen, and there were few things of interest that Harold had not been
shown; there were few of the little secrets which had not been shared
with him as they went about hand in hand.  Like all manly boys Harold was
good to little children and patient with them.  He was content to follow
Stephen about and obey all her behests.  He had fallen in love with her
to the very bottom of his boyish heart.

When the guests were going, Stephen stood with her father on the steps to
see them off.  When the carriage had swept behind the farthest point in
the long avenue, and when Harold's cap waving from the window could no
longer be seen, Squire Norman turned to go in, but paused in obedience to
the unconscious restraint of Stephen's hand.  He waited patiently till
with a long sigh she turned to him and they went in together.

That night before she went to bed Stephen came and sat on her father's
knee, and after sundry pattings and kissings whispered in his ear:

'Daddy, wouldn't it be nice if Harold could come here altogether?
Couldn't you ask him to?  And old Mr. Harold could come too.  Oh, I wish
he was here!'


CHAPTER IV--HAROLD AT NORMANSTAND


Two years afterwards a great blow fell upon Harold.  His father, who had
been suffering from repeated attacks of influenza, was, when in the low
condition following this, seized with pneumonia, to which in a few days
he succumbed.  Harold was heart-broken.  The affection which had been
between him and his father had been so consistent that he had never known
a time when it was not.

When Squire Norman had returned to the house with him after the funeral,
he sat in silence holding the boy's hand till he had wept his heart out.
By this time the two were old friends, and the boy was not afraid or too
shy to break down before him.  There was sufficient of the love of the
old generation to begin with trust in the new.

Presently, when the storm was past and Harold had become his own man
again, Norman said:

'And now, Harold, I want you to listen to me.  You know, my dear boy,
that I am your father's oldest friend, and right sure I am that he would
approve of what I say.  You must come home with me to live.  I know that
in his last hours the great concern of your dear father's heart would
have been for the future of his boy.  And I know, too, that it was a
comfort to him to feel that you and I are such friends, and that the son
of my dearest old friend would be as a son to me.  We have been friends,
you and I, a long time, Harold; and we have learned to trust, and I hope
to love, one another.  And you and my little Stephen are such friends
already that your coming into the house will be a joy to us all.  Why,
long ago, when first you came, she said to me the night you went away:
"Daddy, wouldn't it be nice if Harold could come here altogether?"'

And so Harold An Wolf came back with the Squire to Normanstand, and from
that day on became a member of his house, and as a son to him.  Stephen's
delight at his coming was of course largely qualified by her sympathy
with his grief; but it would have been hard to give him more comfort than
she did in her own pretty way.  Putting her lips to his she kissed him,
and holding his big hand in both of her little ones, she whispered
softly:

'Poor Harold!  You and I should love each other, for we have both lost
our mother.  And now you have lost your father.  But you must let my dear
daddy be yours too!'

At this time Harold was between fourteen and fifteen years old.  He was
well educated in so far as private teaching went.  His father had devoted
much care to him, so that he was well grounded in all the Academic
branches of learning.  He was also, for his years, an expert in most
manly exercises.  He could ride anything, shoot straight, fence, run,
jump or swim with any boy more than his age and size.

In Normanstand his education was continued by the rector.  The Squire
used often to take him with him when he went to ride, or fish, or shoot;
frankly telling him that as his daughter was, as yet, too young to be his
companion in these matters, he would act as her locum tenens.  His living
in the house and his helping as he did in Stephen's studies made
familiarity perpetual.  He was just enough her senior to command her
childish obedience; and there were certain qualities in his nature which
were eminently calculated to win and keep the respect of women as well as
of men.  He was the very incarnation of sincerity, and had now and again,
in certain ways, a sublime self-negation which, at times, seemed in
startling contrast to a manifestly militant nature.  When at school he
had often been involved in fights which were nearly always on matters of
principle, and by a sort of unconscious chivalry he was generally found
fighting on the weaker side.  Harold's father had been very proud of his
ancestry, which was Gothic through the Dutch, as the manifestly corrupted
prefix of the original name implied, and he had gathered from a constant
study of the Sagas something of the philosophy which lay behind the ideas
of the Vikings.

This new stage of Harold's life made for quicker development than any
which had gone before.  Hitherto he had not the same sense of
responsibility.  To obey is in itself a relief; and as it is an actual
consolation to weak natures, so it is only a retarding of the strong.  Now
he had another individuality to think of.  There was in his own nature a
vein of anxiety of which the subconsciousness of his own strength threw
up the outcrop.

Little Stephen with the instinct of her sex discovered before long this
weakness.  For it is a weakness when any quality can be assailed or used.
The using of a man's weakness is not always coquetry; but it is something
very like it.  Many a time the little girl, who looked up to and admired
the big boy who could compel her to anything when he was so minded,
would, for her own ends, work on his sense of responsibility, taking an
elfin delight in his discomfiture.

The result of Stephen's harmless little coquetries was that Harold had
occasionally either to thwart some little plan of daring, or else cover
up its results.  In either case her confidence in him grew, so that
before long he became an established fact in her life, a being in whose
power and discretion and loyalty she had absolute, blind faith.  And this
feeling seemed to grow with her own growth.  Indeed at one time it came
to be more than an ordinary faith.  It happened thus:

The old Church of St. Stephen, which was the parish church of
Normanstand, had a peculiar interest for the Norman family.  There,
either within the existing walls or those which had preceded them when
the church was rebuilt by that Sir Stephen who was standard-bearer to
Henry VI., were buried all the direct members of the line.  It was an
unbroken record of the inheritors since the first Sir Stephen, who had
his place in the Domesday Book.  Without, in the churchyard close to the
church, were buried all such of the collaterals as had died within hail
of Norcester.  Some there were of course who, having achieved distinction
in various walks of life, were further honoured by a resting-place within
the chancel.  The whole interior was full of records of the family.
Squire Norman was fond of coming to the place; and often from the very
beginning had taken Stephen with him.  One of her earliest recollections
was kneeling down with her father, who held her hand in his, whilst with
the other he wiped the tears from his eyes, before a tomb sculptured
beautifully in snowy marble.  She never forgot the words he had said to
her:

'You will always remember, darling, that your dear mother rests in this
sacred place.  When I am gone, if you are ever in any trouble come here.
Come alone and open out your heart.  You need never fear to ask God for
help at the grave of your mother!'  The child had been impressed, as had
been many and many another of her race.  For seven hundred years each
child of the house of Norman had been brought alone by either parent and
had heard some such words.  The custom had come to be almost a family
ritual, and it never failed to leave its impress in greater or lesser
degree.

Whenever Harold had in the early days paid a visit to Normanstand, the
church had generally been an objective of their excursions.  He was
always delighted to go.  His love for his own ancestry made him admire
and respect that of others; so that Stephen's enthusiasm in the matter
was but another cord to bind him to her.

In one of their excursions they found the door into the crypt open; and
nothing would do Stephen but that they should enter it.  To-day, however,
they had no light; but they arranged that on the morrow they would bring
candles with them and explore the place thoroughly.  The afternoon of the
next day saw them at the door of the crypt with a candle, which Harold
proceeded to light.  Stephen looked on admiringly, and said in a half-
conscious way, the half-consciousness being shown in the implication:

'You are not afraid of the crypt?'

'Not a bit!  In my father's church there was a crypt, and I was in it
several times.'  As he spoke the memory of the last time he had been
there swept over him.  He seemed to see again the many lights, held in
hands that were never still, making a grim gloom where the black shadows
were not; to hear again the stamp and hurried shuffle of the many feet,
as the great oak coffin was borne by the struggling mass of men down the
steep stairway and in through the narrow door . . . And then the hush
when voices faded away; and the silence seemed a real thing, as for a
while he stood alone close to the dead father who had been all in all to
him.  And once again he seemed to feel the recall to the living world of
sorrow and of light, when his inert hand was taken in the strong loving
one of Squire Norman.

He paused and drew back.

'Why don't you go on?' she asked, surprised.

He did not like to tell her then.  Somehow, it seemed out of place.  He
had often spoken to her of his father, and she had always been a
sympathetic listener; but here, at the entrance of the grim vault, he did
not wish to pain her with his own thoughts of sorrow and all the terrible
memories which the similarity of the place evoked.  And even whilst he
hesitated there came to him a thought so laden with pain and fear that he
rejoiced at the pause which gave it to him in time.  It was in that very
crypt that Stephen's mother had been buried, and had they two gone in, as
they had intended, the girl might have seen her mother's coffin as he had
seen his father's, but under circumstances which made him shiver.  He had
been, as he said, often in the crypt at Carstone; and well he knew the
sordidness of the chamber of death.  His imagination was alive as well as
his memory; he shuddered, not for himself, but for Stephen.  How could he
allow the girl to suffer in such a way as she might, as she infallibly
would, if it were made apparent to her in such a brutal way?  How
pitiful, how meanly pitiful, is the aftermath of death.  Well he
remembered how many a night he woke in an agony, thinking of how his
father lay in that cold, silent, dust-strewn vault, in the silence and
the dark, with never a ray of light or hope or love!  Gone, abandoned,
forgotten by all, save perhaps one heart which bled . . . He would save
little Stephen, if he could, from such a memory.  He would not give any
reason for refusing to go in.

He blew out the candle, and turned the key in the lock, took it out, and
put it in his pocket.

'Come, Stephen!' he said, 'let us go somewhere else.  We will not go into
the crypt to-day!'

'Why not?'  The lips that spoke were pouted mutinously and the face was
flushed.  The imperious little lady was not at all satisfied to give up
the cherished project.  For a whole day and night she had, whilst waking,
thought of the coming adventure; the thrill of it was not now to be
turned to cold disappointment without even an explanation.  She did not
think that Harold was afraid; that would be ridiculous.  But she
wondered; and mysteries always annoyed her.  She did not like to be at
fault, more especially when other people knew.  All the pride in her
revolted.

'Why not?' she repeated more imperiously still.

Harold said kindly:

'Because, Stephen, there is really a good reason.  Don't ask me, for I
can't tell you.  You must take it from me that I am right.  You know,
dear, that I wouldn't willingly disappoint you; and I know that you had
set your heart on this.  But indeed, indeed I have a good reason.'

Stephen was really angry now.  She was amenable to reason, though she did
not consciously know what reason was; but to accept some one else's
reason blindfold was repugnant to her nature, even at her then age.  She
was about to speak angrily, but looking up she saw that Harold's mouth
was set with marble firmness.  So, after her manner, she acquiesced in
the inevitable and said:

'All right!  Harold.'

But in the inner recesses of her firm-set mind was a distinct intention
to visit the vault when more favourable circumstances would permit.


CHAPTER V--THE CRYPT


It was some weeks before Stephen got the chance she wanted.  She knew it
would be difficult to evade Harold's observation, for the big boy's
acuteness as to facts had impressed itself on her.  It was strange that
out of her very trust in Harold came a form of distrust in others.  In
the little matter of evading him she inclined to any one in whom there
was his opposite, in whose reliability she instinctively mistrusted.
'There is nothing bad or good but thinking makes it so!'  To enter that
crypt, which had seemed so small a matter at first, had now in process of
thinking and wishing and scheming become a thing to be much desired.
Harold saw, or rather felt, that something was in the girl's mind, and
took for granted that it had something to do with the crypt.  But he
thought it better not to say anything lest he should keep awake a desire
which he hoped would die naturally.

One day it was arranged that Harold should go over to Carstone to see the
solicitor who had wound up his father's business.  He was to stay the
night and ride back next day.  Stephen, on hearing of the arrangement, so
contrived matters that Master Everard, the son of a banker who had
recently purchased an estate in the neighbourhood, was asked to come to
play with her on the day when Harold left.  It was holiday time at Eton,
and he was at home.  Stephen did not mention to Harold the fact of his
coming; it was only from a chance allusion of Mrs. Jarrold before he went
that he inferred it.  He did not think the matter of sufficient
importance to wonder why Stephen, who generally told him everything, had
not mentioned this.

During their play, Stephen, after pledging him to secrecy, told Leonard
of her intention of visiting the crypt, and asked him to help her in it.
This was an adventure, and as such commended itself to the schoolboy
heart.  He entered at once into the scheme con amore; and the two
discussed ways and means.  Leonard's only regret was that he was
associated with a little girl in such a project.  It was something of a
blow to his personal vanity, which was a large item in his moral
equipment, that such a project should have been initiated by the girl and
not by himself.  He was to get possession of the key and in the forenoon
of the next day he was to be waiting in the churchyard, when Stephen
would join him as soon as she could evade her nurse.  She was now more
than eleven, and had less need of being watched than in her earlier
years.  It was possible, with strategy, to get away undiscovered for an
hour.

* * * * *

At Carstone Harold got though what he had to do that same afternoon and
arranged to start early in the morning for Normanstand.  After an early
breakfast he set out on his thirty-mile journey at eight o'clock.
Littlejohn, his horse, was in excellent form, notwithstanding his long
journey of the day before, and with his nose pointed for home, put his
best foot foremost.  Harold felt in great spirits.  The long ride the day
before had braced him physically, though there were on his journey times
of great sadness when the thought of his father came back to him and the
sense of loss was renewed with each thought of his old home.  But youth
is naturally buoyant.  His visit to the church, the first thing on his
arrival at Carstone, and his kneeling before the stone made sacred to his
father's memory, though it entailed a silent gush of tears, did him good,
and even seemed to place his sorrow farther away.  When he came again in
the morning before leaving Carstone there were no tears.  There was only
a holy memory which seemed to sanctify loss; and his father seemed nearer
to him than ever.

As he drew near Normanstand he looked forward eagerly to seeing Stephen,
and the sight of the old church lying far below him as he came down the
steep road over Alt Hill, which was the short-cut from Norcester, set his
mind working.  His visit to the tomb of his own father made him think of
the day when he kept Stephen from entering the crypt.

The keenest thought is not always conscious.  It was without definite
intention that when he came to the bridle-path Harold turned his horse's
head and rode down to the churchyard.  As he pushed open the door of the
church he half expected to see Stephen; and there was a vague possibility
that Leonard Everard might be with her.

The church was cool and dim.  Coming from the hot glare the August
sunshine it seemed, at the first glance, dark.  He looked around, and a
sense of relief came over him.  The place was empty.

But even as he stood, there came a sound which made his heart grow cold.
A cry, muffled, far away and full of anguish; a sobbing cry, which
suddenly ceased.

It was the voice of Stephen.  He instinctively knew where it came from;
the crypt.  Only for the experience he had had of her desire to enter the
place, he would never have suspected that it was so close to him.  He ran
towards the corner where commenced the steps leading downward.  As he
reached the spot a figure came rushing up the steps.  A boy in Eton
jacket and wide collar, careless, pale, and agitated.  It was Leonard
Everard.  Harold seized him as he came.

'Where is Stephen?' he cried in a quick, low voice.

'In the vault below there.  She dropped her light and then took mine, and
she dropped it too.  Let me go!  Let me go!'  He struggled to get away;
but Harold held him tight.

'Where are the matches?'

'In my pocket.  Let me go!  Let me go!'

'Give me them--this instant!'  He was examining the frightened boy's
waistcoat pockets as he spoke.  When he had got the matches he let the
boy go, and ran down the steps and through the open door into the crypt,
calling out as he came:

'Stephen!  Stephen dear, where are you?  It is I--Harold!'  There was no
response; his heart seemed to grow cold and his knees to weaken.  The
match spluttered and flashed, and in the momentary glare he saw across
the vault, which was not a large place, a white mass on the ground.  He
had to go carefully, lest the match should be blown out by the wind of
his passage; but on coming close he saw that it was Stephen lying
senseless in front of a great coffin which rested on a built-out pile of
masonry.  Then the match went out.  In the flare of the next one he lit
he saw a piece of candle lying on top of the coffin.  He seized and lit
it.  He was able to think coolly despite his agitation, and knew that
light was the first necessity.  The bruised wick was slow to catch; he
had to light another match, his last one, before it flamed.  The couple
of seconds that the light went down till the grease melted and the flame
leaped again seemed of considerable length.  When the lit candle was
placed steadily on top of the coffin, and a light, dim, though strong
enough to see with, spread around, he stooped and lifted Stephen in his
arms.  She was quite senseless, and so limp that a great fear came upon
him that she might be dead.  He did not waste time, but carried her
across the vault where the door to the church steps stood out sharp
against the darkness, and bore her up into the church.  Holding her in
one arm, with the other hand he dragged some long cushions from one of
the pews and spread them on the floor; on these he laid her.  His heart
was smitten with love and pity as he looked.  She was so helpless; so
pitifully helpless!  Her arms and legs were doubled up as though broken,
disjointed; the white frock was smeared with patches of thick dust.
Instinctively he stooped and pulled the frock down and straightened out
the arms and feet.  He knelt beside her, and felt if her heart was still
beating, a great fear over him, a sick apprehension.  A gush of thankful
prayer came from his heart.  Thank God! she was alive; he could feel her
heart beat, though faintly underneath his hand.  He started to his feet
and ran towards the door, seizing his hat, which lay on a seat.  He
wanted it to bring back some water.  As he passed out of the door he saw
Leonard a little distance off, but took no notice of him.  He ran to the
stream, filled his hat with water, and brought it back.  When he came
into the church he saw Stephen, already partially restored, sitting up on
the cushions with Leonard supporting her.

He was rejoiced; but somehow disappointed.  He would rather Leonard had
not been there.  He remembered--he could not forget--the white face of
the boy who fled out of the crypt leaving Stephen in a faint within, and
who had lingered outside the church door whilst he ran for water.  Harold
came forward quickly and raised Stephen, intending to bring her into the
fresh air.  He had a shrewd idea that the sight of the sky and God's
greenery would be the best medicine for her after her fright.  He lifted
her in his strong arms as he used to do when she was a very little child
and had got tired in their walks together; and carried her to the door.
She lent herself unconsciously to the movement, holding fast with her arm
round his neck as she used to do.  In her clinging was the expression of
her trust in him.  The little sigh with which she laid her head on his
shoulder was the tribute to his masculine power, and her belief in it.
Every instant her senses were coming back to her more and more.  The veil
of oblivion was passing from her half-closed eyes, as the tide of full
remembrance swept in upon her.  Her inner nature was expressed in the
sequence of her emotions.  Her first feeling was one of her own fault.
The sight of Harold and his proximity recalled to her vividly how he had
refused to go into the crypt, and how she had intentionally deceived him,
negatively, as to her intention of doing that of which he disapproved.
Her second feeling was one of justice; and was perhaps partially evoked
by the sight of Leonard, who followed close as Harold brought her to the
door.  She did not wish to speak of herself or Harold before him; but she
did not hesitate to speak of him to Harold:

'You must not blame Leonard.  It was all my fault.  I made him come!'  Her
generosity appealed to Harold.  He was angry with the boy for being there
at all; but more for his desertion of the girl in her trouble.

'I'm not blaming him for being with you!' he said simply.  Leonard spoke
at once.  He had been waiting to defend himself, for that was what first
concerned that young gentleman; next to his pleasure, his safety most
appealed to him.

'I went to get help.  You had let the candle drop; and how could I see in
the dark?  You would insist on looking at the plate on the coffin!'

A low moan broke from Stephen, a long, low, trembling moan which went to
Harold's heart.  Her head drooped over again on his shoulder; and she
clung close to him as the memory of her shock came back to her.  Harold
spoke to Leonard over his shoulder in a low, fierce whisper, which
Stephen did not seem to hear:

'There! that will do.  Go away!  You have done enough already.  Go!  Go!'
he added more sternly, as the boy seemed disposed to argue.  Leonard ran
a few steps, then walked to the lich-gate, where he waited.

Stephen clung close to Harold in a state of agitation which was almost
hysterical.  She buried her face in his shoulder, sobbing brokenly:

'Oh, Harold!  It was too awful.  I never thought, never for a moment,
that my poor dear mother was buried in the crypt.  And when I went to
look at the name on the coffin that was nearest to where I was, I knocked
away the dust, and then I saw her name: "Margaret Norman, aetat 22."  I
couldn't bear it.  She was only a girl herself, only just twice my
age--lying there in that terrible dark place with all the thick dust and
the spiders' webs.  Oh, Harold, Harold!  How shall I ever bear to think
of her lying there, and that I shall never see her dear face?  Never!
Never!'

He tried to soothe her by patting and holding her hands.  For a good
while the resolution of the girl faltered, and she was but as a little
child.  Then her habitual strength of mind asserted itself.  She did not
ask Harold how she came to be out in the church instead of in the crypt
when she recovered her senses.  She seemed to take it for granted that
Leonard had carried her out; and when she said how brave it had been of
him, Harold, with his customary generosity, allowed her to preserve the
belief.  When they had made their way to the gate Leonard came up to
them; but before he could speak Stephen had begun to thank him.  He
allowed her to do so, though the sight of Harold's mouth set in scorn,
and his commanding eyes firmly fixed on him, made him grow hot and cold
alternately.  He withdrew without speaking; and took his way home with a
heart full of bitterness and revengeful feelings.

In the park Stephen tried to dust herself, and then Harold tried to
assist her.  But her white dress was incurably soiled, the fine dust of
the vault seemed to have got ingrained in the muslin.  When she got to
the house she stole upstairs, so that no one might notice her till she
had made herself tidy.

The next day but one she took Harold for a walk in the afternoon.  When
they were quite alone and out of earshot she said:

'I have been thinking all night about poor mother.  Of course I know she
cannot be moved from the crypt.  She must remain there.  But there
needn't be all that dust.  I want you to come there with me some time
soon.  I fear I am afraid to go alone.  I want to bring some flowers and
to tidy up the place.  Won't you come with me this time?  I know now,
Harold, why you didn't let me go in before.  But now it is different.
This is not curiosity.  It is Duty and Love.  Won't you come with me,
Harold?'

Harold leaped from the edge of the ha-ha where he had been sitting and
held up his hand.  She took it and leaped down lightly beside him.

'Come,' he said, 'let us go there now!'  She took his arm when they got
on the path again, and clinging to him in her pretty girlish way they
went together to the piece of garden which she called her own; there they
picked a great bunch of beautiful white flowers.  Then they walked to the
old church.  The door was open and they passed in.  Harold took from his
pocket a tiny key.  This surprised her, and heightened the agitation
which she naturally suffered from revisiting the place.  She said nothing
whilst he opened the door to the crypt.  Within, on a bracket, stood some
candles in glass shades and boxes of matches.  Harold lit three candles,
and leaving one of them on the shelf, and placing his cap beside it, took
the other two in his hands.  Stephen, holding her flowers tightly to her
breast with her right hand, took Harold's arm with the left, and with
beating heart entered the crypt.

For several minutes Harold kept her engaged, telling her about the crypt
in his father's church, and how he went down at his last visit to see the
coffin of his dear father, and how he knelt before it.  Stephen was much
moved, and held tight to his arm, her heart beating.  But in the time she
was getting accustomed to the place.  Her eyes, useless at first on
coming out of the bright sunlight, and not able to distinguish anything,
began to take in the shape of the place and to see the rows of great
coffins that stood out along the far wall.  She also saw with surprise
that the newest coffin, on which for several reasons her eyes rested, was
no longer dusty but was scrupulously clean.  Following with her eyes as
well as she could see into the further corners she saw that there the
same reform had been effected.  Even the walls and ceiling had been swept
of the hanging cobwebs, and the floor was clean with the cleanliness of
ablution.  Still holding Harold's arm, she moved over towards her
mother's coffin and knelt before it.  Harold knelt with her; for a little
while she remained still and silent, praying inwardly.  Then she rose,
and taking her great bunch of flowers placed them lovingly on the lid of
the coffin above where she thought her mother's heart would be.  Then she
turned to Harold, her eyes flowing and her cheeks wet with tears, and
laid her head against his breast.  Her arms could not go round his neck
till he had bent his head, for with his great height he simply towered
above her.  Presently she was quiet; the paroxysm of her grief had
passed.  She took Harold's hand in both hers, and together they went to
the door.  With his disengaged hand, for he would not have disturbed the
other for worlds, Harold put out the lights and locked the door behind
them.

In the church she held him away from her, and looked him fairly in the
face.  She said slowly:

'Harold, was it you who had the crypt cleaned?'  He answered in a low
voice:

'I knew you would want to go again!'

She took the great hand which she held between hers, and before he knew
what she was doing and could prevent her, raised it to her lips and
kissed it, saying lovingly:

'Oh, Harold!  No brother in all the wide world could be kinder.  And--and--'
this with a sob, 'we both thank you; mother and I!'


CHAPTER VI--A VISIT TO OXFORD


The next important move in the household was Harold's going to Cambridge.
His father had always intended this, and Squire Norman had borne his
wishes in mind.  Harold joined Trinity, the college which had been his
father's, and took up his residence in due course.

Stephen was now nearly twelve.  Her range of friendships, naturally
limited by her circumstances in life, was enlarged to the full; and if
she had not many close friends there were at least of them all that was
numerically possible.  She still kept up to certain degree the little
gatherings which in her childhood were got together for her amusement,
and in the various games then instituted she still took a part.  She
never lost sight of the fact that her father took a certain pleasure in
her bodily vigour.  And though with her growing years and the conscious
acceptance of her womanhood, she lost sight of the old childish fancy of
being a boy instead of a girl, she could not lose sight of the fact that
strength and alertness are sources of feminine as well as of masculine
power.

Amongst the young friends who came from time to time during his holidays
was Leonard Everard, now a tall, handsome boy.  He was one of those boys
who develop young, and who seem never to have any of that gawky stage so
noticeable in the youth of men made in a large pattern.  He was always
well-poised, trim-set, alert; fleet of foot, and springy all over.  In
games he was _facile princeps_, seeming to make his effort always in the
right way and without exertion, as if by an instinct of physical
masterdom.  His universal success in such matters helped to give him an
easy debonair manner which was in itself winning.  So physically complete
a youth has always a charm.  In its very presence there is a sort of
sympathetic expression, such as comes with the sunshine.

Stephen always in Leonard's presence showed something of the common
attitude.  His youth and beauty and sex all had their influence on her.
The influence of sex, as it is understood with regard to a later period
of life, did not in her case exist; Cupid's darts are barbed and winged
for more adult victims.  But in her case Leonard's masculine superiority,
emphasised by the few years between their age, his sublime self-belief,
and, above all, his absolute disregard for herself or her wishes or her
feelings, put him on a level at which she had to look up to him.  The
first step in the ladder of pre-eminence had been achieved when she
realised that he was not on her level; the second when she experienced
rather than thought that he had more influence on her than she had on
him.  Here again was a little morsel of hero worship, which, though based
on a misconception of fact, was still of influence.  In that episode of
the crypt she had always believed that it was Leonard who had carried her
out and laid her on the church floor in light and safety.  He had been
strong enough and resolute enough to do this, whilst she had fainted!
Harold's generous forbearance had really worked to a false end.

It was not strange, therefore, that she found occasional companionship
with the handsome, wilful, domineering boy somewhat of luxury.  She did
not see him often enough to get tired of him; to find out the weakness of
his character; to realise his deep-seated, remorseless selfishness.  But
after all he was only an episode in a young life which was full of
interests.  Term after term came and went; the holidays had their
seasonable pleasures, occasionally shared in common.  That was all.

Harold's attitude was the same as ever.  He was of a constant nature; and
now that manhood was within hail the love of his boyhood was ripening to
a man's love.  That was all.  He was with regard to Stephen the same
devoted, worshipping protector, without thought of self; without hope of
reward.  Whatever Stephen wished Harold did; and Stephen, knowing their
old wishes and their old pleasures, was content with their renewal.  Each
holiday between the terms became mainly a repetition of the days of the
old life.  They lived in the past.

Amongst the things that did not change was Stephen's riding dress.  The
scarlet habit had never been a thing for everyday wear, but had from the
first been kept for special occasions.  Stephen herself knew that it was
not a conventional costume; but she rather preferred it, if on that
account alone.  In a certain way she felt justified in using it; for a
red habit was a sort of tradition in the family.

It was on one of these occasions that she had gone with Harold into the
churchyard where they had heard the discussion regarding God and the
Angels.

* * * * *

When Stephen was about sixteen she went for a short visit to Oxford.  She
stayed at Somerville with Mrs. Egerton, an old friend of her mother's,
who was a professor at the college.  She sent back her maid who had
travelled with her, as she knew that the college girls did not have
servants of their own.  The visit was prolonged by mutual consent into a
duration of some weeks.  Stephen fell in love with the place and the
life, and had serious thoughts of joining the college herself.  Indeed
she had made up her mind to ask her father to allow her, knowing well
that he would consent to that or to any other wholesome wish of hers.  But
then came the thought that he would be all alone at home; and following
that came another thought, and one of more poignant feeling.  He was
alone now!  Already, for many days, she had left him, for the first time
in her life!  Stephen was quick to act; well she knew that at home there
would be no fault found with her for a speedy return.  Within a few hours
she had brought her visit to an end, and was by herself, despite Mrs.
Egerton's protest, in the train on the way back to Norcester.

In the train she began to review, for the first time, her visit to the
university.  All had been so strange and new and delightful to her that
she had never stopped for retrospect.  Life in the new and enchanting
place had been in the moving present.  The mind had been receptive only,
gathering data for later thought.  During her visit she had had no one to
direct her thought, and so it had been all personal, with the freedom of
individuality at large.  Of course her mother's friend, skilled in the
mind-workings of average girls, and able to pick her way through
intellectual and moral quagmires, had taken good care to point out to her
certain intellectual movements and certain moral lessons; just as she had
in their various walks and drives pointed out matters of
interest--architectural beauties and spots of historic import.  And she
had taken in, loyally accepted, and thoroughly assimilated all that she
had been told.  But there were other lessons which were for her young
eyes; facts which the older eyes had ceased to notice, if they had ever
noticed them at all.  The self-content, the sex-content in the endless
tide of young men that thronged the streets and quads and parks; the all-
sufficing nature of sport or study, to whichever their inclinations
tended.  The small part which womankind seemed to have in their lives.
Stephen had had, as we know, a peculiar training; whatever her instincts
were, her habits were largely boy habits.  Here she was amongst boys, a
glorious tide of them; it made now and again her heart beat to look at
them.  And yet amongst them all she was only an outsider.  She could not
do anything better than any of them.  Of course, each time she went out,
she became conscious of admiring glances; she could not be woman without
such consciousness.  But it was as a girl that men looked at her, not as
an equal.  As well as personal experience and the lessons of eyes and
ears and intelligence, there were other things to classify and adjust;
things which were entirely from the outside of her own life.  The
fragments of common-room gossip, which it had been her fortune to hear
accidentally now and again.  The half confidences of scandals, borne on
whispered breaths.  The whole confidences of dormitory and study which
she had been privileged to share.  All were parts of the new and strange
world, the great world which had swum into her ken.

As she sat now in the train, with some formulation of memory already
accomplished in the two hours of solitude, her first comment, spoken half
audibly, would have surprised her teachers as much as it would have
surprised herself, if she had been conscious of it; for as yet her
thinking was not self-conscious:

'Surely, I am not like that!'

It was of the women she had been thinking, not of the men.  The glimpse
which she had had of her own sex had been an awakening to her; and the
awakening had not been to a pleasant world.  All at once she seemed to
realise that her sex had defects--littlenesses, meannesses, cowardices,
falsenesses.  That their occupations were apt to be trivial or narrow or
selfish; that their desires were earthly, and their tastes coarse; that
what she held to be goodness was apt to be realised only as fear.  That
innocence was but ignorance, or at least baffled curiosity.  That . . .

A flood of shame swept over her, and instinctively she put her hands
before her burning face.  As usual, she was running all at once into
extremes.

And above all these was borne upon her, and for the first time in her
life, that she was herself a woman!

For a long time she sat quite still.  The train thrilled and roared on
its way.  Crowded stations took and gave their quantum of living freight;
but the young girl sat abstracted, unmoved, seemingly unconscious.  All
the dominance and energy of her nature were at work.

If, indeed, she was a woman, and had to abide by the exigencies of her
own sex, she would at least not be ruled and limited by woman's weakness.
She would plan and act and manage things for herself, in her own way.

Whatever her thoughts might be, she could at least control her acts.  And
those acts should be based not on woman's weakness, but on man's
strength!


CHAPTER VII--THE NEED OF KNOWING


When Stephen announced her intention of going with her father to the
Petty Sessions Court, there was consternation amongst the female
population of Normanstand and Norwood.  Such a thing had not been heard
of in the experiences of any of them.  Courts of Justice were places for
men; and the lower courts dealt with a class of cases . . . It was quite
impossible to imagine where any young lady could get such an idea . . .

Miss Laetitia Rowly recognised that she had a difficult task before her,
for she was by now accustomed to Stephen's quiet method of having her own
way.

She made a careful toilet before driving over to Normanstand.  Her
wearing her best bonnet was a circumstance not unattended with dread for
some one.  Behold her then, sailing into the great drawing-room at
Normanstand with her mind so firmly fixed on the task before her as to be
oblivious of minor considerations.  She was so fond of Stephen, and
admired so truly her many beauties and fine qualities, that she was
secure and without flaw in her purpose.  Stephen was in danger, and
though she doubted if she would be able to effect any change, she was
determined that at least she should not go into danger with her eyes
unopened.

Stephen entered hastily and ran to her.  She loved her great-aunt; really
and truly loved her.  And indeed it would have been strange if she had
not, for from the earliest hour which she could recollect she had
received from her nothing but the truest, fondest affection.  Moreover
she deeply respected the old lady, her truth, her resolution, her
kindliness, her genuine common-sense ability.  Stephen always felt safe
with her aunt.  In the presence of others she might now and again have a
qualm or a doubt; but not with her.  There was an abiding calm in her
love, answering love realised and respected.  Her long and intimate
knowledge of Laetitia made her aware of her moods.  She could read the
signs of them.  She knew well the meaning of the bonnet which actually
seemed to quiver as though it had a sentience of its own.  She knew well
the cause of her aunt's perturbation; the pain which must be caused to
her was perhaps the point of most resistance in herself--she having made
up her mind to her new experience.  All she could do would be to try to
reconcile her by the assurance of good intention; by reason, and by
sweetness of manner.  When she had kissed her and sat beside her, holding
her hand after her pretty way, she, seeing the elder woman somewhat at a
loss, opened the subject herself:

'You look troubled, auntie!  I hope it is nothing serious?'

'It is, my dear!  Very serious!  Everything is serious to me which
touches you.'

'Me, Auntie!'  Hypocrisy is a fine art.

'Yes! yes, Stephen.  Oh! my dear child, what is this I hear about your
going to Petty Sessions with your father?'

'Oh, that!  Why, Auntie dear, you must not let that trouble you.  It is
all right.  That is necessary!'

'Necessary!' the old lady's figure grew rigid and her voice was loud and
high.  'Necessary for a young lady to go to a court house.  To hear low
people speaking of low crimes.  To listen to cases of the most shocking
kind; cases of low immorality; cases of a kind, of a nature of a--a--class
that you are not supposed to know anything about.  Really, Stephen! . . .
'  She was drawing away her hand in indignation.  But Stephen held it
tight, as she said very sweetly:

'That is just it, Auntie.  I am so ignorant that I feel I should know
more of the lives of those very people!'  Miss Laetitia interrupted:

'Ignorant!  Of course you are ignorant.  That is what you ought to be.
Isn't it what we have all been devoting ourselves to effect ever since
you were born?  Read your third chapter of Genesis and remember what came
of eating of the fruit of the Tree of Knowledge.'

'I think the Tree of Knowledge must have been an orange tree.'  The old
lady looked up, her interest aroused:

'Why?'

'Because ever since Eden other brides have worn its blossom!'  Her tone
was demure.  Miss Rowly looked sharply at her, but her sharpness softened
off into a smile.

'H'm!' she said, and was silent.  Stephen seized the opportunity to put
her own case:

'Auntie dear, you must forgive me!  You really must, for my heart is set
on this.  I assure you I am not doing it merely to please myself.  I have
thought over the whole matter.  Father has always wished me to be in a
position--a position of knowledge and experience--to manage Normanstand
if I should ever succeed him.  From the earliest time I can remember he
has always kept this before me, and though of course I did not at first
understand what it meant, I have seemed in the last few years to know
better.  Accordingly I learned all sorts of things under his care, and
sometimes even without his help.  I have studied the estate map, and I
have been over the estate books and read some of the leases and all such
matters which they deal with in the estate office.  This only told me the
bones of the thing.  I wanted to know more of our people; and so I made a
point of going now and again to each house that we own.  Of seeing the
people and talking with them familiarly; as familiarly as they would let
me, and indeed so far as was possible considering my position.  For,
Auntie dear, I soon began to learn--to learn in a way there was no
mistaking--what my position is.  And so I want to get to know more of
their ordinary lives; the darker as well as the lighter side.  I would
like to do them good.  I can see how my dear daddy has always been a sort
of power to help them, and I would like to carry on his work; to carry it
further if I may.  But I must know.'

Her aunt had been listening with growing interest, and with growing
respect too, for she realised the intense earnestness which lay behind
the girl's words and her immediate purpose.  Her voice and manner were
both softened:

'But, my dear, surely it is not necessary to go into the Court to know
these things.  The results of each case become known.'

'That is just it, Auntie,' she answered quickly.  'The magistrates have
to hear the two sides of the case before even they can make up their
minds.  I want to hear both sides, too!  If people are guilty, I want to
know the cause of their guilt.  If they are innocent, I want to know what
the circumstances can be which make innocence look like guilt.  In my own
daily life I may be in the way of just such judgments; and surely it is
only right that judgment should be just!'

Again she paused; there rose before her mind that conversation in the
churchyard when Harold had said that it was difficult for women to be
just.

Miss Rowly reflected too.  She was becoming convinced that in principle
the girl was right.  But the details were repugnant as ever to her;
concentrating her mind on the point where she felt the ground firm under
her, she made her objection:

'But, Stephen dear, there are so many cases that are sordid and painful!'

'The more need to know of sordid things; if sordidness plays so important
a part in the tragedy of their lives!'

'But there are cases which are not within a woman's province.  Cases that
touch sin . . . '

'What kind of sin do you mean?  Surely all wrong-doing is sin!'  The old
lady was embarrassed.  Not by the fact, for she had been for too many
years the mistress of a great household not to know something of the
subject on which she spoke, but that she had to speak of such a matter to
the young girl whom she so loved.

'The sin, my dear, of . . . of woman's wrong-doing . . . as woman . . .
of motherhood, without marriage!'  All Stephen's nature seemed to rise in
revolt.

'Why, Auntie,' she spoke out at once, 'you yourself show the want of the
very experience I look for!'

'How? what?' asked the old lady amazed and bristling.  Stephen took her
hand and held it affectionately as she spoke:

'You speak of a woman's wrong-doing, when surely it is a man's as well.
There does not seem to be blame for him who is the more guilty.  Only for
poor women! . . . And, Auntie dear, it is such poor women that I should
like to help . . . Not when it is too late, but before!  But how can I
help unless I know?  Good girls cannot tell me, and good women won't!  You
yourself, Auntie, didn't want to speak on the subject; even to me!'

'But, my dear child, these are not things for unmarried women.  I never
speak of them myself except with matrons.'  Stephen's answer flashed out
like a sword; and cut like one:

'And yet you are unmarried!  Oh, Auntie dear, I did not and I do not mean
to be offensive, or to hurt you in any way.  I know, dear, your goodness
and your kindness to all.  But you limit yourself to one side!'  The
elder lady interrupted:

'How do you mean? one side! which side?'

'The punishment side.  I want to know the cause of that which brings the
punishment.  There surely is some cross road in a girl's life where the
ways part.  I want to stand there if I can, with warning in one hand and
help in the other.  Oh! Auntie, Auntie, can't you see that my heart is in
this . . . These are our people; Daddy says they are to be my people; and
I want to know their lives right through; to understand their wants, and
their temptations, and their weakness.  Bad and good, whatever it be, I
must know it all; or I shall be working in the dark, and may injure or
crush where I had looked to help and raise.'

As she spoke she looked glorified.  The afternoon autumn sun shone full
through the great window and lighted her up till she looked like a
spirit.  Lighted her white diaphanous dress till it seemed to take shape
as an ethereal robe; lighted her red hair till it looked like a celestial
crown; lighted her great dark eyes till their black beauty became swept
in the tide of glory.

The heart of the old woman who loved her best heaved, and her bosom
swelled with pride.  Instinctively she spoke:

'Oh, you noble, beautiful creature!  Of course you are right, and your
way is God's way!'  With tears that rained down her furrowed cheeks, she
put her arms round the girl and kissed her fondly.  Still holding her in
her arms she gave her the gentle counsel which was the aftermath of her
moment of inspiration.

'But Stephen dear, do be careful!  Knowledge is a two-edged sword, and it
is apt to side with pride.  Remember what was the last temptation of the
serpent to Eve: "Your eyes shall be opened, and ye shall be as gods,
knowing good and evil."'

'I shall be very careful,' she said gravely; and then added as if by an
afterthought, 'of course you understand that my motive is the acquisition
of knowledge?'

'Yes?' the answer was given interrogatively.

'Don't you think, dear, that Eve's object was not so much the acquisition
of knowledge as the gratification of curiosity.'

'That may be,' said the elder lady in a doubtful tone; 'but my dear, who
is to enlighten us as to which is which?  We are apt in such matters to
deceive ourselves.  The more we know, the better are we able to deceive
others; and the better we are able to deceive others the better we are
able to deceive ourselves.  As I tell you, dear, knowledge is two-edged
and needs extra carefulness in its use!'

'True!' said Stephen reflectively.  Long after her aunt had gone she sat
thinking.

* * * * *

Once again did Miss Rowly try to restrain Stephen from a project.  This
was when a little later she wished to go for a few days to the University
Mission House in the East end of London.  Ever since her visit to Oxford
she had kept up a correspondence with her mother's old friend.  It was
this lady's habit to spend a part of vacation in the Mission; and Stephen
had had much correspondence with her regarding the work.  At last she
wrote that if she might, she would like to come and see for herself.  The
answer was a cordial invitation, armed with which she asked her father to
allow her to go.  He at once assented.  He had been watching keenly the
development of her character, and had seen with pride and satisfaction
that as time went on she seemed to acquire greater resolution, larger
self-dependence.  She was becoming more and more of his ideal.  Without
losing any of her womanhood, she was beginning to look at things more
from a man's point of view than is usually done by, or possible to,
women.

When she returned at the end of a week she was full of new gravity.  After
a while this so far changed that her old lighter moods began to have
their place, but it seemed that she never lost, and that she never would
lose, the effect of that week of bitter experience amongst the 'submerged
tenth.'

The effect of the mental working was shown by a remark made by Harold
when home on his next college vacation.  He had been entering with her on
a discussion of an episode on the estate:

'Stephen, you are learning to be just!'

At the moment she was chagrined by the remark, though she accepted it in
silence; but later, when she had thought the matter over, she took from
it infinite pleasure.  This was indeed to share man's ideas and to think
with the workings of man's mind.  It encouraged her to further and larger
ideas, and to a greater toleration than she had hitherto dreamed of.

Of all those who loved her, none seemed to understand so fully as
Laetitia Rowly the change in her mental attitude, or rather the
development of it.  Now and again she tried to deflect or modify certain
coming forces, so that the educational process in which she had always
had a part would continue in the right direction.  But she generally
found that the girl had been over the ground so thoroughly that she was
able to defend her position.  Once, when she had ventured to remonstrate
with her regarding her attitude of woman's equality with man, she felt as
if Stephen's barque was indeed entering on dangerous seas.  The occasion
had arisen thus: Stephen had been what her aunt had stigmatised as
'laying down the law' with regard to the position a married woman, and
Miss Rowly, seeing a good argumentative opening, remarked:

'But what if a woman does not get the opportunity of being married?'
Stephen looked at her a moment before saying with conviction:

'It is a woman's fault if she does not get the opportunity!'  The old
lady smiled as she answered:

'Her fault?  My dear, what if no man asks her?'  This seemed to her own
mind a poser.

'Still her own fault!  Why doesn't she ask him?'  Her aunt's lorgnon was
dropped in horrified amazement.

Stephen went on impassively.

'Certainly!  Why shouldn't she?  Marriage is a union.  As it is in the
eye of the law a civil contract, either party to it should be at liberty
to originate the matter.  If a woman is not free to think of a man in all
ways, how is she to judge of the suitability of their union?  And if she
is free in theory, why not free to undertake if necessary the initiative
in a matter so momentous to herself?'  The old lady actually groaned and
wrung her hands; she was horrified at such sentiments.  They were daring
enough to think; but to put them in words! . . .

'Oh, my dear, my dear!' she moaned, 'be careful what you say.  Some one
might hear you who would not understand, as I do, that you are talking
theory.'  Stephen's habit of thought stood to her here.  She saw that her
aunt was distressed, and as she did not wish to pain her unduly, was
willing to divert the immediate channel of her fear.  She took the hand
which lay in her lap and held it firmly whilst she smiled in the loving
old eyes.

'Of course, Auntie dear, it is theory.  But still it is a theory which I
hold very strongly!' . . . Here a thought struck her and she said
suddenly:

'Did you ever . . . How many proposals did you have, Auntie?'  The old
lady smiled; her thoughts were already diverted.

'Several, my dear!  It is so long ago that I don't remember!'

'Oh yes, you do, Auntie!  No woman ever forgets that, no matter what else
she may or may not remember!  Tell me, won't you?'  The old lady blushed
slightly as she answered:

'There is no need to specify, my dear.  Let it be at this, that there
were more than you could count on your right hand!'

'And why did you refuse them?'  The tone was wheedling, and the elder
woman loved to hear it.  Wheedling is the courtship, by the young of the
old.

'Because, my dear, I didn't love them.'

'But tell me, Auntie, was there never any one that you did love?'

'Ah! my dear, that is a different matter.  That is the real tragedy of a
woman's life.'  In flooding reminiscent thought she forgot her
remonstrating; her voice became full of natural pathos:

'To love; and be helpless!  To wait, and wait, and wait; with your heart
all aflame!  To hope, and hope; till time seems to have passed away, and
all the world to stand still on your hopeless misery!  To know that a
word might open up Heaven; and yet to have to remain mute!  To keep back
the glances that could enlighten; to modulate the tones that might
betray!  To see all you hoped for passing away . . . to another! . . . '

Stephen bent over and kissed her, then standing up said:

'I understand!  Isn't it wrong, Auntie, that there should be such
tragedies?  Should not that glance be given?  Why should that tone be
checked?  Why should one be mute when a single word might, would, avert
the tragedy?  Is it not possible, Auntie, that there is something wrong
in our social system when such things can happen; and can happen so
often?'

She looked remorseless as well as irresistible in the pride of her
youthful strength as with eyes that blazed, not flashing as in passion
but with a steady light that seemed to burn, she continued:

'Some day women must learn their own strength, as well as they have
learned their own weakness.  They are taught this latter from their
cradles up; but no one ever seems to teach them wherein their power lies.
They have to learn this for themselves; and the process and the result of
the self-teaching are not good.  In the University Settlement I learned
much that made my heart ache; but out of it there seemed some lesson for
good.'  She paused; and her aunt, wishing to keep the subject towards
higher things, asked:

'And that lesson, Stephen dear?'  The blazing eyes turned to her so that
she was stirred by them as the answer came:

'It is bad women who seem to know men best, and to be able to influence
them most.  They can make men come and go at will.  They can turn and
twist and mould them as they choose.  And _they_ never hesitate to speak
their own wishes; to ask for what they want.  There are no tragedies, of
the negative kind, in _their_ lives.  Their tragedies have come and gone
already; and their power remains.  Why should good women leave power to
such as they?  Why should good women's lives be wrecked for a convention?
Why in the blind following of some society fetish should life lose its
charm, its possibilities?  Why should love eat its heart out, in vain?
The time will come when women will not be afraid to speak to men, as they
should speak, as free and equal.  Surely if a woman is to be the equal
and lifelong companion of a man, the closest to him--nay, the only one
really close to him: the mother of his children--she should be free at
the very outset to show her inclination to him just as he would to her.
Don't be frightened, Auntie dear; your eyes are paining me! . . . There!
perhaps I said too much.  But after all it is only theory.  Take for your
comfort, Auntie dear, that I am free an heart-whole.  You need not fear
for me; I can see what your dear eyes tell me.  Yes!  I am very young;
perhaps too young to think such things.  But I have thought of them.
Thought them all over in every way and phase I can imagine.'

She stopped suddenly; bending over, she took the old lady in her arms and
kissed her fondly several times, holding her tight.  Then, as suddenly
releasing her, she ran away before she could say a word.


CHAPTER VIII--THE T-CART


When Harold took his degree, Stephen's father took her to Cambridge.  She
enjoyed the trip very much; indeed, it seemed under conditions that were
absolutely happy.

When they had returned to Normanstand, the Squire took an early
opportunity of bringing Harold alone into his study.  He spoke to him
with what in a very young man would have seemed diffidence:

'I have been thinking, Harold, that the time has come when you should be
altogether your own master.  I am more than pleased, my boy, with the way
you have gone through college; it is, I am sure, just as your dear father
would have wished it, and as it would have pleased him best.'  He paused,
and Harold said in a low voice:

'I tried hard, sir, to do what I thought he would like; and what you
would.'  The Squire went on more cheerfully:

'I know that, my boy!  I know that well.  And I can tell you that it is
not the least of the pleasures we have all had in your success, how you
have justified yourself.  You have won many honours in the schools, and
you have kept the reputation as an athlete which your father was so proud
of.  Well, I suppose in the natural order of things you would go into a
profession; and of course if you so desire you can do that.  But if you
can see your way to it I would rather that you stayed here.  My house is
your home as long as I live; but I don't wish you to feel in any way
dependent.  I want you to stay here if you will; but to do it just
because you wish to.  To this end I have made over to you the estate at
Camp which was my father's gift to me when I came of age.  It is not a
very large one; but it will give you a nice position of your own, and a
comfortable income.  And with it goes my blessing, my dear boy.  Take it
as a gift from your father and myself!'

Harold was much moved, not only by the act itself but by the gracious way
of doing it.  There were tears in his eyes as he wrung the Squire's hand;
his voice thrilled with feeling as he said:

'Your many goodnesses to my father's son, sir, will, I hope, be justified
by his love and loyalty.  If I don't say much it is because I do not feel
quite master of myself.  I shall try to show in time, as I cannot say it
all at once, all that I feel.'

Harold continued to live at Normanstand.  The house at Camp was in
reality a charming cottage.  A couple of servants were installed, and now
and again he stayed there for a few days as he wished to get accustomed
to the place.  In a couple of months every one accepted the order of
things; and life at Normanstand went on much as it had done before Harold
had gone to college.  There was a man in the house now instead of a boy:
that was all.  Stephen too was beginning to be a young woman, but the
relative positions were the same as they had been.  Her growth did not
seem to make an ostensible difference to any one.  The one who might have
noticed it most, Mrs. Jarrold, had died during the last year of Harold's
life at college.

When the day came for the quarterly meeting of the magistrates of the
county of Norcester, Squire Rowly arranged as usual to drive Squire
Norman.  This had been their habit for good many years.  The two men
usually liked to talk over the meeting as they returned home together.  It
was a beautiful morning for a drive, and when Rowly came flying up the
avenue in his T-cart with three magnificent bays, Stephen ran out on the
top of the steps to see him draw up.  Rowly was a fine whip, and his
horses felt it.  Squire Norman was ready, and, after a kiss from Stephen,
climbed into the high cart.  The men raised their hats and waved good-
bye.  A word from Rowly; with a bound the horses were off.  Stephen stood
looking at them delighted; all was so sunny, so bright, so happy.  The
world was so full of life and happiness to-day that it seemed as if it
would never end; that nothing except good could befall.

Harold, later on that morning, was to go into Norcester also; so Stephen
with a lonely day before her set herself to take up loose-ends of all
sorts of little personal matters.  They would all meet at dinner as Rowly
was to stop the night at Normanstand.

Harold left the club in good time to ride home to dinner.  As he passed
the County Hotel he stopped to ask if Squire Norman had left; and was
told that he had started only a short time before with Squire Rowly in
his T-cart.  He rode on fast, thinking that perhaps he might overtake
them and ride on with them.  But the bays knew their work, and did it.
They kept their start; it was only at the top of the North hill, five
miles out of Norcester, that he saw them in the distance, flying along
the level road.  He knew he would not now overtake them, and so rode on
somewhat more leisurely.

The Norcester highroad, when it has passed the village of Brackling,
turns away to the right behind the great clump of oaks.  From this the
road twists to the left again, making a double curve, and then runs to
Norling Parva in a clear stretch of some miles before reaching the sharp
turn down the hill which is marked 'Dangerous to Cyclists.'  From the
latter village branches the by-road over the hill which is the short cut
to Normanstand.

When Harold turned the corner under the shadow of the oaks he saw a
belated road-mender, surrounded by some gaping peasants, pointing
excitedly in the distance.  The man, who of course knew him, called to
him to stop.

'What is it?' he asked, reining up.

'It be Squire Rowly's bays which have run away with him.  Three on 'em,
all in a row and comin' like the wind.  Squire he had his reins all
right, but they 'osses didn't seem to mind 'un.  They was fair mad and
bolted.  The leader he had got frightened at the heap o' stones theer,
an' the others took scare from him.'

Without a word Harold shook his reins and touched the horse with his
whip.  The animal seemed to understand and sprang forward, covering the
ground at a terrific pace.  Harold was not given to alarms, but here
might be serious danger.  Three spirited horses in a light cart made for
pace, all bolting in fright, might end any moment in calamity.  Never in
his life did he ride faster than on the road to Norling Parva.  Far ahead
of him he could see at the turn, now and again, a figure running.
Something had happened.  His heart grew cold: he knew as well as though
he had seen it, the high cart swaying on one wheel round the corner as
the maddened horses tore on their way; the one jerk too much, and the
momentary reaction in the crash! . . .

With beating heart and eyes aflame in his white face he dashed on.

It was all too true.  By the side of the roadway on the inner curve lay
the cart on its side with broken shafts.  The horses were prancing and
stamping about along the roadway not recovered from their fright.  Each
was held by several men.

And on the grass two figures were still lying where they had been thrown
out.  Rowly, who had of course been on the off-side, had been thrown
furthest.  His head had struck the milestone that stood back on the waste
ground before the ditch.  There was no need for any one to tell that his
neck had been broken.  The way his head lay on one side, and the twisted,
inert limbs, all told their story plainly enough.

Squire Norman lay on his back stretched out.  Some one had raised him to
a sitting posture and then lowered him again, straightening his limbs.  He
did not therefore look so dreadful as Rowly, but there were signs of
coming death in the stertorous breathing, the ooze of blood from nostrils
and ears as well as mouth.  Harold knelt down by him at once and examined
him.  Those who were round all knew him and stood back.  He felt the ribs
and limbs; so far as he could ascertain by touch no bone was broken.

Just then the local doctor, for whom some one had run, arrived in his
gig.  He, too, knelt beside the injured man, a quick glance having
satisfied him that there was only one patient requiring his care.  Harold
stood up and waited.  The doctor looked up, shaking his head.  Harold
could hardly suppress the groan which was rising in his throat.  He
asked:

'Is it immediate?  Should his daughter be brought here?'

'How long would it take her to arrive?'

'Perhaps half an hour; she would not lose an instant.'

'Then you had better send for her.'

'I shall go at once!' answered Harold, turning to jump on his horse,
which was held on the road.

'No, no!' said the doctor, 'send some one else.  You had better stay here
yourself.  He may become conscious just before the end; and he may want
to say something!'  It seemed to Harold that a great bell was sounding in
his ears.--'Before the end!  Good God!  Poor Stephen!' . . . But this was
no time for sorrow, or for thinking of it.  That would come later.  All
that was possible must be done; and to do it required a cool head.  He
called to one of the lads he knew could ride and said to him:

'Get on my horse and ride as fast as you can to Normanstand.  Send at
once to Miss Norman and tell her that she is wanted instantly.  Tell her
that there has been an accident; that her father is alive, but that she
must come at once without a moment's delay.  She had better ride my horse
back as it will save time.  She will understand from that the importance
of time.  Quick!'

The lad sprang to the saddle, and was off in a flash.  Whilst Harold was
speaking, the doctor had told the men, who, accustomed to hunting
accidents, had taken a gate from its hinges and held it in readiness, to
bring it closer.  Then under his direction the Squire was placed on the
gate.  The nearest house was only about a hundred yards away; and thither
they bore him.  He was lifted on a bed, and then the doctor made fuller
examination.  When he stood up he looked very grave and said to Harold:

'I greatly fear she cannot arrive in time.  That bleeding from the ears
means rupture of the brain.  It is relieving the pressure, however, and
he may recover consciousness before he dies.  You had better be close to
him.  There is at present nothing that can be done.  If he becomes
conscious at all it will be suddenly.  He will relapse and probably die
as quickly.'

All at once Norman opened his eyes, and seeing him said quietly, as he
looked around:

'What place is this, Harold?'

'Martin's--James Martin's, sir.  You were brought here after the
accident.'

'Yes, I remember!  Am I badly hurt?  I can feel nothing!'

'I fear so, sir!  I have sent for Stephen.'

'Sent for Stephen!  Am I about to die?'  His voice, though feeble, was
grave and even.

'Alas! sir, I fear so!'  He sank on his knees as he spoke and took him,
his second father, in his arms.

'Is it close?'

'Yes.'

'Then listen to me!  If I don't see Stephen, give her my love and
blessing!  Say that with my last breath I prayed God to keep her and make
her happy!  You will tell her this?'

'I will!  I will!'  He could hardly speak for the emotion which was
choking him.  Then the voice went on, but slower and weaker:

'And Harold, my dear boy, you will look after her, will you not?  Guard
her and cherish her, as if you were indeed my son and she your sister!'

'I will.  So help me God!'  There was a pause of a few seconds which
seemed an interminable time.  Then in a feebler voice Squire Norman spoke
again:

'And Harold--bend down--I must whisper!  If it should be that in time you
and Stephen should find that there is another affection between you,
remember that I sanction it--with my dying breath.  But give her time!  I
trust that to you!  She is young, and the world is all before her.  Let
her choose . . . and be loyal to her if it is another!  It may be a hard
task, but I trust you, Harold.  God bless you, my other son!'  He rose
slightly and listened.  Harold's heart leaped.  The swift hoof-strokes of
a galloping horse were heard . . . The father spoke joyously:

'There she is!  That is my brave girl!  God grant that she may be in
time.  I know what it will mean to her hereafter!'

The horse stopped suddenly.

A quick patter of feet along the passage and then Stephen half dressed
with a peignoir thrown over her, swept into the room.  With the soft
agility of a leopard she threw herself on her knees beside her father and
put her arms round him.  The dying man motioned to Harold to raise him.
When this had been done he laid his hand tenderly on his daughter's head,
saying:

'Let now, O Lord, Thy servant depart in peace!  God bless and keep you,
my dear child!  You have been all your life a joy and a delight to me!  I
shall tell your mother when I meet her all that you have been to me!
Harold, be good to her!  Good-bye--Stephen! . . . Margaret! . . . '

His head fell over, and Harold, laying him gently down, knelt beside
Stephen.  He put his arm round her; and she, turning to him, laid her
hand on his breast and sobbed as though her heart would break.

* * * * *

The bodies of the two squires were brought to Normanstand.  Rowly had
long ago said that if he died unmarried he would like to lie beside his
half-sister, and that it was fitting that, as Stephen would be the new
Squire of Norwood, her dust should in time lie by his.  When the terrible
news of her nephew's and of Norman's death came to Norwood, Miss Laetitia
hurried off to Normanstand as fast as the horses could bring her.

Her coming was an inexpressible comfort to Stephen.  After the first
overwhelming burst of grief she had settled into an acute despair.  Of
course she had been helped by the fact that Harold had been with her, and
she was grateful for that too.  But it did not live in her memory of
gratitude in the same way.  Of course Harold was with her in trouble!  He
had always been; would always be.

But the comfort which Aunt Laetitia could give was of a more positive
kind.

From that hour Miss Rowly stayed at Normanstand.  Stephen wanted her; and
she wanted to be with Stephen.

After the funeral Harold, with an instinctive delicacy of feeling, had
gone to live in his own house; but he came to Normanstand every day.
Stephen had so long been accustomed to consulting him about everything
that there was no perceptible change in their relations.  Even necessary
business to be done did not come as a new thing.

And so things went on outwardly at Normanstand very much as they had done
before the coming of the tragedy.  But for a long time Stephen had
occasional bursts of grief which to witness was positive anguish to those
who loved her.

Then her duty towards her neighbours became a sort of passion.  She did
not spare herself by day or by night.  With swift intuition she grasped
the needs of any ill case which came before her, and with swift movement
she took the remedy in hand.

Her aunt saw and approved.  Stephen, she felt, was in this way truly
fulfilling her duty as a woman.  The old lady began to secretly hope, and
almost to believe, that she had laid aside those theories whose carrying
into action she so dreaded.

But theories do not die so easily.  It is from theory that practice takes
its real strength, as well as its direction.  And did the older woman
whose life had been bound under more orderly restraint but know, Stephen
was following out her theories, remorselessly and to the end.


CHAPTER IX--IN THE SPRING


The months since her father's death spread into the second year before
Stephen began to realise the loneliness of her life.  She had no
companion now but her aunt; and though the old lady adored her, and she
returned her love in full, the mere years between them made impossible
the companionship that youth craves.  Miss Rowly's life was in the past.
Stephen's was in the future.  And loneliness is a feeling which comes
unbidden to a heart.

Stephen felt her loneliness all round.  In old days Harold was always
within hail, and companionship of equal age and understanding was
available.  But now his very reticence in her own interest, and by her
father's wishes, made for her pain.  Harold had put his strongest
restraint on himself, and in his own way suffered a sort of silent
martyrdom.  He loved Stephen with every fibre of his being.  Day by day
he came toward her with eager step; day by day he left her with a pang
that made his heart ache and seemed to turn the brightness of the day to
gloom.  Night by night he tossed for hours thinking, thinking, wondering
if the time would ever come when her kisses would be his . . . But the
tortures and terrors of the night had their effect on his days.  It
seemed as if the mere act of thinking, of longing, gave him ever renewed
self-control, so that he was able in his bearing to carry out the task he
had undertaken: to give Stephen time to choose a mate for herself.  Herein
lay his weakness--a weakness coming from his want of knowledge of the
world of women.  Had he ever had a love affair, be it never so mild a
one, he would have known that love requires a positive expression.  It is
not sufficient to sigh, and wish, and hope, and long, all to oneself.
Stephen felt instinctively that his guarded speech and manner were due to
the coldness--or rather the trusting abated worship--of the brotherhood
to which she had been always accustomed.  At the time when new forces
were manifesting and expanding themselves within her; when her growing
instincts, cultivated by the senses and the passions of young nature,
made her aware of other forces, new and old, expanding themselves outside
her; at the time when the heart of a girl is eager for new impressions
and new expansions, and the calls of sex are working within her all
unconsciously, Harold, to whom her heart would probably have been the
first to turn, made himself in his effort to best show his love, a
_quantite negligeable_.

Thus Stephen, whilst feeling that the vague desires of budding womanhood
were trembling within her, had neither thought nor knowledge of their
character or their ultimate tendency.  She would have been shocked,
horrified, had that logical process, which she applied so freely to less
personal matters, been used upon her own intimate nature.  In her case
logic would of course act within a certain range; and as logic is a
conscious intellectual process, she became aware that her objective was
man.  Man--in the abstract.  'Man,' not 'a man.'  Beyond that, she could
not go.  It is not too much to say that she did not ever, even in her
most errant thought, apply her reasoning, or even dream of its following
out either the duties, the responsibilities, or the consequences of
having a husband.  She had a vague longing for younger companionship, and
of the kind naturally most interesting to her.  There thought stopped.

One only of her male acquaintances did not at this time appear.  Leonard
Everard, who had some time ago finished his course at college, was living
partly in London and partly on the Continent.  His very absence made him
of added interest to his old play-fellow.  The image of his grace and
comeliness, of his dominance and masculine force, early impressed on her
mind, began to compare favourably with the actualities of her other
friends; those of them at least who were within the circle of her
personal interest.  'Absence makes the heart grow fonder.'  In Stephen's
mind had been but a very mustard-seed of fondness.  But new lights were
breaking for her; and all of them, in greater or lesser degree, shone in
turn on the memory of the pretty self-willed dominant boy, who now grew
larger and more masculine in stature under the instance of each
successive light.  Stephen knew the others fairly well through and
through.  The usual mixture of good and evil, of strength and weakness,
of purpose and vacillation, was quite within the scope of her own feeling
and of her observation.  But this man was something of a problem to her;
and, as such, had a prominence in her thoughts quite beyond his own
worthiness.

In movement of some form is life; and even ideas grow when the pulses
beat and thought quickens.  Stephen had long had in her mind the idea of
sexual equality.  For a long time, in deference to her aunt's feelings,
she had not spoken of it; for the old lady winced in general under any
suggestion of a breach of convention.  But though her outward expression
being thus curbed had helped to suppress or minimise the opportunities of
inward thought, the idea had never left her.  Now, when sex was,
consciously or unconsciously, a dominating factor in her thoughts, the
dormant idea woke to new life.  She had held that if men and women were
equal the woman should have equal rights and opportunities as the man.  It
had been, she believed, an absurd conventional rule that such a thing as
a proposal of marriage should be entirely the prerogative of man.

And then came to her, as it ever does to woman, opportunity.  Opportunity,
the cruelest, most remorseless, most unsparing, subtlest foe that
womanhood has.  Here was an opportunity for her to test her own theory;
to prove to herself, and others, that she was right.  They--'they' being
the impersonal opponents of, or unbelievers in, her theory--would see
that a woman could propose as well as a man; and that the result would be
good.

It is a part of self-satisfaction, and perhaps not the least dangerous
part of it, that it has an increasing or multiplying power of its own.
The desire to do increases the power to do; and desire and power united
find new ways for the exercise of strength.  Up to now Stephen's
inclination towards Leonard had been vague, nebulous; but now that theory
showed a way to its utilisation it forthwith began to become, first
definite, then concrete, then substantial.  When once the idea had become
a possibility, the mere passing of time did the rest.

Her aunt saw--and misunderstood.  The lesson of her own youth had not
been applied; not even of those long hours and days and weeks at which
she hinted when she had spoken of the tragedy of life which by inference
was her own tragedy: 'to love and to be helpless.  To wait, and wait, and
wait, with your heart all aflame!'

Stephen recognised her aunt's concern for her health in time to protect
herself from the curiosity of her loving-kindness.  Her youth and
readiness and adaptability, and that power of play-acting which we all
have within us and of which she had her share, stood to her.  With but
little effort, based on a seeming acquiescence in her aunt's views, she
succeeded in convincing the old lady that her incipient feverish cold had
already reached its crisis and was passing away.  But she had gained
certain knowledge in the playing of her little part.  All this
self-protective instinct was new; for good or ill she had advanced one
more step in not only the knowledge but the power of duplicity which is
so necessary in the conventional life of a woman.

Oh! did we but see!  Could we but see!  Here was a woman, dowered in her
youth with all the goods and graces in the power of the gods to bestow,
who fought against convention; and who yet found in convention the
strongest as well as the readiest weapon of defence.

For nearly two weeks Stephen's resolution was held motionless, neither
advancing nor receding; it was veritably the slack water of her
resolution.  She was afraid to go on.  Not afraid in sense of fear as it
is usually understood, but with the opposition of virginal instincts;
those instincts which are natural, but whose uses as well as whose powers
are unknown to us.


CHAPTER X--THE RESOLVE


The next few days saw Stephen abnormally restless.  She had fairly well
made up her mind to test her theory of equality of the sexes by asking
Leonard Everard to marry her; but her difficulty was as to the doing it.
She knew well that it would not do to depend on a chance meeting for an
opportunity.  After all, the matter was too serious to allow of the
possibility of levity.  There were times when she thought she would write
to him and make her proffer of affection in this way; but on every
occasion when such thought recurred it was forthwith instantly abandoned.
During the last few days, however, she became more reconciled to even
this method of procedure.  The fever of growth was unabated.  At last
came an evening which she had all to herself.  Miss Laetitia was going
over to Norwood to look after matters there, and would remain the night.
Stephen saw in her absence an opportunity for thought and action, and
said that, having a headache, she would remain at home.  Her aunt offered
to postpone her visit.  But she would not hear of it; and so she had the
evening to herself.

After dinner in her boudoir she set herself to the composition of a
letter to Leonard which would convey at least something of her feelings
and wishes towards him.  In the depths of her heart, which now and again
beat furiously, she had a secret hope that when once the idea was
broached Leonard would do the rest.  And as she thought of that 'rest' a
languorous dreaminess came upon her.  She thought how he would come to
her full of love, of yearning passion; how she would try to keep towards
him, at first, an independent front which would preserve her secret
anxiety until the time should come when she might yield herself to his
arms and tell him all.  For hours she wrote letter after letter,
destroying them as quickly as she wrote, as she found that she had but
swayed pendulum fashion between overtness and coldness.  Some of the
letters were so chilly in tone that she felt they would defeat their own
object.  Others were so frankly warm in the expression of--regard she
called it, that with burning blushes she destroyed them at once at the
candle before her.

At last she made up her mind.  Just as she had done when a baby she
realised that the opposing forces were too strong for her; she gave in
gracefully.  It would not do to deal directly in a letter with the matter
in hand.  She would write to Leonard merely asking him to see her.  Then,
when they were together without fear of interruption, she would tell him
her views.

She got as far as 'Dear Mr. Leonard,' when she stood up, saying to
herself:

'I shall not be in a hurry.  I must sleep on it before I write!'  She
took up the novel she had been reading in the afternoon, and read on at
it steadily till her bedtime.

That night she did not sleep.  It was not that she was agitated.  Indeed,
she was more at ease than she had been for days; she had after much
anxious thought made up her mind to a definite course of action.
Therefore her sleeplessness was not painful.  It was rather that she did
not want to sleep, than that she could not.  She lay still, thinking,
thinking; dreaming such dreams as are the occasions of sanctified privacy
to her age and sex.

In the morning she was no worse for her vigil.  When at luncheon-time
Aunt Laetitia had returned she went into all the little matters of which
she had to report.  It was after tea-time when she found herself alone,
and with leisure to attend to what was, she felt, directly her own
affair.  During the night she had made up her mind exactly what to say to
Leonard; and as her specific resolution bore the test of daylight she was
satisfied.  The opening words had in their inception caused her some
concern; but after hours of thought she had come to the conclusion that
to address, under the circumstance, the recipient of the letter as 'Dear
Mr. Everard' would hardly do.  The only possible justification of her
unconventional act was that there existed already a friendship, an
intimacy of years, since childhood; that there were already between them
knowledge and understanding of each other; that what she was doing, and
about to do, was but a further step in a series of events long ago
undertaken.

She thought it better to send by post rather than messenger, as the
latter did away with all privacy with regard to the act.

The letter was as follows:

   'DEAR LEONARD,--Would it be convenient for you to meet me to-morrow,
   Tuesday, at half-past twelve o'clock on the top of Caester Hill?  I
   want to speak about a matter that may have some interest to you, and
   it will be more private there than in the house.  Also it will be
   cooler in the shade on the hilltop.--

   Yours sincerely, STEPHEN NORMAN.'

Having posted the letter she went about the usual routine of her life at
Normanstand, and no occasion of suspicion or remark regarding her came to
her aunt.

In her room that night when she had sent away her maid, she sat down to
think, and all the misgivings of the day came back.  One by one they were
conquered by one protective argument:

'I am free to do as I like.  I am my own mistress; and I am doing nothing
that is wrong.  Even if it is unconventional, what of that?  God knows
there are enough conventions in the world that are wrong, hopelessly,
unalterably wrong.  After all, who are the people who are most bound by
convention?  Those who call themselves "smart!"  If Convention is the god
of the smart set, then it is about time that honest people chose
another!'

* * * * *

Leonard received the letter at breakfast-time.  He did not give it any
special attention, as he had other letters at the same time, some of
which were, if less pleasant, of more immediate importance.  He had of
late been bombarded with dunning letters from tradesmen; for during his
University life, and ever since, he had run into debt.  The moderate
allowance his father made him he had treated as cash for incidental
expenses, but everything else had been on credit.  Indeed he was
beginning to get seriously alarmed about the future, for his father, who
had paid his debts once, and at a time when they were by comparison
inconsiderable, had said that he would not under any circumstances pay
others.  He was not sorry, therefore, for an opportunity of getting away
for a few hours from home; from himself--from anxieties, possibilities.
The morning was a sweltering one, and he grumbled to himself as he set
out on his journey through the woods.

* * * * *

Stephen rose fresh and in good spirits, despite her sleepless night.  When
youth and strength are to the fore, a night's sleep is not of much
account, for the system once braced up is not allowed to slacken.  It was
a notable sign of her strong nature that she was not even impatient, but
waited with calm fixity the hour at which she had asked Leonard Everard
to meet her.  It is true that as the time grew closer her nerve was less
marked.  And just before it she was a girl--and nothing more; with all
girl's diffidence, a girl's self-distrust, a girl's abnegation, a girl's
plasticity.

In the more purely personal aspect of her enterprise Stephen's effort was
more conscious.  It is hardly possible for a pretty woman to seek in her
study of perfection the aid of her mirror and to be unconscious of her
aims.  There must certainly be at least one dominant purpose: the
achievement of success.  Stephen did not attempt to deny her own beauty;
on the contrary she gave it the fullest scope.  There was a certain
triumph in her glance as she took her last look in her mirror; a
gratification of her wish to show herself in the best way possible.  It
was a very charming picture which the mirror reflected.

It may be that there is a companionship in a mirror, especially to a
woman; that the reflection of oneself is an emboldening presence, a
personality which is better than the actuality of an unvalued stranger.
Certainly, when Stephen closed the door and stood in the wainscoted
passage, which was only dimly lit by the high window at either end, her
courage seemed at once to ooze away.

Probably for the first time in her life, as she left the shade of the
long passage and came out on the staircase flooded with the light of the
noonday sun, Stephen felt that she was a girl--'girl' standing as some
sort of synonym for weakness, pretended or actual.  Fear, in whatever
form or degree it may come, is a vital quality and must move.  It cannot
stand at a fixed point; if it be not sent backward it must progress.
Stephen felt this, and, though her whole nature was repugnant to the
task, forced herself to the effort of repression.  It would, she felt,
have been to her a delicious pleasure to have abandoned all effort; to
have sunk in the lassitude of self-surrender.

The woman in her was working; her sex had found her out!

She turned and looked around her, as though conscious of being watched.
Then, seeing that she was alone, she went her way with settled purpose;
with flashing eyes and glowing cheeks--and a beating heart.  A heart all
woman's since it throbbed the most with apprehension when the enemy, Man,
was the objective of her most resolute attack.  She knew that she must
keep moving; that she must not stop or pause; or her whole resolution
must collapse.  And so she hurried on, fearful lest a chance meeting with
any one might imperil her purpose.

On she went through the faint moss-green paths; through meadows rich with
flowering grasses and the many reds of the summer wild-flowers.  And so
up through the path cut in the natural dipping of the rock that rose over
Caester Hill and formed a strong base for the clump of great trees that
made a landmark for many a mile around.  During the first part of her
journey between the house and the hilltop, she tried to hold her purpose
at arm's length; it would be sufficient to face its terrors when the time
had come.  In the meantime the matter was of such overwhelming importance
that nothing else could take its place; all she could do was to suspend
the active part of the thinking faculties and leave the mind only
receptive.

But when she had passed through the thin belt of stunted oak and beech
which hedged in the last of the lush meadows, and caught sight of the
clump of trees on the hilltop, she unconsciously braced herself as a
young regiment loses its tremors when the sight of the enemy breaks upon
it.  No longer her eyes fell earthward; they were raised, and raised
proudly.  Stephen Norman was fixed in her intention.  Like the woman of
old, her feet were on the ploughshares and she would not hesitate.

As she drew near the appointed place her pace grew slower and slower; the
woman in her was unconsciously manifesting itself.  She would not be
first in her tryst with a man.  Unconsciousness, however, is not a
working quality which can be relied upon for staying power; the approach
to the trysting-place brought once more home to her the strange nature of
her enterprise.  She had made up her mind to it; there was no use in
deceiving herself.  What she had undertaken to do was much more
unconventional than being first at a meeting.  It was foolish and weak to
delay.  The last thought braced her up; and it was with a hurried gait,
which alone would have betrayed her to an intelligent observer, that she
entered the grove.


CHAPTER XI--THE MEETING


Had Stephen been better acquainted with men and women, she would have
been more satisfied with herself for being the first at the tryst.  The
conventional idea, in the minds of most women and of all men, is that a
woman should never be the first.  But real women, those in whom the heart
beats strong, and whose blood can leap, know better.  These are the
commanders of men.  In them sex calls to sex, all unconsciously at first;
and men answer to their call, as they to men's.

Two opposite feelings strove for dominance as Stephen found herself on
the hilltop, alone.  One a feeling natural enough to any one, and
especially to a girl, of relief that a dreaded hour had been postponed;
the other of chagrin that she was the first.

After a few moments, however, one of the two militant thoughts became
dominant: the feeling of chagrin.  With a pang she thought if she had
been a man and summoned for such a purpose, how she would have hurried to
the trysting-place; how the flying of her feet would have vied with the
quick rapturous beating of her heart!  With a little sigh and a blush,
she remembered that Leonard did not know the purpose of the meeting; that
he was a friend almost brought up with her since boy and girl times; that
he had often been summoned in similar terms and for the most trivial of
social purposes.

For nearly half an hour Stephen sat on the rustic seat under the shadow
of the great oak, looking, half unconscious of its beauty and yet
influenced by it, over the wide landscape stretched at her feet.

In spite of her disregard of conventions, she was no fool; the instinct
of wisdom was strong within her, so strong that in many ways it ruled her
conscious efforts.  Had any one told her that her preparations for this
interview were made deliberately with some of the astuteness that
dominated the Devil when he took Jesus to the top of a high mountain and
showed him all the kingdoms of the earth at His feet, she would have, and
with truth, denied it with indignation.  Nevertheless it was a fact that
she had, in all unconsciousness, chosen for the meeting a spot which
would evidence to a man, consciously or unconsciously, the desirability
for his own sake of acquiescence in her views and wishes.  For all this
spreading landscape was her possession, which her husband would share.  As
far as the eye could reach was within the estate which she had inherited
from her father and her uncle.

The half-hour passed in waiting had in one way its advantages to the
girl: though she was still as high strung as ever, she acquired a larger
measure of control over herself.  The nervous tension, however, was so
complete physically that all her faculties were acutely awake; very early
she became conscious of a distant footstep.

To Stephen's straining ears the footsteps seemed wondrous slow, and more
wondrous regular; she felt instinctively that she would have liked to
have listened to a more hurried succession of less evenly-marked sounds.
But notwithstanding these thoughts, and the qualms which came in their
turn, the sound of the coming feet brought great joy.  For, after all,
they were coming; and coming just in time to prevent the sense of
disappointment at their delay gaining firm foothold.  It was only when
the coming was assured that she felt how strong had been the undercurrent
of her apprehension lest they should not come at all.

Very sweet and tender and beautiful Stephen looked at this moment.  The
strong lines of her face were softened by the dark fire in her eyes and
the feeling which glowed in the deep blushes which mantled her cheeks.
The proudness of her bearing was no less marked than ever, but in the
willowy sway of her body there was a yielding of mere sorry pride.  In
all the many moods which the gods allow to good women there is none so
dear or so alluring, consciously as well as instinctively, to true men as
this self-surrender.  As Leonard drew near, Stephen sank softly into a
seat, doing so with a guilty feeling of acting a part.  When he actually
came into the grove he found her seemingly lost in a reverie as she gazed
out over the wide expanse in front of her.  He was hot after his walk,
and with something very like petulance threw himself into a cane
armchair, exclaiming as he did so with the easy insolence of old
familiarity:

'What a girl you are, Stephen! dragging a fellow all the way up here.
Couldn't you have fixed it down below somewhere if you wanted to see me?'

Strangely enough, as it seemed to her, Stephen did not dislike his tone
of mastery.  There was something in it which satisfied her.  The
unconscious recognition of his manhood, as opposed to her womanhood,
soothed her in a peaceful way.  It was easy to yield to a dominant man.
She was never more womanly than when she answered him softly:

'It was rather unfair; but I thought you would not mind coming so far.  It
is so cool and delightful here; and we can talk without being disturbed.'
Leonard was lying back in his chair fanning himself with his wide-brimmed
straw hat, with outstretched legs wide apart and resting on the back of
his heels.  He replied with grudging condescension:

'Yes, it's cool enough after the hot tramp over the fields and through
the wood.  It's not so good as the house, though, in one way: a man can't
get a drink here.  I say, Stephen, it wouldn't be half bad if there were
a shanty put up here like those at the Grands Mulets or on the
Matterhorn.  There could be a tap laid on where a fellow could quench his
thirst on a day like this!'

Before Stephen's eyes floated a momentary vision of a romantic chalet
with wide verandah and big windows looking over the landscape; a great
wide stone hearth; quaint furniture made from the gnarled branches of
trees; skins on the floor; and the walls adorned with antlers, great
horns, and various trophies of the chase.  And amongst them Leonard, in a
picturesque suit, lolling back just as at present and smiling with a
loving look in his eyes as she handed him a great blue-and-white Munich
beer mug topped with cool foam.  There was a soft mystery in her voice as
she answered:

'Perhaps, Leonard, there will some day be such a place here!'  He seemed
to grumble as he replied:

'I wish it was here now.  Some day seems a long way off!'

This seemed a good opening for Stephen; for the fear of the situation was
again beginning to assail her, and she felt that if she did not enter on
her task at once, its difficulty might overwhelm her.  She felt angry
with herself that there was a change in her voice as she said:

'Some day may mean--can mean everything.  Things needn't be a longer way
off than we choose ourselves, sometimes!'

'I say, that's a good one!  Do you mean to say that because I am some day
to own Brindehow I can do as I like with it at once, whilst the
governor's all there, and a better life than I am any day?  Unless you
want me to shoot the old man by accident when we go out on the First.'  He
laughed a short, unmeaning masculine laugh which jarred somewhat on her.
She did not, however, mean to be diverted from her main purpose, so she
went on quickly:

'You know quite well, Leonard, that I don't mean anything of the kind.
But there was something I wanted to say to you, and I wished that we
should be alone.  Can you not guess what it is?'

'No, I'll be hanged if I can!' was his response, lazily given.

Despite her resolution she turned her head; she could not meet his eyes.
It cut her with a sharp pain to notice when she turned again that he was
not looking at her.  He continued fanning himself with his hat as he
gazed out at the view.  She felt that the critical moment of her life had
come, that it was now or never as to her fulfilling her settled
intention.  So with a rush she went on her way:

'Leonard, you and I have been friends a long time.  You know my views on
some points, and that I think a woman should be as free to act as a man!'
She paused; words and ideas did not seem to flow with the readiness she
expected.  Leonard's arrogant assurance completed the dragging her back
to earth which her own self-consciousness began:

'Drive on, old girl!  I know you're a crank from Crankville on some
subjects.  Let us have it for all you're worth.  I'm on the grass and
listening.'

Stephen paused.  'A crank from Crankville!'--this after her nights of
sleepless anxiety; after the making of the resolution which had cost her
so much, and which was now actually in process of realisation.  Was it
all worth so much? why not abandon it now? . . . Abandon it!  Abandon a
resolution!  All the obstinacy of her nature--she classed it herself as
firmness--rose in revolt.  She shook her head angrily, pulled herself
together, and went on:

'That may be! though it's not what I call myself, or what I am usually
called, so far as I know.  At any rate my convictions are honest, and I
am sure you will respect them as such, even if you do not share them.'
She did not see the ready response in his face which she expected, and so
hurried on:

'It has always seemed to me that a--when a woman has to speak to a man
she should do so as frankly as she would like him to speak to her, and as
freely.  Leonard, I--I,' as she halted, a sudden idea, winged with
possibilities of rescuing procrastination came to her.  She went on more
easily:

'I know you are in trouble about money matters.  Why not let me help
you?'  He sat up and looked at her and said genially:

'Well, Stephen, you are a good old sort!  No mistake about it.  Do you
mean to say you would help me to pay my debts, when the governor has
refused to do so any more?'

'It would be a great pleasure to me, Leonard, to do anything for your
good or your pleasure.'

There was a long pause; they both sat looking down at the ground.  The
woman's heart beat loud; she feared that the man must hear it.  She was
consumed with anxiety, and with a desolating wish to be relieved from the
strain of saying more.  Surely, surely Leonard could not be so blind as
not to see the state of things! . . . He would surely seize the occasion;
throw aside his diffidence and relieve her! . . . His words made a
momentary music in her ears as he spoke:

'And is this what you asked me to come here for?'

The words filled her with a great shame.  She felt herself a dilemma.  It
had been no part of her purpose to allude his debts.  Viewed in the light
of what was to follow, it would seem to him that she was trying to
foreclose his affection.   That could not be allowed to pass; the error
must be rectified.  And yet! . . . And yet this very error must be
cleared up before she could make her full wish apparent.  She seemed to
find herself compelled by inexorable circumstances into an unlooked-for
bluntness.  In any case she must face the situation.  Her pluck did not
fail her; it was with a very noble and graceful simplicity that she
turned to her companion and said:

'Leonard, I did not quite mean that.  It would be a pleasure to me to be
of that or any other service to you, if I might be so happy!  But I never
meant to allude to your debts.   Oh! Leonard, can't you understand!  If
you were my husband--or--or going to be, all such little troubles would
fall away from you.  But I would not for the world have you think . . . '

Her very voice failed her.  She could not speak what was in her mind; she
turned away, hiding in her hands her face which fairly seemed to burn.
This, she thought, was the time for a true lover's opportunity!  Oh, if
she had been a man, and a woman had so appealed, how he would have sprung
to her side and taken her in his arms, and in a wild rapture of declared
affection have swept away all the pain of her shame!

But she remained alone.  There was no springing to her side; no rapture
of declared affection; no obliteration of her shame.  She had to bear it
all alone.  There, in the open; under the eyes that she would fain have
seen any other phase of her distress.  Her heart beat loud and fast; she
waited to gain her self-control.

Leonard Everard had his faults, plenty of them, and he was in truth
composed of an amalgam of far baser metals than Stephen thought; but he
had been born of gentle blood and reared amongst gentlefolk.  He did not
quite understand the cause or the amount of his companion's concern; but
he could not but recognise her distress.  He realised that it had
followed hard upon her most generous intention towards himself.  He could
not, therefore, do less than try to comfort her, and he began his task in
a conventional way, but with a blundering awkwardness which was all
manlike.  He took her hand and held it in his; this much at any rate he
had learned in sitting on stairs or in conservatories after extra dances.
He said as tenderly as he could, but with an impatient gesture unseen by
her:

'Forgive me, Stephen!  I suppose I have said or done something which I
shouldn't.  But I don't know what it is; upon my honour I don't.  Anyhow,
I am truly sorry for it.  Cheer up, old girl!  I'm not your husband, you
know; so you needn't be distressed.'

Stephen took her courage _a deux mains_.  If Leonard would not speak she
must.  It was manifestly impossible that the matter could be left in its
present state.

'Leonard,' she said softly and solemnly, 'might not that some day be?'

Leonard, in addition to being an egotist and the very incarnation of
selfishness, was a prig of the first water.  He had been reared
altogether in convention.  Home life and Eton and Christchurch had taught
him many things, wise as well as foolish; but had tended to fix his
conviction that affairs of the heart should proceed on adamantine lines
of conventional decorum.  It never even occurred to him that a lady could
so far step from the confines of convention as to take the initiative in
a matter of affection.  In his blind ignorance he blundered brutally.  He
struck better than he knew, as, meaning only to pass safely by an awkward
conversational corner, he replied:

'No jolly fear of that!  You're too much of a boss for me!'  The words
and the levity with which they were spoken struck the girl as with a
whip.  She turned for an instant as pale as ashes; then the red blood
rushed from her heart, and face and neck were dyed crimson.  It was not a
blush, it was a suffusion.  In his ignorance Leonard thought it was the
former, and went on with what he considered his teasing.

'Oh yes!  You know you always want to engineer a chap your own way and
make him do just as you wish.  The man who has the happiness of marrying
you, Stephen, will have a hard row to hoe!'  His 'chaff' with its utter
want of refinement seemed to her, in her high-strung earnest condition,
nothing short of brutal, and for a few seconds produced a feeling of
repellence.  But it is in the nature of things that opposition of any
kind arouses the fighting instinct of a naturally dominant nature.  She
lost sight of her femininity in the pursuit of her purpose; and as this
was to win the man to her way of thinking, she took the logical course of
answering his argument.  If Leonard Everard had purposely set himself to
stimulate her efforts in this direction he could hardly have chosen a
better way.  It came somewhat as a surprise to Stephen, when she heard
her own words:

'I would make a good wife, Leonard!  A husband whom I loved and honoured
would, I think, not be unhappy!'  The sound of her own voice speaking
these words, though the tone was low and tender and more self-suppressing
by far than was her wont, seemed to peal like thunder in her own ears.
Her last bolt seemed to have sped.  The blood rushed to her head, and she
had to hold on to the arms of the rustic chair or she would have fallen
forward.

The time seemed long before Leonard spoke again; every second seemed an
age.  She seemed to have grown tired of waiting for the sound of his
voice; it was with a kind of surprise that she heard him say:

'You limit yourself wisely, Stephen!'

'How do you mean?' she asked, making a great effort to speak.

'You would promise to love and honour; but there isn't anything about
obeying.'

As he spoke Leonard stretched himself again luxuriously, and laughed with
the intellectual arrogance of a man who is satisfied with a joke, however
inferior, of his own manufacture.  Stephen looked at him with a long look
which began in anger--that anger which comes from an unwonted sense of
impotence, and ends in tolerance, the intermediate step being admiration.
It is the primeval curse that a woman's choice is to her husband; and it
is an important part of the teaching of a British gentlewoman, knit in
the very fibres of her being by the remorseless etiquette of a thousand
years, that she be true to him.  The man who has in his person the
necessary powers or graces to evoke admiration in his wife, even for a
passing moment, has a stronghold unconquerable as a rule by all the
deadliest arts of mankind.

Leonard Everard was certainly good to look upon as he lolled at his ease
on that summer morning.  Tall, straight, supple; a typical British
gentleman of the educated class, with all parts of the body properly
developed and held in some kind of suitable poise.

As Stephen looked, the anxiety and chagrin which tormented her seemed to
pass.  She realised that here was a nature different from her own, and
which should be dealt with in a way unsuitable to herself; and the
conviction seemed to make the action which it necessitated more easy as
well as more natural to her.  Perhaps for the first time in her life
Stephen understood that it may be necessary to apply to individuals a
standard of criticism unsuitable to self-judgment.  Her recognition might
have been summed up in the thought which ran through her mind:

'One must be a little lenient with a man one loves!'

Stephen, when once she had allowed the spirit of toleration to work
within her, felt immediately its calming influence.  It was with brighter
thoughts and better humour that she went on with her task.  A task only,
it seemed now; a means to an end which she desired.

'Leonard, tell me seriously, why do you think I gave you the trouble of
coming out here?'

'Upon my soul, Stephen, I don't know.'

'You don't seem to care either, lolling like that when I am serious!'  The
words were acid, but the tone was soft and friendly, familiar and
genuine, putting quite a meaning of its own on them.  Leonard looked at
her indolently:

'I like to loll.'

'But can't you even guess, or try to guess, what I ask you?'

'I can't guess.  The day's too hot, and that shanty with the drinks is
not built yet.'

'Or may never be!'  Again he looked at her sleepily.

'Never be!  Why not?'

'Because, Leonard, it may depend on you.'

'All right then.  Drive on!  Hurry up the architect and the
jerry-builder!'

A quick blush leaped to Stephen's cheeks.  The words were full of
meaning, though the tone lacked something; but the news was too good.  She
could not accept it at once; she decided to herself to wait a short time.
Ere many seconds had passed she rejoiced that she had done so as he went
on:

'I hope you'll give me a say before that husband of yours comes along.  He
might be a blue-ribbonite; and it wouldn't do to start such a shanty for
rot-gut!'

Again a cold wave swept over her.  The absolute difference of feeling
between the man and herself; his levity against her earnestness, his
callous blindness to her purpose, even the commonness of his words
chilled her.  For a few seconds she wavered again in her intention; but
once again his comeliness and her own obstinacy joined hands and took her
back to her path.  With chagrin she felt that her words almost stuck in
her throat, as summoning up all her resolution she went on:

'It would be for you I would have it built, Leonard!'  The man sat up
quickly.

'For me?' he asked in a sort of wonderment.

'Yes, Leonard, for you and me!'  She turned away; her blushes so overcame
her that she could not look at him.  When she faced round again he was
standing up, his back towards her.

She stood up also.  He was silent for a while; so long that the silence
became intolerable, and she spoke:

'Leonard, I am waiting!'  He turned round and said slowly, the absence of
all emotion from his face chilling her till her face blanched:

'I don't think I would worry about it!'

Stephen Norman was plucky, and when she was face to face with any
difficulty she was all herself.  Leonard did not look pleasant; his face
was hard and there was just a suspicion of anger.  Strangely enough, this
last made the next step easier to the girl; she said slowly:

'All right!  I think I understand!'

He turned from her and stood looking out on the distant prospect.  Then
she felt that the blow which she had all along secretly feared had fallen
on her.  But her pride as well as her obstinacy now rebelled.  She would
not accept a silent answer.  There must be no doubt left to torture her
afterwards.  She would take care that there was no mistake.  Schooling
herself to her task, and pressing one hand for a moment to her side as
though to repress the beating of her heart, she came behind him and
touched him tenderly on the arm.

'Leonard,' she said softly, 'are you sure there is no mistake?  Do you
not see that I am asking you,' she intended to say 'to be my husband,'
but she could not utter the words, they seemed to stick in her mouth, so
she finished the sentence: 'that I be your wife?'

The moment the words were spoken--the bare, hard, naked, shameless
words--the revulsion came.  As a lightning flash shows up the blackness
of the night the appalling truth of what she had done was forced upon
her.  The blood rushed to her head till cheeks and shoulders and neck
seemed to burn.  Covering her face with her hands she sank back on the
seat crying silently bitter tears that seemed to scald her eyes and her
cheeks as they ran.

Leonard was angry.  When it began to dawn upon him what was the purpose
of Stephen's speech, he had been shocked.  Young men are so easily
shocked by breaches of convention made by women they respect!  And his
pride was hurt.  Why should he have been placed in such a ridiculous
position!  He did not love Stephen in that way; and she should have known
it.  He liked her and all that sort of thing; but what right had she to
assume that he loved her?  All the weakness of his moral nature came out
in his petulance.  It was boyish that his eyes filled with tears.  He
knew it, and that made him more angry than ever.  Stephen might well have
been at a loss to understand his anger, as, with manifest intention to
wound, he answered her:

'What a girl you are, Stephen.  You are always doing something or other
to put a chap in the wrong and make him ridiculous.  I thought you were
joking--not a good joke either!  Upon my soul, I don't know what I've
done that you should fix on me!  I wish to goodness--'

If Stephen had suffered the red terror before, she suffered the white
terror now.  It was not injured pride, it was not humiliation, it was not
fear; it was something vague and terrible that lay far deeper than any of
these.  Under ordinary circumstances she would have liked to have spoken
out her mind and given back as good as she got; and even as the thoughts
whirled through her brain they came in a torrent of vague vituperative
eloquence.  But now her tongue was tied.  Instinctively she knew that she
had put it out of her power to revenge, or even to defend herself.  She
was tied to the stake, and must suffer without effort and in silence.

Most humiliating of all was the thought that she must propitiate the man
who had so wounded her.  All love for him had in the instant passed from
her; or rather she realised fully the blank, bare truth that she had
never really loved him at all.  Had she really loved him, even a blow at
his hands would have been acceptable; but now . . .

She shook the feelings and thoughts from her as a bird does the water
from its wings; and, with the courage and strength and adaptability of
her nature, addressed herself to the hard task which faced her in the
immediate present.  With eloquent, womanly gesture she arrested the
torrent of Leonard's indignation; and, as he paused in surprised
obedience, she said:

'That will do, Leonard!  It is not necessary to say any more; and I am
sure you will see, later on, that at least there was no cause for your
indignation!  I have done an unconventional thing, I know; and I dare say
I shall have to pay for it in humiliating bitterness of thought later on!
But please remember we are all alone!  This is a secret between us; no
one else need ever know or suspect it!'

She rose as she concluded.  The quiet dignity of her speech and bearing
brought back Leonard in some way to his sense of duty as a gentleman.  He
began, in a sheepish way, to make an apology:

'I'm sure I beg your pardon, Stephen.'  But again she held the warning
hand:

'There is no need for pardon; the fault, if there were any, was mine
alone.  It was I, remember, who asked you to come here and who introduced
and conducted this melancholy business.  I have asked you several things,
Leonard, and one more I will add--'tis only one: that you will forget!'

As she moved away, her dismissal of the subject was that of an empress to
a serf.  Leonard would have liked to answer her; to have given vent to
his indignation that, even when he had refused her offer, she should have
the power to treat him if he was the one refused, and to make him feel
small and ridiculous in his own eyes.  But somehow he felt constrained to
silence; her simple dignity outclassed him.

There was another factor too, in his forming his conclusion of silence.
He had never seen Stephen look so well, or so attractive.  He had never
respected her so much as when her playfulness had turned to majestic
gravity.  All the boy and girl strife of the years that had gone seemed
to have passed away.  The girl whom he had played with, and bullied, and
treated as frankly as though she had been a boy, had in an instant become
a woman--and such a woman as demanded respect and admiration even from
such a man.


CHAPTER XII--ON THE ROAD HOME


When Leonard Everard parted from Stephen he did so with a feeling of
dissatisfaction: firstly, with Stephen; secondly, with things in general;
thirdly, with himself.  The first was definite, concrete, and immediate;
he could give himself chapter and verse for all the girl's misdoing.
Everything she had said or done had touched some nerve painfully, or had
offended his feelings; and to a man of his temperament his feelings are
very sacred things, to himself.

'Why had she put him in such a ridiculous position?  That was the worst
of women.  They were always wanting him to do something he didn't want to
do, or crying . . . there was that girl at Oxford.'

Here he turned his head slowly, and looked round in a furtive way, which
was getting almost a habit with him.  'A fellow should go away so that he
wouldn't have to swear lies.  Women were always wanting money; or worse:
to be married!  Confound women; they all seemed to want him to marry
them!  There was the Oxford girl, and then the Spaniard, and now
Stephen!'  This put his thoughts in a new channel.  He wanted money
himself.  Why, Stephen had spoken of it herself; had offered to pay his
debts.  Gad! it was a good idea that every one round the countryside
seemed to know his affairs.  What a flat he had been not to accept her
offer then and there before matters had gone further.  Stephen had lots
of money, more than any girl could want.  But she didn't give him time to
get the thing fixed . . . If he had only known beforehand what she wanted
he could have come prepared . . . that was the way with women!  Always
thinking of themselves!  And now?  Of course she wouldn't stump up after
his refusing her.  What would his father say if he came to hear of it?
And he must speak to him soon, for these chaps were threatening to County
Court him if he didn't pay.  Those harpies in Vere Street were quite
nasty . . . '  He wondered if he could work Stephen for a loan.

He walked on through the woodland path, his pace slower than before.  'How
pretty she had looked!'  Here he touched his little moustache.  'Gad!
Stephen was a fine girl anyhow!  If it wasn't for all that red hair . . .
I like 'em dark better! . . . And her being such an infernal boss!'. . .
Then he said unconsciously aloud:

'If I was her husband I'd keep her to rights!'

Poor Stephen!

'So that's what the governor meant by telling me that fortune was to be
had, and had easily, if a man wasn't a blind fool.  The governor is a
starchy old party.  He wouldn't speak out straight and say, "Here's
Stephen Norman, the richest girl you are ever likely to meet; why don't
you make up to her and marry her?"  But that would be encouraging his son
to be a fortune-hunter!  Rot! . . . And now, just because she didn't tell
me what she wanted to speak about, or the governor didn't give me a hint
so that I might be prepared, I have gone and thrown away the chance.
After all it mightn't be so bad.  Stephen is a fine girl! . . . But she
mustn't ever look at me as she did when I spoke about her not obeying.  I
mean to be master in my own house anyhow!

'A man mustn't be tied down too tight, even if he is married.  And if
there's plenty of loose cash about it isn't hard to cover up your tracks
. . . I think I'd better think this thing over calmly and be ready when
Stephen comes at me again.  That's the way with women.  When a woman like
Stephen fixes her cold grey on a man she does not mean to go asleep over
it.  I daresay my best plan will be to sit tight, and let her work
herself up a bit.  There's nothing like a little wholesome neglect for
bringing a girl to her bearings!' . . .

For a while he walked on in satisfied self-complacency.

'Confound her! why couldn't she have let me know that she was fond of me
in some decent way, without all that formal theatrical proposing?  It's a
deuced annoying thing in the long run the way the women get fond of me.
Though it's nice enough in some ways while it lasts!' he added, as if in
unwilling recognition of fact.  As the path debouched on the highroad he
said to himself half aloud:

'Well, she's a mighty fine girl, anyhow!  And if she is red I've had
about enough of the black! . . . That Spanish girl is beginning to kick
too!  I wish I had never come across . . . '

'Shut up, you fool!' he said to himself as he walked on.

When he got home he found a letter from his father.  He took it to his
room before breaking the seal.  It was at least concise and to the point:

   'The enclosed has been sent to me.  You will have to deal with it
   yourself.  You know my opinion and also my intention.   The items
   which I have marked have been incurred since I spoke to you last about
   your debts.  I shall not pay another farthing for you.  So take your
   own course!

   'JASPER EVERARD.'

The enclosed was a jeweller's bill, the length and the total of which
lengthened his face and drew from him a low whistle.   He held it in his
hand for a long time, standing quite still and silent.  Then drawing a
deep breath he said aloud:

'That settles it!  The halter is on me!  It's no use squealing.  If it's
to be a red head on my pillow! . . . All right!  I must only make the
best of it.  Anyhow I'll have a good time to-day, even if it must be the
last!'

That day Harold was in Norcester on business.  It was late when he went
to the club to dine.  Whilst waiting for dinner he met Leonard Everard,
flushed and somewhat at uncertain in his speech.  It was something of a
shock to Harold to see him in such a state.

Leonard was, however, an old friend, and man is as a rule faithful to
friends in this form of distress.  So in his kindly feeling Harold
offered to drive him home, for he knew that he could thus keep him out of
further harm.  Leonard thanked him in uncertain speech, and said he would
be ready.  In the meantime he would go and play billiards with the marker
whilst Harold was having his dinner.

At ten o'clock Harold's dogcart was ready and he went to look for
Leonard, who had not since come near him.  He found him half asleep in
the smoking-room, much drunker than he had been earlier in the evening.

The drive was fairly long, so Harold made up his mind for a prolonged
term of uneasiness and anxiety.  The cool night-air, whose effect was
increased by the rapid motion, soon increased Leonard's somnolence and
for a while he slept soundly, his companion watching carefully lest he
should sway over and fall out of the trap.  He even held him up as they
swung round sharp corners.

After a time he woke up, and woke in a nasty temper.  He began to find
fault in an incoherent way with everything.  Harold said little, just
enough to prevent any cause for further grievance.  Then Leonard changed
and became affectionate.  This mood was a greater bore than the other,
but Harold managed to bear it with stolid indifference.  Leonard was this
by time making promises to do things for him, that as he was what he
called a 'goo' fell',' he might count on his help and support in the
future.  As Harold knew him to be a wastrel, over head and ears in debt
and with only the succession to a small estate, he did not take much heed
to his maunderings.  At last the drunken man said something which
startled him so much that he instinctively drew himself together with
such suddenness as to frighten the horse and almost make him rear up
straight.

'Woa!  Woa!  Steady, boy.  Gently!' he said, quieting him.  Then turning
to his companion said in a voice hollow with emotion and vibrant with
suppressed passion:

'What was it you said?'

Leonard, half awake, and not half of that half master of himself,
answered:

'I said I will make you agent of Normanstand when I marry Stephen.'

Harold grew cold.  To hear of any one marrying Stephen was to him like
plunging him in a glacier stream; but to hear her name so lightly spoken,
and by such a man, was a bewildering shock which within a second set his
blood on fire.

'What do you mean?' he thundered.  'You marry Ste . . . Miss Norman!
You're not worthy to untie her shoe!  You indeed!  She wouldn't look on
the same side of the street with a drunken brute like you!  How dare you
speak of her in such a way!'

'Brute!' said Leonard angrily, his vanity reaching inward to heart and
brain through all the numbing obstacle of his drunken flesh.  'Who's
brute?  Brute yourself!  Tell you goin' to marry Stephen, 'cos Stephen
wants it.  Stephen loves me.  Loves me with all her red head!  Wha're you
doin'!  Wha!!'

His words merged in a lessening gurgle, for Harold had now got him by the
throat.

'Take care what you say about that lady! damn you!' he said, putting his
face close the other's with eyes that blazed.  'Don't you dare to mention
her name in such a way, or you will regret it longer than you can think.
Loves you, you swine!'

The struggle and the fierce grip on his throat sobered Leonard somewhat.
Momentarily sobbed him to that point when he could be coherent and
vindictive, though not to the point where he could think ahead.  Caution,
wisdom, discretion, taste, were not for him at such a moment.  Guarding
his throat with both hands in an instinctive and spasmodic manner he
answered the challenge:

'Who are you calling swine?  I tell you she loves me.  She ought to know.
Didn't she tell me so this very day!'  Harold drew back his arm to strike
him in the face, his anger too great for words.  But the other, seeing
the motion and in the sobering recognition of danger, spoke hastily:

'Keep your hair on!  You know so jolly much more than I do.  I tell you
that she told me this and a lot more this morning when she asked me to
marry her.'

Harold's heart grew cold as ice.  There is something in the sound of a
voice speaking truthfully which a true man can recognise.  Through all
Leonard's half-drunken utterings came such a ring of truth; and Harold
recognised it.  He felt that his voice was weak and hollow as he spoke,
thinking it necessary to give at first a sort of official denial to such
a monstrous statement:

'Liar!'

'I'm no liar!' answered Leonard.  He would like to have struck him in
answer to such a word had he felt equal to it.  'She asked me to marry
her to-day on the hill above the house, where I went to meet her by
appointment.  Here!  I'll prove it to you.  Read this!'  Whilst he was
speaking he had opened the greatcoat and was fumbling in the
breast-pocket of his coat.  He produced a letter which he handed to
Harold, who took it with trembling hand.  By this time the reins had
fallen slack and the horse was walking quietly.  There was moonlight, but
not enough to read by.  Harold bent over and lifted the driving-lamp next
to him and turned it so that he could read the envelope.  He could hardly
keep either lamp or paper still, his hand trembled so when he saw that
the direction was in Stephen's handwriting.  He was handing it back when
Leonard said again:

'Open it!  Read it!  You must do so; I tell you, you must!  You called me
a liar, and now must read the proof that I am not.  If you don't I shall
have to ask Stephen to make you!'  Before Harold's mind flashed a rapid
thought of what the girl might suffer in being asked to take part in such
a quarrel.  He could not himself even act to the best advantage unless he
knew the truth . . . he took the letter from the envelope and held it
before the lamp, the paper fluttering as though in a breeze from the
trembling of his hand.  Leonard looked on, the dull glare of his eyes
brightening with malignant pleasure as he beheld the other's concern.  He
owed him a grudge, and by God he would pay it.  Had he not been
struck--throttled--called a liar! . . .

As he read the words Harold's face cleared.  'Why, you infernal young
scoundrel!' he said angrily, 'that letter is nothing but a simple note
from a young girl to an old friend--playmate asking him to come to see
her about some trivial thing.  And you construe it into a proposal of
marriage.  You hound!'  He held the letter whilst he spoke, heedless of
the outstretched hand of the other waiting to take it back.  There was a
dangerous glitter in Leonard's eyes.  He knew his man and he knew the
truth of what he had himself said, and he felt, with all the strength of
his base soul, how best he could torture him.  In the very strength of
Harold's anger, in the poignancy of his concern, in the relief to his
soul expressed in his eyes and his voice, his antagonist realised the
jealousy of one who honours--and loves.  Second by second Leonard grew
more sober, and more and better able to carry his own idea into act.

'Give me my letter!' he began.

'Wait!' said Harold as he put the lamp back into its socket.  'That will
do presently.  Take back what you said just now!'

'What?  Take back what?'

'That base lie; that Miss Norman asked you to marry her.'

Leonard felt that in a physical struggle for the possession of the letter
he would be outmatched; but his passion grew colder and more malignant,
and in a voice that cut like the hiss of a snake he spoke slowly and
deliberately.  He was all sober now; the drunkenness of brain and blood
was lost, for the time, in the strength of his cold passion.

'It is true.  By God it is true; every word of it!  That letter, which
you want to steal, is only a proof that I went to meet her on Caester
Hill by her own appointment.  When I got there, she was waiting for me.
She began to talk about a chalet there, and at first I didn't know what
she meant--'

There was such conviction, such a triumphant truth in his voice, that
Harold was convinced.

'Stop!' he thundered; 'stop, don't tell me anything.  I don't want to
hear.  I don't want to know.'  He covered his face with his hands and
groaned.  It was not as though the speaker were a stranger, in which case
he would have been by now well on in his death by strangulation; he had
known Leonard all his life, and he was a friend of Stephen's.  And he was
speaking truth.

The baleful glitter of Leonard's eyes grew brighter still.  He was as a
serpent when he goes to strike.  In this wise he struck.

'I shall not stop.  I shall go on and tell you all I choose.  You have
called me liar--twice.  You have also called me other names.  Now you
shall hear the truth, the whole truth, and nothing but the truth.  And if
you won't listen to me some one else will.'  Harold groaned again;
Leonard's eyes brightened still more, and the evil smile on his face grew
broader as he began more and more to feel his power.  He went on to speak
with a cold deliberate malignancy, but instinctively so sticking to
absolute truth that he could trust himself to hurt most.  The other
listened, cold at heart and physically; his veins and arteries seemed
stagnant.

'I won't tell you anything of her pretty embarrassments; how her voice
fell as she pleaded; how she blushed and stammered.  Why, even I, who am
used to women and their pretty ways and their passions and their
flushings and their stormy upbraidings, didn't quite know for a while
what she was driving at.  So at last she spoke out pretty plainly, and
told me what a fond wife she'd make me if I would only take her!'  Harold
said nothing; he only rocked a little as one in pain, and his hands fell.
The other went on:

'That is what happened this morning on Caester Hill under the trees where
I met Stephen Norman by her own appointment; honestly what happened.  If
you don't believe me now you can ask Stephen.  My Stephen!' he added in a
final burst of venom as in a gleam of moonlight through a rift in the
shadowy wood he saw the ghastly pallor of Harold's face.  Then he added
abruptly as he held out his hand:

'Now give me my letter!'

In the last few seconds Harold had been thinking.  And as he had been
thinking for the good, the safety, of Stephen, his thoughts flew swift
and true.  This man's very tone, the openness of his malignity, the
underlying scorn when he spoke of her whom others worshipped, showed him
the danger--the terrible immediate danger in which she stood from such a
man.  With the instinct of a mind working as truly for the woman he loved
as the needle does to the Pole he spoke quietly, throwing a sneer into
the tone so as to exasperate his companion--it was brain against brain
now, and for Stephen's sake:

'And of course you accepted.  You naturally would!'  The other fell into
the trap.  He could not help giving an extra dig to his opponent by
proving him once more in the wrong.

'Oh no, I didn't!  Stephen is a fine girl; but she wants taking down a
bit.  She's too high and mighty just at present, and wants to boss a chap
too much.  I mean to be master in my own house; and she's got to begin as
she will have to go on.  I'll let her wait a bit: and then I'll yield by
degrees to her lovemaking.  She's a fine girl, for all her red head; and
she won't be so bad after all!'

Harold listened, chilled into still and silent amazement.  To hear
Stephen spoken of in such a way appalled him.  She of all women! . . .
Leonard never knew how near sudden death he was, as he lay back in his
seat, his eyes getting dull again and his chin sinking.  The drunkenness
which had been arrested by his passion was reasserting itself.  Harold
saw his state in time and arrested his own movement to take him by the
throat and dash him to the ground.  Even as he looked at him in scornful
hate, the cart gave a lurch and Leonard fell forward.  Instinctively
Harold swept an arm round him and held him up.  As he did so the
unconsciousness of arrested sleep came; Leonard's chin sank on his breast
and he breathed stertorously.

As he drove on, Harold's thoughts circled in a tumult.  Vague ideas of
extreme measures which he ought to take flashed up and paled away.
Intention revolved upon itself till its weak side was exposed, and, it
was abandoned.  He could not doubt the essential truth of Leonard's
statement regarding the proposal of marriage.  He did not understand this
nor did he try to.  His own love for the girl and the bitter awaking to
its futility made him so hopeless that in his own desolation all the
mystery of her doing and the cause of it was merged and lost.

His only aim and purpose now was her safety.  One thing at least he could
do: by fair means or foul stop Leonard's mouth, so that others need not
know her shame!  He groaned aloud as the thought came to him.  Beyond
this first step he could do nothing, think of nothing as yet.  And he
could not take this first step till Leonard had so far sobered that he
could understand.

And so waiting for that time to come, he drove on through the silent
night.


CHAPTER XIII--HAROLD'S RESOLVE


As they went on their way Harold noticed that Leonard's breathing became
more regular, as in honest sleep.  He therefore drove slowly so that the
other might be sane again before they should arrive at the gate of his
father's place; he had something of importance to say before they should
part.

Seeing him sleeping so peacefully, Harold passed a strap round him to
prevent him falling from his seat.  Then he could let his thoughts run
more freely.  Her safety was his immediate concern; again and again he
thought over what he should say to Leonard to ensure his silence.

Whilst he was pondering with set brows, he was startled by Leonard's
voice at his side:

'Is that you, Harold?  I must have been asleep!'  Harold remained silent,
amazed at the change.  Leonard went on, quite awake and coherent:

'By George!  I must have been pretty well cut.  I don't remember a thing
after coming down the stairs of the club and you and the hall-porter
helping me up here.  I say, old chap, you have strapped me up all safe
and tight.  It was good of you to take charge of me.  I hope I haven't
been a beastly nuisance!'  Harold answered grimly:

'It wasn't exactly what I should have called it!'  Then, after looking
keenly at his companion, he said: 'Are you quite awake and sober now?'

'Quite.'  The answer came defiantly; there was something in his
questioner's tone which was militant and aggressive.  Before speaking
further Harold pulled up the horse.  They were now crossing bare
moorland, where anything within a mile could have easily been seen.  They
were quite alone, and would be undisturbed.  Then he turned to his
companion.

'You talked a good deal in your drunken sleep--if sleep it was.  You
appeared to be awake!'  Leonard answered:

'I don't remember anything of it.  What did I say?'

'I am going to tell you.  You said something so strange and so wrong that
you must answer for it.  But first I must know its truth.'

'Must!  You are pretty dictatorial,' said Leonard angrily.  'Must answer
for it!  What do you mean?'

'Were you on Caester Hill to-day?'

'What's that to you?'  There was no mistaking the defiant, quarrelsome
intent.

'Answer me! were you?'  Harold's voice was strong and calm.

'What if I was?  It is none of your affair.  Did I say anything in what
you have politely called my drunken sleep?'

'You did.'

'What did I say?'

'I shall tell you in time.  But I must know the truth as I proceed.  There
is some one else concerned in this, and I must know as I go on.  You can
easily judge by what I say if I am right.'

'Then ask away and be damned to you!'  Harold's calm voice seemed to
quell the other's turbulence as he went on:

'Were you on Caester Hill this morning?'

'I was.'

'Did you meet Miss --- a lady there?'

'What . . . I did!'

'Was it by appointment?'  Some sort of idea or half-recollection seemed
to come to Leonard; he fumbled half consciously in his breast-pocket.
Then he broke out angrily:

'You have taken my letter!'

'I know the answer to that question,' said Harold slowly.  'You showed me
the letter yourself, and insisted on my reading it.'  Leonard's heart
began to quail.  He seemed to have an instinctive dread of what was
coming.  Harold went on calmly and remorselessly:

'Did a proposal of marriage pass between you?'

'Yes!'  The answer was defiantly given; Leonard began to feel that his
back was against the wall.

'Who made it?'  The answer was a sudden attempt at a blow, but Harold
struck down his hand in time and held it.  Leonard, though a fairly
strong man, was powerless in that iron grasp.

'You must answer!  It is necessary that I know the truth.'

'Why must you?  What have you to do with it?  You are not my keeper!  Nor
Stephen's; though I dare say you would like to be!'  The insult cooled
Harold's rising passion, even whilst it wrung his heart.

'I have to do with it because I choose.  You may find the answer if you
wish in your last insult!  Now, clearly understand me, Leonard Everard.
You know me of old; and you know that what I say I shall do.  One way or
another, your life or mine may hang on your answers to me--if necessary!'
Leonard felt himself pulled up.  He knew well the strength and purpose of
the man.  With a light laugh, which he felt to be, as it was, hollow, he
answered:

'Well, schoolmaster, as you are asking questions, I suppose I may as well
answer them.  Go on!  Next!'  Harold went on in the same calm, cold
voice:

'Who made the proposal of marriage?'

'She did.'

'Did . . . Was it made at once and directly, or after some preliminary
suggestion?'

'After a bit.  I didn't quite understand at first what she was driving
at.'  There was a long pause.  With an effort Harold went on:

'Did you accept?'  Leonard hesitated.  With a really wicked scowl he eyed
his big, powerfully-built companion, who still had his hand as in a vice.
Then seeing no resource, he answered:

'I did not!  That does not mean that I won't, though!' he added
defiantly.  To his surprise Harold suddenly released his hand.  There was
a grimness in his tone as he said:

'That will do!  I know now that you have spoken the truth, sober as well
as drunk.  You need say no more.  I know the rest.  Most men--even brutes
like you, if there are any--would have been ashamed even to think the
things you said, said openly to me, you hound.  You vile, traitorous,
mean-souled hound!'

'What did I say?'

'I know what you said; and I shall not forget it.'  He went on, his voice
deepening into a stern judicial utterance, as though he were pronouncing
a sentence of death:

'Leonard Everard, you have treated vilely a lady whom I love and honour
more than I love my own soul.  You have insulted her to her face and
behind her back.  You have made such disloyal reference to her and to her
mad act in so trusting you, and have so shown your intention of causing,
intentionally or unintentionally, woe to her, that I tell you here and
now that you hold henceforth your life in your hand.  If you ever mention
to a living soul what you have told me twice to-night, even though you
should be then her husband; if you should cause her harm though she
should then be your wife; if you should cause her dishonour in public or
in private, I shall kill you.  So help me God!'

Not a word more did he say; but, taking up the reins, drove on in silence
till they arrived at the gate of Brindehow, where he signed to him to
alight.

He drove off in silence.

When he arrived at his own house he sent the servant to bed, and then
went to his study, where he locked himself in.  Then, and then only, did
he permit his thoughts to have full range.  For the first time since the
blow had fallen he looked straight in the face the change in his own
life.  He had loved Stephen so long and so honestly that it seemed to him
now as if that love had been the very foundation of his life.  He could
not remember a time when he had not loved her; away back to the time when
he, a big boy, took her, a little girl, under his care, and devoted
himself to her.  He had grown into the belief that so strong and so
consistent an affection, though he had never spoken it or even hinted at
it or inferred it, had become a part of her life as well as of his own.
And this was the end of that dreaming!  Not only did she not care for
him, but found herself with a heart so empty that she needs must propose
marriage to another man!  There was surely something, more than at
present he knew of or could understand, behind such an act done by her.
Why should she ask Everard to marry her?  Why should she ask any man?
Women didn't do such things! . . . Here he paused.  'Women didn't do such
things.'  All at once there came back to him fragments of discussions--in
which Stephen had had a part, in which matters of convention had been
dealt with.  Out of these dim and shattered memories came a comfort to
his heart, though his brain could not as yet grasp the reason of it.  He
knew that Stephen had held an unconventional idea as to the equality of
the sexes.  Was it possible that she was indeed testing one of her
theories?

The idea stirred him so that he could not remain quiet.  He stood up, and
walked the room.  Somehow he felt light beginning to dawn, though he
could not tell its source, or guess at the final measure of its fulness.
The fact of Stephen having done such a thing was hard to bear; but it was
harder to think that she should have done such a thing without a motive;
or worse: with love of Leonard as a motive!  He shuddered as he paused.
She could not love such a man.  It was monstrous!  And yet she had done
this thing . . . 'Oh, if she had had any one to advise her, to restrain
her!  But she had no mother!  No mother!  Poor Stephen!'

The pity of it, not for himself but for the woman he loved, overcame him.
Sitting down heavily before his desk, he put his face on his hands, and
his great shoulders shook.

Long, long after the violence of his emotion had passed, he sat there
motionless, thinking with all the power and sincerity he knew; thinking
for Stephen's good.

When a strong man thinks unselfishly some good may come out of it.  He
may blunder; but the conclusion of his reasoning must be in the main
right.  So it was with Harold.  He knew that he was ignorant of women,
and of woman's nature, as distinguished from man's.  The only woman he
had ever known well was Stephen; and she in her youth and in her
ignorance of the world and herself was hardly sufficient to supply to him
data for his present needs.  To a clean-minded man of his age a woman is
something divine.  It is only when in later life disappointment and
experience have hammered bitter truth into his brain, that he begins to
realise that woman is not angelic but human.  When he knows more, and
finds that she is like himself, human and limited but with qualities of
purity and sincerity and endurance which put his own to shame, he
realises how much better a helpmate she is for man than could be the
vague, unreal creations of his dreams.  And then he can thank God for His
goodness that when He might have given us Angels He did give us women!

Of one thing, despite the seeming of facts, he was sure: Stephen did not
love Leonard.  Every fibre of his being revolted at the thought.  She of
so high a nature; he of so low.  She so noble; he so mean.  Bah! the
belief was impossible.

Impossible!  Herein was the manifestation of his ignorance; anything is
possible where love is concerned!  It was characteristic of the man that
in his mind he had abandoned, for the present at all events, his own
pain.  He still loved Stephen with all the strength of his nature, but
for him the selfish side ceased to exist.  He was trying to serve
Stephen; and every other thought had to give way.  He had been satisfied
that in a manner she loved him in some way and in some degree; and he had
hoped that in the fulness of time the childish love would ripen, so that
in the end would come a mutual affection which was of the very essence of
Heaven.  He believed still that she loved him in some way; but the future
that was based on hope had now been wiped out with a sudden and unsparing
hand.  She had actually proposed marriage to another man.  If the idea of
a marriage with him had ever crossed her mind she could have had no doubt
of her feeling toward another. . . . And yet?  And yet he could not
believe that she loved Leonard; not even if all trains of reasoning
should end by leading to that point.  One thing he had at present to
accept, that whatever might be the measure of affection Stephen might
have for him, it was not love as he understood it.  He resolutely turned
his back on the thought of his own side of the matter, and tried to find
some justification of Stephen's act.

'Seek and ye shall find; knock and it shall be opened to ye' has perhaps
a general as well as a special significance.  It is by patient tireless
seeking that many a precious thing has been found.  It was after many a
long cycle of thought that the seeking and the knocking had effectual
result.  Harold came to believe, vaguely at first but more definitely as
the evidence nucleated, that Stephen's act was due to some mad girlish
wish to test her own theory; to prove to herself the correctness of her
own reasoning, the fixity of her own purpose.  He did not go on analysing
further; for as he walked the room with a portion of the weight taken
from his heart he noticed that the sky was beginning to quicken.  The day
would soon be upon him, and there was work to be done.  Instinctively he
knew that there was trouble in store for Stephen, and he felt that in
such an hour he should be near her.  All her life she had been accustomed
to him.  In her sorrows to confide in him, to tell him her troubles so
that they might dwindle and pass away; to enhance her pleasures by making
him a sharer in them.

Harold was inspirited by the coming of the new day.  There was work to be
done, and the work must be based on thought.  His thoughts must take a
practical turn; what was he to do that would help Stephen?  Here there
dawned on him for the first time the understanding of a certain
humiliation which she had suffered; she had been refused!  She who had
stepped so far out of the path of maidenly reserve in which she had
always walked as to propose marriage to a man, had been refused!  He did
not, could not, know to the full the measure of such humiliation to a
woman; but he could guess at any rate a part.  And that guessing made him
grind his teeth in impotent rage.

But out of that rage came an inspiration.  If Stephen had been humiliated
by the refusal of one man, might not this be minimised if she in turn
might refuse another?  Harold knew so well the sincerity of his own love
and the depth of his own devotion that he was satisfied that he could not
err in giving the girl the opportunity of refusing him.  It would be some
sort of balm to her wounded spirit to know that Leonard's views were not
shared by all men.  That there were others who would deem it a joy to
serve as her slaves.  When she had refused him she would perhaps feel
easier in her mind.  Of course if she did not refuse him . . . Ah! well,
then would the gates of Heaven open . . . But that would never be.  The
past could not be blotted out!  All he could do would be to serve her.  He
would go early.  Such a man as Leonard Everard might make some new
complication, and the present was quite bad enough.

It was a poor enough thing for him, he thought at length.  She might
trample on him; but it was for her sake.  And to him what did it matter?
The worst had come.  All was over now!


CHAPTER XIV--THE BEECH GROVE


On the morning following the proposal Stephen strolled out into a beech
grove, some little distance from the house, which from childhood had been
a favourite haunt of hers.  It was not in the immediate road to anywhere,
and so there was no occasion for any of the household or the garden to go
through it or near it.  She did not put on a hat, but took only a
sunshade, which she used in passing over the lawn.  The grove was on the
side of the house away from her own room and the breakfast-room.  When
she had reached its shade she felt that at last she was alone.

The grove was a privileged place.  Long ago a great number of young
beeches had been planted so thickly that as they grew they shot up
straight and branchless in their struggle for the light.  Not till they
had reached a considerable altitude had they been thinned; and then the
thinning had been so effected that, as the high branches began to shoot
out in the freer space, they met in time and interlaced so closely that
they made in many places a perfect screen of leafy shade.  Here and there
were rifts or openings through which the light passed; under such places
the grass was fine and green, or the wild hyacinths in due season tinged
the earth with blue.  Through the grove some wide alleys had been left:
great broad walks where the soft grass grew short and fine, and to whose
edges came a drooping of branches and an upspringing of undergrowth of
laurel and rhododendron.  At the far ends of these walks were little
pavilions of marble built in the classic style which ruled for garden use
two hundred years ago.  At the near ends some of them were close to the
broad stretch of water from whose edges ran back the great sloping banks
of emerald sward dotted here and there with great forest trees.  The
grove was protected by a ha-ha, so that it was never invaded from
without, and the servants of the house, both the domestics and the
gardeners and grooms, had been always forbidden to enter it.  Thus by
long usage it had become a place of quiet and solitude for the members of
the family.

To this soothing spot had come Stephen in her pain.  The long spell of
self-restraint during that morning had almost driven her to frenzy, and
she sought solitude as an anodyne to her tortured soul.  The long anguish
of a third sleepless night, following on a day of humiliation and terror,
had destroyed for a time the natural resilience of a healthy nature.  She
had been for so long in the prison of her own purpose with Fear as
warder; the fetters of conventional life had so galled her that here in
the accustomed solitude of this place, in which from childhood she had
been used to move and think freely, she felt as does a captive who has
escaped from an irksome durance.  As Stephen had all along been free of
movement and speech, no such opportunities of freedom called to her.  The
pent-up passion in her, however, found its own relief.  Her voice was
silent, and she moved with slow steps, halting often between the green
tree-trunks in the cool shade; but her thoughts ran free, and passion
found a vent.  No stranger seeing the tall, queenly girl moving slowly
through the trees could have imagined the fierce passion which blazed
within her, unless he had been close enough to see her eyes.  The habit
of physical restraint to which all her life she had been accustomed, and
which was intensified by the experience of the past thirty-six hours,
still ruled her, even here.  Gradually the habit of security began to
prevail, and the shackles to melt away.  Here had she come in all her
childish troubles.  Here had she fought with herself, and conquered
herself.  Here the spirits of the place were with her and not against
her.  Here memory in its second degree, habit, gave her the full sense of
spiritual freedom.

As she walked to and fro the raging of her spirit changed its objective:
from restraint to its final causes; and chief amongst them the pride
which had been so grievously hurt.  How she loathed the day that had
passed, and how more than all she hated herself for her part in it; her
mad, foolish, idiotic, self-importance which gave her the idea of such an
act and urged her to the bitter end of its carrying out; her mulish
obstinacy in persisting when every fibre of her being had revolted at the
doing, and when deep in her inmost soul was a deterring sense of its
futility.  How could she have stooped to have done such a thing: to ask a
man . . . oh! the shame of it, the shame of it all!  How could she have
been so blind as to think that such a man was worthy! . . .

In the midst of her whirlwind of passion came a solitary gleam of relief:
she knew with certainty that she did not love Leonard; that she had never
loved him.  The coldness of disdain to him, the fear of his future acts
which was based on disbelief of the existence of that finer nature with
which she had credited him, all proved to her convincingly that he could
never really have been within the charmed circle of her inner life.  Did
she but know it, there was an even stronger evidence of her indifference
to him in the ready manner in which her thoughts flew past him in their
circling sweep.  For a moment she saw him as the centre of a host of
besetting fears; but her own sense of superior power nullified the force
of the vision.  She was able to cope with him and his doings, were there
such need.  And so her mind flew back to the personal side of her
trouble: her blindness, her folly, her shame.

In truth she was doing good work for herself.  Her mind was working truly
and to a beneficent end.  One by one she was overcoming the false issues
of her passion and drifting to an end in which she would see herself face
to face and would place so truly the blame for what had been as to make
it a warning and ennobling lesson of her life.  She moved more quickly,
passing to and fro as does a panther in its cage when the desire of
forest freedom is heavy upon it.

That which makes the irony of life will perhaps never be understood in
its casual aspect by the finite mind of man.  The 'why' and 'wherefore'
and the 'how' of it is only to be understood by that All-wise
intelligence which can scan the future as well as the present, and see
the far far-reaching ramifications of those schemes of final development
to which the manifestation of completed character tend.

To any mortal it would seem a pity that to Stephen in her solitude, when
her passion was working itself out to an end which might be good, should
come an interruption which would throw it back upon itself in such a way
as to multiply its malignant force.  But again it is a part of the Great
Plan that instruments whose use man's finite mind could never predicate
should be employed: the seeming good to evil, the seeming evil to good.

As she swept to and fro, her raging spirit compelling to violent
movement, Stephen's eyes were arrested by the figure of a man coming
through the aisles of the grove.  At such a time any interruption of her
passion was a cause for heightening anger; but the presence of a person
was as a draught to a full-fed furnace.  Most of all, in her present
condition of mind, the presence of a man--for the thought of a man lay
behind all her trouble, was as a tornado striking a burning forest.  The
blood of her tortured heart seemed to leap to her brain and to suffuse
her eyes.  She 'saw blood'!

It mattered not that the man whom she saw she knew and trusted.  Indeed,
this but added fuel to the flame.  In the presence of a stranger some of
her habitual self-restraint would doubtless have come back to her.  But
now the necessity for such was foregone; Harold was her alter ego, and in
his presence was safety.  He was, in this aspect, but a higher and more
intelligent rendering of the trees around her.  In another aspect he was
an opportune victim, something to strike at.  When the anger of a poison
snake opens its gland, and the fang is charged with venom, it must strike
at something.  It does not pause or consider what it may be; it strikes,
though it may be at stone or iron.  So Stephen waited till her victim was
within distance to strike.  Her black eyes, fierce with passion and blood-
rimmed as a cobra's, glittered as he passed among the tree-trunks towards
her, eager with his errand of devotion.

Harold was a man of strong purpose.  Had he not been, he would never have
come on his present errand.  Never, perhaps, had any suitor set forth on
his quest with a heavier heart.  All his life, since his very boyhood,
had been centred round the girl whom to-day he had come to serve.  All
his thought had been for her: and to-day all he could expect was a gentle
denial of all his hopes, so that his future life would be at best a
blank.

But he would be serving Stephen!  His pain might be to her good; ought to
be, to a certain extent, to her mental ease.  Her wounded pride would
find some solace . . . As he came closer the feeling that he had to play
a part, veritably to act one, came stronger and stronger upon him, and
filled him with bitter doubt as to his power.  Still he went on boldly.
It had been a part of his plan to seem to come eagerly, as a lover should
come; and so he came.  When he got close to Stephen, all the witchery of
her presence came upon him as of old.  After all, he loved her with his
whole soul; and the chance had come to tell her so.  Even under the
distressing conditions of his suit, the effort had its charm.

Stephen schooled herself to her usual attitude with him; and that, too,
since the effort was based on truth came with a certain ease to her.  At
the present time, in her present frame of mind, nothing in the wide world
could give her pleasure; the ease which came, if it did not change her
purpose, increased her power.  Their usual salutation, begun when she was
a little baby, was 'Good morning, Stephen!'  'Good morning, Harold!'  It
had become so much a custom that now it came mechanically on her part.
The tender reference to childhood's days, though it touched her companion
to the quick, did not appeal to her since she had no special thought of
it.  Had such a thought come to her it might have softened her even to
tears, for Harold had been always deep in her heart.  As might have been
expected from her character and condition of mind, she was the first to
begin:

'I suppose you want to see me about something special, Harold, you have
come so early.'

'Yes, Stephen.  Very special!'

'Were you at the house?' she asked in a voice whose quietness might have
conveyed a warning.  She was so suspicious now that she suspected even
Harold of--of what she did not know.  He answered in all simplicity:

'No.  I came straight here.'

'How did you know I should be here?'  Her voice was now not only quiet
but sweet.  Without thinking, Harold blundered on.  His intention was so
single-minded, and his ignorance of woman so complete, that he did not
recognise even elementary truths:

'I knew you always came here long ago when you were a child when you were
in--'  Here it suddenly flashed upon him that if he seemed to expect that
she was in trouble as he had purposed saying, he would give away his
knowledge of what had happened and so destroy the work to which he had
set himself.  So he finished the sentence in a lame and impotent manner,
which, however, saved complete annihilation as it was verbally accurate:
'in short frocks.'  Stephen needed to know little more.  Her quick
intelligence grasped the fact that there was some purpose afoot which she
did not know or understand.  She surmised, of course, that it was some
way in connection with her mad act, and she grew cooler in her brain as
well as colder in her heart as she prepared to learn more.  Stephen had
changed from girl to woman in the last twenty-four hours; and all the
woman in her was now awake.  After a moment's pause she said with a
winning smile:

'Why, Harold, I've been in long frocks for years.  Why should I come here
on this special day on that account?'  Even as she was speaking she felt
that it would be well to abandon this ground of inquiry.  It had clearly
told her all it could.  She would learn more by some other means.  So she
went on in a playful way, as a cat--not a kitten--does when it has got a
mouse:

'That reason won't work, Harold.  It's quite rusty in the joints.  But
never mind it!  Tell me why you have come so early?'  This seemed to
Harold to be a heaven-sent opening; he rushed in at once:

'Because, Stephen, I wanted to ask you to be my wife!  Oh! Stephen, don't
you know that I love you?  Ever since you were a little girl!  When you
were a little girl and I a big boy I loved you.  I have loved you ever
since with all my heart, and soul, and strength.  Without you the world
is a blank to me!  For you and your happiness I would do
anything--anything!'

This was no acting.  When once the barrier of beginning had been broken,
his soul seemed to pour itself out.  The man was vibrant through all his
nature; and the woman's very soul realised its truth.  For an instant a
flame of gladness swept through her; and for the time it lasted put all
other thought aside.

But suspicion is a hard metal which does not easily yield to fire.  It
can come to white heat easily enough, but its melting-point is high
indeed.  When the flame had leaped it had spent its force; the reaction
came quick.  Stephen's heart seemed to turn to ice, all the heat and life
rushing to her brain.  Her thoughts flashed with convincing quickness;
there was no time for doubting amid their rush.  Her life was for good or
ill at the crossing of the ways.  She had trusted Harold thoroughly.  The
habit of her whole life from her babyhood up had been to so look to him
as comrade and protector and sympathetic friend.  She was so absolutely
sure of his earnest devotion that this new experience of a riper feeling
would have been a joy to her, if it should be that his act was all
spontaneous and done in ignorance of her shame.  'Shame' was the generic
word which now summarised to herself her thought of her conduct in
proposing to Leonard.  But of this she must be certain.  She could not,
dare not, go farther till this was settled.  With the same craving for
certainty with which she convinced herself that Leonard understood her
overtures, and with the same dogged courage with which she pressed the
matter on him, she now went on to satisfy her mind.

'What did you do yesterday?'

'I was at Norcester all day.  I went early.  By the way, here is the
ribbon you wanted; I think it's exactly the same as the pattern.'  As he
spoke he took a tissue-piper parcel from his pocket and handed it to her.

'Thanks!' she said.  'Did you meet any friends there?'

'Not many.'  He answered guardedly; he had a secret to keep.

'Where did you dine?'

'At the club!'  He began to be uneasy at this questioning; but he did not
see any way to avoid answering without creating some suspicion.

'Did you see any one you knew at the club?'  Her voice as she spoke was a
little harder, a little more strained.  Harold noticed the change, rather
by instinct than reason.  He felt that there was danger in it, and
paused.  The pause seemed to suddenly create a new fury in the breast of
Stephen.  She felt that Harold was playing with her.  Harold!  If she
could not trust him, where then was she to look for trust in the world?
If he was not frank with her, what then meant his early coming; his
seeking her in the grove; his proposal of marriage, which seemed so
sudden and so inopportune?  He must have seen Leonard, and by some means
have become acquainted with her secret of shame . . . His motive?

Here her mind halted.  She knew as well as if it had been trumpeted from
the skies that Harold knew all.  But she must be certain . . . Certain!

She was standing erect, her hands held down by her sides and clenched
together till the knuckles were white; all her body strung high--like an
over-pitched violin.  Now she raised her right hand and flung it downward
with a passionate jerk.

'Answer me!' she cried imperiously.  'Answer me!  Why are you playing
with me?  Did you see Leonard Everard last night?  Answer me, I say.
Harold An Wolf, you do not lie!  Answer me!'

As she spoke Harold grew cold.  From the question he now knew that
Stephen had guessed his secret.  The fat was in the fire with a
vengeance.  He did not know what to do, and still remained silent.  She
did not give him time to think, but spoke again, this time more coldly.
The white terror had replaced the red:

'Are you not going to answer me a simple question, Harold?  To be silent
now is to wrong me!  I have a right to know!'

In his trouble, for he felt that say what he would he could only give her
new pain, he said humbly:

'Don't ask me, Stephen!  Won't you understand that I want to do what is
best for you?  Won't you trust me?'  Her answer came harshly.  A more
experienced man than Harold, one who knew women better, would have seen
how overwrought she was, and would have made pity the pivot of his future
bearing and acts and words while the interview lasted; pity, and pity
only.  But to Harold the high ideal was ever the same.  The Stephen whom
he loved was no subject for pity, but for devotion only.  He knew the
nobility of her nature and must trust it to the end.  When her silence
and her blazing eyes denied his request, he answered her query in a low
voice:

'I did!'  Even whilst he spoke he was thankful for one thing, he had not
been pledged in any way to confidence.  Leonard had forced the knowledge
on him; and though he would have preferred a million times over to be
silent, he was still free to speak.  Stephen's next question came more
coldly still:

'Did he tell you of his meeting with me?'

'He did.'

'Did he tell you all?'  It was torture to him to answer; but he was at
the stake and must bear it.

'I think so!  If it was true.'

'What did he tell you?  Stay!  I shall ask you the facts myself; the
broad facts.  We need not go into details . . . '

'Oh, Stephen!'  She silenced his pleading with an imperious hand.

'If I can go into this matter, surely you can.  If I can bear the shame
of telling, you can at least bear that of listening.  Remember that
knowing--knowing what you know, or at least what you have heard--you
could come here and propose marriage to me!'  This she said with a cold,
cutting sarcasm which sounded like the rasping of a roughly-sharpened
knife through raw flesh.  Harold groaned in spirit; he felt a weakness
which began at his heart to steal through him.  It took all his manhood
to bear himself erect.  He dreaded what was coming, as of old the once-
tortured victim dreaded the coming torment of the rack.


CHAPTER XV--THE END OF THE MEETING


Stephen went on in her calm, cold voice:

'Did he tell you that I had asked him to marry me?'  Despite herself, as
she spoke the words a red tide dyed her face.  It was not a flush; it was
not a blush; it was a sort of flood which swept through her, leaving her
in a few seconds whiter than before.  Harold saw and understood.  He
could not speak; he lowered his head silently.  Her eyes glittered more
coldly.  The madness that every human being may have once was upon her.
Such a madness is destructive, and here was something more vulnerable
than herself.

'Did he tell you how I pressed him?'  There was no red tide this time,
nor ever again whilst the interview lasted.  To bow in affirmation was
insufficient; with an effort he answered:

'I understood so.'  She answered with an icy sarcasm:

'You understood so!  Oh, I don't doubt he embellished the record with
some of his own pleasantries.  But you understood it; and that is
sufficient.'  After a pause she went on:

'Did he tell you that he had refused me?'

'Yes!'  Harold knew now that he was under the torture, and that there was
no refusing.  She went on, with a light laugh, which wrung his heart even
more than her pain had done . . . Stephen to laugh like that!

'And I have no doubt that he embellished that too, with some of his fine
masculine witticisms.  I understood myself that he was offended at my
asking him.  I understood it quite well; he told me so!'  Then with
feminine intuition she went on:

'I dare say that before he was done he said something kindly of the poor
little thing that loved him; that loved him so much, and that she had to
break down all the bounds of modesty and decorum that had made the women
of her house honoured for a thousand years!  And you listened to him
whilst he spoke!  Oh-h-h!' she quivered with her white-hot anger, as the
fierce heat in the heart of a furnace quivers.  But her voice was cold
again as she went on:

'But who could help loving him?  Girls always did.  It was such a beastly
nuisance!  You "understood" all that, I dare say; though perhaps he did
not put it in such plain words!'  Then the scorn, which up to now had
been imprisoned, turned on him; and he felt as though some hose of
deathly chill was being played upon him.

'And yet you, knowing that only yesterday, he had refused me--refused my
pressing request that he should marry me, come to me hot-foot in the
early morning and ask me to be your wife.  I thought such things did not
take place; that men were more honourable, or more considerate, or more
merciful!  Or at least I used to think so; till yesterday.  No! till to-
day.  Yesterday's doings were my own doings, and I had to bear the
penalty of them myself.  I had come here to fight out by myself the
battle of my shame . . . '

Here Harold interrupted her.  He could not bear to hear Stephen use such
a word in connection with herself.

'No!  You must not say "shame."  There is no shame to you, Stephen.  There
can be none, and no one must say it in my presence!'  In her secret heart
of hearts she admired him for his words; she felt them at the moment sink
into her memory, and knew that she would never forget the mastery of his
face and bearing.  But the blindness of rage was upon her, and it is of
the essence of this white-hot anger that it preys not on what is basest
in us, but on what is best.  That Harold felt deeply was her opportunity
to wound him more deeply than before.

'Even here in the solitude which I had chosen as the battleground of my
shame you had need to come unasked, unthought of, when even a lesser mind
than yours, for you are no fool, would have thought to leave me alone.  My
shame was my own, I tell you; and I was learning to take my punishment.
My punishment!  Poor creatures that we are, we think our punishment will
be what we would like best: to suffer in silence, and not to have spread
abroad our shame!'  How she harped on that word, though she knew that
every time she uttered it, it cut to the heart of the man who loved her.
'And yet you come right on top of my torture to torture me still more and
illimitably.  You come, you who alone had the power to intrude yourself
on my grief and sorrow; power given you by my father's kindness.  You
come to me without warning, considerately telling me that you knew I
would be here because I had always come here when I had been in trouble.
No--I do you an injustice.  "In trouble" was not what you said, but that
I had come when I had been in short frocks.  Short frocks!  And you came
to tell me that you loved me.  You thought, I suppose, that as I had
refused one man, I would jump at the next that came along.  I wanted a
man.  God! God! what have I done that such an affront should come upon
me?  And come, too, from a hand that should have protected me if only in
gratitude for my father's kindness!'  She was eyeing him keenly, with
eyes that in her unflinching anger took in everything with the accuracy
of sun-painting.  She wanted to wound; and she succeeded.

But Harold had nerves and muscles of steel; and when the call came to
them they answered.  Though the pain of death was upon him he did not
flinch.  He stood before her like a rock, in all his great manhood; but a
rock on whose summit the waves had cast the wealth of their foam, for his
face was as white as snow.  She saw and understood; but in the madness
upon her she went on trying new places and new ways to wound:

'You thought, I suppose, that this poor, neglected, despised, rejected
woman, who wanted so much to marry that she couldn't wait for a man to
ask her, would hand herself over to the first chance comer who threw his
handkerchief to her; would hand over herself--and her fortune!'

'Oh, Stephen!  How can you say such things, think such things?'  The
protest broke from him with a groan.  His pain seemed to inflame her
still further; to gratify her hate, and to stimulate her mad passion:

'Why did I ever see you at all?  Why did my father treat you as a son;
that when you had grown and got strong on his kindness you could thus
insult his daughter in the darkest hour of her pain and her shame!'  She
almost choked with passion.  There was now nothing in the whole world
that she could trust.  In the pause he spoke:

'Stephen, I never meant you harm.  Oh, don't speak such wild words.  They
will come back to you with sorrow afterwards!  I only meant to do you
good.  I wanted . . . '  Her anger broke out afresh:

'There; you speak it yourself!  You only wanted to do me good.  I was so
bad that any kind of a husband . . . Oh, get out of my sight!  I wish to
God I had never seen you!  I hope to God I may never see you again!  Go!
Go!  Go!'

This was the end!  To Harold's honest mind such words would have been
impossible had not thoughts of truth lain behind them.  That Stephen--his
Stephen, whose image in his mind shut out every other woman in the world,
past, present, and future--should say such things to any one, that she
should think such things, was to him a deadly blow.  But that she should
say them to him! . . . Utterance, even the utterance which speaks in the
inmost soul, failed him.  He had in some way that he knew not
hurt--wounded--killed Stephen; for the finer part was gone from the
Stephen that he had known and worshipped so long.  She wished him gone;
she wished she had never seen him; she hoped to God never to see him
again.  Life for him was over and done!  There could be no more happiness
in the world; no more wish to work, to live! . . .

He bowed gravely; and without a word turned and walked away.

Stephen saw him go, his tall form moving amongst the tree trunks till
finally it was lost in their massing.  She was so filled with the tumult
of her passion that she looked, unmoved.  Even the sense of his going did
not change her mood.  She raged to and fro amongst the trees, her
movements getting quicker and quicker as her excitement began to change
from mental to physical; till the fury began to exhaust itself.  All at
once she stopped, as though arrested by a physical barrier; and with a
moan sank down in a helpless heap on the cool moss.

* * * * *

Harold went from the grove as one seems to move in a dream.  Little
things and big were mixed up in his mind.  He took note, as he went
towards the town by the byroads, of everything around him in his usual
way, for he had always been one of those who notice unconsciously, or
rather unintentionally.  Long afterwards he could shut his eyes and
recall every step of the way from the spot where he had turned from
Stephen to the railway station outside Norcester.  And on many and many
such a time when he opened them again the eyelids were wet.  He wanted to
get away quickly, silently, unobserved.  With the instinct of habitual
thought his mind turned London-ward.  He met but few persons, and those
only cottiers.  He saluted them in his usual cheery way, but did not stop
to speak with any.  He was about to take a single ticket to London when
it struck him that this might look odd, so he asked for a return.  Then,
his mind being once more directed towards concealment of purpose, he sent
a telegram to his housekeeper telling her that he was called away to
London on business.  It was only when he was far on his journey that he
gave thought to ways and means, and took stock of his possessions.  Before
he took out his purse and pocket-book he made up his mind that he would
be content with what it was, no matter how little.  He had left
Normanstand and all belonging to it for ever, and was off to hide himself
in whatever part of the world would afford him the best opportunity.  Life
was over!  There was nothing to look forward to; nothing to look back at!
The present was a living pain whose lightest element was despair.  As,
however, he got further and further away, his practical mind began to
work; he thought over matters so as to arrange in his mind how best he
could dispose of his affairs, so to cause as little comment as might be,
and to save the possibility of worry or distress of any kind to Stephen.

Even then, in his agony of mind, his heart was with her; it was not the
least among his troubles that he would have to be away from her when
perhaps she would need him most.  And yet whenever he would come to this
point in his endless chain of thought, he would have to stop for a while,
overcome with such pain that his power of thinking was paralysed.  He
would never, could never, be of service to her again.  He had gone out of
her life, as she had gone out of his life; though she never had, nor
never could out of his thoughts.  It was all over!  All the years of
sweetness, of hope, and trust, and satisfied and justified faith in each
other, had been wiped out by that last terrible, cruel meeting.  Oh! how
could she have said such things to him!  How could she have thought them!
And there she was now in all the agony of her unrestrained passion.  Well
he knew, from his long experience of her nature, how she must have
suffered to be in such a state of mind, to have so forgotten all the
restraint of her teaching and her life!  Poor, poor Stephen!  Fatherless
now as well as motherless; and friendless as well as fatherless!  No one
to calm her in the height of her wild abnormal passion!  No one to
comfort her when the fit had passed!  No one to sympathise with her for
all that she had suffered!  No one to help her to build new and better
hopes out of the wreck of her mad ideas!  He would cheerfully have given
his life for her.  Only last night he was prepared to kill, which was
worse than to die, for her sake.  And now to be far away, unable to help,
unable even to know how she fared.  And behind her eternally the shadow
of that worthless man who had spurned her love and flouted her to a
chance comer in his drunken delirium.  It was too bitter to bear.  How
could God lightly lay such a burden on his shoulders who had all his life
tried to walk in sobriety and chastity and in all worthy and manly ways!
It was unfair!  It was unfair!  If he could do anything for her?
Anything!  Anything! . . . And so the unending whirl of thoughts went on!

The smoke of London was dim on the horizon when he began to get back to
practical matters.  When the train drew up at Euston he stepped from it
as one to whom death would be a joyous relief!

He went to a quiet hotel, and from there transacted by letter such
business matters as were necessary to save pain and trouble to others.  As
for himself, he made up his mind that he would go to Alaska, which he
took to be one of the best places in the as yet uncivilised world for a
man to lose his identity.  As a security at the start he changed his
name; and as John Robinson, which was not a name to attract public
attention, he shipped as a passenger on the _Scoriac_ from London to New
York.

The _Scoriac_ was one of the great cargo boats which take a certain
number of passengers.  The few necessaries which he took with him were
chosen with an eye to utility in that frozen land which he sought.  For
the rest, he knew nothing, nor did he care how or whither he went.  His
vague purpose was to cross the American Continent to San Francisco, and
there to take passage for the high latitudes north of the Yukon River.

* * * * *

When Stephen began to regain consciousness her first sensation was one of
numbness.  She was cold in the back, and her feet did not seem to exist;
but her head was hot and pulsating as though her brain were a living
thing.  Then her half-open eyes began to take in her surroundings.  For
another long spell she began to wonder why all around her was green.  Then
came the inevitable process of reason.  Trees!  It is a wood!  How did I
come here? why am I lying on the ground?

All at once wakened memory opened on her its flood-gates, and overwhelmed
her with pain.  With her hands pressed to her throbbing temples and her
burning face close to the ground, she began to recall what she could of
the immediate past.  It all seemed like a terrible dream.  By degrees her
intelligence came back to its normal strength, and all at once, as does
one suddenly wakened from sleep to the knowledge of danger, she sat up.

Somehow the sense of time elapsed made Stephen look at her watch.  It was
half-past twelve.  As she had come into the grove immediately after
breakfast, and as Harold had almost immediately joined her, and as the
interview between them had been but short, she must have lain on the
ground for more than three hours.  She rose at once, trembling in every
limb.  A new fear began to assail her; that she had been missed at home,
and that some one might have come to look for her.  Up to now she had not
been able to feel the full measure of pain regarding what had passed, but
which would, she knew, come to her in the end.  It was too vague as yet;
she could not realise that it had really been.  But the fear of discovery
was immediate, and must be guarded against without delay.  As well as she
could, she tidied herself and began to walk slowly back to the house,
hoping to gain her own room unnoticed.  That her general intelligence was
awake was shown by the fact that before she left the grove she remembered
that she had forgotten her sunshade.  She went back and searched till she
had found it.

Gaining her room without meeting any one, she at once change her dress,
fearing that some soil or wrinkle might betray her.  Resolutely she put
back from her mind all consideration of the past; there would be time for
that later on.  Her nerves were already much quieter than they had been.
That long faint, or lapse into insensibility, had for the time taken the
place of sleep.  There would be a price to be paid for it later; but for
the present it had served its purpose.  Now and again she was disturbed
by one thought; she could not quite remember what had occurred after
Harold had left, and just before she became unconscious.  She dared not
dwell upon it, however.  It would doubtless all come back to her when she
had leisure to think the whole matter over as a connected narrative.

When the gong sounded for lunch she went down, with a calm exterior, to
face the dreaded ordeal of another meal.

Luncheon passed off without a hitch.  She and her aunt talked as usual
over all the small affairs of the house and the neighbourhood, and the
calm restraint was in itself soothing.  Even then she could not help
feeling how much convention is to a woman's life.  Had it not been for
these recurring trials of set hours and duties she could never have
passed the last day and night without discovery of her condition of mind.
That one terrible, hysterical outburst was perhaps the safety valve.  Had
it been spread over the time occupied in conventional duties its force
even then might have betrayed her; but without the necessity of nerving
herself to conventional needs, she would have infallibly betrayed herself
by her negative condition.

After lunch she went to her own boudoir where, when she had shut the
inner door, no one was allowed to disturb her without some special need
in the house or on the arrival of visitors.  This 'sporting oak' was the
sign of 'not at home' which she had learned in her glimpse of college
life.  Here in the solitude of safety, she began to go over the past,
resolutely and systematically.

She had already been so often over the memory of the previous humiliating
and unhappy day that she need not revert to it at present.  Since then
had she not quarrelled with Harold, whom she had all her life so trusted
that her quarrel with him seemed to shake the very foundations of her
existence?  As yet she had not remembered perfectly all that had gone on
under the shadow of the beech grove.  She dared not face it all at once,
even as yet.  Time must elapse before she should dare to cry; to think of
her loss of Harold was to risk breaking down altogether.  Already she
felt weak.  The strain of the last forty-eight hours was too much for her
physical strength.  She began to feel, as she lay back in her cushioned
chair, that a swoon is no worthy substitute for sleep.  Indeed it had
seemed to make the need for sleep even more imperative.

It was all too humiliating!  She wanted to think over what had been; to
recall it as far as possible so as to fix it in her mind, whilst it was
still fresh.  Later on, some action might have to be based on her
recollection.  And yet . . . How could she think when she was so tired
. . . tired . . .

Nature came to the poor girl's relief at last, and she fell into a heavy
sleep . . .

It was like coming out of the grave to be dragged back to waking life out
of such a sleep, and so soon after it had begun.  But the voice seemed to
reach to her inner consciousness in some compelling way.  For a second
she could not understand; but as she rose from the cushions the maid's
message repeated, brought her wide awake and alert in an instant:

'Mr. Everard, young Mr. Everard, to see you, miss!'


CHAPTER XVI--A PRIVATE CONVERSATION


The name braced Stephen at once.  Here was danger, an enemy to be
encountered; all the fighting blood of generations leaped to the
occasion.  The short spell of sleep had helped to restore her.  There
remained still quite enough of mental and nervous excitement to make her
think quickly; the words were hardly out of the maid's mouth before her
resolution was taken.  It would never do to let Leonard Everard see she
was diffident about meeting him; she would go down at once.  But she
would take the precaution of having her aunt present; at any rate, till
she should have seen how the land lay.  Her being just waked from sleep
would be an excuse for asking her aunt to see the visitor till she came
down.  So she said to the maid:

'I have been asleep.  I must have got tired walking in the wood in the
heat.  Ask Auntie to kindly see Mr. Everard in the blue drawing-room till
I come down.  I must tidy my hair; but I will be down in a few minutes.'

'Shall I send Marjorie to you, miss?'

'No!  Don't mind; I can do what I want myself.  Hurry down to Miss
Rowly!'

How she regarded Leonard Everard now was shown in her instinctive
classing him amongst her enemies.

When she entered the room she seemed all aglow.  She wanted not only to
overcome but to punish; and all the woman in her had risen to the effort.
Never in her life had Stephen Norman looked more radiantly beautiful,
more adorable, more desirable.  Even Leonard Everard felt his pulses
quicken as he saw that glowing mass of beauty standing out against the
cold background of old French tapestry.  All the physical side of him
leaped in answer to the call of her beauty; and even his cold heart and
his self-engrossed brain followed with slower gait.  He had been sitting
opposite Miss Rowly in one of the windows, twirling his hat in nervous
suspense.  He jumped up, and, as she came towards him, went forward
rapidly to greet her.  No one could mistake the admiration in his eyes.
Ever since he had made up his mind to marry her she had assumed a new
aspect in his thoughts.  But now her presence swept away all false
imaginings; from the moment that her loveliness dawned upon him something
like love began to grow within his breast.  Stephen saw the look and it
strengthened her.  He had so grievously wounded her pride the previous
day that her victory on this was a compensation which set her more at her
old poise.

Her greeting was all sweetness: she was charmed to see him.  How was his
father, and what was the news?  Miss Rowly looked on with smiling visage.
She too had seen the look of admiration in his eyes, and it pleased her.
Old ladies, especially when they are maiden ladies, always like to see
admiration in the eyes of young men when they are turned in the direction
of any girl dear to them.

They talked for some time, keeping all the while, by Stephen's clever
generalship, to the small-talk of the neighbourhood and the minor events
of social importance.  As the time wore on she could see that Leonard was
growing impatient, and evidently wanted to see her alone.  She ignored,
however, all his little private signalling, and presently ordered tea to
be brought.  This took some little time; when it had been brought and
served and drunk, Leonard was in a smothered fume of impatience.  She was
glad to see that as yet her aunt had noticed nothing, and she still hoped
that she would be able to so prolong matters, that she would escape
without a private interview.  She did not know the cause of Leonard's
impatience: that he must see her before the day passed.  She too was an
egoist, in her own way; in the flush of belief of his subjugation she did
not think of attributing to him any other motive than his desire for
herself.  As she had made up her mind on the final issue she did not want
to be troubled by a new 'scene.'

But, after all, Leonard was a man; and man's ways are more direct than
woman's.  Seeing that he could not achieve his object in any other way,
he said out suddenly, thinking, and rightly, that she would not wish to
force an issue in the presence of her aunt:

'By the way, Miss Norman,' he had always called her 'Miss Norman' in her
aunt's presence: 'I want to have two minutes with you before I go.  On a
matter of business,' he added, noticing Miss Rowly's surprised look.  The
old lady was old-fashioned even for her age; in her time no young man
would have asked to see a young lady alone on business.  Except on one
kind of business; and with regard to that kind of business gentlemen had
to obtain first the confidence and permission of guardians.  Leonard saw
the difficulty and said quickly:

'It is on the matter you wrote to me about!'

Stephen was prepared for a nasty shock, but hardly for so nasty a one as
this.  There was an indelicacy about it which went far beyond the bounds
of thoughtless conventionality.  That such an appeal should be made to
her, and in such a way, savoured of danger.  Her woman's intuition gave
her the guard, and at once she spoke, smilingly and gently as one
recalling a matter in which the concern is not her own:

'Of course!  It was selfish of me not to have thought of it, and to have
kept you so long waiting.  The fact is, Auntie, that Leonard--I like to
call him Leonard, since we were children together, and he is so young;
though perhaps it would be more decorous nowadays to say "Mr.
Everard"--has consulted me about his debts.  You know, Auntie dear, that
young men will be young men in such matters; or perhaps you do not, since
the only person who ever worried you has been myself.  But I stayed at
Oxford and I know something of young men's ways; and as I am necessarily
more or less of a man of business, he values my help.  Don't you,
Leonard?'  The challenge was so direct, and the position he was in so
daringly put, that he had to acquiesce.  Miss Rowly, who had looked on
with a frown of displeasure, said coldly:

'I know you are your own mistress, my dear.  But surely it would be
better if Mr. Everard would consult with his solicitor or his father's
agent, or some of his gentlemen friends, rather than with a young lady
whose relations with him, after all, are only those of a neighbour on
visiting terms.  For my own part, I should have thought that Mr.
Everard's best course would have been to consult his own father!  But the
things that gentlemen, as well as ladies do, have been sadly changed
since my time!'  Then, rising in formal dignity, she bowed gravely to the
visitor before leaving the room.

But the position of being left alone in the room with Leonard did not at
all suit Stephen's plans.  Rising quickly she said to her aunt:

'Don't stir, Auntie.  I dare say you are right in what you say; but I
promised Mr. Everard to go into the matter.  And as I have brought the
awkwardness on myself, I suppose I must bear it.  If Mr. Everard wants to
see me alone, and I suppose he is diffident in speaking on such a matter
before you--he didn't play with you, you know!--we can go out on the
lawn.  We shan't be long!'  Before Leonard could recover his wits she had
headed him out on the lawn.

Her strategy was again thoroughly good.  The spot she chose, though
beyond earshot, was quite in the open and commanded by all the windows in
that side of the house.  A person speaking there might say what he liked,
but his actions must be discreet.

On the lawn Stephen tripped ahead; Leonard followed inwardly raging.  By
her clever use of the opening she had put him in a difficulty from which
there was no immediate means of extrication.  He could not quarrel
overtly with Stephen; if he did so, how could he enter on the pressing
matter of his debts?  He dared not openly proclaim his object in wishing
to marry her, for had he done so her aunt might have interfered, with
what success he could not be sure.  In any case it would cause delay, and
delay was what he could not afford.  He felt that in mentioning his debts
at just such a movement he had given Stephen the chance she had so aptly
taken.  He had to be on his good behaviour, however; and with an
apprehension that was new to him he followed her.

An old Roman marble seat was placed at an angle from the house so that
the one of the two occupants within its curve must almost face the house,
whilst the other gave to it at least a quarter-face.  Stephen seated
herself on the near side, leaving to Leonard the exposed position.  As
soon as he was seated, she began:

'Now, Leonard, tell me all about the debts?'  She spoke in tones of gay
friendliness, but behind the mask of her cheerfulness was the real face
of fear.  Down deep in her mind was a conviction that her letter was a
pivotal point of future sorrow.  It was in the meantime quite apparent to
her that Leonard kept it as his last resource; so her instinct was to
keep it to the front and thus minimise its power.

Leonard, though inwardly weakened by qualms of growing doubt, had the
animal instinct that, as he was in opposition, his safety was in
attacking where his opponent most feared.  He felt that there was some
subtle change in his companion; this was never the same Stephen Norman
whom only yesterday he had met upon the hill!  He plunged at once into
his purpose.

'But it wasn't about my debts you asked me to meet you, Stephen.'

'You surprise me, Leonard!  I thought I simply asked you to come to meet
me.  I know the first subject I mentioned when we began to talk, after
your grumbling about coming in the heat, was your money matters.'  Leonard
winced, but went on:

'It was very good of you, Stephen; but really that is not what I came to
speak of to-day.  At first, at all events!' he added with a sublime
naivette, as the subject of his debts and his imperative want of money
rose before him.  Stephen's eyes flashed; she saw more clearly than ever
through his purpose.  Such as admission at the very outset of the proffer
of marriage, which she felt was coming, was little short of monstrous.
Her companion did not see the look of mastery on her face; he was looking
down at the moment.  A true lover would have been looking up.

'I wanted to tell you, Stephen, that I have been thinking over what you
said to me in your letter, and what you said in words; and I want to
accept!'  As he was speaking he was looking her straight in the face.

Stephen answered slowly with a puzzled smile which wrinkled up her
forehead:

'Accept what I said in my letter! why, Leonard, what do you mean?  That
letter must have had a lot more in it than I thought.  I seem to remember
that it was simply a line asking you to meet me.  Just let me look at it;
I should like to be sure of what actually is!'  As she spoke she held out
her hand.  Leonard was nonplussed; he did not know what to say.  Stephen
made up her mind to have the letter back.  Leonard was chafing under the
position forced upon him, and tried to divert his companion from her
purpose.  He knew well why she had chosen that exposed position for their
interview.  Now, as her outstretched hand embarrassed him, he made
reprisal; he tried to take it in his in a tender manner.

She instantly drew back her hand and put it behind her in a decided
manner.  She was determined that whatever might happen she would not let
any watcher at the windows, by chance or otherwise, see any sign of
tenderness on her part.  Leonard, thinking that his purpose had been
effected, went on, breathing more freely:

'Your letter wasn't much.  Except of course that it gave me the
opportunity of listening to what you said; to all your sweet words.  To
your more than sweet proposal!'

'Yes!  It must have been sweet to have any one, who was in a position to
do so, offer to help you when you knew that you were overwhelmed with
debts!'  The words were brutal.  Stephen felt so; but she had no
alternative.  Leonard had some of the hard side of human nature; but he
had also some of the weak side.  He went on blindly:

'I have been thinking ever since of what you said, and I want to tell you
that I would like to do as you wish!'  As he spoke, his words seemed even
to him to be out of place.  He felt it would be necessary to throw more
fervour into the proceedings.  The sudden outburst which followed
actually amused Stephen, even in her state of fear:

'Oh, Stephen, don't you know that I love you!  You are so beautiful!  I
love you!  I love you!  Won't you be my wife?'

This was getting too much to close quarters.  Stephen said in a calm,
business-like way:

'My dear Leonard, one thing at a time!  I came out here, you know, to
speak of your debts; and until that is done, I really won't go into any
other matter.  Of course if you'd rather not . . . '  Leonard really
could not afford this; matters were too pressing with him.  So he tried
to affect a cheery manner; but in his heart was a black resolve that she
should yet pay for this.

'All right! Stephen.  Whatever you wish I will do; you are the queen of
my heart, you know!'

'How much is the total amount?' said Stephen.

This was a change to the prosaic which made sentiment impossible.  He
gave over, for the time.

'Go on!' said Stephen, following up her advantage.  'Don't you even know
how much you owe?'

'The fact is, I don't.  Not exactly.  I shall make up the amount as well
as I can and let you know.  But that's not what I came about to-day.'
Stephen was going to make an angry gesture of dissent.  She was not going
to have that matter opened up.  She waited, however, for Leonard was
going on after his momentary pause.  She breathed more freely after his
first sentence.  He was unable evidently to carry on a double train of
thought.

'It was about that infernal money-lenders' letter that the Governor got!'
Stephen got still less anxious.  This open acknowledgment of his true
purpose seemed to clear the air.

'What is the amount?'  Leonard looked quickly at her; the relief of her
mind made her tone seem joyful.

'A monkey!  Five hundred pounds, you know.  But then there's three
hundred for interest that has to be paid also.  It's an awful lot of
money, isn't it?'  The last phrase was added on seeing Stephen's
surprised look.

'Yes!' she answered quietly.  'A great deal of money--to waste!'  They
were both silent for a while.  Then she said:

'What does your father say to it?'

'He was in an awful wax.  One of these beastly duns had written to him
about another account and he was in a regular fury.  When I told him I
would pay it within a week, he said very little, which was suspicious;
and then, just when I was going out, he sprung this on me.  Mean of him!
wasn't it?  I need expect no help from him.'  As he was speaking he took
a mass of letters from his pocket and began to look among them for the
money-lenders' letter.

'Why, what a correspondence you have there.  Do you keep all your letters
in your pockets?' said Stephen quietly.

'All I don't tear up or burn.  It wouldn't do to let the Governor into my
secrets.  He might know too much!'

'And are all those letters from duns?'

'Mostly, but I only keep those letters I have to attend to and those I
care for.'

'Show me the bundle!' she said.  Then seeing him hesitate, added:

'You know if I am to help you to get clear you must take me into your
confidence.  I dare say I shall have to see a lot more letters than these
before you are quite clear!'  Her tone was too quiet.  Knowing already
the silent antagonism between them he began to suspect her; knowing also
that her own letter was not amongst them, he used his wits and handed
them over without a word.  She, too, suspected him.  After his tacit
refusal to give her the letter, she almost took it for granted that it
was not amongst them.  She gave no evidence of her feeling, however, but
opened and read the letters in due sequence; all save two, which, being
in a female hand, she gave back without a word.  There was a calmness and
an utter absence of concern, much less of jealousy, about this which
disconcerted him.  Throughout her reading Stephen's face showed surprise
now and again; but when she came to the last, which was that of the
usurers, it showed alarm.  Being a woman, a legal threat had certain
fears of its own.

'There must be no delay about this!' she said.

'What am I to do?' he answered, a weight off his mind that the fiscal
matter had been practically entered on.

'I shall see that you get the money!' she said quietly.  'It will be
really a gift, but I prefer it to be as a loan for many reasons.'  Leonard
made no comment.   He found so many reasons in his own mind that he
thought it wise to forbear from asking any of hers.  Then she took the
practical matter in hand:

'You must wire to these people at once to say that you will pay the
amount on the day after to-morrow.  If you will come here to-morrow at
four o'clock the money will be ready for you.  You can go up to town by
the evening train and pay off the debt first thing in the morning.  When
you bring the receipt I shall speak to you about the other debts; but you
must make out a full list of them.  We can't have any half-measure.  I
will not go into the matter till I have all the details before me!'  Then
she stood up to go.

As they walked across the lawn, she said:

'By the way, don't forget to bring that letter with you.  I want to see
what I really did say in it!'  Her tone was quiet enough, and the wording
was a request; but Leonard knew as well as if it had been spoken outright
as a threat that if he did not have the letter with him when he came
things were likely to be unpleasant.

The farther he got from Normanstand on his way home the more discontented
Leonard grew.  Whilst he had been in Stephen's presence she had so
dominated him, not only by her personality but by her use of her
knowledge of his own circumstances, that he had not dared to make protest
or opposition; but now he began to feel how much less he was to receive
than he had expected.  He had come prepared to allow Stephen to fall into
his arms, fortune and all.  But now, although he had practical assurance
that the weight of his debts would be taken from him, he was going away
with his tail between his legs.  He had not even been accepted as a
suitor, he who had himself been wooed only a day before.  His proposal of
marriage had not been accepted, had not even been considered by the woman
who had so lately broken ironclad convention to propose marriage to him.
He had been treated merely as a scapegrace debtor who had come to ask
favours from an old friend.  He had even been treated like a bad boy; had
been told that he had wasted money; had been ordered, in no doubtful way,
to bring the full schedule of his debts.  And all the time he dared not
say anything lest the thing shouldn't come off at all.  Stephen had such
an infernally masterly way with her!  It didn't matter whether she was
proposing to him, or he was proposing to her, he was made to feel small
all the same.  He would have to put up with it till he had got rid of the
debts!

And then as to the letter.  Why was she so persistent about seeing it?
Did she want to get it into her hands and then keep it, as Harold An Wolf
had done?  Was it possible that she suspected he would use it to coerce
her; she would call it 'blackmail,' he supposed.  This being the very
thing he had intended to do, and had done, he grew very indignant at the
very thought of being accused of it.  It was, he felt, a very awkward
thing that he had lost possession of the letter.  He might need it if
Stephen got nasty.  Then Harold might give it to her, as he had
threatened to do.  He thought he would call round that evening by
Harold's house, and see if he couldn't get back the letter.  It belonged
to him; Harold had no right to keep it.  He would see him before he and
Stephen got putting their heads together.  So, on his way home, he turned
his steps at once to Harold's house.

He did not find him in.  The maid who opened the door could give him no
information; all she could say was that Mrs. Dingle the housekeeper had
got a telegram from Master saying that he had been called suddenly away
on business.

This was a new source of concern to Leonard.  He suspected a motive of
some sort; though what that motive could be he could not hazard the
wildest guess.  On his way home he called at the post-office and sent a
telegram to Cavendish and Cecil, the name of the usurers' firm, in
accordance with Stephen's direction.  He signed it: 'Jasper Everard.'


CHAPTER XVII--A BUSINESS TRANSACTION


When Stephen had sent off her letter to the bank she went out for a
stroll; she knew it would be no use trying to get rest before dinner.
That ordeal, too, had to be gone through.  She found herself
unconsciously going in the direction of the grove; but when she became
aware of it a great revulsion overcame her, and she shuddered.

Slowly she took her way across the hard stretch of finely-kept grass
which lay on the side of the house away from the wood.  The green sward
lay like a sea, dotted with huge trees, singly, or in clumps as islands.
In its far-stretching stateliness there was something soothing.  She came
back to the sound of the dressing-gong with a better strength to resist
the trial before her.  Well she knew her aunt would have something to say
on the subject of her interference in Leonard Everard's affairs.

Her fears were justified, for when they had come into the drawing-room
after dinner Miss Rowly began:

'Stephen dear, is it not unwise of you to interfere in Mr. Everard's
affairs?'

'Why unwise, Auntie?'

'Well, my dear, the world is censorious.  And when a young lady, of your
position and your wealth, takes a part in a young man's affairs tongues
are apt to wag.  And also, dear, debts, young men's debts, are hardly the
subjects for a girl's investigation.  Remember, that we ladies live very
different lives from men; from some men, I should say, for your dear
father was the best of men, and I should think that in all his life there
was nothing which he would have wished concealed.  But, my dear, young
men are less restrained in their ways than we are, than we have to be for
our own safety and protection.'  The poor lady was greatly perturbed at
having to speak in such a way.  Stephen saw her distress; coming over to
her, she sat down and took her hand.  Stephen had a very tender side to
her nature, and she loved very truly the dear old lady who had taken her
mother's place and had shown her all a mother's love.  Now, in her
loneliness and woe and fear, she clung to her in spirit.  She would have
liked to have clung to her physically; to have laid her head on her
bosom, and have cried her heart out.  The time for tears had not come.
Hourly she felt more and more the weight that a shameful secret is to
carry.  She knew, however, that she could set her aunt's mind at rest on
the present subject; so she said:

'I think you are right, Auntie dear.  It would have been better if I had
asked you first; but I saw that Leonard was in distress, and wormed the
cause of it from him.  When I heard that it was only debt I offered to
help him.  He is an old friend, you know, Auntie.  We were children
together; and as I have much more money than I can ever want or spend, I
thought I might help him.  I am afraid I have let myself in for a bigger
thing than I intended; but as I have promised I must go on with it.  I
dare say, Auntie, that you are afraid that I may end by getting in love
with him, and marrying him.  Don't you, dear?'  This was said with a hug
and a kiss which gave the old lady delight.  Her instinct told her what
was coming.  She nodded her head in acquiescence.  Stephen went on
gravely:

'Put any such fear out of your mind.  I shall never marry him.  I can
never love him.'  She was going to say 'could never love him,' when she
remembered.

'Are you sure, my dear?  The heart is not always under one's own
control.'

'Quite sure, Auntie.  I know Leonard Everard; and though I have always
liked him, I do not respect him.  Why, the very fact of his coming to me
for money would make me reconsider any view I had formed, had nothing
else ever done so.  You may take it, Auntie dear, that in the way you
mean Leonard is nothing to me; can never be anything to me!'  Here a
sudden inspiration took her.  In its light a serious difficulty passed,
and the doing of a thing which had a fear of its own became easy.  With a
conviction in her tone, which in itself aided her immediate purpose, she
said:

'I shall prove it to you.  That is, if you will not mind doing something
which will save me an embarrassment.'

'You know I will do anything, my dearest, which an old woman can do for a
young one!'  Stephen squeezed the mittened hand which she held as she
went on:

'As I said, I have promised to lend him some money.  The first instalment
is to be given him to-morrow; he is to call for it in the afternoon.  Will
you give it to him for me?'

'Gladly, my dear,' said the old lady, much relieved.  Stephen continued:

'One other thing, Auntie, I want you to do for me: not to think of the
amount, or to say a word to me about it.  It is a large sum, and I dare
say it will frighten you a little.  But I have made up my mind to it.  I
am learning a great deal out of this, Auntie dear; and I am quite willing
to pay for my knowledge.  After all, money is the easiest and cheapest
way of paying for knowledge!  Don't you agree with me?'

Miss Rowly gulped down her disappointment.  She felt that she ought not
to say too much, now that Stephen had set aside her graver fears.  She
consoled herself with the thought that even a large amount of money would
cause no inconvenience to so wealthy a woman as Stephen.  Beyond this, as
she would have the handing over of the money to Leonard, she would know
the amount.  If advisable, she could remonstrate.  She could if necessary
consult, in confidence, with Harold.  Her relief from her greater fear,
and her gladness at this new proof of her niece's confidence, were
manifested in the extra affection with which she bade her good-night.

Stephen did not dare to breathe freely till she was quite alone; and as
she lay quiet in her bed in the dark she thought before sleep came.

Her first feeling was one of thankfulness that immediate danger was
swerving from her.  Things were so shaping themselves that she need not
have any fear concerning Leonard.  For his own sake he would have to keep
silent.  If he intended to blackmail her she would have the protection of
her aunt's knowledge of the loan, and of her participation in it.  The
only weapon that remained to him was her letter; and that she would get
from him before furnishing the money for the payment of his other debts.

These things out of the way, her thoughts turned to the matter of the
greater dread; that of which all along she had feared to think for a
moment: Harold!

Harold! and her treatment of him!

The first reception of the idea was positive anguish.  From the moment he
had left her till now there had been no time when a consideration of the
matter was possible.  Time pressed, or circumstances had interfered, or
her own personal condition had forbidden.  Now, when she was alone, the
whole awful truth burst on her like an avalanche.  Stephen felt the issue
of her thinking before the thinking itself was accomplished; and it was
with a smothered groan that she, in the darkness, held up her arms with
fingers linked in desperate concentration of appeal.

Oh, if she could only take back one hour of her life, well she knew what
that hour would be!  Even that shameful time with Leonard on the hill-top
seemed innocuous beside the degrading remembrance of her conduct to the
noble friend of her whole life.

Sadly she turned over in her bed, and with shut eyes put her burning face
on the pillow, to hide, as it were, from herself her abject depth of
shame.

Leonard lounged through the next morning with what patience he could.  At
four o'clock he was at the door of Normanstand in his dogcart.  This time
he had a groom with him and a suitcase packed for a night's use, as he
was to go on to London after his interview with Stephen.  He had lost
sight altogether of the matter of Stephen's letter, or else he would have
been more nervous.

He was taken into the blue drawing-room, where shortly Miss Rowly joined
him.  He had not expected this.  His mental uneasiness manifested itself
in his manner, and his fidgeting was not unobserved by the astute old
lady.  He was disconcerted; 'overwhelmed' would better have described his
feelings when she said:

'Miss Norman is sorry she can't see you to-day as she is making a visit;
but she has given me a message for you, or rather a commission to
discharge.  Perhaps you had better sit down at the table; there are
writing materials there, and I shall want a receipt of some sort.'

'Stephen did not say anything about a receipt!'  The other smiled sweetly
as she said in a calm way:

'But unfortunately Miss Norman is not here; and so I have to do the best
I can.  I really must have some proof that I have fulfilled my trust.  You
see, Mr. Everard, though it is what lawyers call a "friendly"
transaction, it is more or less a business act; and I must protect
myself.'

Leonard saw that he must comply, for time pressed.  He sat down at the
table.  Taking up a pen and drawing a sheet of paper towards him, he said
with what command of his voice he could:

'What am I to write?'  The old lady took from her basket a folded sheet
of notepaper, and, putting on her reading-glasses, said as she smoothed
it out:

'I think it would be well to say something like this--"I, Leonard
Everard, of Brindehow, in the Parish of Normanstand, in the County of
Norcester, hereby acknowledge the receipt from Miss Laetitia Rowly of
nine hundred pounds sterling lent to me in accordance with my request,
the same being to clear me of a pressing debt due by me.'

When he had finished writing the receipt Miss Rowly looked it over, and
handing it back to him, said:

'Now sign; and date!'  He did so with suppressed anger.

She folded the document carefully and put it in her pocket.  Then taking
from the little pouch which she wore at her belt a roll of notes, she
counted out on the table nine notes of one hundred pounds each.  As she
put down the last she said:

'Miss Norman asked me to say that a hundred pounds is added to the sum
you specified to her, as doubtless the usurers would, since you are
actually behind the time promised for repayment, require something extra
as a solatium or to avoid legal proceedings already undertaken.  In fact
that they would "put more salt on your tail."  The expression, I regret
to say, is not mine.'

Leonard folded up the notes, put them into his pocket-book, and walked
away.  He did not feel like adding verbal thanks to the document already
signed.  As he got near the door the thought struck him; turning back he
said:

'May I ask if Stephen said anything about getting the document?'

'I beg your pardon,' she said icily, 'did you speak of any one?'

'Miss Norman, I meant!'  Miss Rowly's answer to this came so smartly that
it left an added sting.  Her arrow was fledged with two feathers so that
it must shoot true: her distrust of him and his own impotence.

'Oh no!  Miss Norman knows nothing of this.  She simply asked me to give
you the money.  This is my own doing entirely.  You see, I must exercise
my judgment on my dear niece's behalf.  Of course it may not be necessary
to show her the receipt; but if it should ever be advisable it is always
there.'

He looked at her with anger, not unmixed with admiration, as, bowing
rather lower than necessary, he went out of the door, saying sotto voce,
between his teeth:

'When my turn comes out you go!  Neck and crop!  Quick!  Normanstand
isn't big enough to hold us both!'


CHAPTER XVIII--MORE BUSINESS


When Leonard tendered the eight hundred pounds in payment of his debt of
five hundred, Mr. Cavendish at first refused to take it.  But when
Leonard calmly but firmly refused to pay a single penny beyond the
obligations already incurred, including interest on the full sum for one
day, he acquiesced.  He knew the type of man fully; and knew also that in
all probability it would not be long before he would come to the Firm
again on a borrowing errand.  When such time should come, he would put an
extra clause into his Memorandum of Agreement which would allow the Firm
full power to make whatever extra charge they might choose in case of the
slightest default in making payment.

Leonard's visits to town had not of late been many, and such as he had
had were not accompanied with a plethora of cash.  He now felt that he
had earned a holiday; and it was not till the third morning that he
returned to Brindehow.  His father made no comment on his absence; his
only allusion to the subject was:

'Back all right!  Any news in town?'  There was, however, an unwonted
suavity in his manner which made Leonard a little anxious.  He busied
himself for the balance of the morning in getting together all his unpaid
accounts and making a schedule of them.  The total at first amazed almost
as much as it frightened him.  He feared what Stephen would say.  She had
already commented unfavourably on the one amount she had seen.  When she
was face to face with this she might refuse to pay altogether.  It would
therefore be wise to propitiate her.  What could he do in this direction?
His thoughts naturally turned to the missing letter.  If he could get
possession of it, it would either serve as a sop or a threat.  In the one
case she would be so glad to have it back that she would not stick at a
few pounds; in the other it would 'bring her to her senses' as he put in
his own mind his intention of blackmail.

He was getting so tightened up in situation that as yet he could only do
as he was told, and keep his temper as well as he could.

Altogether it was in a chastened mood that he made his appearance at
Normanstand later in the afternoon.  He was evidently expected, for he
was shown into the study without a word.  Here Miss Rowly and Stephen
joined him.  Both were very kind in manner.  After the usual greetings
and commonplaces Stephen said in a brisk, businesslike way:

'Have you the papers with you?'  He took the bundle of accounts from his
pocket and handed them to her.  After his previous experience he would
have suggested, had he dared, that he should see Stephen alone; but he
feared the old lady.  He therefore merely said:

'I am afraid you will find the amount very large.  But I have put down
everything!'

So he had; and more than everything.  At the last an idea struck him that
as he was getting so much he might as well have a little more.  He
therefore added several good-sized amounts which he called 'debts of
honour.'  This would, he thought, appeal to the feminine mind.  Stephen
did not look at the papers at once.  She stood up, holding them, and said
to Miss Rowly:

'Now, if you will talk to Mr. Everard I will go over these documents
quietly by myself.  When I have been through them and understand them all
I shall come back; and we will see what can be done.'  She moved
gracefully out of the room, closing the door behind her.  As is usual
with women, she had more than one motive for her action in going away.  In
the first place, she wished to be alone whilst she went over the schedule
of the debts.  She feared she might get angry; and in the present state
of her mind towards Leonard the expression of any feeling, even contempt,
would not be wise.  Her best protection from him would be a manifest
kindly negation of any special interest.  In the second place, she
believed that he would have her letter with the other papers, and she did
not wish her aunt to see it, lest she should recognise the writing.  In
her boudoir, with a beating heart, she untied the string and looked
through the papers.

Her letter was not among them.

For a few seconds she stood stock still, thinking.  Then, with a sigh,
she sat down and began to read the list of debts, turning to the
originals now and again for details.  As she went on, her wonder and
disgust grew; and even a sense of fear came into her thoughts.  A man who
could be so wildly reckless and so selfishly unscrupulous was to be
feared.  She knew his father was a comparatively poor man, who could not
possibly meet such a burden.  If he were thus to his father, what might
he be to her if he got a chance.

The thought of what he might have been to her, had he taken the chance
she had given him, never occurred to her.  This possibility had already
reached the historical stage in her mind.

She made a few pencil notes on the list; and went back to the study.  Her
mind was made up.

She was quite businesslike and calm, did not manifest the slightest
disapproval, but seemed to simply accept everything as facts.  She asked
Leonard a few questions on subjects regarding which she had made notes,
such as discounts.  Then she held the paper out to him and without any
preliminary remark said:

'Will you please put the names to these?'

'How do you mean?' he asked, flushing.

'The names of the persons to whom these sums marked "debt of honour" are
due.'  His reply came quickly, and was a little aggressive; he thought
this might be a good time to make a bluff:

'I do not see that that is necessary.  I can settle them when I have the
money.'  Slowly and without either pause or flurry Stephen replied,
looking him straight in the eyes as she handed him the papers:

'Of course it is not necessary!  Few things in the world really are!  I
only wanted to help you out of your troubles; but if you do not wish me
to . . . !'  Leonard interrupted in alarm:

'No! no!  I only spoke of these items.  You see, being "debts of honour"
I ought not to give the names.'  Looking with a keen glance at her set
face he saw she was obdurate; and, recognising his defeat, said as calmly
as he could, for he felt raging:

'All right!  Give me the paper!'  Bending over the table he wrote.  When
she took the paper, a look half surprised, half indignant, passed over
her face.  Her watchful aunt saw it, and bending over looked also at the
paper.  Then she too smiled bitterly.

Leonard had printed in the names!  The feminine keenness of both women
had made his intention manifest.  He did not wish for the possibility of
his handwriting being recognised.  His punishment came quickly.  With a
dazzling smile Stephen said to him:

'But, Leonard, you have forgotten to put the addresses!'

'Is that necessary?'

'Of course it is!  Why, you silly, how is the money to be paid if there
are no addresses?'

Leonard felt like a rat in a trap; but he had no alternative.  So
irritated was he, and so anxious to hide his irritation that, forgetting
his own caution, he wrote, not in printing characters but in his own
handwriting, addresses evolved from his own imagination.  Stephen's eyes
twinkled as he handed her the paper: he had given himself away all round.

Leonard having done all that as yet had been required of him, felt that
he might now ask a further favour, so he said:

'There is one of those bills which I have promised to pay by Monday.'

'Promised?' said Stephen with wide-opened eyes.  She had no idea of
sparing him, she remembered the printed names.  'Why, Leonard, I thought
you said you were unable to pay any of those debts?'

Again he had put himself in a false position.  He could not say that it
was to his father he had made the promise; for he had already told
Stephen that he had been afraid to tell him of his debts.  In his
desperation, for Miss Rowly's remorseless glasses were full on him, he
said:

'I thought I was justified in making the promise after what you said
about the pleasure it would be to help me.  You remember, that day on the
hilltop?'

If he had wished to disconcert her he was mistaken; she had already
thought over and over again of every form of embarrassment her unhappy
action might bring on her at his hands.  She now said sweetly and calmly,
so sweetly and so calmly that he, with knowledge of her secret, was
alarmed:

'But that was not a promise to pay.  If you will remember it was only an
offer, which is a very different thing.  You did not accept it then!'  She
was herself somewhat desperate, or she would not have sailed so close to
the wind.

'Ah, but I accepted later!' he said quickly, feeling in his satisfaction
in an epigrammatic answer a certain measure of victory.  He felt his
mistake when she went on calmly:

'Offers like that are not repeated.  They are but phantoms, after all.
They come at their own choice, when they do come; and they stay but the
measure of a breath or two.  You cannot summon them!'  Leonard fell into
the current of the metaphor and answered:

'I don't know that even that is impossible.  There are spells which call,
and recall, even phantoms!'

'Indeed!'  Stephen was anxious to find his purpose.

Leonard felt that he was getting on, that he was again acquiring the
upper hand; so he pushed on the metaphor, more and more satisfied with
himself:

'And it is wonderful how simple some spells, and these the most powerful,
can be.  A remembered phrase, the recollection of a pleasant meeting, the
smell of a forgotten flower, or the sight of a forgotten letter; any or
all of these can, through memory, bring back the past.  And it is often
in the past that the secret of the future lies!'

Miss Rowly felt that something was going on before her which she could
not understand.  Anything of this man's saying which she could not fathom
must be at least dangerous; so she determined to spoil his purpose,
whatever it might be.

'Dear me!  That is charmingly poetic!  Past and future; memory and the
smell of flowers; meetings and letters!  It is quite philosophy.  Do
explain it all, Mr. Everard!'  Leonard was not prepared to go on under
the circumstances.  His own mention of 'letter,' although he had
deliberately used it with the intention of frightening Stephen, had
frightened himself.  It reminded him that he had not brought, had not
got, the letter; and that as yet he was not certain of getting the money.
Stephen also had noted the word, and determined not to pass the matter
by.  She said gaily:

'If a letter is a spell, I think you have a spell of mine, which is a
spell of my own weaving.  You were to show me the letter in which I asked
you to come to see me.  It was in that, I think you said, that I
mentioned your debts; but I don't remember doing so.  Show it to me!'

'I have not got it with me!'  This was said with mulish sullenness.

'Why not?'

'I forgot.'

'That is a pity!  It is always a pity to forget things in a business
transaction; as this is.  I think, Auntie, we must wait till we have all
the documents, before we can complete this transaction!'

Leonard was seriously alarmed.  If the matter of the loan were not gone
on with at once the jeweller's bill could not be paid by Monday, and the
result would be another scene with his father.  He turned to Stephen and
said as charmingly as he could, and he was all in earnest now:

'I'm awfully sorry!  But these debts have been so worrying me that they
put lots of things out of my head.  That bill to be paid on Monday, when
I haven't a feather to fly with, is enough to drive a fellow off his
chump.  The moment I lay my hands on the letter I shall keep it with me
so that I can't forget it again.  Won't you forgive me for this time?'

'Forgive!' she answered, with a laugh.  'Why it's not worth forgiveness!
It is not worth a second thought!  All right!  Leonard, make your mind
easy; the bill will be paid on Monday!'  Miss Rowly said quietly:

'I have to be in London on Monday afternoon; I can pay it for you.'  This
was a shock to Leonard; he said impulsively:

'Oh, I say!  Can't I . . . '  His words faded away as the old lady again
raised her lorgnon and gazed at him calmly.  She went on:

'You know, my dear, it won't be even out of my way, as I have to call at
Mr. Malpas's office, and I can go there from the hotel in Regent Street.'
This was all news to Stephen.  She did not know that her aunt had
intended going to London; and indeed she did not know of any business
with Mr. Malpas, whose firm had been London solicitor to the Rowlys for
several generations.  She had no doubt, however, as to the old lady's
intention.  It was plain to her that she wanted to help.  So she thanked
her sweetly.  Leonard could say nothing.  He seemed to be left completely
out of it.  When Stephen rose, as a hint to him that it was time for him
to go, he said humbly, as he left:

'Would it be possible that I should have the receipt before Monday
evening?  I want to show it to my father.'

'Certainly!' said the old lady, answering him.  'I shall be back by the
two o'clock train; and if you happen to be at the railway station at
Norcester when I arrive I can give it to you!'

He went away relieved, but vindictive; determined in his own mind that
when he had received the money for the rest of the debts he would see
Stephen, when the old lady was not present, and have it out with her.


CHAPTER XIX--A LETTER


On Monday evening after dinner Mr. Everard and his son sat for a while in
silence.  They had not met since morning; and in the presence of the
servants conversation had been scrupulously polite.  Now, though they
were both waiting to talk, neither liked to begin.  The older man was
outwardly placid, when Leonard, a little flushed and a little nervous of
voice, began:

'Have you had any more bills?'  He had expected none, and thus hoped to
begin by scoring against his father.  It was something of a set-down when
the latter, taking some papers from his breast-pocket, handed them to
him, saying:

'Only these!'  Leonard took them in silence and looked at them.  All were
requests for payment of debts due by his son.

In each case the full bill was enclosed.  He was silent a while; but his
father spoke:

'It would almost seem as if all these people had made up their minds that
you were of no further use to them.'  Then without pausing he said, but
in a sharper voice:

'Have you paid the jewellers?  This is Monday!'  Without speaking Leonard
took leisurely from his pocket folded paper.  This he opened, and, after
deliberately smoothing out the folds, handed it to his father.  Doubtless
something in his manner had already convinced the latter that the debt
was paid.  He took the paper in as leisurely a way as it had been given,
adjusted his spectacles, and read it.  Seeing that his son had scored
this time, he covered his chagrin with an appearance of paternal
satisfaction.

'Good!'  For many reasons he was glad the debt was paid He was himself
too poor a man to allow the constant drain his son's debts, and too
careful of his position to be willing have such exposure as would come
with a County Court action against his son.  All the same, his
exasperation continued.  Neither was his quiver yet empty.  He shot his
next arrow:

'I am glad you paid off those usurers!'  Leonard did not like the
definite way he spoke.  Still in silence, he took from his pocket a
second paper, which he handed over unfolded.  Mr. Everard read it, and
returned it politely, with again one word:

'Good!'  For a few minutes there was silence.  The father spoke again:

'Those other debts, have you paid them?'  With a calm deliberation so
full of tacit rudeness that it made his father flush Leonard answered:

'Not yet, sir!  But I shall think of them presently.  I don't care to be
bustled by them; and I don't mean to!'  It was apparent that though he
spoke verbally of his creditors, his meaning was with regard to others
also.

'When will they be paid?'  As his son hesitated, he went on:

'I am alluding to those who have written to me.  I take it that as my
estate is not entailed, and as you have no income except from me, the
credit which has been extended to you has been rather on my account than
your own.  Therefore, as the matter touches my own name, I am entitled to
know something of what is going on.'  His manner as well as his words was
so threatening that Leonard was a little afraid.  He might imperil his
inheritance.  He answered quickly:

'Of course, sir, you shall know everything.  After all, you know, my
affairs are your affairs!'

'I know nothing of the sort.  I may of course be annoyed by your affairs,
even dishonoured, in a way, by them.  But I accept no responsibility
whatever.  As you have made your bed, so must you lie on it!'

'It's all right, sir, I assure you.  All my debts, both those you know of
and some you don't, I shall settle very shortly.'

'How soon?'  The question was sternly put.

'In a few days.  I dare say a week at furthest will see everything
straightened out.'

The elder man stood, saying gravely as he went to the door:

'You will do well to tell me when the last of them is paid.  There is
something which I shall then want to tell you!'  Without waiting for
reply he went to his study.

Leonard went to his room and made a systematic, though unavailing, search
for Stephen's letter; thinking that by some chance he might have
recovered it from Harold and had overlooked it.

The next few days he passed in considerable suspense.  He did not dare go
near Normanstand until he was summoned, as he knew he would be when he
was required.

* * * * *

When Miss Rowly returned from her visit to London she told Stephen that
she had paid the bill at the jeweller's, and had taken the precaution of
getting a receipt, together with a duplicate for Mr. Everard.  The
original was by her own request made out as received from Miss Laetitia
Rowly in settlement of the account of Leonard Everard, Esq.; the
duplicate merely was 'recd. in settlement of the account of--,' etc.
Stephen's brows bent hit thought as she said:

'Why did you have it done that way, Auntie dear?'  The other answered
quietly:

'I had a reason, my dear; good reason!  Perhaps I shall tell you all
about it some day; in the meantime I want you not to ask me anything
about it.  I have a reason for that too.  Stephen, won't you trust me in
this, blindfold?'  There was something so sweet and loving in the way she
made the request that Stephen was filled with emotion.  She put her arms
round her aunt's neck and hugged her tight.  Then laying her head on her
bosom she said with a sigh:

'Oh, my dear, you can't know how I trust you; or how much your trust is
to me.  You never can know!'

The next day the two women held a long consultation over the schedule of
Leonard's debts.  Neither said a word of disfavour, or even commented on
the magnitude.  The only remark touching on the subject was made by Miss
Rowly:

'We must ask for proper discounts.  Oh, the villainy of those tradesmen!
I do believe they charge double in the hope of getting half.  As to
jewellers . . . !'  Then she announced her intention of going up to town
again on Thursday, at which visit she would arrange for the payment of
the various debts.  Stephen tried to remonstrate, but she was obdurate.
She held Stephen's hand in hers and stroked it lovingly as she kept on
repeating:

'Leave it all to me, dear!  Leave it all to me!  Everything shall be paid
as you wish; but leave it to me!'

Stephen acquiesced.  This gentle yielding was new in her; it touched the
elder lady to the quick, even whilst it pained her.  Well she knew that
some trouble must have gone to the smoothing of that imperious nature.

Stephen's inner life in these last few days was so bitterly sad that she
kept it apart from all the routine of social existence.  Into it never
came now, except as the exciting cause of all the evil, a thought of
Leonard.  The saddening memory was of Harold.  And of him the sadness was
increased and multiplied by a haunting fear.  Since he had walked out of
the grove she had not seen him nor heard from him.  This was in itself
strange; for in all her life, when she was at home and he too, never a
day passed without her seeing him.  She had heard her aunt say that word
had come of his having made a sudden journey to London, from which he had
not yet returned.  She was afraid to make inquiries.  Partly lest she
might hear bad news--this was her secret fear; partly lest she might
bring some attention to herself in connection with his going.  Of some
things in connection with her conduct to him she was afraid to think at
all.  Thought, she felt, would come in time, and with it new pains and
new shames, of which as yet she dared not think.

One morning came an envelope directed in Harold's hand.  The sight made
her almost faint.  She rejoiced that she had been first down, and had
opened the postbag with her own key.  She took the letter to her room and
shut herself in before opening it.  Within were a few lines of writing
and her own letter to Leonard in its envelope.  Her head beat so hard
that she could scarcely see; but gradually the writing seemed to grow out
of the mist:

'The enclosed should be in your hands.  It is possible that it may
comfort you to know that it is safe.  Whatever may come, God love and
guard you.'

For a moment joy, hot and strong, blazed through her.  The last words
were ringing through her brain.  Then came the cold shock, and the gloom
of fear.  Harold would never have written thus unless he was going away!
It was a farewell!

For a long time she stood, motionless, holding the letter in her hand.
Then she said, half aloud:

'Comfort!  Comfort!  There is no more comfort in the world for me!  Never,
never again!  Oh, Harold!  Harold!'

She sank on her knees beside her bed, and buried her face in her cold
hands, sobbing in all that saddest and bitterest phase of sorrow which
can be to a woman's heart: the sorrow that is dry-eyed and without hope.

Presently the habit of caution which had governed her last days woke her
to action.  She bathed her eyes, smoothed her hair, locked the letter and
its enclosure in the little jewel-safe let into the wall, and came down
to breakfast.

The sense of loss was so strong on her that she forgot herself.  Habit
carried her on without will or voluntary effort, and, so faithfully
worked to her good that even the loving eyes of her aunt--and the eyes of
love are keen--had no suspicion that any new event had come into her
life.

Not till she was alone in her room that night did Stephen dare to let her
thoughts run freely.  In the darkness her mind began to work truly, so
truly that she began at the first step of logical process: to study
facts.  And to study them she must question till she found motive.

Why had Harold sent her the letter?  His own words said that it should be
in her hands.  Then, again, he said it might comfort her to know the
letter was safe.  How could it comfort her?  How did he get possession of
the letter?

There she began to understand; her quick intuition and her old knowledge
of Harold's character and her new knowledge of Leonard's, helped her to
reconstruct causes.  In his interview with her he had admitted that
Leonard had told him much, all.  He would no doubt have refused to
believe him, and Leonard would have shown him, as proof, her letter
asking him to meet her.  He would have seen then, as she did now, how
much the possession of that letter might mean to any one.

Good God! to 'any one.'  Could it have been so to Harold himself . . .
that he thought to use it as an engine, to force her to meet his
wishes--as Leonard had already tried to do!  The mistrust, founded on her
fear, was not dead yet . . . No! no! no!  Her whole being resented such a
monstrous proposition!  Besides, there was proof.  Thank God! there was
proof.  A blackmailer would have stayed close to her, and would have kept
the letter; Harold did neither.  Her recognition of the truth was shown
in her act, when, stretching out her arms in the darkness, she whispered
pleadingly:

'Forgive me, Harold!'

And Harold, far away where the setting sun was lying red on the rim of
the western sea, could not hear her.  But perhaps God did.

As, then, Harold's motive was not of the basest, it must have been of the
noblest.  What would be a man's noblest motive under such circumstances?
Surely self-sacrifice!

And yet there could be no doubt as to Harold's earnestness when he had
told her that he loved her . . .

Here Stephen covered her face in one moment of rapture.  But the gloom
that followed was darker than the night.  She did not pursue the thought.
That would come later when she should understand.

And yet, so little do we poor mortals know the verities of things, so
blind are we to things thrust before our eyes, that she understood more
in that moment of ecstasy than in all the reasoning that preceded and
followed it.  But the reasoning went on:

If he really loved, and told her so, wherein was the self-sacrifice?  She
had reproached him with coming to her with his suit hotfoot upon his
knowledge of her shameful proffer of herself to another man; of her
refusal by him.  Could he have been so blind as not to have seen, as she
did, the shameful aspect of his impulsive act?  Surely, if he had
thought, he must have seen! . . . And he must have thought; there had
been time for it.  It was at dinner that he had seen Leonard; it was
after breakfast when he had seen her . . . And if he had seen then . . .

In an instant it all burst upon her; the whole splendid truth.  He had
held back the expression of his long love for her, waiting for the time
when her maturity might enable her to understand truly and judge wisely;
waiting till her grief for the loss of her father had become a story of
the past; waiting for God knows what a man's mind sees of obstacles when
he loves.  But he had spoken it out when it was to her benefit.  What,
then, had been his idea of her benefit?  Was it that he wished to meet
the desire that she had manifested to have some man to--to love? . . .
The way she covered her face with her hands whilst she groaned aloud made
her answer to her own query a perfect negative.

Was it, then, to save her from the evil of marrying Leonard in case he
should repent of his harshness, and later on yield himself to her wooing?
The fierce movement of her whole body, which almost threw the clothes
from her bed, as the shameful recollection rolled over her, marked the
measure of her self-disdain.

One other alternative there was; but it seemed so remote, so far-fetched,
so noble, so unlike what a woman would do, that she could only regard it
in a shamefaced way.  She put the matter to herself questioningly, and
with a meekness which had its roots deeper than she knew.  And here out
of the depths of her humility came a noble thought.  A noble thought,
which was a noble truth.  Through the darkness of the night, through the
inky gloom of her own soul came with that thought a ray of truth which,
whilst it showed her her own shrivelled unworthiness, made the man whom
she had dishonoured with insults worse than death stand out in noble
relief.  In that instant she guessed at, and realised, Harold's unselfish
nobility of purpose, the supreme effort of his constant love.  Knowing
the humiliation she must have suffered at Leonard's hands, he had so
placed himself that even her rejection of him might be some solace to her
wounded spirit, her pride.

Here at last was truth!  She knew it in the very marrow of her bones.

This time she did not move.  She thought and thought of that noble
gentleman who had used for her sake even that pent-up passion which, for
her sake also, he had suppressed so long.

In that light, which restored in her eyes and justified so fully the man
whom she had always trusted, her own shame and wrongdoing, and the perils
which surrounded her, were for the time forgotten.

And its glory seemed to rest upon her whilst she slept.


CHAPTER XX--CONFIDENCES


Miss Rowly had received a bulky letter by the morning's post.  She had
not opened it, but had allowed it to rest beside her plate all breakfast-
time.  Then she had taken it away with her to her own sitting-room.
Stephen did not appear to take any notice of it.  She knew quite well
that it was from some one in London whom her aunt had asked to pay
Leonard's bills.  She also knew that the old lady had some purpose in her
reticence, so she waited.  She was learning to be patient in these days.
Miss Rowly did say anything about it that day, or the next, or the next.
The third-morning, she received another letter which she had read in an
enlightening manner.  She began its perusal with set brow frowning, then
she nodded her head and smiled.  She put the letter back in its envelope
and placed it in the little bag always carried.  But she said nothing.
Stephen wondered, but waited.

That night, when Stephen's maid had left her, there came a gentle tap at
her door, and an instant after the door opened.  The tap had been a
warning, not a request; it had in a measure prepared Stephen, who was not
surprised to see her Aunt in dressing-gown, though it was many a long day
since she had visited her niece's room at night.  She closed the door
behind her, saying:

'There is something I want to talk to you about, dearest, and I thought
it would be better to do so when there could not be any possible
interruption.  And besides,' here there was a little break in her voice,
'I could hardly summon up my courage in the daylight.'  She stopped, and
the stopping told its own story.  In an instant Stephen's arm's were
round her, all the protective instinct in her awake, at the distress of
the woman she loved.  The old lady took comfort from the warmth of the
embrace, and held her tight whilst she went on:

'It is about these bills, my dear.  Come and sit down and put a candle
near me.  I want you to read something.'

'Go on, Auntie dear,' she said gravely.  The old lady, after a pause,
spoke with a certain timidity:

'They are all paid; at least all that can be.  Perhaps I had better read
you the letter I have had from my solicitors:

'"Dear Madam,--In accordance with your instructions we have paid all the
accounts mentioned in Schedule A (enclosed).  We have placed for your
convenience three columns: (1) the original amount of each account, (2)
the amount of discount we were able to arrange, and (3) the amount paid.
We regret that we have been unable to carry out your wishes with regard
to the items enumerated in Schedule B (enclosed).  We have, we assure
you, done all in our power to find the gentlemen whose names and
addresses are therein given.  These were marked 'Debt of honour' in the
list you handed to us.  Not having been able to obtain any reply to our
letters, we sent one of our clerks first to the addresses in London, and
afterwards to Oxford.  That clerk, who is well used to such inquiries,
could not find trace of any of the gentlemen, or indeed of their
existence.  We have, therefore, come to the conclusion that, either there
must be some error with regard to (a) names, (b) addresses, or (c) both;
or that no such persons exist.  As it would be very unlikely that such
errors could occur in all the cases, we can only conclude that there have
not been any such persons.  If we may hazard an opinion: it is possible
that, these debts being what young men call 'debts of honour,' the
debtor, or possibly the creditors, may not have wished the names
mentioned.  In such case fictitious names and addresses may have been
substituted for the real ones.  If you should like any further inquiry
instituted we would suggest that you ascertain the exact names and
addresses from the debtor.  Or should you prefer it we would see the
gentleman on your behalf, on learning from you his name and address.  We
can keep, in the person of either one of the Firm or a Confidential Clerk
as you might prefer, any appointment in such behalf you may care to make.

'"We have already sent to you the receipted account from each of the
creditors as you directed, viz. 'Received from Miss Laetitia Rowly in
full settlement to date of the account due by Mr. Leonard Everard the sum
of,' etc. etc.  And also, as you further directed, a duplicate receipt of
the sum-total due in each case made out as 'Received in full settlement
to date of account due by,' etc. etc.  The duplicate receipt was pinned
at the back of each account so as to be easily detachable.

'"With regard to finance we have carried out your orders, etc."'  She
hurried on the reading.  "These sums, together with the amounts of nine
hundred pounds sterling, and seven hundred pounds sterling lodged to the
account of Miss Stephen Norman in the Norcester branch of the Bank as
repayment of moneys advanced to you as by your written instructions, have
exhausted the sum, etc."'  She folded up the letter with the schedules,
laying the bundle of accounts on the table.  Stephen paused; she felt it
necessary to collect herself before speaking.

'Auntie dear, will you let me see that letter?  Oh, my dear, dear Auntie,
don't think I mistrust you that I ask it.  I do because I love you, and
because I want to love you more if it is possible to do so.'  Miss Rowly
handed her the letter.  She rose from the arm of the chair and stood
beside the table as though to get better light from the candle than she
could get from where she had sat.

She read slowly and carefully to the end; then folded up the letter and
handed it to her aunt.  She came back to her seat on the edge of the
chair, and putting her arms round her companion's neck looked her
straight in the eyes.  The elder woman grew embarrassed under the
scrutiny; she coloured up and smiled in a deprecatory way as she said:

'Don't look at me like that, darling; and don't shake your head so.  It
is all right!  I told you I had my reasons, and you said you would trust
me.  I have only done what I thought best!'

'But, Auntie, you have paid away more than half your little fortune.  I
know all the figures.  Father and uncle told me everything.  Why did you
do it?  Why did you do it?'  The old woman held out her arms as she said:

'Come here, dear one, and sit on my knee as you used to when you were a
child, and I will whisper you.'  Stephen sprang from her seat and almost
threw herself into the loving arms.  For a few seconds the two, clasped
tight to each other's heart, rocked gently to and fro.  The elder kissed
the younger and was kissed impulsively in return.  Then she stroked the
beautiful bright hair with her wrinkled hand, and said admiringly:

'What lovely hair you have, my dear one!'  Stephen held her closer and
waited.

'Well, my dear, I did it because I love you!'

'I know that, Auntie; you have never done anything else my life!'

'That is true, dear one.  But it is right that I should do this.  Now you
must listen to me, and not speak till I have done.  Keep your thoughts on
my words, so that you may follow my thoughts.  You can do your own
thinking about them afterwards.  And your own talking too; I shall listen
as long as you like!'

'Go on, I'll be good!'

'My dear, it is not right that you should appear to have paid the debts
of a young man who is no relation to you and who will, I know well, never
be any closer to you than he is now.'  She hurried on, as though fearing
an interruption, but Stephen felt that her clasp tightened.  'We never
can tell what will happen as life goes on.  And, as the world is full of
scandal, one cannot be too careful not to give the scandalmongers
anything to exercise their wicked spite upon.  I don't trust that young
man! he is a bad one all round, or I am very much mistaken.  And, my
dear, come close to me!  I cannot but see that you and he have some
secret which he is using to distress you!'  She paused, and her clasp
grew closer still as Stephen's head sank on her breast.  'I know you have
done something or said something foolish of which he has a knowledge.  And
I know my dear one, that whatever it was, and no matter how foolish it
may have been, it was not a wrong thing.  God knows, we are all apt to do
wrong things as well as foolish ones; the best of us.  But such is not
for you!  Your race, your father and mother, your upbringing, yourself
and the truth and purity which are yours would save you from anything
which was in itself wrong.  That I know, my dear, as well as I know
myself!  Ah! better, far better! for the gods did not think it well to
dower me as they have dowered you.  The God of all the gods has given you
the ten talents to guard; and He knows, as I do, that you will be
faithful to your trust.'

There was a solemn ring in her voce as the words were spoken which went
through the young girl's heart.  Love and confidence demanded in return
that she should have at least the relief of certain acquiescence; there
is a possible note of pain in the tensity of every string!  Stephen
lifted her head proudly and honestly, though her cheeks were scarlet,
saying with a consciousness of integrity which spoke directly soul to
soul:

'You are right, dear!  I have done something very foolish; very, very
foolish!  But it was nothing which any one could call wrong.  Do not ask
me what it was.  I need only tell you this: that it was an outrage on
convention.  It was so foolish, and based on such foolish misconception;
it sprang from such over-weening, arrogant self-opinion that it deserves
the bitter punishment which will come; which is coming; which is with me
now!  It was the cause of something whose blackness I can't yet realise;
but of which I will tell you when I can speak of it.  But it was not
wrong in itself, or in the eyes of God or man!'  The old woman said not a
word.  No word was needed, for had she not already expressed her belief?
But Stephen felt her relief in the glad pressure of her finger-tips.  In
a voice less strained and tense Miss Rowly went on:

'What need have I for money, dear?  Here I have all that any woman,
especially at my age, can need.  There is no room even for charity; you
are so good to all your people that my help is hardly required.  And, my
dear one, I know--I know,' she emphasised the word as she stroked the
beautiful hair, 'that when I am gone my own poor, the few that I have
looked after all my life, will, not suffer when my darling thinks of me!'
Stephen fairly climbed upon her as she said, looking in the brave old
eyes:

'So help me God, my darling, they shall never want!'

Silence for a time; and then Miss Rowly's voice again:

'Though it would not do for the world to know that a young maiden lady
had paid the debts of a vicious young man, it makes no matter if they be
paid by an old woman, be the same maid, wife, or widow!  And really, my
dear, I do not see how any money I might have could be better spent than
in keeping harm away from you.'

'There need not be any harm at all, Auntie.'

'Perhaps not, dear!  I hope not with all my heart.  But I fear that young
man.  Just fancy him threatening you, and in your own house; in my very
presence!  Oh! yes, my dear.  He meant to threaten, anyhow!  Though I
could not exactly understand what he was driving at, I could see that he
was driving at something.  And after all that you were doing for him, and
had done for him!  I mean, of course, after all that I had done for him,
and was doing for him.  It is mean enough, surely, for a man to beg, and
from a woman; but to threaten afterwards.  Ach!  But I think, my dear, it
is checkmate to him this time.  All along the line the only proof that is
of there being any friendliness towards him from this house points to me.
And moreover, my dear, I have a little plan in my head that will tend to
show him up even better, in case he may ever try to annoy us.  Look at me
when next he is here.  I mean to do a little play-acting which will
astonish him, I can tell you, if it doesn't frighten him out of the house
altogether.  But we won't talk of that yet.  You will understand when you
see it!'  Her eyes twinkled and her mouth shut with a loud snap as she
spoke.

After a few minutes of repose, which was like a glimpse of heaven to
Stephen's aching heart, she spoke again:

'There was something else that troubled you more than even this.  You
said you would tell me when you were able to speak of it . . . Why not
speak now?  Oh! my dear, our hearts are close together to-night; and in
all your life, you will never have any one who will listen with greater
sympathy than I will, or deal more tenderly with your fault, whatever it
may have been.  Tell me, dear!  Dear!' she whispered after a pause,
during which she realised the depth of the girl's emotion by her
convulsive struggling to keep herself in check.

All at once the tortured girl seemed to yield herself, and slipped
inertly from her grasp till kneeling down she laid her head in the
motherly lap and sobbed.  Miss Rowly kept stroking her hair in silence.
Presently the girl looked up, and with a pang the aunt saw that her eyes
were dry.  In her pain she said:

'You sob like that, my child, and yet you are not crying; what is it, oh!
my dear one?  What is it that hurts you so that you cannot cry?'

And then the bitter sobbing broke out again, but still alas! without
tears.  Crouching low, and still enclosing her aunt's waist with her
outstretched arms and hiding her head in her breast; she said:

'Oh! Auntie, I have sent Harold away!'

'What, my dear?  What?' said the old lady astonished.  'Why, I thought
there was no one in the world that you trusted so much as Harold!'

'It is true.  There was--there is no one except you whom I trust so much.
But I mistook something he said.  I was in a blind fury at the time, and
I said things that I thought my father's daughter never could have said.
And she never thought them, even then!  Oh, Auntie, I drove him away with
all the horrible things I could say that would wound him.  And all
because he acted in a way that I see now was the most noble and knightly
in which any man could act.  He that my dear father had loved, and
honoured, and trusted as another son.  He that was a real son to him, and
not a mock sop like me.  I sent him away with such fierce and bitter pain
that his poor face was ashen grey, and there was woe in his eyes that
shall make woe in mine whenever I shall see them in my mind, waking or
sleeping.  He, the truest friend . . . the most faithful, the most
tender, the most strong, the most unselfish!  Oh! Auntie, Auntie, he just
turned and bowed and went away.  And he couldn't do anything else with
the way I spoke to him; and now I shall never see him again!'

The young girl's eyes ware still dry, but the old woman's were wet.  For
a few minutes she kept softly stroking the bowed heat till the sobbing
grew less and less, and then died away; and the girl lay still, collapsed
in the abandonment of dry-eyed grief.

Then she rose, and taking off her dressing-gown, said tenderly:

'Let me stay with you to-night, dear one?  Go to sleep in my arms, as you
did long ago when there was any grief that you could not bear.'

So Stephen lay in those loving arms till her own young breast ceased
heaving, and she breathed softly.  Till dawn she slept on the bosom of
her who loved her so well.


CHAPTER XXI--THE DUTY OF COURTESY


Leonard was getting tired of waiting when he received his summons to
Normanstand.  But despite his impatience he was ill pleased with the
summons, which came in the shape of a polite note from Miss Rowly asking
him to come that afternoon at tea-time.  He had expected to hear from
Stephen.

'Damn that old woman!  You'd think she was working the whole show!'
However, he turned up at a little before five o'clock, spruce and dapper
and well dressed and groomed as usual.  He was shown, as before, into the
blue drawing-room.  Miss Rowly, who sat there, rose as he entered, and
coming across the room, greeted him, as he thought, effusively.  He
actually winced when she called him 'my dear boy' before the butler.

She ordered tea to be served at once, and when it had been brought she
said to the butler:

'Tell Mannerly to bring me a large thick envelope which is on the table
in my room.  It is marked L.E. on the outside.'  Presently an elderly
maid handed her the envelope and withdrew.  When tea was over she opened
the envelope, and taking from it a number of folios, looked over them
carefully; holding them in her lap, she said quietly:

'You will find writing materials on the table.  I am all ready now to
hand you over the receipts.'  His eyes glistened.  This was good news at
all events; the debts were paid.  In a rapid flash of thought he came to
the conclusion that if the debts were actually paid he need not be civil
to the old lady.  He felt that he could have been rude to her if he had
actual possession of the receipts.  As it was, however, he could not yet
afford to have any unpleasantness.  There was still to come that lowering
interview with his father; and he could not look towards it
satisfactorily until he had the assurance of the actual documents that he
was safe.  Miss Rowly was, in her own way, reading his mind in his face.
Her lorgnon seemed to follow his every expression like a searchlight.  He
remembered his former interview with her, and how he had been bested in
it; so he made up his mind to acquiesce in time.  He went over to the
table and sat down.  Taking a pen he turned to Miss Rowly and said:

'What shall I write?'  She answered calmly:

'Date it, and then say, "Received from Miss Laetitia Rowly the receipts
for the following amounts from the various firms hereunder enumerated."'
She then proceeded to read them, he writing and repeating as he wrote.
Then she added:

'"The same being the total amount of my debts which she has kindly paid
for me."'  He paused here; she asked.

'Why don't you go on?'

'I thought it was Stephen--Miss Norman,' he corrected, catching sight of
her lorgnon, 'who was paying them.'

'Good Lord, man,' she answered, 'what does it matter who has paid them,
so long as they are paid?'

'But I didn't ask you to pay them,' he went on obstinately.  There was a
pause, and then the old lady, with a distinctly sarcastic smile, said:

'It seems to me, young man, that you are rather particular as to how
things are done for you.  If you had begun to be just a little bit as
particular in making the debts as you are in the way of having them paid,
there would be a little less trouble and expense all round.  However, the
debts have been paid, and we can't unpay them.  But of course you can
repay me the money if you like.  It amounts in all to four thousand three
hundred and seventeen pounds, twelve shillings and sixpence, and I have
paid every penny of it out of my own pocket.  If you can't pay it
yourself, perhaps your father would like to do so.'

The last shot told; he went on writing: '"Kindly paid for me,"' she
continued in the same even voice:

'"In remembrance of my mother, of whom she was an acquaintance."  Now
sign it!'  He did so and handed it to her.  She read it over carefully,
folded it, and put it in her pocket.  She then stood.  He rose also; and
as he moved to the door--he had not offered to shake hands with her--he
said:

'I should like to see, Miss Norman.'

'I am afraid you will have to wait.'

'Why?'

'She is over at Heply Regis.  She went there for Lady Heply's ball, and
will remain for a few days.  Good afternoon!'  The tone in which the last
two words were spoken seemed in his ears like the crow of the victor
after a cock-fight.

As he was going out of the room a thought struck her.  She felt he
deserved some punishment for his personal rudeness to her.  After all,
she had paid half her fortune for him, though not on his account; and not
only had he given no thanks, but had not even offered the usual courtesy
of saying good-bye.  She had intended to have been silent on the subject,
and to have allowed him to discover it later.  Now she said, as if it was
an after-thought:

'By the way, I did not pay those items you put down as "debts of honour";
you remember you gave the actual names and addresses.'

'Why not?' the question came from him involuntarily.  The persecuting
lorgnon rose again:

'Because they were all bogus!  Addresses, names, debts, honour!  Good
afternoon!'

He went out flaming; free from debt, money debts; all but one.  And some
other debts--not financial--whose magnitude was exemplified in the
grinding of his teeth.

After breakfast next morning he said to his father:

'By the way, you said you wished to speak to me, sir.'  There was
something in the tone of his voice which called up antagonism.

'Then you have paid your debts?'

'All!'

'Good!  Now there is something which it is necessary I should call your
attention to.  Do you remember the day on which I handed you that
pleasing epistle from Messrs. Cavendish and Cecil?'

'Certainly, sir.'

'Didn't you send a telegram to them?'

'I did.'

'You wrote it yourself?'

'Certainly.'

'I had a courteous letter from the money-lenders, thanking me for my
exertions in securing the settlement of their claim, and saying that in
accordance with the request in my telegram they had held over proceedings
until the day named.  I did not quite remember having sent any telegram
to them, or any letter either.  So, being at a loss, I went to our
excellent postmaster and requested that he would verify the sending of a
telegram to London from me.  He courteously looked up the file; which was
ready for transference to the G.P.O., and showed me the form.  It was in
your handwriting.'  He paused so long that Leonard presently said:

'Well!'

'It was signed Jasper Everard.  Jasper Everard! my name; and yet it was
sent by my son, who was christened, if I remember rightly, Leonard!'  Then
he went on, only in a cold acrid manner which made his son feel as though
a February wind was blowing on his back:

'I think there need not have been much trouble in learning to avoid
confusing our names.  They are really dissimilar.  Have you any
explanation to offer of the--the error, let us call it?'  A bright
thought struck Leonard.

'Why, sir,' he said, 'I put it in your name as they had written to you.  I
thought it only courteous.'  The elder man winced; he had not expected
the excuse.  We went on speaking in the same calm way, but his tone was
more acrid than before:

'Good! of course!  It was only courteous of you!  Quite so!  But I think
it will be well in the future to let me look after my own courtesy; as
regards my signature at any rate.  You see, my dear boy, a signature is
queer sort of thing, and judges and juries are apt to take a poor view of
courtesy as over against the conventions regarding a man, writing his own
name.  What I want to tell you is this, that on seeing that signature I
made a new will.  You see, my estate is not entailed, and therefore I
think it only right to see that in such a final matter justice is done
all round.  I therefore made a certain provision of which I am sure you
will approve.  Indeed, since I am assured of the payment of your debts, I
feel justified in my action.  I may say, inter alia, that I congratulate
you on either the extent of your resources or the excellence of your
friendships, or both.  I confess that the amounts brought to my notice
were rather large; more especially in proportion to the value of the
estate which you are some day to inherit.  For you are of course to
inherit some day, my dear boy.  You are my only son, and it would be
hardly--hardly courteous of me not to leave it to you.  But I have put a
clause in my will to the effect that the trustee's are to pay all debts
of your accruing which can be proved against you, before handing over to
you either the estate itself or the remainder after its sale and the
settlement of all claims.  That's all.  Now run away, my boy; I have some
important work to do.'

* * * * *

The day after her return from Heply Regis, Stephen was walking in the
wood when she thought she heard a slight rustling of leaves some way
behind her.  She looked round, expecting to see some one; but the leafy
path was quite clear.  Her suspicion was confirmed; some one was secretly
following her.  A short process of exclusions pointed to the personality
of the some one.  Tramps and poachers were unknown in Normanstand, and
there was no one else whom she could think of who had any motive in
following her in such a way; it must be Leonard Everard.  She turned and
walked rapidly in the opposite direction.  As this would bring her to the
house Leonard had to declare his presence at once or else lose the
opportunity of a private interview which he sought.  When she saw him she
said at once and without any salutation:

'What are you doing there; why are you following me?'

'I wanted to see you alone.  I could not get near you on account of that
infernal old woman.'  Stephen's face grew hard.

'On account of whom?' she asked with dangerous politeness.

'Miss Rowly; your aunt.'

'Don't you think, Mr. Everard,' she said icily, 'that it is at least an
unpardonable rudeness to speak that way, and to me, of the woman I love
best in all the world?'

'Sorry!' he said in the offhand way of younger days, 'I apologise.  Fact
is, I was angry that she wouldn't let me see you.'

'Not let you see me!' she said as if amazed.  'What do mean?'

'Why, I haven't been able to see you alone ever since I went to meet you
on Caester Hill.'

'But why should you see me alone?' she asked as if still in amazement.
'Surely you can say anything you have to say before my aunt.'  With an
unwisdom for which an instant later he blamed himself he blurted out:

'Why, old girl, you yourself did not think her presence necessary when
you asked me to meet you on the hill.'

'When was that?'  She saw that he was angry and wanted to test him; to
try how far he would venture.  He was getting dangerous; she must know
the measure of what she had to fear.

He fell into the trap at once.  His debts being paid, fear was removed,
and all the hectoring side of the man was aroused.  His antagonist was a
woman; and he had already had in his life so many unpleasant scenes with
women that this was no new experience.  This woman had, by her own
indiscretion, put a whip into his hand; and, if necessary to secure his
own way, by God! he meant to use it!  These last days had made her a more
desirable possession in his eyes.  The vastness of her estate had taken
hold on him, and his father's remorseless intention with regard to his
will would either keep him with very limited funds, or leave him
eventually a pauper if he forestalled his inheritance.  The desire of her
wealth had grown daily, and it was now the main force in bringing him
here to-day.  And to this was now added the personal desire which her
presence evoked.  Stephen, at all times beautiful, had never looked more
lovely.  In the days since she had met him on the hilltop, a time that to
her seemed so long ago, she had grown to be a woman, and there is some
subtle inconceivable charm in completed womanhood.  The reaction from her
terrible fear and depression had come, and her strong brilliant youth was
manifesting itself.  Her step was springy and her eyes were bright; and
the glow of fine health, accentuated by the militant humour of the
present moment, seemed to light up her beautiful skin.  In herself she
was desirable, very desirable; Leonard felt his pulses quicken and his
blood leap as he looked at her.  Even his prejudice against her red hair
had changed to something like hungry admiration.  Leonard felt for the
first moment since he had known her that she was a woman; and that, with
relation to her, he was a man.

And at the moment all the man in him asserted itself.  It was with half
love, as he saw it, and half self-assertion that he answered her
question:

'The day you asked me to marry you!  Oh! what a fool I was not to leap at
such a chance!  I should have taken you in my arms then and kissed you
till I showed you how much I loved you.  But that will all come yet; the
kissing is still to come!  Oh!  Stephen, don't you see that I love you?
Won't you tell me that you love me still?  Darling!'  He almost sprang at
her, his arms extended to clasp her.

'Stop!'  Her voice rang like a trumpet.  She did not mean to submit to
physical violence, and in the present state of her feeling, an embrace
from him would be a desecration.  He was now odious to her; she
positively loathed him.

Before her uplifted hand and those flashing eyes, he stopped as one
stricken into stone.  In that instant she knew she was safe; and with a
woman's quickness of apprehension and resolve, made up her mind what
course to pursue.  In a calm voice she said quietly:

'Mr. Everard, you have followed me in secret, and without my permission.
I cannot talk here with you, alone.  I absolutely refuse to do so; now or
at any other time.  If you have anything especial to say to me you will
find me at home at noon to-morrow.  Remember, I do not ask you to come.  I
simply yield to the pressure of your importunity.  And remember also that
I do not authorise you in any way to resume this conversation.  In fact,
I forbid it.  If you come to my house you must control yourself to my
wish!'

Then with a stately bow, whose imperious distance inflamed him more than
ever, and without once looking back she took her way home, all agitated
inwardly and with fast beating heart.


CHAPTER XXII--FIXING THE BOUNDS


Leonard came towards Normanstand next forenoon in considerable mental
disturbance.  In the first place he was seriously in love with Stephen,
and love is in itself a disturbing influence.

Leonard's love was all of the flesh; and as such had power at present to
disturb him, as it would later have power to torture him.  Again, he was
disturbed by the fear of losing Stephen, or rather of not being able to
gain her.  At first, ever since she had left him on the path from the
hilltop till his interview the next day, he had looked on her possession
as an 'option,' to the acceptance of which circumstances seemed to be
compelling him.  But ever since, that asset seemed to have been
dwindling; and now he was almost beginning to despair.  He was altogether
cold at heart, and yet highly strung with apprehension, as he was shown
into the blue drawing-room.

Stephen came in alone, closing the door behind her.  She shook hands with
him, and sat down by a writing-table near the window, pointing to him to
sit on an ottoman a little distance away.  The moment he sat down he
realised that he was at a disadvantage; he was not close to her, and he
could not get closer without manifesting his intention of so doing.  He
wanted to be closer, both for the purpose of his suit and for his own
pleasure; the proximity of Stephen began to multiply his love for her.  He
thought that to-day she looked better than ever, of a warm radiant beauty
which touched his senses with unattainable desire.  She could not but
notice the passion in his eyes, and instinctively her eyes wandered to a
silver gong placed on the table well within reach.  The more he glowed,
the more icily calm she sat, till the silence between them began to grow
oppressive.  She waited, determined that he should be the first to speak.
Recognising the helplessness of silence, he began huskily:

'I came here to-day in the hope that you would listen to me.'  Her
answer, given with a conventional smile, was not helpful:

'I am listening.'

'I cannot tell you how sorry I am that I did not accept your offer.  If I
had know when I was coming that day that you loved me . . . '  She
interrupted him, calm of voice, and with uplifted hand:

'I never said so, did I?  Surely I could not have said such a thing!  I
certainly don't remember it?'  Leonard was puzzled.

'You certainly made me think so.  You asked me to marry you, didn't you?'
Her answer came calmly, though in a low voice:

'I did.'

'Then if you didn't love me, why did you ask me to marry you?'  It was
his nature to be more or less satisfied when he had put any one opposed
to him proportionally in the wrong; and now his exultation at having put
a poser manifested itself in his tone.  This, however, braced up Stephen
to cope with a difficult and painful situation.  It was with a calm,
seemingly genial frankness, that she answered, smilingly:

'Do you know, that is what has been puzzling me from that moment to
this!'  Her words appeared to almost stupefy Leonard.  This view of the
matter had not occurred to him, and now the puzzle of it made him angry.

'Do you mean to say,' he asked hotly, 'that you asked a man to marry you
when you didn't even love him?'

'That is exactly what I do mean!  Why I did it is, I assure you, as much
a puzzle to me as it is to you.  I have come to the conclusion that it
must have been from my vanity.  I suppose I wanted to dominate somebody;
and you were the weakest within range!'

'Thank you!'  He was genuinely angry by this time, and, but for a
wholesome fear of the consequences, would have used strong language.

'I don't see that I was the weakest about.'  Somehow this set her on her
guard.  She wanted to know more, so she asked:

'Who else?'

'Harold An Wolf!  You had him on a string already!'  The name came like a
sword through her heart, but the bitter comment braced her to further
caution.  Her voice seemed to her to sound as though far away:

'Indeed!  And may I ask you how you came to know that?'  Her voice seemed
so cold and sneering to him that he lost his temper still further.

'Simply because he told me so himself.'  It pleased him to do in ill turn
to Harold.  He did not forget that savage clutch at his throat; and he
never would.  Stephen's senses were all alert.  She saw an opportunity of
learning something, and went on with the same cold voice:

'And I suppose it was that pleasing confidence which was the cause of
your refusal of my offer of marriage; of which circumstance you have so
thoughtfully and so courteously reminded me.'  This, somehow, seemed of
good import to Leonard.  If he could show her that his intention to marry
her was antecedent to Harold's confidence, she might still go back to her
old affection for him.  He could not believe that it did not still exist;
his experience of other women showed him that their love outlived their
anger, whether the same had been hot or cold.

'It had nothing in the world to do with it.  He never said a word about
it till he threatened to kill me--the great brute!'  This was learning
something indeed!  She went on in the same voice:

'And may I ask you what was the cause of such sanguinary intention?'

'Because he knew that I was going to marry you!'  As he spoke he felt
that he had betrayed himself; he went on hastily, hoping that it might
escape notice:

'Because he knew that I loved you.  Oh! Stephen, don't you know it now!
Can't you see that I love you; and that I want you for my wife!'

'But did he threaten to kill you out of mere jealousy?  Do you still go
in fear of your life?  Will it be necessary to arrest him?'  Leonard was
chagrined at her ignoring of his love-suit, and in his self-engrossment
answered sulkily:

'I'm not afraid of him!  And, besides, I believe he has bolted.  I called
at his house yesterday, and his servant said they hadn't heard a word
from him.'  Stephen's heart sank lower and lower.  This was what she had
dreaded.  She said in as steady a voice as she could muster:

'Bolted!  Has he gone altogether?'

'Oh, he'll come back all right, in time.  He's not going to give up the
jolly good living he has here!'

'But why has he bolted?  When he threatened to kill you did he give any
reason?'  There was too much talk about Harold.  It made him angry; so he
answered in an offhand way:

'Oh, I don't know.  And, moreover, I don't care!'

'And now,' said Stephen, having ascertained what she wanted to know,
'what is it that you want to speak to me about?'

Her words fell on Leonard like a cold douche.  Here had he been talking
about his love for her, and yet she ignored the whole thing, and asked
him what he wanted to talk about.

'What a queer girl you are.  You don't seem to attend to what a fellow is
saying.  Here have I been telling you that I love you, and asking you to
marry me; and yet you don't seem to have even heard me!'  She answered at
once, quite sweetly, and with a smile of superiority which maddened him:

'But that subject is barred!'

'How do you mean?  Barred!'

'Yes.  I told you yesterday!'

'But, Stephen,' he cried out quickly, all the alarm in him and all the
earnestness of which he was capable uniting to his strengthening, 'can't
you understand that I love you, with all my heart?  You are so beautiful;
so beautiful!'  He felt now in reality what he was saying.

The torrent of his words left no opening for her objection; it swept all
merely verbal obstacles before it.  She listened, content in a measure.
So long as he sat at the distance which she had arranged before his
coming she did not fear any personal violence.  Moreover, it was a
satisfaction to her now to hear him, who had refused her, pleading in
vain.  The more sincere his eloquence, the larger her satisfaction; she
had no pity for him now.

'I know I was a fool, Stephen!  I had my chance that day on the hilltop;
and if I had felt then as I feel now, as I have felt every moment since,
I would not have been so cold.  I would have taken you in my arms and
held you close and kissed you, again, and again, and again.  Oh, darling!
I love you!  I love you!  I love you!'  He held out his arms imploringly.
'Won't you love me?  Won't--'

He stopped, paralysed with angry amazement.  She was laughing.

He grew purple in the face; his hands were still outstretched.  The few
seconds seemed like hours.

'Forgive me!' she said in a polite tone, suddenly growing grave.  'But
really you looked so funny, sitting there so quietly, and speaking in
such a way, that I couldn't help it.  You really must forgive me!  But
remember, I told you the subject was barred; and as, knowing that, you
went on, you really have no one but yourself to blame!'  Leonard was
furious, but managed to say as he dropped his arms:

'But I love you!'

'That may be, now,' she went on icily.  'But it is too late.  I do not
love you; and I have never loved you!  Of course, had you accepted my
offer of marriage you should never have known that.  No matter how great
had been my shame and humiliation when I had come to a sense of what I
had done, I should have honourably kept my part of the tacit compact
entered into when I made that terrible mistake.  I cannot tell you how
rejoiced and thankful I am that you took my mistake in such a way.  Of
course, I do not give you any credit for it; you thought only of
yourself, and did that which you liked best!'

'That is a nice sort of thing to tell a man!' he interrupted with cynical
frankness.

'Oh, I do not want to hurt you unnecessarily; but I wish there to be no
possible misconception in the matter.  Now that I have discovered my
error I am not likely to fall into it again; and that you may not have
any error at all, I tell you now again, that I have not loved you, do not
love you, and never will and never can love you.'  Here an idea struck
Leonard and he blurted out:

'But do you not think that something is due to me?'

'How do you mean?'  Her brows were puckered with real wonder this time.

'For false hopes raised in my mind.  If I did not love you before, the
very act of proposing to me has made me love you; and now I love you so
well that I cannot live without you!'  In his genuine agitation he was
starting up, when the sight of her hand laid upon the gong arrested him.
She laughed as she said:

'I thought that the privilege of changing one's mind was a female
prerogative!  Besides, I have done already something to make reparation
to you for the wrong of . . . of--I may put it fairly, as the suggestion
is your own--of not having treated you as a woman!'

'Damn!'

'As you observe so gracefully, it is annoying to have one's own silly
words come back at one, boomerang fashion.  I made up my mind to do
something for you; to pay off your debts.'  This so exasperated him that
he said out brutally:

'No thanks to you for that!  As I had to put up with the patronage and
the lecturings, and the eyeglass of that infernal old woman, I don't
intend . . . '

Stephen stood up, her hand upon the gong:

'Mr. Everard, if you do not remember that you are in my drawing-room, and
speaking of my dear and respected aunt, I shall not detain you longer!'

He sat down at once, saying surlily:

'I beg your pardon.  I forgot.  You make me so wild that--that . . . '  He
chewed the ends of his moustache angrily.  She resumed her seat, taking
her hand from the gong.  Without further pause she continued:

'Quite right!  It has been Miss Rowly who paid your debts.  At first I
had promised myself the pleasure; but from something in your speech and
manner she thought it better that such an act should not be done by a
woman in my position to a man in yours.  It might, if made public, have
created quite a wrong impression in the minds of many of our friends.'

There was something like a snort from Leonard.  She ignored it:

'So she paid the money herself out of her own fortune.  And, indeed, I
must say that you do not seem to have treated her with much gratitude.'

'What did I say or do that put you off doing the thing yourself?'

'I shall answer it frankly: It was because you manifested, several times,
in a manner there was no mistaking, both by words and deeds, an intention
of levying blackmail on me by using your knowledge of my ridiculous,
unmaidenly act.  No one can despise, or deplore, or condemn that act more
than I do; so that rather than yield a single point to you, I am, if
necessary, ready to face the odium which the public knowledge of it might
produce.  What I had intended to do for you in the way of compensation
for false hopes raised to you by that act has now been done.  That it was
done by my aunt on my behalf, and not by me, matters to you no more than
it did to your creditors, who, when they received the money, made no
complaint of injury to their feelings on that account.

'Now, when you think the whole matter over in quietness, you will,
knowing that I am ready at any time to face if necessary the unpleasant
publicity, be able to estimate what damage you would do to yourself by
any expose.  It seems to me that you would come out of it pretty badly
all round.  That, however, is not my affair; it entirely rests with
yourself.  I think I know how women would regard it.  I dare say you best
know how men would look at it; and at you!'

Leonard knew already how the only man who knew of it had taken it, and
the knowledge did not reassure him!

'You jade!  You infernal, devilish, cruel, smooth-tongued jade!'  He
stood as bespoke.  She stood too, and stood watching him with her hand on
the gong.  After a pause of a couple of seconds she said gravely:

'One other thing I should wish to say, and I mean it.  Understand me
clearly, that I mean it!  You must not come again into my grounds without
my special permission.  I shall not allow my liberty to be taken away, or
restricted, by you.  If there be need at any time to come to the house,
come in ceremonious fashion, by the avenues which are used by others.  You
can always speak to me in public, or socially, in the most friendly
manner; as I shall hope to be able to speak to you.  But you must never
transgress the ordinary rules of decorum.  If you do, I shall have to
take, for my own protection, another course.  I know you now!  I am
willing to blot out the past; but it must be the whole past that is wiped
out!'

She stood facing him; and as he looked at her clear-cut aquiline face,
her steady eyes, her resolute mouth, her carriage, masterly in its self-
possessed poise, he saw that there was no further hope for him.  There
was no love and no fear.

'You devil!' he hissed.

She struck the gong; her aunt entered the room.

'Oh, is that you, Auntie?  Mr. Everard has finished his business with
me!'  Then to the servant, who had entered after Miss Rowly:

'Mr. Everard would like his carriage.  By the way,' she added, turning to
him in a friendly way as an afterthought, 'will you not stay, Mr.
Everard, and take lunch with us?  My aunt has been rather moping lately;
I am sure your presence would cheer her up.'

'Yes, do stay, Mr. Everard!' added Miss Rowly placidly.  'It would make a
pleasant hour for us all.'

Leonard, with a great effort, said with conventional politeness:

'Thanks, awfully!  But I promised my father to be home for lunch!' and he
withdrew to the door which the servant held open.

He went out filled with anger and despair, and, sad for him, with a
fierce, overmastering desire--love he called it--for the clever, proud,
imperious beauty who had so outmatched and crushed him.

That beautiful red head, which he had at first so despised, was
henceforth to blaze in his dreams.


CHAPTER XXIII--THE MAN


On the _Scoriac_ Harold An Wolf, now John Robinson, kept aloof from every
one.  He did not make any acquaintances, did not try to.  Some of those
at table with him, being ladies and gentlemen, now and again made a
polite remark; to which he answered with equal politeness.  Being what he
was he could not willingly offend any one; and there was nothing in his
manner to repel any kindly overture to acquaintance.  But this was the
full length his acquaintanceship went; so he gradually felt himself
practically alone.  This was just what he wished; he sat all day silent
and alone, or else walked up and down the great deck that ran from stem
to stern, still always alone.  As there were no second-class or steerage
passengers on the _Scoriac_, there were no deck restraints, and so there
was ample room for individual solitude.  The travellers, however, were a
sociable lot, and a general feeling of friendliness was abroad.  The
first four days of the journey were ideally fine, and life was a joy.  The
great ship, with bilge keels, was as steady as a rock.

Among the other passengers was an American family consisting of Andrew
Stonehouse, the great ironmaster and contractor, with his wife and little
daughter.

Stonehouse was a remarkable man in his way, a typical product of the
Anglo-Saxon under American conditions.  He had started in young manhood
with nothing but a good education, due in chief to his own industry and
his having taken advantage to the full of such opportunities as life had
afforded to him.  By unremitting work he had at thirty achieved a great
fortune, which had, however; been up to then entirely invested and
involved in his businesses.  With, however, the colossal plant at his
disposal, and by aid of the fine character he had won for honesty and
good work, he was able within the next ten years to pile up a fortune
vast even in a nation where multi-millionaires are scattered freely.  Then
he had married, wisely and happily.  But no child had come to crown the
happiness of the pair who so loved each other till a good many years had
come and gone.  Then, when the hope of issue had almost passed away, a
little daughter came.  Naturally the child was idolised by her parents,
and thereafter every step taken by either was with an eye to her good.
When the rigour of winter and the heat of summer told on the child in a
way which the more hardy parents had never felt, she was whirled away to
some place with more promising conditions of health and happiness.  When
the doctors hinted that an ocean voyage and a winter in Italy would be
good, those too were duly undertaken.  And now, the child being in
perfect health, the family was returning before the weather should get
too hot to spend the summer at their chalet amongst the great pines on
the slopes of Mount Ranier.  Like the others on board, Mr. and Mrs.
Stonehouse had proffered travellers' civilities to the sad, lonely young
man.  As to the others, he had shown thanks for their gracious courtesy;
but friendship, as in other cases, did not advance.  The Stonehouses were
not in any way chagrined; their lives were too happy and too full for
them to take needless offence.  They respected the young man's manifest
desire for privacy; and there, so far as they were concerned, the matter
rested.

But this did not suit the child.  Pearl was a sweet little thing, a real
blue-eyed, golden-haired little fairy, full of loving-kindness.  All the
mother-instinct in her, and even at six a woman-child can be a
mother--theoretically, went out towards the huge, lonely, sad, silent
young man.  She insisted on friendship with him; insisted shamelessly,
with the natural inclination of innocence which rises high above shame.
Even the half-hearted protests of the mother, who loved to see the child
happy, did not deter her; after the second occasion of Pearl's seeking
him, as she persisted, Harold could but remonstrate with the mother in
turn; the ease of the gentle lady and the happiness of her child were
more or less at stake.  When Mrs. Stonehouse would say:

'There, darling!  You must be careful not to annoy the gentleman,' Pearl
would turn a rosy all-commanding face to her and answer:

'But, mother, I want him to play with me.  You must play with me!'  Then,
as the mother would look at him, he would say quickly, and with genuine
heartiness too:

'Oh please, madam, do let her play with me!  Come, Pearl, shall you ride
a cock-horse or go to market the way the gentleman rides?'  Then the
child would spring on his knee with a cry of delight, and their games
began.

The presence of the child and her loving ways were unutterably sweet to
Harold; but his pleasure was always followed by a pain that rent him as
he thought of that other little one, now so far away, and of those times
that seemed so long since gone.

But the child never relaxed in her efforts to please; and in the long
hours of the sea voyage the friendship between her and the man grew, and
grew.  He was the biggest and strongest and therefore most lovely thing
on board the ship, and that sufficed her.  As for him, the child
manifestly loved and trusted him, and that was all-in-all to his weary,
desolate heart.

The fifth day out the weather began to change; the waves grew more and
more mountainous as the day wore on and the ship advanced west.  Not even
the great bulk and weight of the ship, which ordinarily drove through the
seas without pitch or roll, were proof against waves so gigantic.  Then
the wind grew fiercer and fiercer, coming in roaring squalls from the
south-west.  Most of those on board were alarmed, for the great waves
were dreadful to see, and the sound of the wind was a trumpet-call to
fear.

The sick stayed in their cabins; the rest found an interest if not a
pleasure on deck.  Among the latter were the Stonehouses, who were old
travellers.  Even Pearl had already had more sea-voyages than fall to
most people in their lives.  As for Harold, the storm seemed to come
quite naturally to him and he paced the deck like a ship-master.

It was fortunate for the passengers that most of them had at this period
of the voyage got their sea legs; otherwise walking on the slippery deck,
that seemed to heave as the rolling of the vessel threw its slopes up or
down, would have been impossible.  Pearl was, like most children, pretty
sure-footed; holding fast to Harold's hand she managed to move about
ceaselessly.  She absolutely refused to go with any one else.  When her
mother said that she had better sit still she answered:

'But, mother, I am quite safe with The Man!'  'The Man' was the name she
had given Harold, and by which she always now spoke of him.  They had had
a good many turns together, and Harold had, with the captain's
permission, taken her up on the bridge and showed her how to look out
over the 'dodger' without the wind hurting her eyes.  Then came the
welcome beef-tea hour, and all who had come on deck were cheered and
warmed with the hot soup.  Pearl went below, and Harold, in the shelter
of the charthouse, together with a good many others, looked out over the
wild sea.

Harold, despite the wild turmoil of winds and seas around him, which
usually lifted his spirits, was sad, feeling lonely and wretched; he was
suffering from the recoil of his little friend's charming presence.  Pearl
came on deck again looking for him.  He did not see her, and the child,
seeing an opening for a new game, avoided both her father and mother, who
also stood in the shelter of the charthouse, and ran round behind it on
the weather side, calling a loud 'Boo!' to attract Harold's attention as
she ran.

A few seconds later the _Scoriac_ put her nose into a coming wave at just
the angle which makes for the full exercise of the opposing forces.  The
great wave seemed to strike the ship on the port quarter like a giant
hammer; and for an instant she stood still, trembling.  Then the top of
the wave seemed to leap up and deluge her.  The wind took the flying
water and threw it high in volumes of broken spray, which swept not only
the deck but the rigging as high as the top of the funnels.  The child
saw the mass of water coming, and shrieking flew round the port side of
the charthouse.  But just as she turned down the open space between it
and the funnel the vessel rolled to starboard.  At the same moment came a
puff of wind of greater violence than ever.  The child, calling out, half
in simulated half in real fear, flew down the slope.  As she did so the
gale took her, and in an instant whirled her, almost touching her mother,
over the rail into the sea.

Mrs. Stonehouse shrieked and sprang forward as though to follow her
child.  She was held back by the strong arm of her husband.  They both
slipped on the sloping deck and fell together into the scuppers.  There
was a chorus of screams from all the women present.  Harold, with an
instinctive understanding of the dangers yet to be encountered, seized a
red tam-o'-shanter from the head of a young girl who stood near.

Her exclamation of surprise was drowned in the fearful cry 'Man
overboard!' and all rushed down to the rail and saw Harold, as he emerged
from the water, pull the red cap over his head and then swim desperately
towards the child, whose golden hair was spread on the rising wave.

The instant after Pearl's being swept overboard might be seen the
splendid discipline of a well-ordered ship.  Every man to his post, and
every man with a knowledge of his duty.  The First Officer called to the
Quartermaster at the wheel in a voice which cut through the gale like a
trumpet:

'Hard a port!  Hard!'

The stern of the great ship swung away to port in time to clear the
floating child from the whirling screw, which would have cut her to
pieces in an instant.  Then the Officer after tearing the engine-room
signal to 'Starboard engine full speed astern,' ran for the lifebuoy
hanging at the starboard end of the bridge.  This he hurled far into the
sea.  As it fell the attached rope dragged with it the signal, which so
soon as it reaches water bursts into smoke and flame--signal by day and
night.  This done, and it had all been done in a couple of seconds, he
worked the electric switch of the syren, which screamed out quickly once,
twice, thrice.  This is the dread sound which means 'man overboard,' and
draws to his post every man on the ship, waking or sleeping.

The Captain was now on the bridge and in command, and the First Officer,
freed from his duty there, ran to the emergency boat, swung out on its
davits on the port side.

All this time, though only numbered by seconds, the _Scoriac_ was turning
hard to starboard, making a great figure of eight; for it is quicker to
turn one of these great sea monsters round than to stop her in mid
career.  The aim of her Captain in such cases is to bring her back to the
weather side of the floating buoy before launching the boat.

On deck the anguish of the child's parents was pitiable.  Close to the
rail, with her husband's arms holding her tight to it, the distressed
mother leaned out; but always moving so that she was at the nearest point
of the ship to her child.  As the ship passed on it became more difficult
to see the heads.  In the greater distance they seemed to be quite close
together.  All at once, just as a great wave which had hidden them in the
farther trough passed on, the mother screamed out:

'She's sinking! she's sinking!  Oh, God!  Oh, God!' and she fell on her
knees, her horrified eyes, set in a face of ashen grey, looking out
between the rails.

But at the instant all eyes saw the man's figure rise in the water as he
began to dive.  There was a hush which seemed deadly; the onlookers
feared to draw breath.  And then the mother's heart leaped and her cry
rang out again as two heads rose together in the waste of sea:

'He has her!  He has her!  He has her!  Oh, thank God!  Thank God!' and
for a single instant she hid her face in her hands.

Then when the fierce 'hurrah' of all on board had been hushed in
expectation, the comments broke forth.  Most of the passengers had by
this time got glasses of one kind or another.

'See!  He's putting the cap on the child's head.  He's a cool one that.
Fancy him thinking of a red cap at such a time!'

'Ay! we could see that cap, when it might be we couldn't see anything
else.'

'Look!' this from an old sailor standing by his boat, 'how he's raisin'
in the water.  He's keeping his body between her an' the spindrift till
the squall has passed.  That would choke them both in a wind like this if
he didn't know how to guard against it.  He's all right; he is!  The
little maid is safe wi' him.'

'Oh, bless you!  Bless you for those words,' said the mother, turning
towards him.  'At this moment the Second Officer, who had run down from
the bridge, touched Mr. Stonehouse on the shoulder.

'The captain asked me to tell you, sir, that you and Mrs. Stonehouse had
better come to him on the bridge.  You'll see better from there.'

They both hurried up, and the mother again peered out with fixed eyes.
The Captain tried to comfort her; laying his strong hand on her shoulder,
he said:

'There, there!  Take comfort, ma'am.  She is in the hands of God!  All
that mortal man can do is being done.  And she is safer with that gallant
young giant than she could be with any other man on the ship.  Look, how
he is protecting her!  Why he knows that all that can be done is being
done.  He is waiting for us to get to him, and is saving himself for it.
Any other man who didn't know so much about swimming as he does would try
to reach the lifebuoy; and would choke the two of them with the spindrift
in the trying.  Mind how he took the red cap to help us see them.  He's a
fine lad that; a gallant lad!'


CHAPTER XXIV--FROM THE DEEPS


Presently the Captain handed Mrs. Stonehouse a pair of binoculars.  For
an instant she looked through them, then handed them back and continued
gazing out to where the two heads appeared--when they did appear on the
crest of the waves like pin-heads.  The Captain said half to himself and
half to the father:

'Mother's eyes!  Mother's eyes!' and the father understood.

As the ship swept back to the rescue, her funnels sending out huge
volumes of smoke which the gale beat down on the sea to leeward, the
excitement grew tenser and tenser.  Men dared hardly breathe; women wept
and clasped their hands convulsively as they prayed.  In the emergency
boat the men sat like statues, their oars upright, ready for instant use.
The officer stood with the falls in his hand ready to lower away.

When opposite the lifebuoy, and about a furlong from Harold and Pearl,
the Captain gave the signal 'Stop,' and then a second later: 'Full speed
astern.'

'Ready, men!  Steady!'  As the coming wave slipping under the ship began
to rise up her side, the officer freed the falls and the boat sank softly
into the lifting sea.

Instantly the oars struck the water, and as the men bent to them a cheer
rang out.

* * * * *

Harold and Pearl heard, and the man turning his head for a moment saw
that the ship was close at hand, gradually drifting down to the weather
side of them.  He raised the child in his arms, saying:

'Now, Pearl, wave your hand to mother and say, hurrah!'  The child, fired
into fresh hope, waved her tiny hand and cried 'Hurrah!  Hurrah!'  The
sound could not reach the mother's ears; but she saw, and her heart
leaped.  She too waved her hand, but she uttered no sound.  The sweet
high voice of the child crept over the water to the ears of the men in
the boat, and seemed to fire their arms with renewed strength.

A few more strokes brought them close, Harold with a last effort raised
the child in his arms as the boat drove down on them.  The boatswain
leaning over the bow grabbed the child, and with one sweep of his strong
arm took her into the boat.  The bow oarsman caught Harold by the wrist.
The way of the boat took him for a moment under water; but the next man;
pulling his oar across the boat, stooped over and caught him by the
collar, and clung fast.  A few seconds more and he was hauled abroad.  A
wild cheer from all on the _Scoriac_ came, sweeping down on the wind.

When once the boat's head had been turned towards the ship, and the oars
had bent again to their work, they came soon within shelter.  When they
had got close enough ropes were thrown out, caught and made fast; and
then came down one of the bowlines which the seamen held ready along the
rail of the lower deck.  This was seized by the boatswain, who placed it
round him under his armpits.  Then, standing with the child in his arms
he made ready to be pulled up.  Pearl held out her arms to Harold, crying
in fear:

'No, no, let The Man take me!  I want to go with The Man!'  He said
quietly so as not to frighten her:

'No, no, dear!  Go with him!  He can do this better than I can!'  So she
clung quietly to the seaman, holding her face pressed close against his
shoulder.  As the men above pulled at the rope, keeping it as far as
possible from the side of the vessel, the boatswain fended himself off
with his feet.  In a few seconds he was seized by eager hands and pulled
over the rail, tenderly holding and guarding the child all the while.  In
an instant she was in the arms of her mother, who had thrown herself upon
her knees and pressed her close to her loving heart.  The child put her
little arms around her neck and clung to her.  Then looking up and seeing
the grey pallor of her face, which even her great joy could not in a
moment efface, she stroked it and said:

'Poor mother!  Poor mother!  And now I have made you all wet!'  Then,
feeling her father's hand on her head she turned and leaped into his
arms, where he held her close.

Harold was the next to ascend.  He came amid a regular tempest of cheers,
the seamen joining with the passengers.  The officers, led by the Captain
waving his cap from the bridge, joined in the paean.

The boat was cast loose.  An instant after the engine bells tinkled:
'Full speed ahead.'

Mrs. Stonehouse had no eyes but for her child, except for one other.  When
Harold leaped down from the rail she rushed at him, all those around
instinctively making way for her.  She flung her arms around him and
kissed him, and then before he could stop her sank to her knees at his
feet, and taking his hand kissed it.  Harold was embarrassed beyond all
thinking.  He tried to take away his hand, but she clung tight to it.

'No, no!' she cried.  'You saved my child!'

Harold was a gentleman and a kindly one.  He said no word till she had
risen, still holding his hand, when he said quietly:

'There! there!  Don't cry.  I was only too happy to be of service.  Any
other man on board would have done the same.  I was the nearest, and
therefore had to be first.  That was all!'

Mr. Stonehouse came to him and said as he grasped Harold's hand so hard
that his fingers ached:

'I cannot thank you as I would.  But you are a man and will understand.
God be good to you as you have been good to my child; and to her mother
and myself!'  As he turned away Pearl, who had now been holding close to
her mother's hand, sprang to him holding up her arms.  He raised her up
and kissed her.  Then he placed her back in her mother's arms.

All at once she broke down as the recollection of danger swept back upon
her.  'Oh, Mother!  Mother!' she cried, with a long, low wail, which
touched every one of her hearers to the heart's core.

'The hot blankets are all ready.  Come, there is not a moment to be lost.
I'll be with you when I have seen the men attended to!'

So the mother, holding her in her arms and steadied by two seamen lest
she should slip on the wet and slippery deck, took the child below.

Harold was taken by another set of men, who rubbed him down till he
glowed, and poured hot brandy and water into him till he had to almost
use force against the superabundance of their friendly ministrations.

For the remainder of that day a sort of solemn gladness ruled on the
_Scoriac_.  The Stonehouse family remained in their suite, content in
glad thankfulness to be with Pearl, who lay well covered up on the sofa
sleeping off the effects of the excitement and the immersion, and the
result of the potation which the Doctor had forced upon her.  Harold was
simply shy, and objecting to the publicity which he felt to be his fate,
remained in his cabin till the trumpet had blown the dinner call.


CHAPTER XXV--A LITTLE CHILD SHALL LEAD


After dinner Harold went back to his cabin; locking himself in, he lay
down on the sofa.  The gloom of his great sorrow was heavy on him; the
reaction from the excitement of the morning had come.

He was recalled to himself by a gentle tapping.  Unlocking and opening
the door he saw Mr. Stonehouse, who said with trouble in his voice:

'I came to you on account of my little child.'  There he stopped with a
break in his voice.  Harold, with intent to set his mind at ease and to
stave off further expressions of gratitude, replied:

'Oh, pray don't say anything.  I am only too glad that I was privileged
to be of service.  I only trust that the dear little girl is no worse for
her--her adventure!'

'That is why I am here,' said the father quickly.  'My wife and I are
loth to trouble you.  But the poor little thing has worked herself into a
paroxysm of fright and is calling for you.  We have tried in vain to
comfort or reassure her.  She will not be satisfied without you.  She
keeps calling on "The Man" to come and help her.  I am loth to put you to
further strain after all you have gone through to-day; but if you would
come--'  Harold was already in the passage as he spoke:

'Of course I'm coming.  If I can in any way help it is both a pleasure
and a duty to be with her.'  Turning to the father he added:

'She is indeed a very sweet and good child.  I shall never forget how she
bore herself whilst we waited for aid to come.'

'You must tell her mother and me all about it,' said the father; much
moved.

When they came close to the Stonehouses' suite of rooms they heard
Pearl's voice rising with a pitiful note of fear:

'Where is The Man?  Oh! where is The Man?  Why doesn't he come to me?  He
can save me!  I want to be with The Man!'  When the door opened and she
saw him she gave shriek of delight, and springing from the arms of her
mother fairly leaped into Harold's arms which were outstretched to
receive her.  She clung to him and kissed him again and again, rubbing
her little hands all over his face as though to prove to herself that he
was real and not a dream.  Then with a sigh she laid her head on his
breast, the reaction of sleep coming all at once to her.  With a gesture
of silence Harold sat down, holding the child in his arms.  Her mother
laid a thick shawl over and sat down close to Harold.  Mr. Stonehouse
stood quiet in the doorway with the child's nurse peering anxiously over
his shoulder.

After a little while, when he thought she was asleep, Harold rose and
began to place her gently in the bunk.  But the moment he did so she
waked with a scream.  The fright in her eyes was terrible.  She clung to
him, moaning and crying out between her sobs:

'Don't leave me!  Don't leave me!  Don't leave me!'  Harold was much
moved and held the little thing tight in his strong arms, saying to her:

'No darling!  I shan't leave you!  Look in my eyes, dear, and I will
promise you, and then you will be happy.  Won't you?'

She looked quickly up in his face.  Then she kissed him lovingly, and
rested her head, but not sleepily this time, on his breast said:

'Yes!  I'm not afraid now!  I'm going to stay with The Man!'  Presently
Mrs. Stonehouse, who had been thinking of ways and means, and of the
comfort of the strange man who had been so good to her child, said:

'You will sleep with mother to-night, darling.  Mr. . . . The Man,' she
said this with an appealing look of apology to Harold, 'The Man will stay
by you till you are asleep . . . '  But she interrupted, not fretfully or
argumentatively, but with a settled air of content:

'No!  I'm going to sleep with The Man!'

'But, dear one,' the mother expostulated, 'The Man will want sleep too.'

'All right, mother.  He can sleep too.  I'll be very good and lie quite
quiet; but oh! mother, I can't sleep unless his arms are round me.  I'm
afraid if they're not the sea will get me!' and she clung closer to
Harold, tightening her arms round his neck.

'You will not mind?' asked Mrs. Stonehouse timidly to Harold; and, seeing
acquiescence in his face, added in a burst of tearful gratitude:

'Oh! you are good to her to us all!'

'Hush!' Harold said quietly.  Then he said to Pearl, in a cheerful matter-
of-fact way which carried conviction to the child's mind:

'Now, darling, it is time for all good little girls to be asleep,
especially when they have had an--an interesting day.  You wait here till
I put my pyjamas on, and then I'll come back for you.  And mother and
father shall come and see you nicely tucked in!'

'Don't be long!' the child anxiously called after him as he hurried away.
Even trust can have its doubts.

In a few minutes Harold was back, in pyjamas and slipper and a dressing-
gown.  Pearl, already wrapped in a warm shawl by her mother, held out her
arms to Harold, who lifted her.

The Stonehouses' suite of rooms was close to the top of the companion-
way, and as Harold's stateroom was on the saloon deck, the little
procession had, much to the man's concern, run the gauntlet of the thong
of passengers whom the bad weather had kept indoors.  When he came out of
the day cabin carrying the child there was a rush of all the women to
make much of the little girl.  They were all very kind and no
troublesome; their interest was natural enough, and Harold stopped whilst
they petted the little thing.

The little procession followed.  Mr. and Mrs. Stonehouse coming next, and
last the nurse, who manifested a phase of the anxiety of a hen who sees
her foster ducklings waddling toward a pond.

When Harold was in his bunk the little maid was brought in.

When they had all gone and the cabin was dark, save for the gleam from
the nightlight which the careful mother had placed out of sight in the
basin at the foot of the bunk, Harold lay a long time in a negative
state, if such be possible, in so far as thought was concerned.

Presently he became conscious of a movement of the child his arms; a
shuddering movement, and a sort of smothered groan.  The little thing was
living over again in sleep the perils and fears of the day.  Instinctively
she put up her hands and felt the a round her.  Then with a sigh clasped
her arms round his neck, and with a peaceful look laid her head upon his
breast.  Even through the gates of sleep her instinct had recognised and
realised protection.

And then this trust of a little child brought back the man to his nobler
self.  Once again came back to him that love which he had had, and which
he knew now that he had never lost, for the little child that he had seen
grow into full womanhood; whose image must dwell in his heart of hearts
for evermore.

The long night's sleep quite restored Pearl.  She woke fairly early and
without any recurrence of fear.  At first she lay still, fearing she
would wake The Man, but finding that he was awake--he had not slept a
wink all night--she kissed him and then scrambled out of bed.

It was still early morning, but early hours rule on shipland.  Harold
rang for the steward, and when the man came he told him to tell Mr.
Stonehouse that the child was awake.  His delight when he found the child
unfrightened looking out of the port was unbounded.


CHAPTER XXVI--A NOBLE OFFER


That day Harold passed in unutterable gloom.  The reaction was strong on
him; and all his woe, his bitter remembrance of the past and his
desolation for the future, were with him unceasingly.

In the dusk of the evening he wandered out to his favourite spot, the
cable-tank on top of the aft wheelhouse.  Here he had been all alone, and
his loneliness had the added advantage that from the isolated elevation
he could see if anyone approached.  He had been out there during the day,
and the Captain, who had noticed his habit had had rigged up a canvas
dodger on the rail on the weather side.  When he sat down on the coiled
hawsers in the tank he was both secluded and sheltered.  In this peaceful
corner his thoughts ran freely and in sympathy with the turmoil of wind
and wave.

How unfair it all was!  Why had he been singled out for such misery?  What
gleam of hope or comfort was left to his miserable life since he had
heard the words of Stephen; those dreadful words which had shattered in
an instant all the cherished hopes of his life.  Too well he remembered
the tone and look of scorn with which the horrible truths had been
conveyed to him.  In his inmost soul he accepted them as truths;
Stephen's soul had framed them and Stephen's lips had sent them forth.

From his position behind the screen he did not see the approaching figure
of Mr. Stonehouse, and was astonished when he saw his head rise above the
edge of the tank as he climbed the straight Jacob's ladder behind the
wheelhouse.  The elder man paused as he saw him and said in an apologetic
way:

'Will you forgive my intruding on your privacy?  I wanted to speak to you
alone; and as I saw you come here a while ago I thought it would be a
good opportunity.'  Harold was rising as he spoke.

'By all means.  This place is common property.  But all the same I am
honoured in your seeking me.'  The poor fellow wished to be genial; but
despite his efforts there was a strange formality in the expression of
his words.  The elder man understood, and said as he hurried forward and
sank beside him:

'Pray don't stir!  Why, what a cosy corner this is.  I don't believe at
this moment there is such peace in the ship!'

Once again the bitterness of Harold's heart broke out in sudden words:

'I hope not!  There is no soul on board to whom I could wish such evil!'
The old man said as he laid his hand softly on the other's shoulder:

'God help you, my poor boy, if such pain is in your heart!'  Mr.
Stonehouse looked out at the sea, at last turning his face to him again
he spoke:

'If you feel that I intrude on you I earnestly ask you to forgive me; but
I think that the years between your age and mine as well as my feeling
towards the great obligation which I owe you will plead for excuse.  There
is something I would like to say to you, sir; but I suppose I must not
without your permission.  May I have it?'

'If you wish, sir.  I can at least hear it.'

The old man bowed and went on:

'I could not but notice that you have some great grief bearing upon you;
and from one thing or another--I can tell you the data if you wish me to
do so--I have come to the conclusion that you are leaving your native
land because of it.'  Here Harold, wakened to amazement by the readiness
with which his secret had been divined, said quickly, rather as an
exclamation than interrogation:

'How on earth did you know that!'  His companion, taking it as a query,
answered:

'Sir, at your age and with your strength life should be a joy; and yet
you are sad: Companionship should be a pleasure; yet you prefer solitude.
That you are brave and unselfish I know; I have reason, thank God! to
know it.  That you are kindly and tolerant is apparent from your bearing
to my little child this morning; as well as your goodness of last night,
the remembrance of which her mother and I will bear to our graves; and to
me now.  I have not lived all these years without having had trouble in
my own heart; and although the happiness of late years has made it dim,
my gratitude to you who are so sad brings it all back to me.'  He bowed,
and Harold, wishing to avoid speaking of his sorrow, said:

'You are quite right so far as I have a sorrow; and it is because of it I
have turned my back on home.  Let it rest at that!'  His companion bowed
gravely and went on.

'I take it that you are going to begin life afresh in the new country.  In
such case I have a proposition to make.  I have a large business; a
business so large that I am unable to manage it all myself.  I was
intending that when I arrived at home I would set about finding a
partner.  The man I want is not an ordinary man.  He must have brains and
strength and daring.'  He paused.  Harold felt what was coming, but
realised, as he jumped at the conclusion, that it would not do for him to
take for granted that he was the man sought.  He waited; Mr. Stonehouse
went on:

'As to brains, I am prepared to take the existence of such on my own
judgment.  I have been reading men, and in this aspect specially, all my
life.  The man I have thought of has brains.  I am satisfied of that,
without proof.  I have proof of the other qualities.'  He paused again;
as Harold said nothing he continued in a manner ill at ease:

'My difficulty is to make the proposal to the man I want.  It is so
difficult to talk business to a man to whom you under great obligation;
to whom you owe everything.  He might take a friendly overture ill.'
There was but one thing to be said and Harold said it.  His heart warmed
to the kindly old man and he wished to spare him pain; even if he could
not accept him proposition:

'He couldn't take it ill; unless he was an awful bounder.'

'It was you I thought of!'

'I thought so much, sir;' said Harold after a pause, 'and I thank you
earnestly and honestly.  But it is impossible.'

'Oh, my dear sir!' said the other, chagrined as well as surprised.  'Think
again!  It is really worth your while to think of it, no matter what your
ultimate decision may be!'

Harold shook his head.  There was a long silence.  The old man wished to
give his companion time to think; and indeed he thought that Harold was
weighing the proposition in his mind.  As for Harold, he was thinking how
best he could make his absolute refusal inoffensive.  He must, he felt,
give some reason; and his thoughts were bent on how much of the truth he
could safely give without endangering his secret.  Therefore he spoke at
last in general terms:

'I can only ask you, sir, to bear with me and to believe that I am very
truly and sincerely grateful to you for your trust.  But the fact is, I
cannot go anywhere amongst people.  Of course you understand that I am
speaking in confidence; to you alone and to none other?'

'Absolutely!' said Mr. Stonehouse gravely.  Harold went on:

'I must be alone.  I can only bear to see people on this ship because it
is a necessary way to solitude.'

'You "cannot go anywhere amongst people"!  Pardon me.  I don't wish to be
unduly inquisitive; but on my word I fail to understand!'  Harold was in
a great difficulty.  Common courtesy alone forbade that he should leave
the matter where it was; and in addition both the magnificently generous
offer which had been made to him, and the way in which accident had
thrown him to such close intimacy with Pearl's family, required that he
should be at least fairly frank.  At last in a sort of cold desperation
he said:

'I cannot meet anyone . . . There it something that happened . . .
Something I did . . . Nothing can make it right . . . All I can do is to
lose myself in the wildest, grimmest, wilderness in the world; and fight
my pain . . . my shame . . . !'

A long silence.  Then the old man's voice came clear and sweet, something
like music, in the shelter from the storm:

'But perhaps time may mend things.  God is very good . . . !'  Harold
answered out of the bitterness of his heart.  He felt that his words were
laden with an anger which he did not feel, but he did not see his way to
alter them:

'Nothing can mend this thing!  It is at the farthest point of evil; and
there is no going on or coming back.  Nothing can wipe out what is done;
what is past!'

Again silence, and again the strong, gentle voice:

'God can do much!  Oh my dear young friend, you who have been such a
friend to me and mine, think of this.'

'God Himself can do nothing here!  It is done!  And that is the end!'  He
turned his head; it was all he could do to keep from groaning.  The old
man's voice vibrated with earnest conviction as he spoke:

'You are young and strong and brave!  Your heart is noble!  You can think
quickly in moments of peril; therefore your brain is sound and alert.
Now, may I ask you a favour? it is not much.  Only that you will listen,
without interruption, to what, if I have your permission, I am going to
say.  Do not ask me anything; do not deny; do not interrupt!  Only
listen!  May I ask this?'

'By all means!  It is not much!' he almost felt like smiling as he spoke.
Mr. Stonehouse, after a short pause, as if arranging his thoughts, spoke:

'Let me tell you what I am.  I began life with nothing but a fair
education such as all our American boys get.  But from a good mother I
got an idea that to be honest was the best of all things; from a
strenuous father, who, however, could not do well for himself, I learned
application to work and how best to use and exercise such powers as were
in me.  From the start things prospered with me.  Men who knew me trusted
me; some came with offers to share in my enterprise.  Thus I had command
of what capital I could use; I was able to undertake great works and to
carry them through.  Fortune kept growing and growing; for as I got
wealthier I found newer and larger and more productive uses for my money.
And in all my work I can say before God I never willingly wronged any
man.  I am proud to be able to say that my name stands good wherever it
has been used.  It may seem egotistical that I say such things of myself.
It may seem bad taste; but I speak because I have a motive in so doing.  I
want you to understand at the outset that in my own country, wherever I
am known and in my own work, my name is a strength.'

He paused a while.  Harold sat still; he knew that such man would not,
could not, speak in such a way without a strong motive; and to learn that
motive he waited.

'When you were in the water making what headway you could in that awful
sea--when my little child's life hung in the balance, and the anguish of
my wife's heart nearly tore my heart in two, I said to myself, "If we had
a son I should wish him to be like that."  I meant it then, and I mean it
now!  Come to me as you are!  Faults, and past, and all.  Forget the
past!  Whatever it was we will together try to wipe it out.  Much may be
done in restoring where there has been any wrong-doing.  Take my name as
your own.  It will protect you from the result of what ever has been, and
give you an opportunity to find your place again.  You are not bad in
heart I know.  Whatever you have done has not been from base motives.  Few
of us are spotless as to facts.  You and I will show ourselves--for
unless God wills to the opposite we shall confide in none other--that a
strong, brave man may win back all that was lost.  Let me call you by my
name and hold you as the son of my heart; and it will be a joy and
pleasure to my declining years.'

As he had spoken, Harold's thought's had at first followed in some
wonderment.  But gradually, as his noble purpose unfolded, based as it
was on a misconception as to the misdoing of which he himself had spoken,
he had been almost stricken dumb.  At the first realisation of what was
intended he could not have spoken had he tried; but at the end he had
regained his thoughts and his voice.  There was still wonderment in it,
as realising from the long pause that the old man had completed his
suggestion, he spoke:

'If I understand aright you are offering me your name!  Offering to share
your honour with me.  With me, whom, if again I understand, you take as
having committed some crime?'

'I inferred from what you said and from your sadness, your desire to shun
your kind, that there was, if not a crime, some fault which needed
expiation.'

'But your honour, sir; your honour!'  There was a proud look in the old
man's eyes as he said quietly:

'It was my desire, is my desire, to share with you what I have that is
best; and that, I take it, is not the least valuable of my possessions,
such as they are!  And why not?  You have given to me all that makes life
sweet; without which it would be unbearable.  That child who came to my
wife and me when I was old and she had passed her youth is all in all to
us both.  Had your strength and courage been for barter in the moments
when my child was quivering between life and death, I would have
cheerfully purchased them with not half but all!  Sir, I should have
given my soul!  I can say this now, for gratitude is above all barter;
and surely it is allowed to a father to show gratitude for the life of
his child!'

This great-hearted generosity touched Harold to the quick.  He could
hardly speak for a few minutes.  Then instinctively grasping the old
man's hand he said:

'You overwhelm me.  Such noble trust and generosity as you have shown me
demands a return of trust.  But I must think!  Will you remain here and
let me return to you in a little while?'

He rose quickly and slipped down the iron ladder, passing into the
darkness and the mist and the flying spray.


CHAPTER XXVII--AGE'S WISDOM


Harold went to and fro on the deserted deck.  All at once the course he
had to pursue opened out before him.  He was aware that what the noble-
minded old man offered him was fortune, great fortune in any part of the
world.  He would have to be refused, but the refusal should be gently
done.  He, believing that the other had done something very wrong, had
still offered to share with him his name, his honour.  Such confidence
demanded full confidence in return; the unwritten laws which governed the
men amongst whom he had been brought up required it.

And the shape that confidence should take?  He must first disabuse his
new friend's mind of criminal or unworthy cause for his going away.  For
the sake of his own name and that of his dead father that should be done.
Then he would have to suggest the real cause . . . He would in this have
to trust Mr. Stonehouse's honour for secrecy.  But he was worthy of
trust.  He would, of course, give no name, no clue; but he would put
things generally in a way that he could understand.

When his mind was so far made up he wanted to finish the matter, so he
turned to the wheelhouse and climbed the ladder again.  It was not till
he sat in the shelter by his companion that he became aware that he had
become wet with the spray.  The old man wishing to help him in his
embarrassment said:

'Well?' Harold began at once; the straightforward habit of his life stood
to him now:

'Let me say first, sir, what will I know give you pleasure.'  The old man
extended his hand; he had been hoping for acceptance, and this seemed
like it.  Harold laid his hand on it for an instant only, and then raised
it as if to say 'Wait':

'You have been so good to me, so nobly generous in your wishes that I
feel I owe you a certain confidence.  But as it concerns not myself alone
I will ask that it be kept a secret between us two.  Not to be told to
any other; not even your wife!'

'I will hold your secret sacred.  Even from my wife; the first secret I
shall have ever kept from her.'

'First, then, let me say, and this is what I know will rejoice you, that
I am not leaving home and country because of any crime I have committed;
not from any offence against God or man, or law.  Thank God! I am free
from such.  I have always tried to live uprightly . . . '  Here a burst
of pain overcame him, and with a dry sob he added: 'And that is what
makes the terrible unfairness of it all!'

The old man laid a kindly hand on his shoulder and kept it there for a
few moments.

'My poor boy!  My poor boy!' was all he said.  Harold shook himself as if
to dislodge the bitter thoughts.  Mastering himself he went on:

'There was a lady with whom I was very much thrown in contact since we
were children.  Her father was my father's friend.  My friend too, God
knows; for almost with his dying breath he gave sanction to my marrying
his daughter, if it should ever be that she should care for me in that
way.  But he wished me to wait, and, till she was old enough to choose,
to leave her free.  For she is several years younger than I am; and I am
not very old yet--except in heart!  All this, you understand, was said in
private to me; none other knew it.  None knew of it even till this moment
when I tell you that such a thing has been.'  He paused; the other said:

'Believe me that I value your confidence, beyond all words!'  Harold felt
already the good effects of being able to speak of his pent-up trouble.
Already this freedom from the nightmare loneliness of his own thoughts
seemed to be freeing his very soul.

'I honestly kept to his wishes.  Before God, I did!  No man who loved a
woman, honoured her, worshipped her, could have been more scrupulously
careful as to leaving her free.  What it was to me to so hold myself no
one knows; no one ever will know.  For I loved her, do love her, with
every nerve and fibre of my heart.  All our lives we had been friends;
and I believed we loved and trusted each other.  But . . . but then there
came a day when I found by chance that a great trouble threatened her.
Not from anything wrong that she had done; but from something perhaps
foolish, harmlessly foolish except that she did not know . . . '  He
stopped suddenly, fearing he might have said overmuch of Stephen's side
of the affair.  'When I came to her aid, however, meaning the best, and
as single-minded as a man can be, she misunderstood my words, my meaning,
my very coming; and she said things which cannot be unsaid.  Things . . .
matters were so fixed that I could not explain; and I had to listen.  She
said things that I did not believe she could have said to me, to anyone.
Things that I did not think she could have thought . . . I dare say she
was right in some ways.  I suppose I bungled in my desire to be
unselfish.  What she said came to me in new lights upon what I had done
. . . But anyhow her statements were such that I felt I could not, should
not, remain.  My very presence must have been a trouble to her hereafter.
There was nothing for it but to come away.  There was no place for me!  No
hope for me!  There is none on this side of the grave! . . . For I love
her still, more than ever.  I honour and worship her still, and ever
will, and ever must! . . . I am content to forego my own happiness; but I
feel there is a danger to her from what has been.  That there is and must
be to her unhappiness even from the fact that it was I who was the object
of her wrath; and this adds to my woe.  Worst of all is . . . the thought
and the memory that she should have done so; she who . . . she . . . '

He turned away overcome and hid his face in his hands.  The old man sat
still; he knew that at such a moment silence is the best form of
sympathy.  But his heart glowed; the wisdom of his years told him that he
had heard as yet of no absolute bar to his friend's ultimate happiness.

'I am rejoiced, my dear boy, at what you tell me of your own conduct.  It
would have made no difference to me had it been otherwise.  But it would
have meant a harder and longer climb back to the place you should hold.
But it really seems that nothing is so hopeless as you think.  Believe
me, my dear young friend who are now as a son to my heart, that there
will be bright days for you yet . . . '  He paused a moment, but
mastering himself went on in a quiet voice:

'I think you are wise to go away.  In the solitudes and in danger things
that are little in reality will find their true perspective; and things
that are worthy will appear in their constant majesty.'

He stood, and laying once again his hand on the young man's shoulder
said:

'I recognise that I--that we, for my wife and little girl would be at one
with me in my wish, did they know of it, must not keep you from your
purpose of fighting out your trouble alone.  Every man, as the Scotch
proverb says, must "dree his own weird."  I shall not, I must not, ask
you for any promise; but I trust that if ever you do come back you will
make us all glad by seeing you.  And remember that what I said of myself
and of all I have--all--holds good so long as I shall live!'

Before Harold could reply he had slipped down the ladder and was gone.

During the rest of the voyage, with the exception of one occasion, he did
not allude to the subject again by word or implication, and Harold was
grateful to him for it.

On the night before Fire Island should be sighted Harold was in the bow
of the great ship looking out with eyes in which gleamed no hope.  To him
came through the darkness Mr. Stonehouse.  He heard the footsteps and
knew them; so with the instinct of courtesy, knowing that his friend
would not intrude on his solitude without purpose, he turned and met him.
When the American stood beside him he said, studiously avoiding looking
at his companion:

'This is the last night we shall be together, and, if I may, there is one
thing I would like to say to you.'

'Say all you like, sir,' said Harold as heartily as he could, 'I am sure
it is well meant; and for that at any rate I shall be grateful to you.'

'You will yet be grateful, I think!' he answered gravely.  'When it comes
back to you in loneliness and solitude you will, I believe, think it
worth being grateful for.  I don't mean that you will be grateful to me,
but for the thing itself.  I speak out of the wisdom of many years.  At
your time of life the knowledge cannot come from observation.  It may my
poor boy, come through pain; and if what I think is correct you will even
in due time be grateful to the pain which left such golden residuum.'  He
paused, and Harold grew interested.  There was something in the old man's
manner which presaged a truth; he, at least, believed it.  So the young
man listened at first with his ears; and as the other spoke, his heart
listened too:

'Young men are apt to think somewhat wrongly of women they love and
respect.  We are apt to think that such women are of a different clay
from ourselves.  Nay! that they are not compact of clay at all, but of
some faultless, flawless material which the Almighty keeps for such fine
work.  It is only in middle age that men--except scamps, who learn this
bad side of knowledge young--realise that women are human beings like
themselves.  It may be, you know, that you may have misjudged this young
lady!  That you have not made sufficient allowance for her youth, her
nature, even the circumstances under which she spoke.  You have told me
that she was in some deep grief or trouble.  May it not have been that
this in itself unnerved her, distorted her views, aroused her passion
till all within and around was tinged with the jaundice of her concern,
her humiliation--whatever it was that destroyed for the time that normal
self which you had known so long.  May it not have been that her
bitterest memory even since may be of the speaking of these very words
which sent you out into the wide world to hide yourself from men.  I have
thought, waking and sleeping, of your position ever since you honoured me
with your confidence; and with every hour the conviction has strengthened
in me that there is a way out of this situation which sends a man like
you into solitude with a heart hopeless and full of pain; and which
leaves her perhaps in greater pain, for she has not like you the complete
sense of innocence.  But at present there is no way out but through time
and thought.  Whatever may be her ideas or wishes she is powerless.  She
does not know your thoughts, no matter how she may guess at them.  She
does not know where you are or how to reach you, no matter how complete
her penitence may be.  And oh! my dear young friend, remember that you
are a strong man, and she is a woman.  Only a woman in her passion and
her weakness after all.  Think this all over, my poor boy!  You will have
time and opportunity where you are going.  God help you to judge wisely!'
After a pause of a few seconds he said abruptly: 'Good night!' and moved
quickly away.

* * * * *

When the time for parting came Pearl was inconsolable.  Not knowing any
reason why The Man should not do as she wished she was persistent in her
petitions to Harold that he should come with her, and to her father and
mother that they should induce him to do so.  Mrs. Stonehouse would have
wished him to join them if only for a time.  Her husband, unable to give
any hint without betraying confidence, had to content himself with trying
to appease his little daughter by vague hopes rather than promises that
her friend would join them at some other time.

When the _Scoriac_ was warped at the pier there was a tendency on the
part of the passengers to give Harold a sort of public send-off; but
becoming aware of it he hurried down the gangway without waiting.  Having
only hand luggage, for he was to get his equipment in New York, he had
cleared and passed the ring of customs officers before the most
expeditious of the other passengers had collected their baggage.  He had
said good-bye to the Stonehouses in their own cabin.  Pearl had been so
much affected at saying good-bye, and his heart had so warmed to her,
that at last he had said impulsively:

'Don't cry, darling.  If I am spared I shall come back to you within
three years.  Perhaps I will write before then; but there are not many
post-offices where I am going to!'

Children are easily satisfied.  Their trust makes a promise a real thing;
and its acceptance is the beginning of satisfaction.  But for weeks after
the parting she had often fits of deep depression, and at such times her
tears always flowed.  She took note of the date, and there was never a
day that she did not think of and sigh for The Man.

And The Man, away in the wilds of Alaska, was feeling, day by day and
hour by hour, the chastening and purifying influences of the wilderness.
Hot passions cooled before the breath of the snowfield and the glacier.
The moaning of a tortured spirit was lost in the roar of the avalanche
and the scream of the cyclone.  Pale sorrow and cold despair were warmed
and quickened by the fierce sunlight which came suddenly and stayed only
long enough to vitalise all nature.

And as the first step to understanding, The Man forgot himself.


CHAPTER XXVIII--DE LANNOY


Two years!

Not much to look back upon, but a world to look forward to.  To Stephen,
dowered though she was with rare personal gifts and with wealth and
position accorded to but few, the hours of waiting were longer than the
years that were past.  Yet the time had new and startling incidents for
her.  Towards Christmas in the second year the Boer war had reached its
climax of evil.  As the news of disaster after disaster was flashed
through the cable she like others felt appalled at the sacrifices that
were being exacted by the God of War.

One day she casually read in The Times that the Earl de Lannoy had died
in his London mansion, and further learned that he had never recovered
from the shock of hearing that his two sons and his nephew had been
killed.  The paragraph concluded: "By his death the title passes to a
distant relative.  The new Lord de Lannoy is at present in India with his
regiment, the 35th or 'Grey' Hussars, of which he is Colonel."  She gave
the matter a more than passing thought, for it was sad to find a whole
family thus wiped out at a blow.

Early in February she received a telegram from her London solicitor
saying that he wished to see her on an important matter.  Her answer was:
"Come at once"; and at tea-time Mr. Copleston arrived.  He was an old
friend and she greeted him warmly.  She was a little chilled when he
answered with what seemed unusual deference:

'I thank your Ladyship for your kindness!'  She raised her eyebrows but
made no comment: she was learning to be silent under surprise.  When she
had handed the old gentleman his tea she said:

'My aunt has chosen to remain away, thinking that you might wish to see
me privately.  But I take it that there is nothing which she may not
share.  I have no secrets from her.'

He rubbed his hands genially as he replied:

'Not at all; not at all!  I should like her to be present.  It will, I am
sure, be a delight to us all.'

Again raised eyebrows; again silence on the subject.  When a servant
answered her bell she told him to ask Miss Rowly if she would kindly join
them.

Aunt Laetitia and the solicitor were old cronies, and their greeting was
most friendly.  When the old gentlewoman had seated herself and taken her
cup of tea, Mr. Copleston said to Stephen, with a sort of pomposity:

'I have to announce your succession to the Earldom de Lannoy!'

Stephen sat quite still.  She knew the news was true; Mr. Copleston was
not one who would jest on a business subject, and too accurate a lawyer
to make an error in a matter of fact.  But the fact did not seem to touch
her.  It was not that she was indifferent to it; few women could hear
such news without a thrill.  Mr. Copleston seemed at a loss.  Miss Rowly
rose and quietly kissed her, and saying simply, 'God bless you, my dear!'
went back to her seat.

Realising that Mr. Copleston expected some acknowledgment, Stephen held
out her hand to him and said quietly:

'Thank you!'

After a long pause she added quietly:

'Now, won't you tell us about it?  I am in absolute ignorance; and don't
understand.'

'I had better not burden you, at first, with too many details, which can
come later; but give you a rough survey of the situation.'

'Your title of Countess de Lannoy comes to you through your ancestor
Isobel, third and youngest daughter of the sixth Earl; Messrs Collinbrae
and Jackson, knowing that my firm acted for your family, communicated
with us.  Lest there should be any error we followed most carefully every
descendant and every branch of the family, for we thought it best not to
communicate with you till your right of inheritance was beyond dispute.
We arrived independently at the same result as Messrs. Collinbrae and
Jackson.  There is absolutely no doubt whatever of your claim.  You will
petition the Crown, and on reference to the House of Lords the Committee
for Privileges will admit your right.  May I offer my congratulations,
Lady de Lannoy on your acquisition?  By the way, I may say that all the
estates of the Earldom, which have been from the first kept in strict
entail, go with the title de Lannoy.'

During the recital Stephen was conscious of a sort of bitter comment on
the tendencies of good fortune.

'Too late! too late!' something seemed to whisper, 'what delight it would
have been had Father inherited . . . If Harold had not gone . . . !'  All
the natural joy seemed to vanish, as bubbles break into empty air.

To Aunt Laetitia the new title was a source of pride and joy, far greater
than would have been the case had it come to herself.  She had for so
many years longed for new honours for Stephen that she had almost come to
regard them as a right whose coming should not be too long delayed.  Miss
Rowly had never been to Lannoy; and, indeed, she knew personally nothing
of the county Angleshire in which it was situated.  She was naturally
anxious to see the new domain; but kept her feeling concealed during the
months that elapsed until Stephen's right had been conceded by the
Committee for Privileges.  But after that her impatience became manifest
to Stephen, who said one day in a teasing, caressing way, as was
sometimes her wont:

'Why, Auntie, what a hurry you are in!  Lannoy will keep, won't it?'

'Oh, my dear,' she replied, shaking her head, 'I can understand your own
reticence, for you don't want to seem greedy and in a hurry about your
new possessions.  But when people come to my age there's no time to
waste.  I feel I would not have complete material for happiness in the
World-to-come, if there were not a remembrance of my darling in her new
home!'

Stephen was much touched; she said impulsively:

'We shall go to-morrow, Auntie.  No!  Let us go to-day.  You shall not
wait an hour that I can help!'  She ran to the bell; but before her hand
was on the cord the other said:

'Not yet!  Stephen dear.  It would flurry me to start all at once; to-
morrow will be time enough.  And that will give you time to send word so
that they will be prepared for your coming.'

How often do we look for that to-morrow which never comes?  How often do
we find that its looked-for rosy tints are none other than the
gloom-laden grey of the present?

Before the morrow's sun was high in the heavens Stephen was hurriedly
summoned to her aunt's bedside.  She lay calm and peaceful; but one side
of her face was alive and the other seemingly dead.  In the night a
paralytic stroke had seized her.  The doctors said she might in time
recover a little, but she would never be her old active self again.  She
herself, with much painful effort, managed to convey to Stephen that she
knew the end was near.  Stephen, knowing the wish of her heart and
thinking that it might do her good to gratify her wish, asked if she
should arrange that she be brought to Lannoy.  Feebly and slowly, word by
word, she managed to convey her idea.

'Not now, dear one.  I shall see it all in time!--Soon!  And I shall
understand and rejoice!'  For a long time she lay still, holding with her
[truncated: 166,315 more chars]
