# Supplementary material for: Probing the Topological Properties of Complex Networks Modeling Short Written Texts
Source: PLoS One. 2015 Feb 26;10(2):e0118394. doi: 10.1371/journal.pone.0118394 (PMC4342245; doi:10.1371/journal.pone.0118394)
Supplement: S1 Dataset — (ZIP) [file pone.0118394.s001.zip › livros/a3_different_forms_of_flowers.txt]

The subject of the present volume, namely the differently formed flowers
normally produced by certain kinds of plants, either on the same stock or on
distinct stocks, ought to have been treated by a professed botanist, to which
distinction I can lay no claim. As far as the sexual relations of flowers are
concerned, Linnaeus long ago divided them into hermaphrodite, monoecious,
dioecious, and polygamous species. This fundamental distinction, with the aid of
several subdivisions in each of the four classes, will serve my purpose; but the
classification is artificial, and the groups often pass into one another.

The hermaphrodite class contains two interesting sub-groups, namely,
heterostyled and cleistogamic plants; but there are several other less important
subdivisions, presently to be given, in which flowers differing in various ways
from one another are produced by the same species.

Some plants were described by me several years ago, in a series of papers read
before the Linnean Society, the individuals of which exist under two or three
forms, differing in the length of their pistils and stamens and in other
respects. (Introduction/1. "On the Two Forms or Dimorphic Condition in the
Species of Primula, and on their remarkable Sexual Relations" 'Journal of the
Proceedings of the Linnean Society' volume 6 1862 page 77. "On the Existence of
Two Forms, and on their Reciprocal Sexual Relation, in several Species of the
Genus Linum" Ibid volume 7 1863 page 69. "On the Sexual Relations of the Three
Forms of Lythrum salicaria" Ibid volume 8 1864 page 169. "On the Character and
Hybrid-like Nature of the Offspring from the Illegitimate Unions of Dimorphic
and Trimorphic Plants" Ibid volume 10 1868 page 393. "On the Specific
Differences between Primula veris, Brit. Fl. (var. officinalis, Linn.), P.
vulgaris, Brit. Fl. (var. acaulis, Linn.), and P. elatior, Jacq.; and on the
Hybrid Nature of the Common oxlip. With Supplementary Remarks on Naturally
Produced Hybrids in the Genus Verbascum" Ibid volume 10 1868 page 437.) They
were called by me dimorphic and trimorphic, but have since been better named by
Hildebrand, heterostyled. (Introduction/2. The term "heterostyled" does not
express all the differences between the forms; but this is a failure common in
many cases. As the term has been adopted by writers in various countries, I am
unwilling to change it for that of heterogone or heterogonous, though this has
been proposed by so high an authority as Professor Asa Gray: see the 'American
Naturalist' January 1877 page 42.) As I have many still unpublished observations
with respect to these plants, it has seemed to me advisable to republish my
former papers in a connected and corrected form, together with the new matter.
It will be shown that these heterostyled plants are adapted for reciprocal
fertilisation; so that the two or three forms, though all are hermaphrodites,
are related to one another almost like the males and females of ordinary
unisexual animals. I will also give a full abstract of such observations as have
been published since the appearance of my papers; but only those cases will be
noticed, with respect to which the evidence seems fairly satisfactory. Some
plants have been supposed to be heterostyled merely from their pistils and
stamens varying greatly in length, and I have been myself more than once thus
deceived. With some species the pistil continues growing for a long time, so
that if old and young flowers are compared they might be thought to be
heterostyled. Again, a species tending to become dioecious, with the stamens
reduced in some individuals and with the pistils in others, often presents a
deceptive appearance. Unless it be proved that one form is fully fertile only
when it is fertilised with pollen from another form, we have not complete
evidence that the species is heterostyled. But when the pistils and stamens
differ in length in two or three sets of individuals, and this is accompanied by
a difference in the size of the pollen-grains or in the state of the stigma, we
may infer with much safety that the species is heterostyled. I have, however,
occasionally trusted to a difference between the two forms in the length of the
pistil alone, or in the length of the stigma together with its more or less
papillose condition; and in one instance differences of this kind have been
proved by trials made on the fertility of the two forms, to be sufficient
evidence.

The second sub-group above referred to consists of hermaphrodite plants, which
bear two kinds of flowers--the one perfect and fully expanded--the other minute,
completely closed, with the petals rudimentary, often with some of the anthers
aborted, and the remaining ones together with the stigmas much reduced in size;
yet these flowers are perfectly fertile. They have been called by Dr. Kuhn
cleistogamic, and they will be described in the last chapter of this volume.
(Introduction/3. 'Botanische Zeitung' 1867 page 65. Several plants are known
occasionally to produce flowers destitute of a corolla; but they belong to a
different class of cases from cleistogamic flowers. This deficiency seems to
result from the conditions to which the plants have been subjected, and partakes
of the nature of a monstrosity. All the flowers on the same plant are commonly
affected in the same manner. Such cases, though they have sometimes been ranked
as cleistogamic, do not come within our present scope: see Dr. Maxwell Masters
'Vegetable Teratology' 1869 page 403.) They are manifestly adapted for self-
fertilisation, which is effected at the cost of a wonderfully small expenditure
of pollen; whilst the perfect flowers produced by the same plant are capable of
cross-fertilisation. Certain aquatic species, when they flower beneath the
water, keep their corollas closed, apparently to protect their pollen; they
might therefore be called cleistogamic, but for reasons assigned in the proper
place are not included in the present sub-group. Several cleistogamic species,
as we shall hereafter see, bury their ovaries or young capsules in the ground;
but some few other plants behave in the same manner; and, as they do not bury
all their flowers, they might have formed a small separate subdivision.

Another interesting subdivision consists of certain plants, discovered by H.
Muller, some individuals of which bear conspicuous flowers adapted for cross-
fertilisation by the aid of insects, and others much smaller and less
conspicuous flowers, which have often been slightly modified so as to ensure
self-fertilisation. Lysimachia vulgaris, Euphrasia officinalis, Rhinanthus
crista-galli, and Viola tricolor come under this head. (Introduction/4. H.
Muller 'Nature' September 25, 1873 volume 8 page 433 and November 20, 1873
volume 9 page 44. Also 'Die Befruchtung der Blumen' etc. 1873 page 294.) The
smaller and less conspicuous flowers are not closed, but as far as the purpose
which they serve is concerned, namely, the assured propagation of the species,
they approach in nature cleistogamic flowers; but they differ from them by the
two kinds being produced on distinct plants.

With many plants, the flowers towards the outside of the inflorescence are much
larger and more conspicuous than the central ones. As I shall not have occasion
to refer to plants of this kind in the following chapters, I will here give a
few details respecting them. It is familiar to every one that the ray-florets of
the Compositae often differ remarkably from the others; and so it is with the
outer flowers of many Umbelliferae, some Cruciferae and a few other families.
Several species of Hydrangea and Viburnum offer striking instances of the same
fact. The Rubiaceous genus Mussaenda presents a very curious appearance from
some of the flowers having the tip of one of the sepals developed into a large
petal-like expansion, coloured either white or purple. The outer flowers in
several Acanthaceous genera are large and conspicuous but sterile; the next in
order are smaller, open, moderately fertile and capable of cross-fertilisation;
whilst the central ones are cleistogamic, being still smaller, closed and highly
fertile; so that here the inflorescence consists of three kinds of flowers.
(Introduction/5. J. Scott 'Journal of Botany' London new series volume 1 1872
pages 161-164.) From what we know in other cases of the use of the corolla,
coloured bracteae, etc., and from what H. Muller has observed on the frequency
of the visits of insects to the flower-heads of the Umbelliferae and Compositae
being largely determined by their conspicuousness, there can be no doubt that
the increased size of the corolla of the outer flowers, the inner ones being in
all the above cases small, serves to attract insects. (Introduction/6. 'Die
Befruchtung der Blumen' pages 108, 412.) The result is that cross-fertilisation
is thus favoured. Most flowers wither soon after being fertilised, but
Hildebrand states that the ray-florets of the Compositae last for a long time,
until all those on the disc are impregnated; and this clearly shows the use of
the former. (Introduction/7. See his interesting memoir 'Ueber die
Geschlechtsverhaltniss bei den Compositen' 1869 page 92.) The ray-florets,
however, are of service in another and very different manner, namely, by folding
inwards at night and during cold rainy weather, so as to protect the florets of
the disc. (Introduction/8. Kerner clearly shows that this is the case: 'Die
Schutzmittel des Pollens' 1873 page 28.) Moreover they often contain matter
which is excessively poisonous to insects, as may be seen in the use of flea-
powder, and in the case of Pyrethrum, M. Belhomme has shown that the ray-florets
are more poisonous than the disc-florets in the ratio of about three to two. We
may therefore believe that the ray-florets are useful in protecting the flowers
from being gnawed by insects. (Introduction/9. 'Gardener's Chronicle' 1861 page
1067. Lindley 'Vegetable Kingdom' on Chrysanthemum 1853 page 706. Kerner in his
interesting essay 'Die Schutzmittel der Bluthen gegen unberufene Gaste' 1875
page 19, insists that the petals of most plants contain matter which is
offensive to insects, so that they are seldom gnawed, and thus the organs of
fructification are protected. My grandfather in 1790 'Loves of the Plants' canto
3 note to lines 184, 188, remarks that "The flowers or petals of plants are
perhaps in general more acrid than their leaves; hence they are much seldomer
eaten by insects.")

It is a well-known yet remarkable fact that the circumferential flowers of many
of the foregoing plants have both their male and female reproductive organs
aborted, as with the Hydrangea, Viburnum and certain Compositae; or the male
organs alone are aborted, as in many Compositae. Between the sexless, female and
hermaphrodite states of these latter flowers, the finest gradations may be
traced, as Hildebrand has shown. (Introduction/10. 'Ueber die
Geschlechtsverhaltnisse bei den Compositen' 1869 pages 78-91.) He also shows
that there is a close relation between the size of the corolla in the ray-
florets and the degree of abortion in their reproductive organs. As we have good
reason to believe that these florets are highly serviceable to the plants which
possess them, more especially by rendering the flower-heads conspicuous to
insects, it is a natural inference that their corollas have been increased in
size for this special purpose; and that their development has subsequently led,
through the principle of compensation or balancement, to the more or less
complete reduction of the reproductive organs. But an opposite view may be
maintained, namely, that the reproductive organs first began to fail, as often
happens under cultivation, and, as a consequence, the corolla became, through
compensation, more highly developed. (Introduction/11. I have discussed this
subject in my 'Variation of Animals and Plants under Domestication' chapter 18
2nd edition volume 2 pages 152, 156.) This view, however, is not probable, for
when hermaphrodite plants become dioecious or gyno-dioecious--that is, are
converted into hermaphrodites and females--the corolla of the female seems to be
almost invariably reduced in size in consequence of the abortion of the male
organs. The difference in the result in these two classes of cases, may perhaps
be accounted for by the matter saved through the abortion of the male organs in
the females of gyno-dioecious and dioecious plants being directed (as we shall
see in a future chapter) to the formation of an increased supply of seeds;
whilst in the case of the exterior florets and flowers of the plants which we
are here considering, such matter is expended in the development of a
conspicuous corolla. Whether in the present class of cases the corolla was first
affected, as seems to me the more probable view, or the reproductive organs
first failed, their states of development are now firmly correlated. We see this
well-illustrated in Hydrangea and Viburnum; for when these plants are
cultivated, the corollas of both the interior and exterior flowers become
largely developed, and their reproductive organs are aborted.

There is a closely analogous subdivision of plants, including the genus Muscari
(or Feather Hyacinth) and the allied Bellevalia, which bear both perfect flowers
and closed bud-like bodies that never expand. The latter resemble in this
respect cleistogamic flowers, but differ widely from them in being sterile and
conspicuous. Not only the aborted flower-buds and their peduncles (which are
elongated apparently through the principle of compensation) are brightly
coloured, but so is the upper part of the spike--all, no doubt, for the sake of
guiding insects to the inconspicuous perfect flowers. From such cases as these
we may pass on to certain Labiatae, for instance, Salvia Horminum in which (as I
hear from Mr. Thiselton Dyer) the upper bracts are enlarged and brightly
coloured, no doubt for the same purpose as before, with the flowers suppressed.

In the Carrot and some allied Umbelliferae, the central flower has its petals
somewhat enlarged, and these are of a dark purplish-red tint; but it cannot be
supposed that this one small flower makes the large white umbel at all more
conspicuous to insects. The central flowers are said to be neuter or sterile,
but I obtained by artificial fertilisation a seed (fruit) apparently perfect
from one such flower. (Introduction/12. 'The English Flora' by Sir J.E. Smith
1824 volume 2 page 39.) Occasionally two or three of the flowers next to the
central one are similarly characterised; and according to Vaucher "cette
singuliere degeneration s'etend quelquefois a l'ombelle entiere."
(Introduction/13. 'Hist. Phys. des Plantes d'Europe' 1841 tome 2 page 614. On
the Echinophora page 627.) That the modified central flower is of no functional
importance to the plant is almost certain. It may perhaps be a remnant of a
former and ancient condition of the species, when one flower alone, the central
one, was female and yielded seeds, as in the Umbelliferous genus Echinophora.
There is nothing surprising in the central flower tending to retain its former
condition longer than the others; for when irregular flowers become regular or
peloric, they are apt to be central; and such peloric flowers apparently owe
their origin either to arrested development--that is, to the preservation of an
early stage of development--or to reversion. Central and perfectly developed
flowers in not a few plants in their normal condition (for instance, the common
Rue and Adoxa) differ slightly in structure, as in the number of the parts, from
the other flowers on the same plant. All such cases seem connected with the fact
of the bud which stands at the end of the shoot being better nourished than the
others, as it receives the most sap. (Introduction/14. This whole subject,
including pelorism, has been discussed, and references given in my 'Variation of
Animals and Plants under Domestication' chapter 26 2nd edition volume 2 page
338.)

The cases hitherto mentioned relate to hermaphrodite species which bear
differently constructed flowers; but there are some plants that produce
differently formed seeds, of which Dr. Kuhn has given a list. (Introduction/15.
'Botanische Zeitung' 1867 page 67.) With the Umbelliferae and Compositae, the
flowers that produce these seeds likewise differ, and the differences in the
structure of the seeds are of a very important nature. The causes which have led
to differences in the seeds on the same plant are not known; and it is very
doubtful whether they subserve any special end.

We now come to our second Class, that of monoecious species, or those which have
their sexes separated but borne on the same plant. The flowers necessarily
differ, but when those of one sex include rudiments of the other sex, the
difference between the two kinds is usually not great. When the difference is
great, as we see in catkin-bearing plants, this depends largely on many of the
species in this, as well as in the next or dioecious class, being fertilised by
the aid of the wind; for the male flowers have in this case to produce a
surprising amount of incoherent pollen. (Introduction/16. Delpino 'Studi sopra
uno Lignaggio Anemofilo' Firenze 1871.) Some few monoecious plants consist of
two bodies of individuals, with their flowers differing in function, though not
in structure; for certain individuals mature their pollen before the female
flowers on the same plant are ready for fertilisation, and are called
proterandrous; whilst conversely other individuals, called proterogynous, have
their stigmas mature before their pollen is ready. The purpose of this curious
functional difference obviously is to favour the cross-fertilisation of distinct
plants. A case of this kind was first observed by Delpino in the Walnut (Juglans
regia), and has since been observed with the common Nut (Corylus avellana). I
may add that according to H. Muller the individuals of some few hermaphrodite
plants differ in a like manner; some being proterandrous and others
proterogynous. (Introduction/17. Delpino 'Ult. Osservazioni sulla Dicogamia'
part 2 fasc 2 page 337. Mr. Wetterhan and H. Muller on Corylus 'Nature' volume
11 page 507 and 1875 page 26. On proterandrous and proterogynous hermaphrodite
individuals of the same species, see H. Muller 'Die Befruchtung' etc. pages 285,
339.) On cultivated trees of the Walnut and Mulberry, the male flowers have been
observed to abort on certain individuals, which have thus been converted into
females; but whether there are any species in a state of nature which co-exist
as monoecious and female individuals, I do not know. (Introduction/18.
'Gardener's Chronicle' 1847 pages 541, 558.)

The third Class consists of dioecious species, and the remarks made under the
last class with respect to the amount of difference between the male and female
flowers are here applicable. It is at present an inexplicable fact that with
some dioecious plants, of which the Restiaceae of Australia and the Cape of Good
Hope offer the most striking instance, the differentiation of the sexes has
affected the whole plant to such an extent (as I hear from Mr. Thiselton Dyer)
that Mr. Bentham and Professor Oliver have often found it impossible to match
the male and female specimens of the same species. In my seventh chapter some
observations will be given on the gradual conversion of heterostyled and of
ordinary hermaphrodite plants into dioecious or sub-dioecious species.

The fourth and last Class consists of the plants which were called polygamous by
Linnaeus; but it appears to me that it would be convenient to confine this term
to the species which coexist as hermaphrodites, males and females; and to give
new names to several other combinations of the sexes--a plan which I shall here
follow. Polygamous plants, in this confined sense of the term, may be divided
into two sub-groups, according as the three sexual forms are found on the same
individual or on distinct individuals. Of this latter or trioicous sub-group,
the common Ash (Fraxinus excelsior) offers a good instance: thus, I examined
during the spring and autumn fifteen trees growing in the same field; and of
these, eight produced male flowers alone, and in the autumn not a single seed;
four produced only female flowers, which set an abundance of seeds; three were
hermaphrodites, which had a different aspect from the other trees whilst in
flower, and two of them produced nearly as many seeds as the female trees,
whilst the third produced none, so that it was in function a male. The
separation of the sexes, however, is not complete in the Ash; for the female
flowers include stamens, which drop off at an early period, and their anthers,
which never open or dehisce, generally contain pulpy matter instead of pollen.
On some female trees, however, I found a few anthers containing pollen grains
apparently sound. On the male trees most of the flowers include pistils, but
these likewise drop off at an early period; and the ovules, which ultimately
abort, are very small compared with those in female flowers of the same age.

Of the other or monoicous sub-group of polygamous plants, or those which bear
hermaphrodite, male and female flowers on the same individual, the common Maple
(Acer campestre) offers a good instance; but Lecoq states that some trees are
truly dioecious, and this shows how easily one state passes into another.
(Introduction/19. 'Geographie Botanique' tome 5 page 367.)

A considerable number of plants generally ranked as polygamous exist under only
two forms, namely, as hermaphrodites and females; and these may be called gyno-
dioecious, of which the common Thyme offers a good example. In my seventh
chapter I shall give some observations on plants of this nature. Other species,
for instance several kinds of Atriplex, bear on the same plant hermaphrodite and
female flowers; and these might be called gyno-monoecious, if a name were
desirable for them.

Again there are plants which produce hermaphrodite and male flowers on the same
individual, for instance, some species of Galium, Veratrum, etc.; and these
might be called andro-monoecious. If there exist plants, the individuals of
which consist of hermaphrodites and males, these might be distinguished as
andro-dioecious. But, after making inquiries from several botanists, I can hear
of no such cases. Lecoq, however, states, but without entering into full
details, that some plants of Caltha palustris produce only male flowers, and
that these live mingled with the hermaphrodites. (Introduction/20. 'Geographie
Botanique' tome 4 page 488.) The rarity of such cases as this last one is
remarkable, as the presence of hermaphrodite and male flowers on the same
individual is not an unusual occurrence; it would appear as if nature did not
think it worth while to devote a distinct individual to the production of
pollen, excepting when this was indispensably necessary, as in the case of
dioecious species.

I have now finished my brief sketch of the several cases, as far as known to me,
in which flowers differing in structure or in function are produced by the same
species of plant. Full details will be given in the following chapters with
respect to many of these plants. I will begin with the heterostyled, then pass
on to certain dioecious, sub-dioecious, and polygamous species, and end with the
cleistogamic. For the convenience of the reader, and to save space, the less
important cases and details have been printed in smaller type [].

I cannot close this Introduction without expressing my warm thanks to Dr. Hooker
for supplying me with specimens and for other aid; and to Mr. Thiselton Dyer and
Professor Oliver for giving me much information and other assistance. Professor
Asa Gray, also, has uniformly aided me in many ways. To Fritz Muller of St.
Catharina, in Brazil, I am indebted for many dried flowers of heterostyled
plants, often accompanied with valuable notes.


CHAPTER I.

HETEROSTYLED DIMORPHIC PLANTS: PRIMULACEAE.

Primula veris or the cowslip.
Differences in structure between the two forms.
Their degrees of fertility when legitimately and illegitimately united.
P. elatior, vulgaris, Sinensis, auricula, etc.
Summary on the fertility of the heterostyled species of Primula.
Homostyled species of Primula.
Hottonia palustris.
Androsace vitalliana.

(FIGURE 1.1. Primula veris.
Left: Long-styled form.
Right: Short-styled form.)

It has long been known to botanists that the common cowslip (Primula veris,
Brit. Flora, var. officinalis, Lin.) exists under two forms, about equally
numerous, which obviously differ from each other in the length of their pistils
and stamens. (1/1. This fact, according to Von Mohl 'Botanische Zeitung' 1863
page 326, was first observed by Persoon in the year 1794.) This difference has
hitherto been looked at as a case of mere variability, but this view, as we
shall presently see, is far from the true one. Florists who cultivate the
Polyanthus and Auricula have long been aware of the two kinds of flowers, and
they call the plants which display the globular stigma at the mouth of the
corolla, "pin-headed" or "pin-eyed," and those which display the anthers,
"thrum-eyed." (1/2. In Johnson's Dictionary, "thrum" is said to be the ends of
weavers' threads; and I suppose that some weaver who cultivated the Polyanthus
invented this name, from being struck with some degree of resemblance between
the cluster of anthers in the mouth of the corolla and the ends of his threads.)
I will designate the two forms as the long-styled and short-styled.

The pistil in the long-styled form is almost exactly twice as long as that of
the short-styled. The stigma stands in the mouth of the corolla or projects just
above it, and is thus externally visible. It stands high above the anthers,
which are situated halfway down the tube and cannot be easily seen. In the
short-styled form the anthers are attached near the mouth of the tube, and
therefore stand above the stigma, which is seated in about the middle of the
tubular corolla. The corolla itself is of a different shape in the two forms;
the throat or expanded portion above the attachment of the anthers being much
longer in the long-styled than in the short-styled form. Village children notice
this difference, as they can best make necklaces by threading and slipping the
corollas of the long-styled flowers into one another. But there are much more
important differences. The stigma in the long-styled form is globular; in the
short-styled it is depressed on the summit, so that the longitudinal axis of the
former is sometimes nearly double that of the latter. Although somewhat variable
in shape, one difference is persistent, namely, in roughness: in some specimens
carefully compared, the papillae which render the stigma rough were in the long-
styled form from twice to thrice as long as in the short-styled. The anthers do
not differ in size in the two forms, which I mention because this is the case
with some heterostyled plants. The most remarkable difference is in the pollen-
grains. I measured with the micrometer many specimens, both dry and wet, taken
from plants growing in different situations, and always found a palpable
difference. The grains distended with water from the short-styled flowers were
about .038 millimetres (10 to 11/7000 of an inch) in diameter, whilst those from
the long-styled were about .0254 millimetres (7/7000 of an inch), which is in
the ratio of 100 to 67. The pollen-grains therefore from the longer stamens of
the short-styled form are plainly larger than those from the shorter stamens of
the long-styled. When examined dry, the smaller grains are seen under a low
power to be more transparent than the larger grains, and apparently in a greater
degree than can be accounted for by their less diameter. There is also a
difference in shape, the grains from the short-styled plants being nearly
spherical, those from the long-styled being oblong with the angles rounded; this
difference disappears when the grains are distended with water. The long-styled
plants generally tend to flower a little before the short-styled: for instance,
I had twelve plants of each form growing in separate pots and treated in every
respect alike; and at the time when only a single short-styled plant was in
flower, seven of the long-styled had expanded their flowers.

We shall, also, presently see that the short-styled plants produce more seed
than the long-styled. It is remarkable, according to Professor Oliver, that the
ovules in the unexpanded and unimpregnated flowers of the latter are
considerably larger than those of the short-styled flowers (1/3. 'Natural
History Review' July 1862 page 237.); and this I suppose is connected with the
long-styled flowers producing fewer seeds, so that the ovules have more space
and nourishment for rapid development.

To sum up the differences:--The long-styled plants have a much longer pistil,
with a globular and much rougher stigma, standing high above the anthers. The
stamens are short; the grains of pollen smaller and oblong in shape. The upper
half of the tube of the corolla is more expanded. The number of seeds produced
is smaller and the ovules larger. The plants tend to flower first.

The short-styled plants have a short pistil, half the length of the tube of the
corolla, with a smooth depressed stigma standing beneath the anthers. The
stamens are long; the grains of pollen are spherical and larger. The tube of the
corolla is of uniform diameter except close to the upper end. The number of
seeds produced is larger.

I have examined a large number of flowers; and though the shape of the stigma
and the length of the pistil both vary, especially in the short-styled form, I
have never met with any transitional states between the two forms in plants
growing in a state of nature. There is never the slightest doubt under which
form a plant ought to be classed. The two kinds of flowers are never found on
the same individual plant. I marked many cowslips and primroses, and on the
following year all retained the same character, as did some in my garden which
flowered out of their proper season in the autumn. Mr. W. Wooler, of Darlington,
however, informs us that he has seen early blossoms on the Polyanthus, which
were not long-styled, but became so later in the season. (1/4. I have proved by
numerous experiments, hereafter to be given, that the Polyanthus is a variety of
Primula veris.) Possibly in this case the pistils may not have been fully
developed during the early spring. An excellent proof of the permanence of the
two forms may be seen in nursery-gardens, where choice varieties of the
Polyanthus are propagated by division; and I found whole beds of several
varieties, each consisting exclusively of the one or the other form. The two
forms exist in the wild state in about equal numbers: I collected 522 umbels
from plants growing in several stations, taking a single umbel from each plant;
and 241 were long-styled, and 281 short-styled. No difference in tint or size
could be perceived in the two great masses of flowers.

We shall presently see that most of the species of Primula exist under two
analogous forms; and it may be asked what is the meaning of the above-described
important differences in their structure? The question seems well worthy of
careful investigation, and I will give my observations on the cowslip in detail.
The first idea which naturally occurred to me was, that this species was tending
towards a dioecious condition; that the long-styled plants, with their longer
pistils, rougher stigmas, and smaller pollen-grains, were more feminine in
nature, and would produce more seed;--that the short-styled plants, with their
shorter pistils, longer stamens and larger pollen-grains, were more masculine in
nature. Accordingly, in 1860, I marked a few cowslips of both forms growing in
my garden, and others growing in an open field, and others in a shady wood, and
gathered and weighed the seed. In all the lots the short-styled plants yielded,
contrary to my expectation, most seed. Taking the lots together, the following
is the result:--

TABLE 1.1.

Column 1: Plant.
Column 2: Number of Plants.
Column 3: Number of Umbels Produced.
Column 4: Number of Capsules Produced.
Column 5: Weight of Seed In Grains.

Short-styled cowslips :  9 : 33 : 199 : 83.
Long-styled cowslips  : 13 : 51 : 261 : 91.

If we compare the weight from an equal number of plants, and from an equal
number of umbels, and from an equal number of capsules of the two forms, we get
the following results:--

TABLE 1.2.

Column 1: Plant.
Column 2: Number of Plants.
Column 3: Weight of Seed in grains.
...
Column 4: Number of Umbels.
Column 5: Weight of Seed.
...
Column 6: Number of Capsules.
Column 7: Weight of Seed in grains.

Short-styled cowslips : 10 : 92 :: 100 : 251 :: 100 : 41.
Long-styled cowslips : 10 : 70 :: 100 : 178 :: 100 : 34.

So that, by all these standards of comparison, the short-styled form is the more
fertile; if we take the number of umbels (which is the fairest standard, for
large and small plants are thus equalised), the short-styled plants produce more
seed than the long-styled, in the proportion of nearly four to three.

In 1861 the trial was made in a fuller and fairer manner. A number of wild
plants had been transplanted during the previous autumn into a large bed in my
garden, and all were treated alike; the result was:--

TABLE 1.3.

Column 1: Plant.
Column 2: Number of Plants.
Column 3: Number of Umbels.
Column 4: Weight of Seed in grains.

Short-styled cowslips : 47 : 173 : 745.
Long-styled cowslips  : 58 : 208 : 692.

These figures give us the following proportions:--

TABLE 1.4.

Column 1: Plant.
Column 2: Number of Plants.
Column 3: Weight of Seed in grains.
...
Column 4: Number of Umbels.
Column 5: Weight of Seed in grains.

Short-styled cowslips : 100 : 1585 :: 100 : 430.
Long-styled cowslips  : 100 : 1093 :: 100 : 332.

The season was much more favourable this year than the last; the plants also now
grew in good soil, instead of in a shady wood or struggling with other plants in
the open field; consequently the actual produce of seed was considerably larger.
Nevertheless we have the same relative result; for the short-styled plants
produced more seed than the long-styled in nearly the proportion of three to
two; but if we take the fairest standard of comparison, namely, the product of
seeds from an equal number of umbels, the excess is, as in the former case,
nearly as four to three.

Looking to these trials made during two successive years on a large number of
plants, we may safely conclude that the short-styled form is more productive
than the long-styled form, and the same result holds good with some other
species of Primula. Consequently my anticipation that the plants with longer
pistils, rougher stigmas, shorter stamens and smaller pollen-grains, would prove
to be more feminine in nature, is exactly the reverse of the truth.

In 1860 a few umbels on some plants of both the long-styled and short-styled
form, which had been covered by a net, did not produce any seed, though other
umbels on the same plants, artificially fertilised, produced an abundance of
seed; and this fact shows that the mere covering in itself was not injurious.
Accordingly, in 1861, several plants were similarly covered just before they
expanded their flowers; these turned out as follows:--

TABLE 1.5.

Column 1: Plant.
Column 2: Number of Plants.
Column 3: Number of Umbels produced.
Column 4: Product of Seed.

Short-styled :  6 : 24 : 1.3 grain weight of seed, or about 50 in number.
Long-styled  : 18 : 74 : Not one seed.

Judging from the exposed plants which grew all round in the same bed, and had
been treated in the same manner, excepting that they had been exposed to the
visits of insects, the above six short-styled plants ought to have produced 92
grains' weight of seed instead of only 1.3; and the eighteen long-styled plants,
which produced not one seed, ought to have produced above 200 grains' weight.
The production of a few seeds by the short-styled plants was probably due to the
action of Thrips or of some other minute insect. It is scarcely necessary to
give any additional evidence, but I may add that ten pots of Polyanthuses and
cowslips of both forms, protected from insects in my greenhouse, did not set one
pod, though artificially fertilised flowers in other pots produced an abundance.
We thus see that the visits of insects are absolutely necessary for the
fertilisation of Primula veris. If the corolla of the long-styled form had
dropped off, instead of remaining attached in a withered state to the ovarium,
the anthers attached to the lower part of the tube with some pollen still
adhering to them would have been dragged over the stigma, and the flowers would
have been partially self-fertilised, as is the case with Primula Sinensis
through this means. It is a rather curious fact that so trifling a difference as
the falling-off of the withered corolla, should make a very great difference in
the number of seeds produced by a plant if its flowers are not visited by
insects.

The flowers of the cowslip and of the other species of the genus secrete plenty
of nectar; and I have often seen humble bees, especially B. hortorum and
muscorum, sucking the former in a proper manner, though they sometimes bite
holes through the corolla. (1/5. H. Muller has also seen Anthophora pilipes and
a Bombylius sucking the flowers. 'Nature' December 10, 1874 page 111.) No doubt
moths likewise visit the flowers, as one of my sons caught Cucullia verbasci in
the act. The pollen readily adheres to any thin object which is inserted into a
flower. The anthers in the one form stand nearly, but not exactly, on a level
with the stigma of the other; for the distance between the anthers and stigma in
the short-styled form is greater than that in the long-styled, in the ratio of
100 to 90. This difference is the result of the anthers in the long-styled form
standing rather higher in the tube than does the stigma in the short-styled, and
this favours their pollen being deposited on it. It follows from the position of
the organs that if the proboscis of a dead humble-bee, or a thick bristle or
rough needle, be pushed down the corolla, first of one form and then of the
other, as an insect would do in visiting the two forms growing mingled together,
pollen from the long-stamened form adheres round the base of the object, and is
left with certainty on the stigma of the long-styled form; whilst pollen from
the short stamens of the long-styled form adheres a little way above the
extremity of the object, and some is generally left on the stigma of the other
form. In accordance with this observation I found that the two kinds of pollen,
which could easily be recognised under the microscope, adhered in this manner to
the proboscides of the two species of humble-bees and of the moth, which were
caught visiting the flowers; but some small grains were mingled with the larger
grains round the base of the proboscis, and conversely some large grains with
the small grains near the extremity of the proboscis. Thus pollen will be
regularly carried from the one form to the other, and they will reciprocally
fertilise one another. Nevertheless an insect in withdrawing its proboscis from
the corolla of the long-styled form cannot fail occasionally to leave pollen
from the same flower on the stigma; and in this case there might be self-
fertilisation. But this will be much more likely to occur with the short-styled
form; for when I inserted a bristle or other such object into the corolla of
this form, and had, therefore, to pass it down between the anthers seated round
the mouth of the corolla, some pollen was almost invariably carried down and
left on the stigma. Minute insects, such as Thrips, which sometimes haunt the
flowers, would likewise be apt to cause the self-fertilisation of both forms.

The several foregoing facts led me to try the effects of the two kinds of pollen
on the stigmas of the two forms. Four essentially different unions are possible;
namely, the fertilisation of the stigma of the long-styled form by its own-form
pollen, and by that of the short-styled; and the stigma of the short-styled form
by its own-form pollen, and by that of the long-styled. The fertilisation of
either form with pollen from the other form may be conveniently called a
LEGITIMATE UNION, from reasons hereafter to be made clear; and that of either
form with its own-form pollen an ILLEGITIMATE UNION. I formerly applied the term
"heteromorphic" to the legitimate unions, and "homomorphic" to the illegitimate
unions; but after discovering the existence of trimorphic plants, in which many
more unions are possible, these two terms ceased to be applicable. The
illegitimate unions of both forms might have been tried in three ways; for a
flower of either form may be fertilised with pollen from the same flower, or
with that from a another flower on the same plant, or with that from a distinct
plant of the same form. But to make my experiments perfectly fair, and to avoid
any evil result from self-fertilisation or too close interbreeding, I have
invariably employed pollen from a distinct plant of the same form for the
illegitimate unions of all the species; and therefore it may be observed that I
have used the term "own-form pollen" in speaking of such unions. The several
plants in all my experiments were treated in exactly the same manner, and were
carefully protected by fine nets from the access of insects, excepting Thrips,
which it is impossible to exclude. I performed all the manipulations myself, and
weighed the seeds in a chemical balance; but during many subsequent trials I
followed the more accurate plan of counting the seeds. Some of the capsules
contained no seeds, or only two or three, and these are excluded in the column
headed "good capsules" in several of the following tables:--

TABLE 1.6. Primula veris.

Column 1: Nature of the Union.
Column 2: Number of Flowers fertilised.
Column 3: Number of Capsules produced.
Column 4: Number of good Capsules.
Column 5: Weight of Seed in grains.
Column 6: Calculated Weight of Seed from 100 good Capsules.

Long-styled by pollen of short-styled. Legitimate union :
22 : 15 : 14 :  8.8 : 62.

Long-styled by own-form pollen. Illegitimate union :
20 :  8 :  5 :  2.1 : 42.

Short-styled by pollen of long-styled. Legitimate union :
13 : 12 : 11 :  4.9 : 44.

Short-styled by own-form pollen. Illegitimate union :
15 :  8 :  6 :  1.8 : 30.

SUMMARY:

The two legitimate unions :
35 : 27 : 25 : 13.7 : 54.

The two illegitimate unions :
35 : 16 : 11 :  3.9 : 35.

The results may be given in another form (Table 1.7) by comparing, first, the
number of capsules, whether good or bad, or of the good alone, produced by 100
flowers of both forms when legitimately and illegitimately fertilised; secondly,
by comparing the weight of seed in 100 of these capsules, whether good or bad;
or, thirdly, in 100 of the good capsules.

TABLE 1.7. Primula veris.

Column 1: Nature of the Union.
Column 2: Number of Flowers fertilised.
Column 3: Number of Capsules.
Column 4: Number of good Capsules.
Column 5: Weight of Seed in grains.
...
Column 6: Number of Capsules.
Column 7: Weight of Seed in grains.
...
Column 8: Number of good Capsules.
Column 9: Weight of Seed in grains.

The two legitimate unions :
100 : 77 : 71 : 39 :: 100 : 50 :: 100 : 54.

The two illegitimate unions :
100 : 45 : 31 : 11 :: 100 : 24 :: 100 : 35.

We here see that the long-styled flowers fertilised with pollen from the short-
styled yield more capsules, especially good ones (i.e. containing more than one
or two seeds), and that these capsules contain a greater proportional weight of
seeds than do the flowers of the long-styled when fertilised with pollen from a
distinct plant of the same form. So it is with the short-styled flowers, if
treated in an analogous manner. Therefore I have called the former method of
fertilisation a legitimate union, and the latter, as it fails to yield the full
complement of capsules and seeds, an illegitimate union. These two kinds of
union are graphically represented in Figure 1.2.

(FIGURE 1.2. Primula veris.
Graphic representation of two kinds of union between:
Left: Long-styled form.
Right: Short-styled form.)

If we consider the results of the two legitimate unions taken together and the
two illegitimate ones, as shown in Table 1.7, we see that the former compared
with the latter yielded capsules, whether containing many seeds or only a few,
in the proportion of 77 to 45, or as 100 to 58. But the inferiority of the
illegitimate unions is here perhaps too great, for on a subsequent occasion 100
long-styled and short-styled flowers were illegitimately fertilised, and they
together yielded 53 capsules: therefore the rate of 77 to 53, or as 100 to 69,
is a fairer one than that of 100 to 58. Returning to Table 1.7, if we consider
only the good capsules, those from the two legitimate unions were to those from
the two illegitimate in number as 71 to 31, or as 100 to 44. Again, if we take
an equal number of capsules, whether good or bad, from the legitimately and
illegitimately fertilised flowers, we find that the former contained seeds by
weight compared with the latter as 50 to 24, or as 100 to 48; but if all the
poor capsules are rejected, of which many were produced by the illegitimately
fertilised flowers, the proportion is 54 to 35, or as 100 to 65. In this and all
other cases, the relative fertility of the two kinds of union can, I think, be
judged of more truly by the average number of seeds per capsule than by the
proportion of flowers which yield capsules. The two methods might have been
combined by giving the average number of seeds produced by all the flowers which
were fertilised, whether they yielded capsules or not; but I have thought that
it would be more instructive always to show separately the proportion of flowers
which produced capsules, and the average number of apparently good seeds which
the capsules contained.

Flowers legitimately fertilised set seeds under conditions which cause the
almost complete failure of illegitimately fertilised flowers. Thus in the spring
of 1862 forty flowers were fertilised at the same time in both ways. The plants
were accidentally exposed in the greenhouse to too hot a sun, and a large number
of umbels perished. Some, however, remained in moderately good health, and on
these there were twelve flowers which had been fertilised legitimately, and
eleven which had been fertilised illegitimately. The twelve legitimate unions
yielded seven fine capsules, containing on an average each 57.3 good seeds;
whilst the eleven illegitimate unions yielded only two capsules, of which one
contained 39 seeds, but so poor, that I do not suppose one would have
germinated, and the other contained 17 fairly good seeds.

From the facts now given the superiority of a legitimate over an illegitimate
union admits of not the least doubt; and we have here a case to which no
parallel exists in the vegetable or, indeed, in the animal kingdom. The
individual plants of the present species, and as we shall see of several other
species of Primula, are divided into two sets or bodies, which cannot be called
distinct sexes, for both are hermaphrodites; yet they are to a certain extent
sexually distinct, for they require reciprocal union for perfect fertility. As
quadrupeds are divided into two nearly equal bodies of different sexes, so here
we have two bodies, approximately equal in number, differing in their sexual
powers and related to each other like males and females. There are many
hermaphrodite animals which cannot fertilise themselves, but most unite with
another hermaphrodite. So it is with numerous plants; for the pollen is often
mature and shed, or is mechanically protruded, before the flower's own stigma is
ready; and such flowers absolutely require the presence of another hermaphrodite
for sexual union. But with the cowslip and various other species of Primula
there is this wide difference, that one individual, though it can fertilise
itself imperfectly, must unite with another individual for full fertility; it
cannot, however, unite with any other individual in the same manner as an
hermaphrodite plant can unite with any other one of the same species; or as one
snail or earth-worm can unite with any other hermaphrodite individual. On the
contrary, an individual belonging to one form of the cowslip in order to be
perfectly fertile must unite with one of the other form, just as a male
quadruped must and can unite only with the female.

I have spoken of the legitimate unions as being fully fertile; and I am fully
justified in doing so, for flowers artificially fertilised in this manner
yielded rather more seeds than plants naturally fertilised in a state of nature.
The excess may be attributed to the plants having been grown separately in good
soil. With respect to the illegitimate unions, we shall best appreciate their
degree of lessened fertility by the following facts. Gartner estimated the
sterility of the unions between distinct species, in a manner which allows of a
strict comparison with the results of the legitimate and illegitimate unions of
Primula. (1/6. 'Versuche uber die Bastarderzeugung' 1849 page 216.) With P.
veris, for every 100 seeds yielded by the two legitimate unions, only 64 were
yielded by an equal number of good capsules from the two illegitimate unions.
With P. Sinensis, as we shall hereafter see, the proportion was nearly the same-
-namely, as 100 to 62. Now Gartner has shown that, on the calculation of
Verbascum lychnitis yielding with its own pollen 100 seeds, it yielded when
fertilised by the pollen of Verbascum Phoeniceum 90 seeds; by the pollen of
Verbascum nigrum, 63 seeds; by that of Verbascum blattaria, 62 seeds. So again,
Dianthus barbatus fertilised by the pollen of D. superbus yielded 81 seeds, and
by the pollen of D. japonicus 66 seeds, relatively to the 100 seeds produced by
its own pollen. We thus see--and the fact is highly remarkable--that with
Primula the illegitimate unions relatively to the legitimate are more sterile
than crosses between distinct species of other genera relatively to their pure
unions. Mr. Scott has given a still more striking illustration of the same fact:
he crossed Primula auricula with pollen of four other species (P. palinuri,
viscosa, hirsuta, and verticillata), and these hybrid unions yielded a larger
average number of seeds than did P. auricula when fertilised illegitimately with
its own-form pollen. (1/7. 'Journal of the Linnean Society Botany' volume 8 1864
page 93.)

The benefit which heterostyled dimorphic plants derive from the existence of the
two forms is sufficiently obvious, namely, the intercrossing of distinct plants
being thus ensured. (1/8. I have shown in my work on the 'Effects of Cross and
Self-fertilisation' how greatly the offspring from intercrossed plants profit in
height, vigour, and fertility.) Nothing can be better adapted for this end than
the relative positions of the anthers and stigmas in the two forms, as shown in
Figure 1.2; but to this whole subject I shall recur. No doubt pollen will
occasionally be placed by insects or fall on the stigma of the same flower; and
if cross-fertilisation fails, such self-fertilisation will be advantageous to
the plant, as it will thus be saved from complete barrenness. But the advantage
is not so great as might at first be thought, for the seedlings from
illegitimate unions do not generally consist of both forms, but all belong to
the parent form; they are, moreover, in some degree weakly in constitution, as
will be shown in a future chapter. If, however, a flower's own pollen should
first be placed by insects or fall on the stigma, it by no means follows that
cross-fertilisation will be thus prevented. It is well known that if pollen from
a distinct species be placed on the stigma of a plant, and some hours afterwards
its own pollen be placed on it, the latter will be prepotent and will quite
obliterate any effect from the foreign pollen; and there can hardly be a doubt
that with heterostyled dimorphic plants, pollen from the other form will
obliterate the effects of pollen from the same form, even when this has been
placed on the stigma a considerable time before. To test this belief, I placed
on several stigmas of a long-styled cowslip plenty of pollen from the same
plant, and after twenty-four hours added some from a short-styled dark-red
Polyanthus, which is a variety of the cowslip. From the flowers thus treated 30
seedlings were raised, and all these, without exception, bore reddish flowers;
so that the effect of pollen from the same form, though placed on the stigmas
twenty-four hours previously, was quite destroyed by that of pollen from a plant
belonging to the other form.

Finally, I may remark that of the four kinds of unions, that of the short-styled
illegitimately fertilised with its own-form pollen seems to be the most sterile
of all, as judged by the average number of seeds, which the capsules contained.
A smaller proportion, also, of these seeds than of the others germinated, and
they germinated more slowly. The sterility of this union is the more remarkable,
as it has already been shown that the short-styled plants yield a larger number
of seeds than the long-styled, when both forms are fertilised, either naturally
or artificially, in a legitimate manner.

In a future chapter, when I treat of the offspring from heterostyled dimorphic
and trimorphic plants illegitimately fertilised with their own-form pollen, I
shall have occasion to show that with the present species and several others,
equal-styled varieties sometimes appear.

Primula elatior, Jacq.
Bardfield oxlip of English authors.

This plant, as well as the last or cowslip (P. veris, vel officinalis), and the
primrose (P. vulgaris, vel acaulis) have been considered by some botanists as
varieties of the same species. But they are all three undoubtedly distinct, as
will be shown in the next chapter. The present species resembles to a certain
extent in general appearance the common oxlip, which is a hybrid between the
cowslip and primrose. Primula elatior is found in England only in two or three
of the eastern counties; and I was supplied with living plants by Mr. Doubleday,
who, as I believe, first called attention to its existence in England. It is
common in some parts of the Continent; and H. Muller has seen several kinds of
humble-bees and other bees, and Bombylius, visiting the flowers in North
Germany. (1/9. 'Die Befruchtung der Blumen' page 347.)

The results of my trials on the relative fertility of the two forms, when
legitimately and illegitimately fertilised, are given in Table 1.8.

TABLE 1.8. Primula elatior.

Column 1: Nature of the Union.
Column 2: Number of Flowers fertilised.
Column 3: Number of good Capsules produced.
Column 4: Maximum Number of Seeds in any one Capsule.
Column 5: Minimum Number of Seeds in any one Capsule.
Column 6: Average Number of Seeds per Capsule.

Long-styled by pollen of short-styled. Legitimate union :
10 :  6 : 62  : 34 : 46.5.

Long-styled by own-form pollen. Illegitimate union :
20 :  4 : 49* :  2 : 27.7.
(*These seeds were so poor and small that they could hardly have germinated.)

Short-styled by pollen of long-styled. Legitimate union:
10 :  8 : 61  : 37 : 47.7.

Short-styled by own-form pollen. Illegitimate union :
17 :  3 : 19  :  9 : 12.1.

SUMMARY:

The two legitimate unions together :
20 : 14 : 62  : 37 : 47.1.

The two illegitimate unions together :
37 :  7 : 49* :  2 : 35.5.
(*These seeds were so poor and small that they could hardly have germinated.)

If we compare the fertility of the two legitimate unions taken together with
that of the two illegitimate unions together, as judged by the proportional
number of flowers which when fertilised in the two methods yielded capsules, the
ratio is as 100 to 27; so that by this standard the present species is much more
sterile than P. veris, when both species are illegitimately fertilised. If we
judge of the relative fertility of the two kinds of unions by the average number
of seeds per capsule, the ratio is as 100 to 75. But this latter number is
probably much too high, as many of the seeds produced by the illegitimately
fertilised long-styled flowers were so small that they probably would not have
germinated, and ought not to have been counted. Several long-styled and short-
styled plants were protected from the access of insects, and must have been
spontaneously self-fertilised. They yielded altogether only six capsules,
containing any seeds; and their average number was only 7.8 per capsule. Some,
moreover, of these seeds were so small that they could hardly have germinated.

Herr W. Breitenbach informs me that he examined, in two sites near the Lippe (a
tributary of the Rhine), 894 flowers produced by 198 plants of this species; and
he found 467 of these flowers to be long-styled, 411 short-styled, and 16 equal-
styled. I have heard of no other instance with heterostyled plants of equal-
styled flowers appearing in a state of nature, though far from rare with plants
which have been long cultivated. It is still more remarkable that in eighteen
cases the same plant produced both long-styled and short-styled, or long-styled
and equal-styled flowers; and in two out of the eighteen cases, long-styled,
short-styled, and equal-styled flowers. The long-styled flowers greatly
preponderated on these eighteen plants,--61 consisting of this form, 15 of
equal-styled, and 9 of the short-styled form.

Primula vulgaris (var. acaulis, Linn.)
The primrose of English Writers.

(FIGURE 1.3. Outlines of pollen-grains of Primula vulgaris, distended with
water, much magnified and drawn under the camera lucida. The upper and smaller
grains from the long-styled form; the lower and larger grains from the short-
styled.)

Mr. J. Scott examined 100 plants growing near Edinburgh, and found 44 to be
long-styled, and 56 short-styled; and I took by chance 79 plants in Kent, of
which 39 were long-styled and 40 short-styled; so that the two lots together
consisted of 83 long-styled and 96 short-styled plants. In the long-styled form
the pistil is to that of the short-styled in length, from an average of five
measurements, as 100 to 51. The stigma in the long-styled form is conspicuously
more globose and much more papillose than in the short-styled, in which latter
it is depressed on the summit; it is equally broad in the two forms. In both it
stands nearly, but not exactly, on a level with the anthers of the opposite
form; for it was found, from an average of 15 measurements, that the distance
between the middle of the stigma and the middle of the anthers in the short-
styled form is to that in the long-styled as 100 to 93. The anthers do not
differ in size in the two forms. The pollen-grains from the short-styled flowers
before they were soaked in water were decidedly broader, in proportion to their
length, than those from the long-styled; after being soaked they were relatively
to those from the long-styled as 100 to 71 in diameter, and more transparent. A
large number of flowers from the two forms were compared, and 12 of the finest
flowers from each lot were measured, but there was no sensible difference
between them in size. Nine long-styled and eight short-styled plants growing
together in a state of nature were marked, and their capsules collected after
they had been naturally fertilised; and the seeds from the short-styled weighed
exactly twice as much as those from an equal number of long-styled plants. So
that the primrose resembles the cowslip in the short-styled plants, being the
more productive of the two forms. The results of my trials on the fertility of
the two forms, when legitimately and illegitimately fertilised, are given in
Table 1.9.

TABLE 1.9. Primula vulgaris.

Column 1: Nature of the Union.
Column 2: Number of Flowers fertilised.
Column 3: Number of good Capsules produced.
Column 4: Maximum Number of Seeds in any one Capsule.
Column 5: Minimum Number of Seeds in any one Capsule.
Column 6: Average Number of Seeds per Capsule.

Long-styled by pollen of short-styled. Legitimate union :
12 : 11 : 77 : 47 : 66.9.

Long-styled by own-form pollen. Illegitimate union :
21 : 14 : 66 : 30 : 52.2.

Short-styled by pollen of long-styled. Legitimate union:
 8 :  7 : 75 : 48 : 65.0.

Short-styled by own-form pollen. Illegitimate union :
18 :  7 : 43 :  5 : 18.8 (This average is perhaps rather too low).

SUMMARY:

The two legitimate unions together :
20 : 18 : 77 : 47 : 66.0.

The two illegitimate unions together :
39 : 21 : 66 :  5 : 35.5 (This average is perhaps rather too low).

We may infer from this table that the fertility of the two legitimate unions
taken together is to that of the two illegitimate unions together, as judged by
the proportional number of flowers which when fertilised in the two methods
yielded capsules, as 100 to 60. If we judge by the average number of seeds per
capsule produced by the two kinds of unions, the ratio is as 100 to 54; but this
latter figure is perhaps rather too low. It is surprising how rarely insects can
be seen during the day visiting the flowers, but I have occasionally observed
small kinds of bees at work; I suppose, therefore, that they are commonly
fertilised by nocturnal Lepidoptera. The long-styled plants when protected from
insects yield a considerable number of capsules, and they thus differ remarkably
from the same form of the cowslip, which is quite sterile under the same
circumstances. Twenty-three spontaneously self-fertilised capsules from this
form contained, on an average, 19.2 seeds. The short-styled plants produced
fewer spontaneously self-fertilised capsules, and fourteen of them contained
only 6.2 seeds per capsule. The self-fertilisation of both forms was probably
aided by Thrips, which abounded within the flowers; but these minute insects
could not have placed nearly sufficient pollen on the stigmas, as the
spontaneously self-fertilised capsules contained much fewer seeds, on an
average, than those (as may be seen in Table 1.9.) which were artificially
fertilised with their own-form pollen. But this difference may perhaps be
attributed in part to the flowers in the table having been fertilised with
pollen from a distinct plant belonging to the same form; whilst those which were
spontaneously self-fertilised no doubt generally received their own pollen. In a
future part of this volume some observations will be given on the fertility of a
red-coloured variety of the primrose.

Primula Sinensis.

In the long-styled form the pistil is about twice as long as that of the short-
styled, and the stamens differ in a corresponding, but reversed, manner. The
stigma is considerably more elongated and rougher than that of the short-styled,
which is smooth and almost spherical, being somewhat depressed on the summit;
but the stigma varies much in all its characters, the result, probably, of
cultivation. The pollen-grains of the short-styled form, according to
Hildebrand, are 7 divisions of the micrometer in length and 5 in breadth;
whereas those of the long-styled are only 4 in length and 3 in breadth. (1/10.
After the appearance of my paper this author published some excellent
observations on the present species 'Botanische Zeitung' January 1, 1864, and he
shows that I erred greatly about the size of the pollen-grains in the two forms.
I suppose that by mistake I measured twice over pollen-grains from the same
form.) The grains, therefore, of the short-styled are to those of the long-
styled in length as 100 to 57. Hildebrand also remarked, as I had done in the
case of P. veris, that the smaller grains from the long-styled are much more
transparent than the larger ones from the short-styled form. We shall hereafter
see that this cultivated plant varies much in its dimorphic condition and is
often equal-styled. Some individuals may be said to be sub-heterostyled; thus in
two white-flowered plants the pistil projected above the stamens, but in one of
them it was longer and had a more elongated and rougher stigma, than in the
other; and the pollen-grains from the latter were to those from the plant with a
more elongated pistil only as 100 to 88 in diameter, instead of as 100 to 57.
The corolla of the long-styled and short-styled form differs in shape, in the
same manner as in P. veris. The long-styled plants tend to flower before the
short-styled. When both forms were legitimately fertilised, the capsules from
the short-styled plants contained, on an average, more seeds than those from the
long-styled, in the ratio of 12.2 to 9.3 by weight, that is, as 100 to 78. In
Table 1.10 we have the results of two sets of experiments tried at different
periods.

TABLE 1.10. Primula Sinensis.

Column 1: Nature of the Union.
Column 2: Number of Flowers fertilised.
Column 3: Number of good Capsules produced.
Column 4: Average Weight of Seeds per Capsule.
...
Column 5: Average Number of Seeds per Capsule as ascertained on a subsequent
occasion.

Long-styled by pollen of short-styled. Legitimate union :
24 : 16 : 0.58 :: 50.

Long-styled by own-form pollen. Illegitimate union :
20 : 13 : 0.45 :: 35.

Short-styled by pollen of long-styled. Legitimate union:
 8 :  8 : 0.76 :: 64.

Short-styled by own-form pollen. Illegitimate union :
 7 :  4 : 0.23 :: 25.

SUMMARY:

The two legitimate unions together :
32 : 24 : 0.64 :: 57.

The two illegitimate unions together :
27 : 17 : 0.40 :: 30.

The fertility, therefore, of the two legitimate unions together to that of the
two illegitimate unions, as judged by the proportional number of flowers which
yielded capsules, is as 100 to 84. Judging by the average weight of seeds per
capsule produced by the two kinds of unions, the ratio is as 100 to 63. On
another occasion a large number of flowers of both forms were fertilised in the
same manner, but no account of their number was kept. The seeds, however, were
carefully counted, and the averages are shown in the right hand column. The
ratio for the number of seeds produced by the two legitimate compared with the
two illegitimate unions is here 100 to 53, which is probably more accurate than
the foregoing one of 100 to 63.

TABLE 1.11. Primula Sinensis (from Hildebrand).

Column 1: Nature of the Union.
Column 2: Number of Flowers fertilised.
Column 3: Number of good Capsules produced.
Column 4: Average Number of Seeds per Capsule.

Long-styled by pollen of short-styled. Legitimate union :
14 : 14 : 41.

Long-styled by own-form pollen, from a distinct plant. Illegitimate union :
26 : 26 : 18.

Long-styled by pollen from same flower. Illegitimate union :
27 : 21 : 17.

Short-styled by pollen of long-styled. Legitimate union:
14 : 14 : 44.

Short-styled by own-form pollen, from a distinct plant. Illegitimate union :
16 : 16 : 20.

Short-styled by pollen from the same flower. Illegitimate union :
21 : 11 : 8.

SUMMARY:

The two legitimate unions together :
28 : 28 : 43.

The two illegitimate unions together (own-form pollen):
42 : 42 : 18.

The two illegitimate unions together (pollen from the same flower ):
48 : 32 : 13.

Hildebrand in the paper above referred to gives the results of his experiments
on the present species; and these are shown in a condensed form in Table 1.11.
Besides using for the illegitimate unions pollen from a distinct plant of the
same form, as was always done by me, he tried, in addition, the effects of the
plant's own pollen. He counted the seeds.

It is remarkable that here all the flowers which were fertilised legitimately,
as well as those fertilised illegitimately with pollen from a distinct plant
belonging to the same form, yielded capsules; and from this fact it might be
inferred that the two forms were reciprocally much more fertile in his case than
in mine. But his illegitimately fertilised capsules from both forms contained
fewer seeds relatively to the legitimately fertilised capsules than in my
experiments; for the ratio in his case is as 42 to 100, instead of, as in mine,
as 53 to 100. Fertility is a very variable element with most plants, being
determined by the conditions to which they are subjected, of which fact I have
observed striking instances with the present species; and this may account for
the difference between my results and those of Hildebrand. His plants were kept
in a room, and perhaps were grown in too small pots or under some other
unfavourable conditions, for his capsules in almost every case contained a
smaller number of seeds than mine, as may be seen by comparing the right hand
columns in Tables 1.10 and 1.11.

The most interesting point in Hildebrand's experiments is the difference in the
effects of illegitimate fertilisation with a flower's own pollen, and with that
from a distinct plant of the same form. In the latter case all the flowers
produced capsules, whilst only 67 out of 100 of those fertilised with their own
pollen produced capsules. The self-fertilised capsules also contained seeds, as
compared with capsules from flowers fertilised with pollen from a distinct plant
of the same form, in the ratio of 72 to 100.

In order to ascertain how far the present species was spontaneously self-
fertile, five long-styled plants were protected by me from insects; and they
bore up to a given period 147 flowers which set 62 capsules; but many of these
soon fell off, showing that they had not been properly fertilised. At the same
time five short-styled plants were similarly treated, and they bore 116 flowers
which ultimately produced only seven capsules. On another occasion 13 protected
long-styled plants yielded by weight 25.9 grains of spontaneously self-
fertilised seeds. At the same time seven protected short-styled plants yielded
only half-a-grain weight of seeds. Therefore the long-styled plants yielded
nearly 24 times as many spontaneously self-fertilised seeds as did the same
number of short-styled plants. The chief cause of this great difference appears
to be, that when the corolla of a long-styled plant falls off, the anthers, from
being situated near the bottom of the tube are necessarily dragged over the
stigma and leave pollen on it, as I saw when I hastened the fall of nearly
withered flowers; whereas in the short-styled flowers, the stamens are seated at
the mouth of the corolla, and in falling off do not brush over the lowly-seated
stigmas. Hildebrand likewise protected some long-styled and short-styled plants,
but neither ever yielded a single capsule. He thinks that the difference in our
results may be accounted for by his plants having been kept in a room and never
having been shaken; but this explanation seems to me doubtful; his plants were
in a less fertile condition than mine, as shown by the difference in the number
of seeds produced, and it is highly probable that their lessened fertility would
have interfered with especial force with their capacity for producing self-
fertilised seeds.

[Primula auricula. (1/11. According to Kerner our garden auriculas are descended
from P. pubescens, Jacq., which is a hybrid between the true P. auricula and
hirsuta. This hybrid has now been propagated for about 300 years, and produces,
when legitimately fertilised, a large number of seeds; the long-styled forms
yielding an average number of 73, and the short-styled 98 seeds per capsule: see
his "Geschichte der Aurikel" 'Zeitschr. des Deutschen und Oest. Alpen-Vereins'
Band 6 page 52. Also 'Die Primulaceen-Bastarten' 'Oest. Botanische Zeitschrift'
1835 Numbers 3, 4 and 5.)

This species is heterostyled, like the preceding ones; but amongst the varieties
distributed by florists the long-styled form is rare, as it is not valued. There
is a much greater relative inequality in the length of the pistil and stamens in
the two forms of the auricula than in the cowslip; the pistil in the long-styled
being nearly four times as long as that in the short-styled, in which it is
barely longer than the ovarium. The stigma is nearly of the same shape in both
forms, but is rougher in the long-styled, though the difference is not so great
as between the two forms of the cowslip. In the long-styled plants the stamens
are very short, rising but little above the ovarium. The pollen-grains of these
short stamens, when distended with water, were barely 5/6000 of an inch in
diameter, whereas those from the long stamens of the short-styled plants were
barely 7/6000, showing a relative difference of about 71 to 100. The smaller
grains of the long-styled plant are also much more transparent, and before
distention with water more triangular in outline than those of the other form.
Mr. Scott compared ten plants of both forms growing under similar conditions,
and found that, although the long-styled plant produced more umbels and more
capsules than the short-styled, yet they yielded fewer seeds, in the ratio of 66
to 100. (1/12. 'Journal of the Linnean Society Botany' volume 8 1864 page 86.)
Three short-styled plants were protected by me from the access of insects, and
they did not produce a single seed. Mr. Scott protected six plants of both
forms, and found them excessively sterile. The pistil of the long-styled form
stands so high above the anthers, that it is scarcely possible that pollen
should reach the stigma without some aid; and one of Mr. Scott's long-styled
plants which yielded a few seeds (only 18 in number) was infested by aphides,
and he does not doubt that these had imperfectly fertilised it.

I tried a few experiments by reciprocally fertilising the two forms in the same
manner as before, but my plants were unhealthy, so I will give, in a condensed
form, the results of Mr. Scott's experiments. For fuller particulars with
respect to this and the five following species, the paper lately referred to may
be consulted. In each case the fertility of the two legitimate unions, taken
together, is compared with that of the two illegitimate unions together, by the
same two standards as before, namely, by the proportional number of flowers
which produced good capsules, and by the average number of seeds per capsule.
The fertility of the legitimate unions is always taken at 100.

By the first standard, the fertility of the two legitimate unions of the
auricula is to that of the two illegitimate unions as 100 to 80; and by the
second standard as 100 to 15.

Primula Sikkimensis.

According to Mr. Scott, the pistil of the long-styled form is fully four times
as long as that of the short-styled, but their stigmas are nearly alike in shape
and roughness. The stamens do not differ so much in relative length as the
pistils. The pollen-grains differ in a marked manner in the two forms; "those of
the long-styled plants are sharply triquetrous, smaller, and more transparent
than those of the short-styled, which are of a bluntly triangular form." The
fertility of the two legitimate unions to that of the two illegitimate unions is
by the first standard as 100 to 95, and by the second standard as 100 to 31.

Primula cortusoides.

The pistil of the long-styled form is about thrice as long as that of the short-
styled, the stigma being double as long and covered with much longer papillae.
The pollen-grains of the short-styled form are, as usual, "larger, less
transparent, and more bluntly triangular than those from the long-styled
plants." The fertility of the two legitimate unions to that of the two
illegitimate unions is by the first standard as 100 to 74, and by the second
standard as 100 to 66.

Primula involucrata.

The pistil of the long-styled form is about thrice as long as that of the short-
styled; the stigma of the former is globular and closely beset with papillae,
whilst that of the short-styled is smooth and depressed on the apex. The pollen-
grains of the two forms differ in size and transparency as before, but not in
shape. The fertility of the two legitimate to that of the two illegitimate
unions is by the first standard as 100 to 72; and by the second standard as 100
to 47.

Primula farinosa.

According to Mr. Scott, the pistil of the long-styled form is only about twice
as long as that of the short-styled. The stigmas of the two forms differ but
little in shape. The pollen-grains differ in the usual manner in size, but not
in form. The fertility of the two legitimate to that of the two illegitimate
unions is by the first standard as 100 to 71, and by the second standard as 100
to 44.]

SUMMARY ON THE FOREGOING HETEROSTYLED SPECIES OF PRIMULA.

TABLE 1.12. Summary on the Fertility of the two Legitimate Unions, compared with
that of the two Illegitimate Unions, in the genus Primula. The former taken at
100.

Column 1: Name of Species.
Column 2: Illegitimate Unions, Judged of by the Proportional Number of Flowers
which produced Capsules.
Column 3: Illegitimate Unions, Judged of by the Average Number (or Weight in
some cases) of Seeds per Capsule.

Primula veris : 69 : 65.

Primula elatior : 27 : 75 (Probably too high).

Primula vulgaris : 60 : 54 (Perhaps too low).

Primula Sinensis : 84 : 63.

Primula Sinensis (second trial) : ? : 53.
Primula Sinensis (after Hildebrand) : 100 : 42.

Primula auricula (Scott) : 80 : 15.

Primula Sikkimensis (Scott): 95 : 31.

Primula cortusoides (Scott): 74 : 66.

Primula involucrata (Scott): 72 : 48.

Primula farinosa (Scott): 71 : 44.

Average of the nine species : 88.4 : 61.8.

The fertility of the long-and short-styled plants of the above species of
Primula, when the two forms are fertilised legitimately, and illegitimately with
pollen of the same form taken from a distinct plant, has now been given. The
results are seen in Table 1.12; the fertility being judged by two standards,
namely, by that of the proportional number of flowers which yielded capsules,
and by that of the average number of seeds per capsule. But for full accuracy
many more observations, under varied conditions, would be requisite.

With plants of all kinds some flowers generally fail to produce capsules, from
various accidental causes; but this source of error has been eliminated, as far
as possible, in all the previous cases, by the manner in which the calculations
have been made. Supposing, for instance, that 20 flowers were fertilised
legitimately and yielded 18 capsules, and that 30 flowers were fertilised
illegitimately and yielded 15 capsules, we may assume that on an average an
equal proportion of the flowers in both lots would fail to produce capsules from
various accidental causes; and the ratio of 18/20 to 15/30, or as 100 to 56 (in
whole numbers), would show the proportional number of capsules due to the two
methods of fertilisation; and the number 56 would appear in the left-hand column
of Table 1.12, and in my other tables. With respect to the average number of
seeds per capsule hardly anything need be said: supposing that the legitimately
fertilised capsules contained, on an average, 50 seeds, and the illegitimately
fertilised capsules 25 seeds; then as 50 is to 25 so is 100 to 50; and the
latter number would appear in the right hand column.

It is impossible to look at the above table and doubt that the legitimate unions
between the two forms of the above nine species of Primula are much more fertile
than the illegitimate unions; although in the latter case pollen was always
taken from a distinct plant of the same form. There is, however, no close
correspondence in the two rows of figures, which give, according to the two
standards, the difference of fertility between the legitimate and illegitimate
unions. Thus all the flowers of P. Sinensis which were illegitimately fertilised
by Hildebrand produced capsules; but these contained only 42 per cent of the
number of seeds yielded by the legitimately fertilised capsules. So again, 95
per cent of the illegitimately fertilised flowers of P. Sikkimensis produced
capsules; but these contained only 31 per cent of the number of seeds in the
legitimate capsules. On the other hand, with P. elatior only 27 per cent of the
illegitimately fertilised flowers yielded capsules; but these contained nearly
75 per cent of the legitimate number of seeds. It appears that the setting of
the flowers, that is, the production of capsules whether good or bad, is not so
much influenced by legitimate and illegitimate fertilisation as is the number of
seeds which the capsules contain. For, as may be seen at the bottom of Table
1.12, 88.4 per cent of the illegitimately fertilised flowers yielded capsules;
but these contained only 61.8 per cent of seeds, in comparison, in each case,
with the legitimately fertilised flowers and capsules of the same species.
There is another point which deserves notice, namely, the relative degree of
infertility in the several species of the long-styled and short-styled flowers,
when both are illegitimately fertilised. The data may be found in the earlier
tables, and in those given by Mr. Scott in the Paper already referred to. If we
call the number of seeds per capsule produced by the illegitimately fertilised
long-styled flowers 100, the seeds from the illegitimately fertilised short-
styled flowers will be represented by the following numbers (Table 1.a.):--

TABLE 1.a.

Primula veris : 71.

Primula elatior : 44 (Probably too low).

Primula vulgaris : 36 (Perhaps too low).

Primula Sinensis : 71.

Primula auricula : 119.

Primula Sikkimensis : 57.

Primula cortusoides : 93.

Primula involucrata : 74.

Primula farinosa : 63.

We thus see that, with the exception of P. auricula, the long-styled flowers of
all nine species are more fertile than the short-styled flowers, when both forms
are illegitimately fertilised. Whether P. auricula really differs from the other
species in this respect I can form no opinion, as the result may have been
accidental. The degree of self-fertility of a plant depends on two elements,
namely, on the stigma receiving its own pollen and on its more or less efficient
action when placed there. Now as the anthers of the short-styled flowers of
several species of Primula stand directly above the stigma, their pollen is more
likely to fall on it, or to be carried down to it by insects, than in the case
of the long-styled form. It appears probable, therefore, at first sight, that
the lessened capacity of the short-styled flowers to be fertilised with their
own pollen, is a special adaptation for counteracting their greater liability to
receive their own pollen, and thus for checking self-fertilisation. But from
facts with respect to other species hereafter to be given, this view can hardly
be admitted. In accordance with the above liability, when some of the species of
Primula were allowed to fertilise themselves spontaneously under a net, all
insects being excluded, except such minute ones as Thrips, the short-styled
flowers, notwithstanding their greater innate self-sterility, yielded more seed
than did the long-styled. None of the species, however, when insects were
excluded, made a near approach to full fertility. But the long-styled form of P.
Sinensis gave, under these circumstances, a considerable number of seeds, as the
corolla in falling off drags the anthers, which are seated low down in the tube,
over the stigma, and thus leaves plenty of pollen on it.

HOMOSTYLED SPECIES OF PRIMULA.

It has now been shown that nine of the species in this genus exist under two
forms, which differ not only in structure but in function. Besides these Mr.
Scott enumerates 27 other species which are heterostyled (1/13. H. Muller has
given in 'Nature' December 10, 1874 page 110, a drawing of one of these species,
viz. The alpine P. villosa, and shows that it is fertilised exclusively by
Lepidoptera.); and to these probably others will be hereafter added.
Nevertheless, some species are homostyled; that is, they exist only under a
single form; but much caution is necessary on this head, as several species when
cultivated are apt to become equal-styled. Mr. Scott believes that P. Scotica,
verticillata, a variety of Sibirica, elata, mollis, and longiflora, are truly
homostyled; and to these may be added, according to Axell, P. stricta. (1/14.
Koch was aware that this species was homostyled: see "Treviranus uber Dichogamie
nach Sprengel und Darwin" 'Botanische Zeitung' January 2, 1863 page 4.) Mr.
Scott experimented on P. Scotica, mollis, and verticillata, and found that their
flowers yielded an abundance of seeds when fertilised with their own pollen.
This shows that they are not heterostyled in function. P. Scotica is, however,
only moderately fertile when insects are excluded, but this depends merely on
the coherent pollen not readily falling on the stigma without their aid. Mr.
Scott also found that the capsules of P. verticillata contained rather more seed
when the flowers were fertilised with pollen from a distinct plant than when
with their own pollen; and from this fact he infers that they are sub-
heterostyled in function, though not in structure. But there is no evidence that
two sets of individuals exist, which differ slightly in function and are adapted
for reciprocal fertilisation; and this is the essence of heterostylism. The mere
fact of a plant being more fertile with pollen from a distinct individual than
with its own pollen, is common to very many species, as I have shown in my work
'On the Effects of Cross and Self-fertilisation.'

Hottonia palustris.

This aquatic member of the Primulaceae is conspicuously heterostyled, as the
pistil of the long-styled form projects far out of the flower, the stamens being
enclosed within the tube; whilst the stamens of the short-styled flower project
far outwards, the pistil being enclosed. This difference between the two forms
has attracted the attention of various botanists, and that of Sprengel, in 1793,
who, with his usual sagacity, adds that he does not believe the existence of the
two forms to be accidental, though he cannot explain their purpose. (1/15. 'Das
entdeckte Geheimniss der Nature' page 103.) The pistil of the long-styled form
is more than twice as long as that of the short-styled, with the stigma rather
smaller, though rougher. H. Muller gives figures of the stigmatic papillae of
the two forms, and those of the long-styled are seen to be more than double the
length, and much thicker than the papillae of the short-styled form. (1/16. 'Die
Befruchtung' etc. page 350.) The anthers in the one form do not stand exactly on
a level with the stigma in the other form; for the distance between the organs
is greater in the short-styled than in the long-styled flowers in the proportion
of 100 to 71. In dried specimens soaked in water the anthers of the short-styled
form are larger than those of the long-styled, in the ratio of 100 to 83. The
pollen-grains, also, from the short-styled flowers are conspicuously larger than
those from the long-styled; the ratio between the diameters of the moistened
grains being as 100 to 64, according to my measurements, but according to the
measurements of H. Muller as 100 to 61; and his are probably the more accurate
of the two. The contents of the larger pollen-grains appear more coarsely
granular and of a browner tint, than those in the smaller grains. The two forms
of Hottonia thus agree closely in most respects with those of the heterostyled
species of Primula. The flowers of Hottonia are cross-fertilised, according to
Muller, chiefly by Diptera.

Mr. Scott made a few trials on a short-styled plant, and found that the
legitimate unions were in all ways more fertile than the illegitimate (1/17.
'Journal of the Linnean Society Botany' volume 8 1864 page 79.); but since the
publication of his paper H. Muller has made much fuller experiments, and I give
his results in Table 1.13, drawn up in accordance with my usual plan:--

TABLE 1.13. Hottonia palustris (from H. Muller).

Column 1: Nature of the Union.
Column 2: Number of Capsules examined.
Column 3: Average Number of Seeds per Capsule.

Long-styled by pollen of short-styled. Legitimate union:
34 : 91.4.

Long-styled by own-form pollen, from a distinct plant. Illegitimate union:
18 : 77.5.

Short-styled by pollen of long-styled. Legitimate union:
30 : 66.2.

Short-styled by own-form pollen, from a distinct plant. Illegitimate union:
19 : 18.7.

SUMMARY:

The two legitimate unions together:
64 : 78.8.

The two illegitimate unions together:
37 : 48.1.

The most remarkable point in this table is the small average number of seeds
from the short-styled flowers when illegitimately fertilised, and the unusually
large average number of seeds yielded by the illegitimately fertilised long-
styled flowers, relatively in both cases to the product of the legitimately
fertilised flowers. (1/18. H. Muller says 'Die Befruchtung' etc. page 352, that
the long-styled flowers, when illegitimately fertilised, yield as many seeds as
when legitimately fertilised; but by adding up the number of seeds from all the
capsules produced by the two methods of fertilisation, as given by him, I arrive
at the results shown in Table 1.13. The average number in the long-styled
capsules, when legitimately fertilised, is 91.4, and when illegitimately
fertilised, 77.5; or as 100 to 85. H. Muller agrees with me that this is the
proper manner of viewing the case.) The two legitimate unions compared with the
two illegitimate together yield seeds in the ratio of 100 to 61.

H. Muller also tried the effects of illegitimately fertilising the long-styled
and short-styled flowers with their own pollen, instead of with that from
another plant of the same form; and the results are very striking. For the
capsules from the long-styled flowers thus treated contained, on an average,
only 15.7 seeds instead of 77.5; and those from the short-styled 6.5, instead of
18.7 seeds per capsule. The number 6.5 agrees closely with Mr. Scott's result
from the same form similarly fertilised.

From some observations by Dr. Torrey, Hottonia inflata, an inhabitant of the
United States, does not appear to be heterostyled, but is remarkable from
producing cleistogamic flowers, as will be seen in the last chapter of this
volume.

Besides the genera Primula and Hottonia, Androsace (vel Gregoria, vel Aretia)
vitalliana is heterostyled. Mr. Scott fertilised with their own pollen 21
flowers on three short-styled plants in the Edinburgh Botanic Gardens, and not
one yielded a single seed; but eight of them which were fertilised with pollen
from one of the other plants of the same form, set two empty capsules. (1/19.
See also Treviranus in 'Botanische Zeitung' 1863 page 6 on this plant being
dimorphic.) He was able to examine only dried specimens of the long-styled
forms. But the evidence seems sufficient to leave hardly a doubt that Androsace
is heterostyled. Fritz Muller sent me from South Brazil dried flowers of a
Statice which he believed to be heterostyled. In the one form the pistil was
considerably longer and the stamens slightly shorter than the corresponding
organs in the other form. But as in the shorter-styled form the stigmas reached
up to the anthers of the same flower, and as I could not detect in the dried
specimens of the two forms any difference in their stigmas, or in the size of
their pollen-grains, I dare not rank this plant as heterostyled. From statements
made by Vaucher I was led to think that Soldanella alpina was heterostyled, but
it is impossible that Kerner, who has closely studied this plant, could have
overlooked the fact. So again from other statements it appeared probable that
Pyrola might be heterostyled, but H. Muller examined for me two species in North
Germany, and found this not to be the case.


CHAPTER II.

HYBRID PRIMULAS.

The oxlip a hybrid naturally produced between Primula veris and vulgaris.
The differences in structure and function between the two parent-species.
Effects of crossing long-styled and short-styled oxlips with one another and
with the two forms of both parent-species.
Character of the offspring from oxlips artificially self-fertilised and cross-
fertilised in a state of nature.
Primula elatior shown to be a distinct species.
Hybrids between other heterostyled species of Primula.
Supplementary note on spontaneously produced hybrids in the genus Verbascum.

The various species of Primula have produced in a state of nature throughout
Europe an extraordinary number of hybrid forms. For instance, Professor Kerner
has found no less than twenty-five such forms in the Alps. (2/1. "Die
Primulaceen-Bastarten" 'Oesterr. Botanische Zeitschrift' Jahr 1875 Numbers 3, 4
and 5. See also Godron on hybrid Primulas in 'Bull. Soc. Bot. de France' tome 10
1853 page 178. Also in 'Revue des Sciences Nat.' 1875 page 331.) The frequent
occurrence of hybrids in this genus no doubt has been favoured by most of the
species being heterostyled, and consequently requiring cross-fertilisation by
insects; yet in some other genera, species which are not heterostyled and which
in some respects appear not well adapted for hybrid-fertilisation, have likewise
been largely hybridised. In certain districts of England, the common oxlip--a
hybrid between the cowslip (P. veris, vel officinalis) and the primrose (P.
vulgaris, vel acaulis)--is frequently found, and it occurs occasionally almost
everywhere. Owing to the frequency of this intermediate hybrid form, and to the
existence of the Bardfield oxlip (P. elatior), which resembles to a certain
extent the common oxlip, the claim of the three forms to rank as distinct
species has been discussed oftener and at greater length than that of almost any
other plant. Linnaeus considered P. veris, vulgaris and elatior to be varieties
of the same species, as do some distinguished botanists at the present day;
whilst others who have carefully studied these plants do not doubt that they are
distinct species. The following observations prove, I think, that the latter
view is correct; and they further show that the common oxlip is a hybrid between
P. veris and vulgaris.

The cowslip differs so conspicuously in general appearance from the primrose,
that nothing need here be said with respect to their external characters. (2/2.
The Reverend W.A. Leighton has pointed out certain differences in the form of
the capsules and seed in 'Annals and Magazine of Natural History' 2nd series
volume 2 1848 page 164.) But some less obvious differences deserve notice. As
both species are heterostyled, their complete fertilisation depends on insects.
The cowslip is habitually visited during the day by the larger humble-bees
(namely Bombus muscorum and hortorum), and at night by moths, as I have seen in
the case of Cucullia. The primrose is never visited (and I speak after many
years' observation) by the larger humble-bees, and only rarely by the smaller
kinds; hence its fertilisation must depend almost exclusively on moths. There is
nothing in the structure of the flowers of the two plants which can determine
the visits of such widely different insects. But they emit a different odour,
and perhaps their nectar may have a different taste. Both the long-styled and
short-styled forms of the primrose, when legitimately and naturally fertilised,
yield on an average many more seeds per capsule than the cowslip, namely, in the
proportion of 100 to 55. When illegitimately fertilised they are likewise more
fertile than the two forms of the cowslip, as shown by the larger proportion of
their flowers which set capsules, and by the larger average number of seeds
which the capsules contain. The difference also between the number of seeds
produced by the long-styled and short-styled flowers of the primrose, when both
are illegitimately fertilised, is greater than that between the number produced
under similar circumstances by the two forms of the cowslip. The long-styled
flowers of the primrose when protected from the access of all insects, except
such minute ones as Thrips, yield a considerable number of capsules containing
on an average 19.2 seeds per capsule; whereas 18 plants of the long-styled
cowslip similarly treated did not yield a single seed.

The primrose, as every one knows, flowers a little earlier in the spring than
the cowslip, and inhabits slightly different stations and districts. The
primrose generally grows on banks or in woods, whilst the cowslip is found in
more open places. The geographical range of the two forms is different. Dr.
Bromfield remarks that "the primrose is absent from all the interior region of
northern Europe, where the cowslip is indigenous." (2/3. 'Phytologist' volume 3
page 694.) In Norway, however, both plants range to the same degree of north
latitude. (2/4. H. Lecoq 'Geograph. Bot. de l'Europe' tome 8 1858 pages 141,
144. See also 'Annals and Magazine of Natural History' 9 1842 pages 156, 515.
Also Boreau 'Flore du centre de la France' 1840 tome 2 page 376. With respect to
the rarity of P. veris in western Scotland, see H.C. Watson 'Cybele Britannica'
2 page 293.)

The cowslip and primrose, when intercrossed, behave like distinct species, for
they are far from being mutually fertile. Gartner crossed 27 flowers of P.
vulgaris with pollen of P. veris, and obtained 16 capsules; but these did not
contain any good seed. (2/5. 'Bastarderzeugung' 1849 page 721.) He also crossed
21 flowers of P. veris with pollen of P. vulgaris; and now he got only five
capsules, containing seed in a still less perfect condition. Gartner knew
nothing about heterostylism; and his complete failure may perhaps be accounted
for by his having crossed together the same forms of the cowslip and primrose;
for such crosses would have been of an illegitimate as well as of a hybrid
nature, and this would have increased their sterility. My trials were rather
more fortunate. Twenty-one flowers, consisting of both forms of the cowslip and
primrose, were intercrossed legitimately, and yielded seven capsules (i.e. 33
per cent), containing on an average 42 seeds; some of these seeds, however, were
so poor that they probably would not have germinated. Twenty-one flowers on the
same cowslip and primrose plants were also intercrossed illegitimately, and they
likewise yielded seven capsules (or 33 per cent), but these contained on an
average only 13 good and bad seeds. I should, however, state that some of the
above flowers of the primrose were fertilised with pollen from the polyanthus,
which is certainly a variety of the cowslip, as may be inferred from the perfect
fertility inter se of the crossed offspring from these two plants. (2/6. Mr.
Scott has discussed the nature of the polyanthus ('Proceedings of the Linnean
Society' 8 Botany 1864 page 103), and arrives at a different conclusion; but I
do not think that his experiments were sufficiently numerous. The degree of
infertility of a cross is liable to much fluctuation. Pollen from the cowslip at
first appears rather more efficient on the primrose than that of the polyanthus;
for 12 flowers of both forms of the primrose, fertilised legitimately and
illegitimately with pollen of the cowslip gave five capsules, containing on an
average 32.4 seeds; whilst 18 flowers similarly fertilised by polyanthus-pollen
yielded only five capsules, containing only 22.6 seeds. On the other hand, the
seeds produced by the polyanthus-pollen were much the finest of the whole lot,
and were the only ones which germinated.) To show how sterile these hybrid
unions were I may remind the reader that 90 per cent of the flowers of the
primrose fertilised legitimately with primrose-pollen yielded capsules,
containing on an average 66 seeds; and that 54 per cent of the flowers
fertilised illegitimately yielded capsules containing on an average 35.5 seeds
per capsule. The primrose, especially the short-styled form, when fertilised by
the cowslip, is less sterile, as Gartner likewise observed, than is the cowslip
when fertilised by the primrose. The above experiments also show that a cross
between the same forms of the primrose and cowslip is much more sterile than
that between different forms of these two species.

The seeds from the several foregoing crosses were sown, but none germinated
except those from the short-styled primrose fertilised with pollen of the
polyanthus; and these seeds were the finest of the whole lot. I thus raised six
plants, and compared them with a group of wild oxlips which I had transplanted
into my garden. One of these wild oxlips produced slightly larger flowers than
the others, and this one was identical in every character (in foliage, flower-
peduncle, and flowers) with my six plants, excepting that the flowers of the
latter were tinged of a dingy red colour, from being descended from the
polyanthus.

We thus see that the cowslip and primrose cannot be crossed either way except
with considerable difficulty, that they differ conspicuously in external
appearance, that they differ in various physiological characters, that they
inhabit slightly different stations and range differently. Hence those botanists
who rank these plants as varieties ought to be able to prove that they are not
as well fixed in character as are most species; and the evidence in favour of
such instability of character appears at first sight very strong. It rests,
first, on statements made by several competent observers that they have raised
cowslips, primroses, and oxlips from seeds of the same plant; and, secondly, on
the frequent occurrence in a state of nature of plants presenting every
intermediate gradation between the cowslip and primrose.

The first statement, however, is of little value; for, heterostylism not being
formerly understood, the seed-bearing plants were in no instance protected from
the visits of insects (2/7. One author states in the 'Phytologist' volume 3 page
703 that he covered with bell-glasses some cowslips, primroses, etc., on which
he experimented. He specifies all the details of his experiment, but does not
say that he artificially fertilised his plants; yet he obtained an abundance of
seed, which is simply impossible. Hence there must have been some strange error
in these experiments, which may be passed over as valueless.); and there would
be almost as much risk of an isolated cowslip, or of several cowslips if
consisting of the same form, being crossed by a neighbouring primrose and
producing oxlips, as of one sex of a dioecious plant, under similar
circumstances, being crossed by the opposite sex of an allied and neighbouring
species. Mr. H.C. Watson, a critical and most careful observer, made many
experiments by sowing the seeds of cowslips and of various kinds of oxlips, and
arrived at the following conclusion, namely, "that seeds of a cowslip can
produce cowslips and oxlips, and that seeds of an oxlip can produce cowslips,
oxlips, and primroses." (2/8. 'Phytologist' 2 pages 217, 852; 3 page 43.) This
conclusion harmonises perfectly with the view that in all cases, when such
results have been obtained, the unprotected cowslips have been crossed by
primroses, and the unprotected oxlips by either cowslips or primroses; for in
this latter case we might expect, by the aid of reversion, which notoriously
comes into powerful action with hybrids, that the two parent-forms in appearance
pure, as well as many intermediate gradations, would be occasionally produced.
Nevertheless the two following statements offer considerable difficulty. The
Reverend Professor Henslow raised from seeds of a cowslip growing in his garden,
various kinds of oxlips and one perfect primrose; but a statement in the same
paper perhaps throws light on this anomalous result. (2/9. Loudon's 'Magazine of
Natural History' 3 1830 page 409.) Professor Henslow had previously transplanted
into his garden a cowslip, which completely changed its appearance during the
following year, and now resembled an oxlip. Next year again it changed its
character, and produced, in addition to the ordinary umbels, a few single-
flowered scapes, bearing flowers somewhat smaller and more deeply coloured than
those of the common primrose. From what I have myself observed with oxlips, I
cannot doubt that this plant was an oxlip in a highly variable condition, almost
like that of the famous Cytisus adami. This presumed oxlip was propagated by
offsets, which were planted in different parts of the garden; and if Professor
Henslow took by mistake seeds from one of these plants, especially if it had
been crossed by a primrose, the result would be quite intelligible. Another case
is still more difficult to understand: Dr. Herbert raised, from the seeds of a
highly cultivated red cowslip, cowslips, oxlips of various kinds, and a
primrose. (2/10. 'Transactions of the Horticultural Society' 4 page 19.) This
case, if accurately recorded, which I much doubt, is explicable only on the
improbable assumption that the red cowslip was not of pure parentage. With
species and varieties of many kinds, when intercrossed, one is sometimes
strongly prepotent over the other; and instances are known of a variety crossed
by another, producing offspring which in certain characters, as in colour,
hairiness, etc., have proved identical with the pollen-bearing parent, and quite
dissimilar to the mother-plant (2/11. I have given instances in my work 'On the
Variation of Animals and Plants under Domestication' chapter 15 2nd edition
volume 2 page 69.); but I do not know of any instance of the offspring of a
cross perfectly resembling, in a considerable number of important characters,
the father alone. It is, therefore, very improbable that a pure cowslip crossed
by a primrose should ever produce a primrose in appearance pure. Although the
facts given by Dr. Herbert and Professor Henslow are difficult to explain, yet
until it can be shown that a cowslip or a primrose, carefully protected from
insects, will give birth to at least oxlips, the cases hitherto recorded have
little weight in leading us to admit that the cowslip and primrose are varieties
of one and the same species.

Negative evidence is of little value; but the following facts may be worth
giving:--Some cowslips which had been transplanted from the fields into a
shrubbery were again transplanted into highly manured land. In the following
year they were protected from insects, artificially fertilised, and the seed
thus procured was sown in a hotbed. The young plants were afterwards planted
out, some in very rich soil, some in stiff poor clay, some in old peat, and some
in pots in the greenhouse; so that these plants, 765 in number, as well as their
parents, were subjected to diversified and unnatural treatment; but not one of
them presented the least variation except in size--those in the peat attaining
almost gigantic dimensions, and those in the clay being much dwarfed.

I do not, of course, doubt that cowslips exposed during SEVERAL successive
generations to changed conditions would vary, and that this might occasionally
occur in a state of nature. Moreover, from the law of analogical variation, the
varieties of any one species of Primula would probably in some cases resemble
other species of the genus. For instance I raised a red primrose from seed from
a protected plant, and the flowers, though still resembling those of the
primrose, were borne during one season in umbels on a long foot-stalk like that
of a cowslip.

With regard to the second class of facts in support of the cowslip and primrose
being ranked as mere varieties, namely, the well-ascertained existence in a
state of nature of numerous linking forms (2/12. See an excellent article on
this subject by Mr. H.C. Watson in the 'Phytologist' volume 3 page 43.):--If it
can be shown that the common wild oxlip, which is intermediate in character
between the cowslip and primrose, resembles in sterility and other essential
respects a hybrid plant, and if it can further be shown that the oxlip, though
in a high degree sterile, can be fertilised by either parent-species, thus
giving rise to still finer gradational links, then the presence of such linking
forms in a state of nature ceases to be an argument of any weight in favour of
the cowslip and primrose being varieties, and becomes, in fact, an argument on
the other side. The hybrid origin of a plant in a state of nature can be
recognised by four tests: first, by its occurrence only where both presumed
parent-species exist or have recently existed; and this holds good, as far as I
can discover, with the oxlip; but the P. elatior of Jacq., which, as we shall
presently see, constitutes a distinct species, must not be confounded with the
common oxlip. Secondly, by the supposed hybrid plant being nearly intermediate
in character between the two parent-species, and especially by its resembling
hybrids artificially made between the same two species. Now the oxlip is
intermediate in character, and resembles in every respect, except in the colour
of the corolla, hybrids artificially produced between the primrose and the
polyanthus, which latter is a variety of the cowslip. Thirdly, by the supposed
hybrids being more or less sterile when crossed inter se: but to try this fairly
two distinct plants of the same parentage, and not two flowers on the same
plant, should be crossed; for many pure species are more or less sterile with
pollen from the same individual plant; and in the case of hybrids from
heterostyled species the opposite forms should be crossed. Fourthly and lastly,
by the supposed hybrids being much more fertile when crossed with either pure
parent-species than when crossed inter se, but still not as fully fertile as the
parent-species.

For the sake of ascertaining the two latter points, I transplanted a group of
wild oxlips into my garden. They consisted of one long-styled and three short-
styled plants, which, except in the corolla of one being slightly larger,
resembled each other closely. The trials which were made, and the results
obtained, are shown in tables 2.14, 2.15, 2.16, 2.17 and 2.18. No less than
twenty different crosses are necessary in order to ascertain fully the fertility
of hybrid heterostyled plants, both inter se and with their two parent-species.
In this instance 256 flowers were crossed in the course of four seasons. I may
mention, as a mere curiosity, that if any one were to raise hybrids between two
trimorphic heterostyled species, he would have to make 90 distinct unions in
order to ascertain their fertility in all ways; and as he would have to try at
least 10 flowers in each case, he would be compelled to fertilise 900 flowers
and count their seeds. This would probably exhaust the patience of the most
patient man.

TABLE 2.14.  Crosses inter se between the two forms of the common Oxlip.

Column 1: Illegitimate union.
Short-styled oxlip, by pollen of short-styled oxlip: 20 flowers fertilised, did
not produce one capsule.

Column 2: Legitimate union.
Short-styled oxlip, by pollen of long-styled oxlip: 10 flowers fertilised, did
not produce one capsule.

Column 3: Illegitimate union.
Long-styled oxlip, by its own pollen: 24 flowers fertilised, produced five
capsules, containing 6, 10, 20, 8, and 14 seeds. Average 11.6.

Column 4: Legitimate union.
Long-styled oxlip, by pollen of short-styled oxlip: 10 flowers fertilised, did
not produce one capsule.

TABLE 2.15.  Both forms of the Oxlip crossed with Pollen of both forms of the
Cowslip, P. veris.

Column 1: Illegitimate union.
Short-styled oxlip, by pollen of short-styled cowslip: 18 flowers fertilised,
did not produce one capsule.

Column 2: Legitimate union.
Short-styled oxlip, by pollen of long-styled cowslip: 18 flowers fertilised,
produced three capsules, containing 7, 3, and 3 wretched seeds, apparently
incapable of germination.

Column 3: Illegitimate union.
Long-styled oxlip, by pollen of long-styled cowslip: 11 flowers fertilised,
produced one capsule, containing 13 wretched seeds.

Column 4: Legitimate union.
Long-styled oxlip, by pollen of short-styled cowslip: 5 flowers fertilised,
produced two capsules, containing 21 and 28 very fine seeds.

TABLE 2.16.  Both forms of the Oxlip crossed with Pollen of both forms of the
Primrose, P. vulgaris.

Column 1: Illegitimate union.
Short-styled oxlip, by pollen of short-styled primrose: 34 flowers fertilised,
produced two capsules, containing 5 and 12 seeds.

Column 2: Legitimate union.
Short-styled oxlip, by pollen of long-styled primrose: 26 flowers fertilised,
produced six capsules, containing 16, 20, 5, 10, 19, and 24 seeds. Average 15.7.
Many of the seeds very poor, some good.

Column 3: Illegitimate union.
Long-styled oxlip, by pollen of long-styled primrose: 11 flowers fertilised,
produced four capsules, containing 10, 7, 5, and 6 wretched seeds. Average 7.0.

Column 4: Legitimate union.
Long-styled oxlip, by pollen of short-styled primrose: 5 flowers fertilised,
produced five capsules, containing 26, 32, 23, 28, and 34 seeds. Average 28.6.

TABLE 2.17.  Both forms of the Cowslip crossed with Pollen of both forms of the
Oxlip.

Column 1: Illegitimate union.
Short-styled cowslip, by pollen of short-styled oxlip: 8 flowers fertilised, did
not produce one capsule.

Column 2: Legitimate union.
Long-styled cowslip, by pollen of short-styled oxlip: 8 flowers fertilised,
produced one capsule, containing 26 seeds.

Column 3: Illegitimate union.
Long-styled cowslip, by pollen of long-styled oxlip: 8 flowers fertilised,
produced three capsules, containing 5, 6 and 14 seeds. Average 8.3.

Column 4: Legitimate union.
Short-styled cowslip, by pollen of long-styled oxlip: 8 flowers fertilised,
produced 8 capsules, containing 58, 38, 31, 44, 23, 26, 37, and 66 seeds.
Average 40.4.

TABLE 2.18.  Both forms of the Primrose crossed with Pollen of both forms of the
Oxlip.

Column 1: Illegitimate union.
Short-styled primrose, by pollen of short-styled oxlip: 8 flowers fertilised,
did not produce one capsule.

Column 2: Legitimate union.
Long-styled primrose, by pollen of short-styled oxlip: 8 flowers fertilised,
produced two capsules, containing 5 and 2 seeds.

Column 3: Illegitimate union.
Long-styled primrose, by pollen of long-styled oxlip: 8 flowers fertilised,
produced 8 capsules, containing 15, 7, 12, 20, 22, 7, 16, and 13 seeds. Average
14.0.

Column 4: Legitimate union.
Short-styled primrose, by pollen of long-styled oxlip: 8 flowers fertilised,
produced 4 capsules, containing 52, 52, 42, and 49 seeds, some good and some
bad. Average 48.7.

We see in Tables 2/14 to 2/18 the number of capsules and of seeds produced, by
crossing both forms of the oxlip in a legitimate and illegitimate manner with
one another, and with the two forms of the primrose and cowslip. I may premise
that the pollen of two of the short-styled oxlips consisted of nothing but
minute aborted whitish cells; but in the third short-styled plant about one-
fifth of the grains appeared in a sound condition. Hence it is not surprising
that neither the short-styled nor the long-styled oxlip produced a single seed
when fertilised with this pollen. Nor did the pure cowslips or primroses when
illegitimately fertilised with it; but when thus legitimately fertilised they
yielded a few good seeds. The female organs of the short-styled oxlips, though
greatly deteriorated in power, were in a rather better condition than the male
organs; for though the short-styled oxlips yielded no seed when fertilised by
the long-styled oxlips, and hardly any when illegitimately fertilised by pure
cowslips or primroses, yet when legitimately fertilised by these latter species,
especially by the long-styled primrose, they yielded a moderate supply of good
seed.

The long-styled oxlip was more fertile than the three short-styled oxlips, and
about half its pollen-grains appeared sound. It bore no seed when legitimately
fertilised by the short-styled oxlips; but this no doubt was due to the badness
of the pollen of the latter; for when illegitimately fertilised (Table 2.14) by
its own pollen it produced some good seeds, though much fewer than self-
fertilised cowslips or primroses would have produced. The long-styled oxlip
likewise yielded a very low average of seed, as may be seen in the third
compartment of Tables 2.15 to 2.18, when illegitimately fertilised by, and when
illegitimately fertilising, pure cowslips and primroses. The four corresponding
legitimate unions, however, were moderately fertile, and one (namely that
between a short-styled cowslip and the long-styled oxlip in Table 2.17) was
nearly as fertile as if both parents had been pure. A short-styled primrose
legitimately fertilised by the long-styled oxlip (Table 2.18) also yielded a
moderately good average, namely 48.7 seeds; but if this short-styled primrose
had been fertilised by a long-styled primrose it would have yielded an average
of 65 seeds. If we take the ten legitimate unions together, and the ten
illegitimate unions together, we shall find that 29 per cent of the flowers
fertilised in a legitimate manner yielded capsules, these containing on an
average 27.4 good and bad seeds; whilst only 15 per cent of the flowers
fertilised in an illegitimate manner yielded capsules, these containing on an
average only 11.0 good and bad seeds.

In a previous part of this chapter it was shown that illegitimate crosses
between the long-styled form of the primrose and the long-styled cowslip, and
between the short-styled primrose and short-styled cowslip, are more sterile
than legitimate crosses between these two species; and we now see that the same
rule holds good almost invariably with their hybrid offspring, whether these are
crossed inter se, or with either parent-species; so that in this particular
case, but not as we shall presently see in other cases, the same rule prevails
with the pure unions between the two forms of the same heterostyled species,
with crosses between two distinct heterostyled species, and with their hybrid
offspring.

Seeds from the long-styled oxlip fertilised by its own pollen were sown, and
three long-styled plants raised. The first of these was identical in every
character with its parent. The second bore rather smaller flowers, of a paler
colour, almost like those of the primrose; the scapes were at first single-
flowered, but later in the season a tall thick scape, bearing many flowers, like
that of the parent oxlip, was thrown up. The third plant likewise produced at
first only single-flowered scapes, with the flowers rather small and of a darker
yellow; but it perished early. The second plant also died in September; and the
first plant, though all three grew under very favourable conditions, looked very
sickly. Hence we may infer that seedlings from self-fertilised oxlips would
hardly be able to exist in a state of nature. I was surprised to find that all
the pollen-grains in the first of these seedling oxlips appeared sound; and in
the second only a moderate number were bad. These two plants, however, had not
the power of producing a proper number of seeds; for though left uncovered and
surrounded by pure primroses and cowslips, the capsules were estimated to
include an average of only from fifteen to twenty seeds.

From having many experiments in hand, I did not sow the seed obtained by
crossing both forms of the primrose and cowslip with both forms of the oxlip,
which I now regret; but I ascertained an interesting point, namely, the
character of the offspring from oxlips growing in a state of nature near both
primroses and cowslips. The oxlips were the same plants which, after their seeds
had been collected, were transplanted and experimented on. From the seeds thus
obtained eight plants were raised, which, when they flowered, might have been
mistaken for pure primroses; but on close comparison the eye in the centre of
the corolla was seen to be of a darker yellow, and the peduncles more elongated.
As the season advanced, one of these plants threw up two naked scapes, 7 inches
in height, which bore umbels of flowers of the same character as before. This
fact led me to examine the other plants after they had flowered and were dug up;
and I found that the flower-peduncles of all sprung from an extremely short
common scape, of which no trace can be found in the pure primrose. Hence these
plants are beautifully intermediate between the oxlip and the primrose,
inclining rather towards the latter; and we may safely conclude that the parent
oxlips had been fertilised by the surrounding primroses.

From the various facts now given, there can be no doubt that the common oxlip is
a hybrid between the cowslip (P. veris, Brit. Fl.) and the primrose (P.
vulgaris, Brit. Fl.), as has been surmised by several botanists. It is probable
that oxlips may be produced either from the cowslip or the primrose as the seed-
bearer, but oftenest from the latter, as I judge from the nature of the stations
in which oxlips are generally found (2/13. See also on this head Hardwicke's
'Science Gossip' 1867 pages 114, 137.), and from the primrose when crossed by
the cowslip being more fertile than, conversely, the cowslip by the primrose.
The hybrids themselves are also rather more fertile when crossed with the
primrose than with the cowslip. Whichever may be the seed-bearing plant, the
cross is probably between different forms of the two species; for we have seen
that legitimate hybrid unions are more fertile than illegitimate hybrid unions.
Moreover a friend in Surrey found that 29 oxlips which grew in the neighbourhood
of his house consisted of 13 long-styled and 16 short-styled plants; now, if the
parent-plants had been illegitimately united, either the long- or short-styled
form would have greatly preponderated, as we shall hereafter see good reason to
believe. The case of the oxlip is interesting; for hardly any other instance is
known of a hybrid spontaneously arising in such large numbers over so wide an
extent of country. The common oxlip (not the P. elatior of Jacq.) is found
almost everywhere throughout England, where both cowslips and primroses grow. In
some districts, as I have seen near Hartfield in Sussex and in parts of Surrey,
specimens may be found on the borders of almost every field and small wood. In
other districts the oxlip is comparatively rare: near my own residence I have
found, during the last twenty-five years, not more than five or six plants or
groups of plants. It is difficult to conjecture what is the cause of this
difference in their number. It is almost necessary that a plant, or several
plants belonging to the same form, of one parent-species, should grow near the
opposite form of the other parent-species; and it is further necessary that both
species should be frequented by the same kind of insect, no doubt a moth. The
cause of the rare appearance of the oxlip in certain districts may be the rarity
of some moth, which in other districts habitually visits both the primrose and
cowslip.

Finally, as the cowslip and primrose differ in the various characters above
specified,--as they are in a high degree sterile when intercrossed,--as there is
no trustworthy evidence that either species, when uncrossed, has ever given
birth to the other species or to any intermediate form,--and as the intermediate
forms which are often found in a state of nature have been shown to be more or
less sterile hybrids of the first or second generation,--we must for the future
look at the cowslip and primrose as good and true species.

Primula elatior, Jacq., or the Bardfield Oxlip, is found in England only in two
or three of the eastern counties. On the Continent it has a somewhat different
range from that of the cowslip and primrose; and it inhabits some districts
where neither of these species live. (2/14. For England, see Hewett C. Watson
'Cybele Britannica' volume 2 1849 page 292. For the Continent, see Lecoq
'Geograph. Botanique de l'Europe' tome 8 1858 page 142. For the Alps see 'Annals
and Magazine of Natural History' volume 9 1842 pages 156 and 515.) In general
appearance it differs so much from the common oxlip, that no one accustomed to
see both forms in the living state could afterwards confound them; but there is
scarcely more than a single character by which they can be distinctly defined,
namely, their linear-oblong capsules equalling the calyx in length. (2/15.
Babington 'Manual of British Botany' 1851 page 258.) The capsules when mature
differ conspicuously, owing to their length, from those of the cowslip and
primrose. With respect to the fertility of the two forms when these are united
in the four possible methods, they behave like the other heterostyled species of
the genus, but differ somewhat (see Tables 1.8 and 1.12.) in the smaller
proportion of the illegitimately fertilised flowers which set capsules. That P.
elatior is not a hybrid is certain, for when the two forms were legitimately
united they yielded the large average of 47.1 seeds, and when illegitimately
united 35.5 per capsule; whereas, of the four possible unions (Table 2.14)
between the two forms of the common oxlip which we know to be a hybrid, one
alone yielded any seed; and in this case the average number was only 11.6 per
capsule. Moreover I could not detect a single bad pollen-grain in the anthers of
the short-styled P. elatior; whilst in two short-styled plants of the common
oxlip all the grains were bad, as were a large majority in a third plant. As the
common oxlip is a hybrid between the primrose and cowslip, it is not surprising
that eight long-styled flowers of the primrose, fertilised by pollen from the
long-styled common oxlip, produced eight capsules (Table 1.18), containing,
however, only a low average of seeds; whilst the same number of flowers of the
primrose, similarly fertilised by the long-styled Bardfield oxlip, produced only
a single capsule; this latter plant being an altogether distinct species from
the primrose. Plants of P. elatior have been propagated by seed in a garden for
twenty-five years, and have kept all this time quite constant, excepting that in
some cases the flowers varied a little in size and tint. (2/16. See Mr. H.
Doubleday in the 'Gardener's Chronicle' 1867 page 435, also Mr. W. Marshall
ibid. page 462.) Nevertheless, according to Mr. H.C. Watson and Dr. Bromfield
(2/17. 'Phytologist' volume 1 page 1001 and volume 3 page 695.), plants may be
occasionally found in a state of nature, in which most of the characters by
which this species can be distinguished from P. veris and vulgaris fail; but
such intermediate forms are probably due to hybridisation; for Kerner states, in
the paper before referred to, that hybrids sometimes, though rarely, arise in
the Alps between P. elatior and veris.

Finally, although we may freely admit that Primula veris, vulgaris, and elatior,
as well as all the other species of the genus, are descended from a common
primordial form, yet from the facts above given, we must conclude that these
three forms are now as fixed in character as are many others which are
universally ranked as true species. Consequently they have as good a right to
receive distinct specific names as have, for instance, the ass, quagga, and
zebra.

Mr. Scott has arrived at some interesting results by crossing other heterostyled
species of Primula. (2/18. 'Journal of the Linnean Society Botany' volume 8 1864
page 93 to end.) I have already alluded to his statement, that in four instances
(not to mention others) a species when crossed with a distinct one yielded a
larger number of seeds than the same species fertilised illegitimately with its
own-form pollen, though taken from a distinct plant. It has long been known from
the researches of Kolreuter and Gartner, that two species when crossed
reciprocally sometimes differ as widely as is possible in their fertility: thus
A when crossed with the pollen of B will yield a large number of seeds, whilst B
may be crossed repeatedly with pollen of A, and will never yield a single seed.
Now Mr. Scott shows in several cases that the same law holds good when two
heterostyled species of Primula are intercrossed, or when one is crossed with a
homostyled species. But the results are much more complicated than with ordinary
plants, as two heterostyled dimorphic species can be intercrossed in eight
different ways. I will give one instance from Mr. Scott. The long-styled P.
hirsuta fertilised legitimately and illegitimately with pollen from the two
forms of P. auricula, and reciprocally the long-styled P. auricula fertilised
legitimately and illegitimately with pollen from the two forms of P. hirsuta,
did not produce a single seed. Nor did the short-styled P. hirsuta when
fertilised legitimately and illegitimately with the pollen of the two forms of
P. auricula. On the other hand, the short-styled P. auricula fertilised with
pollen from the long-styled P. hirsuta yielded capsules containing on an average
no less than 56 seeds; and the short-styled P. auricula by pollen of the short-
styled P. hirsuta yielded capsules containing on an average 42 seeds per
capsule. So that out of the eight possible unions between the two forms of these
two species, six were utterly barren, and two fairly fertile. We have seen also
the same sort of extraordinary irregularity in the results of my twenty
different crosses (Tables 2.14 to 2.18), between the two forms of the oxlip,
primrose, and cowslip. Mr. Scott remarks, with respect to the results of his
trials, that they are very surprising, as they show us that "the sexual forms of
a species manifest in their respective powers for conjunction with those of
another species, physiological peculiarities which might well entitle them, by
the criterion of fertility, to specific distinction."

Finally, although P. veris and vulgaris, when crossed legitimately, and
especially when their hybrid offspring are crossed in this manner with both
parent-species, were decidedly more fertile, than when crossed in an
illegitimate manner, and although the legitimate cross effected by Mr. Scott
between P. auricula and hirsuta was more fertile, in the ratio of 56 to 42, than
the illegitimate cross, nevertheless it is very doubtful, from the extreme
irregularity of the results in the various other hybrid crosses made by Mr.
Scott, whether it can be predicted that two heterostyled species are generally
more fertile if crossed legitimately (i.e. when opposite forms are united) than
when crossed illegitimately.

SUPPLEMENTARY NOTE ON SOME WILD HYBRID VERBASCUMS.

In an early part of this chapter I remarked that few other instances could be
given of a hybrid spontaneously arising in such large numbers, and over so wide
an extent of country, as that of the common oxlip; but perhaps the number of
well-ascertained cases of naturally produced hybrid willows is equally great.
(2/19. Max Wichura 'Die Bastardbefruchtung etc. der Weiden' 1865.) Numerous
spontaneous hybrids between several species of Cistus, found near Narbonne, have
been carefully described by M. Timbal-Lagrave (2/20. 'Mem. de l'Acad. des
Sciences de Toulouse' 5e serie tome 5 page 28.), and many hybrids between an
Aceras and Orchis have been observed by Dr. Weddell. (2/21. 'Annales des Sc.
Nat.' 3e serie Bot. tome 18 page 6.) In the genus Verbascum, hybrids are
supposed to have often originated in a state of nature (2/22. See for instance
the 'English Flora' by Sir J.E. Smith 1824 volume 1 page 307.); some of these
undoubtedly are hybrids, and several hybrids have originated in gardens; but
most of these cases require, as Gartner remarks, verification. (2/23. See
Gartner 'Bastarderzeugung' 1849 page 590.) Hence the following case is worth
recording, more especially as the two species in question, V. thapsus and
lychnitis, are perfectly fertile when insects are excluded, showing that the
stigma of each flower receives its own pollen. Moreover the flowers offer only
pollen to insects, and have not been rendered attractive to them by secreting
nectar.

I transplanted a young wild plant into my garden for experimental purposes, and
when it flowered it plainly differed from the two species just mentioned and
from a third which grows in this neighbourhood. I thought that it was a strange
variety of V. thapsus. It attained the height (by measurement) of 8 feet! It was
covered with a net, and ten flowers were fertilised with pollen from the same
plant; later in the season, when uncovered, the flowers were freely visited by
pollen-collecting bees; nevertheless, although many capsules were produced, not
one contained a single seed. During the following year this same plant was left
uncovered near plants of V. thapsus and lychnitis; but again it did not produce
a single seed. Four flowers, however, which were repeatedly fertilised with
pollen of V. lychnitis, whilst the plant was temporarily kept under a net,
produced four capsules, which contained five, one, two, and two seeds; at the
same time three flowers were fertilised with pollen of V. thapsus, and these
produced two, two, and three seeds. To show how unproductive these seven
capsules were, I may state that a fine capsule from a plant of V. thapsus
growing close by contained above 700 seeds. These facts led me to search the
moderately-sized field whence my plant had been removed, and I found in it many
plants of V. thapsus and lychnitis as well as thirty-three plants intermediate
in character between these two species. These thirty-three plants differed much
from one another. In the branching of the stem they more closely resembled V.
lychnitis than V. thapsus, but in height the latter species. In the shape of
their leaves they often closely approached V. lychnitis, but some had leaves
extremely woolly on the upper surface and decurrent like those of V. thapsus;
yet the degree of woolliness and of decurrency did not always go together. In
the petals being flat and remaining open, and in the manner in which the anthers
of the longer stamens were attached to the filaments, these plants all took more
after V. lychnitis than V. thapsus. In the yellow colour of the corolla they all
resembled the latter species. On the whole, these plants appeared to take rather
more after V. lychnitis than V. thapsus. On the supposition that they were
hybrids, it is not an anomalous circumstance that they should all have produced
yellow flowers; for Gartner crossed white and yellow-flowered varieties of
Verbascum, and the offspring thus produced never bore flowers of an intermediate
tint, but either pure white or pure yellow flowers, generally of the latter
colour. (2/24. 'Bastardzeugung' page 307.)

My observations were made in the autumn; so that I was able to collect some
half-matured capsules from twenty of the thirty-three intermediate plants, and
likewise capsules of the pure V. lychnitis and thapsus growing in the same
field. All the latter were filled with perfect but immature seeds, whilst the
capsules of the twenty intermediate plants did not contain one single perfect
seed. These plants, consequently, were absolutely barren. From this fact,--from
the one plant which was transplanted into my garden yielding when artificially
fertilised with pollen from V. lychnitis and thapsus some seeds, though
extremely few in number,--from the circumstance of the two pure species growing
in the same field,--and from the intermediate character of the sterile plants,
there can be no doubt that they were hybrids. Judging from the position in which
they were chiefly found, I am inclined to believe they were descended from V.
thapsus as the seed-bearer, and V. lychnitis as the pollen-bearer.

It is known that many species of Verbascum, when the stem is jarred or struck by
a stick, cast off their flowers. (2/25. This was first observed by Correa de
Serra: see Sir J.E. Smith's 'English Flora' 1824 volume 1 page 311; also 'Life
of Sir J.E. Smith' volume 2 page 210. I was guided to these references by the
Reverend W.A. Leighton, who observed this same phenomenon with V. virgatum.)
This occurs with V. thapsus, as I have repeatedly observed. The corolla first
separates from its attachment, and then the sepals spontaneously bend inwards so
as to clasp the ovarium, pushing off the corolla by their movement, in the
course of two or three minutes. Nothing of this kind takes place with young
barely expanded flowers. With Verbascum lychnitis and, as I believe, V.
phoeniceum the corolla is not cast off, however often and severely the stem may
be struck. In this curious property the above-described hybrids took after V.
thapsus; for I observed, to my surprise, that when I pulled off the flower-buds
round the flowers which I wished to mark with a thread, the slight jar
invariably caused the corollas to fall off.

These hybrids are interesting under several points of view. First, from the
number found in various parts of the same moderately-sized field. That they owed
their origin to insects flying from flower to flower, whilst collecting pollen,
there can be no doubt. Although insects thus rob the flowers of a most precious
substance, yet they do great good; for, as I have elsewhere shown, the seedlings
of V. thapsus raised from flowers fertilised with pollen from another plant, are
more vigorous than those raised from self-fertilised flowers. (2/26. 'The
Effects of Cross and Self-fertilisation' 1876 page 89.) But in this particular
instance the insects did great harm, as they led to the production of utterly
barren plants. Secondly, these hybrids are remarkable from differing much from
one another in many of their characters; for hybrids of the first generation, if
raised from uncultivated plants, are generally uniform in character. That these
hybrids belonged to the first generation we may safely conclude, from the
absolute sterility of all those observed by me in a state of nature and of the
one plant in my garden, excepting when artificially and repeatedly fertilised
with pure pollen, and then the number of seeds produced was extremely small. As
these hybrids varied so much, an almost perfectly graduated series of forms,
connecting together the two widely distinct parent-species, could easily have
been selected. This case, like that of the common oxlip, shows that botanists
ought to be cautious in inferring the specific identity of two forms from the
presence of intermediate gradations; nor would it be easy in the many cases in
which hybrids are moderately fertile to detect a slight degree of sterility in
such plants growing in a state of nature and liable to be fertilised by either
parent-species. Thirdly and lastly, these hybrids offer an excellent
illustration of a statement made by that admirable observer Gartner, namely,
that although plants which can be crossed with ease generally produce fairly
fertile offspring, yet well-pronounced exceptions to this rule occur; and here
we have two species of Verbascum which evidently cross with the greatest ease,
but produce hybrids which are excessively sterile.


CHAPTER III. HETEROSTYLED DIMORPHIC PLANTS--continued.

Linum grandiflorum, long-styled form utterly sterile with own-form pollen.
Linum perenne, torsion of the pistils in the long-styled form alone.
Homostyled species of Linum.
Pulmonaria officinalis, singular difference in self-fertility between the
English and German long-styled plants.
Pulmonaria angustifolia shown to be a distinct species, long-styled form
completely self-sterile.
Polygonum fagopyrum.
Various other heterostyled genera.
Rubiaceae.
Mitchella repens, fertility of the flowers in pairs.
Houstonia.
Faramea, remarkable difference in the pollen-grains of the two forms; torsion of
the stamens in the short-styled form alone; development not as yet perfect.
The heterostyled structure in the several Rubiaceous genera not due to descent
in common.

(FIGURE 3.4. Linum grandiflorum.
Left: Long-styled form.
Right: Short-styled form.
s, s: stigmas.)

It has long been known that several species of Linum present two forms (3/1.
Treviranus has shown that this is the case in his review of my original paper
'Botanische Zeitung' 1863 page 189.), and having observed this fact in L. flavum
more than thirty years ago, I was led, after ascertaining the nature of
heterostylism in Primula, to examine the first species of Linum which I met
with, namely, the beautiful L. grandiflorum. This plant exists under two forms,
occurring in about equal numbers, which differ little in structure, but greatly
in function. The foliage, corolla, stamens, and pollen-grains (the latter
examined both distended with water and dry) are alike in the two forms (Figure
3.4). The difference is confined to the pistil; in the short-styled form the
styles and the stigmas are only about half the length of those in the long-
styled. A more important distinction is, that the five stigmas in the short-
styled form diverge greatly from one another, and pass out between the filaments
of the stamens, and thus lie within the tube of the corolla. In the long-styled
form the elongated stigmas stand nearly upright, and alternate with the anthers.
In this latter form the length of the stigmas varies considerably, their upper
extremities projecting even a little above the anthers, or reaching up only to
about their middle. Nevertheless, there is never the slightest difficulty in
distinguishing between the two forms; for, besides the difference in the
divergence of the stigmas, those of the short-styled form never reach even to
the bases of the anthers. In this form the papillae on the stigmatic surfaces
are shorter, darker-coloured, and more crowded together than in the long-styled
form; but these differences seem due merely to the shortening of the stigma, for
in the varieties of the long-styled form with shorter stigmas, the papillae are
more crowded and darker-coloured than in those with the longer stigmas.
Considering the slight and variable differences between the two forms of this
Linum, it is not surprising that hitherto they have been overlooked.

In 1861 I had eleven plants in my garden, eight of which were long-styled, and
three short-styled. Two very fine long-styled plants grew in a bed a hundred
yards off all the others, and separated from them by a screen of evergreens. I
marked twelve flowers, and placed on their stigmas a little pollen from the
short-styled plants. The pollen of the two forms is, as stated, identical in
appearance; the stigmas of the long-styled flowers were already thickly covered
with their own pollen--so thickly that I could not find one bare stigma, and it
was late in the season, namely, September 15th. Altogether, it seemed almost
childish to expect any result. Nevertheless from my experiments on Primula, I
had faith, and did not hesitate to make the trial, but certainly did not
anticipate the full result which was obtained. The germens of these twelve
flowers all swelled, and ultimately six fine capsules (the seed of which
germinated on the following year) and two poor capsules were produced; only four
capsules shanking off. These same two long-styled plants produced, in the course
of the summer, a vast number of flowers, the stigmas of which were covered with
their own pollen; but they all proved absolutely barren, and their germens did
not even swell.

The nine other plants, six long-styled and three short-styled, grew not very far
apart in my flower-garden. Four of these long-styled plants produced no seed-
capsules; the fifth produced two; and the remaining one grew so close to a
short-styled plant that their branches touched, and this produced twelve
capsules, but they were poor ones. The case was different with the short-styled
plants. The one which grew close to the long-styled plant produced ninety-four
imperfectly fertilised capsules containing a multitude of bad seeds, with a
moderate number of good ones. The two other short-styled plants growing together
were small, being partly smothered by other plants; they did not stand very
close to any long-styled plants, yet they yielded together nineteen capsules.
These facts seem to show that the short-styled plants are more fertile with
their own pollen than are the long-styled, and we shall immediately see that
this probably is the case. But I suspect that the difference in fertility
between the two forms was in this instance in part due to a distinct cause. I
repeatedly watched the flowers, and only once saw a humble-bee momentarily
alight on one, and then fly away. If bees had visited the several plants, there
cannot be a doubt that the four long-styled plants, which did not produce a
single capsule, would have borne an abundance. But several times I saw small
diptera sucking the flowers; and these insects, though not visiting the flowers
with anything like the regularity of bees, would carry a little pollen from one
form to the other, especially when growing near together; and the stigmas of the
short-styled plants, diverging within the tube of the corolla, would be more
likely than the upright stigmas of the long-styled plants, to receive a small
quantity of pollen if brought to them by small insects. Moreover from the
greater number of the long-styled than of the short-styled plants in the garden,
the latter would be more likely to receive pollen from the long-styled, than the
long-styled from the short-styled.

In 1862 I raised thirty-four plants of this Linum in a hot-bed; and these
consisted of seventeen long-styled and seventeen short-styled forms. Seed sown
later in the flower-garden yielded seventeen long-styled and twelve short-styled
forms. These facts justify the statement that the two forms are produced in
about equal numbers. The thirty-four plants of the first lot were kept under a
net which excluded all insects, except such minute ones as Thrips. I fertilised
fourteen long-styled flowers legitimately with pollen from the short-styled, and
got eleven fine seed-capsules, which contained on an average 8.6 seeds per
capsule, but only 5.6 appeared to be good. It may be well to state that ten
seeds is the maximum production for a capsule, and that our climate cannot be
very favourable to this North-African plant. On three occasions the stigmas of
nearly a hundred flowers were fertilised illegitimately with their own-form
pollen, taken from separate plants, so as to prevent any possible ill effects
from close inter-breeding. Many other flowers were also produced, which, as
before stated, must have received plenty of their own pollen; yet from all these
flowers, borne by the seventeen long-styled plants, only three capsules were
produced. One of these included no seed, and the other two together gave only
five good seeds. It is probable that this miserable product of two half-fertile
capsules from the seventeen plants, each of which must have produced at least
fifty or sixty flowers, resulted from their fertilisation with pollen from the
short-styled plants by the aid of Thrips; for I made a great mistake in keeping
the two forms under the same net, with their branches often interlocking; and it
is surprising that a greater number of flowers were not accidentally fertilised.

Twelve short-styled flowers were in this instance castrated, and afterwards
fertilised legitimately with pollen from the long-styled form; and they produced
seven fine capsules. These included on an average 7.6 seeds, but of apparently
good seed only 4.3 per capsule. At three separate times nearly a hundred flowers
were fertilised illegitimately with their own-form pollen, taken from separate
plants; and numerous other flowers were produced, many of which must have
received their own pollen. From all these flowers on the seventeen short-styled
plants only fifteen capsules were produced, of which only eleven contained any
good seed, on an average 4.2 per capsule. As remarked in the case of the long-
styled plants, some even of these capsules were perhaps the product of a little
pollen accidentally fallen from the adjoining flowers of the other form on to
the stigmas, or transported by Thrips. Nevertheless the short-styled plants seem
to be slightly more fertile with their own pollen than the long-styled, in the
proportion of fifteen capsules to three; nor can this difference be accounted
for by the short-styled stigmas being more liable to receive their own pollen
than the long-styled, for the reverse is the case. The greater self-fertility of
the short-styled flowers was likewise shown in 1861 by the plants in my flower-
garden, which were left to themselves, and were but sparingly visited by
insects.

On account of the probability of some of the flowers on the plants of both
forms, which were covered under the same net, having been legitimately
fertilised in an accidental manner, the relative fertility of the two legitimate
and two illegitimate unions cannot be compared with certainty; but judging from
the number of good seeds per capsule, the difference was at least in the ratio
of 100 to 7, and probably much greater.

Hildebrand tested my results, but only on a single short-styled plant, by
fertilising many flowers with their own-form pollen; and these did not produce
any seed. This confirms my suspicion that some of the few capsules produced by
the foregoing seventeen short-styled plants were the product of accidental
legitimate fertilisation. Other flowers on the same plant were fertilised by
Hildebrand with pollen from the long-styled form, and all produced fruit. (3/2.
'Botanische Zeitung' January 1, 1864 page 2.)

The absolute sterility (judging from the experiments of 1861) of the long-styled
plants with their own-form pollen led me to examine into its apparent cause; and
the results are so curious that they are worth giving in detail. The experiments
were tried on plants grown in pots and brought successively into the house.

FIRST.

Pollen from a short-styled plant was placed on the five stigmas of a long-styled
flower, and these, after thirty hours, were found deeply penetrated by a
multitude of pollen-tubes, far too numerous to be counted; the stigmas had also
become discoloured and twisted. I repeated this experiment on another flower,
and in eighteen hours the stigmas were penetrated by a multitude of long pollen-
tubes. This is what might have been expected, as the union is a legitimate one.
The converse experiment was likewise tried, and pollen from a long-styled flower
was placed on the stigmas of a short-styled flower, and in twenty-four hours the
stigmas were discoloured, twisted, and penetrated by numerous pollen-tubes; and
this, again, is what might have been expected, as the union was a legitimate
one.

SECONDLY.

Pollen from a long-styled flower was placed on all five stigmas of a long-styled
flower on a separate plant: after nineteen hours the stigmas were dissected, and
only a single pollen-grain had emitted a tube, and this was a very short one. To
make sure that the pollen was good, I took in this case, and in most of the
other cases, pollen either from the same anther or from the same flower, and
proved it to be good by placing it on the stigma of a short-styled plant, and
found numerous pollen-tubes emitted.

THIRDLY.

Repeated last experiment, and placed own-form pollen on all five stigmas of a
long-styled flower; after nineteen hours and a half, not one single grain had
emitted its tube.

FOURTHLY.

Repeated the experiment, with the same result after twenty-four hours.

FIFTHLY.

Repeated last experiment, and, after leaving pollen on for nineteen hours, put
on an additional quantity of own-form pollen on all five stigmas. After an
interval of three days, the stigmas were examined, and, instead of being
discoloured and twisted, they were straight and fresh-coloured. Only one grain
had emitted a quite short tube, which was drawn out of the stigmatic tissue
without being ruptured.

The following experiments are more striking:--

SIXTHLY.

I placed own-form pollen on three of the stigmas of a long-styled flower, and
pollen from a short-styled flower on the other two stigmas. After twenty-two
hours these two stigmas were discoloured, slightly twisted, and penetrated by
the tubes of numerous pollen-grains: the other three stigmas, covered with their
own-form pollen, were fresh, and all the pollen-grains were loose; but I did not
dissect the whole stigma.

SEVENTHLY.

Experiment repeated in the same manner, with the same result.

EIGHTHLY.

Experiment repeated, but the stigmas were carefully examined after an interval
of only five hours and a half. The two stigmas with pollen from a short-styled
flower were penetrated by innumerable tubes, which were as yet short, and the
stigmas themselves were not at all discoloured. The three stigmas covered with
their own-form pollen were not penetrated by a single pollen-tube.

NINTHLY.

Put pollen of a short-styled flower on a single long-styled stigma, and own-form
pollen on the other four stigmas; after twenty-four hours the one stigma was
somewhat discoloured and twisted, and penetrated by many long tubes: the other
four stigmas were quite straight and fresh; but on dissecting them I found that
three pollen-grains had protruded very short tubes into the tissue.

TENTHLY.

Repeated the experiment, with the same result after twenty-four hours, excepting
that only two own-form grains had penetrated the stigmatic tissue with their
tubes to a very short depth. The one stigma, which was deeply penetrated by a
multitude of tubes from the short-styled pollen, presented a conspicuous
difference in being much curled, half-shrivelled, and discoloured, in comparison
with the other four straight and bright pink stigmas.

I could add other experiments; but those now given amply suffice to show that
the pollen-grains of a short-styled flower placed on the stigma of a long-styled
flower emit a multitude of tubes after an interval of from five to six hours,
and penetrate the tissue ultimately to a great depth; and that after twenty-four
hours the stigmas thus penetrated change colour, become twisted, and appear
half-withered. On the other hand, pollen-grains from a long-styled flower placed
on its own stigmas, do not emit their tubes after an interval of a day, or even
three days; or at most only three or four grains out of a multitude emit their
tubes, and these apparently never penetrate the stigmatic tissue deeply, and the
stigmas themselves do not soon become discoloured and twisted.

This seems to me a remarkable physiological fact. The pollen-grains of the two
forms are undistinguishable under the microscope; the stigmas differ only in
length, degree of divergence, and in the size, shade of colour, and
approximation of their papillae, these latter differences being variable and
apparently due merely to the degree of elongation of the stigma. Yet we plainly
see that the two kinds of pollen and the two stigmas are widely dissimilar in
their mutual reaction--the stigmas of each form being almost powerless on their
own pollen, but causing, through some mysterious influence, apparently by simple
contact (for I could detect no viscid secretion), the pollen-grains of the
opposite form to protrude their tubes. It may be said that the two pollens and
the two stigmas mutually recognise each other by some means. Taking fertility as
the criterion of distinctness, it is no exaggeration to say that the pollen of
the long-styled Linum grandiflorum (and conversely that of the other form) has
been brought to a degree of differentiation, with respect to its action on the
stigma of the same form, corresponding with that existing between the pollen and
stigma of species belonging to distinct genera.

Linum perenne.

This species is conspicuously heterostyled, as has been noticed by several
authors. The pistil in the long-styled form is nearly twice as long as that of
the short-styled. In the latter the stigmas are smaller and, diverging to a
greater degree, pass out low down between the filaments. I could detect no
difference in the two forms in the size of the stigmatic papillae. In the long-
styled form alone the stigmatic surfaces of the mature pistils twist round, so
as to face the circumference of the flower; but to this point I shall presently
return. Differently from what occurs in L. grandiflorum, the long-styled flowers
have stamens hardly more than half the length of those in the short-styled. The
size of the pollen-grains is rather variable; after some doubt, I have come to
the conclusion that there is no uniform difference between the grains in the two
forms. The long-stamens in the short-styled form project to some height above
the corolla, and their filaments are coloured blue apparently from exposure to
the light. The anthers of the longer stamens correspond in height with the lower
part of the stigmas of the long-styled flowers; and the anthers of the shorter
stamens of the latter correspond in the same manner in height with the stigmas
of the short-styled flowers.

I raised from seed twenty-six plants, of which twelve proved to be long-styled
and fourteen short-styled. They flowered well, but were not large plants. As I
did not expect them to flower so soon, I did not transplant them, and they
unfortunately grew with their branches closely interlocked. All the plants were
covered under the same net, excepting one of each form. Of the flowers on the
long-styled plants, twelve were illegitimately fertilised with their own-form
pollen, taken in every case from a separate plant; and not one set a seed-
capsule: twelve other flowers were legitimately fertilised with pollen from
short-styled flowers; and they set nine capsules, each including on an average 7
good seeds, ten being the maximum number ever produced. Of the flowers on the
short-styled plants, twelve were illegitimately fertilised with own-form pollen,
and they yielded one capsule, including only 3 good seeds; twelve other flowers
were legitimately fertilised with pollen from long-styled flowers, and these
produced nine capsules, but one was bad; the eight good capsules contained on an
average 8 good seeds each. Judging from the number of seeds per capsule, the
fertility of the two legitimate to that of the two illegitimate unions is as 100
to 20.

The numerous flowers on the eleven long-styled plants under the net, which were
not fertilised, produced only three capsules, including 8, 4, and 1 good seeds.
Whether these three capsules were the product of accidental legitimate
fertilisation, owing to the branches of the plants of the two forms
interlocking, I will not pretend to decide. The single long-styled plant which
was left uncovered, and grew close by the uncovered short-styled plant, produced
five good pods; but it was a poor and small plant.

The flowers borne on the thirteen short-styled plants under the net, which were
not fertilised, produced twelve capsules, containing on an average 5.6 seeds. As
some of these capsules were very fine, and as five were borne on one twig, I
suspect that some minute insect had accidentally got under the net and had
brought pollen from the other form to the flowers which produced this little
group of capsules. The one uncovered short-styled plant which grew close to the
uncovered long-styled plant yielded twelve capsules.

From these facts we have some reason to believe, as in the case of L.
grandiflorum, that the short-styled plants are in a slight degree more fertile
with their own pollen than are the long-styled plants. Anyhow we have the
clearest evidence, that the stigmas of each form require for full fertility that
pollen from the stamens of corresponding height belonging to the opposite form
should be brought to them.

Hildebrand, in the paper lately referred to, confirms my results. He placed a
short-styled plant in his house, and fertilised about 20 flowers with their own
pollen, and about 30 with pollen from another plant belonging to the same form,
and these 50 flowers did not set a single capsule. On the other hand he
fertilised about 30 flowers with pollen from the long-styled form, and these,
with the exception of two, yielded capsules, containing good seeds.

It is a singular fact, in contrast with what occurred in the case of L.
grandiflorum, that the pollen-grains of both forms of L. perenne, when placed on
their own-form stigmas, emitted their tubes, though this action did not lead to
the production of seeds. After an interval of eighteen hours, the tubes
penetrated the stigmatic tissue, but to what depth I did not ascertain. In this
case the impotence of the pollen-grains on their own stigmas must have been due
either to the tubes not reaching the ovules, or to their not acting properly
after reaching them.

The plants both of L. perenne and grandiflorum, grew, as already stated, with
their branches interlocked, and with scores of flowers of the two forms close
together; they were covered by a rather coarse net, through which the wind, when
high, passed; and such minute insects as Thrips could not, of course, be
excluded; yet we have seen that the utmost possible amount of accidental
fertilisation on seventeen long-styled plants in the one case, and on eleven
long-styled plants in the other, resulted in the production, in each case, of
three poor capsules; so that when the proper insects are excluded, the wind does
hardly anything in the way of carrying pollen from plant to plant. I allude to
this fact because botanists in speaking of the fertilisation of various flowers,
often refer to the wind or to insects as if the alternative were indifferent.
This view, according to my experience, is entirely erroneous. When the wind is
the agent in carrying pollen, either from one sex to the other, or from
hermaphrodite to hermaphrodite, we can recognise structure as manifestly adapted
to its action as to that of insects when these are the carriers. We see
adaptation to the wind in the incoherence of the pollen,--in the inordinate
quantity produced (as in the Coniferae, Spinage, etc.),--in the dangling anthers
well fitted to shake out the pollen,--in the absence or small size of the
perianth,--in the protrusion of the stigmas at the period of fertilisation,--in
the flowers being produced before they are hidden by the leaves,--and in the
stigmas being downy or plumose (as in the Gramineae, Docks, etc), so as to
secure the chance-blown grains. In plants which are fertilised by the wind, the
flowers do not secrete nectar, their pollen is too incoherent to be easily
collected by insects, they have not bright-coloured corollas to serve as guides,
and they are not, as far as I have seen, visited by insects. When insects are
the agents of fertilisation (and this is incomparably the more frequent case
with hermaphrodite plants), the wind plays no part, but we see an endless number
of adaptations to ensure the safe transport of the pollen by the living workers.
These adaptations are most easily recognised in irregular flowers; but they are
present in regular flowers, of which those of Linum offer a good instance, as I
will now endeavour to show.

I have already alluded to the rotation of each separate stigma in the long-
styled form of Linum perenne. In both forms of the other heterostyled species
and in the homostyled species of Linum which I have seen, the stigmatic surfaces
face the centre of the flower, with the furrowed backs of the stigmas, to which
the styles are attached, facing outwards. This is the case with the stigmas of
the long-styled flowers of L. perenne whilst in bud. But by the time the flowers
have expanded, the five stigmas twist round so as to face the circumference,
owing to the torsion of that part of the style which lies beneath the stigma. I
should state that the five stigmas do not always turn round completely, two or
three sometimes facing only obliquely outwards. My observations were made during
October; and it is not improbable that earlier in the season the torsion would
have been more complete; for after two or three cold and wet days the movement
was very imperfectly performed. The flowers should be examined shortly after
their expansion, as their duration is brief; as soon as they begin to wither,
the styles become spirally twisted all together, the original position of the
parts being thus lost.

He who will compare the structure of the whole flower in both forms of L.
perenne and grandiflorum, and, as I may add, of L. flavum, will not doubt about
the meaning of this torsion of the styles in the one form alone of L. perenne,
as well as the meaning of the divergence of the stigmas in the short-styled form
of all three species. It is absolutely necessary as we know, that insects should
carry pollen from the flowers of the one form reciprocally to those of the
other. Insects are attracted by five drops of nectar, secreted exteriorly at the
base of the stamens, so that to reach these drops they must insert their
proboscides outside the ring of broad filaments, between them and the petals. In
the short-styled form of the above three species, the stigmas face the axis of
the flower; and had the styles retained their original upright and central
position, not only would the stigmas have presented their backs to the insects
which sucked the flowers, but their front and fertile surfaces would have been
separated from the entering insects by the ring of broad filaments, and would
never have received any pollen. As it is, the styles diverge and pass out
between the filaments. After this movement the short stigmas lie within the tube
of the corolla; and their papillous surfaces being now turned upwards are
necessarily brushed by every entering insect, and thus receive the required
pollen.

In the long-styled form of L. grandiflorum, the almost parallel or slightly
diverging anthers and stigmas project a little above the tube of the somewhat
concave flower; and they stand directly over the open space leading to the drops
of nectar. Consequently when insects visit the flowers of either form (for the
stamens in this species occupy the same position in both forms), they will get
their foreheads or proboscides well dusted with the coherent pollen. As soon as
they visit the flowers of the long-styled form they will necessarily leave
pollen on the proper surface of the elongated stigmas; and when they visit the
short-styled flowers, they will leave pollen on the upturned stigmatic surfaces.
Thus the stigmas of both forms will receive indifferently the pollen of both
forms; but we know that the pollen alone of the opposite form causes
fertilisation.

(Figure 3.5. Long-styled form of L. perenne var. Austriacum in its early
condition before the stigmas have rotated. The petals and calyx have been
removed on the near side. (3/3. I neglected to get drawings made from fresh
flowers of the two forms. But Mr. Fitch has made the above sketch of a long-
styled flower from dried specimens and from published engravings. His well-known
skill ensures accuracy in the proportional size of the parts.)

In the case of L. perenne, affairs are arranged more perfectly; for the stamens
in the two forms stand at different heights, so that pollen from the anthers of
the longer stamens will adhere to one part of an insect's body, and will
afterwards be brushed off by the rough stigmas of the longer pistils; whilst
pollen from the anthers of the shorter stamens will adhere to a different part
of the insect's body, and will afterwards be brushed off by the stigmas of the
shorter pistils; and this is what is required for the legitimate fertilisation
of both forms. The corolla of L. perenne is more expanded than that of L.
grandiflorum, and the stigmas of the long-styled form do not diverge greatly
from one another; nor do the stamens of either form. Hence insects, especially
rather small ones, will not insert their proboscides between the stigmas of the
long-styled form, nor between the anthers of either form (Figure 3.5), but will
strike against them, at nearly right angles, with the backs of their head or
thorax. Now, in the long-styled flowers, if each stigma did not rotate on its
axis, insects in visiting them would strike their heads against the backs of the
stigmas; as it is, they strike against that surface which is covered with
papillae, with their heads already charged with pollen from the stamens of
corresponding height borne by the flowers of the other form, and legitimate
fertilisation is thus ensured.

Thus we can understand the meaning of the torsion of the styles in the long-
styled flowers alone, as well as their divergence in the short-styled flowers.

One other point is worth notice. In botanical works many flowers are said to be
fertilised in the bud. This statement generally rests, as far as I can discover,
on the anthers opening in the bud; no evidence being adduced that the stigma is
at this period mature, or that it is not subsequently acted on by pollen brought
from other flowers. In the case of Cephalanthera grandiflora I have shown that
precocious and partial self-fertilisation, with subsequent full fertilisation,
is the regular course of events. (3/4. 'Fertilisation of Orchids' page 108; 2nd
edition 1877 page 84.) The belief that the flowers of many plants are fertilised
in the bud, that is, are perpetually self-fertilised, is a most effectual bar to
understanding their real structure. I am, however, far from wishing to assert
that some flowers, during certain seasons, are not fertilised in the bud; for I
have reason to believe that this is the case. A good observer, resting his
belief on the usual kind of evidence, states that in Linum Austriacum (which is
heterostyled, and is considered by Planchon as a variety of L. perenne) the
anthers open the evening before the expansion of the flowers, and that the
stigmas are then almost always fertilised. (3/5. H. Lecoq 'Etudes sur la Geogr.
Bot.' 1856 tome 5 page 325.) Now we know positively that, so far from Linum
perenne being fertilised by its own pollen in the bud, its own pollen is as
powerless on the stigma as so much inorganic dust.

Linum flavum.

The pistil of the long-styled form of this species is nearly twice as long as
that of the short-styled; the stigmas are longer and the papillae coarser. In
the short-styled form the stigmas diverge and pass out between the filaments, as
in the previous species. The stamens in the two forms differ in length; and,
what is singular, the anthers of the longer stamens are not so long as those of
the other form; so that in the short-styled form both the stigmas and the
anthers are shorter than in the long-styled form. The pollen-grains of the two
forms do not differ in size. As this species is propagated by cuttings,
generally all the plants in the same garden belong to the same form. I have
inquired, but have never heard of its seeding in this country. Certainly my own
plants never produced a single seed as long as I possessed only one of the two
forms. After considerable search I procured both forms, but from want of time
only a few experiments were made. Two plants of the two forms were planted some
way apart in my garden, and were not covered by nets. Three flowers on the long-
styled plant were legitimately fertilised with pollen from the short-styled
plant, and one of them set a fine capsule. No other capsules were produced by
this plant. Three flowers on the short-styled plant were legitimately fertilised
with pollen from the long-styled, and all three produced capsules, containing
respectively no less than 8, 9, and 10 seeds. Three other flowers on this plant,
which had not been artificially fertilised, produced capsules containing 5, 1,
and 5 seeds; and it is quite possible that pollen may have been brought to them
by insects from the long-styled plant growing in the same garden. Nevertheless,
as they did not yield half the number of seeds compared with the other flowers
on the same plant which had been artificially and legitimately fertilised, and
as the short-styled plants of the two previous species apparently evince some
slight capacity for fertilisation with their own-form pollen, these three
capsules may have been the product of self-fertilisation.

Besides the three species now described, the yellow-flowered L. corymbiferum is
certainly heterostyled, as is, according to Planchon, L. salsoloides. (3/6.
Hooker's 'London Journal of Botany' 1848 volume 7 page 174.) This botanist is
the only one who seems to have inferred that heterostylism might have some
important functional bearing. Dr. Alefeld, who has made a special study of the
genus, says that about half of the sixty-five species known to him are
heterostyled. (3/7. 'Botanische Zeitung' September 18, 1863 page 281.) This is
the case with L. trigynum, which differs so much from the other species that it
has been formed by him into a distinct genus. (3/8. It is not improbable that
the allied genus, Hugonia, is heterostyled, for one species is said by Planchon
(Hooker's 'London Journal of Botany' 1848 volume 7 page 525) to be provided with
"staminibus exsertis;" another with "stylis staminibus longioribus," and another
has "stamina 5, majora, stylos longe superantia.") According to the same author,
none of the species which inhabit America and the Cape of Good Hope are
heterostyled.

I have examined only three homostyled species, namely, L. usitatissimum,
angustifolium, and catharticum. I raised 111 plants of a variety of the first-
named species, and these, when protected under a net, all produced plenty of
seed. The flowers, according to H. Muller, are frequented by bees and moths.
(3/9. 'Die Befruchtung der Blumen' etc. page 168.) With respect to L.
catharticum, the same author shows that the flowers are so constructed that they
can freely fertilise themselves; but if visited by insects they might be cross-
fertilised. He has, however, only once seen the flowers thus visited during the
day; but it may be suspected that they are frequented during the night by small
moths for the sake of the five minute drops of nectar secreted. Lastly, L.
Lewisii is said by Planchon to bear on the same plant flowers with stamens and
pistils of the same height, and others with the pistils either longer or shorter
than the stamens. This case formerly appeared to me an extraordinary one; but I
am now inclined to believe that it is one merely of great variability. (3/10.
Planchon in Hooker's 'London Journal of Botany' 1848 volume 7 page 175. See on
this subject Asa Gray in 'American Journal of Science' volume 36 September 1863
page 284.)

PULMONARIA (BORAGINEAE).

Pulmonaria officinalis.

Hildebrand has published a full account of this heterostyled plant. (3/11.
'Botanische Zeitung' 1865 January 13 page 13.) The pistil of the long-styled
form is twice as long as that of the short-styled; and the stamens differ in a
corresponding, though converse, manner. There is no marked difference in the
shape or state of surface of the stigma in the two forms. The pollen-grains of
the short-styled form are to those of the long-styled as 9 to 7, or as 100 to
78, in length, and as 7 to 6 in breadth. They do not differ in the appearance of
their contents. The corolla of the one form differs in shape from that of the
other in nearly the same manner as in Primula; but besides this difference the
flowers of the short-styled are generally the larger of the two. Hildebrand
collected on the Siebengebirge, ten wild long-styled and ten short-styled
plants. The former bore 289 flowers, of which 186 (i.e. 64 per cent) had set
fruit, yielding 1.88 seed per fruit. The ten short-styled plants bore 373
flowers, of which 262 (i.e. 70 per cent) had set fruit, yielding 1.86 seed per
fruit. So that the short-styled plants produced many more flowers, and these set
a rather larger proportion of fruit, but the fruits themselves yielded a
slightly lower average number of seeds than did the long-styled plants. The
results of Hildebrand's experiments on the fertility of the two forms are given
in Table 3.19.

TABLE 3.19. Pulmonaria officinalis (from Hildebrand).

Column 1: Nature of the Union.
Column 2: Number of Flowers fertilised.
Column 3: Number of Fruits produced.
Column 4: Average Number of Seeds per Fruit.

Long-styled by pollen of short-styled. Legitimate union :
14 : 10 : 1.30.

Long-styled 14 by own-pollen, and 16 by pollen of other plant of same form.
Illegitimate union :
30 : 0 : 0.

Short-styled by pollen of long-styled. Legitimate union:
16 : 14 : 1.57.

Short-styled 11 by own-pollen, 14 by pollen of other plant of same form.
Illegitimate union :
25 : 0 : 0.

In the summer of 1864, before I had heard of Hildebrand's experiments, I noticed
some long-styled plants of this species (named for me by Dr. Hooker) growing by
themselves in a garden in Surrey; and to my surprise about half the flowers had
set fruit, several of which contained 2, and one contained even 3 seeds. These
seeds were sown in my garden and eleven seedlings thus raised, all of which
proved long-styled, in accordance with the usual rule in such cases. Two years
afterwards the plants were left uncovered, no other plant of the same genus
growing in my garden, and the flowers were visited by many bees. They set an
abundance of seeds: for instance, I gathered from a single plant rather less
than half of the seeds which it had produced, and they numbered 47. Therefore
this illegitimately fertilised plant must have produced about 100 seeds; that
is, thrice as many as one of the wild long-styled plants collected on the
Siebengebirge by Hildebrand, and which, no doubt, had been legitimately
fertilised. In the following year one of my plants was covered by a net, and
even under these unfavourable conditions it produced spontaneously a few seeds.
It should be observed that as the flowers stand either almost horizontally or
hang considerably downwards, pollen from the short stamens would be likely to
fall on the stigma. We thus see that the English long-styled plants when
illegitimately fertilised were highly fertile, whilst the German plants
similarly treated by Hildebrand were completely sterile. How to account for this
wide discordance in our results I know not. Hildebrand cultivated his plants in
pots and kept them for a time in the house, whilst mine were grown out of doors;
and he thinks that this difference of treatment may have caused the difference
in our results. But this does not appear to me nearly a sufficient cause,
although his plants were slightly less productive than the wild ones growing on
the Siebengbirge. My plants exhibited no tendency to become equal-styled, so as
to lose their proper long-styled character, as not rarely happens under
cultivation with several heterostyled species of Primula; but it would appear
that they had been greatly affected in function, either by long-continued
cultivation or by some other cause. We shall see in a future chapter that
heterostyled plants illegitimately fertilised during several successive
generations sometimes become more self-fertile; and this may have been the case
with my stock of the present species of Pulmonaria; but in this case we must
assume that the long-styled plants were at first sufficiently fertile to yield
some seed, instead of being absolutely self-sterile like the German plants.

Pulmonaria angustifolia.

(FIGURE 3.6. Pulmonaria angustifolia.
Left: Long-styled form.
Right: Short-styled form.)

Seedlings of this plant, raised from plants growing wild in the Isle of Wight,
were named for me by Dr. Hooker. It is so closely allied to the last species,
differing chiefly in the shape and spotting of the leaves, that the two have
been considered by several eminent botanists--for instance, Bentham--as mere
varieties. But, as we shall presently see, good evidence can be assigned for
ranking them as distinct. Owing to the doubts on this head, I tried whether the
two would mutually fertilise one another. Twelve short-styled flowers of P.
angustifolia were legitimately fertilised with pollen from long-styled plants of
P. officinalis (which, as we have just seen, are moderately self-fertile), but
they did not produce a single fruit. Thirty-six long-styled flowers of P.
angustifolia were also illegitimately fertilised during two seasons with pollen
from the long-styled P. officinalis, but all these flowers dropped off
unimpregnated. Had the plants been mere varieties of the same species these
illegitimate crosses would probably have yielded some seeds, judging from my
success in illegitimately fertilising the long-styled flowers of P. officinalis;
and the twelve legitimate crosses, instead of yielding no fruit, would almost
certainly have yielded a considerable number, namely, about nine, judging from
the results given in Table 3.20. Therefore P. officinalis and angustifolia
appear to be good and distinct species, in conformity with other important
functional differences between them, immediately to be described.

TABLE 3.20.  Pulmonaria angustifolia.

Column 1: Nature of the Union.
Column 2: Number of Flowers fertilised.
Column 3: Number of Fruits produced.
Column 4: Average Number of Seeds per Fruit.

Long-styled by pollen of short-styled. Legitimate union :
18 : 9 : 2.11.

Long-styled by own-form pollen. Illegitimate union :
18 : 0 : 0.

Short-styled by pollen of long-styled. Legitimate union:
18 : 15 : 2.60.

Short-styled by own-form pollen. Illegitimate union :
12 : 7 : 1.86.

The long-styled and short-styled flowers of P. angustifolia differ from one
another in structure in nearly the same manner as those of P. officinalis. But
in Figure 3.6 a slight bulging of the corolla in the long-styled form, where the
anthers are seated, has been overlooked. My son William, who examined a large
number of wild plants in the Isle of Wight, observed that the corolla, though
variable in size, was generally larger in the long-styled flowers than in the
short-styled; and certainly the largest corollas of all were found on the long-
styled plants, and the smallest on the short-styled. Exactly the reverse occurs,
according to Hildebrand, with P. officinalis. Both the pistils and stamens of P.
angustifolia vary much in length; so that in the short-styled form the distance
between the stigma and the anthers varied from 119 to 65 divisions of the
micrometer, and in the long-styled from 115 to 112. From an average of seven
measurements of each form the distance between these organs in the long-styled
is to the same distance in the short-styled form as 100 to 69; so that the
stigma in the one form does not stand on a level with the anthers in the other.
The long-styled pistil is sometimes thrice as long as that of the short-styled;
but from an average of ten measurements of both, its length to that of the
short-styled was as 100 to 56. The stigma varies in being more or less, though
slightly, lobed. The anthers also vary much in length in both forms, but in a
greater degree in the long-styled than in the short-styled-form; many in the
former being from 80 to 63, and in the latter from 80 to 70 divisions of the
micrometer in length. From an average of seven measurements, the short-styled
anthers were to those from the long-styled as 100 to 91 in length. Lastly, the
pollen-grains from the long-styled flowers varied between 13 and 11.5 divisions
of the micrometer, and those from the short-styled between 15 and 13. The
average diameter of 25 grains from the latter, or short-styled form, was to that
of 20 grains from the long-styled as 100 to 91. We see, therefore, that the
pollen-grains from the smaller anthers of the shorter stamens in the long-styled
form are, as usual, of smaller size than those in the other form. But what is
remarkable, a larger proportion of the grains were small, shrivelled, and
worthless. This could be seen by merely comparing the contents of the anthers
from several distinct plants of each form. But in one instance my son found, by
counting, that out of 193 grains from a long-styled flower, 53 were bad, or 27
per cent; whilst out of 265 grains from a short-styled flower only 18 were bad,
or 7 per cent. From the condition of the pollen in the long-styled form, and
from the extreme variability of all the organs in both forms, we may perhaps
suspect that the plant is undergoing a change, and tending to become dioecious.

My son collected in the Isle of Wight on two occasions 202 plants, of which 125
were long-styled and 77 short-styled; so that the former were the more numerous.
On the other hand, out of 18 plants raised by me from seed, only 4 were long-
styled and 14 short-styled. The short-styled plants seemed to my son to produce
a greater number of flowers than the long-styled; and he came to this conclusion
before a similar statement had been published by Hildebrand with respect to P.
officinalis. My son gathered ten branches from ten different plants of both
forms, and found the number of flowers of the two forms to be as 100 to 89, 190
being short-styled and 169 long-styled. With P. officinalis the difference,
according to Hildebrand, is even greater, namely, as 100 flowers for the short-
styled to 77 for the long-styled plants. Table 3.20 shows the results of my
experiments.

We see in Table 3.20 that the fertility of the two legitimate unions to that of
the two illegitimate together is as 100 to 35, judged by the proportion of
flowers which produced fruit; and as 100 to 32, judged by the average number of
seeds per fruit. But the small number of fruit yielded by the 18 long-styled
flowers in the first line was probably accidental, and if so, the difference in
the proportion of legitimately and illegitimately fertilised flowers which yield
fruit is really greater than that represented by the ratio of 100 to 35. The 18
long-styled flowers illegitimately fertilised yielded no seeds,--not even a
vestige of one. Two long-styled plants which were placed under a net produced
138 flowers, besides those which were artificially fertilised, and none of these
set any fruit; nor did some plants of the same form which were protected during
the next summer. Two other long-styled plants were left uncovered (all the
short-styled plants having been previously covered up), and humble-bees, which
had their foreheads white with pollen, incessantly visited the flowers, so that
their stigmas must have received an abundance of pollen, yet these flowers did
not produce a single fruit. We may therefore conclude that the long-styled
plants are absolutely barren with their own-form pollen, though brought from a
distinct plant. In this respect they differ greatly from the long-styled English
plants of P. officinalis which were found by me to be moderately self-fertile;
but they agree in their behaviour with the German plants of P. officinalis
experimented on by Hildebrand.

Eighteen short-styled flowers legitimately fertilised yielded, as may be seen in
Table 3.20, 15 fruits, each having on an average 2.6 seeds. Four of these fruits
contained the highest possible number of seeds, namely 4, and four other fruits
contained each 3 seeds. The 12 illegitimately fertilised short-styled flowers
yielded 7 fruits, including on an average 1.86 seed; and one of these fruits
contained the maximum number of 4 seeds. This result is very surprising in
contrast with the absolute barrenness of the long-styled flowers when
illegitimately fertilised; and I was thus led to attend carefully to the degree
of self-fertility of the short-styled plants. A plant belonging to this form and
covered by a net bore 28 flowers besides those which had been artificially
fertilised, and of all these only two produced a fruit each including a single
seed. This high degree of self-sterility no doubt depended merely on the stigmas
not receiving any pollen, or not a sufficient quantity. For after carefully
covering all the long-styled plants in my garden, several short-styled plants
were left exposed to the visits of humble-bees, and their stigmas will thus have
received plenty of short-styled pollen; and now about half the flowers, thus
illegitimately fertilised, set fruit. I judge of this proportion partly from
estimation and partly from having examined three large branches, which had borne
31 flowers, and these produced 16 fruits. Of the fruits produced 233 were
collected (many being left ungathered), and these included on an average 1.82
seed. No less than 16 out of the 233 fruits included the highest possible number
of seeds, namely 4, and 31 included 3 seeds. So we see how highly fertile these
short-styled plants were when illegitimately fertilised with their own-form
pollen by the aid of bees.

The great difference in the fertility of the long and short-styled flowers, when
both are illegitimately fertilised, is a unique case, as far as I have observed
with heterostyled plants. The long-styled flowers when thus fertilised are
utterly barren, whilst about half of the short-styled ones produce capsules, and
these include a little above two-thirds of the number of seeds yielded by them
when legitimately fertilised. The sterility of the illegitimately fertilised
long-styled flowers is probably increased by the deteriorated condition of their
pollen; nevertheless this pollen was highly efficient when applied to the
stigmas of the short-styled flowers. With several species of Primula the short-
styled flowers are much more sterile than the long-styled, when both are
illegitimately fertilised; and it is a tempting view, as formerly remarked, that
this greater sterility of the short-styled flowers is a special adaptation to
check self-fertilisation, as their stigmas are eminently liable to receive their
own pollen. This view is even still more tempting in the case of the long-styled
form of Linum grandiflorum. On the other hand, with Pulmonaria angustifolia, it
is evident, from the corolla projecting obliquely upwards, that pollen is much
more likely to fall on, or to be carried by insects down to the stigma of the
short-styled than of the long-styled flowers; yet the short-styled instead of
being more sterile, as a protection against self-fertilisation, are far more
fertile than the long-styled, when both are illegitimately fertilised.

Pulmonaria azurea, according to Hildebrand, is not heterostyled. (3/12. 'Die
Geschlechter-Vertheilung bei den Pflanzen' 1867 page 37.)

[From an examination of dried flowers of Amsinckia spectabilis, sent me by
Professor Asa Gray, I formerly thought that this plant, a member of the
Boragineae, was heterostyled. The pistil varies to an extraordinary degree in
length, being in some specimens twice as long as in others, and the point of
insertion of the stamens likewise varies. But on raising many plants from seed,
I soon became convinced that the whole case was one of mere variability. The
first-formed flowers are apt to have stamens somewhat arrested in development,
with very little pollen in their anthers; and in such flowers the stigma
projects above the anthers, whilst generally it stands below and sometimes on a
level with them. I could detect no difference in the size of the pollen-grain or
in the structure of the stigma in the plants which differed most in the above
respects; and all of them, when protected from the access of insects, yielded
plenty of seeds. Again, from statements made by Vaucher, and from a hasty
inspection, I thought at first that the allied Anchusa arvensis and Echium
vulgare were heterostyled, but soon saw my error. From information given me, I
examined dried flowers of another member of the Boragineae, Arnebia
hispidissima, collected from several sites, and though the corolla, together
with the included organs, differed much in length, there was no sign of
heterostylism.]

Polygonum fagopyrum (Polygonaceae).

(FIGURE 3.7. Polygonum fagopyrum. (From H. Muller.)
Upper figure, the long-styled form; lower figure, the short-styled.
Some of the anthers have dehisced, others have not.)

Hildebrand has shown that this plant, the common Buck-wheat, is heterostyled.
(3/13. 'Die Geschlechter-Vertheilung' etc. 1867 page 34.) In the long-styled
form (Figure 3.7), the three stigmas project considerably above the eight short
stamens, and stand on a level with the anthers of the eight long stamens in the
short-styled form; and so it is conversely with the stigmas and stamens of this
latter form. I could perceive no difference in the structure of the stigmas in
the two forms. The pollen-grains of the short-styled form are to those of the
long-styled as 100 to 82 in diameter. This plant is therefore without doubt
heterostyled.

I experimented only in an imperfect manner on the relative fertility of the two
forms. Short-styled flowers were dragged several times over two heads of flowers
on long-styled plants, protected under a net, which were thus legitimately,
though not fully, fertilised. They produced 22 seeds, or 11 per flower-head.

Three flower-heads on long-styled plants received pollen in the same manner from
other long-styled plants, and were thus illegitimately fertilised. They produced
14 seeds, or only 4.66 per flower-head.

Two flower-heads on short-styled plants received pollen in like manner from
long-styled flowers, and were thus legitimately fertilised. They produced 8
seeds, or 4 per flower-head.

Four heads on short-styled plants similarly received pollen from other short-
styled plants, and were thus illegitimately fertilised. They produced 9 seeds,
or 2.25 per flower-head.

The results from fertilising the flower-heads in the above imperfect manner
cannot be fully trusted; but I may state that the four legitimately fertilised
flower-heads yielded on an average 7.50 seeds per head; whereas the seven
illegitimately fertilised heads yielded less than half the number, or on an
average only 3.28 seeds. The legitimately crossed seeds from the long-styled
flowers were finer than those from the illegitimately fertilised flowers on the
same plants, in the ratio of 100 to 82, as shown by the weights of an equal
number.

About a dozen plants, including both forms, were protected under nets, and early
in the season they produced spontaneously hardly any seeds, though at this
period the artificially fertilised flowers produced an abundance; but it is a
remarkable fact that later in the season, during September, both forms became
highly self-fertile. They did not, however, produce so many seeds as some
neighbouring uncovered plants which were visited by insects. Therefore the
flowers of neither form when left to fertilise themselves late in the season
without the aid of insects, are nearly so sterile as most other heterostyled
plants. A large number of insects, namely 41 kinds as observed by H. Muller,
visit the flowers for the sake of the eight drops of nectar. (3/14. 'Die
Befruchtung' etc. page 175 and 'Nature' January 1, 1874 page 166.) He infers
from the structure of the flowers that insects would be apt to fertilise them
both illegitimately as well as legitimately; but he is mistaken in supposing
that the long-styled flowers cannot spontaneously fertilise themselves.

Differently to what occurs in the other genera hitherto noticed, Polygonum,
though a very large genus, contains, as far as is at present known, only a
single heterostyled species, namely the present one. H. Muller in his
interesting description of several other species shows that P. bistorta is so
strongly proterandrous (the anthers generally falling off before the stigmas are
mature) that the flowers must be cross-fertilised by the many insects which
visit them. Other species bear much less conspicuous flowers which secrete
little or no nectar, and consequently are rarely visited by insects; these are
adapted for self-fertilisation, though still capable of cross-fertilisation.
According to Delpino, the Polygonaceae are generally fertilised by the wind,
instead of by insects as in the present genus.

[Leucosmia Burnettiana (Thymeliae).

As Professor Asa Gray has expressed his belief that this species and L.
acuminata, as well as some species in the allied genus Drymispermum, are
dimorphic or heterostyled (3/15. 'American Journal of Science' 1865 page 101 and
Seemann's 'Journal of Botany' volume 3 1865 page 305.), I procured from Kew,
through the kindness of Dr. Hooker, two dried flowers of the former species, an
inhabitant of the Friendly Islands in the Pacific. The pistil of the long-styled
form is to that of the short-styled as 100 to 86 in length; the stigma projects
just above the throat of the corolla, and is surrounded by five anthers, the
tips of which reach up almost to its base; and lower down, within the tubular
corolla, five other and rather smaller anthers are seated. In the short-styled
form, the stigma stands some way down the tube of the corolla, nearly on a level
with the lower anthers of the other form: it differs remarkably from the stigma
of the long-styled form, in being more papillose, and in being longer in the
ratio of 100 to 60. The anthers of the upper stamens in the short-styled form
are supported on free filaments, and project above the throat of the corolla,
whilst the anthers of the lower stamens are seated in the throat on a level with
the upper stamens of the other form. The diameters of a considerable number of
grains from both sets of anthers in both forms were measured, but they did not
differ in any trustworthy degree. The mean diameter of twenty-two grains from
the short-styled flower was to that of twenty-four grains from the long-styled,
as 100 to 99. The anthers of the upper stamens in the short-styled form appeared
to be poorly developed, and contained a considerable number of shrivelled grains
which were omitted in striking the above average. Notwithstanding the fact of
the pollen-grains from the two forms not differing in diameter in any
appreciable degree, there can hardly be a doubt from the great difference in the
two forms in the length of the pistil, and especially of the stigma, together
with its more papillose condition in the short-styled form, that the present
species is truly heterostyled. This case resembles that of Linum grandiflorum,
in which the sole difference between the two forms consists in the length of the
pistils and stigmas. From the great length of the tubular corolla of Leucosmia,
it is clear that the flowers are cross-fertilised by large Lepidoptera or by
honey-sucking birds, and the position of the stamens in two whorls one beneath
the other, which is a character that I have not seen in any other heterostyled
dimorphic plant, probably serves to smear the inserted organ thoroughly with
pollen.

Menyanthes trifoliata (Gentianeae).

This plant inhabits marshes: my son William gathered 247 flowers from so many
distinct plants, and of these 110 were long-styled, and 137 short-styled. The
pistil of the long-styled form is in length to that of the short-styled in the
ratio of about 3 to 2. The stigma of the former, as my son observed, is
decidedly larger than that of the short-styled; but in both forms it varies much
in size. The stamens of the short-styled are almost double the length of those
of the long-styled; so that their anthers stand rather above the level of the
stigma of the long-styled form. The anthers also vary much in size, but seem
often to be of larger size in the short-styled flowers. My son made with the
camera many drawings of the pollen-grains, and those from the short-styled
flowers were in diameter in nearly the ratio of 100 to 84 to those from the
long-styled flowers. I know nothing about the capacity for fertilisation in the
two forms; but short-styled plants, living by themselves in the gardens at Kew,
have produced an abundance of capsules, yet the seeds have never germinated; and
this looks as if the short-styled form was sterile with its own pollen.

Limnanthemum Indicum (Gentianeae).

This plant is mentioned by Mr. Thwaites in his Enumeration of the Plants of
Ceylon as presenting two forms; and he was so kind as to send me specimens
preserved in spirits. The pistil of the long-styled form is nearly thrice as
long (i.e. as 14 to 5) as that of the short-styled, and is very much thinner in
the ratio of about 3 to 5. The foliaceous stigma is more expanded, and twice as
large as that of the short-styled form. In the latter the stamens are about
twice as long as those of the long-styled, and their anthers are larger in the
ratio of 100 to 70. The pollen-grains, after having been long kept in spirits,
were of the same shape and size in both forms. The ovules, according to Mr.
Thwaites, are equally numerous (namely from 70 to 80) in the two forms.

Villarsia [sp.?] (Gentianeae).

Fritz Muller sent me from South Brazil dried flowers of this aquatic plant,
which is closely allied to Limnanthemum. In the long-styled form the stigma
stands some way above the anthers, and the whole pistil, together with the
ovary, is in length to that of the short-styled form as about 3 to 2. In the
latter form the anthers stand above the stigma, and the style is very short and
thick; but the pistil varies a good deal in length, the stigma being either on a
level with the tips of the sepals or considerably beneath them. The foliaceous
stigma in the long-styled form is larger, with the expansions running farther
down the style, than in the other form. One of the most remarkable differences
between the two forms is that the anthers of the longer stamens in the short-
styled flowers are conspicuously longer than those of the shorter stamens in the
long-styled flowers. In the former the sub-triangular pollen-grains are larger;
the ratio between their breadth (measured from one angle to the middle of the
opposite side) and that of the grains from the long-styled flowers being about
100 to 75. Fritz Muller also informs me that the pollen of the short-styled
flowers has a bluish tint, whilst that of the long-styled is yellow. When we
treat of Lythrum salicaria we shall find a strongly marked contrast in the
colour of the pollen in two of the forms.

The three genera, Menyanthes, Limnanthemum, and Villarsia, now described,
constitute a well-marked sub-tribe of the Gentianeae. All the species, as far as
at present known, are heterostyled, and all inhabit aquatic or sub-aquatic
stations.

Forsythia suspensa (Oleaceae).

Professor Asa Gray states that the plants of this species growing in the Botanic
Gardens at Cambridge, U.S., are short-styled, but that Siebold and Zuccarini
describe the long-styled form, and give figures of two forms; so that there can
be little doubt, as he remarks, about the plant being dimorphic. (3/16. 'The
American Naturalist' July 1873 page 422.) I therefore applied to Dr. Hooker, who
sent me a dried flower from Japan, another from China, and another from the
Botanic Gardens at Kew. The first proved to be long-styled, and the other two
short-styled. In the long-styled form, the pistil is in length to that of the
short-styled as 100 to 38, the lobes of the stigma being a little longer (as 10
to 9), but narrower and less divergent. This last character, however, may be
only a temporary one. There seems to be no difference in the papillose condition
of the two stigmas. In the short-styled form, the stamens are in length to those
of the long-styled as 100 to 66, but the anthers are shorter in the ratio of 87
to 100; and this is unusual, for when there is any difference in size between
the anthers of the two forms, those from the longer stamens of the short-styled
are generally the longest. The pollen-grains from the short-styled flowers are
certainly larger, but only in a slight degree, than those from the long-styled,
namely, as 100 to 94 in diameter. The short-styled form, which grows in the
Gardens at Kew, has never there produced fruit.

Forsythia viridissima appears likewise to be heterostyled; for Professor Asa
Gray says that although the long-styled form alone grows in the gardens at
Cambridge, U.S., the published figures of this species belong to the short-
styled form.

Cordia [sp.?] (Cordiaceae).

Fritz Muller sent me dried specimens of this shrub, which he believes to be
heterostyled; and I have not much doubt that this is the case, though the usual
characteristic differences are not well pronounced in the two forms. Linum
grandiflorum shows us that a plant may be heterostyled in function in the
highest degree, and yet the two forms may have stamens of equal length, and
pollen-grains of equal size. In the present species of Cordia, the stamens of
both forms are of nearly equal length, those of the short-styled being rather
the longest; and the anthers of both are seated in the mouth of the corolla. Nor
could I detect any difference in the size of the pollen-grains, when dry or
after being soaked in water. The stigmas of the long-styled form stand clear
above the anthers, and the whole pistil is longer than that of the short-styled,
in about the ratio of 3 to 2.

The stigmas of the short-styled form are seated beneath the anthers, and they
are considerably shorter than those of the long-styled form. This latter
difference is the most important one of any between the two forms.

Gilia (Ipomopsis) pulchella vel aggregata (Polemoniaceae).

Professor Asa Gray remarks with respect to this plant: "the tendency to
dimorphism, of which there are traces, or perhaps rather incipient
manifestations in various portions of the genus, is most marked in G.
aggregata." (3/17. 'Proceedings of the American Academy of Arts and Sciences.'
June 14, 1870 page 275.) He sent me some dried flowers, and I procured others
from Kew. They differ greatly in size, some being nearly twice as long as others
(namely as 30 to 17), so that it was not possible to compare, except by
calculation, the absolute length of the organs from different plants. Moreover,
the relative position of the stigmas and anthers is variable: in some long-
styled flowers the stigmas and anthers were exserted only just beyond the throat
of the corolla; whilst in others they were exserted as much as 4/10 of an inch.
I suspect also that the pistil goes on growing for some time after the anthers
have dehisced. Nevertheless it is possible to class the flowers under two forms.
In some of the long-styled, the length of pistil to that of the short-styled was
as 100 to 82; but this result was gained by reducing the size of the corollas to
the same scale. In another pair of flowers the difference in length between the
pistils of the two forms was certainly greater, but they were not actually
measured. In the short-styled flowers whether large or small, the stigma is
seated low down within the tube of the corolla. The papillae on the long-styled
stigma are longer than those on the short-styled, in the ratio of 100 to 40. The
filaments in some of the short-styled flowers were, to those of the long-styled,
as 100 to 25 in length, the free, or unattached portion being alone measured;
but this ratio cannot be trusted, owing to the great variability of the stamens.
The mean diameter of eleven pollen-grains from long-styled flowers, and of
twelve from the short-styled, was exactly the same. It follows from these
several statements, that the difference in length and state of surface of the
stigmas in the flowers is the sole reliable evidence that this species is
heterostyled; for it would be rash to trust to the difference in the length of
the pistils, seeing how variable they are. I should have left the case
altogether doubtful, had it not been for the observations on the following
species; and these leave little doubt on my mind that the present plant is truly
heterostyled. Professor Gray informs me that in another species, G.
coronopifolia, belonging to the same section of the genus, he can see no sign of
dimorphism.

Gilia (Leptosiphon) micrantha.

A few flowers sent me from Kew had been somewhat injured, so that I cannot say
anything positively with respect to the position and relative length of the
organs in the two forms. But their stigmas differed almost exactly in the same
manner as in the last species; the papillae on the long-styled stigma being
longer than those on the short-styled, in the ratio of 100 to 42. My son
measured nine pollen-grains from the long-styled, and the same number from the
short-styled form; and the mean diameter of the former was to that of the latter
as 100 to 81. Considering this difference, as well as that between the stigmas
of the two forms, there can be no doubt that this species is heterostyled. So
probably is Gilia nudicaulis, which likewise belongs to the Leptosiphon section
of the genus, for I hear from Professor Asa Gray that in some individuals the
style is very long, with the stigma more or less exserted, whilst in others it
is deeply included within the tube; the anthers being always seated in the
throat of the corolla.

Phlox subulata (Polemoniaceae).

Professor Asa Gray informs me that the greater number of the species in this
genus have a long pistil, with the stigma more or less exserted; whilst several
other species, especially the annuals, have a short pistil seated low down
within the tube of the corolla. In all the species the anthers are arranged one
below the other, the uppermost just protruding from the throat of the corolla.
In Phlox subulata alone he has "seen both long and short styles; and here the
short-styled plant has (irrespective of this character) been described as a
distinct species (P. nivalis, P. Hentzii), and is apt to have a pair of ovules
in each cell, while the long-styled P. subulata rarely shows more than one."
(3/18. 'Proceedings of the American Academy of Arts and Sciences' June 14, 1870
page 248.) Some dried flowers of both forms were sent me by him, and I received
others from Kew, but I have failed to make out whether the species is
heterostyled. In two flowers of nearly equal size, the pistil of the long-styled
form was twice as long as that of the short-styled; but in other cases the
difference was not nearly so great. The stigma of the long-styled pistil stands
nearly in the throat of the corolla; whilst in the short-styled it is placed low
down--sometimes very low down in the tube, for it varies greatly in position.
The stigma is more papillose, and of greater length (in one instance in the
ratio of 100 to 67), in the short-styled flowers than in the long-styled. My son
measured twenty pollen-grains from a short-styled flower, and nine from a long-
styled, and the former were in diameter to the latter as 100 to 93; and this
difference accords with the belief that the plant is heterostyled. But the
grains from the short-styled varied much in diameter. He afterwards measured ten
grains from a distinct long-styled flower, and ten from another plant of the
same form, and these grains differed in diameter in the ratio of 100 to 90. The
mean diameter of these two lots of twenty grains was to that of twelve grains
from another short-styled flower as 100 to 75: here, then, the grains from the
short-styled form were considerably smaller than those from the long-styled,
which is the reverse of what occurred in the former instance, and of what is the
general rule with heterostyled plants. The whole case is perplexing in the
highest degree, and will not be understood until experiments are tried on living
plants. The greater length, and more papillose condition of the stigma in the
short-styled than in the long-styled flowers, looks as if the plant was
heterostyled; for we know that with some species--for instance, Leucosmia and
certain Rubiaceae--the stigma is longer and more papillose in the short-styled
form, though the reverse of this holds good in Gilia, a member of the same
family with Phlox. The similar position of the anthers in the two forms is
somewhat opposed to the present species being heterostyled; as is the great
difference in the length of the pistil in several short-styled flowers. But the
extraordinary variability in diameter of the pollen-grains, and the fact that in
one set of flowers the grains from the long-styled flowers were larger than
those from the short-styled, is strongly opposed to the belief that Phlox
subulata is heterostyled. Possibly this species was once heterostyled, but is
now becoming sub-dioecious; the short-styled plants having been rendered more
feminine in nature. This would account for their ovaries usually containing more
ovules, and for the variable condition of their pollen-grains. Whether the long-
styled plants are now changing their nature, as would appear to be the case from
the variability of their pollen-grains, and are becoming more masculine, I will
not pretend to conjecture; they might remain as hermaphrodites, for the
coexistence of hermaphrodite and female plants of the same species is by no
means a rare event.

Erythroxylum [sp.?] (Erythroxylidae).

(FIGURE 3.8. Erythroxylon [sp.?]
Left: Long-styled form.
Right: Short-styled form.
From a sketch by Fritz Muller, magnified five times.)

Fritz Muller sent me from South Brazil dried flowers of this tree, together with
the drawings (Figure 3.8.), which show the two forms, magnified about five
times, with the petals removed. In the long-styled form the stigmas project
above the anthers, and the styles are nearly twice as long as those of the
short-styled form, in which the stigmas stand beneath the anthers. The stigmas
in many, but not in all the short-styled flowers are larger than those in the
long-styled. The anthers of the short-styled flowers stand on a level with the
stigmas of the other form; but the stamens are longer by only one-fourth or one-
fifth of their own length than those of the long-styled. Consequently the
anthers of the latter do not stand on a level with, but rather above the stigmas
of the other form. Differently from what occurs in the following closely allied
genus, Sethia, the stamens are of nearly equal length in the flowers of the same
form. The pollen-grains of the short-styled flowers, measured in their dry
state, are a little larger than those from the long-styled flowers in about the
ratio of 100 to 93. (3/19. F. Muller remarks in his letter to me that the
flowers, of which he carefully examined many specimens, are curiously variable
in the number of their parts: 5 sepals and petals, 10 stamens and 3 pistils are
the prevailing numbers; but the sepals and petals often vary from 5 to 7; the
stamens from 10 to 14, and the pistils from 3 to 4.)

Sethia acuminata (Erythroxylidae).

Mr. Thwaites pointed out several years ago that this plant exists under two
forms, which he designated as forma stylosa et staminea; and the flowers sent to
me by him are clearly heterostyled. (3/20. 'Enumeratio Plantarum Zeylaniae' 1864
page 54.) In the long-styled form the pistil is nearly twice as long, and the
stamens half as long as the corresponding organs in the short-styled form. The
stigmas of the long-styled seem rather smaller than those of the short-styled.
All the stamens in the short-styled flowers are of nearly equal length, whereas
in long-styled they differ in length, being alternately a little longer and
shorter; and this difference in the stamens of the two forms is probably
related, as we shall hereafter see in the case of the short-styled flowers of
Lythrum salicaria, to the manner in which insects can best transport pollen from
the long-styled flowers to the stigmas of the short-styled. The pollen-grains
from the short-styled flowers, though variable in size, are to those of the
long-styled, as far as I could make out, as 100 to 83 in their longer diameter.
Sethia obtusifolia is heterostyled like S. acuminata.

Cratoxylon formosum (Hypericineae).

Mr. Thiselton Dyer remarks that this tree, an inhabitant of Malacca and Borneo,
appears to be heterostyled. (3/21. 'Journal of Botany' London 1872 page 26.) He
sent me dried flowers, and the difference between the two forms is conspicuous.
In the short-styled form the pistils are in length to those of the short-styled
as 100 to 40, with their globular stigmas about twice as thick. These stand just
above the numerous anthers and a little beneath the tips of the petals. In the
short-styled form the anthers project high above the pistils, the stigmas of
which diverge between the three bundles of stamens, and stand only a little
above the tips of the sepals. The stamens in this form are to those of the long-
styled as 100 to 86 in length; and therefore they do not differ so much in
length as do the pistils. Ten pollen-grains from each form were measured, and
those from the short-styled were to those from the long-styled as 100 to 86 in
diameter. This plant, therefore, is in all respects a well-characterised
heterostyled species.

Aegiphila elata (Verbenaceae).

Mr. Bentham was so kind as to send me dried flowers of this species and of Ae.
mollis, both inhabitants of South America. The two forms differ conspicuously,
as the deeply bifid stigma of the one, and the anthers of the other project far
above the mouth of the corolla. In the long-styled form of the present species,
the style is twice and a half as long as that of the short-styled. The divergent
stigmas of the two forms do not differ much in length, nor as far as I could
perceive in their papillae. In the long-styled flowers the filaments adhere to
the corolla close up to the anthers, which are enclosed some way down within the
tube. In the short-styled flowers the filaments are free above the point where
the anthers are seated in the other form, and they project from the corolla to
an equal height with that of the stigmas in the long-styled flowers. It is often
difficult to measure with accuracy pollen-grains, which have long been dried and
then soaked in water; but they here manifestly differed greatly in size. Those
from the short-styled flowers were to those from the long-styled in diameter in
about the ratio of 100 to 62. The two forms of Ae. mollis present a like
difference in the length of their pistils and stamens.

Aegiphila obdurata.

Flowers of this bush were sent me from St. Catharina in Brazil, by Fritz Muller,
and were named for me at Kew. They appeared at first sight grandly heterostyled,
as the stigma of the long-styled form projects far out of the corolla, whilst
the anthers are seated halfway down within the tube; whereas in the short-styled
form the anthers project from the corolla and the stigma is enclosed in the tube
at nearly the same level with the anthers of the other form. The pistil of the
long-styled is to that of the short-styled as 100 to 60 in length, and the
stigmas, taken by themselves, as 100 to 55. Nevertheless, this plant cannot be
heterostyled. The anthers in the long-styled form are brown, tough, and fleshy,
and less than half the length of those in the short-styled form, strictly as 44
to 100; and what is much more important, they were in a rudimentary condition in
the two flowers examined by me, and did not contain a single grain of pollen. In
the short-styled form, the divided stigma, which as we have seen is much
shortened, is thicker and more fleshy than the stigma of the long-styled, and is
covered with small irregular projections, formed of rather large cells. It had
the appearance of having suffered from hyperthrophy, and is probably incapable
of fertilisation. If this be so the plant is dioecious, and judging from the two
species previously described, it probably was once heterostyled, and has since
been rendered dioecious by the pistil in the one form, and the stamens in the
other having become functionless and reduced in size. It is, however, possible
that the flowers may be in the same state as those of the common thyme and of
several other Labiatae, in which females and hermaphrodites regularly co-exist.
Fritz Muller, who thought that the present plant was heterostyled, as I did at
first, informs me that he found bushes in several places growing quite isolated,
and that these were completely sterile; whilst two plants growing close together
were covered with fruit. This fact agrees better with the belief that the
species is dioecious than that it consists of hermaphrodites and females; for if
any one of the isolated plants had been an hermaphrodite, it would probably have
produced some fruit.]

RUBIACEAE.

This great natural family contains a much larger number of heterostyled genera
than any other one, as yet known.

Mitchella repens.

Professor Asa Gray sent me several living plants collected when out of flower,
and nearly half of these proved long-styled, and the other half short-styled.
The white flowers, which are fragrant and which secrete plenty of nectar, always
grow in pairs with their ovaries united, so that the two together produce "a
berry-like double drupe." (3/22. A. Gray 'Manual of the Botany of the United
States' 1856 page 172.) In my first series of experiments (1864) I did not
suppose that this curious arrangement of the flowers would have any influence on
their fertility; and in several instances only one of the two flowers in a pair
was fertilised; and a large proportion or all of these failed to produce
berries. In the ensuing year both flowers of each pair were invariably
fertilised in the same manner; and the latter experiments alone serve to show
the proportion of flowers which yield berries, when legitimately and
illegitimately fertilised; but for calculating the average number of seeds per
berry I have used those produced during both seasons.

In the long-styled flowers the stigma projects just above the bearded throat of
the corolla, and the anthers are seated some way down the tube. In the short-
styled flowers those organs occupy reversed positions. In this latter form the
fresh pollen-grains are a little larger and more opaque than those of the long-
styled form. The results of my experiments are given in Table 3.21.

TABLE 3.21. Mitchella repens.

Column 1: Nature of the Union.
Column 2: Number of Pairs of Flowers fertilised during the second season.
Column 3: Number of Drupes produced during the second season.
Column 4: Average Number of good Seeds per Drupe in all the Drupes during the
two Seasons.

Long-styled by pollen of short-styled. Legitimate union :
9 : 8 : 4.6.

Long-styled by own-form pollen. Illegitimate union :
8 : 3 : 2.2.

Short-styled by pollen of long-styled. Legitimate union:
8 : 7 : 4.1.

Short-styled by own-form pollen. Illegitimate union :
9 : 0 : 2.0.

The two legitimate unions together :
17 : 15 : 4.4.

The two illegitimate unions together :
17 : 3 : 2.1.

It follows from this table that 88 per cent of the paired flowers of both forms,
when legitimately fertilised, yielded double berries, nineteen of which
contained on an average 4.4 seeds, with a maximum in one of 8 seeds. Of the
illegitimately fertilised paired flowers only 18 per cent yielded berries, six
of which contained on an average only 2.1 seeds, with a maximum in one of 4
seeds. Thus the two legitimate unions are more fertile than the two
illegitimate, according to the proportion of flowers which yielded berries, in
the ratio of 100 to 20; and according to the average number of contained seeds
as 100 to 47.

Three long-styled and three short-styled plants were protected under separate
nets, and they produced altogether only 8 berries, containing on an average only
1.5 seed. Some additional berries were produced which contained no seeds. The
plants thus treated were therefore excessively sterile, and their slight degree
of fertility may be attributed in part to the action of the many individuals of
Thrips which haunted the flowers. Mr. J. Scott informs me that a single plant
(probably a long-styled one), growing in the Botanic Gardens at Edinburgh, which
no doubt was freely visited by insects, produced plenty of berries, but how many
of them contained seeds was not observed.

Borreria, nov. sp. near valerianoides (Rubiaceae).

Fritz Muller sent me seeds of this plant, which is extremely abundant in St.
Catharina, in South Brazil; and ten plants were raised, consisting of five long-
styled and five short-styled. The pistil of the long-styled flowers projects
just beyond the mouth of the corolla, and is thrice as long as that of the
short-styled, and the divergent stigmas are likewise rather larger. The anthers
in the long-styled form stand low down within the corolla, and are quite hidden.
In the short-styled flowers the anthers project just above the mouth of the
corolla, and the stigma stands low down within the tube. Considering the great
difference in the length of the pistils in the two forms, it is remarkable that
the pollen-grains differ very little in size, and Fritz Muller was struck with
the same fact. In a dry state the grains from the short-styled flowers could
just be perceived to be larger than those from the long-styled, and when both
were swollen by immersion in water, the former were to the latter in diameter in
the ratio of 100 to 92. In the long-styled flowers beaded hairs almost fill up
the mouth of the corolla and project above it; they therefore stand above the
anthers and beneath the stigma. In the short-styled flowers a similar brush of
hairs is situated low down within the tubular corolla, above the stigma and
beneath the anthers. The presence of these beaded hairs in both forms, though
occupying such different positions, shows that they are probably of considerable
functional importance. They would serve to guard the stigma of each form from
its own pollen; but in accordance with Professor Kerner's view their chief use
probably is to prevent the copious nectar being stolen by small crawling
insects, which could not render any service to the species by carrying pollen
from one form to the other. (3/23. 'Die Schutzmittel der Bluthen gegen
unberufene Gaste' 1876 page 37.)

The flowers are so small and so crowded together that I was not willing to
expend time in fertilising them separately; but I dragged repeatedly heads of
short-styled flowers over three long-styled flower-heads, which were thus
legitimately fertilised; and they produced many dozen fruits, each containing
two good seeds. I fertilised in the same manner three heads on the same long-
styled plant with pollen from another long-styled plant, so that these were
fertilised illegitimately, and they did not yield a single seed. Nor did this
plant, which was of course protected by a net, bear spontaneously any seeds.
Nevertheless another long-styled plant, which was carefully protected, produced
spontaneously a very few seeds; so that the long-styled form is not always quite
sterile with its own pollen.

Faramea [sp.?] (Rubiaceae).

(FIGURE 3.9. Faramea [sp.?]
Left: Short-styled form.
Right: Long-styled form.
Outlines of flowers from dried specimens. Pollen-grains magnified 180 times, by
Fritz Muller.)

Fritz Muller has fully described the two forms of this remarkable plant, an
inhabitant of South Brazil. (3/24. 'Botanische Zeitung' September 10, 1869 page
606.) In the long-styled form the pistil projects above the corolla, and is
almost exactly twice as long as that of the short-styled, which is included
within the tube. The former is divided into two rather short and broad stigmas,
whilst the short-styled pistil is divided into two long, thin, sometimes much
curled stigmas. The stamens of each form correspond in height or length with the
pistils of the other form. The anthers of the short-styled form are a little
larger than those of the long-styled; and their pollen-grains are to those of
the other form as 100 to 67 in diameter. But the pollen-grains of the two forms
differ in a much more remarkable manner, of which no other instance is known;
those from the short-styled flowers being covered with sharp points; the smaller
ones from the long-styled being quite smooth. Fritz Muller remarks that this
difference between the pollen-grains of the two forms is evidently of service to
the plant; for the grains from the projecting stamens of the short-styled form,
if smooth, would have been liable to be blown away by the wind, and would thus
have been lost; but the little points on their surfaces cause them to cohere,
and at the same time favour their adhesion to the hairy bodies of insects, which
merely brush against the anthers of these stamens whilst visiting the flowers.
On the other hand, the smooth grains of the long-styled flowers are safely
included within the tube of the corolla, so that they cannot be blown away, but
are almost sure to adhere to the proboscis of an entering insect, which is
necessarily pressed close against the enclosed anthers.

It may be remembered that in the long-styled form of Linum perenne each separate
stigma rotates on its own axis, when the flower is mature, so as to turn its
papillose surface outwards. There can be no doubt that this movement, which is
confined to the long-styled form, is effected in order that the proper surface
of the stigma should receive pollen brought by insects from the other form. Now
with Faramea, as Fritz Muller shows, it is the stamens which rotate on their
axes in one of the two forms, namely, the short-styled, in order that their
pollen should be brushed off by insects and transported to the stigmas of the
other form. In the long-styled flowers the anthers of the short enclosed stamens
do not rotate on their axes, but dehisce on their inner sides, as is the common
rule with the Rubiaceae; and this is the best position for the adherence of the
pollen-grains to the proboscis of an entering insect. Fritz Muller therefore
infers that as the plant became heterostyled, and as the stamens of the short-
styled form increased in length, they gradually acquired the highly beneficial
power of rotating on their own axes. But he has further shown, by the careful
examination of many flowers, that this power has not as yet been perfected; and,
consequently, that a certain proportion of the pollen is rendered useless,
namely, that from the anthers which do not rotate properly. It thus appears that
the development of the plant has not as yet been completed; the stamens have
indeed acquired their proper length, but not their full and perfect power of
rotation. (3/25. Fritz Muller gives another instance of the want of absolute
perfection in the flowers of another member of the Rubiaceae, namely, Posoqueria
fragrans, which is adapted in a most wonderful manner for cross-fertilisation by
the agency of moths. (See 'Botanische Zeitung' 1866 Number 17.) In accordance
with the nocturnal habits of these insects, most of the flowers open only during
the night; but some open in the day, and the pollen of such flowers is robbed,
as Fritz Muller has often seen, by humble-bees and other insects, without any
benefit being thus conferred on the plant.)

The several points of difference in structure between the two forms of Faramea
are highly remarkable. Until within a recent period, if any one had been shown
two plants which differed in a uniform manner in the length of their stamens and
pistils,--in the form of their stigmas,--in the manner of dehiscence and
slightly in the size of their anthers,--and to an extraordinary degree in the
diameter and structure of their pollen-grains, he would have declared it
impossible that the two could have belonged to one and the same species.

[Suteria (species unnamed in the herbarium at Kew.) (Rubiaceae).

I owe to the kindness of Fritz Muller dried flowers of this plant from St.
Catharina, in Brazil. In the long-styled form the stigma stands in the mouth of
the corolla, above the anthers, which latter are enclosed within the tube, but
only a short way down. In the short-styled form the anthers are placed in the
mouth of the corolla above the stigma, which occupies the same position as the
anthers in the other form, being seated only a short way down the tube.
Therefore the pistil of the long-styled form does not exceed in length that of
the short-styled in nearly so great a degree as in many other Rubiaceae.
Nevertheless there is a considerable difference in the size of the pollen-grains
in the two forms; for, as Fritz Muller informs me, those of the short-styled are
to those of the long-styled as 100 to 75 in diameter.

Houstonia coerulea (Rubiaceae).

Professor Asa Gray has been so kind as to send me an abstract of some
observations made by Dr. Rothrock on this plant. The pistil is exserted in the
one form and the stamens in the other, as has long been observed. The stigmas of
the long-styled form are shorter, stouter, and far more hispid than in the other
form. The stigmatic hairs or papillae on the former are .04 millimetres, and on
the latter only .023 millimetres in length. In the short-styled form the anthers
are larger, and the pollen-grains, when distended with water, are to those from
the long-styled form as 100 to 72 in diameter.

Selected capsules from some long-styled plants growing in the Botanic Gardens at
Cambridge, U.S., near where plants of the other form grew, contained on an
average 13 seeds; but these plants must have been subjected to unfavourable
conditions, for some long-styled plants in a state of nature yielded an average
of 21.5 seeds per capsule. Some short-styled plants, which had been planted by
themselves in the Botanic Gardens, where it was not likely that they would have
been visited by insects that had previously visited long-styled plants, produced
capsules, eleven of which were wholly sterile, but one contained 4, and another
8 seeds. So that the short-styled form seems to be very sterile with its own
pollen. Professor Asa Gray informs me that the other North American species of
this genus are likewise heterostyled.

Oldenlandia [sp.?] (Rubiaceae).

Mr. J. Scott sent me from India dried flowers of a heterostyled species of this
genus, which is closely allied to the last. The pistil in the long-styled
flowers is longer by about a quarter of its length, and the stamens shorter in
about the same proportion, than the corresponding organs in the short-styled
flowers. In the latter the anthers are longer, and the divergent stigmas
decidedly longer and apparently thinner than in the long-styled form. Owing to
the state of the specimens, I could not decide whether the stigmatic papillae
were longer in the one form than in the other. The pollen-grains, distended with
water, from the short-styled flowers were to those from the long-styled as 100
to 78 in diameter, as deduced from the mean of ten measurements of each kind.

Hedyotis [sp.?] (Rubiaceae).

Fritz Muller sent me from St. Catharina, in Brazil, dried flowers of a small
delicate species, which grows on wet sand near the edges of fresh-water pools.
In the long-styled form the stigma projects above the corolla, and stands on a
level with the projecting anthers of the short-styled form; but in the latter
the stigmas stand rather beneath the level of the anthers in the other or long-
styled form, these being enclosed within the tube of the corolla. The pistil of
the long-styled form is nearly thrice as long as that of the short-styled, or,
speaking strictly, as 100 to 39; and the papillae on the stigma of the former
are broader, in the ratio of 4 to 3, but whether longer than those of the short-
styled, I could not decide. In the short-styled form, the anthers are rather
larger, and the pollen-grains are to those from the long-styled flowers, as 100
to 88 in diameter. Fritz Muller sent me a second, small-sized species, which is
likewise heterostyled.

Coccocypselum [sp.?] (Rubiaceae).

Fritz Muller also sent me dried flowers of this plant from St. Catharina, in
Brazil. The exserted stigma of the long-styled form stands a little above the
level of the exserted anthers of the short-styled form; and the enclosed stigma
of the latter also stands a little above the level of the enclosed anthers in
the long-styled form. The pistil of the long-styled is about twice as long as
that of the short-styled, with its two stigmas considerably longer, more
divergent, and more curled. Fritz Muller informs me that he could detect no
difference in the size of the pollen-grains in the two forms. Nevertheless,
there can be no doubt that this plant is heterostyled.

Lipostoma [sp.?] (Rubiaceae).

Dried flowers of this plant, which grows in small wet ditches in St. Catharina,
in Brazil, were likewise sent me by Fritz Muller. In the long-styled form the
exserted stigma stands rather above the level of the exserted anthers of the
other form; whilst in the short-styled form it stands on a level with the
anthers of the other form. So that the want of strict correspondence in height
between the stigmas and anthers in the two forms is reversed, compared with what
occurs in Hedyotis. The long-styled pistil is to that of the short-styled as 100
to 36 in length; and its divergent stigmas are longer by fully one-third of
their own length than those of the short-styled form. In the latter the anthers
are a little larger, and the pollen-grains are as 100 to 80 in diameter,
compared with those from the long-styled form.

Cinchona micrantha (Rubiaceae).

Dried specimens of both forms of this plant were sent me from Kew. (3/26. My
attention was called to this plant by a drawing copied from Howard's
'Quinologia' Table 3 given by Mr. Markham in his 'Travels in Peru' page 539.) In
the long-styled form the apex of the stigma stands just beneath the bases of the
hairy lobes of the corolla; whilst the summits of the anthers are seated about
halfway down the tube. The pistil is in length as 100 to 38 to that of the
short-styled form. In the latter the anthers occupy the same position as the
stigma of the other form, and they are considerably longer than those of the
long-styled form. As the summit of the stigma in the short-styled form stands
beneath the bases of the anthers, which are seated halfway down the corolla, the
style has been extremely shortened in this form, its length to that of the long-
styled being, in the specimens examined, only as 5.3 to 100! The stigma, also,
in the short-styled form is very much shorter than that in the long-styled, in
the ratio of 57 to 100. The pollen grains from the short-styled flowers, after
having been soaked in water, were rather larger--in about the ratio of 100 to
91--than those from the long-styled flowers, and they were more triangular, with
the angles more prominent. As all the grains from the short-styled flowers were
thus characterised, and as they had been left in water for three days, I am
convinced that this difference in shape in the two sets of grains cannot be
accounted for by unequal distension with water.

Besides the several Rubiaceous genera already mentioned, Fritz Muller informs me
that two or three species of Psychotria and Rudgea eriantha, natives of St.
Catharina, in Brazil, are heterostyled, as is Manettia bicolor. I may add that I
formerly fertilised with their own pollen several flowers on a plant of this
latter species in my hothouse, but they did not set a single fruit. From Wight
and Arnott's description, there seems to be little doubt that Knoxia in India is
heterostyled; and Asa Gray is convinced that this is the case with Diodia and
Spermacoce in the United States. Lastly, from Mr. W.W. Bailey's description, it
appears that the Mexican Bouvardia leiantha is heterostyled. (3/27. 'Bulletin of
the Torrey Bot. Club' 1876 page 106.)]

Altogether we now know of 17 heterostyled genera in the great family of the
Rubiaceae; though more information is necessary with respect to some of them,
more especially those mentioned in the last paragraph, before we can feel
absolutely safe. In the 'Genera Plantarum,' by Bentham and Hooker, the Rubiaceae
are divided into 25 tribes, containing 337 genera; and it deserves notice that
the genera now known to be heterostyled are not grouped in one or two of these
tribes, but are distributed in no less than eight of them. From this fact we may
infer that most of the genera have acquired their heterostyled structure
independently of one another; that is, they have not inherited this structure
from some one or even two or three progenitors in common. It further deserves
notice that in the homostyled genera, as I am informed by Professor Asa Gray,
the stamens are either exserted or are included within the tube of the corolla,
in a nearly constant manner; so that this character, which is not even of
specific value in the heterostyled species, is often of generic value in other
members of the family.


CHAPTER IV.

HETEROSTYLED TRIMORPHIC PLANTS.

Lythrum salicaria.
Description of the three forms.
Their power and complex manner of fertilising one another.
Eighteen different unions possible.
Mid-styled form eminently feminine in nature.
Lythrum Graefferi likewise trimorphic.
L. thymifolia dimorphic.
L. Hyssopifolia homostyled.
Nesaea verticillata trimorphic.
Lagerstroemia, nature doubtful.
Oxalis, trimorphic species of.
O. Valdiviana.
O. Regnelli, the illegitimate unions quite barren.
O. speciosa.
O. sensitiva.
Homostyled species of Oxalis.
Pontederia, the one monocotyledonous genus known to include heterostyled
species.

In the previous chapters various heterostyled dimorphic plants have been
described, and now we come to heterostyled trimorphic plants, or those which
present three forms. These have been observed in three families, and consist of
species of Lythrum and of the allied genus Nesaea, of Oxalis and Pontederia. In
their manner of fertilisation these plants offer a more remarkable case than can
be found in any other plant or animal.

Lythrum salicaria.

(FIGURE 4.10. Diagram of the flowers of the three forms of Lythrum salicaria, in
their natural position, with the petals and calyx removed on the near side:
enlarged six times.
Top: Long-styled.
Middle: Mid-styled.
Bottom: Short-styled.
The dotted lines with the arrows show the directions in which pollen must be
carried to each stigma to ensure full fertility.)

The pistil in each form differs from that in either of the other forms, and in
each there are two sets of stamens different in appearance and function. But one
set of stamens in each form corresponds with a set in one of the other two
forms. Altogether this one species includes three females or female organs and
three sets of male organs, all as distinct from one another as if they belonged
to different species; and if smaller functional differences are considered,
there are five distinct sets of males. Two of the three hermaphrodites must
coexist, and pollen must be carried by insects reciprocally from one to the
other, in order that either of the two should be fully fertile; but unless all
three forms coexist, two sets of stamens will be wasted, and the organisation of
the species, as a whole, will be incomplete. On the other hand, when all three
hermaphrodites coexist, and pollen is carried from one to the other, the scheme
is perfect; there is no waste of pollen and no false co-adaptation. In short,
nature has ordained a most complex marriage-arrangement, namely a triple union
between three hermaphrodites,--each hermaphrodite being in its female organ
quite distinct from the other two hermaphrodites and partially distinct in its
male organs, and each furnished with two sets of males.

The three forms may be conveniently called, from the unequal lengths of their
pistils, the LONG-STYLED, MID-STYLED, and SHORT-STYLED. The stamens also are of
unequal lengths, and these may be called the LONGEST, MID-LENGTH, and SHORTEST.
Two sets of stamens of different length are found in each form. The existence of
the three forms was first observed by Vaucher, and subsequently more carefully
by Wirtgen ; but these botanists, not being guided by any theory or even
suspicion of their functional differences, did not perceive some of the most
curious points of difference in their structure. (4/1. Vaucher 'Hist. Phys. des
Plantes d'Europe' tome 2 1841 page 371. Wirtgen "Ueber Lythrum salicaria und
dessen Formen" 'Verhand. des naturhist. Vereins fur preuss. Rheinl.' 5 Jahrgang
1848 S. 7.) I will first briefly describe the three forms by the aid of Figure
4.10, which shows the flowers, six times magnified, in their natural position,
with their petals and calyx on the near side removed.

LONG-STYLED FORM.

This form can be at once recognised by the length of the pistil, which is
(including the ovarium) fully one-third longer than that of the mid-styled, and
more than thrice as long as that of the short-styled form. It is so
disproportionately long, that it projects in the bud through the folded petals.
It stands out considerably beyond the mid-length stamens; its terminal portion
depends a little, but the stigma itself is slightly upturned. The globular
stigma is considerably larger than that of the other two forms, with the
papillae on its surface generally longer. The six mid-length stamens project
about two-thirds the length of the pistil, and correspond in length with the
pistil of the mid-styled form. Such correspondence in this and the two following
forms is generally very close; the difference, where there is any, being usually
in a slight excess of length in the stamens. The six shortest stamens lie
concealed within the calyx; their ends are turned up, and they are graduated in
length, so as to form a double row. The anthers of these stamens are smaller
than those of the mid-length ones. The pollen is of the same yellow colour in
both sets. H. Muller measured the pollen-grain in all three forms, and his
measurements are evidently more trustworthy than those which I formerly made, so
I will give them. (4/2. 'Die Befruchtung der Blumen' 1873 page 193.) The numbers
refer to divisions of the micrometer equalling 1/300 millimetres. The grains,
distended with water, from the mid-length stamens are 7 to 7 1/2, and those from
the shortest stamens 6 to 6 1/2 in diameter, or as 100 to 86. The capsules of
this form contain on an average 93 seeds: how this average was obtained will
presently be explained. As these seeds, when cleaned, seemed larger than those
from the mid-styled or short-styled forms, 100 of them were placed in a good
balance, and by the double method of weighing were found to equal 121 seeds of
the mid-styled or 142 of the short-styled; so that five long-styled seeds very
nearly equal six mid-styled or seven short-styled seeds.

MID-STYLED FORM.

The pistil occupies the position represented in Figure 4.10, with its extremity
considerably upturned, but to a variable degree; the stigma is seated between
the anthers of the longest and the shortest stamens. The six longest stamens
correspond in length with the pistil of the long-styled form; their filaments
are coloured bright pink; the anthers are dark-coloured, but from containing
bright-green pollen and from their early dehiscence they appear emerald-green.
Hence in general appearance these stamens are remarkably dissimilar from the
mid-length stamens of the long-styled form. The six shortest stamens are
enclosed within the calyx, and resemble in all respects the shortest stamens of
the long-styled form; both these sets correspond in length with the short pistil
of the short-styled form. The green pollen-grains of the longest stamens are 9
to 10 in diameter, whilst the yellow grains from the shortest stamens are only
6; or as 100 to 63. But the pollen-grains from different plants appeared to me,
in this case and others, to be in some degree variable in size. The capsules
contain on an average 130 seeds; but perhaps, as we shall see, this is rather
too high an average. The seeds themselves, as before remarked, are smaller than
those of the long-styled form.

SHORT-STYLED FORM.

The pistil is here very short, not one-third of the length of that of the long-
styled form. It is enclosed within the calyx, which, differently from that in
the other two forms, does not enclose any anthers. The end of the pistil is
generally bent upwards at right angles. The six longest stamens, with their pink
filaments and green pollen, resemble the corresponding stamens of the mid-styled
form. But according to H. Muller, their pollen-grains are a little larger,
namely 9 1/2 to 10 1/2, instead of 9 to 10 in diameter. The six mid-length
stamens, with their uncoloured filaments and yellow pollen, resemble in the size
of their pollen-grains and in all other respects the corresponding stamens of
the long-styled form. The difference in diameter between the grains from the two
sets of anthers in the short-styled form is as 100 to 73. The capsules contain
fewer seeds on an average than those of either of the preceding forms, namely
83.5; and the seeds are considerably smaller. In this latter respect, but not in
number, there is a gradation parallel to that in the length of the pistil, the
long-styled having the largest seeds, the mid-styled the next in size, and the
short-styled the smallest.

We thus see that this plant exists under three female forms, which differ in the
length and curvature of the style, in the size and state of the stigma, and in
the number and size of the seed. There are altogether thirty-six males or
stamens, and these can be divided into three sets of a dozen each, differing
from one another in length, curvature, and colour of the filaments--in the size
of the anthers, and especially in the colour and diameter of the pollen-grains.
Each form bears half-a-dozen of one kind of stamens and half-a-dozen of another
kind, but not all three kinds. The three kinds of stamens correspond in length
with the three pistils: the correspondence is always between half of the stamens
in two of the forms with the pistil of the third form. Table 4.a of the
diameters of the pollen-grains, after immersion in water, from both sets of
stamens in all three forms is copied from H. Muller; they are arranged in the
order of their size:--

TABLE 4.a. Lythrum salicaria. Diameters of pollen-grains after immersion in
water.

Column 1: Source of Pollen-grains.
Column 2: Minimum diameter.
Column 3: Maximum diameter.

Longest stamens of short-styled form : 9 1/2 : 10 1/2.
Longest stamens of mid-styled form : 9 : 10.
Mid-length stamens of long-styled form : 7 : 7 1/2.
Mid-length stamens of short-styled form : 7 : 7 1/2.
Shortest stamens of long-styled form : 6 : 6 1/2.
Shortest stamens of mid-styled form : 6 : 6.

We here see that the largest pollen-grains come from the longest stamens, and
the least (smallest) from the shortest; the extreme difference in diameter
between them being as 100 to 60.

The average number of seeds in the three forms was ascertained by counting them
in eight fine selected capsules taken from plants growing wild, and the result
was, as we have seen, for the long-styled (neglecting decimals) 93, mid-styled
130, and short-styled 83. I should not have trusted in these ratios had I not
possessed a number of plants in my garden which, owing to their youth, did not
yield the full complement of seed, but were of the same age and grew under the
same conditions, and were freely visited by bees. I took six fine capsules from
each, and found the average to be for the long-styled 80, for the mid-styled 97,
and for the short-styled 61. Lastly, legitimate unions effected by me between
the three forms gave, as may be seen in the following tables, for the long-
styled an average of 90 seeds, for the mid-styled 117, and for the short-styled
71. So that we have good concurrent evidence of a difference in the average
production of seed by the three forms. To show that the unions effected by me
often produced their full effect and may be trusted, I may state that one mid-
styled capsule yielded 151 good seeds, which is the same number as in the finest
wild capsule which I examined. Some artificially fertilised short- and long-
styled capsules produced a greater number of seeds than was ever observed by me
in wild plants of the same forms, but then I did not examine many of the latter.
This plant, I may add, offers a remarkable instance, how profoundly ignorant we
are of the life-conditions of a species. Naturally it grows "in wet ditches,
watery places, and especially on the banks of streams," and though it produces
so many minute seeds, it never spreads on the adjoining land; yet, when planted
in my garden, on clayey soil lying over chalk, and which is so dry that a rush
cannot be found, it thrives luxuriantly, grows to above 6 feet in height,
produces self-sown seedlings, and (which is a severer test) is as fertile as in
a state of nature. Nevertheless it would be almost a miracle to find this plant
growing spontaneously on such land as that in my garden.

According to Vaucher and Wirtgen, the three forms coexist in all parts of
Europe. Some friends gathered for me in North Wales a number of twigs from
separate plants growing near one another, and classified them. My son did the
same in Hampshire, and here is the result:--

TABLE 4.22. Lythrum salicaria. Classification according to form of flower.

Column 1: Place of origin.
Column 2: Long-styled.
Column 3: Mid-styled.
Column 4: Short-styled.
Column 5: Total.

North Wales : 95 : 97 : 72 : 264.
Hampshire : 53 : 38 : 38 : 129.
Total : 148 : 135 : 110 : 393.

If twice or thrice the number had been collected, the three forms would probably
have been found nearly equal; I infer this from considering the above figures,
and from my son telling me that if he had collected in another spot, he felt
sure that the mid-styled plants would have been in excess. I several times sowed
small parcels of seed, and raised all three forms; but I neglected to record the
parent-form, excepting in one instance, in which I raised from short-styled seed
twelve plants, of which only one turned out long-styled, four mid-styled, and
seven short-styled.

Two plants of each form were protected from the access of insects during two
successive years, and in the autumn they yielded very few capsules and presented
a remarkable contrast with the adjoining uncovered plants, which were densely
covered with capsules. In 1863 a protected long-styled plant produced only five
poor capsules; two mid-styled plants produced together the same number; and two
short-styled plants only a single one. These capsules contained very few seeds;
yet the plants were fully productive when artificially fertilised under the net.
In a state of nature the flowers are incessantly visited for their nectar by
hive- and other bees, various Diptera and Lepidoptera. (4/3. H. Muller gives a
list of the species 'Die Befruchtung der Blumen' page 196. It appears that one
bee, the Cilissa melanura, almost confines its visits to this plant.) The nectar
is secreted all round the base of the ovarium; but a passage is formed along the
upper and inner side of the flower by the lateral deflection (not represented in
the diagram) of the basal portions of the filaments; so that insects invariably
alight on the projecting stamens and pistil, and insert their proboscides along
the upper and inner margin of the corolla. We can now see why the ends of the
stamens with their anthers, and the ends of the pistils with their stigmas, are
a little upturned, so that they may be brushed by the lower hairy surfaces of
the insects' bodies. The shortest stamens which lie enclosed within the calyx of
the long- and mid-styled forms can be touched only by the proboscis and narrow
chin of a bee; hence they have their ends more upturned, and they are graduated
in length, so as to fall into a narrow file, sure to be raked by the thin
intruding proboscis. The anthers of the longer stamens stand laterally farther
apart and are more nearly on the same level, for they have to brush against the
whole breadth of the insect's body. In very many other flowers the pistil, or
the stamens, or both, are rectangularly bent to one side of the flower. This
bending may be permanent, as with Lythrum and many others, or may be effected,
as in Dictamnus fraxinella and others, by a temporary movement, which occurs in
the case of the stamens when the anthers dehisce, and in the case of the pistil
when the stigma is mature; but these two movements do not always take place
simultaneously in the same flower. Now I have found no exception to the rule,
that when the stamens and pistil are bent, they bend to that side of the flower
which secretes nectar, even though there be a rudimentary nectary of large size
on the opposite side, as in some species of Corydalis. When nectar is secreted
on all sides, they bend to that side where the structure of the flower allows
the easiest access to it, as in Lythrum, various Papilionaceae, and others. The
rule consequently is, that when the pistils and stamens are curved or bent, the
stigma and anthers are thus brought into the pathway leading to the nectary.
There are a few cases which seem to be exceptions to this rule, but they are not
so in truth; for instance, in the Gloriosa lily, the stigma of the grotesque and
rectangularly bent pistil is brought, not into any pathway from the outside
towards the nectar-secreting recesses of the flower, but into the circular route
which insects follow in proceeding from one nectary to the other. In
Scrophularia aquatica the pistil is bent downwards from the mouth of the
corolla, but it thus strikes the pollen-dusted breast of the wasps which
habitually visit these ill-scented flowers. In all these cases we see the
supreme dominating power of insects on the structure of flowers, especially of
those which have irregular corollas. Flowers which are fertilised by the wind
must of course be excepted; but I do not know of a single instance of an
irregular flower which is thus fertilised.

Another point deserves notice. In each of the three forms two sets of stamens
correspond in length with the pistils in the other two forms. When bees suck the
flowers, the anthers of the longest stamens, bearing the green pollen, are
rubbed against the abdomen and the inner sides of the hind legs, as is likewise
the stigma of the long-styled form. The anthers of the mid-length stamens and
the stigma of the mid-styled form are rubbed against the under side of the
thorax and between the front pair of legs. And, lastly, the anthers of the
shortest stamens and the stigma of the short-styled form are rubbed against the
proboscis and chin: for the bees in sucking the flowers insert only the front
part of their heads into the flower. On catching bees, I observed much green
pollen on the inner sides of the hind legs and on the abdomen, and much yellow
pollen on the under side of the thorax. There was also pollen on the chin, and,
it may be presumed, on the proboscis, but this was difficult to observe. I had,
however, independent proof that pollen is carried on the proboscis; for a small
branch of a protected short-styled plant (which produced spontaneously only two
capsules) was accidentally left during several days pressing against the net,
and bees were seen inserting their proboscides through the meshes, and in
consequence numerous capsules were formed on this one small branch. From these
several facts it follows that insects will generally carry the pollen of each
form from the stamens to the pistil of corresponding length; and we shall
presently see the importance of this adaptation. It must not, however, be
supposed that the bees do not get more or less dusted all over with the several
kinds of pollen; for this could be seen to occur with the green pollen from the
longest stamens. Moreover a case will presently be given of a long-styled plant
producing an abundance of capsules, though growing quite by itself, and the
flowers must have been fertilised by their own kinds of pollen; but these
capsules contained a very poor average of seed. Hence insects, and chiefly bees,
act both as general carriers of pollen, and as special carriers of the right
sort.

Wirtgen remarks on the variability of this plant in the branching of the stem,
in the length of the bracteae, size of the petals, and in several other
characters. (4/4. 'Verhand. des naturhist. Vereins fur Pr. Rheinl.' 5 Jahrgang
1848 pages 11, 13.) The plants which grew in my garden had their leaves, which
differed much in shape, arranged oppositely, alternately, or in whorls of three.
In this latter case the stems were hexagonal; those of the other plants being
quadrangular. But we are concerned chiefly, with the reproductive organs: the
upward bending of the pistil is variable, and especially in the short-styled
form, in which it is sometimes straight, sometimes slightly curved, but
generally bent at right angles. The stigma of the long-styled pistil frequently
has longer papillae or is rougher than that of the mid-styled, and the latter
than that of the short-styled; but this character, though fixed and uniform in
the two forms of Primula veris, etc., is here variable, for I have seen mid-
styled stigmas rougher than those of the long-styled. (4/5. The plants which I
observed grew in my garden, and probably varied rather more than those growing
in a state of nature. H. Muller has described the stigmas of all three forms
with great care, and he appears to have found the stigmatic papillae differing
constantly in length and structure in the three forms, being longest in the
long-styled form.) The degree to which the longest and mid-length stamens are
graduated in length and have their ends upturned is variable; sometimes all are
equally long. The colour of the green pollen in the longest stamens is variable,
being sometimes pale greenish-yellow; in one short-styled plant it was almost
white. The grains vary a little in size: I examined one short-styled plant with
the grains from the mid-length and shortest anthers of the same size. We here
see great variability in many important characters; and if any of these
variations were of service to the plant, or were correlated with useful
functional differences, the species is in that state in which natural selection
might readily do much for its modification.

ON THE POWER OF MUTUAL FERTILISATION BETWEEN THE THREE FORMS.

Nothing shows more clearly the extraordinary complexity of the reproductive
system of this plant, than the necessity of making eighteen distinct unions in
order to ascertain the relative fertilising power of the three forms. Thus the
long-styled form has to be fertilised with pollen from its own two kinds of
anthers, from the two in the mid-styled, and from the two in the short-styled
form. The same process has to be repeated with the mid-styled and short-styled
forms. It might have been thought sufficient to have tried on each stigma the
green pollen, for instance, from either the mid- or short-styled longest
stamens, and not from both; but the result proves that this would have been
insufficient, and that it was necessary to try all six kinds of pollen on each
stigma. As in fertilising flowers there will always be some failures, it would
have been advisable to have repeated each of the eighteen unions a score of
times; but the labour would have been too great; as it was, I made 223 unions,
i.e. on an average I fertilised above a dozen flowers in the eighteen different
methods. Each flower was castrated; the adjoining buds had to be removed, so
that the flowers might be safely marked with thread, wool, etc.; and after each
fertilisation the stigma was examined with a lens to see that there was
sufficient pollen on it. Plants of all three forms were protected during two
years by large nets on a framework; two plants were used during one or both
years, in order to avoid any individual peculiarity in a particular plant. As
soon as the flowers had withered, the nets were removed; and in the autumn the
capsules were daily inspected and gathered, the ripe seeds being counted under
the microscope. I have given these details that confidence may be placed in the
following tables, and as some excuse for two blunders which, I believe, were
made. These blunders are referred to, with their probable cause, in two
footnotes to the tables. The erroneous numbers, however, are entered in the
tables, that it may not be supposed that I have in any one instance tampered
with the results.

A few words explanatory of the three tables must be given. Each is devoted to
one of the three forms, and is divided into six compartments. The two upper ones
in each table show the number of good seeds resulting from the application to
the stigma of pollen from the two sets of stamens which correspond in length
with the pistil of that form, and which are borne by the other two forms. Such
unions are of a legitimate nature. The two next lower compartments show the
result of the application of pollen from the two sets of stamens, not
corresponding in length with the pistil, and which are borne by the other two
forms. These unions are illegitimate. The two lowest compartments show the
result of the application of each form's own two kinds of pollen from the two
sets of stamens belonging to the same form, and which do not equal the pistil in
length. These unions are likewise illegitimate. The term own-form pollen here
used does not mean pollen from the flower to be fertilised--for this was never
used--but from another flower on the same plant, or more commonly from a
distinct plant of the same form. The figure "0" means that no capsule was
produced, or if a capsule was produced that it contained no good seed. In some
part of each row of figures in each compartment, a short horizontal line may be
seen; the unions above this line were made in 1862, and below it in 1863. It is
of importance to observe this, as it shows that the same general result was
obtained during two successive years; but more especially because 1863 was a
very hot and dry season, and the plants had occasionally to be watered. This did
not prevent the full complement of seed being produced from the more fertile
unions; but it rendered the less fertile ones even more sterile than they
otherwise would have been. I have seen striking instances of this fact in making
illegitimate and legitimate unions with Primula; and it is well known that the
conditions of life must be highly favourable to give any chance of success in
producing hybrids between species which are crossed with difficulty.

TABLE 4.23. Lythrum salicaria, long-styled form.

TABLE 4.23.1. Legitimate union.

13 flowers fertilised by the longest stamens of the mid-styled. These stamens
equal in length the pistil of the long-styled.

Product of good seed in each capsule.

  36   53
  81    0
   0    0
   0    0
   0    0
   -    0
  45
  41

38 percent of these flowers yielded capsules. Each capsule contained, on an
average, 51.2 seeds.

TABLE 4.23.2. Legitimate union.

13 flowers fertilised by the longest stamens of the short-styled. These stamens
equal in length the pistil of the long-styled.

Product of good seed in each capsule.

 159             104
  43             119
  96 poor seed.   96
 103              99
   0             131
   0             116
   -
 114

84 percent of these flowers yielded capsules. Each capsule contained, on an
average, 107.3 seeds.

TABLE 4.23.3. Illegitimate union.

14 flowers fertilised by the shortest stamens of the mid-styled.

   3    0
   0    0
   0    0
   0    0
   0    0
   -    0
   0    0
   0

Too sterile for any average.

TABLE 4.23.4. Illegitimate union.

12 flowers fertilised by the mid-length stamens of the short-styled.

  20    0
   0    0
   0    0
   0    0
   -    0
   0    0
   0

Too sterile for any average.

TABLE 4.23.5. Illegitimate union.

15 flowers fertilised by own-form mid-length stamens.

   2    -
  10    0
  23    0
   0    0
   0    0
   0    0
   0    0
   0    0

Too sterile for any average.

TABLE 4.23.6. Illegitimate union.

15 flowers fertilised by own-form shortest stamens.

   4    -
   8    0
   4    0
   0    0
   0    0
   0    0
   0    0
   0    0

Too sterile for any average.

Besides the above experiments, I fertilised a considerable number of long-styled
flowers with pollen, taken by a camel's-hair brush, from both the mid-length and
shortest stamens of their own form: only 5 capsules were produced, and these
yielded on an average 14.5 seeds. In 1863 I tried a much better experiment: a
long-styled plant was grown by itself, miles away from any other plant, so that
the flowers could have received only their own two kinds of pollen. The flowers
were incessantly visited by bees, and their stigmas must have received
successive applications of pollen on the most favourable days and at the most
favourable hours: all who have crossed plants know that this highly favours
fertilisation. This plant produced an abundant crop of capsules; I took by
chance 20 capsules, and these contained seeds in number as follows:--

   20   20   35   21   19
   26   24   12   23   10
    7   30   27   29   13
   20   12   29   19   35

This gives an average of 21.5 seeds per capsule. As we know that the long-styled
form, when standing near plants of the other two forms and fertilised by
insects, produces on an average 93 seeds per capsule, we see that this form,
fertilised by its own two pollens, yields only between one-fourth and one-fifth
of the full number of seed. I have spoken as if the plant had received both its
own kinds of pollen, and this is, of course, possible; but, from the enclosed
position of the shortest stamens, it is much more probable that the stigma
received exclusively pollen from the mid-length stamens; and this, as may be
seen in Table 4.23.5, is the more fertile of the two self-unions.

TABLE 4.24. Lythrum salicaria, mid-styled form.

TABLE 4.24.1. Legitimate union.

12 flowers fertilised by the mid-length stamens of the long-styled. These
stamens equal in length the pistil of the mid-styled.

Product of good seed in each capsule.

 138   122
 149    50
 147   151
 109   119
 133   138
 144     0
   -

92 percent of these flowers (probably 100 per cent) yielded capsules. Each
capsule contained, on an average, 127.3 seeds.

TABLE 4.24.2. Legitimate union.

12 flowers fertilised by the mid-length stamens of the short-styled. These
stamens equal in length the pistil of the mid-styled.

Product of good seed in each capsule.

 112   109
 130   143
 143   124
 100   145
  33    12
   -   141
 104

100 percent of these flowers yielded capsules. Each capsule contained, on an
average, 108.0 seeds; or, excluding capsules with less than 20 seeds, the
average is 116.7 seeds.

TABLE 4.24.3. Illegitimate union.

13 flowers fertilised by the shortest stamens of the long-styled.

  83   12
   0   19
   0   85 seeds small and poor.
   -    0
  44    0
  44    0
  45    0

54 percent of these flowers yielded capsules. Each capsule contained, on an
average, 47.4 seeds; or, excluding capsules with less than 20 seeds, the average
is 60.2 seeds.

TABLE 4.24.4. Illegitimate union.

15 flowers fertilised by the longest stamens of the short-styled.

 130   86
 115  113
  14   29
   6   17
   2  113
   9   79
   -  128
 132    0

93 percent of these flowers yielded capsules. Each capsule contained, on an
average, 69.5 seeds; or, excluding capsules with less than 20 seeds, the average
is 102.8 seeds.

TABLE 4.24.5. Illegitimate union.

12 flowers fertilised by own-form longest stamens.

  92    0
   9    0
  63    0
   -    0
 136?*  0
   0    0
   0

(4/6. * I have hardly a doubt that this result of 136 seeds in Table 4.24.5 was
due to a gross error. The flowers to be fertilised by their own longest stamens
were first marked by "white thread," and those by the mid-length stamens of the
long-styled form by "white silk;" a flower fertilised in the later manner would
have yielded about 136 seeds, and it may be observed that one such pod is
missing, namely at the bottom of Table 4.24.1. Therefore I have hardly any doubt
that I fertilised a flower marked with "white thread" as if it had been marked
with "white silk." With respect to the capsule which yielded 92 seeds, in the
same column with that which yielded 136, I do not know what to think. I
endeavoured to prevent pollen dropping from an upper to a lower flower, and I
tried to remember to wipe the pincers carefully after each fertilisation; but in
making eighteen different unions, sometimes on windy days, and pestered by bees
and flies buzzing about, some few errors could hardly be avoided. One day I had
to keep a third man by me all the time to prevent the bees visiting the
uncovered plants, for in a few seconds' time they might have done irreparable
mischief. It was also extremely difficult to exclude minute Diptera from the
net. In 1862 I made the great mistake of placing a mid-styled and long-styled
under the same huge net: in 1863 I avoided this error.)

Excluding the capsule with 136 seeds, 25 percent of the flowers yielded
capsules, and each capsule contained, on an average, 54.6 seeds; or, excluding
capsules with less than 20 seeds, the average is 77.5.

TABLE 4.24.6. Illegitimate union.

12 flowers fertilised by own-form shortest stamens.

   0    0
   0    0
   0    0
   -    0
   0    0
   0    0
   0

Not one flower yielded a capsule.

Besides the experiments in Table 4.24, I fertilised a considerable number of
mid-styled flowers with pollen, taken by a camel's-hair brush, from both the
longest and shortest stamens of their own form: only 5 capsules were produced,
and these yielded on an average 11.0 seeds.

TABLE 4.25. Lythrum salicaria, short-styled form.

TABLE 4.25.1. Legitimate union.

12 flowers fertilised by the shortest stamens of the long-styled. These stamens
equal in length the pistil of the short-styled.

  69    56
  61    88
  88   112
  66   111
   0    62
   0   100
   -

83 percent of the flowers yielded capsules. Each capsule contained, on an
average, 81.3 seeds.

TABLE 4.25.2. Legitimate union.

13 flowers fertilised by the shortest stamens of the mid-styled. These stamens
equal in length the pistil of the short-styled.

  93    69
  77    69
  48    53
  43     9
   0     0
   0     0
   -     0

61 percent of the flowers yielded capsules. Each capsule contained, on an
average, 64.6 seeds.

TABLE 4.25.3. Illegitimate union.

10 flowers fertilised by the mid-length stamens of the long-styled.

   0   14
   0    0
   0    0
   0    0
   -    0
  23

Too sterile for any average.

TABLE 4.25.4. Illegitimate union.
10 flowers fertilised by the longest stamens of the mid-styled.

   0    0
   0    0
   0    0
   0    0
   -    0
   0

Too sterile for any average.

TABLE 4.25.5. Illegitimate union.

10 flowers fertilised by own-form longest stamens.

   0    0
   0    0
   0    0
   -    0
   0    0
   0

Too sterile for any average.

TABLE 4.25.6. Illegitimate union.

10 flowers fertilised by own-form mid-length stamens.

  64?*  0
   0    0
   0    0
   -    0
  21    0
   9

(4/7. *I suspect that by mistake I fertilised this flower in Table 4.25.6 with
pollen from the shortest stamens of the long-styled form, and it would then have
yielded about 64 seeds. Flowers to be thus fertilised were marked with black
silk; those with pollen from the mid-length stamens of the short-styled with
black thread; and thus probably the mistake arose.)

Too sterile for any average.

Besides the experiments in the table, I fertilised a number of flowers without
particular care with their own two kinds of pollen, but they did not produce a
single capsule.

SUMMARY OF THE RESULTS.

LONG-STYLED FORM.

Twenty-six flowers fertilised legitimately by the stamens of corresponding
length, borne by the mid-and short-styled forms, yielded 61.5 per cent of
capsules, which contained on an average 89.7 seeds.

Twenty-six long-styled flowers fertilised illegitimately by the other stamens of
the mid-and short-styled forms yielded only two very poor capsules.

Thirty long-styled flowers fertilised illegitimately by their own-form two sets
of stamens yielded only eight very poor capsules; but long-styled flowers
fertilised by bees with pollen from their own stamens produced numerous capsules
containing on an average 21.5 seeds.

MID-STYLED FORM.

Twenty-four flowers legitimately fertilised by the stamens of corresponding
length, borne by the long and short-styled forms, yielded 96 (probably 100) per
cent of capsules, which contained (excluding one capsule with 12 seeds) on an
average 117.2 seeds.

Fifteen mid-styled flowers fertilised illegitimately by the longest stamens of
the short-styled form yielded 93 per cent of capsules, which (excluding four
capsules with less than 20 seeds) contained on an average 102.8 seeds.

Thirteen mid-styled flowers fertilised illegitimately by the mid-length stamens
of the long-styled form yielded 54 per cent of capsules, which (excluding one
with 19 seeds) contained on an average 60.2 seeds.

Twelve mid-styled flowers fertilised illegitimately by their own-form longest
stamens yielded 25 per cent of capsules, which (excluding one with 9 seeds)
contained on an average 77.5 seeds.

Twelve mid-styled flowers fertilised illegitimately by their own-form shortest
stamens yielded not a single capsule.

SHORT-STYLED FORM.

Twenty-five flowers fertilised legitimately by the stamens of corresponding
length, borne by the long and mid-styled forms, yielded 72 per cent of capsules,
which (excluding one capsule with only 9 seeds) contained on an average 70.8
seeds.

Twenty short-styled flowers fertilised illegitimately by the other stamens of
the long and mid-styled forms yielded only two very poor capsules.

Twenty short-styled flowers fertilised illegitimately by their own stamens
yielded only two poor (or perhaps three) capsules.

If we take all six legitimate unions together, and all twelve illegitimate
unions together, we get the following results:

TABLE 4.26.

Column 1: Nature of union.
Column 2: Number of Flowers fertilised.
Column 3: Number of Capsules produced.
Column 4: Average Number of Seeds per Capsule.
Column 5: Average Number of Seeds per Flower fertilised.

The six legitimate unions : 75 : 56 : 96.29 : 71.89.
The twelve illegitimate unions : 146 : 36 : 44.72 : 11.03.

Therefore the fertility of the legitimate unions to that of the illegitimate, as
judged by the proportion of the fertilised flowers which yielded capsules, is as
100 to 33; and judged by the average number of seeds per capsule, as 100 to 46.

From this summary and the several foregoing tables we see that it is only pollen
from the longest stamens which can fully fertilise the longest pistil; only that
from the mid-length stamens, the mid-length pistil; and only that from the
shortest stamens, the shortest pistil. And now we can comprehend the meaning of
the almost exact correspondence in length between the pistil in each form and a
set of six stamens in two of the other forms; for the stigma of each form is
thus rubbed against that part of the insect's body which becomes charged with
the proper pollen. It is also evident that the stigma of each form, fertilised
in three different ways with pollen from the longest, mid-length, and shortest
stamens, is acted on very differently, and conversely that the pollen from the
twelve longest, twelve mid-length, and twelve shortest stamens acts very
differently on each of the three stigmas; so that there are three sets of female
and of male organs. Moreover, in most cases the six stamens of each set differ
somewhat in their fertilising power from the six corresponding ones in one of
the other forms. We may further draw the remarkable conclusion that the greater
the inequality in length between the pistil and the set of stamens, the pollen
of which is employed for its fertilisation, by so much is the sterility of the
union increased. There are no exceptions to this rule. To understand what
follows the reader should look to Tables 4.23, 4.24 and 4.25, and to the diagram
Figure 4.10. In the long-styled form the short stamens obviously differ in
length from the pistil to a greater degree than do the mid-length stamens; and
the capsules produced by the use of pollen from the shortest stamens contain
fewer seeds than those produced by the pollen from the mid-length stamens. The
same result follows with the long-styled form, from the use of the pollen of
shortest stamens of the mid-styled form and of the mid-length stamens of the
short-styled form. The same rule also holds good with the mid-styled and short-
styled forms, when illegitimately fertilised with pollen from the stamens more
or less unequal in length to their pistils. Certainly the difference in
sterility in these several cases is slight; but, as far as we are enabled to
judge, it always increases with the increasing inequality of length between the
pistil and the stamens which are used in each case.

The correspondence in length between the pistil in each form and a set of
stamens in the other two forms, is probably the direct result of adaptation, as
it is of high service to the species by leading to full and legitimate
fertilisation. But the rule of the increased sterility of the illegitimate
unions according to the greater inequality in length between the pistils and
stamens employed for the union can be of no service. With some heterostyled
dimorphic plants the difference of fertility between the two illegitimate unions
appears at first sight to be related to the facility of self-fertilisation; so
that when from the position of the parts the liability in one form to self-
fertilisation is greater than in the other, a union of this kind has been
checked by having been rendered the more sterile of the two. But this
explanation does not apply to Lythrum; thus the stigma of the long-styled form
is more liable to be illegitimately fertilised with pollen from its own mid-
length stamens, or with pollen from the mid-length stamens of the short-styled
form, than by its own shortest stamens or those of the mid-styled form; yet the
two former unions, which it might have been expected would have been guarded
against by increased sterility, are much less likely to be effected. The same
relation holds good even in a more striking manner with the mid-styled form, and
with the short-styled form as far as the extreme sterility of all its
illegitimate unions allows of any comparison. We are led, therefore, to conclude
that the rule of increased sterility in accordance with increased inequality in
length between the pistils and stamens, is a purposeless result, incidental on
those changes through which the species has passed in acquiring certain
characters fitted to ensure the legitimate fertilisation of the three forms.

Another conclusion which may be drawn from Tables 4.23, 4.24, and 4.25, even
from a glance at them, is that the mid-styled form differs from both the others
in its much higher capacity for fertilisation in various ways. Not only did the
twenty-four flowers legitimately fertilised by the stamens of corresponding
lengths, all, or all but one, yield capsules rich in seed; but of the other four
illegitimate unions, that by the longest stamens of the short-styled form was
highly fertile, though less so than the two legitimate unions, and that by the
mid-length stamens of the long-styled form was fertile to a considerable degree;
the remaining two illegitimate unions, namely, with this form's own pollen, were
sterile, but in different degrees. So that the mid-styled form, when fertilised
in the six different possible methods, evinces five grades of fertility. By
comparing Tables 4.24.3 and 4.24.6 we may see that the action of the pollen from
the shortest stamens of the long-styled and mid-styled forms is widely
different; in the one case above half the fertilised flowers yielded capsules
containing a fair number of seeds; in the other case not one capsule was
produced. So, again, the green, large-grained pollen from the longest stamens of
the short-styled and mid-styled forms (in Tables 4.24.4 and 4.24.5) is widely
different. In both these cases the difference in action is so plain that it
cannot be mistaken, but it can be corroborated. If we look to Table 4.25 to the
legitimate action of the shortest stamens of the long- and mid-styled forms on
the short-styled form, we again see a similar but slighter difference, the
pollen of the shortest stamens of the mid-styled form yielding a smaller average
of seed during the two years of 1862 and 1863 than that from the shortest
stamens of the long-styled form. Again, if we look to Table 4.23, to the
legitimate action on the long-styled form of the green pollen of the two sets of
longest stamens, we shall find exactly the same result, namely, that the pollen
from the longest stamens of the mid-styled form yielded during both years fewer
seeds than that from the longest stamens of the short-styled form. Hence it is
certain that the two kinds of pollen produced by the mid-styled form are less
potent than the two similar kinds of pollen produced by the corresponding
stamens of the other two forms.

In close connection with the lesser potency of the two kinds of pollen of the
mid-styled form is the fact that, according to H. Muller, the grains of both are
a little less in diameter than the corresponding grains produced by the other
two forms. Thus the grains from the longest stamens of the mid-styled form are 9
to 10, whilst those from the corresponding stamens of the short-styled form are
9 1/2 to 10 1/2 in diameter. So, again, the grains from the shortest stamens of
the mid-styled are 6, whilst those from the corresponding stamens of the long-
styled are 6 to 6 1/2 in diameter. It would thus appear as if the male organs of
the mid-styled form, though not as yet rudimentary, were tending in this
direction. On the other hand, the female organs of this form are in an eminently
efficient state, for the naturally fertilised capsules yielded a considerably
larger average number of seeds than those of the other two forms--almost every
flower which was artificially fertilised in a legitimate manner produced a
capsule--and most of the illegitimate unions were highly productive. The mid-
styled form thus appears to be highly feminine in nature; and although, as just
remarked, it is impossible to consider its two well-developed sets of stamens
which produce an abundance of pollen as being in a rudimentary condition, yet we
can hardly avoid connecting as balanced the higher efficiency of the female
organs in this form with the lesser efficiency and lesser size of its two kinds
of pollen-grains. The whole case appears to me a very curious one.

It may be observed in Tables 4.23 to 4.25 that some of the illegitimate unions
yielded during neither year a single seed; but, judging from the long-styled
plants, it is probable, if such unions were to be effected repeatedly by the aid
of insects under the most favourable conditions, some few seeds would be
produced in every case. Anyhow, it is certain that in all twelve illegitimate
unions the pollen-tubes penetrated the stigma in the course of eighteen hours.
At first I thought that two kinds of pollen placed together on the same stigma
would perhaps yield more seed than one kind by itself; but we have seen that
this is not so with each form's own two kinds of pollen; nor is it probable in
any case, as I occasionally got, by the use of a single kind of pollen, fully as
many seeds as a capsule naturally fertilised ever produces. Moreover the pollen
from a single anther is far more than sufficient to fertilise fully a stigma;
hence, in this as with so many other plants, more than twelve times as much of
each kind of pollen is produced as is necessary to ensure the full fertilisation
of each form. From the dusted condition of the bodies of the bees which I caught
on the flowers, it is probable that pollen of various kinds is often deposited
on all three stigmas; but from the facts already given with respect to the two
forms of Primula, there can hardly be a doubt that pollen from the stamens of
corresponding length placed on a stigma would be prepotent over any other kind
of pollen and obliterate its effects,--even if the latter had been placed on the
stigma some hours previously.

Finally, it has now been shown that Lythrum salicaria presents the extraordinary
case of the same species bearing three females, different in structure and
function, and three or even five sets (if minor differences are considered) of
males; each set consisting of half-a-dozen, which likewise differ from one
another in structure and function.

[Lythrum Graefferi.

I have examined numerous dried flowers of this species, each from a separate
plant, sent me from Kew. Like L. salicaria, it is trimorphic, and the three
forms apparently occur in about equal numbers. In the long-styled form the
pistil projects about one-third of the length of the calyx beyond its mouth, and
is therefore relatively much shorter than in L. salicaria; the globose and
hirsute stigma is larger than that of the other two forms; the six mid-length
stamens, which are graduated in length, have their anthers standing close above
and close beneath the mouth of the calyx; the six shortest stamens rise rather
above the middle of the calyx. In the mid-styled form the stigma projects just
above the mouth of the calyx, and stands almost on a level with the mid-length
stamens of the long and short-styled forms; its own longest stamens project well
above the mouth of the calyx, and stand a little above the level of the stigma
of the long-styled form. In short, without entering on further details, there is
a close general correspondence in structure between this species and L.
salicaria, but with some differences in the proportional lengths of the parts.
The fact of each of the three pistils having two sets of stamens of
corresponding lengths, borne by the two other forms, comes out conspicuously. In
the mid-styled form the pollen-grains from the longest stamens are nearly double
the diameter of those from the shortest stamens; so that there is a greater
difference in this respect than in L. salicaria. In the long-styled form, also,
the difference in diameter between the pollen-grains of the mid-length and
shortest stamens is greater than in L. salicaria. These comparisons, however,
must be received with caution, as they were made on specimens soaked in water
after having been long kept dry.

Lythrum thymifolia.

This form, according to Vaucher, is dimorphic, like Primula, and therefore
presents only two forms. (4/8. 'Hist. Phys. des Plantes d'Europe' tome 2 1841
pages 369, 371.) I received two dried flowers from Kew, which consisted of the
two forms; in one the stigma projected far beyond the calyx, in the other it was
included within the calyx; in this latter form the style was only one-fourth of
the length of that in the other form. There are only six stamens; these are
somewhat graduated in length, and their anthers in the short-styled form stand a
little above the stigma, but yet by no means equal in length the pistil of the
long-styled form. In the latter the stamens are rather shorter than those in the
other form. The six stamens alternate with the petals, and therefore correspond
homologically with the longest stamens of L. salicaria and L. Graefferi.

Lythrum hyssopifolia.

This species is said by Vaucher, but I believe erroneously, to be dimorphic. I
have examined dried flowers from twenty-two separate plants from various
localities, sent to me by Mr. Hewett C. Watson, Professor Babington, and others.
These were all essentially alike, so that the species cannot be heterostyled.
The pistil varies somewhat in length, but when unusually long, the stamens are
likewise generally long; in the bud the stamens are short; and Vaucher was
perhaps thus deceived. There are from six to nine stamens, graduated in length.
The three stamens, which vary in being either present or absent, correspond with
the six shorter stamens of L. salicaria and with the six which are always absent
in L. thymifolia. The stigma is included within the calyx, and stands in the
midst of the anthers, and would generally be fertilised by them; but as the
stigma and anthers are upturned, and as, according to Vaucher, there is a
passage left in the upper side of the flower to the nectary, there can hardly be
a doubt that the flowers are visited by insects, and would occasionally be
cross-fertilised by them, as surely as the flowers of the short-styled L.
salicaria, the pistil of which and the corresponding stamens in the other two
forms closely resemble those of L. hyssopifolia. According to Vaucher and Lecoq,
this species, which is an annual, generally grows almost solitarily (4/9.
'Geograph. Bot. de l'Europe' tome 6 1857 page 157.), whereas the three preceding
species are social; and this fact alone would almost have convinced me that L.
hyssopifolia was not heterostyled, as such plants cannot habitually live
isolated any better than one sex of a dioecious species.

We thus see that within this genus some species are heterostyled and trimorphic;
one apparently heterostyled and dimorphic, and one homostyled.

Nesaea verticillata.

I raised a number of plants from seed sent me by Professor Asa Gray, and they
presented three forms. These differed from one another in the proportional
lengths of their organs of fructification and in all respects, in very nearly
the same way as the three forms of Lythrum Graefferi. The green pollen-grains
from the longest stamens, measured along their longer axis and not distended
with water, were 13/7000 of an inch in length; those from the mid-length stamens
9 to 10/7000, and those from the shortest stamens 8 to 9/7000 of an inch. So
that the largest pollen-grains are to the smallest in diameter as 100 to 65.
This plant inhabits swampy ground in the United States. According to Fritz
Muller, a species of this genus in St. Catharina, in Southern Brazil, is
homostyled. (4/10. 'Botanische Zeitung' 1868 page 112.)

Lagerstroemia Indica.

This plant, a member of the Lythraceae, may perhaps be heterostyled, or may
formerly have been so. It is remarkable from the extreme variability of its
stamens. On a plant, growing in my hothouse, the flowers included from nineteen
to twenty-nine short stamens with yellow pollen, which correspond in position
with the shortest stamens of Lythrum; and from one to five (the latter number
being the commonest) very long stamens, with thick flesh-coloured filaments and
green pollen, corresponding in position with the longest stamens of Lythrum. In
one flower, two of the long stamens produced green, while a third produced
yellow pollen, although the filaments of all three were thick and flesh-
coloured. In an anther of another flower, one cell contained green and the other
yellow pollen. The green and yellow pollen-grains from the stamens of different
length are of the same size. The pistil is a little bowed upwards, with the
stigma seated between the anthers of the short and long stamens, so that this
plant was mid-styled. Eight flowers were fertilised with green pollen, and six
with yellow pollen, but not one set fruit. This latter fact by no means proves
that the plant is heterostyled, as it may belong to the class of self-sterile
species. Another plant growing in the Botanic Gardens at Calcutta, as Mr. J.
Scott informs me, was long-styled, and it was equally sterile with its own
pollen; whilst a long-styled plant of L. reginae, though growing by itself,
produced fruit. I examined dried flowers from two plants of L. parviflora, both
of which were long-styled, and they differed from L. Indica in having eight long
stamens with thick filaments, and a crowd of shorter stamens. Thus the evidence
whether L. Indica is heterostyled is curiously conflicting: the unequal number
of the short and long stamens, their extreme variability, and especially the
fact of their pollen-grains not differing in size, are strongly opposed to this
belief; on the other hand, the difference in length of the pistils in two of the
plants, their sterility with their own pollen, and the difference in length and
structure of the two sets of stamens in the same flower, and in the colour of
their pollen, favour the belief. We know that when plants of any kind revert to
a former condition, they are apt to be highly variable, and the two halves of
the same organ sometimes differ much, as in the case of the above-described
anther of the Lagerstroemia; we may therefore suspect that this species was once
heterostyled, and that it still retains traces of its former state, together
with a tendency to revert more completely to it. It deserves notice, as bearing
on the nature of Lagerstroemia, that in Lythrum hyssopifolia, which is a
homostyled species, some of the shorter stamens vary in being either present or
absent; and that these same stamens are altogether absent in L. thymifolia. In
another genus of the Lythraceae, namely Cuphea, three species raised by me from
seed certainly were homostyled; nevertheless their stamens consisted of two
sets, differing in length and in the colour and thickness of their filaments,
but not in the size or colour of their pollen-grains; so that they thus far
resembled the stamens of Lagerstroemia. I found that Cuphea purpurea was highly
fertile with its own pollen when artificially aided, but sterile when insects
were excluded. (4/11. Mr. Spence informs me that in several species of the genus
Mollia (Tiliaceae) which he collected in South America, the stamens of the five
outer cohorts have purplish filaments and green pollen, whilst the stamens of
the five inner cohorts have yellow pollen. He therefore suspected that these
species might prove to be heterostyled and trimorphic: but he did not notice the
length of the pistils. In the allied Luhea the outer purplish stamens are
destitute of anthers. I procured some specimens of Mollia lepidota and speciosa
from Kew, but could not make out that their pistils differed in length in
different plants; and in all those which I examined the stigma stood close
beneath the uppermost anthers. The numerous stamens are graduated in length, and
the pollen-grains from the longest and shortest ones did not present any marked
difference in diameter. Therefore these species do not appear to be
heterostyled.)]

Oxalis (Geraniaceae).

(Figure 4.11. Oxalis speciosa (with the petals removed).
Left: Long-styled.
Centre: Mid-styled.
Right: Short-styled.
S, S, S, stigmas. The dotted lines with arrows show which pollen must be carried
to the stigmas for legitimate fertilisation.)

In 1863 Mr. Roland Trimen wrote to me from the Cape of Good Hope that he had
there found species of Oxalis which presented three forms; and of these he
enclosed drawings and dried specimens. Of one species he collected 43 flowers
from distinct plants, and they consisted of 10 long-styled, 12 mid-styled, and
21 short-styled. Of another species he collected 13 flowers, consisting of 3
long-styled, 7 mid-styled, and 3 short-styled. In 1866 Professor Hildebrand
proved by an examination of the specimens in several herbaria that 20 species
are certainly heterostyled and trimorphic, and 51 others almost certainly so.
(4/12. 'Monatsber. der Akad. der Wiss. Berlin' 1866 pages 352, 372. He gives
drawings of the three forms at page 42 of his 'Geschlechter-Vertheilung' etc.
1867.) He also made some interesting observations on living plants belonging to
one form alone; for at that time he did not possess the three forms of any
living species. During the years 1864 to 1868 I occasionally experimented on
Oxalis speciosa, but until now have never found time to publish the results. In
1871 Hildebrand published an admirable paper in which he shows in the case of
two species of Oxalis, that the sexual relations of the three forms are nearly
the same as in Lythrum salicaria. (4/13. 'Botanische Zeitung' 1871 pages 416 and
432.) I will now give an abstract of his observations, and afterwards of my own
less complete ones. I may premise that in all the species seen by me, the
stigmas of the five straight pistils of the long-styled form stand on a level
with the anthers of the longest stamens in the two other forms. In the mid-
styled form, the stigmas pass out between the filaments of the longest stamens
(as in the short-styled form of Linum); and they stand rather nearer to the
upper anthers than to the lower ones. In the short-styled form, the stigmas also
pass out between the filaments nearly on a level with the tips of the sepals.
The anthers in this latter form and in the mid-styled rise to the same height as
the corresponding stigmas in the other two forms.

Oxalis Valdiviana.

This species, an inhabitant of the west coast of South America, bears yellow
flowers. Hildebrand states that the stigmas of the three forms do not differ in
any marked manner, but that the pistil of the short-styled form alone is
destitute of hairs. The diameters of the pollen-grains are as follows:--

Table 4.b. Oxalis Valdiviana. Diameters of pollen-grains in divisions of the
micrometer.

Column 1: Source of Pollen-grains.
Column 2: Minimum diameter.
Column 3: Maximum diameter.

From the:
Longest stamens of short-styled form : 8 to 9.
Mid-length stamens of short-styled form : 7 to 8.
Longest stamens of mid-styled form : 8.
Shortest stamens of mid-styled form : 8.
Mid-length stamens of long-styled form : 7.
Shortest stamens of long-styled form : 6.

Therefore the extreme difference in diameter is as 8.5 to 6, or as 100 to 71.
The results of Hildebrand's experiments are given in Table 4.27, drawn up in
accordance with my usual plan.

Table 4.27. Oxalis Valdiviana (from Hildebrand).

Column 1: Nature of the Union.
Column 2: Number of Flowers fertilised.
Column 3: Number of Capsules produced.
Column 4: Number of Seeds per Capsule.

Long-styled by pollen of longest stamens of short-styled. Legitimate union :
28 : 28 : 11.9.

Long-styled by pollen of longest stamens of mid-styled. Legitimate union :
21 : 21 : 12.0.

Long-styled by pollen of own and own-form mid-length stamens. Illegitimate union
:
40 : 2 : 5.5.

Long-styled by pollen of own and own-form shortest stamens. Illegitimate union :
26 : 0 : 0.

Long-styled by pollen of shortest stamens of short-styled. Illegitimate union :
16 : 1 : 1.

Long-styled by pollen of shortest stamens of mid-styled. Illegitimate union :
9 : 0 : 0.

Mid-styled by pollen of mid-length stamens of long-styled. Legitimate union :
38 : 38 : 11.3.

Mid-styled by pollen of mid-length stamens of short-styled. Legitimate union :
23 : 23 : 10.4.

Mid-styled by pollen of own and own-form longest stamens. Illegitimate union :
52 : 0 : 0.

Mid-styled by pollen of own and own-form shortest stamens. Illegitimate union :
30 : 1 : 6.

Mid-styled by pollen of shortest stamens of long-styled. Illegitimate union :
16 : 0 : 0.

Mid-styled by pollen of longest stamens of short-styled. Illegitimate union :
16 : 2 : 2.5.

Short-styled by pollen of shortest stamens of long-styled. Legitimate union:
18 : 18 : 11.0.

Short-styled by pollen of shortest stamens of mid-styled. Legitimate union:
10 : 10 : 11.3.

Short-styled by pollen of own and own-form longest stamens. Illegitimate union :
21 : 0 : 0.

Short-styled by pollen of own and own-form mid-length stamens. Illegitimate
union :
22 : 0 : 0.

Short-styled by pollen of longest stamens of mid-styled. Illegitimate union:
4 : 0 : 0.

Short-styled by pollen of mid-length stamens of long-styled. Illegitimate union:
3 : 0 : 0.

We here have the remarkable result that every one of 138 legitimately fertilised
flowers on the three forms yielded capsules, containing on an average 11.33
seeds. Whilst of the 255 illegitimately fertilised flowers, only 6 yielded
capsules, which contained 3.83 seeds on an average. Therefore the fertility of
the six legitimate to that of the twelve illegitimate unions, as judged by the
proportion of flowers that yielded capsules, is as 100 to 2, and as judged by
the average number of seeds per capsule as 100 to 34. It may be added that some
plants which were protected by nets did not spontaneously produce any fruit; nor
did one which was left uncovered by itself and was visited by bees. On the other
hand, scarcely a single flower on some uncovered plants of the three forms
growing near together failed to produce fruit.

Oxalis Regnelli.

This species bears white flowers and inhabits Southern Brazil. Hildebrand says
that the stigma of the long-styled form is somewhat larger than that of the mid-
styled, and this than that of the short-styled. The pistil of the latter is
clothed with a few hairs, whilst it is very hairy in the other two forms. The
diameter of the pollen-grains from both sets of the longest stamens equals 9
divisions of the micrometer,--that from the mid-length stamens of the long-
styled form between 8 and 9, and of the short-styled 8,--and that from the
shortest stamens of both sets 7. So that the extreme difference in diameter is
as 9 to 7 or as 100 to 78. The experiments made by Hildebrand, which are not so
numerous as in the last case, are given in Table 4.28 in the same manner as
before.

TABLE 4.28. Oxalis Regnelli (from Hildebrand).

Column 1: Nature of the Union.
Column 2: Number of Flowers fertilised.
Column 3: Number of Capsules produced.
Column 4: Average Number of Seeds per Capsule.

Long-styled by pollen of longest stamens of short-styled. Legitimate union :
6 : 6 : 10.1.

Long-styled by pollen of longest stamens of mid-styled. Legitimate union :
5 : 5 : 10.6.

Long-styled by pollen of own mid-length stamens. Illegitimate union :
4 : 0 : 0.

Long-styled by pollen of own shortest stamens. Illegitimate union :
1 : 0 : 0.

Mid-styled by pollen of mid-length stamens of short-styled. Legitimate union :
9 : 9 : 10.4.

Mid-styled by pollen of mid-length stamens of long-styled. Legitimate union :
10 : 10 : 10.1.

Mid-styled by pollen of own longest stamens. Illegitimate union :
9 : 0 : 0.

Mid-styled by pollen of own shortest stamens. Illegitimate union :
2 : 0 : 0.

Mid-styled by pollen of longest stamens of short-styled. Illegitimate union :
1 : 0 : 0.

Short-styled by pollen of shortest stamens of mid-styled. Legitimate union:
9 : 9 : 10.6.

Short-styled by pollen of shortest stamens of long-styled. Legitimate union:
2 : 2 : 9.5.

Short-styled by pollen of own mid-length stamens. Illegitimate union :
12 : 0 : 0.

Short-styled by pollen of own longest stamens. Illegitimate union :
9 : 0 : 0.

Short-styled by pollen of mid-length stamens of long-styled. Illegitimate union:
1 : 0 : 0.

The results are nearly the same as in the last case, but more striking; for 41
flowers belonging to the three forms fertilised legitimately all yielded
capsules, containing on an average 10.31 seeds; whilst 39 flowers fertilised
illegitimately did not yield a single capsule or seed. Therefore the fertility
of the six legitimate to that of the several illegitimate unions, as judged both
by the proportion of flowers which yielded capsules and by the average number of
contained seeds, is as 100 to 0.

Oxalis speciosa.

This species, which bears pink flowers, was introduced from the Cape of Good
Hope. A sketch of the reproductive organs of the three forms (Figure 4.11) has
already been given. The stigma of the long-styled form (with the papillae on its
surface included) is twice as large as that of the short-styled, and that of the
mid-styled intermediate in size. The pollen-grains from the stamens in the three
forms are in their longer diameters as follows:--

Table 4.c. Oxalis speciosa. Diameters of pollen-grains in divisions of the
micrometer.

Column 1: Source of Pollen-grains.
Column 2: Minimum diameter.
Column 3: Maximum diameter.

From the:
Longest stamens of short-styled form : 15 to 16.
Mid-length stamens of short-styled form : 12 to 13.
Longest stamens of mid-styled form : 16.
Shortest stamens of mid-styled form : 11 to 12.
Mid-length stamens of long-styled form : 14.
Shortest stamens of long-styled form : 12.

Therefore the extreme difference in diameter is as 16 to 11, or as 100 to 69;
but as the measurements were taken at different times, they are probably only
approximately accurate. The results of my experiments in fertilising the three
forms are given in Table 4.29.

Table 4.29. Oxalis speciosa.

Column 1: Nature of the Union.
Column 2: Number of Flowers fertilised.
Column 3: Number of Capsules produced.
Column 4: Average Number of Seeds per Capsule.

Long-styled by pollen of longest stamens of short-styled. Legitimate union :
19 : 15 : 57.4.

Long-styled by pollen of longest stamens of mid-styled. Legitimate union :
4 : 3 : 59.0.

Long-styled by pollen of own-form mid-length stamens. Illegitimate union :
9 : 2 : 42.5.

Long-styled by pollen of own-form shortest stamens. Illegitimate union :
11 : 0 : 0.

Long-styled by pollen of shortest stamens of mid-styled. Illegitimate union :
4 : 0 : 0.

Long-styled by pollen of mid-length stamens of short-styled. Illegitimate union
:
12 : 5 : 30.0.

Mid-styled by pollen of mid-length stamens of long-styled. Legitimate union :
3 : 3 : 63.6.

Mid-styled by pollen of mid-length stamens of short-styled. Legitimate union :
4 : 4 : 56.3.

Mid-styled by mixed pollen from both own-form longest and shortest stamens.
Illegitimate union :
9 : 2 : 19.

Mid-styled by pollen of longest stamens of short-styled. Illegitimate union :
12 : 1 : 8.

Short-styled by pollen of shortest stamens of mid-styled. Legitimate union:
3 : 2 : 67.

Short-styled by pollen of shortest stamens of long-styled. Legitimate union:
3 : 3 : 54.3.

Short-styled by pollen of own-form longest stamens. Illegitimate union:
5 : 1 : 8.

Short-styled by pollen of own-form mid-length stamens. Illegitimate union :
3 : 0 : 0.

Short-styled by both pollens mixed together, of own-form longest and mid-length
stamens. Illegitimate union:
13 : 0 : 0.

Short-styled by pollen of longest stamens of mid-styled. Illegitimate union :
7 : 0 : 0.

Short-styled by pollen of mid-length stamens of long-styled. Illegitimate union:
10 : 1 : 54.

We here see that thirty-six flowers on the three forms legitimately fertilised
yielded 30 capsules, these containing on an average 58.36 seeds. Ninety-five
flowers illegitimately fertilised yielded 12 capsules, containing on an average
28.58 seeds. Therefore the fertility of the six legitimate to that of the twelve
illegitimate unions, as judged by the proportion of flowers which yielded
capsules, is as 100 to 15, and judged by the average number of seeds per capsule
as 100 to 49. This plant, in comparison with the two South American species
previously described, produces many more seeds, and the illegitimately
fertilised flowers are not quite so sterile.

Oxalis rosea.

Hildebrand possessed in a living state only the long-styled form of this
trimorphic Chilian species. (4/14. 'Monatsber. der Akad. der Wiss. Berlin' 1866
page 372.) The pollen-grains from the two sets of anthers differ in diameter as
9 to 7.5, or as 100 to 83. He has further shown that there is an analogous
difference between the grains from the two sets of anthers of the same flower in
five other species of Oxalis, besides those already described. The present
species differs remarkably from the long-styled form of the three species
previously experimented on, in a much larger proportion of the flowers setting
capsules when fertilised with their own-form pollen. Hildebrand fertilised 60
flowers with pollen from the mid-length stamens (of either the same or another
flower), and they yielded no less than 55 capsules, or 92 per cent. These
capsules contained on an average 5.62 seeds; but we have no means of judging how
near an approach this average makes to that from flowers legitimately
fertilised. He also fertilised 45 flowers with pollen from the shortest stamens,
and these yielded only 17 capsules, or 31 per cent, containing on an average
only 2.65 seeds. We thus see that about thrice as many flowers, when fertilised
with pollen from the mid-length stamens, produced capsules, and these contained
twice as many seeds, as did the flowers fertilised with pollen from the shortest
stamens. It thus appears (and we find some evidence of the same fact with O.
speciosa), that the same rule holds good with Oxalis as with Lythrum salicaria;
namely, that in any two unions, the greater the inequality in length between the
pistils and stamens, or, which is the same thing, the greater the distance of
the stigma from the anthers, the pollen of which is used for fertilisation, the
less fertile is the union,--whether judged by the proportion of flowers which
set capsules, or by the average number of seeds per capsule. The rule cannot be
explained in this case any more than in that of Lythrum, by supposing that
wherever there is greater liability to self-fertilisation, this is checked by
the union being rendered more sterile; for exactly the reverse occurs, the
liability to self-fertilisation being greatest in the unions between the pistils
and stamens which approach each other the nearest, and these are the more
fertile. I may add that I also possessed some long-styled plants of this
species: one was covered by a net, and it set spontaneously a few capsules,
though extremely few compared with those produced by a plant growing by itself,
but exposed to the visits of bees.

With most of the species of Oxalis the short-styled form seems to be the most
sterile of the three forms, when these are illegitimately fertilised; and I will
add two other cases to those already given. I fertilised 29 short-styled flowers
of O. compressa with pollen from their own two sets of stamens (the pollen-
grains of which differ in diameter as 100 and 83), and not one produced a
capsule. I formerly cultivated during several years the short-styled form of a
species purchased under the name of O. Bowii (but I have some doubts whether it
was rightly named), and fertilised many flowers with their own two kinds of
pollen, which differ in diameter in the usual manner, but never got a single
seed. On the other hand, Hildebrand says that the short-styled form of O.
Deppei, growing by itself, yields plenty of seed; but it is not positively known
that this species is heterostyled; and the pollen-grains from the two sets of
anthers do not differ in diameter.

Some facts communicated to me by Fritz Muller afford excellent evidence of the
utter sterility of one of the forms of certain trimorphic species of Oxalis,
when growing isolated. He has seen in St. Catharina, in Brazil, a large field of
young sugar-cane, many acres in extent, covered with the red blossoms of one
form alone, and these did not produce a single seed. His own land is covered
with the short-styled form of a white-flowered trimorphic species, and this is
equally sterile; but when the three forms were planted near together in his
garden they seeded freely. With two other trimorphic species he finds that
isolated plants are always sterile.

Fritz Muller formerly believed that a species of Oxalis, which is so abundant in
St. Catharina that it borders the roads for miles, was dimorphic instead of
trimorphic. Although the pistils and stamens vary greatly in length, as was
evident in some specimens sent to me, yet the plants can be divided into two
sets, according to the lengths of these organs. A large proportion of the
anthers are of a white colour and quite destitute of pollen; others which are
pale yellow contain many bad with some good grains; and others again which are
bright yellow have apparently sound pollen; but he has never succeeded in
finding any fruit on this species. The stamens in some of the flowers are
partially converted into petals. Fritz Muller after reading my description,
hereafter to be given, of the illegitimate offspring of various heterostyled
species, suspects that these plants of Oxalis may be the variable and sterile
offspring of a single form of some trimorphic species, perhaps accidentally
introduced into the district, which has since been propagated asexually. It is
probable that this kind of propagation would be much aided by there being no
expenditure in the production of seed.

Oxalis (Biophytum) sensitiva.

This plant is ranked by many botanists as a distinct genus. Mr. Thwaites sent me
a number of flowers preserved in spirits from Ceylon, and they are clearly
trimorphic. The style of the long-styled form is clothed with many scattered
hairs, both simple and glandular; such hairs are much fewer on the style of the
mid-styled, and quite absent from that of the short-styled form; so that this
plant resembles in this respect O. Valdiviana and Regnelli. Calling the length
of the two lobes of the stigma of the long-styled form 100, that of the mid-
styled is 141, and that of the short-styled 164. In all other cases, in which
the stigma in this genus differs in size in the three forms, the difference is
of a reversed nature, the stigma of the long-styled being the largest, and that
of the short-styled the smallest. The diameter of the pollen-grains from the
longest stamens being represented by 100, those from the mid-length stamens are
91, and those from the shortest stamens 84 in diameter. This plant is
remarkable, as we shall see in the last chapter of this volume, by producing
long-styled, mid-styled, and short-styled cleistogamic flowers.

HOMOSTYLED SPECIES OF OXALIS.

Although the majority of the species in the large genus Oxalis seem to be
trimorphic, some are homostyled, that is, exist under a single form; for
instance the common O. acetosella, and according to Hildebrand two other widely
distributed European species, O. stricta and corniculata. Fritz Muller also
informs me that a similarly constituted species is found in St. Catharina, and
that it is quite fertile with its own pollen when insects are excluded. The
stigmas of O. stricta and of another homostyled species, namely O.
tropaeoloides, commonly stand on a level with the upper anthers, and both these
species are likewise quite fertile when insects are excluded.

With respect to O. acetosella, Hildebrand says that in all the many specimens
examined by him the pistil exceeded the longer stamens in length. I procured 108
flowers from the same number of plants growing in three distant parts of
England; of these 86 had their stigmas projecting considerably above, whilst 22
had them nearly on a level with the upper anthers. In one lot of 17 flowers from
the same wood, the stigmas in every flower projected fully as much above the
upper anthers as these stood above the lower anthers. So that these plants might
fairly be compared with the long-styled form of a heterostyled species; and I at
first thought that O. acetosella was trimorphic. But the case is one merely of
great variability. The pollen-grains from the two sets of anthers, as observed
by Hildebrand and myself, do not differ in diameter. I fertilised twelve flowers
on several plants with pollen from a distinct plant, choosing those with pistils
of a different length; and 10 of these (i.e. 83 per cent) produced capsules,
which contained on an average 7.9 seeds. Fourteen flowers were fertilised with
their own pollen, and 11 of these (i.e. 79 per cent) yielded capsules,
containing a larger average of seed, namely 9.2. These plants, therefore, in
function show not the least sign of being heterostyled. I may add that 18
flowers protected by a net were left to fertilise themselves, and only 10 of
these (i.e. 55 per cent) yielded capsules, which contained on an average only
6.3 seeds. So that the access of insects, or artificial aid in placing pollen on
the stigma, increases the fertility of the flowers; and I found that this
applied especially to those having shorter pistils. It should be remembered that
the flowers hang downwards, so that those with short pistils would be the least
likely to receive their own pollen, unless they were aided in some manner.

Finally, as Hildebrand has remarked, there is no evidence that any of the
heterostyled species of Oxalis are tending towards a dioecious condition, as
Zuccarini and Lindley inferred from the differences in the reproductive organs
of the three forms, the meaning of which they did not understand.

PONTEDERIA [SP.?] (PONTEDERIACEAE).

Fritz Muller found this aquatic plant, which is allied to the Liliaceae, growing
in the greatest profusion on the banks of a river in Southern Brazil. (4/15.
"Ueber den Trimorphismus der Pontederien" 'Jenaische Zeitschrift' etc. Band 6
1871 page 74.) But only two forms were found, the flowers of which include three
long and three short stamens. The pistil of the long-styled form, in two dried
flowers which were sent me, was in length as 100 to 32, and its stigma as 100 to
80, compared with the same organs in the short-styled form. The long-styled
stigma projects considerably above the upper anthers of the same flower, and
stands on a level with the upper ones of the short-styled form. In the latter
the stigma is seated beneath both its own sets of anthers, and is on a level
with the anthers of the shorter stamens in the long-styled form. The anthers of
the longer stamens of the short-styled form are to those of the shorter stamens
of the long-styled form as 100 to 88 in length. The pollen-grains distended with
water from the longer stamens of the short-styled form are to those from the
shorter stamens of the same form as 100 to 87 in diameter, as deduced from ten
measurements of each kind. We thus see that the organs in these two forms differ
from one another and are arranged in an analogous manner, as in the long and
short-styled forms of the trimorphic species of Lythrum and Oxalis. Moreover,
the longer stamens of the long-styled form of Pontederia, and the shorter ones
of the short-styled form are placed in a proper position for fertilising the
stigma of a mid-styled form. But Fritz Muller, although he examined a vast
number of plants, could never find one belonging to the mid-styled form. The
older flowers of the long-styled and short-styled plants had set plenty of
apparently good fruit; and this might have been expected, as they could
legitimately fertilise one another. Although he could not find the mid-styled
form of this species, he possessed plants of another species growing in his
garden, and all these were mid-styled; and in this case the pollen-grains from
the anthers of the longer stamens were to those from the shorter stamens of the
same flower as 100 to 86 in diameter, as deduced from ten measurements of each
kind. These mid-styled plants growing by themselves never produced a single
fruit.

Considering these several facts, there can hardly be a doubt that both these
species of Pontederia are heterostyled and trimorphic. This case is an
interesting one, for no other Monocotyledonous plant is known to be
heterostyled. Moreover, the flowers are irregular, and all other heterostyled
plants have almost symmetrical flowers. The two forms differ somewhat in the
colour of their corollas, that of the short-styled being of a darker blue,
whilst that of the long-styled tends towards violet, and no other such case is
known. Lastly, the three longer stamens alternate with the three shorter ones,
whereas in Lythrum and Oxalis the long and short stamens belong to distinct
whorls. With respect to the absence of the mid-styled form in the case of the
Pontederia which grows wild in Southern Brazil, this would probably follow if
only two forms had been originally introduced there; for, as we shall hereafter
see from the observations of Hildebrand, Fritz Muller and myself, when one form
of Oxalis is fertilised exclusively by either of the other two forms, the
offspring generally belong to the two parent-forms.

Fritz Muller has recently discovered, as he informs me, a third species of
Pontederia, with all three forms growing together in pools in the interior of S.
Brazil; so that no shadow of doubt can any longer remain about this genus
including trimorphic species. He sent me dried flowers of all three forms. In
the long-styled form the stigma stands a little above the tips of the petals,
and on a level with the anthers of the longest stamens in the other two forms.
The pistil is in length to that of the mid-styled as 100 to 56, and to that of
the short-styled as 100 to 16. Its summit is rectangularly bent upwards, and the
stigma is rather broader than that of the mid-styled, and broader in about the
ratio of 7 to 4 than that of the short-styled. In the mid-styled form, the
stigma is placed rather above the middle of the corolla, and nearly on a level
with the mid-length stamens in the other two forms; its summit is a little bent
upwards. In the short-styled form the pistil is, as we have seen, very short,
and differs from that in the other two forms in being straight. It stands rather
beneath the level of the anthers of the shortest stamens in the long-styled and
mid-styled forms. The three anthers of each set of stamens, more especially
those of the shortest stamens, are placed one beneath the other, and the ends of
the filaments are bowed a little upwards, so that the pollen from all the
anthers would be effectively brushed off by the proboscis of a visiting insect.
The relative diameters of the pollen-grains, after having been long soaked in
water, are given in Table 4.d, as measured by my son Francis.

TABLE 4.d. Pontederia. Diameters of pollen-grains, after having been long soaked
in water, in divisions of the micrometer.

Column 1: Source of Pollen-grains.
Column 2: diameter.

Long-styled form, mid-length stamens (Average of 20 measurements): 13.2.
Long-styled form, shortest stamens (10 measurements): 9.0.

Mid-styled form, longest stamens (15 measurements) : 16.4.
Mid-styled form, shortest stamens (20 measurements): 9.1.

Short-styled form, longest stamens (20 measurements): 14.6.
Short-styled form, mid-length stamens (20 measurements): 12.3.

We have here the usual rule of the grains from the longer stamens, the tubes of
which have to penetrate the longer pistil, being larger than those from the
stamens of less length. The extreme difference in diameter between the grains
from the longest stamens of the mid-styled form, and from the shortest stamens
of the long-styled, is as 16.4 to 9.0, or as 100 to 55; and this is the greatest
difference observed by me in any heterostyled plant. It is a singular fact that
the grains from the corresponding longest stamens in the two forms differ
considerably in diameter; as do those in a lesser degree from the corresponding
mid-length stamens in the two forms; whilst those from the corresponding
shortest stamens in the long- and mid-styled forms are almost exactly equal.
Their inequality in the two first cases depends on the grains in both sets of
anthers in the short-styled form being smaller than those from the corresponding
anthers in the other two forms; and here we have a case parallel with that of
the mid-styled form of Lythrum salicaria. In this latter plant the pollen-grains
of the mid-styled forms are of smaller size and have less fertilising power than
the corresponding ones in the other two forms; whilst the ovarium, however
fertilised, yields a greater number of seeds; so that the mid-styled form is
altogether more feminine in nature than the other two forms. In the case of
Pontederia, the ovarium includes only a single ovule, and what the meaning of
the difference in size between the pollen-grains from the corresponding sets of
anthers may be, I will not pretend to conjecture.

The clear evidence that the species just described is heterostyled and
trimorphic is the more valuable as there is some doubt with respect to P.
cordata, an inhabitant of the United States. Mr. Leggett suspects that it is
either dimorphic or trimorphic, for the pollen-grains of the longer stamens are
"more than twice the diameter or than eight times the mass of the grains of the
shorter stamens. Though minute, these smaller grains seem as perfect as the
larger ones." (4/16. 'Bulletin of the Torrey Botanical Club' 1875 volume 6 page
62.) On the other hand, he says that in all the mature flowers, "the style was
as long at least as the longer stamens;" "whilst in the young flowers it was
intermediate in length between the two sets of stamens;" and if this be so, the
species can hardly be heterostyled.


CHAPTER V.

ILLEGITIMATE OFFSPRING OF HETEROSTYLED PLANTS.

Illegitimate offspring from all three forms of Lythrum salicaria.
Their dwarfed stature and sterility, some utterly barren, some fertile.
Oxalis, transmission of form to the legitimate and illegitimate seedlings.
Primula Sinensis, Illegitimate offspring in some degree dwarfed and infertile.
Equal-styled varieties of P. Sinensis, auricula, farinosa, and elatior.
P. vulgaris, red-flowered variety, Illegitimate seedlings sterile.
P. veris, Illegitimate plants raised during several successive generations,
their dwarfed stature and sterility.
Equal-styled varieties of P. veris.
Transmission of form by Pulmonaria and Polygonum.
Concluding remarks.
Close parallelism between illegitimate fertilisation and hybridism.

We have hitherto treated of the fertility of the flowers of heterostyled plants,
when legitimately and illegitimately fertilised. The present chapter will be
devoted to the character of their offspring or seedlings. Those raised from
legitimately fertilised seeds will be here called LEGITIMATE SEEDLINGS or
PLANTS, and those from illegitimately fertilised seeds, ILLEGITIMATE SEEDLINGS
or PLANTS. They differ chiefly in their degree of fertility, and in their powers
of growth or vigour. I will begin with trimorphic plants, and I must remind the
reader that each of the three forms can be fertilised in six different ways; so
that all three together can be fertilised in eighteen different ways. For
instance, a long-styled form can be fertilised legitimately by the longest
stamens of the mid-styled and short-styled forms, and illegitimately by its own-
form and mid-length and shortest stamens, also by the mid-length stamens of the
mid-styled and by the shortest stamens of the short-styled form; so that the
long-styled can be fertilised legitimately in two ways and illegitimately in
four ways. The same holds good with respect to the mid-styled and short-styled
forms. Therefore with trimorphic species six of the eighteen unions yield
legitimate offspring, and twelve yield illegitimate offspring.

I will give the results of my experiments in detail, partly because the
observations are extremely troublesome, and will not probably soon be repeated--
thus, I was compelled to count under the microscope above 20,000 seeds of
Lythrum salicaria--but chiefly because light is thus indirectly thrown on the
important subject of hybridism.

Lythrum salicaria.

Of the twelve illegitimate unions two were completely barren, so that no seeds
were obtained, and of course no seedlings could be raised. Seedlings were,
however, raised from seven of the ten remaining illegitimate unions. Such
illegitimate seedlings when in flower were generally allowed to be freely and
legitimately fertilised, through the agency of bees, by other illegitimate
plants belonging to the two other forms growing close by. This is the fairest
plan, and was usually followed; but in several cases (which will always be
stated) illegitimate plants were fertilised with pollen taken from legitimate
plants belonging to the other two forms; and this, as might have been expected,
increased their fertility. Lythrum salicaria is much affected in its fertility
by the nature of the season; and to avoid error from this source, as far as
possible, my observations were continued during several years. Some few
experiments were tried in 1863. The summer of 1864 was too hot and dry, and,
though the plants were copiously watered, some few apparently suffered in their
fertility, whilst others were not in the least affected. The years 1865 and,
especially, 1866, were highly favourable. Only a few observations were made
during 1867. The results are arranged in classes according to the parentage of
the plants. In each case the average number of seeds per capsule is given,
generally taken from ten capsules, which, according to my experience, is a
nearly sufficient number. The maximum number of seeds in any one capsule is also
given; and this is a useful point of comparison with the normal standard--that
is, with the number of seeds produced by legitimate plants legitimately
fertilised. I will give likewise in each case the minimum number. When the
maximum and minimum differ greatly, if no remark is made on the subject, it may
be understood that the extremes are so closely connected by intermediate figures
that the average is a fair one. Large capsules were always selected for
counting, in order to avoid over-estimating the infertility of the several
illegitimate plants.

In order to judge of the degree of inferiority in fertility of the several
illegitimate plants, the following statement of the average and of the maximum
number of seeds produced by ordinary or legitimate plants, when legitimately
fertilised, some artificially and some naturally, will serve as a standard of
comparison, and may in each case be referred to. But I give under each
experiment the percentage of seeds produced by the illegitimate plants, in
comparison with the standard legitimate number of the same form. For instance,
ten capsules from the illegitimate long-styled plant (Number 10), which was
legitimately and naturally fertilised by other illegitimate plants, contained on
an average 44.2 seeds; whereas the capsules on legitimate long-styled plants,
legitimately and naturally fertilised by other legitimate plants, contained on
an average 93 seeds. Therefore this illegitimate plant yielded only 47 per cent
of the full and normal complement of seeds.

STANDARD NUMBER OF SEEDS PRODUCED BY LEGITIMATE PLANTS OF THE THREE FORMS, WHEN
LEGITIMATELY FERTILISED.

Long-styled form:
Average number of seeds in each capsule, 93;
Maximum number observed out of twenty-three capsules, 159.

Mid-styled form:
Average number of seeds, 130;
Maximum number observed out of thirty-one capsules, 151.

Short-styled form:
Average number of seeds, 83.5; but we may, for the sake of brevity, say 83;
Maximum number observed out of twenty-five capsules, 112.

CLASSES 1 AND 2. ILLEGITIMATE PLANTS RAISED FROM LONG-STYLED PARENTS FERTILISED
WITH POLLEN FROM THE MID-LENGTH OR THE SHORTEST STAMENS OF OTHER PLANTS OF THE
SAME FORM.

From this union I raised at different times three lots of illegitimate
seedlings, amounting altogether to 56 plants. I must premise that, from not
foreseeing the result, I did not keep a memorandum whether the eight plants of
the first lot were the product of the mid-length or shortest stamens of the same
form; but I have good reason to believe that they were the product of the
latter. These eight plants were much more dwarfed, and much more sterile than
those in the other two lots. The latter were raised from a long-styled plant
growing quite isolated, and fertilised by the agency of bees with its own
pollen; and it is almost certain, from the relative position of the organs of
fructification, that the stigma under these circumstances would receive pollen
from the mid-length stamens.

All the fifty-six plants in these three lots proved long-styled; now, if the
parent-plants had been legitimately fertilised by pollen from the longest
stamens of the mid-styled and short-styled forms, only about one-third of the
seedlings would have been long-styled, the other two-thirds being mid-styled and
short-styled. In some other trimorphic and dimorphic genera we shall find the
same curious fact, namely, that the long-styled form, fertilised illegitimately
by its own-form pollen, produces almost exclusively long-styled seedlings. (5/1.
Hildebrand first called attention to this fact in the case of Primula Sinensis
('Botanische Zeitung' January 1, 1864 page 5); but his results were not nearly
so uniform as mine.)

The eight plants of the first lot were of low stature: three which I measured
attained, when fully grown, the heights of only 28, 29, and 47 inches; whilst
legitimate plants growing close by were double this height, one being 77 inches.
They all betrayed in their general appearance a weak constitution; they flowered
rather later in the season, and at a later age than ordinary plants. Some did
not flower every year; and one plant, behaving in an unprecedented manner, did
not flower until three years old. In the two other lots none of the plants grew
quite to their full and proper height, as could at once be seen by comparing
them with the adjoining rows of legitimate plants. In several plants in all
three lots, many of the anthers were either shrivelled or contained brown and
tough, or pulpy matter, without any good pollen-grains, and they never shed
their contents; they were in the state designated by Gartner as contabescent,
which term I will for the future use. (5/2. 'Beitrage zur Kenntniss der
Befruchtung' 1844 page 116.) In one flower all the anthers were contabescent
excepting two which appeared to the naked eye sound; but under the microscope
about two-thirds of the pollen-grains were seen to be small and shrivelled. In
another plant, in which all the anthers appeared sound, many of the pollen-
grains were shrivelled and of unequal sizes. I counted the seeds produced by
seven plants (1 to 7) in the first lot of eight plants, probably the product of
parents fertilised by their own-form shortest stamens, and the seeds produced by
three plants in the other two lots, almost certainly the product of parents
fertilised by their own-form mid-length stamens.

[PLANT 1.

This long-styled plant was allowed during 1863 to be freely and legitimately
fertilised by an adjoining illegitimate mid-styled plant, but it did not yield a
single seed-capsule. It was then removed and planted in a remote place close to
a brother long-styled plant Number 2, so that it must have been freely though
illegitimately fertilised; under these circumstances it did not yield during
1864 and 1865 a single capsule. I should here state that a legitimate or
ordinary long-styled plant, when growing isolated, and freely though
illegitimately fertilised by insects with its own pollen, yielded an immense
number of capsules, which contained on an average 21.5 seeds.

PLANT 2.

This long-styled plant, after flowering during 1863 close to an illegitimate
mid-styled plant, produced less than twenty capsules, which contained on an
average between four and five seeds. When subsequently growing in company with
Number 1, by which it will have been illegitimately fertilised, it yielded in
1866 not a single capsule, but in 1865 it yielded twenty-two capsules: the best
of these, fifteen in number, were examined; eight contained no seed, and the
remaining seven contained on an average only three seeds, and these seeds were
so small and shrivelled that I doubt whether they would have germinated.

PLANTS 3 AND 4.

These two long-styled plants, after being freely and legitimately fertilised
during 1863 by the same illegitimate mid-styled plant as in the last case, were
as miserably sterile as Number 2.

PLANT 5.

This long-styled plant, after flowering in 1863 close to an illegitimate mid-
styled plant, yielded only four capsules, which altogether included only five
seeds. During 1864, 1865, and 1866, it was surrounded either by illegitimate or
legitimate plants of the other two forms; but it did not yield a single capsule.
It was a superfluous experiment, but I likewise artificially fertilised in a
legitimate manner twelve flowers; but not one of these produced a capsule; so
that this plant was almost absolutely barren.

PLANT 6.

This long-styled plant, after flowering during the favourable year of 1866,
surrounded by illegitimate plants of the other two forms, did not produce a
single capsule.

PLANT 7.

This long-styled plant was the most fertile of the eight plants of the first
lot. During 1865 it was surrounded by illegitimate plants of various parentage,
many of which were highly fertile, and must thus have been legitimately
fertilised. It produced a good many capsules, ten of which yielded an average of
36.1 seeds, with a maximum of 47 and a minimum of 22; so that this plant
produced 39 per cent of the full number of seeds. During 1864 it was surrounded
by legitimate and illegitimate plants of the other two forms; and nine capsules
(one poor one being rejected) yielded an average of 41.9 seeds, with a maximum
of 56 and a minimum of 28; so that, under these favourable circumstances, this
plant, the most fertile of the first lot, did not yield, when legitimately
fertilised, quite 45 per cent of the full complement of seeds.]

In the second lot of plants in the present class, descended from the long-styled
form, almost certainly fertilised with pollen from its own mid-length stamens,
the plants, as already stated, were not nearly so dwarfed or so sterile as in
the first lot. All produced plenty of capsules. I counted the number of seeds in
only three plants, namely Numbers 8, 9, and 10.

[PLANT 8.

This plant was allowed to be freely fertilised in 1864 by legitimate and
illegitimate plants of the other two forms, and ten capsules yielded on an
average 41.1 seeds, with a maximum of 73 and a minimum of 11. Hence this plant
produced only 44 per cent of the full complement of seeds.

PLANT 9.

This long-styled plant was allowed in 1865 to be freely fertilised by
illegitimate plants of the other two forms, most of which were moderately
fertile. Fifteen capsules yielded on an average 57.1 seeds, with a maximum of 86
and a minimum of 23. Hence the plant yielded 61 per cent of the full complement
of seeds.

PLANT 10.

This long-styled plant was freely fertilised at the same time and in the same
manner as the last. Ten capsules yielded an average of 44.2 seeds, with a
maximum of 69 and a minimum of 25; hence this plant yielded 47 per cent of the
full complement of seeds.]

The nineteen long-styled plants of the third lot, of the same parentage as the
last lot, were treated differently; for they flowered during 1867 by themselves
so that they must have been illegitimately fertilised by one another. It has
already been stated that a legitimate long-styled plant, growing by itself and
visited by insects, yielded an average of 21.5 seeds per capsule, with a maximum
of 35; but, to judge fairly of its fertility, it ought to have been observed
during successive seasons. We may also infer from analogy that, if several
legitimate long-styled plants were to fertilise one another, the average number
of seeds would be increased; but how much increased I do not know; hence I have
no perfectly fair standard of comparison by which to judge of the fertility of
the three following plants of the present lot, the seeds of which I counted.

[PLANT 11.

This long-styled plant produced a large crop of capsules, and in this respect
was one of the most fertile of the whole lot of nineteen plants. But the average
from ten capsules was only 35.9 seeds, with a maximum of 60 and a minimum of 8.

PLANT 12.

This long-styled plant produced very few capsules; and ten yielded an average of
only 15.4 seeds, with a maximum of 30 and a minimum of 4.

PLANT 13.

This plant offers an anomalous case; it flowered profusely, yet produced very
few capsules; but these contained numerous seeds. Ten capsules yielded an
average of 71.9 seeds, with a maximum of 95 and a minimum of 29. Considering
that this plant was illegitimate and illegitimately fertilised by its brother
long-styled seedlings, the average and the maximum are so remarkably high that I
cannot at all understand the case. We should remember that the average for a
legitimate plant legitimately fertilised is 93 seeds.]

CLASS 3. ILLEGITIMATE PLANTS RAISED FROM A SHORT-STYLED PARENT FERTILISED WITH
POLLEN FROM OWN-FORM MID-LENGTH STAMENS.

I raised from this union nine plants, of which eight were short-styled and one
long-styled; so that there seems to be a strong tendency in this form to
reproduce, when self-fertilised, the parent-form; but the tendency is not so
strong as with the long-styled. These nine plants never attained the full height
of legitimate plants growing close to them. The anthers were contabescent in
many of the flowers on several plants.

[PLANT 14.

This short-styled plant was allowed during 1865 to be freely and legitimately
fertilised by illegitimate plants descended from self-fertilised mid-, long- and
short-styled plants. Fifteen capsules yielded an average of 28.3 seeds, with a
maximum of 51 and a minimum of 11; hence this plant produced only 33 per cent of
the proper number of seeds. The seeds themselves were small and irregular in
shape. Although so sterile on the female side, none of the anthers were
contabescent.

PLANT 15.

This short-styled plant, treated like the last during the same year, yielded an
average, from fifteen capsules, of 27 seeds, with a maximum of 49 and a minimum
of 7. But two poor capsules may be rejected, and then the average rises to 32.6,
with the same maximum of 49 and a minimum of 20; so that this plant attained 38
per cent of the normal standard of fertility, and was rather more fertile than
the last, yet many of the anthers were contabescent.

PLANT 16.

This short-styled plant, treated like the two last, yielded from ten capsules an
average of 77.8 seeds, with a maximum of 97 and a minimum of 60; so that this
plant produced 94 per cent of the full number of seeds.

PLANT 17.

This, the one long-styled plant of the same parentage as the last three plants,
when freely and legitimately fertilised in the same manner as the last, yielded
an average from ten capsules of 76.3 rather poor seeds, with a maximum of 88 and
a minimum of 57. Hence this plant produced 82 per cent of the proper number of
seeds. Twelve flowers enclosed in a net were artificially and legitimately
fertilised with pollen from a legitimate short-styled plant; and nine capsules
yielded an average of 82.5 seeds, with a maximum of 98 and a minimum of 51; so
that its fertility was increased by the action of pollen from a legitimate
plant, but still did not reach the normal standard.]

CLASS 4. ILLEGITIMATE PLANTS RAISED FROM A MID-STYLED PARENT FERTILISED WITH
POLLEN FROM OWN-FORM LONGEST STAMENS.

After two trials, I succeeded in raising only four plants from this illegitimate
union. These proved to be three mid-styled and one long-styled; but from so
small a number we can hardly judge of the tendency in mid-styled plants when
self-fertilised to reproduce the same form. These four plants never attained
their full and normal height; the long-styled plant had several of its anthers
contabescent.

[PLANT 18.

This mid-styled plant, when freely and legitimately fertilised during 1865 by
illegitimate plants descended from self-fertilised long-, short-, and mid-styled
plants, yielded an average from ten capsules of 102.6 seeds, with a maximum of
131 and a minimum of 63: hence this plant did not produce quite 80 per cent of
the normal number of seeds. Twelve flowers were artificially and legitimately
fertilised with pollen from a legitimate long-styled plant, and yielded from
nine capsules an average of 116.1 seeds, which were finer than in the previous
case, with a maximum of 135 and a minimum of 75; so that, as with Plant 17,
pollen from a legitimate plant increased the fertility, but did not bring it up
to the full standard.

PLANT 19.

This mid-styled plant, fertilised in the same manner and at the same period as
the last, yielded an average from ten capsules of 73.4 seeds, with a maximum of
87 and a minimum of 64: hence this plant produced only 56 per cent of the full
number of seeds. Thirteen flowers were artificially and legitimately fertilised
with pollen from a legitimate long-styled plant, and yielded ten capsules with
an average of 95.6 seeds; so that the application of pollen from a legitimate
plant added, as in the two previous cases, to the fertility, but did not bring
it up to the proper standard.

PLANT 20.

This long-styled plant, of the same parentage with the two last mid-styled
plants, and freely fertilised in the same manner, yielded an average from ten
capsules of 69.6 seeds, with a maximum of 83 and a minimum of 52: hence this
plant produced 75 per cent of the full number of seeds.]

CLASS 5. ILLEGITIMATE PLANTS RAISED FROM A SHORT-STYLED PARENT FERTILISED WITH
POLLEN FROM THE MID-LENGTH STAMENS OF THE LONG-STYLED FORM.

In the four previous classes, plants raised from the three forms fertilised with
pollen from either the longer or shorter stamens of the same form, but generally
not from the same plant, have been described. Six other illegitimate unions are
possible, namely, between the three forms and the stamens in the other two forms
which do not correspond in height with their pistils. But I succeeded in raising
plants from only three of these six unions. From one of them, forming the
present Class 5, twelve plants were raised; these consisted of eight short-
styled, and four long-styled plants, with not one mid-styled. These twelve
plants never attained quite their full and proper height, but by no means
deserved to be called dwarfs. The anthers in some of the flowers were
contabescent. One plant was remarkable from all the longer stamens in every
flower and from many of the shorter ones having their anthers in this condition.
The pollen of four other plants, in which none of the anthers were contabescent,
was examined; in one a moderate number of grains were minute and shrivelled, but
in the other three they appeared perfectly sound. With respect to the power of
producing seed, five plants (Numbers 21 to 25) were observed: one yielded
scarcely more than half the normal number; a second was slightly infertile; but
the three others actually produced a larger average number of seeds, with a
higher maximum, than the standard. In my concluding remarks I shall recur to
this fact, which at first appears inexplicable.

[PLANT 21.

This short-styled plant, freely and legitimately fertilised during 1865 by
illegitimate plants, descended from self-fertilised long-, mid- and short-styled
parents, yielded an average from ten capsules of 43 seeds, with a maximum of 63
and a minimum of 26: hence this plant, which was the one with all its longer and
many of its shorter stamens contabescent, produced only 52 per cent of the
proper number of seeds.

PLANT 22.

This short-styled plant produced perfectly sound pollen, as viewed under the
microscope. During 1866 it was freely and legitimately fertilised by other
illegitimate plants belonging to the present and the following class, both of
which include many highly fertile plants. Under these circumstances it yielded
from eight capsules an average of 100.5 seeds, with a maximum of 123 and a
minimum of 86; so that it produced 121 per cent of seeds in comparison with the
normal standard. During 1864 it was allowed to be freely and legitimately
fertilised by legitimate and illegitimate plants, and yielded an average, from
eight capsules, of 104.2 seeds, with a maximum of 125 and a minimum of 90;
consequently it exceeded the normal standard, producing 125 per cent of seeds.
In this case, as in some previous cases, pollen from legitimate plants added in
a small degree to the fertility of the plant; and the fertility would, perhaps,
have been still greater had not the summer of 1864 been very hot and certainly
unfavourable to some of the plants of Lythrum.

PLANT 23.

This short-styled plant produced perfectly sound pollen. During 1866 it was
freely and legitimately fertilised by the other illegitimate plants specified
under the last experiment, and eight capsules yielded an average of 113.5 seeds,
with a maximum of 123 and a minimum of 93. Hence this plant exceeded the normal
standard, producing no less than 136 per cent of seeds.

PLANT 24.

This long-styled plant produced pollen which seemed under the microscope sound;
but some of the grains did not swell when placed in water. During 1864 it was
legitimately fertilised by legitimate and illegitimate plants in the same manner
as Plant 22, but yielded an average, from ten capsules, of only 55 seeds, with a
maximum of 88 and a minimum of 24, thus attaining 59 per cent of the normal
fertility. This low degree of fertility, I presume, was owing to the
unfavourable season; for during 1866, when legitimately fertilised by
illegitimate plants in the manner described under Number 22, it yielded an
average, from eight capsules, of 82 seeds, with a maximum of 120 and a minimum
of 67, thus producing 88 per cent of the normal number of seeds.

PLANT 25.

The pollen of this long-styled plant contained a moderate number of poor and
shrivelled grains; and this is a surprising circumstance, as it yielded an
extraordinary number of seeds. During 1866 it was freely and legitimately
fertilised by illegitimate plants, as described under Number 22, and yielded an
average, from eight capsules, of 122.5 seeds, with a maximum of 149 and a
minimum of 84. Hence this plant exceeded the normal standard, producing no less
than 131 per cent of seeds.]

CLASS 6. ILLEGITIMATE PLANTS RAISED FROM MID-STYLED PARENTS FERTILISED WITH
POLLEN FROM THE SHORTEST STAMENS OF THE LONG-STYLED FORM.

I raised from this union twenty-five plants, which proved to be seventeen long-
styled and eight mid-styled, but not one short-styled. None of these plants were
in the least dwarfed. I examined, during the highly favourable season of 1866,
the pollen of four plants: in one mid-styled plant, some of the anthers of the
longest stamens were contabescent, but the pollen-grains in the other anthers
were mostly sound, as they were in all the anthers of the shortest stamens; in
two other mid-styled and in one long-styled plant many of the pollen-grains were
small and shrivelled; and in the latter plant as many as a fifth or sixth part
appeared to be in this state. I counted the seeds in five plants (Numbers 26 to
30), of which two were moderately sterile and three fully fertile.

[PLANT 26.

This mid-styled plant was freely and legitimately fertilised, during the rather
unfavourable year 1864, by numerous surrounding legitimate and illegitimate
plants. It yielded an average, from ten capsules, of 83.5 seeds, with a maximum
of 110 and a minimum of 64, thus attaining 64 per cent of the normal fertility.
During the highly favourable year 1866, it was freely and legitimately
fertilised by illegitimate plants belonging to the present Class and to Class 5,
and yielded an average, from eight capsules, of 86 seeds, with a maximum of 109
and a minimum of 61, and thus attained 66 per cent of the normal fertility. This
was the plant with some of the anthers of the longest stamens contabescent as
above mentioned.

PLANT 27.

This mid-styled plant, fertilised during 1864 in the same manner as the last,
yielded an average, from ten capsules, of 99.4 seeds, with a maximum of 122 and
a minimum of 53, thus attaining to 76 per cent of the normal fertility. If the
season had been more favourable, its fertility would probably have been somewhat
greater, but, judging from the last experiment, only in a slight degree.

PLANT 28.

This mid-styled plant, when legitimately fertilised during the favourable season
of 1866, in the manner described under Number 26, yielded an average, from eight
capsules, of 89 seeds, with a maximum of 119 and a minimum of 69, thus producing
68 per cent of the full number of seeds. In the pollen of both sets of anthers,
nearly as many grains were small and shrivelled as sound.

PLANT 29.

This long-styled plant was legitimately fertilised during the unfavourable
season of 1864, in the manner described under Number 26, and yielded an average,
from ten capsules, of 84.6 seeds, with a maximum of 132 and a minimum of 47,
thus attaining to 91 per cent of the normal fertility. During the highly
favourable season of 1866, when fertilised in the manner described under Number
26, it yielded an average, from nine capsules (one poor capsule having been
excluded), of 100 seeds, with a maximum of 121 and a minimum of 77. This plant
thus exceeded the normal standard, and produced 107 per cent of seeds. In both
sets of anthers there were a good many bad and shrivelled pollen-grains, but not
so many as in the last-described plant.

Plant 30.

This long-styled plant was legitimately fertilised during 1866 in the manner
described under Number 26, and yielded an average, from eight capsules, of 94
seeds, with a maximum of 106 and a minimum of 66; so that it exceeded the normal
standard, yielding 101 per cent of seeds.

Plant 31.

Some flowers on this long-styled plant were artificially and legitimately
fertilised by one of its brother illegitimate mid-styled plants; and five
capsules yielded an average of 90.6 seeds, with a maximum of 97 and a minimum of
79. Hence, as far as can be judged from so few capsules, this plant attained,
under these favourable circumstances, 98 per cent of the normal standard.]

CLASS 7. ILLEGITIMATE PLANTS RAISED FROM MID-STYLED PARENTS FERTILISED WITH
POLLEN FROM THE LONGEST STAMENS OF THE SHORT-STYLED FORM.

It was shown in the last chapter that the union from which these illegitimate
plants were raised is far more fertile than any other illegitimate union; for
the mid-styled parent, when thus fertilised, yielded an average (all very poor
capsules being excluded) of 102.8 seeds, with a maximum of 130; and the
seedlings in the present class likewise have their fertility not at all
lessened. Forty plants were raised; and these attained their full height and
were covered with seed-capsules. Nor did I observe any contabescent anthers. It
deserves, also, particular notice that these plants, differently from what
occurred in any of the previous classes, consisted of all three forms, namely,
eighteen short-styled, fourteen long-styled, and eight mid-styled plants. As
these plants were so fertile, I counted the seeds only in the two following
cases.

[PLANT 32.

This mid-styled plant was freely and legitimately fertilised during the
unfavourable year of 1864, by numerous surrounding legitimate and illegitimate
plants. Eight capsules yielded an average of 127.2 seeds, with a maximum of 144
and a minimum of 96; so that this plant attained 98 per cent of the normal
standard.

PLANT 33.

This short-styled plant was fertilised in the same manner and at the same time
with the last; and ten capsules yielded an average of 113.9, with a maximum of
137 and a minimum of 90. Hence this plant produced no less than 137 per cent of
seeds in comparison with the normal standard.]

CONCLUDING REMARKS ON THE ILLEGITIMATE OFFSPRING OF THE THREE FORMS OF Lythrum
salicaria.

From the three forms occurring in approximately equal numbers in a state of
nature, and from the results of sowing seed naturally produced, there is reason
to believe that each form, when legitimately fertilised, reproduces all three
forms in about equal numbers. Now, we have seen (and the fact is a very singular
one) that the fifty-six plants produced from the long-styled form,
illegitimately fertilised with pollen from the same form (Class 1 and 2), were
all long-styled. The short-styled form, when self-fertilised (Class 3), produced
eight short-styled and one long-styled plant; and the mid-styled form, similarly
treated (Class 4), produced three mid-styled and one long-styled offspring; so
that these two forms, when illegitimately fertilised with pollen from the same
form, evince a strong, but not exclusive, tendency to reproduce the parent-form.
When the short-styled form was illegitimately fertilised by the long-styled form
(Class 5), and again when the mid-styled was illegitimately fertilised by the
long-styled (Class 6), in each case the two parent-forms alone were reproduced.
As thirty-seven plants were raised from these two unions, we may, with much
confidence, believe that it is the rule that plants thus derived usually consist
of both parent-forms, but not of the third form. When, however, the mid-styled
form was illegitimately fertilised by the longest stamens of the short-styled
(Class 7), the same rule did not hold good; for the seedlings consisted of all
three forms. The illegitimate union from which these latter seedlings were
raised is, as previously stated, singularly fertile, and the seedlings
themselves exhibited no signs of sterility and grew to their full height. From
the consideration of these several facts, and from analogous ones to be given
under Oxalis, it seems probable that in a state of nature the pistil of each
form usually receives, through the agency of insects, pollen from the stamens of
corresponding height from both the other forms. But the case last given shows
that the application of two kinds of pollen is not indispensable for the
production of all three forms. Hildebrand has suggested that the cause of all
three forms being regularly and naturally reproduced, may be that some of the
flowers are fertilised with one kind of pollen, and others on the same plant
with the other kind of pollen. Finally, of the three forms, the long-styled
evinces somewhat the strongest tendency to reappear amongst the offspring,
whether both, or one, or neither of the parents are long-styled.

[TABLE 5.30. Tabulated results of the fertility of the foregoing illegitimate
plants, when legitimately fertilised, generally by illegitimate plants, as
described under each experiment. Plants 11, 12 and 13 are excluded, as they were
illegitimately fertilised.

NORMAL STANDARD OF FERTILITY OF THE THREE FORMS, WHEN LEGITIMATELY AND NATURALLY
FERTILISED.

Column 1: Form.
Column 2: Average number of seeds per capsule.
Column 3: Maximum number in any one capsule.
Column 4: Minimum number in any one capsule.

Long-styled  :  93  : 159 : No record was kept as all very poor capsules were
rejected.
Mid-styled   : 130  : 151 : No record was kept as all very poor capsules were
rejected.
Short-styled : 83.5 : 112 : No record was kept as all very poor capsules were
rejected.

TABLE 5.30. Continued.

CLASS 1 AND CLASS 2.--ILLEGITIMATE PLANTS RAISED FROM LONG-STYLED PARENTS
FERTILISED WITH POLLEN FROM OWN-FORM MID-LENGTH OR SHORTEST STAMENS.

Column 1: Number (name) of plant.
Column 2: Form.
Column 3: Average number of seeds per capsule.
Column 4: Maximum number of seeds in any one capsule.
Column 5: Minimum number of seeds in any one capsule.
Column 6: Average number of seeds, expressed as the percentage of the normal
standard.

 1 : Long-styled :  0      :  0 :  0 : 0.
 2 : Long-styled :  4.5    :  ? :  0 : 5.
 3 : Long-styled :  4.5    :  ? :  0 : 5.
 4 : Long-styled :  4.5    :  ? :  0 : 5.
 5 : Long-styled :  0 or 1 :  2 :  0 : 0 or 1.
 6 : Long-styled :  0      :  0 :  0 : 0.
 7 : Long-styled : 36.1    : 47 : 22 : 39.
 8 : Long-styled : 41.1    : 73 : 11 : 44.
 9 : Long-styled : 57.1    : 86 : 23 : 61.
10 : Long-styled : 44.2    : 69 : 25 : 47.

CLASS 3. ILLEGITIMATE PLANTS RAISED FROM SHORT-STYLED PARENTS FERTILISED WITH
POLLEN FROM OWN-FORM SHORTEST STAMENS.

14 : Short-styled : 28.3 : 51 : 11 : 33.
15 : Short-styled : 32.6 : 49 : 20 : 38.
16 : Short-styled : 77.8 : 97 : 60 : 94.
17 : Long-styled  : 76.3 : 88 : 57 : 82.

CLASS 4. ILLEGITIMATE PLANTS RAISED FROM MID-STYLED PARENTS FERTILISED WITH
POLLEN FROM OWN-FORM LONGEST STAMENS.

18 : Mid-styled  : 102.6 : 131 : 63 : 80.
19 : Mid-styled  :  73.4 :  87 : 64 : 56.
20 : Long-styled :  69.6 :  83 : 52 : 75.

CLASS 5. ILLEGITIMATE PLANTS RAISED FROM SHORT-STYLED PARENTS FERTILISED WITH
POLLEN FROM THE MID-LENGTH STAMENS OF THE LONG-STYLED FORM.

21 : Short-styled :  43.0 :  63 : 26 :  52.
22 : Short-styled : 100.5 : 123 : 86 : 121.
23 : Short-styled : 113.5 : 123 : 93 : 136.
24 : Long-styled  :  82.0 : 120 : 67 :  88.
25 : Long-styled  : 122.5 : 149 : 84 : 131.

CLASS 6. ILLEGITIMATE PLANTS RAISED FROM MID-STYLED PARENTS FERTILISED WITH
POLLEN FROM THE SHORTEST STAMENS OF THE LONG-STYLED FORM.

26 : Mid-styled  :  86.0 : 109 : 61 :  66.
27 : Mid-styled  :  99.4 : 122 : 53 :  76.
28 : Mid-styled  :  89.0 : 119 : 69 :  68.
29 : Long-styled : 100.0 : 121 : 77 : 107.
30 : Long-styled :  94.0 : 106 : 66 : 101.
31 : Long-styled :  90.6 :  97 : 79 :  98.

CLASS 7. ILLEGITIMATE PLANTS RAISED FROM MID-STYLED PARENTS FERTILISED WITH
POLLEN FROM THE LONGEST STAMENS OF THE SHORT-STYLED FORM.

32 : Mid-styled   : 127.2 : 144 : 96 :  98.
33 : Short-styled : 113.9 : 137 : 90 : 137.

The lessened fertility of most of these illegitimate plants is in many respects
a highly remarkable phenomenon. Thirty-three plants in the seven classes were
subjected to various trials, and the seeds carefully counted. Some of them were
artificially fertilised, but the far greater number were freely fertilised (and
this is the better and natural plan) through the agency of insects, by other
illegitimate plants. In the right hand, or percentage column, in Table 5.30, a
wide difference in fertility between the plants in the first four and the last
three classes may be perceived. In the first four classes the plants are
descended from the three forms illegitimately fertilised with pollen taken from
the same form, but only rarely from the same plant. It is necessary to observe
this latter circumstance; for, as I have elsewhere shown, most plants, when
fertilised with their own pollen, or that from the same plant, are in some
degree sterile, and the seedlings raised from such unions are likewise in some
degree sterile, dwarfed, and feeble. (5/3. 'The Effects of Cross and Self-
fertilisation in the Vegetable Kingdom' 1876.) None of the nineteen illegitimate
plants in the first four classes were completely fertile; one, however, was
nearly so, yielding 96 per cent of the proper number of seeds. From this high
degree of fertility we have many descending gradations, till we reach an
absolute zero, when the plants, though bearing many flowers, did not produce,
during successive years, a single seed or even seed-capsule. Some of the most
sterile plants did not even yield a single seed when legitimately fertilised
with pollen from legitimate plants. There is good reason to believe that the
first seven plants in Class 1 and 2 were the offspring of a long-styled plant
fertilised with pollen from its own-form shortest stamens, and these plants were
the most sterile of all. The remaining plants in Class 1 and 2 were almost
certainly the product of pollen from the mid-length stamens, and although very
sterile, they were less so than the first set. None of the plants in the first
four classes attained their full and proper stature; the first seven, which were
the most sterile of all (as already stated), were by far the most dwarfed,
several of them never reaching to half their proper height. These same plants
did not flower at so early an age, or at so early a period in the season, as
they ought to have done. The anthers in many of their flowers, and in the
flowers of some other plants in the first six classes, were either contabescent
or included numerous small and shrivelled pollen-grains. As the suspicion at one
time occurred to me that the lessened fertility of the illegitimate plants might
be due to the pollen alone having been affected, I may remark that this
certainly was not the case; for several of them, when fertilised by sound pollen
from legitimate plants, did not yield the full complement of seeds; hence it is
certain that both the female and male reproductive organs were affected. In each
of the seven classes, the plants, though descended from the same parents, sown
at the same time and in the same soil, differed much in their average degree of
fertility.

Turning now to the fifth, sixth, and seventh classes, and looking to the right
hand column of Table 5.30, we find nearly as many plants with a percentage of
seeds above the normal standard as beneath it. As with most plants the number of
seeds produced varies much, it might be thought that the present case was one
merely of variability. But this view must be rejected, as far as the less
fertile plants in these three classes are concerned: first, because none of the
plants in Class 5 attained their proper height, which shows that they were in
some manner affected; and, secondly, because many of the plants in Classes 5 and
6 produced anthers which were either contabescent or included small and
shrivelled pollen-grains. And as in these cases the male organs were manifestly
deteriorated, it is by far the most probable conclusion that the female organs
were in some cases likewise affected, and that this was the cause of the reduced
number of seeds.

With respect to the six plants in these three classes which yielded a very high
percentage of seeds, the thought naturally arises that the normal standard of
fertility for the long-styled and short-styled forms (with which alone we are
here concerned) may have been fixed too low, and that the six legitimate plants
are merely fully fertile. The standard for the long-styled form was deduced by
counting the seeds in twenty-three capsules, and for the short-styled form from
twenty-five capsules. I do not pretend that this is a sufficient number of
capsules for absolute accuracy; but my experience has led me to believe that a
very fair result may thus be gained. As, however, the maximum number observed in
the twenty-five capsules of the short-styled form was low, the standard in this
case may possibly be not quite high enough. But it should be observed, in the
case of the illegitimate plants, that in order to avoid over-estimating their
infertility, ten very fine capsules were always selected; and the years 1865 and
1866, during which the plants in the three latter classes were experimented on,
were highly favourable for seed-production. Now, if this plan of selecting very
fine capsules during favourable seasons had been followed for obtaining the
normal standards, instead of taking, during various seasons, the first capsules
which came to hand, the standards would undoubtedly have been considerably
higher; and thus the fact of the six foregoing plants appearing to yield an
unnaturally high percentage of seeds may, perhaps, be explained. On this view,
these plants are, in fact, merely fully fertile, and not fertile to an abnormal
degree. Nevertheless, as characters of all kinds are liable to variation,
especially with organisms unnaturally treated, and as in the four first and more
sterile classes, the plants derived from the same parents and treated in the
same manner, certainly did vary much in sterility, it is possible that certain
plants in the latter and more fertile classes may have varied so as to have
acquired an abnormal degree of fertility. But it should be noticed that, if my
standards err in being too low, the sterility of all the many sterile plants in
the several classes will have to be estimated by so much the higher. Finally, we
see that the illegitimate plants in the four first classes are all more or less
sterile, some being absolutely barren, with one alone almost completely fertile;
in the three latter classes, some of the plants are moderately sterile, whilst
others are fully fertile, or possibly fertile in excess.

The last point which need here be noticed is that, as far as the means of
comparison serve, some degree of relationship generally exists between the
infertility of the illegitimate union of the several parent-forms and that of
their illegitimate offspring. Thus the two illegitimate unions, from which the
plants in Classes 6 and 7 were derived, yielded a fair amount of seed, and only
a few of these plants are in any degree sterile. On the other hand, the
illegitimate unions between plants of the same form always yield very few seeds,
and their seedlings are very sterile. Long-styled parent-plants when fertilised
with pollen from their own-form shortest stamens, appear to be rather more
sterile than when fertilised with their own-form mid-length stamens; and the
seedlings from the former union were much more sterile than those from the
latter union. In opposition to this relationship, short-styled plants
illegitimately fertilised with pollen from the mid-length stamens of the long-
styled form (Class 5) are very sterile; whereas some of the offspring raised
from this union were far from being highly sterile. It may be added that there
is a tolerably close parallelism in all the classes between the degree of
sterility of the plants and their dwarfed stature. As previously stated, an
illegitimate plant fertilised with pollen from a legitimate plant has its
fertility slightly increased. The importance of the several foregoing
conclusions will be apparent at the close of this chapter, when the illegitimate
unions between the forms of the same species and their illegitimate offspring,
are compared with the hybrid unions of distinct species and their hybrid
offspring.

OXALIS.

No one has compared the legitimate and illegitimate offspring of any trimorphic
species in this genus. Hildebrand sowed illegitimately fertilised seeds of
Oxalis Valdiviana, but they did not germinate (5/4. 'Botanische Zeitung' 1871
page 433 footnote.); and this fact, as he remarks, supports my view that an
illegitimate union resembles a hybrid one between two distinct species, for the
seeds in this latter case are often incapable of germination.

[The following observations relate to the nature of the forms which appear among
the legitimate seedlings of Oxalis Valdiviana. Hildebrand raised, as described
in the paper just referred to, 211 seedlings from all six legitimate unions, and
the three forms appeared among the offspring from each union. For instance,
long-styled plants were legitimately fertilised with pollen from the longest
stamens of the mid-styled form, and the seedlings consisted of 15 long-styled,
18 mid-styled, and 6 short-styled. We here see that a few short-styled plants
were produced, though neither parent was short-styled; and so it was with the
other legitimate unions. Out of the above 211 seedlings, 173 belonged to the
same two forms as their parents, and only 38 belonged to the third form distinct
from either parent. In the case of O. Regnelli, the result, as observed by
Hildebrand, was nearly the same, but more striking: all the offspring from four
of the legitimate unions consisted of the two parent-forms, whilst amongst the
seedlings from the other two legitimate unions the third form appeared. Thus, of
the 43 seedlings from the six legitimate unions, 35 belonged to the same two
forms as their parents, and only 8 to the third form. Fritz Muller also raised
in Brazil seedlings from long-styled plants of O. Regnelli legitimately
fertilised with pollen from the longest stamens of the mid-styled form, and all
these belonged to the two parent-forms. (5/5. 'Jenaische Zeitschrift' etc. Band
6 1871 page 75.) Lastly, seedlings were raised by me from long-styled plants of
O. speciosa legitimately fertilised by the short-styled form, and from the
latter reciprocally fertilised by the long-styled; and these consisted of 33
long-styled and 26 short-styled plants, with not one mid-styled form. There can,
therefore, be no doubt that the legitimate offspring from any two forms of
Oxalis tend to belong to the same two forms as their parents; but that a few
seedlings belonging to the third form occasionally make their appearance; and
this latter fact, as Hildebrand remarks, may be attributed to atavism, as some
of their progenitors will almost certainly have belonged to the third form.

When, however, any one form of Oxalis is fertilised illegitimately with pollen
from the same form, the seedlings appear to belong invariably to this form. Thus
Hildebrand states that long-styled plants of O. rosea growing by themselves have
been propagated in Germany year after year by seed, and have always produced
long-styled plants. (5/6. 'Ueber den Trimorphismus in der Gattung Oxalis:
Monatsberichte der Akad. der Wissen. zu Berlin' 21 June 1866 page 373 and
'Botanische Zeitung' 1871 page 435.) Again, 17 seedlings were raised from mid-
styled plants of O. hedysaroides growing by themselves, and these were all mid-
styled. So that the forms of Oxalis, when illegitimately fertilised with their
own pollen, behave like the long-styled form of Lythrum salicaria, which when
thus fertilised always produced with me long-styled offspring.]

PRIMULA.

Primula Sinensis.

I raised during February 1862, from some long-styled plants illegitimately
fertilised with pollen from the same form, twenty-seven seedlings. These were
all long-styled. They proved fully fertile or even fertile in excess; for ten
flowers, fertilised with pollen from other plants of the same lot, yielded nine
capsules, containing on an average 39.75 seeds, with a maximum in one capsule of
66 seeds. Four other flowers legitimately crossed with pollen from a legitimate
plant, and four flowers on the latter crossed with pollen from the illegitimate
seedlings, yielded seven capsules with an average of 53 seeds, with a maximum of
72. I must here state that I have found some difficulty in estimating the normal
standard of fertility for the several unions of this species, as the results
differ much during successive years, and the seeds vary so greatly in size that
it is hard to decide which ought to be considered good. In order to avoid over-
estimating the infertility of the several illegitimate unions, I have taken the
normal standard as low as possible.

From the foregoing twenty-seven illegitimate plants, fertilised with their own-
form pollen, twenty-five seedling grandchildren were raised; and these were all
long-styled; so that from the two illegitimate generations fifty-two plants were
raised, and all without exception proved long-styled. These grandchildren grew
vigorously, and soon exceeded in height two other lots of illegitimate seedlings
of different parentage and one lot of equal-styled seedlings presently to be
described. Hence I expected that they would have turned out highly ornamental
plants; but when they flowered, they seemed, as my gardener remarked, to have
gone back to the wild state; for the petals were pale-coloured, narrow,
sometimes not touching each other, flat, generally deeply notched in the middle,
but not flexuous on the margin, and with the yellow eye or centre conspicuous.
Altogether these flowers were strikingly different from those of their
progenitors; and this I think, can only be accounted for on the principle of
reversion. Most of the anthers on one plant were contabescent. Seventeen flowers
on the grandchildren were illegitimately fertilised with pollen taken from other
seedlings of the same lot, and produced fourteen capsules, containing on an
average 29.2 seeds; but they ought to have contained about 35 seeds. Fifteen
flowers legitimately fertilised with pollen from an illegitimate short-styled
plant (belonging to the lot next to be described) produced fourteen capsules,
containing an average of 46 seeds; they ought to have contained at least 50
seeds. Hence these grandchildren of illegitimate descent appear to have lost,
though only in a very slight degree, their full fertility.

We will now turn to the short-styled form: from a plant of this kind, fertilised
with its own-form pollen, I raised, during February 1862, eight seedlings, seven
of which were short-styled and one long-styled. They grew slowly, and never
attained to the full stature of ordinary plants; some of them flowered
precociously, and others late in the season. Four flowers on these short-styled
seedlings and four on the one long-styled seedling were illegitimately
fertilised with their own-form pollen and produced only three capsules,
containing on an average 23.6 seeds, with a maximum of 29; but we cannot judge
of their fertility from so few capsules; and I have greater doubts about the
normal standard for this union than about any other; but I believe that rather
above 25 seeds would be a fair estimate. Eight flowers on these same short-
styled plants, and the one long-styled illegitimate plant were reciprocally and
legitimately crossed; they produced five capsules, which contained an average of
28.6 seeds, with a maximum of 36. A reciprocal cross between legitimate plants
of the two forms would have yielded an average of at least 57 seeds, with a
possible maximum of 74 seeds; so that these illegitimate plants were sterile
when legitimately crossed.

I succeeded in raising from the above seven short-styled illegitimate plants,
fertilised with their own-form pollen, only six plants--grandchildren of the
first union. These, like their parents, were of low stature, and had so poor a
constitution that four died before flowering. With ordinary plants it has been a
rare event with me to have more than a single plant die out of a large lot. The
two grandchildren which lived and flowered were short-styled; and twelve of
their flowers were fertilised with their own-form pollen and produced twelve
capsules containing an average of 28.2 seeds; so that these two plants, though
belonging to so weakly a set, were rather more fertile than their parents, and
perhaps not in any degree sterile. Four flowers on the same two grandchildren
were legitimately fertilised by a long-styled illegitimate plant, and produced
four capsules, containing only 32.2 seeds instead of about 64 seeds, which is
the normal average for legitimate short-styled plants legitimately crossed.

By looking back, it will be seen that I raised at first from a short-styled
plant fertilised with its own-form pollen one long-styled and seven short-styled
illegitimate seedlings. These seedlings were legitimately intercrossed, and from
their seed fifteen plants were raised, grandchildren of the first illegitimate
union, and to my surprise all proved short-styled. Twelve short-styled flowers
borne by these grandchildren were illegitimately fertilised with pollen taken
from other plants of the same lot, and produced eight capsules which contained
an average of 21.8 seeds, with a maximum of 35. These figures are rather below
the normal standard for such a union. Six flowers were also legitimately
fertilised with pollen from an illegitimate long-styled plant and produced only
three capsules, containing on an average 23.6 seeds, with a maximum of 35. Such
a union in the case of a legitimate plant ought to have yielded an average of 64
seeds, with a possible maximum of 73 seeds.

SUMMARY ON THE TRANSMISSION OF FORM, CONSTITUTION, AND FERTILITY OF THE
ILLEGITIMATE OFFSPRING OF Primula Sinensis.

In regard to the long-styled plants, their illegitimate offspring, of which
fifty-two were raised in the course of two generations, were all long-styled.
(5/7. Dr. Hildebrand, who first called attention to this subject 'Botanische
Zeitung' 1864 page 5, raised from a similar illegitimate union seventeen plants,
of which fourteen were long-styled and three short-styled. From a short-styled
plant illegitimately fertilised with its own pollen he raised fourteen plants,
of which eleven were short-styled and three long-styled.) These plants grew
vigorously; but the flowers in one instance were small, appearing as if they had
reverted to the wild state. In the first illegitimate generation they were
perfectly fertile, and in the second their fertility was only very slightly
impaired. With respect to the short-styled plants, twenty-four out of twenty-
five of their illegitimate offspring were short-styled. They were dwarfed in
stature, and one lot of grandchildren had so poor a constitution that four out
of six plants perished before flowering. The two survivors, when illegitimately
fertilised with their own-form pollen, were rather less fertile than they ought
to have been; but their loss of fertility was clearly shown in a special and
unexpected manner, namely, when legitimately fertilised by other illegitimate
plants: thus altogether eighteen flowers were fertilised in this manner, and
yielded twelve capsules, which included on an average only 28.5 seeds, with a
maximum of 45. Now a legitimate short-styled plant would have yielded, when
legitimately fertilised, an average of 64 seeds, with a possible maximum of 74.
This particular kind of infertility will perhaps be best appreciated by a
simile: we may assume that with mankind six children would be born on an average
from an ordinary marriage; but that only three would be born from an incestuous
marriage. According to the analogy of Primula Sinensis, the children of such
incestuous marriages, if they continued to marry incestuously, would have their
sterility only slightly increased; but their fertility would not be restored by
a proper marriage; for if two children, both of incestuous origin, but in no
degree related to each other, were to marry, the marriage would of course be
strictly legitimate, nevertheless they would not give birth to more than half
the full and proper number of children.

[EQUAL-STYLED VARIETY OF Primula Sinensis.

As any variation in the structure of the reproductive organs, combined with
changed function, is a rare event, the following cases are worth giving in
detail. My attention was first called to the subject by observing, in 1862, a
long-styled plant, descended from a self-fertilised long-styled parent, which
had some of its flowers in an anomalous state, namely, with the stamens placed
low down in the corolla as in the ordinary long-styled form, but with the
pistils so short that the stigmas stood on a level with the anthers. These
stigmas were nearly as globular and as smooth as in the short-styled form,
instead of being elongated and rough as in the long-styled form. Here, then, we
have combined in the same flower, the short stamens of the long-styled form with
a pistil closely resembling that of the short-styled form. But the structure
varied much even on the same umbel: for in two flowers the pistil was
intermediate in length between that of the long and that of the short-styled
form, with the stigma elongated as in the former, and smooth as in the latter;
and in three other flowers the structure was in all respects like that of the
long-styled form. These modifications appeared to me so remarkable that I
fertilised eight of the flowers with their own pollen, and obtained five
capsules, which contained on an average 43 seeds; and this number shows that the
flowers had become abnormally fertile in comparison with those of ordinary long-
styled plants when self-fertilised. I was thus led to examine the plants in
several small collections, and the result showed that the equal-styled variety
was not rare.

TABLE 5.31. Primula Sinensis. Preponderance of long-styled over the short-styled
form.

Column 1: Name of owner or place.
Column 2: Long-styled form.
Column 3: Short-styled form.
Column 4: equal-styled variety.

Mr. Horwood : 0 : 0 : 17.
Mr. Duck : 20 : 0 : 9.
Baston : 30 : 18 : 15.
Chichester : 12 : 9 : 2.
Holwood : 42 : 12 : 0.
High Elms : 16 : 0 : 0.
Westerham : 1 : 5 : 0.
My own plants from purchased seeds : 13 : 7 : 0.
Total : 134 : 51 : 43.

In a state of nature the long and short-styled forms would no doubt occur in
nearly equal numbers, as I infer from the analogy of the other heterostyled
species of Primula, and from having raised the two forms of the present species
in exactly the same number from flowers which had been LEGITIMATELY crossed. The
preponderance in Table 5.31 of the long-styled form over the short-styled (in
the proportion of 134 to 51) results from gardeners generally collecting seed
from self-fertilised flowers; and the long-styled flowers produce spontaneously
much more seed (as shown in the first chapter) than the short-styled, owing to
the anthers of the long-styled form being placed low down in the corolla, so
that, when the flowers fall off, the anthers are dragged over the stigma; and we
now also know that long-styled plants, when self-fertilised, very generally
reproduce long-styled offspring. From the consideration of this table, it
occurred to me in the year 1862, that almost all the plants of the Chinese
primrose cultivated in England would sooner or later become long-styled or
equal-styled; and now, at the close of 1876, I have had five small collections
of plants examined, and almost all consisted of long-styled, with some more or
less well-characterised equal-styled plants, but with not one short-styled.

With respect to the equal-styled plants in the table, Mr. Horwood raised from
purchased seeds four plants, which he remembered were certainly not long-styled,
but either short or equal-styled, probably the latter. These four plants were
kept separate and allowed to fertilise themselves; from their seed the seventeen
plants in the table were raised, all of which proved equal-styled. The stamens
stood low down in the corolla as in the long-styled form; and the stigmas, which
were globular and smooth, were either completely surrounded by the anthers, or
stood close above them. My son William made drawings for me, by the aid of the
camera, of the pollen of one of the above equal-styled plants; and, in
accordance with the position of the stamens, the grains resembled in their small
size those of the long-styled form. He also examined pollen from two equal-
styled plants at Southampton; and in both of them the grains differed extremely
in size in the same anthers, a large number being small and shrivelled, whilst
many were fully as large as those of the short-styled form and rather more
globular. It is probable that the large size of these grains was due, not to
their having assumed the character of the short-styled form, but to monstrosity;
for Max Wichura has observed pollen-grains of monstrous size in certain hybrids.
The vast number of the small shrivelled grains in the above two cases explains
the fact that, though equal-styled plants are generally fertile in a high
degree, yet some of them yield few seeds. I may add that my son compared, in
1875, the grains from two white-flowered plants, in both of which the pistil
projected above the anthers, but neither were properly long-styled or equal-
styled; and in the one in which the stigma projected most, the grains were in
diameter to those in the other plant, in which the stigma projected less, as 100
to 88; whereas the difference between the grains from perfectly characterised
long-styled and short-styled plants is as 100 to 57. So that these two plants
were in an intermediate condition. To return to the 17 plants in the first line
of Table 5.31: from the relative position of their stigmas and anthers, they
could hardly fail to fertilise themselves; and accordingly four of them
spontaneously yielded no less than 180 capsules; of these Mr. Horwood selected
eight fine capsules for sowing; and they included on an average 54.8 seeds, with
a maximum of 72. He gave me thirty other capsules, taken by hazard, of which
twenty-seven contained good seeds, averaging 35.5, with a maximum of 70; but if
six poor capsules, each with less than 13 seeds, be excluded, the average rises
to 42.5. These are higher numbers than could be expected from either well-
characterised form if self-fertilised; and this high degree of fertility accords
with the view that the male organs belonged to one form, and the female organs
partially to the other form; so that a self-union in the case of the equal-
styled variety is in fact a legitimate union.

The seed saved from the above seventeen self-fertilised equal-styled plants
produced sixteen plants, which all proved equal-styled, and resembled their
parents in all the above-specified respects. The stamens, however, in one plant
were seated higher up the tube of the corolla than in the true long-styled form;
in another plant almost all the anthers were contabescent. These sixteen plants
were the grandchildren of the four original plants, which it is believed were
equal-styled; so that this abnormal condition was faithfully transmitted,
probably through three, and certainly through two generations. The fertility of
one of these grandchildren was carefully observed: six flowers were fertilised
with pollen from the same flower, and produced six capsules, containing on an
average 68 seeds, with a maximum of 82, and a minimum of 40. Thirteen capsules
spontaneously self-fertilised yielded an average of 53.2 seeds, with the
astonishing maximum in one of 97 seeds. In no legitimate union has so high an
average as 68 seeds been observed by me, or nearly so high a maximum as 82 and
97. These plants, therefore, not only have lost their proper heterostyled
structure and peculiar functional powers, but have acquired an abnormal grade of
fertility--unless, indeed, their high fertility may be accounted for by the
stigmas receiving pollen from the circumjacent anthers at exactly the most
favourable period.

With respect to Mr. Duck's lot in Table 5.31, seed was saved from a single
plant, of which the form was not observed, and this produced nine equal-styled
and twenty long-styled plants. The equal-styled resembled in all respects those
previously described; and eight of their capsules spontaneously self-fertilised
contained on an average 44.4 seeds, with a maximum of 61 and a minimum of 23. In
regard to the twenty long-styled plants, the pistil in some of the flowers did
not project quite so high as in ordinary long-styled flowers; and the stigmas,
though properly elongated, were smooth; so that we have here a slight approach
in structure to the pistil of the short-styled form. Some of these long-styled
plants also approached the equal-styled in function; for one of them produced no
less than fifteen spontaneously self-fertilised capsules, and of these eight
contained, on an average, 31.7 seeds, with a maximum of 61. This average would
be rather low for a long-styled plant artificially fertilised with its own
pollen, but is high for one spontaneously self-fertilised. For instance, thirty-
four capsules produced by the illegitimate grandchildren of a long-styled plant,
spontaneously self-fertilised, contained on an average only 9.1 seeds, with a
maximum of 46. Some seeds indiscriminately saved from the foregoing twenty-nine
equal-styled and long-styled plants produced sixteen seedlings, grandchildren of
the original plant belonging to Mr. Duck; and these consisted of fourteen equal-
styled and two long-styled plants; and I mention this fact as an additional
instance of the transmission of the equal-styled variety.

The third lot in Table 5.31, namely the Baston plants, are the last which need
be mentioned. The long and short-styled plants, and the fifteen equal-styled
plants, were descended from two distinct stocks. The latter were derived from a
single plant, which the gardener is positive was not long-styled; hence,
probably, it was equal-styled. In all these fifteen plants the anthers,
occupying the same position as in the long-styled form, closely surrounded the
stigma, which in one instance alone was slightly elongated. Notwithstanding this
position of the stigma, the flowers, as the gardener assured me, did not yield
many seeds; and this difference from the foregoing cases may perhaps have been
caused by the pollen being bad, as in some of the Southampton equal-styled
plants.]

CONCLUSIONS WITH RESPECT TO THE EQUAL-STYLED VARIETY OF P. Sinensis.

That this is a variation, and not a third or distinct form, as in the trimorphic
genera Lythrum and Oxalis, is clear; for we have seen its first appearance in
one out of a lot of illegitimate long-styled plants; and in the case of Mr.
Duck's seedlings, long-styled plants, only slightly deviating from the normal
state, as well as equal-styled plants were produced from the same self-
fertilised parent. The position of the stamens in their proper place low down in
the tube of the corolla, together with the small size of the pollen-grains,
show, firstly, that the equal-styled variety is a modification of the long-
styled form, and, secondly, that the pistil is the part which has varied most,
as indeed was obvious in many of the plants. This variation is of frequent
occurrence, and is strongly inherited when it has once appeared. It would,
however, have possessed little interest if it had consisted of a mere change of
structure; but this is accompanied by modified fertility. Its occurrence
apparently stands in close relation with the illegitimate birth of the parent
plant; but to this whole subject I shall hereafter recur.

[Primula auricula.

Although I made no experiments on the illegitimate offspring of this species, I
refer to it for two reasons:--First, because I have observed two equal-styled
plants in which the pistil resembled in all respects that of the long-styled
form, whilst the stamens had become elongated as in the short-styled form, so
that the stigma was almost surrounded by the anthers. The pollen-grains,
however, of the elongated stamens resembled in their small size those of the
shorter stamens proper to the long-styled form. Hence these plants have become
equal-styled by the increased length of the stamens, instead of, as with P.
Sinensis, by the diminished length of the pistil. Mr. J. Scott observed five
other plants in the same state, and he shows that one of them, when self-
fertilised, yielded more seed than an ordinary long- or short-styled form would
have done when similarly fertilised, but that it was far inferior in fertility
to either form when legitimately crossed. (5/8. 'Journal of the Proceedings of
the Linnean Society' 8 1864 page 91.) Hence it appears that the male and female
organs of this equal-styled variety have been modified in some special manner,
not only in structure but in functional powers. This, moreover, is shown by the
singular fact that both the long-styled and short-styled plants, fertilised with
pollen from the equal-styled variety, yield a lower average of seed than when
these two forms are fertilised with their own pollen.

The second point which deserves notice is that florists always throw away the
long-styled plants, and save seed exclusively from the short-styled form.
Nevertheless, as Mr. Scott was informed by a man who raises this species
extensively in Scotland, about one-fourth of the seedlings appear long-styled;
so that the short-styled form of the Auricula, when fertilised by its own
pollen, does not reproduce the same form in so large a proportion as in the case
of P. Sinensis. We may further infer that the short-styled form is not rendered
quite sterile by a long course of fertilisation with pollen of the same form:
but as there would always be some liability to an occasional cross with the
other form, we cannot tell how long self-fertilisation has been continued.

Primula farinosa.

Mr. Scott says that it is not at all uncommon to find equal-styled plants of
this heterostyled species. (5/9. 'Journal of the Proceedings of the Linnean
Society' 8 1864 page 115.) Judging from the size of the pollen-grains, these
plants owe their structure, as in the case of P. auricula, to the abnormal
elongation of the stamens of the long-styled form. In accordance with this view,
they yield less seed when crossed with the long-styled form than with the short-
styled. But they differ in an anomalous manner from the equal-styled plants of
P. auricula in being extremely sterile with their own pollen.

Primula elatior.

It was shown in the first chapter, on the authority of Herr Breitenbach, that
equal-styled flowers are occasionally found on this species whilst growing in a
state of nature; and this is the only instance of such an occurrence known to
me, with the exception of some wild plants of the Oxlip--a hybrid between P.
veris and vulgaris--which were equal-styled. Herr Breitenbach's case is
remarkable in another way; for equal-styled flowers were found in two instances
on plants which bore both long-styled and short-styled flowers. In every other
[truncated: 218,703 more chars]
