# Supplementary material for: Probing the Topological Properties of Complex Networks Modeling Short Written Texts
Source: PLoS One. 2015 Feb 26;10(2):e0118394. doi: 10.1371/journal.pone.0118394 (PMC4342245; doi:10.1371/journal.pone.0118394)
Supplement: S1 Dataset — (ZIP) [file pone.0118394.s001.zip › livros/a3_expression_of_emotions.txt]

MANY works have been written on Expression, but a greater number on
Physiognomy,--that is, on the recognition of character through the study
of the permanent form of the features. With this latter subject I am
not here concerned. The older treatises,[1] which I have consulted, have
been of little or no service to me. The famous 'Conferences'[2] of the
painter Le Brun, published in 1667, is the best known ancient work,
and contains some good remarks. Another somewhat old essay, namely,
the 'Discours,' delivered 1774-1782, by the well-known Dutch anatomist
Camper,[3] can hardly be considered as having made any marked advance in
the subject. The following works, on the contrary, deserve the fullest
consideration.

Sir Charles Bell, so illustrious for his discoveries in physiology,
published in 1806 the first edition, and in the third edition of his
'Anatomy and Philosophy of Expression.'[4] He may with justice be said,
not only to have laid the foundations of the subject as a branch of
science, but to have built up a noble structure. His work is in every
way deeply interesting; it includes graphic descriptions of the various
emotions, and is admirably illustrated. It is generally admitted that
his service consists chiefly in having shown the intimate relation which
exists between the movements of expression and those of respiration. One
of the most important points, small as it may at first appear, is that
the muscles round the eyes are involuntarily contracted during violent
expiratory efforts, in order to protect these delicate organs from the
pressure of the blood. This fact, which has been fully investigated for
me with the greatest kindness by Professors Donders of Utrecht, throws,
as we shall hereafter see, a flood of light on several of the most
important expressions of the human countenance. The merits of Sir C.
Bell's work have been undervalued or quite ignored by several foreign
writers, but have been fully admitted by some, for instance by M.
Lemoine,[5] who with great justice says:--"Le livre de Ch. Bell devrait
etre medite par quiconque essaye de faire parler le visage de l'homme,
par les philosophes aussi bien que par les artistes, car, sous une
apparence plus legere et sous le pretexte de l'esthetique, c'est un
des plus beaux monuments de la science des rapports du physique et du
moral."

From reasons which will presently be assigned, Sir C. Bell did not
attempt to follow out his views as far as they might have been carried.
He does not try to explain why different muscles are brought into action
under different emotions; why, for instance, the inner ends of the
eyebrows are raised, and the corners of the mouth depressed, by a person
suffering from grief or anxiety.

In 1807 M. Moreau edited an edition of Lavater on Physiognomy,[6] in
which he incorporated several of his own essays, containing excellent
descriptions of the movements of the facial muscles, together with
many valuable remarks. He throws, however, very little light on the
philosophy of the subject. For instance, M. Moreau, in speaking of the
act of frowning, that is, of the contraction of the muscle called by
French writers the _soucilier_ (_corrigator supercilii_), remarks with
truth:--"Cette action des sourciliers est un des symptomes les plus
tranches de l'expression des affections penibles ou concentrees." He
then adds that these muscles, from their attachment and position, are
fitted "a resserrer, a concentrer les principaux traits de la _face_,
comme il convient dans toutes ces passions vraiment oppressives
ou profondes, dans ces affections dont le sentiment semble porter
l'organisation a revenir sur elle-meme, a se contracter et a
_s'amoindrir_, comme pour offrir moins de prise et de surface a des
impressions redoutables ou importunes." He who thinks that remarks of
this kind throw any light on the meaning or origin of the different
expressions, takes a very different view of the subject to what I do.

The earliest edition of this work, referred to in the preface to the
edition of 1820 in ten volumes, as containing the observations of M.
Moreau, is said to have been published in 1807; and I have no doubt that
this is correct, because the 'Notice sur Lavater' at the commencement
of volume i. is dated April 13, 1806. In some bibliographical works,
however, the date of 1805--1809 is given, but it seems impossible that
1805 can be correct. Dr. Duchenne remarks ('Mecanisme de la Physionomie
Humaine,'-8vo edit. 1862, p. 5, and 'Archives Generales de Medecine,'
Jan. et Fev. 1862) that M. Moreau "_a compose pour son ouvrage un
article important_," &c., in the year 1805; and I find in volume i. of
the edition of 1820 passages bearing the dates of December 12, 1805, and
another January 5, 1806, besides that of April 13, 1806, above referred
to. In consequence of some of these passages having thus been COMPOSED
in 1805, Dr. Duchenne assigns to M. Moreau the priority over Sir C.
Bell, whose work, as we have seen, was published in 1806. This is a very
unusual manner of determining the priority of scientific works; but such
questions are of extremely little importance in comparison with their
relative merits. The passages above quoted from M. Moreau and from Le
Brun are taken in this and all other cases from the edition of 1820 of
Lavater, tom. iv. p. 228, and tom. ix. p. 279. In the above passage
there is but a slight, if any, advance in the philosophy of the subject,
beyond that reached by the painter Le Brun, who, in 1667, in describing
the expression of fright, says:--"Le sourcil qui est abaisse d'un cote
et eleve de l'autre, fait voir que la partie elevee semble le vouloir
joindre au cerveau pour le garantir du mal que l'ame apercoit, et le
cote qui est abaisse et qui parait enfle,--nous fait trouver dans cet
etat par les esprits qui viennent du cerveau en abondance, comme polir
couvrir l'aine et la defendre du mal qu'elle craint; la bouche fort
ouverte fait voir le saisissement du coeur, par le sang qui se retire
vers lui, ce qui l'oblige, voulant respirer, a faire un effort qui est
cause que la bouche s'ouvre extremement, et qui, lorsqu'il passe par les
organes de la voix, forme un son qui n'est point articule; que si les
muscles et les veines paraissent enfles, ce n'est que par les esprits
que le cerveau envoie en ces parties-la." I have thought the foregoing
sentences worth quoting, as specimens of the surprising nonsense which
has been written on the subject.

'The Physiology or Mechanism of Blushing,' by Dr. Burgess, appeared
in 1839, and to this work I shall frequently refer in my thirteenth
Chapter.

In 1862 Dr. Duchenne published two editions, in folio and octavo, of his
'Mecanisme de la Physionomie Humaine,' in which he analyses by means of
electricity, and illustrates by magnificent photographs, the movements
of the facial muscles. He has generously permitted me to copy as many of
his photographs as I desired. His works have been spoken lightly of, or
quite passed over, by some of his countrymen. It is possible that Dr.
Duchenne may have exaggerated the importance of the contraction of
single muscles in giving expression; for, owing to the intimate manner
in which the muscles are connected, as may be seen in Henle's anatomical
drawings[7]--the best I believe ever published it is difficult to
believe in their separate action. Nevertheless, it is manifest that Dr.
Duchenne clearly apprehended this and other sources of error, and as it
is known that he was eminently successful in elucidating the physiology
of the muscles of the hand by the aid of electricity, it is probable
that he is generally in the right about the muscles of the face. In my
opinion, Dr. Duchenne has greatly advanced the subject by his treatment
of it. No one has more carefully studied the contraction of each
separate muscle, and the consequent furrows produced on the skin. He
has also, and this is a very important service, shown which muscles are
least under the separate control of the will. He enters very little into
theoretical considerations, and seldom attempts to explain why certain
muscles and not others contract under the influence of certain emotions.
A distinguished French anatomist, Pierre Gratiolet, gave a course of
lectures on Expression at the Sorbonne, and his notes were published
(1865) after his death, under the title of 'De la Physionomie et des
Mouvements d'Expression.' This is a very interesting work, full of
valuable observations. His theory is rather complex, and, as far as it
can be given in a single sentence (p. 65), is as follows:--"Il resulte,
de tous les faits que j'ai rappeles, que les sens, l'imagination et la
pensee ellememe, si elevee, si abstraite qu'on la suppose, ne peuvent
s'exercer sans eveiller un sentiment correlatif, et que ce sentiment
se traduit directement, sympathiquement, symboliquement ou
metaphoriquement, dans toutes les spheres des organs exterieurs, qui la
racontent tous, suivant leur mode d'action propre, comme si chacun d'eux
avait ete directement affecte."

Gratiolet appears to overlook inherited habit, and even to some extent
habit in the individual; and therefore he fails, as it seems to me, to
give the right explanation, or any explanation at all, of many gestures
and expressions. As an illustration of what he calls symbolic movements,
I will quote his remarks (p. 37), taken from M. Chevreul, on a man
playing at billiards. "Si une bille devie legerement de la direction
que le joueur pretend zlui imprimer, ne l'avez-vous pas vu cent fois
la pousser du regard, de la tete et meme des epaules, comme si ces
mouvements, purement symboliques, pouvaient rectifier son trajet? Des
mouvements non moins significatifs se produisent quand la bille manque
d'une impulsion suffisante. Et cliez les joueurs novices, ils sont
quelquefois accuses au point d'eveiller le sourire sur les levres des
spectateurs." Such movements, as it appeirs to me, may be attributed
simply to habit. As often as a man has wished to move an object to one
side, he has always pushed it to that side when forwards, he has pushed
it forwards; and if he has wished to arrest it, he has pulled backwards.
Therefore, when a man sees his ball travelling in a wrong direction, and
he intensely wishes it to go in another direction, he cannot avoid, from
long habit, unconsciously performing movements which in other cases he
has found effectual.

As an instance of sympathetic movements Gratiolet gives (p. 212) the
following case:--"un jeune chien A oreilles droites, auquel son maitre
presente de loin quelque viande appetissante, fixe avec ardeur ses yeux
sur cet objet dont il suit tous les mouvements, et pendant que les yeux
regardent, les deux oreilles se portent en avant comme si cet objet
pouvait etre entendu." Here, instead of speaking of sympathy between
the ears and eyes, it appears to me more simple to believe, that as dogs
during many generations have, whilst intently looking at any object,
pricked their ears in order to perceive any sound; and conversely have
looked intently in the direction of a sound to which they may have
listened, the movements of these organs have become firmly associated
together through long-continued habit.

Dr. Piderit published in 1859 an essay on Expression, which I have not
seen, but in which, as he states, he forestalled Gratiolet in many of
his views. In 1867 he published his 'Wissenschaftliches System der Mimik
und Physiognomik.' It is hardly possible to give in a few sentences a
fair notion of his views; perhaps the two following sentences will tell
as much as can be briefly told: "the muscular movements of expression
are in part related to imaginary objects, and in part to imaginary
sensorial impressions. In this proposition lies the key to the
comprehension of all expressive muscular movements." (s. 25) Again,
"Expressive movements manifest themselves chiefly in the numerous and
mobile muscles of the face, partly because the nerves by which they
are set into motion originate in the most immediate vicinity of the
mind-organ, but partly also because these muscles serve to support the
organs of sense." (s. 26.) If Dr. Piderit had studied Sir C. Bell's
work, he would probably not have said (s. 101) that violent laughter
causes a frown from partaking of the nature of pain; or that with
infants (s. 103) the tears irritate the eyes, and thus excite the
contraction of the surrounding in muscles. Many good remarks are
scattered throughout this volume, to which I shall hereafter refer.

Short discussions on Expression may be found in various works, which
need not here be particularised. Mr. Bain, however, in two of his works
has treated the subject at some length. He says,[8] "I look upon the
expression so-called as part and parcel of the feeling. I believe it to
be a general law of the mind that along with the fact of inward feeling
or consciousness, there is a diffusive action or excitement over the
bodily members." In another place he adds, "A very considerable number
of the facts may be brought under the following principle: namely, that
states of pleasure are connected with an increase, and states of pain
with an abatement, of some, or all, of the vital functions." But the
above law of the diffusive action of feelings seems too general to throw
much light on special expressions.

Mr. Herbert Spencer, in treating of the Feelings in his 'Principles of
Psychology' (1855), makes the following remarks:--"Fear, when strong,
expresses itself in cries, in efforts to hide or escape, in palpitations
and tremblings; and these are just the manifestations that would
accompany an actual experience of the evil feared. The destructive
passions are shown in a general tension of the muscular system, in
gnashing of the teeth and protrusion of the claws, in dilated eyes
and nostrils in growls; and these are weaker forms of the actions that
accompany the killing of prey." Here we have, as I believe, the true
theory of a large number of expressions; but the chief interest and
difficulty of the subject lies in following out the wonderfully complex
results. I infer that some one (but who he is I have not been able to
ascertain) formerly advanced a nearly similar view, for Sir C. Bell
says,[9] "It has been maintained that what are called the external signs
of passion, are only the concomitants of those voluntary movements which
the structure renders necessary." Mr. Spencer has also published[10]
a valuable essay on the physiology of Laughter, in which he insists on
"the general law that feeling passing a certain pitch, habitually
vents itself in bodily action," and that "an overflow of nerve-force
undirected by any motive, will manifestly take first the most habitual
routes; and if these do not suffice, will next overflow into the less
habitual ones." This law I believe to be of the highest importance in
throwing light on our subject.'

All the authors who have written on Expression, with the exception of
Mr. Spencer--the great expounder of the principle of Evolution--appear
to have been firmly convinced that species, man of course included,
came into existence in their present condition. Sir C. Bell, being
thus convinced, maintains that many of our facial muscles are "purely
instrumental in expression;" or are "a special provision" for this sole
object.[12] But the simple fact that the anthropoid apes possess the
same facial muscles as we do,[13] renders it very improbable that these
muscles in our case serve exclusively for expression; for no one, I
presume, would be inclined to admit that monkeys have been endowed with
special muscles solely for exhibiting their hideous grimaces. Distinct
uses, independently of expression, can indeed be assigned with much
probability for almost all the facial muscles.

Sir C. Bell evidently wished to draw as broad a distinction as possible
between man and the lower animals; and he consequently asserts that with
"the lower creatures there is no expression but what may be referred,
more or less plainly, to their acts of volition or necessary instincts."
He further maintains that their faces "seem chiefly capable of
expressing rage and fear."[14] But man himself cannot express love and
humility by external signs, so plainly as does a dog, when with drooping
ears, hanging lips, flexuous body, and wagging tail, he meets his
beloved master. Nor can these movements in the dog be explained by acts
of volition or necessary instincts, any more than the beaming eyes and
smiling cheeks of a man when he meets an old friend. If Sir C. Bell had
been questioned about the expression of affection in the dog, he would
no doubt have answered that this animal had been created with special
instincts, adapting him for association with man, and that all further
enquiry on the subject was superfluous.

Although Gratiolet emphatically denies[15] that any muscle has been
developed solely for the sake of expression, he seems never to have
reflected on the principle of evolution. He apparently looks at each
species as a separate creation. So it is with the other writers on
Expression. For instance, Dr. Duchenne, after speaking of the movements
of the limbs, refers to those which give expression to the face, and
remarks:[16] "Le createur n'a donc pas eu a se preoccuper ici des
besoins de la mecanique; il a pu, selon sa sagesse, ou--que l'on me
pardonne cette maniere de parler--par une divine fantaisie, mettre
en action tel ou tel muscle, un seul ou plusieurs muscles a la fois,
lorsqu'il a voulu que les signes caracteristiques des passions, meme les
plus fugaces, lussent ecrits passagerement sur la face de l'homme. Ce
langage de la physionomie une fois cree, il lui a suffi, pour le
rendre universel et immuable, de donner a tout etre humain la faculte
instinctive d'exprimer toujours ses sendments par la contraction des
memes muscles."

Many writers consider the whole subject of Expression as inexplicable.
Thus the illustrious physiologist Muller, says,[17] "The completely
different expression of the features in different passions shows that,
according to the kind of feeling excited, entirely different groups of
the fibres of the facial nerve are acted on. Of the cause of this we are
quite ignorant."

No doubt as long as man and all other animals are viewed as independent
creations, an effectual stop is put to our natural desire to investigate
as far as possible the causes of Expression. By this doctrine, anything
and everything can be equally well explained; and it has proved as
pernicious with respect to Expression as to every other branch of
natural history. With mankind some expressions, such as the bristling of
the hair under the influence of extreme terror, or the uncovering of the
teeth under that of furious rage, can hardly be understood, except
on the belief that man once existed in a much lower and animal-like
condition. The community of certain expressions in distinct though
allied species, as in the movements of the same facial muscles during
laughter by man and by various monkeys, is rendered somewhat more
intelligible, if we believe in their descent from a common progenitor.
He who admits on general grounds that the structure and habits of all
animals have been gradually evolved, will look at the whole subject of
Expression in a new and interesting light.

The study of Expression is difficult, owing to the movements being often
extremely slight, and of a fleeting nature. A difference may be clearly
perceived, and yet it may be impossible, at least I have found it so, to
state in what the difference consists. When we witness any deep emotion,
our sympathy is so strongly excited, that close observation is forgotten
or rendered almost impossible; of which fact I have had many curious
proofs. Our imagination is another and still more serious source of
error; for if from the nature of the circumstances we expect to see
any expression, we readily imagine its presence. Notwithstanding Dr.
Duchenne's great experience, he for a long time fancied, as he states,
that several muscles contracted under certain emotions, whereas he
ultimately convinced himself that the movement was confined to a single
muscle.

In order to acquire as good a foundation as possible, and to ascertain,
independently of common opinion, how far particular movements of the
features and gestures are really expressive of certain states of the
mind, I have found the following means the most serviceable. In the
first place, to observe infants; for they exhibit many emotions, as Sir
C. Bell remarks, "with extraordinary force;" whereas, in after life,
some of our expressions "cease to have the pure and simple source from
which they spring in infancy."[18]

In the second place, it occurred to me that the insane ought to
be studied, as they are liable to the strongest passions, and give
uncontrolled vent to them. I had, myself, no opportunity of doing this,
so I applied to Dr. Maudsley and received from him an introduction
to Dr. J. Crichton Browne, who has charge of an immense asylum near
Wakefield, and who, as I found, had already attended to the subject.
This excellent observer has with unwearied kindness sent me copious
notes and descriptions, with valuable suggestions on many points; and I
can hardly over-estimate the value of his assistance. I owe also, to the
kindness of Mr. Patrick Nicol, of the Sussex Lunatic Asylum, interesting
statements on two or three points.

Thirdly Dr. Duchenne galvanized, as we have already seen, certain
muscles in the face of an old man, whose skin was little sensitive, and
thus produced various expressions which were photographed on a large
scale. It fortunately occurred to me to show several of the best plates,
without a word of explanation, to above twenty educated persons of
various ages and both sexes, asking them, in each case, by what emotion
or feeling the old man was supposed to be agitated; and I recorded their
answers in the words which they used. Several of the expressions were
instantly recognised by almost everyone, though described in not exactly
the same terms; and these may, I think, be relied on as truthful,
and will hereafter be specified. On the other hand, the most widely
different judgments were pronounced in regard to some of them. This
exhibition was of use in another way, by convincing me how easily we
may be misguided by our imagination; for when I first looked through
Dr. Duchenne's photographs, reading at the same time the text, and
thus learning what was intended, I was struck with admiration at the
truthfulness of all, with only a few exceptions. Nevertheless, if I had
examined them without any explanation, no doubt I should have been as
much perplexed, in some cases, as other persons have been.

Fourthly, I had hoped to derive much aid from the great masters in
painting and sculpture, who are such close observers. Accordingly, I
have looked at photographs and engravings of many well-known works; but,
with a few exceptions, have not thus profited. The reason no doubt
is, that in works of art, beauty is the chief object; and strongly
contracted facial muscles destroy beauty.[19] The story of the
composition is generally told with wonderful force and truth by
skilfully given accessories.

Fifthly, it seemed to me highly important to ascertain whether the same
expressions and gestures prevail, as has often been asserted without
much evidence, with all the races of mankind, especially with those who
have associated but little with Europeans. Whenever the same movements
of the features or body express the same emotions in several distinct
races of man, we may infer with much probability, that such expressions
are true ones,--that is, are innate or instinctive. Conventional
expressions or gestures, acquired by the individual during early life,
would probably have differed in the different races, in the same manner
as do their languages. Accordingly I circulated, early in the year
1867, the following printed queries with a request, which has been
fully responded to, that actual observations, and not memory, might be
trusted. These queries were written after a considerable interval of
time, during which my attention had been otherwise directed, and I can
now see that they might have been greatly improved. To some of the later
copies, I appended, in manuscript, a few additional remarks:--

(1.) Is astonishment expressed by the eyes and mouth being opened wide,
and by the eyebrows being raised?

(2.) Does shame excite a blush when the colour of the skin allows it to
be visible? and especially how low down the body does the blush extend?

(3.) When a man is indignant or defiant does he frown, hold his body and
head erect, square his shoulders and clench his fists?

(4) When considering deeply on any subject, or trying to understand any
puzzle, does he frown, or wrinkle the skin beneath the lower eyelids?

(5.) When in low spirits, are the corners of the mouth depressed, and
the inner corner of the eyebrows raised by that muscle which the French
call the "Grief muscle"? The eyebrow in this state becomes slightly
oblique, with a little swelling at the Inner end; and the forehead
is transversely wrinkled in the middle part, but not across the whole
breadth, as when the eyebrows are raised in surprise. (6.) When in good
spirits do the eyes sparkle, with the skin a little wrinkled round and
under them, and with the mouth a little drawn back at the corners?

(7.) When a man sneers or snarls at another, is the corner of the upper
lip over the canine or eye tooth raised on the side facing the man whom
he addresses?

(8) Can a dogged or obstinate expression be recognized, which is chiefly
shown by the mouth being firmly closed, a lowering brow and a slight
frown?

(9.) Is contempt expressed by a slight protrusion of the lips and by
turning up the nose, and with a slight expiration?

(10) Is disgust shown by the lower lip being turned down, the upper
lip slightly raised, with a sudden expiration, something like incipient
vomiting, or like something spit out of the mouth?

(11.) Is extreme fear expressed in the same general manner as with
Europeans?

(12.) Is laughter ever carried to such an extreme as to bring tears into
the eyes?

(13.) When a man wishes to show that he cannot prevent something being
done, or cannot himself do something, does he shrug his shoulders, turn
inwards his elbows, extend outwards his hands and open the palms; with
the eyebrows raised?

(14) Do the children when sulky, pout or greatly protrude the lips?

(15.) Can guilty, or sly, or jealous expressions be recognized? though I
know not how these can be defined.

(16.) Is the head nodded vertically in affirmation, and shaken laterally
in negation?


Observations on natives who have had little communication with Europeans
would be of course the most valuable, though those made on any natives
would be of much interest to me. General remarks on expression are of
comparatively little value; and memory is so deceptive that I earnestly
beg it may not be trusted. A definite description of the countenance
under any emotion or frame of mind, with a statement of the
circumstances under which it occurred, would possess much value.

To these queries I have received thirty-six answers from different
observers, several of them missionaries or protectors of the aborigines,
to all of whom I am deeply indebted for the great trouble which they
have taken, and for the valuable aid thus received. I will specify their
names, &c., towards the close of this chapter, so as not to interrupt my
present remarks. The answers relate to several of the most distinct
and savage races of man. In many instances, the circumstances have been
recorded under which each expression was observed, and the expression
itself described. In such cases, much confidence may be placed in the
answers. When the answers have been simply yes or no, I have always
received them with caution. It follows, from the information thus
acquired, that the same state of mind is expressed throughout the world
with remarkable uniformity; and this fact is in itself interesting
as evidence of the close similarity in bodily structure and mental
disposition of all the races, of mankind.

Sixthly, and lastly, I have attended as closely as I could, to the
expression of the several passions in some of the commoner animals; and
this I believe to be of paramount importance, not of course for deciding
how far in man certain expressions are characteristic of certain states
of mind, but as affording the safest basis for generalisation on the
causes, or origin, of the various movements of Expression. In observing
animals, we are not so likely to be biassed by our imagination; and we
may feel safe that their expressions are not conventional.

From the reasons above assigned, namely, the fleeting nature of some
expressions (the changes in the features being often extremely slight);
our sympathy being easily aroused when we behold any strong emotion,
and our attention thus distracted; our imagination deceiving us, from
knowing in a vague manner what to expect, though certainly few of us
know what the exact changes in the countenance are; and lastly, even our
long familiarity with the subject,--from all these causes combined, the
observation of Expression is by no means easy, as many persons, whom I
have asked to observe certain points, have soon discovered. Hence it is
difficult to determine, with certainty, what are the movements of the
features and of the body, which commonly characterize certain states of
the mind. Nevertheless, some of the doubts and difficulties have, as
I hope, been cleared away by the observation of infants,--of the
insane,--of the different races of man,--of works of art,--and lastly,
of the facial muscles under the action of galvanism, as effected by Dr.
Duchenne.

But there remains the much greater difficulty of understanding the
cause or origin of the several expressions, and of judging whether any
theoretical explanation is trustworthy. Besides, judging as well as we
can by our reason, without the aid of any rules, which of two or more
explanations is the most satisfactory, or are quite unsatisfactory, I
see only one way of testing our conclusions. This is to observe whether
the same principle by which one expression can, as it appears, be
explained, is applicable in other allied cases; and especially, whether
the same general principles can be applied with satisfactory results,
both to man and the lower animals. This latter method, I am inclined to
think, is the most serviceable of all. The difficulty of judging of the
truth of any theoretical explanation, and of testing it by some distinct
line of investigation, is the great drawback to that interest which the
study seems well fitted to excite.

Finally, with respect to my own observations, I may state that they were
commenced in the year 1838; and from that time to the present day, I
have occasionally attended to the subject. At the above date, I was
already inclined to believe in the principle of evolution, or of the
derivation of species from other and lower forms. Consequently, when I
read Sir C. Bell's great work, his view, that man had been created with
certain muscles specially adapted for the expression of his feelings,
struck me as unsatisfactory. It seemed probable that the habit of
expressing our feelings by certain movements, though now rendered
innate, had been in some manner gradually acquired. But to discover how
such habits had been acquired was perplexing in no small degree. The
whole subject had to be viewed under a new aspect, and each expression
demanded a rational explanation. This belief led me to attempt the
present work, however imperfectly it may have been executed.--------

I will now give the names of the gentlemen to whom, as I have said, I am
deeply indebted for information in regard to the expressions exhibited
by various races of man, and I will specify some of the circumstances
under which the observations were in each case made. Owing to the great
kindness and powerful influence of Mr. Wilson, of Hayes Place, Kent, I
have received from Australia no less than thirteen sets of answers to
my queries. This has been particularly fortunate, as the Australian
aborigines rank amongst the most distinct of all the races of man. It
will be seen that the observations have been chiefly made in the south,
in the outlying parts of the colony of Victoria; but some excellent
answers have been received from the north.

Mr. Dyson Lacy has given me in detail some valuable observations, made
several hundred miles in the interior of Queensland. To Mr. R. Brough
Smyth, of Melbourne, I am much indebted for observations made
by himself, and for sending me several of the following letters,
namely:--From the Rev. Mr. Hagenauer, of Lake Wellington, a missionary
in Gippsland, Victoria, who has had much experience with the natives.
From Mr. Samuel Wilson, a landowner, residing at Langerenong, Wimmera,
Victoria. From the Rev. George Taplin, superintendent of the native
Industrial Settlement at Port Macleay. From Mr. Archibald G. Lang, of
Coranderik, Victoria, a teacher at a school where aborigines, old and
young, are collected from all parts of the colony. From Mr. H. B.
Lane, of Belfast, Victoria, a police magistrate and warden, whose
observations, as I am assured, are highly trustworthy. From Mr.
Templeton Bunnett, of Echuca, whose station is on the borders of
the colony of Victoria, and who has thus been able to observe many
aborigines who have had little intercourse with white men. He compared
his observations with those made by two other gentlemen long resident
in the neighbourhood. Also from Mr. J. Bulmer, a missionary in a remote
part of Gippsland, Victoria.

I am also indebted to the distinguished botanist, Dr. Ferdinand Muller,
of Victoria, for some observations made by himself, and for sending me
others made by Mrs. Green, as well as for some of the foregoing letters.

In regard to the Maoris of New Zealand, the Rev. J. W. Stack has
answered only a few of my queries; but the answers have been remarkably
full, clear, and distinct, with the circumstances recorded under which
the observations were made.

The Rajah Brooke has given me some information with respect to the Dyaks
of Borneo.

Respecting the Malays, I have been highly successful; for Mr. F. Geach
(to whom I was introduced by Mr. Wallace), during his residence as a
mining engineer in the interior of Malacca, observed many natives, who
had never before associated with white men. He wrote me two long
letters with admirable and detailed observations on their expression. He
likewise observed the Chinese immigrants in the Malay archipelago.

The well-known naturalist, H. M. Consul, Mr. Swinhoe, also observed
for me the Chinese in their native country; and he made inquiries from
others whom he could trust.

In India Mr. H. Erskine, whilst residing in his official capacity in the
Admednugur District in the Bombay Presidency, attended to the expression
of the inhabitants, but found much difficulty in arriving at any safe
conclusions, owing to their habitual concealment of all emotions in
the presence of Europeans. He also obtained information for me from
Mr. West, the Judge in Canara, and he consulted some intelligent native
gentlemen on certain points. In Calcutta Mr. J. Scott, curator of the
Botanic Gardens, carefully observed the various tribes of men therein
employed during a considerable period, and no one has sent me such full
and valuable details. The habit of accurate observation, gained by his
botanical studies, has been brought to bear on our present subject. For
Ceylon I am much indebted to the Rev. S. O. Glenie for answers to some
of my queries.

Turning to Africa, I have been unfortunate with respect to the negroes,
though Mr. Winwood Reade aided me as far as lay in his power. It would
have been comparatively easy to have obtained information in regard to
the negro slaves in America; but as they have long associated with
white men, such observations would have possessed little value. In the
southern parts of the continent Mrs. Barber observed the Kafirs and
Fingoes, and sent me many distinct answers. Mr. J. P. Mansel Weale also
made some observations on the natives, and procured for me a curious
document, namely, the opinion, written in English, of Christian
Gaika, brother of the Chief Sandilli, on the expressions of his
fellow-countrymen. In the northern regions of Africa Captain Speedy,
who long resided with the Abyssinians, answered my queries partly from
memory and partly from observations made on the son of King Theodore,
who was then under his charge. Professor and Mrs. Asa Gray attended
to some points in the expressions of the natives, as observed by them
whilst ascending the Nile.

On the great American continent Mr. Bridges, a catechist residing
with the Fuegians, answered some few questions about their expression,
addressed to him many years ago. In the northern half of the continent
Dr. Rothrock attended to the expressions of the wild Atnah and Espyox
tribes on the Nasse River, in North-Western America. Mr. Washington
Matthews Assistant-Surgeon in the United States Army, also observed
with special care (after having seen my queries, as printed in the
'Smithsonian Report') some of the wildest tribes in the Western parts
of the United States, namely, the Tetons, Grosventres, Mandans, and
Assinaboines; and his answers have proved of the highest value.

Lastly, besides these special sources of information, I have collected
some few facts incidentally given in books of travels.----

[Illustration: Muscles of the human face. Fig 1-2]

[Illustration: Muscles of the human face. Fig 3]

As I shall often have to refer, more especially in the latter part of
this volume, to the muscles of the human face, I have had a diagram
(fig. 1) copied and reduced from Sir C. Bell's work, and two others,
with more accurate details (figs. 2 and 3), from Herde's well-known
'Handbuch der Systematischen Anatomie des Menschen.' The same letters
refer to the same muscles in all three figures, but the names are given
of only the more important ones to which I shall have to allude. The
facial muscles blend much together, and, as I am informed, hardly appear
on a dissected face so distinct as they are here represented. Some
writers consider that these muscles consist of nineteen pairs, with one
unpaired;[20] but others make the number much larger, amounting even to
fifty-five, according to Moreau. They are, as is admitted by everyone
who has written on the subject, very variable in structure; and Moreau
remarks that they are hardly alike in half-a-dozen subjects.[21] They
are also variable in function. Thus the power of uncovering the canine
tooth on one side differs much in different persons. The power of
raising the wings of the nostrils is also, according to Dr. Piderit,[22]
variable in a remarkable degree; and other such cases could be given.

Finally, I must have the pleasure of expressing my obligations to Mr.
Rejlander for the trouble which he has taken in photographing for me
various expressions and gestures. I am also indebted to Herr Kindermann,
of Hamburg, for the loan of some excellent negatives of crying infants;
and to Dr. Wallich for a charming one of a smiling girl. I have already
expressed my obligations to Dr. Duchenne for generously permitting me
to have some of his large photographs copied and reduced. All these
photographs have been printed by the Heliotype process, and the accuracy
of the copy is thus guaranteed. These plates are referred to by Roman
numerals.

I am also greatly indebted to Mr. T. W. Wood for the extreme pains which
he has taken in drawing from life the expressions of various animals. A
distinguished artist, Mr. Riviere, has had the kindness to give me
two drawings of dogs--one in a hostile and the other in a humble and
caressing frame of mind. Mr. A. May has also given me two similar
sketches of dogs. Mr. Cooper has taken much care in cutting the blocks.
Some of the photographs and drawings, namely, those by Mr. May, and
those by Mr. Wolf of the Cynopithecus, were first reproduced by Mr.
Cooper on wood by means of photography, and then engraved: by this means
almost complete fidelity is ensured.


CHAPTER I. -- GENERAL PRINCIPLES OF EXPRESSION.

The three chief principles stated--The first principle--Serviceable
actions become habitual in association with certain states of the mind,
and are performed whether or not of service in each particular
case--The force of habit--Inheritance--Associated habitual movements in
man--Reflex actions--Passage of habits into reflex actions--Associated
habitual movements in the lower animals--Concluding remarks.


I WILL begin by giving the three Principles, which appear to me to
account for most of the expressions and gestures involuntarily used by
man and the lower animals, under the influence of various emotions and
sensations.[101] I arrived, however, at these three Principles only at
the close of my observations. They will be discussed in the present and
two following chapters in a general manner. Facts observed both with man
and the lower animals will here be made use of; but the latter facts
are preferable, as less likely to deceive us. In the fourth and fifth
chapters, I will describe the special expressions of some of the lower
animals; and in the succeeding chapters those of man. Everyone will thus
be able to judge for himself, how far my three principles throw light on
the theory of the subject. It appears to me that so many expressions are
thus explained in a fairly satisfactory manner, that probably all will
hereafter be found to come under the same or closely analogous heads.
I need hardly premise that movements or changes in any part of the
body,--as the wagging of a dog's tail, the drawing back of a horse's
ears, the shrugging of a man's shoulders, or the dilatation of
the capillary vessels of the skin,--may all equally well serve for
expression. The three Principles are as follows.

I. _The principle of serviceable associated Habits_.--Certain complex
actions are of direct or indirect service under certain states of the
mind, in order to relieve or gratify certain sensations, desires, &c.;
and whenever the same state of mind is induced, however feebly, there
is a tendency through the force of habit and association for the same
movements to be performed, though they may not then be of the least use.
Some actions ordinarily associated through habit with certain states of
the mind may be partially repressed through the will, and in such cases
the muscles which are least under the separate control of the will are
the most liable still to act, causing movements which we recognize as
expressive. In certain other cases the checking of one habitual movement
requires other slight movements; and these are likewise expressive.

II. _The principle of Antithesis_.--Certain states of the mind lead
to certain habitual actions, which are of service, as under our first
principle. Now when a directly opposite state of mind is induced, there
is a strong and involuntary tendency to the performance of movements
of a directly opposite nature, though these are of no use; and such
movements are in some cases highly expressive.

III. _The principle of actions due to the constitution of the Nervous
System, independently from the first of the Will, and independently to
a certain extent of Habit_.--When the sensorium is strongly excited,
nerve-force is generated in excess, and is transmitted in certain
definite directions, depending on the connection of the nerve-cells,
and partly on habit: or the supply of nerve-force may, as it appears, be
interrupted. Effects are thus produced which we recognize as expressive.
This third principle may, for the sake of brevity, be called that of the
direct action of the nervous system.


With respect to our _first Principle_, it is notorious how powerful is
the force of habit. The most complex and difficult movements can in
time be performed without the least effort or consciousness. It is not
positively known how it comes that habit is so efficient in facilitating
complex movements; but physiologists admit[102] "that the conducting
power of the nervous fibres increases with the frequency of their
excitement." This applies to the nerves of motion and sensation, as
well as to those connected with the act of thinking. That some physical
change is produced in the nerve-cells or nerves which are habitually
used can hardly be doubted, for otherwise it is impossible to understand
how the tendency to certain acquired movements is inherited. That they
are inherited we see with horses in certain transmitted paces, such as
cantering and ambling, which are not natural to them,--in the pointing
of young pointers and the setting of young setters--in the peculiar
manner of flight of certain breeds of the pigeon, &c. We have analogous
cases with mankind in the inheritance of tricks or unusual gestures, to
which we shall presently recur. To those who admit the gradual evolution
of species, a most striking instance of the perfection with which the
most difficult consensual movements can be transmitted, is afforded by
the humming-bird Sphinx-moth (_Macroglossa_); for this moth, shortly
after its emergence from the cocoon, as shown by the bloom on its
unruffled scales, may be seen poised stationary in the air, with its
long hair-like proboscis uncurled and inserted into the minute orifices
of flowers; and no one, I believe, has ever seen this moth learning to
perform its difficult task, which requires such unerring aim.

When there exists an inherited or instinctive tendency to the
performance of an action, or an inherited taste for certain kinds of
food, some degree of habit in the individual is often or generally
requisite. We find this in the paces of the horse, and to a certain
extent in the pointing of dogs; although some young dogs point
excellently the first time they are taken out, yet they often associate
the proper inherited attitude with a wrong odour, and even with
eyesight. I have heard it asserted that if a calf be allowed to suck
its mother only once, it is much more difficult afterwards to rear it by
hand.[103] Caterpillars which have been fed on the leaves of one kind
of tree, have been known to perish from hunger rather than to eat the
leaves of another tree, although this afforded them their proper food,
under a state of nature;[104] and so it is in many other cases.

The power of Association is admitted by everyone. Mr. Bain remarks, that
"actions, sensations and states of feeling, occurring together or in
close succession, tend to grow together, or cohere, in such a way that
when any one of them is afterwards presented to the mind, the others are
apt to be brought up in idea."[105] It is so important for our purpose
fully to recognize that actions readily become associated with other
actions and with various states of the mind, that I will give a good
many instances, in the first place relating to man, and afterwards to
the lower animals. Some of the instances are of a very trifling nature,
but they are as good for our purpose as more important habits. It is
known to everyone how difficult, or even impossible it is, without
repeated trials, to move the limbs in certain opposed directions which
have never been practised. Analogous cases occur with sensations, as
in the common experiment of rolling a marble beneath the tips of two
crossed fingers, when it feels exactly like two marbles. Everyone
protects himself when falling to the ground by extending his arms,
and as Professor Alison has remarked, few can resist acting thus, when
voluntarily falling on a soft bed. A man when going out of doors puts
on his gloves quite unconsciously; and this may seem an extremely simple
operation, but he who has taught a child to put on gloves, knows that
this is by no means the case.

When our minds are much affected, so are the movements of our bodies;
but here another principle besides habit, namely the undirected overflow
of nerve-force, partially comes into play. Norfolk, in speaking of
Cardinal Wolsey, says--

    "Some strange commotion
     Is in his brain; he bites his lip and starts;
     Stops on a sudden, looks upon the ground,
     Then, lays his finger on his temple: straight,
     Springs out into fast gait; then, stops again,
     Strikes his breast hard; and anon, he casts
     His eye against the moon: in most strange postures
     We have seen him set himself."--_Hen. VIII_., act 3, sc. 2.


A vulgar man often scratches his head when perplexed in mind; and I
believe that he acts thus from habit, as if he experienced a slightly
uncomfortable bodily sensation, namely, the itching of his head, to
which he is particularly liable, and which he thus relieves. Another man
rubs his eyes when perplexed, or gives a little cough when embarrassed,
acting in either case as if he felt a slightly uncomfortable sensation
in his eyes or windpipe.[106]

From the continued use of the eyes, these organs are especially liable
to be acted on through association under various states of the mind,
although there is manifestly nothing to be seen. A man, as Gratiolet
remarks, who vehemently rejects a proposition, will almost certainly
shut his eyes or turn away his face; but if he accepts the proposition,
he will nod his head in affirmation and open his eyes widely. The man
acts in this latter case as if he clearly saw the thing, and in the
former case as if he did not or would not see it. I have noticed that
persons in describing a horrid sight often shut their eyes momentarily
and firmly, or shake their heads, as if not to see or to drive away
something disagreeable; and I have caught myself, when thinking in the
dark of a horrid spectacle, closing my eyes firmly. In looking suddenly
at any object, or in looking all around, everyone raises his eyebrows,
so that the eyes may be quickly and widely opened; and Duchenne remarks
that[107] a person in trying to remember something often raises his
eyebrows, as if to see it. A Hindoo gentleman made exactly the same
remark to Mr. Erskine in regard to his countrymen. I noticed a young
lady earnestly trying to recollect a painter's name, and she first
looked to one corner of the ceiling and then to the opposite corner,
arching the one eyebrow on that side; although, of course, there was
nothing to be seen there.

In most of the foregoing cases, we can understand how the associated
movements were acquired through habit; but with some individuals,
certain strange gestures or tricks have arisen in association with
certain states of the mind, owing to wholly inexplicable causes, and are
undoubtedly inherited. I have elsewhere given one instance from my own
observation of an extraordinary and complex gesture, associated with
pleasurable feelings, which was transmitted from a father to his
daughter, as well as some other analogous facts.[108]

Another curious instance of an odd inherited movement, associated
with the wish to obtain an object, will be given in the course of this
volume.

There are other actions which are commonly performed under certain
circumstances, independently of habit, and which seem to be due to
imitation or some sort of sympathy. Thus persons cutting anything with a
pair of scissors may be seen to move their jaws simultaneously with the
blades of the scissors. Children learning to write often twist about
their tongues as their fingers move, in a ridiculous fashion. When a
public singer suddenly becomes a little hoarse, many of those present
may be heard, as I have been assured by a gentleman on whom I can rely,
to clear their throats; but here habit probably comes into play, as we
clear our own throats under similar circumstances. I have also been told
that at leaping matches, as the performer makes his spring, many of
the spectators, generally men and boys, move their feet; but here again
habit probably comes into play, for it is very doubtful whether women
would thus act.

_Reflex actions_--Reflex actions, in the strict sense of the term,
are due to the excitement of a peripheral nerve, which transmits its
influence to certain nerve-cells, and these in their turn excite certain
muscles or glands into action; and all this may take place without any
sensation or consciousness on our part, though often thus accompanied.
As many reflex actions are highly expressive, the subject must here
be noticed at some little length. We shall also see that some of them
graduate into, and can hardly be distinguished from actions which have
arisen through habit? Coughing and sneezing are familiar instances of
reflex actions. With infants the first act of respiration is often a
sneeze, although this requires the co-ordinated movement of numerous
muscles. Respiration is partly voluntary, but mainly reflex, and is
performed in the most natural and best manner without the interference
of the will. A vast number of complex movements are reflex. As good an
instance as can be given is the often-quoted one of a decapitated
frog, which cannot of course feel, and cannot consciously perform, any
movement. Yet if a drop of acid be placed on the lower surface of the
thigh of a frog in this state, it will rub off the drop with the upper
surface of the foot of the same leg. If this foot be cut off, it cannot
thus act. "After some fruitless efforts, therefore, it gives up trying
in that way, seems restless, as though, says Pfluger, it was seeking
some other way, and at last it makes use of the foot of the other leg
and succeeds in rubbing off the acid. Notably we have here not merely
contractions of muscles, but combined and harmonized contractions in
due sequence for a special purpose. These are actions that have all the
appearance of being guided by intelligence and instigated by will in
an animal, the recognized organ of whose intelligence and will has been
removed."[110]

We see the difference between reflex and voluntary movements in very
young children not being able to perform, as I am informed by Sir
Henry Holland, certain acts somewhat analogous to those of sneezing and
coughing, namely, in their not being able to blow their noses (i. e. to
compress the nose and blow violently through the passage), and in their
not being able to clear their throats of phlegm. They have to learn to
perform these acts, yet they are performed by us, when a little older,
almost as easily as reflex actions. Sneezing and coughing, however,
can be controlled by the will only partially or not at all; whilst
the clearing the throat and blowing the nose are completely under our
command.

When we are conscious of the presence of an irritating particle in our
nostrils or windpipe--that is, when the same sensory nerve-cells are
excited, as in the case of sneezing and coughing--we can voluntarily
expel the particle by forcibly driving air through these passages; but
we cannot do this with nearly the same force, rapidity, and precision,
as by a reflex action. In this latter case the sensory nerve-cells
apparently excite the motor nerve-cells without any waste of power
by first communicating with the cerebral hemispheres--the seat of our
consciousness and volition. In all cases there seems to exist a profound
antagonism between the same movements, as directed by the will and by a
reflex stimulant, in the force with which they are performed and in
the facility with which they are excited. As Claude Bernard asserts,
"L'influence du cerveau tend donc a entraver les mouvements reflexes, a
limiter leur force et leur etendue."[111]

The conscious wish to perform a reflex action sometimes stops or
interrupts its performance, though the proper sensory nerves may be
stimulated. For instance, many years ago I laid a small wager with a
dozen young men that they would not sneeze if they took snuff, although
they all declared that they invariably did so; accordingly they all took
a pinch, but from wishing much to succeed, not one sneezed, though their
eyes watered, and all, without exception, had to pay me the wager. Sir
H. Holland remarks[112] that attention paid to the act of swallowing
interferes with the proper movements; from which it probably follows, at
least in part, that some persons find it so difficult to swallow a pill.

Another familiar instance of a reflex action is the involuntary closing
of the eyelids when the surface of the eye is touched. A similar winking
movement is caused when a blow is directed towards the face; but this
is an habitual and not a strictly reflex action, as the stimulus is
conveyed through the mind and not by the excitement of a peripheral
nerve. The whole body and head are generally at the same time drawn
suddenly backwards. These latter movements, however, can be prevented,
if the danger does not appear to the imagination imminent; but our
reason telling us that there is no danger does not suffice. I may
mention a trifling fact, illustrating this point, and which at the time
amused me. I put my face close to the thick glass-plate in front of a
puff-adder in the Zoological Gardens, with the firm determination of not
starting back if the snake struck at me; but, as soon as the blow was
struck, my resolution went for nothing, and I jumped a yard or two
backwards with astonishing rapidity. My will and reason were powerless
against the imagination of a danger which had never been experienced.

The violence of a start seems to depend partly on the vividness of the
imagination, and partly on the condition, either habitual or temporary,
of the nervous system. He who will attend to the starting of his horse,
when tired and fresh, will perceive how perfect is the gradation from a
mere glance at some unexpected object, with a momentary doubt whether it
is dangerous, to a jump so rapid and violent, that the animal probably
could not voluntarily whirl round in so rapid a manner. The nervous
system of a fresh and highly-fed horse sends its order to the motory
system so quickly, that no time is allowed for him to consider whether
or not the danger is real. After one violent start, when he is excited
and the blood flows freely through his brain, he is very apt to start
again; and so it is, as I have noticed, with young infants.

A start from a sudden noise, when the stimulus is conveyed through
the auditory nerves, is always accompanied in grown-up persons by the
winking of the eyelids.[113] I observed, however, that though my infants
started at sudden sounds, when under a fortnight old, they certainly did
not always wink their eyes, and I believe never did so. The start of an
older infant apparently represents a vague catching hold of something to
prevent falling. I shook a pasteboard box close before the eyes of one
of my infants, when 114 days old, and it did not in the least wink; but
when I put a few comfits into the box, holding it in the same position
as before, and rattled them, the child blinked its eyes violently
every time, and started a little. It was obviously impossible that a
carefully-guarded infant could have learnt by experience that a rattling
sound near its eyes indicated danger to them. But such experience
will have been slowly gained at a later age during a long series of
generations; and from what we know of inheritance, there is nothing
improbable in the transmission of a habit to the offspring at an earlier
age than that at which it was first acquired by the parents.

From the foregoing remarks it seems probable that some actions, which
were at first performed consciously, have become through habit and
association converted into reflex actions, and are now so firmly fixed
and inherited, that they are performed, even when not of the least
use,[114] as often as the same causes arise, which originally excited
them in us through the volition. In such cases the sensory nerve-cells
excite the motor cells, without first communicating with those cells
on which our consciousness and volition depend. It is probable
that sneezing and coughing were originally acquired by the habit of
expelling, as violently as possible, any irritating particle from the
sensitive air-passages. As far as time is concerned, there has been more
than enough for these habits to have become innate or converted into
reflex actions; for they are common to most or all of the higher
quadrupeds, and must therefore have been first acquired at a very remote
period. Why the act of clearing the throat is not a reflex action, and
has to be learnt by our children, I cannot pretend to say; but we can
see why blowing the nose on a handkerchief has to be learnt.

It is scarcely credible that the movements of a headless frog, when
it wipes off a drop of acid or other object from its thigh, and which
movements are so well coordinated for a special purpose, were not at
first performed voluntarily, being afterwards rendered easy through
long-continued habit so as at last to be performed unconsciously, or
independently of the cerebral hemispheres.

So again it appears probable that starting was originally acquired by
the habit of jumping away as quickly as possible from danger, whenever
any of our senses gave us warning. Starting, as we have seen, is
accompanied by the blinking of the eyelids so as to protect the eyes,
the most tender and sensitive organs of the body; and it is, I believe,
always accompanied by a sudden and forcible inspiration, which is the
natural preparation for any violent effort. But when a man or horse
starts, his heart beats wildly against his ribs, and here it may be
truly said we have an organ which has never been under the control of
the will, partaking in the general reflex movements of the body. To this
point, however, I shall return in a future chapter.

The contraction of the iris, when the retina is stimulated by a bright
light, is another instance of a movement, which it appears cannot
possibly have been at first voluntarily performed and then fixed by
habit; for the iris is not known to be under the conscious control of
the will in any animal. In such cases some explanation, quite distinct
from habit, will have to be discovered. The radiation of nerve-force
from strongly-excited nerve-cells to other connected cells, as in the
case of a bright light on the retina causing a sneeze, may perhaps aid
us in understanding how some reflex actions originated. A radiation of
nerve-force of this kind, if it caused a movement tending to lessen
the primary irritation, as in the case of the contraction of the iris
preventing too much light from falling on the retina, might afterwards
have been taken advantage of and modified for this special purpose.

It further deserves notice that reflex actions are in all probability
liable to slight variations, as are all corporeal structures and
instincts; and any variations which were beneficial and of sufficient
importance, would tend to be preserved and inherited. Thus reflex
actions, when once gained for one purpose, might afterwards be modified
independently of the will or habit, so as to serve for some distinct
purpose. Such cases would be parallel with those which, as we have every
reason to believe, have occurred with many instincts; for although
some instincts have been developed simply through long-continued and
inherited habit, other highly complex ones have been developed through
the preservation of variations of pre-existing instincts--that is,
through natural selection.

I have discussed at some little length, though as I am well aware, in a
very imperfect manner, the acquirement of reflex actions, because they
are often brought into play in connection with movements expressive of
our emotions; and it was necessary to show that at least some of them
might have been Erst acquired through the will in order to satisfy a
desire, or to relieve a disagreeable sensation.

_Associated habitual movements in the lower animals_.--I have already
given in the case of Man several instances of movements associated with
various states of the mind or body, which are now purposeless, but
which were originally of use, and are still of use under certain
circumstances. As this subject is very important for us, I will here
give a considerable number of analogous facts, with reference to
animals; although many of them are of a very trifling nature. My object
is to show that certain movements were originally performed for a
definite end, and that, under nearly the same circumstances, they are
still pertinaciously performed through habit when not of the least use.
That the tendency in most of the following cases is inherited, we may
infer from such actions being performed in the same manner by all the
individuals, young and old, of he same species. We shall also see
that they are excited by the most diversified, often circuitous, and
sometimes mistaken associations.

Dogs, when they wish to go to sleep on a carpet or other hard surface,
generally turn round and round and scratch the ground with their
fore-paws in a senseless manner, as if they intended to trample down the
grass and scoop out a hollow, as no doubt their wild parents did, when
they lived on open grassy plains or in the woods. Jackals, fennecs, and
other allied animals in the Zoological Gardens, treat their straw in
this manner; but it is a rather odd circumstance that the keepers, after
observing for some months, have never seen the wolves thus behave. A
semi-idiotic dog--and an animal in this condition would be particularly
liable to follow a senseless habit--was observed by a friend to turn
completely round on a carpet thirteen times before going to sleep.


Many carnivorous animals, as they crawl towards their prey and prepare
to rush or spring on it, lower their heads and crouch, partly, as it
would appear, to hide themselves, and partly to get ready for their
rush; and this habit in an exaggerated form has become hereditary in our
pointers and setters. Now I have noticed scores of times that when two
strange dogs meet on an open road, the one which first sees the other,
though at the distance of one or two hundred yards, after the first
glance always lowers its bead, generally crouches a little, or even lies
down; that is, he takes the proper attitude for concealing himself and
for making a rush or spring although the road
is quite open and the distance great. Again, dogs of
all kinds when intently watching and slowly approaching their prey,
frequently keep one of their fore-legs doubled up for a long time, ready
for the next cautious step; and this is eminently characteristic of the
pointer. But from habit they behave in exactly the same manner whenever
their attention is aroused (fig. 4). I have seen a dog at the foot of a
high wall, listening attentively to a sound on the opposite side, with
one leg doubled up; and in this case there could have been no intention
of making a cautious approach.

[Illustration: Small dog watching a cat on a table. Figure 4]

{illust. caption = for making a rush or FIG. 4.--Small dog watching a
cat on a table. From a photograph taken  by Mr. Rejlander.}

Dogs after voiding their excrement often make with all four feet a
few scratches backwards, even on a bare stone pavement, as if for the
purpose of covering up their excrement with earth, in nearly the same
manner as do cats. Wolves and jackals behave in the Zoological Gardens
in exactly the same manner, yet, as I am assured by the keepers, neither
wolves, jackals, nor foxes, when they have the means of doing so, ever
cover up their excrement, any more than do dogs. All these animals,
however, bury superfluous food. Hence, if we rightly understand the
meaning of the above cat-like habit, of which there can be little
doubt, we have a purposeless remnant of an habitual movement, which was
originally followed by some remote progenitor of the dog-genus for a
definite purpose, and which has been retained for a prodigious length of
time.

Dogs and jackals[115] take much pleasure in rolling and rubbing their
necks and backs on carrion. The odour seems delightful to them, though
dogs at least do not eat carrion. Mr. Bartlett has observed wolves for
me, and has given them carrion, but has never seen them roll on it. I
have heard it remarked, and I believe it to be true, that the larger
dogs, which are probably descended from wolves, do not so often roll in
carrion as do smaller dogs, which are probably descended from jackals.
When a piece of brown biscuit is offered to a terrier of mine and she is
not hungry (and I have heard of similar instances), she first tosses
it about and worries it, as if it were a rat or other prey; she then
repeatedly rolls on it precisely as if it were a piece of carrion, and
at last eats it. It would appear that an imaginary relish has to be
given to the distasteful morsel; and to effect this the dog acts in
his habitual manner, as if the biscuit was a live animal or smelt like
carrion, though he knows better than we do that this is not the case.
I have seen this same terrier act in the same manner after killing a
little bird or mouse.

Dogs scratch themselves by a rapid movement of one of their hind-feet;
and when their backs are rubbed with a stick, so strong is the habit,
that they cannot help rapidly scratching the air or the ground in a
useless and ludicrous manner. The terrier just alluded to, when thus
scratched with a stick, will sometimes show her delight by another
habitual movement, namely, by licking the air as if it were my hand.

Horses scratch themselves by nibbling those parts of their bodies which
they can reach with their teeth; but more commonly one horse shows
another where he wants to be scratched, and they then nibble each other.
A friend whose attention I had called to the subject, observed that when
he rubbed his horse's neck, the animal protruded his head, uncovered his
teeth, and moved his jaws, exactly as if nibbling another horse's
neck, for he could never have nibbled his own neck. If a horse is much
tickled, as when curry-combed, his wish to bite something becomes so
intolerably strong, that he will clatter his teeth together, and though
not vicious, bite his groom. At the same time from habit he closely
depresses his ears, so as to protect them from being bitten, as if he
were fighting with another horse.

A horse when eager to start on a journey makes the nearest approach
which he can to the habitual movement of progression by pawing the
ground. Now when horses in their stalls are about to be fed and are
eager for their corn, they paw the pavement or the straw. Two of
my horses thus behave when they see or hear the corn given to
their neighbours. But here we have what may almost be called a true
expression, as pawing the ground is universally recognized as a sign of
eagerness.

Cats cover up their excrements of both kinds with earth; and my
grandfather[117]{sic} saw a kitten scraping ashes over a spoonful of
pure water spilt on the hearth; so that here an habitual or instinctive
action was falsely excited, not by a previous act or by odour, but by
eyesight. It is well known that cats dislike wetting their feet, owing,
it is probable, to their having aboriginally inhabited the dry country
of Egypt; and when they wet their feet they shake them violently. My
daughter poured some water into a glass close to the head of a kitten;
and it immediately shook its feet in the usual manner; so that here we
have an habitual movement falsely excited by an associated sound instead
of by the sense of touch.

Kittens, puppies, young pigs and probably many other young animals,
alternately push with their forefeet against the mammary glands of their
mothers, to excite a freer secretion of milk, or to make it flow. Now it
is very common with young cats, and not at all rare with old cats of
the common and Persian breeds (believed by some naturalists to be
specifically extinct), when comfortably lying on a warm shawl or
other soft substance, to pound it quietly and alternately with their
fore-feet; their toes being spread out and claws slightly protruded,
precisely as when sucking their mother. That it is the same movement is
clearly shown by their often at the same time taking a bit of the shawl
into their mouths and sucking it; generally closing their eyes and
purring from delight. This curious movement is commonly excited only in
association with the sensation of a warm soft surface; but I have seen
an old cat, when pleased by having its back scratched, pounding the air
with its feet in the same manner; so that this action has almost become
the expression of a pleasurable sensation.

Having referred to the act of sucking, I may add that this complex
movement, as well as the alternate protrusion of the fore-feet, are
reflex actions; for they are performed if a finger moistened with milk
is placed in the mouth of a puppy, the front part of whose brain has
been removed.[117] It has recently been stated in France, that the
action of sucking is excited solely through the sense of smell, so that
if the olfactory nerves of a puppy are destroyed, it never sucks. In
like manner the wonderful power which a chicken possesses only a few
hours after being hatched, of picking up small particles of food,
seems to be started into action through the sense of hearing; for with
chickens hatched by artificial heat, a good observer found that "making
a noise with the finger-nail against a board, in imitation of the
hen-mother, first taught them to peck at their meat."[118]

I will give only one other instance of an habitual and purposeless
movement. The Sheldrake (_Tadorna_) feeds on the sands left uncovered
by the tide, and when a worm-cast is discovered, "it begins patting the
ground with its feet, dancing as it were, over the hole;" and this makes
the worm come to the surface. Now Mr. St. John says, that when his tame
Sheldrakes "came to ask for food, they patted the ground in an impatient
and rapid manner."[119] This therefore may almost be considered as their
expression of hunger. Mr. Bartlett informs me that the Flamingo and the
Kagu (_Rhinochetus jubatus_) when anxious to be fed, beat the ground
with their feet in the same odd manner. So again Kingfishers, when they
catch a fish, always beat it until it is killed; and in the Zoological
Gardens they always beat the raw meat, with which they are sometimes
fed, before devouring it.

We have now, I think, sufficiently shown the truth of our first
Principle, namely, that when any sensation, desire, dislike, &c., has
led during a long series of generations to some voluntary movement,
then a tendency to the performance of a similar movement will almost
certainly be excited, whenever the same, or any analogous or associated
sensation &c., although very weak, is experienced; notwithstanding that
the movement in this case may not be of the least use. Such habitual
movements are often, or generally inherited; and they then differ but
little from reflex actions. When we treat of the special expressions
of man, the latter part of our first Principle, as given at the
commencement of this chapter, will be seen to hold good; namely, that
when movements, associated through habit with certain states of the
mind, are partially repressed by the will, the strictly involuntary
muscles, as well as those which are least under the separate control
of the will, are liable still to act; and their action is often highly
expressive. Conversely, when the will is temporarily or permanently
weakened, the voluntary muscles fail before the involuntary. It is a
fact familiar to pathologists, as Sir C. Bell remarks,[120] "that when
debility arises from affection of the brain, the influence is greatest
on those muscles which are, in their natural condition, most under the
command of the will." We shall, also, in our future chapters, consider
another proposition included in our first Principle; namely, that
the checking of one habitual movement sometimes requires other slight
movements; these latter serving as a means of expression.


CHAPTER II. -- GENERAL PRINCIPLES OF EXPRESSION--_continued_.

The Principle of Antithesis--Instances in the dog and cat--Origin of
the principle--Conventional signs--The principle of antithesis has not
arisen from opposite actions being consciously performed under opposite
impulses.


WE will now consider our second Principle, that of Antithesis. Certain
states of the mind lead, as we have seen in the last chapter, to certain
habitual movements which were primarily, or may still be, of service;
and we shall find that when a directly opposite state of mind is
induced, there is a strong and involuntary tendency to the performance
of movements of a directly opposite nature, though these have never been
of any service. A few striking instances of antithesis will be given,
when we treat of the special expressions of man; but as, in these
cases, we are particularly liable to confound conventional or artificial
gestures and expressions with those which are innate or universal, and
which alone deserve to rank as true expressions, I will in the present
chapter almost confine myself to the lower animals.

[Illustration: Dog in a hostile frame of mind.  Fig. 5]

[Illustration:   Fig. 6]

[Illustration: Dog in a hostile frame of mind.  Fig. 7]


When a dog approaches a strange dog or man in a savage or hostile frame
of mind be walks upright and very stiffly; his head is slightly raised,
or not much lowered; the tail is held erect, and quite rigid; the
hairs bristle, especially along the neck and back; the pricked ears are
directed forwards, and the eyes have a fixed stare: (see figs. 5 and
7). These actions, as will hereafter be explained, follow from the
dog's intention to attack his enemy, and are thus to a large extent
intelligible. As he prepares to spring with a savage growl on his enemy,
the canine teeth are uncovered, and the ears are pressed close backwards
on the head; but with these latter actions, we are not here concerned.
Let us now suppose that the dog suddenly discovers that the man he is
approaching, is not a stranger, but his master; and let it be observed
how completely and instantaneously his whole bearing is reversed.
Instead of walking upright, the body sinks downwards or even crouches,
and is thrown into flexuous movements; his tail, instead of being held
stiff and upright, is lowered and wagged from side to side; his hair
instantly becomes smooth; his ears are depressed and drawn backwards,
but not closely to the head; and his lips hang loosely. From the drawing
back of the ears, the eyelids become elongated, and the eyes no longer
appear round and staring. It should be added that the animal is at
such times in an excited condition from joy; and nerve-force will be
generated in excess, which naturally leads to action of some kind. Not
one of the above movements, so clearly expressive of affection, are of
the least direct service to the animal. They are explicable, as far as
I can see, solely from being in complete opposition or antithesis to the
attitude and movements which, from intelligible causes, are assumed when
a dog intends to fight, and which consequently are expressive of anger.
I request the reader to look at the four accompanying sketches, which
have been given in order to recall vividly the appearance of a dog under
these two states of mind. It is, however, not a little difficult to
represent affection in a dog, whilst caressing his master and wagging
his tail, as the essence of the expression lies in the continuous
flexuous movements.

[Illustration: Dog Carressing his master.  Fig. 8]

We will now turn to the cat. When this animal is threatened by a dog, it
arches its back in a surprising manner, erects its hair, opens its mouth
and spits. But we are not here concerned with this well-known attitude,
expressive of terror combined with anger; we are concerned only with
that of rage or anger. This is not often seen, but may be observed when
two cats are fighting together; and I have seen it well exhibited by a
savage cat whilst plagued by a boy. The attitude is almost exactly the
same as that of a tiger disturbed and growling over its food, which
every one must have beheld in menageries. The animal assumes a crouching
position, with the body extended; and the whole tail, or the tip alone,
is lashed or curled from side to side. The hair is not in the least
erect. Thus far, the attitude and movements are nearly the same as when
the animal is prepared to spring on its prey, and when, no doubt, it
feels savage. But when preparing to fight, there is this difference,
that the ears are closely pressed backwards; the mouth is partially
opened, showing the teeth; the fore feet are occasionally struck out
with protruded claws; and the animal occasionally utters a fierce growl.
(See figs. 9 and 10.) All, or almost all these actions naturally follow
(as hereafter to be explained), from the cat's manner and intention of
attacking its enemy.

[Illustration: Cat, savage, and prepared to fight. Fig. 9]

[Illustration: Cat in an affectionate frame of mind. Fig. 10]

Let us now look at a cat in a directly opposite frame of mind, whilst
feeling affectionate and caressing her master; and mark how opposite
is her attitude in every respect. She now stands upright with her back
slightly arched, which makes the hair appear rather rough, but it does
not bristle; her tail, instead of being extended and lashed from side
to side, is held quite still and perpendicularly upwards; her ears are
erect and pointed; her mouth is closed; and she rubs against her master
with a purr instead of a growl. Let it further be observed how widely
different is the whole bearing of an affectionate cat from that of a
dog, when with his body crouching and flexuous, his tail lowered and
wagging, and ears depressed, he caresses his master. This contrast in
the attitudes and movements of these two carnivorous animals, under the
same pleased and affectionate frame of mind, can be explained, as it
appears to me, solely by their movements standing in complete antithesis
to those which are naturally assumed, when these animals feel savage and
are prepared either to fight or to seize their prey.

In these cases of the dog and cat, there is every reason to believe that
the gestures both of hostility and affection are innate or inherited;
for they are almost identically the same in the different races of the
species, and in all the individuals of the same race, both young and
old.

I will here give one other instance of antithesis in expression. I
formerly possessed a large dog, who, like every other dog, was much
pleased to go out walking. He showed his pleasure by trotting gravely
before me with high steps, head much raised, moderately erected ears,
and tail carried aloft but not stiffly. Not far from my house a path
branches off to the right, leading to the hot-house, which I used often
to visit for a few moments, to look at my experimental plants. This was
always a great disappointment to the dog, as he did not know whether I
should continue my walk; and the instantaneous and complete change of
expression which came over him as soon as my body swerved in the least
towards the path (and I sometimes tried this as an experiment) was
laughable. His look of dejection was known to every member of the
family, and was called his _hot-house face_. This consisted in the head
drooping much, the whole body sinking a little and remaining motionless;
the ears and tail falling suddenly down, but the tail was by no means
wagged. With the falling of the ears and of his great chaps, the eyes
became much changed in appearance, and I fancied that they looked less
bright. His aspect was that of piteous, hopeless dejection; and it was,
as I have said, laughable, as the cause was so slight. Every detail
in his attitude was in complete opposition to his former joyful yet
dignified bearing; and can be explained, as it appears to me, in no
other way, except through the principle of antithesis. Had not the
change been so instantaneous, I should have attributed it to his
lowered spirits affecting, as in the case of man, the nervous system and
circulation, and consequently the tone of his whole muscular frame; and
this may have been in part the cause.

We will now consider how the principle of antithesis in expression has
arisen. With social animals, the power of intercommunication between
the members of the same community,--and with other species, between the
opposite sexes, as well as between the young and the old,--is of the
highest importance to them. This is generally effected by means of the
voice, but it is certain that gestures and expressions are to a certain
extent mutually intelligible. Man not only uses inarticulate cries,
gestures, and expressions, but has invented articulate language; if,
indeed, the word INVENTED can be applied to a process, completed by
innumerable steps, half-consciously made. Any one who has watched
monkeys will not doubt that they perfectly understand each other's
gestures and expression, and to a large extent, as Rengger asserts,[201]
those of man. An animal when going to attack another, or when afraid of
another, often makes itself appear terrible, by erecting its hair,
thus increasing the apparent bulk of its body, by showing its teeth, or
brandishing its horns, or by uttering fierce sounds.

As the power of intercommunication is certainly of high service to many
animals, there is no _a priori_ improbability in the supposition, that
gestures manifestly of an opposite nature to those by which certain
feelings are already expressed, should at first have been voluntarily
employed under the influence of an opposite state of feeling. The fact
of the gestures being now innate, would be no valid objection to the
belief that they were at first intentional; for if practised during many
generations, they would probably at last be inherited. Nevertheless it
is more than doubtful, as we shall immediately see, whether any of
the cases which come under our present head of antithesis, have thus
originated.

With conventional signs which are not innate, such as those used by the
deaf and dumb and by savages, the principle of opposition or antithesis
has been partially brought into play. The Cistercian monks thought it
sinful to speak, and as they could not avoid holding some communication,
they invented a gesture language, in which the principle of opposition
seems to have been employed.[202] Dr. Scott, of the Exeter Deaf and Dumb
Institution, writes to me that "opposites are greatly used in teaching
the deaf and dumb, who have a lively sense of them." Nevertheless I
have been surprised how few unequivocal instances can be adduced. This
depends partly on all the signs having commonly had some natural origin;
and partly on the practice of the deaf and dumb and of savages to
contract their signs as much as possible for the sake of rapidity?[203]
Hence their natural source or origin often becomes doubtful or is
completely lost; as is likewise the case with articulate language.

Many signs, moreover, which plainly stand in opposition to each other,
appear to have had on both sides a significant origin. This seems
to hold good with the signs used by the deal and dumb for light and
darkness, for strength and weakness, &c. In a future chapter I shall
endeavour to show that the opposite gestures of affirmation and
negation, namely, vertically nodding and laterally shaking the head,
have both probably had a natural beginning. The waving of the hand from
right to left, which is used as a negative by some savages, may have
been invented in imitation of shaking the head; but whether the opposite
movement of waving the hand in a straight line from the face, which
is used in affirmation, has arisen through antithesis or in some quite
distinct manner, is doubtful.

If we now turn to the gestures which are innate or common to all the
individuals of the same species, and which come under the present head
of antithesis, it is extremely doubtful, whether any of them were at
first deliberately invented and consciously performed. With mankind
the best instance of a gesture standing in direct opposition to other
movements, naturally assumed under an opposite frame of mind, is that
of shrugging the shoulders. This expresses impotence or an
apology,--something which cannot be done, or cannot be avoided. The
gesture is sometimes used consciously and voluntarily, but it is
extremely improbable that it was at first deliberately invented, and
afterwards fixed by habit; for not only do young children sometimes
shrug their shoulders under the above states of mind, but the movement
is accompanied, as will be shown in a future chapter, by various
subordinate movements, which not one man in a thousand is aware of,
unless he has specially attended to the subject.

Dogs when approaching a strange dog, may find it useful to show by their
movements that they are friendly, and do not wish to fight. When two
young dogs in play are growling and biting each other's faces and legs,
it is obvious that they mutually understand each other's gestures and
manners. There seems, indeed, some degree of instinctive knowledge in
puppies and kittens, that they must not use their sharp little teeth
or claws too freely in their play, though this sometimes happens and
a squeal is the result; otherwise they would often injure each other's
eyes. When my terrier bites my hand in play, often snarling at the same
time, if he bites too hard and I say GENTLY, GENTLY, he goes on biting,
but answers me by a few wags of the tail, which seems to say "Never
mind, it is all fun." Although dogs do thus express, and may wish to
express, to other dogs and to man, that they are in a friendly state of
mind, it is incredible that they could ever have deliberately thought
of drawing back and depressing their ears, instead of holding them
erect,--of lowering and wagging their tails, instead of keeping them
stiff and upright, &c., because they knew that these movements stood in
direct opposition to those assumed under an opposite and savage frame of
mind.

Again, when a cat, or rather when some early progenitor of the species,
from feeling affectionate first slightly arched its back, held its tail
perpendicularly upwards and pricked its ears, can it be believed that
the animal consciously wished thus to show that its frame of mind was
directly the reverse of that, when from being ready to fight or to
spring on its prey, it assumed a crouching attitude, curled its tail
from side to side and depressed its ears? Even still less can I believe
that my dog voluntarily put on his dejected attitude and "_hot-house
face_," which formed so complete a contrast to his previous cheerful
attitude and whole bearing. It cannot be supposed that he knew that I
should understand his expression, and that he could thus soften my heart
and make me give up visiting the hot-house.

Hence for the development of the movements which come under the present
head, some other principle, distinct from the will and consciousness,
must have intervened. This principle appears to be that every movement
which we have voluntarily performed throughout our lives has required
the action of certain muscles; and when we have performed a directly
opposite movement, an opposite set of muscles has been habitually
brought into play,--as in turning to the right or to the left, in
pushing away or pulling an object towards us, and in lifting or lowering
a weight. So strongly are our intentions and movements associated
together, that if we eagerly wish an object to move in any direction,
we can hardly avoid moving our bodies in the same direction, although
we may be perfectly aware that this can have no influence. A good
illustration of this fact has already been given in the Introduction,
namely, in the grotesque movements of a young and eager billiard-player,
whilst watching the course of his ball. A man or child in a passion, if
he tells any one in a loud voice to begone, generally moves his arm as
if to push him away, although the offender may not be standing near, and
although there may be not the least need to explain by a gesture what is
meant. On the other hand, if we eagerly desire some one to approach
us closely, we act as if pulling him towards us; and so in innumerable
other instances.

As the performance of ordinary movements of an opposite kind, under
opposite impulses of the will, has become habitual in us and in the
lower animals, so when actions of one kind have become firmly associated
with any sensation or emotion, it appears natural that actions of
a directly opposite kind, though of no use, should be unconsciously
performed through habit and association, under the influence of a
directly opposite sensation or emotion. On this principle alone can I
understand how the gestures and expressions which come under the present
head of antithesis have originated. If indeed they are serviceable to
man or to any other animal, in aid of inarticulate cries or language,
they will likewise be voluntarily employed, and the habit will thus be
strengthened. But whether or not of service as a means of communication,
the tendency to perform opposite movements under opposite sensations or
emotions would, if we may judge by analogy, become hereditary through
long practice; and there cannot be a doubt that several expressive
movements due to the principle of antithesis are inherited.


CHAPTER III. -- GENERAL PRINCIPLES OF EXPRESSION--_concluded_.

The principle of direct action of the excited nervous system on the
body, independently of the will and in part of habit--Change of
colour in the hair--Trembling of the muscles--Modified
secretions--Perspiration--Expression of extreme pain--Of rage, great
joy, and terror--Contrast between the emotions which cause and do
not cause expressive movements--Exciting and depressing states of the
mind--Summary.


WE now come to our third Principle, namely, that certain actions which
we recognize as expressive of certain states of the mind, are the direct
result of the constitution of the nervous system, and have been from the
first independent of the will, and, to a large extent, of habit. When
the sensorium is strongly excited nerve-force is generated in excess,
and is transmitted in certain directions, dependent on the connection of
the nerve-cells, and, as far as the muscular system is concerned, on
the nature of the movements which have been habitually practised. Or
the supply of nerve-force may, as it appears, be interrupted. Of course
every movement which we make is determined by the constitution of the
nervous system; but actions performed in obedience to the will, or
through habit, or through the principle of antithesis, are here as far
as possible excluded. Our present subject is very obscure, but, from its
importance, must be discussed at some little length; and it is always
advisable to perceive clearly our ignorance.

The most striking case, though a rare and abnormal one, which can be
adduced of the direct influence of the nervous system, when strongly
affected, on the body, is the loss of colour in the hair, which has
occasionally been observed after extreme terror or grief. One authentic
instance has been recorded, in the case of a man brought out for
execution in India, in which the change of colour was so rapid that it
was perceptible to the eye.[301]

Another good case is that of the trembling of the muscles, which is
common to man and to many, or most, of the lower animals. Trembling is
of no service, often of much disservice, and cannot have been at first
acquired through the will, and then rendered habitual in association
with any emotion. I am assured by an eminent authority that young
children do not tremble, but go into convulsions under the circumstances
which would induce excessive trembling in adults. Trembling is excited
in different individuals in very different degrees and by the most
diversified causes,--by cold to the surface, before fever-fits, although
the temperature of the body is then above the normal standard; in
blood-poisoning, delirium tremens, and other diseases; by general
failure of power in old age; by exhaustion after excessive fatigue;
locally from severe injuries, such as burns; and, in an especial manner,
by the passage of a catheter. Of all emotions, fear notoriously is the
most apt to induce trembling; but so do occasionally great anger and
joy. I remember once seeing a boy who had just shot his first snipe on
the wing, and his hands trembled to such a degree from delight, that he
could not for some time reload his gun; and I have heard of an exactly
similar case with an Australian savage, to whom a gun had been lent.
Fine music, from the vague emotions thus excited, causes a shiver to run
down the backs of some persons. There seems to be very little in
common in the above several physical causes and emotions to account for
trembling; and Sir J. Paget, to whom I am indebted for several of the
above statements, informs me that the subject is a very obscure one. As
trembling is sometimes caused by rage, long before exhaustion can have
set in, and as it sometimes accompanies great joy, it would appear that
any strong excitement of the nervous system interrupts the steady flow
of nerve-force to the muscles.[302]

The manner in which the secretions of the alimentary canal and of
certain glands--as the liver, kidneys, or mammae are affected by strong
emotions, is another excellent instance of the direct action of
the sensorium on these organs, independently of the will or of any
serviceable associated habit. There is the greatest difference in
different persons in the parts which are thus affected, and in the
degree of their affection.

The heart, which goes on uninterruptedly beating night and day in so
wonderful a manner, is extremely sensitive to external stimulants.
The great physiologist, Claude Bernard,[303] has shown bow the least
excitement of a sensitive nerve reacts on the heart; even when a nerve
is touched so slightly that no pain can possibly be felt by the animal
under experiment. Hence when the mind is strongly excited, we might
expect that it would instantly affect in a direct manner the heart; and
this is universally acknowledged and felt to be the case. Claude Bernard
also repeatedly insists, and this deserves especial notice, that when
the heart is affected it reacts on the brain; and the state of the brain
again reacts through the pneumo-gastric nerve on the heart; so that
under any excitement there will be much mutual action and reaction
between these, the two most important organs of the body.

The vaso-motor system, which regulates the diameter of the small
arteries, is directly acted on by the sensorium, as we see when a man
blushes from shame; but in this latter case the checked transmission of
nerve-force to the vessels of the face can, I think, be partly explained
in a curious manner through habit. We shall also be able to throw some
light, though very little, on the involuntary erection of the hair under
the emotions of terror and rage. The secretion of tears depends, no
doubt, on the connection of certain nerve-cells; but here again we can
trace some few of the steps by which the flow of nerve-force through the
requisite channels has become habitual under certain emotions.

A brief consideration of the outward signs of some of the stronger
sensations and emotions will best serve to show us, although vaguely,
in how complex a manner the principle under consideration of the direct
action of the excited nervous system of the body, is combined with the
principle of habitually associated, serviceable movements.

When animals suffer from an agony of pain, they generally writhe about
with frightful contortions; and those which habitually use their voices
utter piercing cries or groans. Almost every muscle of the body
is brought into strong action. With man the mouth may be closely
compressed, or more commonly the lips are retracted, with the teeth
clenched or ground together. There is said to be "gnashing of teeth" in
hell; and I have plainly heard the grinding of the molar teeth of a cow
which was suffering acutely from inflammation of the bowels. The female
hippopotamus in the Zoological Gardens, when she produced her young,
suffered greatly; she incessantly walked about, or rolled on her sides,
opening and closing her jaws, and clattering her teeth together.[304]
With man the eyes stare wildly as in horrified astonishment, or the
brows are heavily contracted. Perspiration bathes the body, and
drops trickle down the face. The circulation and respiration are much
affected. Hence the nostrils are generally dilated and often quiver; or
the breath may be held until the blood stagnates in the purple face.
If the agony be severe and prolonged, these signs all change; utter
prostration follows, with fainting or convulsions.

A sensitive nerve when irritated transmits some influence to the
nerve-cell, whence it proceeds; and this transmits its influence, first
to the corresponding nerve-cell on the opposite side of the body, and
then upwards and downwards along the cerebro-spinal column to other
nerve-cells, to a greater or less extent, according to the strength
of the excitement; so that, ultimately, the whole nervous system maybe
affected.[305] This involuntary transmission of nerve-force may or may
not be accompanied by consciousness. Why the irritation of a nerve-cell
should generate or liberate nerve-force is not known; but that this
is the case seems to be the conclusion arrived at by all the greatest
physiologists, such as Muller, Virchow, Bernard, &c.[306] As Mr. Herbert
Spencer remarks, it may be received as an "unquestionable truth that, at
any moment, the existing quantity of liberated nerve-force, which in an
inscrutable way produces in us the state we call feeling, MUST expend
itself in some direction--MUST generate an equivalent manifestation
of force somewhere;" so that, when the cerebro-spinal system is highly
excited and nerve-force is liberated in excess, it may be expended in
intense sensations, active thought, violent movements, or increased
activity of the glands.[307] Mr. Spencer further maintains that an
"overflow of nerve-force, undirected by any motive, will manifestly
take the most habitual routes; and, if these do not suffice, will next
overflow into the less habitual ones." Consequently the facial and
respiratory muscles, which are the most used, will be apt to be first
brought into action; then those of the upper extremities, next those of
the lower, and finally those of the whole body.[308]

An emotion may be very strong, but it will have little tendency to
induce movements of any kind, if it has not commonly led to voluntary
action for its relief or gratification; and when movements are excited,
their nature is, to a large extent, determined by those which have often
and voluntarily been performed for some definite end under the same
emotion. Great pain urges all animals, and has urged them during endless
generations, to make the most violent and diversified efforts to escape
from the cause of suffering. Even when a limb or other separate part of
the body is hurt, we often see a tendency to shake it, as if to shake
off the cause, though this may obviously be impossible. Thus a habit
of exerting with the utmost force all the muscles will have been
established, whenever great suffering is experienced. As the muscles
of the chest and vocal organs are habitually used, these will be
particularly liable to be acted on, and loud, harsh screams or cries
will be uttered. But the advantage derived from outcries has here
probably come into play in an important manner; for the young of most
animals, when in distress or danger, call loudly to their parents for
aid, as do the members of the same community for mutual aid.

Another principle, namely, the internal consciousness that the power
or capacity of the nervous system is limited, will have strengthened,
though in a subordinate degree, the tendency to violent action under
extreme suffering. A man cannot think deeply and exert his utmost
muscular force. As Hippocrates long ago observed, if two pains are
felt at the same time, the severer one dulls the other. Martyrs, in the
ecstasy of their religious fervour have often, as it would appear, been
insensible to the most horrid tortures. Sailors who are going to be
flogged sometimes take a piece of lead into their mouths, in order to
bite it with their utmost force, and thus to bear the pain. Parturient
women prepare to exert their muscles to the utmost in order to relieve
their sufferings.

We thus see that the undirected radiation of nerve-force from the
nerve-cells which are first affected--the long-continued habit of
attempting by struggling to escape from the cause of suffering--and the
consciousness that voluntary muscular exertion relieves pain, have all
probably concurred in giving a tendency to the most violent, almost
convulsive, movements under extreme suffering; and such movements,
including those of the vocal organs, are universally recognized as
highly expressive of this condition.

As the mere touching of a sensitive nerve reacts in a direct manner on
the heart, severe pain will obviously react on it in like manner, but
far more energetically. Nevertheless, even in this case, we must not
overlook the indirect effects of habit on the heart, as we shall see
when we consider the signs of rage.

When a man suffers from an agony of pain, the perspiration often
trickles down his face; and I have been assured by a veterinary surgeon
that he has frequently seen drops falling from the belly and running
down the inside of the thighs of horses, and from the bodies of cattle,
when thus suffering. He has observed this, when there has been no
struggling which would account for the perspiration. The whole body
of the female hippopotamus, before alluded to, was covered with
red-coloured perspiration whilst giving birth to her young. So it is
with extreme fear; the same veterinary has often seen horses sweating
from this cause; as has Mr. Bartlett with the rhinoceros; and with man
it is a well-known symptom. The cause of perspiration bursting forth in
these cases is quite obscure; but it is thought by some physiologists to
be connected with the failing power of the capillary circulation; and
we know that the vasomotor system, which regulates the capillary
circulation, is much influenced by the mind. With respect to the
movements of certain muscles of the face under great suffering, as well
as from other emotions, these will be best considered when we treat of
the special expressions of man and of the lower animals.

We will now turn to the characteristic symptoms of Rage. Under this
powerful emotion the action of the heart is much accelerated,[309] or it
may be much disturbed. The face reddens, or it becomes purple from the
impeded return of the blood, or may turn deadly pale. The respiration is
laboured, the chest heaves, and the dilated nostrils quiver. The whole
body often trembles. The voice is affected. The teeth are clenched
or ground together, and the muscular system is commonly stimulated to
violent, almost frantic action. But the gestures of a man in this state
usually differ from the purposeless writhings and struggles of one
suffering from an agony of pain; for they represent more or less plainly
the act of striking or fighting with an enemy.

All these signs of rage are probably in large part, and some of them
appear to be wholly, due to the direct action of the excited sensorium.
But animals of all kinds, and their progenitors before them, when
attacked or threatened by an enemy, have exerted their utmost powers in
fighting and in defending themselves. Unless an animal does thus act,
or has the intention, or at least the desire, to attack its enemy, it
cannot properly be said to be enraged. An inherited habit of muscular
exertion will thus have been gained in association with rage; and this
will directly or indirectly affect various organs, in nearly the same
manner as does great bodily suffering.

The heart no doubt will likewise be affected in a direct manner; but it
will also in all probability be affected through habit; and all the more
so from not being under the control of the will. We know that any
great exertion which we voluntarily make, affects the heart, through
mechanical and other principles which need not here be considered; and
it was shown in the first chapter that nerve-force flows readily
through habitually used channels,--through the nerves of voluntary
or involuntary movement, and through those of sensation. Thus even a
moderate amount of exertion will tend to act on the heart; and on the
principle of association, of which so many instances have been given,
we may feel nearly sure that any sensation or emotion, as great pain or
rage, which has habitually led to much muscular action, will immediately
influence the flow of nerve-force to the heart, although there may not
be at the time any muscular exertion.

The heart, as I have said, will be all the more readily affected through
habitual associations, as it is not under the control of the will. A man
when moderately angry, or even when enraged, may command the movements
of his body, but he cannot prevent his heart from beating rapidly. His
chest will perhaps give a few heaves, and his nostrils just quiver, for
the movements of respiration are only in part voluntary. In like manner
those muscles of the face which are least obedient to the will, will
sometimes alone betray a slight and passing emotion. The glands again
are wholly independent of the will, and a man suffering from grief may
command his features, but cannot always prevent the tears from coming
into his eyes. A hungry man, if tempting food is placed before him,
may not show his hunger by any outward gesture, but he cannot check the
secretion of saliva.

Under a transport of Joy or of vivid Pleasure, there is a strong
tendency to various purposeless movements, and to the utterance of
various sounds. We see this in our young children, in their loud
laughter, clapping of hands, and jumping for joy; in the bounding and
barking of a dog when going out to walk with his master; and in the
frisking of a horse when turned out into an open field. Joy quickens the
circulation, and this stimulates the brain, which again reacts on the
whole body. The above purposeless movements and increased heart-action
may be attributed in chief part to the excited state of the
sensorium,[310] and to the consequent undirected overflow, as Mr.
Herbert Spencer insists, of nerve-force. It deserves notice, that it is
chiefly the anticipation of a pleasure, and not its actual enjoyment,
which leads to purposeless and extravagant movements of the body, and to
the utterance of various sounds. We see this in our children when they
expect any great pleasure or treat; and dogs, which have been bounding
about at the sight of a plate of food, when they get it do not show
their delight by any outward sign, not even by wagging their tails.
Now with animals of all kinds, the acquirement of almost all their
pleasures, with the exception of those of warmth and rest, are
associated, and have long been associated with active movements, as in
the hunting or search for food, and in their courtship. Moreover, the
mere exertion of the muscles after long rest or confinement is in itself
a pleasure, as we ourselves feel, and as we see in the play of young
animals. Therefore on this latter principle alone we might perhaps
expect, that vivid pleasure would be apt to show itself conversely in
muscular movements.

With all or almost all animals, even with birds, Terror causes the
body to tremble. The skin becomes pale, sweat breaks out, and the hair
bristles. The secretions of the alimentary canal and of the kidneys are
increased, and they are involuntarily voided, owing to the relaxation
of the sphincter muscles, as is known to be the case with man, and as
I have seen with cattle, dogs, cats, and monkeys. The breathing is
hurried. The heart beats quickly, wildly, and violently; but whether it
pumps the blood more efficiently through the body may be doubted, for
the surface seems bloodless and the strength of the muscles soon fails.
In a frightened horse I have felt through the saddle the beating of
the heart so plainly that I could have counted the beats. The mental
faculties are much disturbed. Utter prostration soon follows, and even
fainting. A terrified canary-bird has been seen not only to tremble and
to turn white about the base of the bill, but to faint;[311] and I once
caught a robin in a room, which fainted so completely, that for a time I
thought it dead.

Most of these symptoms are probably the direct result, independently
of habit, of the disturbed state of the sensorium; but it is doubtful
whether they ought to be wholly thus accounted for. When an animal is
alarmed it almost always stands motionless for a moment, in order to
collect its senses and to ascertain the source of danger, and sometimes
for the sake of escaping detection. But headlong flight soon follows,
with no husbanding of the strength as in fighting, and the animal
continues to fly as long as the danger lasts, until utter prostration,
with failing respiration and circulation, with all the muscles quivering
and profuse sweating, renders further flight impossible. Hence it does
not seem improbable that the principle of associated habit may in part
account for, or at least augment, some of the above-named characteristic
symptoms of extreme terror.


That the principle of associated habit has played an important part
in causing the movements expressive of the foregoing several strong
emotions and sensations, we may, I think, conclude from considering
firstly, some other strong emotions which do not ordinarily require for
their relief or gratification any voluntary movement; and secondly the
contrast in nature between the so-called exciting and depressing states
of the mind. No emotion is stronger than maternal love; but a mother may
feel the deepest love for her helpless infant, and yet not show it by
any outward sign; or only by slight caressing movements, with a gentle
smile and tender eyes. But let any one intentionally injure her infant,
and see what a change! how she starts up with threatening aspect, how
her eyes sparkle and her face reddens, how her bosom heaves, nostrils
dilate, and heart beats; for anger, and not maternal love, has
habitually led to action. The love between the opposite sexes is widely
different from maternal love; and when lovers meet, we know that their
hearts beat quickly, their breathing is hurried, and their faces flush;
for this love is not inactive like that of a mother for her infant.

A man may have his mind filled with the blackest hatred or suspicion, or
be corroded with envy or jealousy, but as these feelings do not at once
lead to action, and as they commonly last for some time, they are not
shown by any outward sign, excepting that a man in this state assuredly
does not appear cheerful or good-tempered. If indeed these feelings
break out into overt acts, rage takes their place, and will be plainly
exhibited. Painters can hardly portray suspicion, jealousy, envy, &c.,
except by the aid of accessories which tell the tale; and poets use
such vague and fanciful expressions as "green-eyed jealousy." Spenser
describes suspicion as "Foul, ill-favoured, and grim, under his eyebrows
looking still askance," &c.; Shakespeare speaks of envy "as lean-faced
in her loathsome case;" and in another place he says, "no black envy
shall make my grave;" and again as "above pale envy's threatening
reach."

Emotions and sensations have often been classed as exciting or
depressing. When all the organs of the body and mind,--those of
voluntary and involuntary movement, of perception, sensation, thought,
&c.,--perform their functions more energetically and rapidly than usual,
a man or animal may be said to be excited, and, under an opposite state,
to be depressed. Anger and joy are from the first exciting emotions, and
they naturally lead, more especially the former, to energetic movements,
which react on the heart and this again on the brain. A physician once
remarked to me as a proof of the exciting nature of anger, that a man
when excessively jaded will sometimes invent imaginary offences and put
himself into a passion, unconsciously for the sake of reinvigorating
himself; and since hearing this remark, I have occasionally recognized
its full truth.

Several other states of mind appear to be at first exciting, but soon
become depressing to an extreme degree. When a mother suddenly loses her
child, sometimes she is frantic with grief, and must be considered to be
in an excited state; she walks wildly about, tears her hair or clothes,
and wrings her hands. This latter action is perhaps due to the principle
of antithesis, betraying an inward sense of helplessness and that
nothing can be done. The other wild and violent movements may be in part
explained by the relief experienced through muscular exertion, and
in part by the undirected overflow of nerve-force from the excited
sensorium. But under the sudden loss of a beloved person, one of the
first and commonest thoughts which occurs, is that something more might
have been done to save the lost one. An excellent observer,[312] in
describing the behaviour of a girl at the sudden death of her father,
says she "went about the house wringing her hands like a creature
demented, saying 'It was her fault;' 'I should never have left him;'
'If I had only sat up with him,'" &c. With such ideas vividly present
before the mind, there would arise, through the principle of associated
habit, the strongest tendency to energetic action of some kind.

As soon as the sufferer is fully conscious that nothing can be done,
despair or deep sorrow takes the place of frantic grief. The sufferer
sits motionless, or gently rocks to and fro; the circulation becomes
languid; respiration is almost forgotten, and deep sighs are drawn.

Pain, if severe, soon induces extreme depression or prostration; but it
is at first a stimulant and excites to action, as we see when we whip a
horse, and as is shown by the horrid tortures inflicted in foreign lands
on exhausted dray-bullocks, to rouse them to renewed exertion. Fear
again is the most depressing of all the emotions; and it soon induces
utter, helpless prostration, as if in consequence of, or in association
with, the most violent and prolonged attempts to escape from the danger,
though no such attempts have actually been made. Nevertheless, even
extreme fear often acts at first as a powerful stimulant. A man or
animal driven through terror to desperation, is endowed with wonderful
strength, and is notoriously dangerous in the highest degree.

On the whole we may conclude that the principle of the direct action
of the sensorium on the body, due to the constitution of the nervous
system, and from the first independent of the will, has been highly
influential in determining many expressions. Good instances are afforded
by the trembling of the muscles, the sweating of the skin, the modified
secretions of the alimentary canal and glands, under various emotions
and sensations. But actions of this kind are often combined with others,
which follow from our first principle, namely, that actions which have
often been of direct or indirect service, under certain states of the
mind, in order to gratify or relieve certain sensations, desires, &c.,
are still performed under analogous circumstances through mere habit
although of no service. We have combinations of this kind, at least in
part, in the frantic gestures of rage and in the writhings of extreme
pain; and, perhaps, in the increased action of the heart and of the
respiratory organs. Even when these and other emotions or sensations
are aroused in a very feeble manner, there will still be a tendency to
similar actions, owing to the force of long-associated habit; and
those actions which are least under voluntary control will generally
be longest retained. Our second principle of antithesis has likewise
occasionally come into play.

Finally, so many expressive movements can be explained, as I trust will
be seen in the course of this volume, through the three principles which
have now been discussed, that we may hope hereafter to see all thus
explained, or by closely analogous principles. It is, however, often
impossible to decide how much weight ought to be attributed, in each
particular case, to one of our principles, and how much to another; and
very many points in the theory of Expression remain inexplicable.


CHAPTER IV. -- MEANS OF EXPRESSION IN ANIMALS.

The emission of Sounds--Vocal sounds--Sounds otherwise
produced--Erection of the dermal appendages, hairs, feathers, &c., under
the emotions of anger and terror--The drawing back of the ears as a
preparation for fighting, and as an expression of anger--Erection of the
ears and raising the head, a sign of attention.


IN this and the following chapter I will describe, but only in
sufficient detail to illustrate my subject, the expressive movements,
under different states of the mind, of some few well-known animals. But
before considering them in due succession, it will save much useless
repetition to discuss certain means of expression common to most of
them.

_The emission of Sounds_.--With many kinds of animals, man included,
the vocal organs are efficient in the highest degree as a means of
expression. We have seen, in the last chapter, that when the sensorium
is strongly excited, the muscles of the body are generally thrown into
violent action; and as a consequence, loud sounds are uttered, however
silent the animal may generally be, and although the sounds may be of no
use. Hares and rabbits for instance, never, I believe, use their vocal
organs except in the extremity of suffering; as, when a wounded hare is
killed by the sportsman, or when a young rabbit is caught by a stoat.
Cattle and horses suffer great pain in silence; but when this is
excessive, and especially when associated with terror, they utter
fearful sounds. I have often recognized, from a distance on the Pampas,
the agonized death-bellow of the cattle, when caught by the lasso and
hamstrung. It is said that horses, when attacked by wolves, utter loud
and peculiar screams of distress.

Involuntary and purposeless contractions of the muscles of the chest and
glottis, excited in the above manner, may have first given rise to the
emission of vocal sounds. But the voice is now largely used by many
animals for various purposes; and habit seems to have played an
important part in its employment under other circumstances. Naturalists
have remarked, I believe with truth, that social animals, from
habitually using their vocal organs as a means of intercommunication,
use them on other occasions much more freely than other animals. But
there are marked exceptions to this rule, for instance, with the rabbit.
The principle, also, of association, which is so widely extended in its
power, has likewise played its part. Hence it follows that the voice,
from having been habitually employed as a serviceable aid under certain
conditions, inducing pleasure, pain, rage, &c., is commonly used
whenever the same sensations or emotions are excited, under quite
different conditions, or in a lesser degree.

The sexes of many animals incessantly call for each other during the
breeding-season; and in not a few cases, the male endeavours thus
to charm or excite the female. This, indeed, seems to have been the
primeval use and means of development of the voice, as I have attempted
to show in my 'Descent of Man.' Thus the use of the vocal organs will
have become associated with the anticipation of the strongest pleasure
which animals are capable of feeling. Animals which live in society
often call to each other when separated, and evidently feel much joy
at meeting; as we see with a horse, on the return of his companion, for
whom he has been neighing. The mother calls incessantly for her lost
young ones; for instance, a cow for her calf; and the young of many
animals call for their mothers. When a flock of sheep is scattered, the
ewes bleat incessantly for their lambs, and their mutual pleasure at
coming together is manifest. Woe betide the man who meddles with the
young of the larger and fiercer quadrupeds, if they hear the cry of
distress from their young. Rage leads to the violent exertion of all the
muscles, including those of the voice; and some animals, when enraged,
endeavour to strike terror into their enemies by its power and
harshness, as the lion does by roaring, and the dog by growling. I infer
that their object is to strike terror, because the lion at the same time
erects the hair of its mane, and the dog the hair along its back, and
thus they make themselves appear as large and terrible as possible.
Rival males try to excel and challenge each other by their voices,
and this leads to deadly contests. Thus the use of the voice will have
become associated with the emotion of anger, however it may be aroused.
We have also seen that intense pain, like rage, leads to violent
outcries, and the exertion of screaming by itself gives some relief; and
thus the use of the voice will have become associated with suffering of
any kind.

The cause of widely different sounds being uttered under different
emotions and sensations is a very obscure subject. Nor does the rule
always hold good that there is any marked difference. For instance with
the dog, the bark of anger and that of joy do not differ much,
though they can be distinguished. It is not probable that any precise
explanation of the cause or source of each particular sound, under
different states of the mind, will ever be given. We now that some
animals, after being domesticated, have acquired the habit of uttering
sounds which were not natural to them.[401] Thus domestic dogs, and even
tamed jackals, have learnt to bark, which is a noise not proper to any
species of the genus, with the exception of the _Canis latrans_ of
North America, which is said to bark. Some breeds, also, of the domestic
pigeon have learnt to coo in a new and quite peculiar manner.

The character of the human voice, under the influence of various
emotions, has been discussed by Mr. Herbert Spencer[402] in his
interesting essay on Music. He clearly shows that the voice alters much
under different conditions, in loudness and in quality, that is, in
resonance and _timbre_, in pitch and intervals. No one can listen to an
eloquent orator or preacher, or to a man calling angrily to another, or
to one expressing astonishment, without being struck with the truth of
Mr. Spencer's remarks. It is curious how early in life the modulation of
the voice becomes expressive. With one of my children, under the age of
two years, I clearly perceived that his humph of assent was rendered by
a slight modulation strongly emphatic; and that by a peculiar whine his
negative expressed obstinate determination. Mr. Spencer further shows
that emotional speech, in all the above respects is intimately related
to vocal music, and consequently to instrumental music; and he attempts
to explain the characteristic qualities of both on physiological
grounds--namely, on "the general law that a feeling is a stimulus to
muscular action." It may be admitted that the voice is affected through
this law; but the explanation appears to me too general and vague to
throw much light on the various differences, with the exception of that
of loudness, between ordinary speech and emotional speech, or singing.

This remark holds good, whether we believe that the various qualities
of the voice originated in speaking under the excitement of strong
feelings, and that these qualities have subsequently been transferred
to vocal music; or whether we believe, as I maintain, that the habit of
uttering musical sounds was first developed, as a means of courtship,
in the early progenitors of man, and thus became associated with the
strongest emotions of which they were capable,--namely, ardent love,
rivalry and triumph. That animals utter musical notes is familiar to
every one, as we may daily hear in the singing of birds. It is a more
remarkable fact that an ape, one of the Gibbons, produces an exact
octave of musical sounds, ascending and descending the scale by
halftones; so that this monkey "alone of brute mammals may be said to
sing."[403] From this fact, and from the analogy of other animals, I
have been led to infer that the progenitors of man probably uttered
musical tones, before they had acquired the power of articulate speech;
and that consequently, when the voice is used under any strong emotion,
it tends to assume, through the principle of association, a musical
character. We can plainly perceive, with some of the lower animals,
that the males employ their voices to please the females, and that
they themselves take pleasure in their own vocal utterances; but why
particular sounds are uttered, and why these give pleasure cannot at
present be explained.

That the pitch of the voice bears some relation to certain states
of feeling is tolerably clear. A person gently complaining of
ill-treatment, or slightly suffering, almost always speaks in a
high-pitched voice. Dogs, when a little impatient, often make a
high piping note through their noses, which at once strikes us as
plaintive;[404] but how difficult it is to know whether the sound is
essentially plaintive, or only appears so in this particular case, from
our having learnt by experience what it means! Rengger, states[405]
that the monkeys (_Cebus azaroe_), which he kept in Paraguay, expressed
astonishment by a half-piping, half-snarling noise; anger or impatience,
by repeating the sound _hu hu_ in a deeper, grunting voice; and fright
or pain, by shrill screams. On the other hand, with mankind, deep groans
and high piercing screams equally express an agony of pain. Laughter
maybe either high or low; so that, with adult men, as Haller long ago
remarked,[406] the sound partakes of the character of the vowels (as
pronounced in German) _O_ and _A_; whilst with children and women, it
has more of the character of _E_ and _I_; and these latter vowel-sounds
naturally have, as Helmholtz has shown, a higher pitch than the former;
yet both tones of laughter equally express enjoyment or amusement.

In considering the mode in which vocal utterances express emotion,
we are naturally led to inquire into the cause of what is called
"expression" in music. Upon this point Mr. Litchfield, who has long
attended to the subject of music, has been so kind as to give me the
following remarks:--"The question, what is the essence of musical
'expression' involves a number of obscure points, which, so far as I am
aware, are as yet unsolved enigmas. Up to a certain point, however,
any law which is found to hold as to the expression of the emotions by
simple sounds must apply to the more developed mode of expression in
song, which may be taken as the primary type of all music. A great part
of the emotional effect of a song depends on the character of the action
by which the sounds are produced. In songs, for instance, which express
great vehemence of passion, the effect often chiefly depends on the
forcible utterance of some one or two characteristic passages which
demand great exertion of vocal force; and it will be frequently noticed
that a song of this character fails of its proper effect when sung by a
voice of sufficient power and range to give the characteristic passages
without much exertion. This is, no doubt, the secret of the loss of
effect so often produced by the transposition of a song from one key
to another. The effect is thus seen to depend not merely on the actual
sounds, but also in part on the nature of the action which produces the
sounds. Indeed it is obvious that whenever we feel the 'expression' of
a song to be due to its quickness or slowness of movement--to smoothness
of flow, loudness of utterance, and so on--we are, in fact, interpreting
the muscular actions which produce sound, in the same way in which we
interpret muscular action generally. But this leaves unexplained
the more subtle and more specific effect which we call the MUSICAL
expression of the song--the delight given by its melody, or even by the
separate sounds which make up the melody. This is an effect indefinable
in language--one which, so far as I am aware, no one has been able to
analyse, and which the ingenious speculation of Mr. Herbert Spencer as
to the origin of music leaves quite unexplained. For it is certain that
the MELODIC effect of a series of sounds does not depend in the least on
their loudness or softness, or on their ABSOLUTE pitch. A tune is always
the same tune, whether it is sung loudly or softly, by a child or a man;
whether it is played on a flute or on a trombone. The purely musical
effect of any sound depends on its place in what is technically called
a 'scale;' the same sound producing absolutely different effects on the
ear, according as it is heard in connection with one or another series
of sounds.

"It is on this RELATIVE association of the sounds that all the
essentially characteristic effects which are summed up in the phrase
'musical expression,' depend. But why certain associations of sounds
have such-and-such effects, is a problem which yet remains to be solved.
These effects must indeed, in some way or other, be connected with the
well-known arithmetical relations between the rates of vibration of
the sounds which form a musical scale. And it is possible--but this is
merely a suggestion--that the greater or less mechanical facility with
which the vibrating apparatus of the human larynx passes from one state
of vibration to another, may have been a primary cause of the greater or
less pleasure produced by various sequences of sounds."

But leaving aside these complex questions and confining ourselves to the
simpler sounds, we can, at least, see some reasons for the association
of certain kinds of sounds with certain states of mind. A scream, for
instance, uttered by a young animal, or by one of the members of a
community, as a call for assistance, will naturally be loud, prolonged,
and high, so as to penetrate to a distance. For Helmholtz has shown[407]
that, owing to the shape of the internal cavity of the human ear and its
consequent power of resonance, high notes produce a particularly strong
impression. When male animals utter sounds in order to please the
females, they would naturally employ those which are sweet to the ears
of the species; and it appears that the same sounds are often pleasing
to widely different animals, owing to the similarity of their nervous
systems, as we ourselves perceive in the singing of birds and even in
the chirping of certain tree-frogs giving us pleasure. On the other
hand, sounds produced in order to strike terror into an enemy, would
naturally be harsh or displeasing.

Whether the principle of antithesis has come into play with sounds, as
might perhaps have been expected, is doubtful. The interrupted, laughing
or tittering sounds made by man and by various kinds of monkeys when
pleased, are as different as possible from the prolonged screams of
these animals when distressed. The deep grunt of satisfaction uttered
by a pig, when pleased with its food, is widely different from its harsh
scream of pain or terror. But with the dog, as lately remarked, the
bark of anger and that of joy are sounds which by no means stand in
opposition to each other; and so it is in some other cases.

There is another obscure point, namely, whether the sounds which are
produced under various states of the mind determine the shape of the
mouth, or whether its shape is not determined by independent causes, and
the sound thus modified. When young infants cry they open their mouths
widely, and this, no doubt, is necessary for pouring forth a full volume
of sound; but the mouth then assumes, from a quite distinct cause, an
almost quadrangular shape, depending, as will hereafter be explained, on
the firm closing of the eyelids, and consequent drawing up of the upper
lip. How far this square shape of the mouth modifies the wailing or
crying sound, I am not prepared to say; but we know from the researches
of Helmholtz and others that the form of the cavity of the mouth and
lips determines the nature and pitch of the vowel sounds which are
produced.

It will also be shown in a future chapter that, under the feeling of
contempt or disgust, there is a tendency, from intelligible causes, to
blow out of the mouth or nostrils, and this produces sounds like pooh
or pish. When any one is startled or suddenly astonished, there is an
instantaneous tendency, likewise from an intelligible cause, namely, to
be ready for prolonged exertion, to open the mouth widely, so as to draw
a deep and rapid inspiration. When the next full expiration follows,
the mouth is slightly closed, and the lips, from causes hereafter to be
discussed, are somewhat protruded; and this form of the mouth, if the
voice be at all exerted, produces, according to Helmholtz, the sound of
the vowel _O_. Certainly a deep sound of a prolonged _Oh!_ may be
heard from a whole crowd of people immediately after witnessing any
astonishing spectacle. If, together with surprise, pain be felt, there
is a tendency to contract all the muscles of the body, including those
of the face, and the lips will then be drawn back; and this will perhaps
account for the sound becoming higher and assuming the character of
_Ah!_ or _Ach!_ As fear causes all the muscles of the body to tremble,
the voice naturally becomes tremulous, and at the same time husky from
the dryness of the mouth, owing to the salivary glands failing to act.
Why the laughter of man and the tittering of monkeys should be a rapidly
reiterated sound, cannot be explained. During the utterance of these
sounds, the mouth is transversely elongated by the corners being drawn
backwards and upwards; and of this fact an explanation will be attempted
in a future chapter. But the whole subject of the differences of the
sounds produced under different states of the mind is so obscure, that I
have succeeded in throwing hardly any light on it; and the remarks which
I have made, have but little significance.

[Illustration: Sound producing quills from tail of a porcupine. Fig. 11]

All the sounds hitherto noticed depend on the respiratory organs; but
sounds produced by wholly different means are likewise expressive.
Rabbits stamp loudly on the ground as a signal to their comrades; and
if a man knows how to do so properly, he may on a quiet evening hear the
rabbits answering him all around. These animals, as well as some others,
also stamp on the ground when made angry. Porcupines rattle their quills
and vibrate their tails when angered; and one behaved in this manner
when a live snake was placed in its compartment. The tail of the quills
on the tail are very different from those on the body: they are short,
hollow, thin like a goose-quill, with their ends transversely truncated,
so that they are open; they are supported on long, thin, elastic
foot-stalks. Now, when the tail is rapidly shaken, these hollow quills
strike against each other and produce, as I heard in the presence of Mr.
Bartlett, a peculiar continuous sound. We can, I think, understand
why porcupines have been provided, through the modification of their
protective spines, with this special sound-producing instrument. They
are nocturnal animals, and if they scented or heard a prowling beast of
prey, it would be a great advantage to them in the dark to give warning
to their enemy what they were, and that they were furnished with
dangerous spines. They would thus escape being attacked. They are, as
I may add, so fully conscious of the power of their weapons, that when
enraged they will charge backwards with their spines erected, yet still
inclined backwards.

Many birds during their courtship produce diversified sounds by means of
specially adapted feathers. Storks, when excited, make a loud clattering
noise with their beaks. Some snakes produce a grating or rattling noise.
Many insects stridulate by rubbing together specially modified parts of
their hard integuments. This stridulation generally serves as a
sexual charm or call; but it is likewise used to express different
emotions.[408] Every one who has attended to bees knows that their
humming changes when they are angry; and this serves as a warning that
there is danger of being stung. I have made these few remarks because
some writers have laid so much stress on the vocal and respiratory
organs as having been specially adapted for expression, that it was
advisable to show that sounds otherwise produced serve equally well for
the same purpose.

_Erection of the dermal appendages_.--Hardly any expressive movement is
so general as the involuntary erection of the hairs, feathers and
other dermal appendages; for it is common throughout three of the great
vertebrate classes. These appendages are erected under the excitement
of anger or terror; more especially when these emotions are combined, or
quickly succeed each other. The action serves to make the animal appear
larger and more frightful to its enemies or rivals, and is generally
accompanied by various voluntary movements adapted for the same purpose,
and by the utterance of savage sounds. Mr. Bartlett, who has had such
wide experience with animals of all kinds, does not doubt that this is
the case; but it is a different question whether the power of erection
was primarily acquired for this special purpose.

I will first give a considerable body of facts showing how general this
action is with mammals, birds and reptiles; retaining what I have to
say in regard to man for a future chapter. Mr. Sutton, the intelligent
keeper in the Zoological Gardens, carefully observed for me the
Chimpanzee and Orang; and he states that when they are suddenly
frightened, as by a thunderstorm, or when they are made angry, as by
being teased, their hair becomes erect. I saw a chimpanzee who was
alarmed at the sight of a black coalheaver, and the hair rose all over
his body; he made little starts forward as if to attack the man,
without any real intention of doing so, but with the hope, as the keeper
remarked, of frightening him. The Gorilla, when enraged, is described by
Mr. Ford[409] as having his crest of hair "erect and projecting forward,
his nostrils dilated, and his under lip thrown down; at the same time
uttering his characteristic yell, designed, it would seem, to terrify
his antagonists." I saw the hair on the Anubis baboon, when angered
bristling along the back, from the neck to the loins, but not on
the rump or other parts of the body. I took a stuffed snake into the
monkey-house, and the hair on several of the species instantly became
erect; especially on their tails, as I particularly noticed with the
_Cereopithecus nictitans_. Brehm states[410] that the _Midas aedipus_
(belonging to the American division) when excited erects its mane, in
order, as he adds, to make itself as frightful as possible.

With the Carnivora the erection of the hair seems to be almost
universal, often accompanied by threatening movements, the uncovering of
the teeth and the utterance of savage growls. In the Herpestes, I have
seen the hair on end over nearly the whole body, including the tail; and
the dorsal crest is erected in a conspicuous manner by the Hyaena and
Proteles. The enraged lion erects his mane. The bristling of the hair
along the neck and back of the dog, and over the whole body of the
cat, especially on the tail, is familiar to every one. With the cat it
apparently occurs only under fear; with the dog, under anger and fear;
but not, as far as I have observed, under abject fear, as when a dog is
going to be flogged by a severe gamekeeper. If, however, the dog shows
fight, as sometimes happens, up goes his hair. I have often noticed that
the hair of a dog is particularly liable to rise, if he is half angry
and half afraid, as on beholding some object only indistinctly seen in
the dusk.

I have been assured by a veterinary surgeon that he has often seen the
hair erected on horses and cattle, on which he had operated and was
again going to operate. When I showed a stuffed snake to a Peccary, the
hair rose in a wonderful manner along its back; and so it does with
the boar when enraged. An Elk which gored a man to death in the United
States, is described as first brandishing his antlers, squealing with
rage and stamping on the ground; "at length his hair was seen to rise
and stand on end," and then he plunged forward to the attack.[411] The
hair likewise becomes erect on goats, and, as I hear from Mr. Blyth, on
some Indian antelopes. I have seen it erected on the hairy Ant-eater;
and on the Agouti, one of the Rodents. A female Bat,[412] which reared
her young under confinement, when any one looked into the cage "erected
the fur on her back, and bit viciously at intruding fingers."

Birds belonging to all the chief Orders ruffle their feathers when angry
or frightened. Every one must have seen two cocks, even quite young
birds, preparing to fight with erected neck-hackles; nor can these
feathers when erected serve as a means of defence, for cock-fighters
have found by experience that it is advantageous to trim them. The male
Ruff (_Machetes pugnax_) likewise erects its collar of feathers when
fighting. When a dog approaches a common hen with her chickens, she
spreads out her wings, raises her tail, ruffles all her feathers, and
looking as ferocious as possible, dashes at the intruder. The tail is
not always held in exactly the same position; it is sometimes so much
erected, that the central feathers, as in the accompanying drawing,
almost touch the back. Swans, when angered, likewise raise their wings
and tail, and erect their feathers. They open their beaks, and make by
paddling little rapid starts forwards, against any one who approaches
the water's edge too closely. Tropic birds[413] when disturbed on their
nests are said not to fly away, but "merely to stick out their feathers
and scream." The Barn-owl, when approached "instantly swells out its
plumage, extends its wings and tail, hisses and clacks its mandibles
with force and rapidity."[414] So do other kinds of owls. Hawks, as I am
informed by Mr. Jenner Weir, likewise ruffle their feathers, and spread
out their wings and tail under similar circumstances. Some kinds of
parrots erect their feathers; and I have seen this action in the
Cassowary, when angered at the sight of an Ant-eater. Young cuckoos in
the nest, raise their feathers, open their mouths widely, and make
themselves as frightful as possible.

[Illustration: Hen driving away a dog from her chickens. Fig. 12]

{illust. caption = FIG. 12--Hen driving away a dog from her chickens.
Drawn from life by Mr. Wood.}

[Illustration: Swan driving away an intruder. Fig 13]

{illust. caption = FIG. 13.--Swan driving away an intruder. Drawn from
life by Mr. Wood.}

Small birds, also, as I hear from Mr. Weir, such as various finches,
buntings and warblers, when angry, ruffle all their feathers, or only
those round the neck; or they spread out their wings and tail-feathers.
With their plumage in this state, they rush at each other with open
beaks and threatening gestures. Mr. Weir concludes from his large
experience that the erection of the feathers is caused much more by
anger than by fear. He gives as an instance a hybrid goldfinch of a most
irascible disposition, which when approached too closely by a servant,
instantly assumes the appearance of a ball of ruffled feathers. He
believes that birds when frightened, as a general rule, closely adpress
all their feathers, and their consequently diminished size is often
astonishing. As soon as they recover from their fear or surprise, the
first thing which they do is to shake out their feathers. The best
instances of this adpression of the feathers and apparent shrinking of
the body from fear, which Mr. Weir has noticed, has been in the quail
and grass-parrakeet.[415] The habit is intelligible in these birds from
their being accustomed, when in danger, either to squat on the ground or
to sit motionless on a branch, so as to escape detection. Though, with
birds, anger may be the chief and commonest cause of the erection of the
feathers, it is probable that young cuckoos when looked at in the nest,
and a hen with her chickens when approached by a dog, feel at least some
terror. Mr. Tegetmeier informs me that with game-cocks, the erection of
the feathers on the head has long been recognized in the cock-pit as a
sign of cowardice.

The males of some lizards, when fighting together during their
courtship, expand their throat pouches or frills, and erect their dorsal
crests.[416] But Dr. Gunther does not believe that they can erect their
separate spines or scales.

We thus see how generally throughout the two higher vertebrate classes,
and with some reptiles, the dermal appendages are erected under the
influence of anger and fear. The movement is effected, as we know
from Kolliker's interesting discovery, by the contraction of minute,
unstriped, involuntary muscles,[417] often called _arrectores pili_,
which are attached to the capsules of the separate hairs, feathers, &c.
By the contraction of these muscles the hairs can be instantly erected,
as we see in a dog, being at the same time drawn a little out of their
sockets; they are afterwards quickly depressed. The vast number of these
minute muscles over the whole body of a hairy quadruped is astonishing.
The erection of the hair is, however, aided in some cases, as with
that on the head of a man, by the striped and voluntary muscles of the
underlying _panniculus carnosus_. It is by the action of these latter
muscles, that the hedgehog erects its spines. It appears, also, from the
researches of Leydig[418] and others, that striped fibres extend from
the panniculus to some of the larger hairs, such as the vibrissae of
certain quadrupeds. The _arrectores pili_ contract not only under the
above emotions, but from the application of cold to the surface.
I remember that my mules and dogs, brought from a lower and warmer
country, after spending a night on the bleak Cordillera, had the hair
all over their bodies as erect as under the greatest terror. We see the
same action in our own _goose-skin_ during the chill before a fever-fit.
Mr. Lister has also found,[419] that tickling a neighbouring part of the
skin causes the erection and protrusion of the hairs.

From these facts it is manifest that the erection of the dermal
appendages is a reflex action, independent of the will; and this action
must be looked at, when, occurring under the influence of anger or
fear, not as a power acquired for the sake of some advantage, but as an
incidental result, at least to a large extent, of the sensorium being
affected. The result, in as far as it is incidental, may be compared
with the profuse sweating from an agony of pain or terror. Nevertheless,
it is remarkable how slight an excitement often suffices to cause the
hair to become erect; as when two dogs pretend to fight together in
play. We have, also, seen in a large number of animals, belonging to
widely distinct classes, that the erection of the hair or feathers is
almost always accompanied by various voluntary movements--by threatening
gestures, opening the mouth, uncovering the teeth, spreading out of the
wings and tail by birds, and by the utterance of harsh sounds; and the
purpose of these voluntary movements is unmistakable. Therefore it seems
hardly credible that the co-ordinated erection of the dermal appendages,
by which the animal is made to appear larger and more terrible to its
enemies or rivals, should be altogether an incidental and purposeless
result of the disturbance of the sensorium. This seems almost as
incredible as that the erection by the hedgehog of its spines, or of
the quills by the porcupine, or of the ornamental plumes by many birds
during their courtship, should all be purposeless actions.

We here encounter a great difficulty. How can the contraction of the
unstriped and involuntary _arrectores pili_ have been co-ordinated with
that of various voluntary muscles for the same special purpose? If
we could believe that the arrectores primordially had been voluntary
muscles, and had since lost their stripes and become involuntary, the
case would be comparatively simple. I am not, however, aware that there
is any evidence in favour of this view; although the reversed transition
would not have presented any great difficulty, as the voluntary muscles
are in an unstriped condition in the embryos of the higher animals, and
in the larvae of some crustaceans. Moreover in the deeper layers of the
skin of adult birds, the muscular network is, according to Leydig,[420]
in a transitional condition; the fibres exhibiting only indications of
transverse striation.

Another explanation seems possible. We may admit that originally the
_arrectores pili_ were slightly acted on in a direct manner, under the
influence of rage and terror, by the disturbance of the nervous system;
as is undoubtedly the case with our so-called _goose-skin_ before a
fever-fit. Animals have been repeatedly excited by rage and terror
during many generations; and consequently the direct effects of the
disturbed nervous system on the dermal appendages will almost
certainly have been increased through habit and through the tendency
of nerve-force to pass readily along accustomed channels. We shall
find this view of the force of habit strikingly confirmed in a future
chapter, where it will be shown that the hair of the insane is affected
in an extraordinary manner, owing to their repeated accesses of fury
and terror. As soon as with animals the power of erection had thus
been strengthened or increased, they must often have seen the hairs
or feathers erected in rival and enraged males, and the bulk of their
bodies thus increased. In this case it appears possible that they might
have wished to make themselves appear larger and more terrible to their
enemies, by voluntarily assuming a threatening attitude and uttering
harsh cries; such attitudes and utterances after a time becoming through
habit instinctive. In this manner actions performed by the contraction
of voluntary muscles might have been combined for the same special
purpose with those effected by involuntary muscles. It is even possible
that animals, when excited and dimly conscious of some change in the
state of their hair, might act on it by repeated exertions of their
attention and will; for we have reason to believe that the will is
able to influence in an obscure manner the action of some unstriped or
involuntary muscles, as in the period of the peristaltic movements
of the intestines, and in the contraction of the bladder. Nor must we
overlook the part which variation and natural selection may have played;
for the males which succeeded in making themselves appear the most
terrible to their rivals, or to their other enemies, if not of
overwhelming power, will on an average have left more offspring to
inherit their characteristic qualities, whatever these may be and
however first acquired, than have other males.

_The inflation of the body, and other means of exciting fear in an
enemy_.--Certain Amphibians and Reptiles, which either have no spines
to erect, or no muscles by which they can be erected, enlarge themselves
when alarmed or angry by inhaling air. This is well known to be the case
with toads and frogs. The latter animal is made, in AEsop's fable of
the 'Ox and the Frog,' to blow itself up from vanity and envy until
it burst. This action must have been observed during the most ancient
times, as, according to Mr. Hensleigh Wedgwood,[421] the word _toad_
expresses in all the languages of Europe the habit of swelling. It has
been observed with some of the exotic species in the Zoological Gardens;
and Dr. Gunther believes that it is general throughout the group.
Judging from analogy, the primary purpose probably was to make the body
appear as large and frightful as possible to an enemy; but another, and
perhaps more important secondary advantage is thus gained. When frogs
are seized by snakes, which are their chief enemies, they enlarge
themselves wonderfully; so that if the snake be of small size, as Dr.
Gunther informs me, it cannot swallow the frog, which thus escapes being
devoured.

Chameleons and some other lizards inflate themselves when angry. Thus
a species inhabiting Oregon, the _Tapaya Douglasii_, is slow in its
movements and does not bite, but has a ferocious aspect; "when irritated
it springs in a most threatening manner at anything pointed at it, at
the same time opening its mouth wide and hissing audibly, after which it
inflates its body, and shows other marks of anger."[422]

Several kinds of snakes likewise inflate themselves when irritated.
The puff-adder (_Clotho arietans_) is remarkable in this respect; but
I believe, after carefully watching these animals, that they do not
act thus for the sake of increasing their apparent bulk, but simply
for inhaling a large supply of air, so as to produce their surprisingly
loud, harsh, and prolonged hissing sound. The Cobras-de-capello, when
irritated, enlarge themselves a little, and hiss moderately; but, at
the same time they lift their heads aloft, and dilate by means of their
elongated anterior ribs, the skin on each side of the neck into a large
flat disk,--the so-called hood. With their widely opened mouths, they
then assume a terrific aspect. The benefit thus derived ought to be
considerable, in order to compensate for the somewhat lessened rapidity
(though this is still great) with which, when dilated, they can strike
at their enemies or prey; on the same principle that a broad, thin piece
of wood cannot be moved through the air so quickly as a small round
stick. An innocuous snake, the _Trovidonotus macrophthalmus_, an
inhabitant of India, likewise dilates its neck when irritated;
and consequently is often mistaken for its compatriot, the deadly
Cobra.[423] This resemblance perhaps serves as some protection to the
Tropidonotus.

Another innocuous species, the Dasypeltis of South Africa, blows itself
out, distends its neck, hisses and darts at an intruder.[424] Many other
snakes hiss under similar circumstances. They also rapidly vibrate
their protruded tongues; and this may aid in increasing their terrific
appearance.

Snakes possess other means of producing sounds besides hissing. Many
years ago I observed in South America that a venomous Trigonocephalus,
when disturbed, rapidly vibrated the end of its tail, which striking
against the dry grass and twigs produced a rattling noise that could be
distinctly heard at the distance of six feet.[425] The deadly and fierce
_Echis carinata_ of India produces "a curious prolonged, almost hissing
sound in a very different manner, namely by rubbing the sides of the
folds of its body against each other," whilst the head remains in almost
the same position. The scales on the sides, and not on other parts of
the body, are strongly keeled, with the keels toothed like a saw; and as
the coiled-up animal rubs its sides together, these grate against each
other.[426] Lastly, we have the well-known case of the Rattle-snake. He
who has merely shaken the rattle of a dead snake, can form no just idea
of the sound produced by the living animal. Professor Shaler states that
it is indistinguishable from that made by the male of a large Cicada
(an Homopterous insect), which inhabits the same district.[427] In the
Zoological Gardens, when the rattle-snakes and puff-adders were greatly
excited at the same time, I was much struck at the similarity of the
sound produced by them; and although that made by the rattle-snake
is louder and shriller than the hissing of the puff-adder, yet when
standing at some yards distance I could scarcely distinguish the two.
For whatever purpose the sound is produced by the one species, I can
hardly doubt that it serves for the same purpose in the other species;
and I conclude from the threatening gestures made at the same time by
many snakes, that their hissing,--the rattling of the rattle-snake and
of the tail of the Trigonocephalus,--the grating of the scales of the
Echis,--and the dilatation of the hood of the Cobra,--all subserve the
same end, namely, to make them appear terrible to their enemies.[428]

It seems at first a probable conclusion that venomous snakes, such
as the foregoing, from being already so well defended by their
poison-fangs, would never be attacked by any enemy; and consequently
would have no need to excite additional terror. But this is far from
being the case, for they are largely preyed on in all quarters of the
world by many animals. It is well known that pigs are employed in the
United States to clear districts infested with rattle-snakes, which they
do most effectually.[429] In England the hedgehog attacks and devours
the viper. In India, as I hear from Dr. Jerdon, several kinds of hawks,
and at least one mammal, the Herpestes, kill cobras and other venomous
species;[430] and so it is in South Africa. Therefore it is by no means
improbable that any sounds or signs by which the venomous species could
instantly make themselves recognized as dangerous, would be of more
service to them than to the innocuous species which would not be able,
if attacked, to inflict any real injury.

Having said thus much about snakes, I am tempted to add a few remarks
on the means by which the rattle of the rattle-snake was probably
developed. Various animals, including some lizards, either curl or
vibrate their tails when excited. This is the case with many kinds
of snakes.[431] In the Zoological Gardens, an innocuous species, the
_Coronella Sayi_, vibrates its tail so rapidly that it becomes almost
invisible. The Trigonocephalus, before alluded to, has the same habit;
and the extremity of its tail is a little enlarged, or ends in a bead.
In the Lachesis, which is so closely allied to the rattle-snake that
it was placed by Linnaeus in the same genus, the tail ends in a single,
large, lancet-shaped point or scale. With some snakes the skin, as
Professor Shaler remarks, "is more imperfectly detached from the region
about the tail than at other parts of the body." Now if we suppose that
the end of the tail of some ancient American species was enlarged, and
was covered by a single large scale, this could hardly have been
cast off at the successive moults. In this case it would have been
permanently retained, and at each period of growth, as the snake grew
larger, a new scale, larger than the last, would have been formed
above it, and would likewise have been retained. The foundation for the
development of a rattle would thus have been laid; and it would have
been habitually used, if the species, like so many others, vibrated its
tail whenever it was irritated. That the rattle has since been specially
developed to serve as an efficient sound-producing instrument, there can
hardly be a doubt; for even the vertebrae included within the extremity
of the tail have been altered in shape and cohere. But there is no
greater improbability in various structures, such as the rattle of
the rattle-snake,--the lateral scales of the Echis,--the neck with
the included ribs of the Cobra,--and the whole body of the
puff-adder,--having been modified for the sake of warning and
frightening away their enemies, than in a bird, namely, the wonderful
Secretary-hawk (_Gypogeranus_) having had its whole frame modified for
the sake of killing snakes with impunity. It is highly probable, judging
from what we have before seen, that this bird would ruffle its feathers
whenever it attacked a snake; and it is certain that the Herpestes, when
it eagerly rushes to attack a snake, erects the hair all over its
body, and especially that on its tail.[432] We have also seen that some
porcupines, when angered or alarmed at the sight of a snake, rapidly
vibrate their tails, thus producing a peculiar sound by the striking
together of the hollow quills. So that here both the attackers and the
attacked endeavour to make themselves as dreadful as possible to each
other; and both possess for this purpose specialised means, which, oddly
enough, are nearly the same in some of these cases. Finally we can see
that if, on the one hand, those individual snakes, which were best able
to frighten away their enemies, escaped best from being devoured; and
if, on the other hand, those individuals of the attacking enemy survived
in larger numbers which were the best fitted for the dangerous task of
killing and devouring venomous snakes;--then in the one case as in the
other, beneficial variations, supposing the characters in question to
vary, would commonly have been preserved through the survival of the
fittest.

_The Drawing back and pressure of the Ears to the Head_.--The ears
through their movements are highly expressive in many animals; but in
some, such as man, the higher apes, and many ruminants, they fail in
this respect. A slight difference in position serves to express in the
plainest manner a different state of mind, as we may daily see in the
dog; but we are here concerned only with the ears being drawn closely
backwards and pressed to the head. A savage frame of mind is thus shown,
but only in the case of those animals which fight with their teeth; and
the care which they take to prevent their ears being seized by their
antagonists, accounts for this position. Consequently, through habit
and association, whenever they feel slightly savage, or pretend in their
play to be savage, their ears are drawn back. That this is the true
explanation may be inferred from the relation which exists in very many
animals between their manner of fighting and the retraction of their
ears.

All the Carnivora fight with their canine teeth, and all, as far as I
have observed, draw their ears back when feeling savage. This may be
continually seen with dogs when fighting in earnest, and with puppies
fighting in play. The movement is different from the falling down
and slight drawing back of the ears, when a dog feels pleased and is
caressed by his master. The retraction of the ears may likewise be seen
in kittens fighting together in their play, and in full-grown cats when
really savage, as before illustrated in fig. 9 (p. 58). Although their
ears are thus to a large extent protected, yet they often get much torn
in old male cats during their mutual battles. The same movement is very
striking in tigers, leopards, &c., whilst growling over their food in
menageries. The lynx has remarkably long ears; and their retraction,
when one of these animals is approached in its cage, is very
conspicuous, and is eminently expressive of its savage disposition. Even
one of the Eared Seals, the _Otariapusilla_, which has very small ears,
draws them backwards, when it makes a savage rush at the legs of its
keeper.

When horses fight together they use their incisors for biting, and
their fore-legs for striking, much more than they do their hind-legs
for kicking backwards. This has been observed when stallions have broken
loose and have fought together, and may likewise be inferred from the
kind of wounds which they inflict on each other. Every one recognizes
the vicious appearance which the drawing back of the ears gives to a
horse. This movement is very different from that of listening to a
sound behind. If an ill-tempered horse in a stall is inclined to kick
backwards, his ears are retracted from habit, though he has no intention
or power to bite. But when a horse throws up both hind-legs in play, as
when entering an open field, or when just touched by the whip, he does
not generally depress his ears, for he does not then feel vicious.
Guanacoes fight savagely with their teeth; and they must do so
frequently, for I found the hides of several which I shot in Patagonia
deeply scored. So do camels; and both these animals, when savage, draw
their ears closely backwards. Guanacoes, as I have noticed, when not
intending to bite, but merely to spit their offensive saliva from a
distance at an intruder, retract their ears. Even the hippopotamus, when
threatening with its widely-open enormous mouth a comrade, draws back
its small ears, just like a horse.

Now what a contrast is presented between the foregoing animals and
cattle, sheep, or goats, which never use their teeth in fighting, and
never draw back their ears when enraged! Although sheep and goats appear
such placid animals, the males often join in furious contests. As deer
form a closely related family, and as I did not know that they ever
fought with their teeth, I was much surprised at the account given by
Major Ross King of the Moose-deer in Canada. He says, when "two
males chance to meet, laying back their ears and gnashing their teeth
together, they rush at each other with appalling fury."[433] But Mr.
Bartlett informs me that some species of deer fight savagely with their
teeth, so that the drawing back of the ears by the moose accords with
our rule. Several kinds of kangaroos, kept in the Zoological Gardens,
fight by scratching with their fore-feet and by kicking with their
hind-legs; but they never bite each other, and the keepers have never
seen them draw back their ears when angered. Rabbits fight chiefly by
kicking and scratching, but they likewise bite each other; and I
have known one to bite off half the tail of its antagonist. At the
commencement of their battles they lay back their ears, but afterwards,
as they bound over and kick each other, they keep their ears erect, or
move them much about.

Mr. Bartlett watched a wild boar quarrelling rather savagely with his
sow; and both had their mouths open and their ears drawn backwards.
But this does not appear to be a common action with domestic pigs when
quarrelling. Boars fight together by striking upwards with their
tusks; and Mr. Bartlett doubts whether they then draw back their ears.
Elephants, which in like manner fight with their tusks, do not retract
their ears, but, on the contrary, erect them when rushing at each other
or at an enemy.

The rhinoceroses in the Zoological Gardens fight with their nasal horns,
and have never been seen to attempt biting each other except in play;
and the keepers are convinced that they do not draw back their ears,
like horses and dogs, when feeling savage. The following statement,
therefore, by Sir S. Baker[434] is inexplicable, namely, that a
rhinoceros, which he shot in North Africa, "had no ears; they had
been bitten off close to the head by another of the same species while
fighting; and this mutilation is by no means uncommon."

Lastly, with respect to monkeys. Some kinds, which have moveable ears,
and which fight with their teeth--for instance the _Cereopithecus
ruber_--draw back their ears when irritated just like dogs; and they
then have a very spiteful appearance. Other kinds, as the _Inuus
ecaudatus_, apparently do not thus act. Again, other kinds--and this
is a great anomaly in comparison with most other animals--retract their
ears, show their teeth, and jabber, when they are pleased by being
caressed. I observed this in two or three species of Macacus, and in
the _Cynopithecus niger_. This expression, owing to our familiarity
with dogs, would never be recognized as one of joy or pleasure by those
unacquainted with monkeys.

_Erection of the Ears_.--This movement requires hardly any notice. All
animals which have the power of freely moving their ears, when they are
startled, or when they closely observe any object, direct their ears
to the point towards which they are looking, in order to hear any sound
from this quarter. At the same time they generally raise their heads,
as all their organs of sense are there situated, and some of the smaller
animals rise on their hind-legs. Even those kinds which squat on the
ground or instantly flee away to avoid danger, generally act momentarily
in this manner, in order to ascertain the source and nature of the
danger. The head being raised, with erected ears and eyes directed
forwards, gives an unmistakable expression of close attention to any
animal.


CHAPTER V. -- SPECIAL EXPRESSIONS OF ANIMALS.

The Dog, various expressive movements
of--Cats--Horses--Ruminants--Monkeys, their expression of joy and
affection--Of pain--Anger--Astonishment and Terror.


_The Dog_.--I have already described (figs. 5 and 1) the appearance of
a dog approaching another dog with hostile intentions, namely, with
erected ears, eyes intently directed forwards, hair on the neck and back
bristling, gait remarkably stiff, with the tail upright and rigid. So
familiar is this appearance to us, that an angry man is sometimes said
"to have his back up." Of the above points, the stiff gait and upright
tail alone require further discussion. Sir C. Bell remarks[501] that,
when a tiger or wolf is struck by its keeper and is suddenly roused to
ferocity, every muscle is in tension, and the limbs are in an attitude
of strained exertion, prepared to spring. This tension of the muscles
and consequent stiff gait may be accounted for on the principle of
associated habit, for anger has continually led to fierce struggles,
and consequently to all the muscles of the body having been violently
exerted. There is also reason to suspect that the muscular system
requires some short preparation, or some degree of innervation, before
being brought into strong action. My own sensations lead me to this
inference; but I cannot discover that it is a conclusion admitted by
physiologists. Sir J. Paget, however, informs me that when muscles are
suddenly contracted with the greatest force, without any preparation,
they are liable to be ruptured, as when a man slips unexpectedly; but
that this rarely occurs when an action, however violent, is deliberately
performed.

With respect to the upright position of the tail, it seems to depend
(but whether this is really the case I know not) on the elevator muscles
being more powerful than the depressors, so that when all the muscles
of the hinder part of the body are in a state of tension, the tail is
raised. A dog in cheerful spirits, and trotting before his master with
high, elastic steps, generally carries his tail aloft, though it is not
held nearly so stiffly as when he is angered. A horse when first turned
out into an open field, may be seen to trot with long elastic strides,
the head and tail being held high aloft. Even cows when they frisk about
from pleasure, throw up their tails in a ridiculous fashion. So it is
with various animals in the Zoological Gardens. The position of the
tail, however, in certain cases, is determined by special circumstances;
thus as soon as a horse breaks into a gallop, at full speed, he always
lowers his tail, so that as little resistance as possible may be offered
to the air.

When a dog is on the point of springing on his antagonist, he utters a
savage growl; the ears are pressed closely backwards, and the upper lip
(fig. 14) is retracted out of the way of his teeth, especially of his
canines. These movements may be observed with dogs and puppies in
their play. But if a dog gets really savage in his play, his expression
immediately changes. This, however, is simply due to the lips and ears
being drawn back with much greater energy. If a dog only snarls at
another, the lip is generally retracted on one side alone, namely
towards his enemy.

[Illustration: Head of snarling Dog. Fig 14]

{illust. caption = FIG. 14.--Head of snarling Dog. From life, by Mr.
Wood.

The movements of a dog whilst exhibiting affection towards his master
were described (figs. 6 and 8) in our second chapter. These consist
in the head and whole body being lowered and thrown into flexuous
movements, with the tail extended and wagged from side to side. The ears
fall down and are drawn somewhat backwards, which causes the eyelids to
be elongated, and alters the whole appearance of the face. The lips hang
loosely, and the hair remains smooth. All these movements or gestures
are explicable, as I believe, from their standing in complete antithesis
to those naturally assumed by a savage dog under a directly opposite
state of mind. When a man merely speaks to, or just notices, his dog, we
see the last vestige of these movements in a slight wag of the tail,
without any other movement of the body, and without even the ears being
lowered. Dogs also exhibit their affection by desiring to rub against
their masters, and to be rubbed or patted by them. Gratiolet explains
the above gestures of affection in the following manner: and the reader
can judge whether the explanation appears satisfactory. Speaking of
animals in general, including the dog, he says,[502] "C'est toujours la
partie la plus sensible de leurs corps qui recherche les caresses ou les
donne. Lorsque toute la longueur des flancs et du corps est sensible,
l'animal serpente et rampe sous les caresses; et ces ondulations se
propageant le long des muscles analogues des segments jusqu'aux
extremites de la colonne vertebrale, la queue se ploie et s'agite."
Further on, he adds, that dogs, when feeling affectionate, lower their
ears in order to exclude all sounds, so that their whole attention may
be concentrated on the caresses of their master! Dogs have another and
striking way of exhibiting their affection, namely, by licking the hands
or faces of their masters. They sometimes lick other dogs, and then it
is always their chops. I have also seen dogs licking cats with whom they
were friends. This habit probably originated in the females carefully
licking their puppies--the dearest object of their love--for the sake of
cleansing them. They also often give their puppies, after a short
absence, a few cursory licks, apparently from affection. Thus the habit
will have become associated with the emotion of love, however it may
afterwards be aroused. It is now so firmly inherited or innate, That it
is transmitted equally to both sexes. A female terrier of mine lately
had her puppies destroyed, and though at all times a very affectionate
creature, I was much struck with the manner in which she then tried to
satisfy her instinctive maternal love by expending it on me; and her
desire to lick my hands rose to an insatiable passion.

The same principle probably explains why dogs, when feeling
affectionate, like rubbing against their masters and being rubbed or
patted by them, for from the nursing of their puppies, contact with
a beloved object has become firmly associated in their minds with the
emotion of love. The feeling of affection of a dog towards his master is
combined with a strong sense of submission, which is akin to fear. Hence
dogs not only lower their bodies and crouch a little as they approach
their masters, but sometimes throw themselves on the ground with
their bellies upwards. This is a movement as completely opposite as is
possible to any show of resistance. I formerly possessed a large dog
who was not at all afraid to fight with other dogs; but a wolf-like
shepherd-dog in the neighbourhood, though not ferocious and not so
powerful as my dog, had a strange influence over him. When they met on
the road, my dog used to run to meet him, with his tail partly tucked in
between his legs and hair not erected; and then he would throw himself
on the ground, belly upwards. By this action he seemed to say more
plainly than by words, "Behold, I am your slave." A pleasurable and
excited state of mind, associated with affection, is exhibited by some
dogs in a very peculiar manner, namely, by grinning. This was noticed
long ago by Somerville, who says, And with a courtly grin, the fawning
bound Salutes thee cow'ring, his wide op'ning nose Upward he curls, and
his large sloe-back eyes Melt in soft blandishments, and humble joy.'
_The Chase_, book i. Sir W. Scott's famous Scotch greyhound, Maida, had
this habit, and it is common with terriers. I have also seen it in a
Spitz and in a sheep-dog. Mr. Riviere, who has particularly attended
to this expression, informs me that it is rarely displayed in a perfect
manner, but is quite common in a lesser degree. The upper lip during the
act of grinning is retracted, as in snarling, so that the canines are
exposed, and the ears are drawn backwards; but the general appearance
of the animal clearly shows that anger is not felt. Sir C. Bell[503]
remarks "Dogs, in their expression of fondness, have a slight eversion
of the lips, and grin and sniff amidst their gambols, in a way that
resembles laughter." Some persons speak of the grin as a smile, but
if it had been really a smile, we should see a similar, though more
pronounced, movement of the lips and ears, when dogs utter their bark
of joy; but this is not the case, although a bark of joy often follows
a grin. On the other hand, dogs, when playing with their comrades
or masters, almost always pretend to bite each other; and they then
retract, though not energetically, their lips and ears. Hence I suspect
that there is a tendency in some dogs, whenever they feel lively
pleasure combined with affection, to act through habit and association
on the same muscles, as in playfully biting each other, or their
masters' hands. I have described, in the second chapter, the gait and
appearance of a dog when cheerful, and the marked antithesis presented
by the same animal when dejected and disappointed, with his head, ears,
body, tail, and chops drooping, and eyes dull. Under the expectation of
any great pleasure, dogs bound and jump about in an extravagant manner,
and bark for joy. The tendency to bark under this state of mind is
inherited, or runs in the breed: greyhounds rarely bark, whilst the
Spitz-dog barks so incessantly on starting for a walk with his master
that he becomes a nuisance.

An agony of pain is expressed by dogs in nearly the same way as by many
other animals, namely, by howling writhing, and contortions of the
whole body. Attention is shown by the head being raised, with the ears
erected, and eyes intently directed towards the object or quarter under
observation. If it be a sound and the source is not known, the head is
often turned obliquely from side to side in a most significant manner,
apparently in order to judge with more exactness from what point the
sound proceeds. But I have seen a dog greatly surprised at a new noise,
turning, his head to one side through habit, though he clearly perceived
the source of the noise. Dogs, as formerly remarked, when their
attention is in any way aroused, whilst watching some object, or
attending to some sound, often lift up one paw (fig. 4) and keep it
doubled up, as if to make a slow and stealthy approach. A dog under
extreme terror will throw himself down, howl, and void his excretions;
but the hair, I believe, does not become erect unless some anger is
felt. I have seen a dog much terrified at a band of musicians who
were playing loudly outside the house, with every muscle of his body
trembling, with his heart palpitating so quickly that the beats could
hardly be counted, and panting for breath with widely open mouth, in
the same manner as a terrified man does. Yet this dog had not exerted
himself; he had only wandered slowly and restlessly about the room, and
the day was cold. Even a very slight degree of fear is invariably shown
by the tail being tucked in between the legs. This tucking in of the
fail is accompanied by the ears being drawn backwards; but they are not
pressed closely to the head,nas in snarling, and they are not lowered,
as when a dog is pleased or affectionate. When two young dogs chase
each other in play, the one that runs away always keeps his tail tucked
inwards. So it is when a dog, in the highest spirits, careers like a mad
creature round and round his master in circles, or in figures of eight.
He then acts as if another dog were chasing him. This curious kind of
play, which must be familiar to every one who has attended to dogs,
is particularly apt to be excited, after the animal has been a little
startled or frightened, as by his master suddenly jumping out on him in
the dusk. In this case, as well as when two young dogs are chasing each
other in play, it appears as if the one that runs away was afraid of the
other catching him by the tail; but as far as I can find out, dogs very
rarely catch each other in this manner. I asked a gentleman, who
had kept foxhounds all his life, and be applied to other experienced
sportsmen, whether they had ever seen hounds thus seize a fox; but they
never had. It appears that when a dog is chased, or when in danger of
being struck behind, or of anything falling on him, in all these cases
he wishes to withdraw as quickly as possible his whole hind-quarters,
and that from some sympathy or connection between the muscles, the tail
is then drawn closely inwards. A similarly connected movement between
the hind-quarters and the tail may be observed in the hyaena. Mr.
Bartlett informs me that when two of these animals fight together, they
are mutually conscious of the wonderful power of each other's jaws, and
are extremely cautious. They well know that if one of their legs were
seized, the bone would instantly be crushed into atoms; hence they
approach each other kneeling, with their legs turned as much as possible
inwards, and with their whole bodies bowed, so as not to present any
salient point; the tail at the same time being closely tucked in between
the legs. In this attitude they approach each other sideways, or even
partly backwards. So again with deer, several of the species, when
savage and fighting, tuck in their tails. When one horse in a field
tries to bite the hind-quarters of another in play, or when a rough boy
strikes a donkey from behind, the hind-quarters and the tail are drawn
in, though it does not appear as if this were done merely to save
the tail from being injured. We have also seen the reverse of these
movements; for when an animal trots with high elastic steps, the tail
is almost always carried aloft. As I have said, when a dog is chased and
runs away, he keeps his ears directed backwards but still open; and this
is clearly done for the sake of hearing the footsteps of his pursuer.
From habit the ears are often held in this same position, and the tail
tucked in, when the danger is obviously in front. I have repeatedly
noticed, with a timid terrier of mine, that when she is afraid of some
object in front, the nature of which she perfectly knows and does not
need to reconnoitre, yet she will for a long time hold her ears and tail
in this position, looking the image of discomfort. Discomfort, without
any fear, is similarly expressed: thus, one day I went out of doors,
just at the time when this same dog knew that her dinner would be
brought. I did not call her, but she wished much to accompany me, and at
the same time she wished much for her dinner; and there she stood, first
looking one way and then the other, with her tail tucked in and
ears drawn back, presenting an unmistakable appearance of perplexed
discomfort. Almost all the expressive movements now described, with the
exception of the grinning from joy, are innate or instinctive, for they
are common to all the individuals, young and old, of all the breeds.
Most of them are likewise common to the aboriginal parents of the dog,
namely the wolf and jackal; and some of them to other species of the
same group. Tamed wolves and jackals, when caressed by their masters,
jump about for joy, wag their tails, lower their ears, lick their
master's hands, crouch down, and even throw themselves on the ground
belly upwards.[504] I have seen a rather fox-like African jackal, from
the Gaboon, depress its ears when caressed. Wolves and jackals, when
frightened, certainly tuck in their tails; and a tamed jackal has been
described as careering round his master in circles and figures of eight,
like a dog, with his tail between his legs. It has been stated[505]
that foxes, however tame, never display any of the above expressive
movements; but this is not strictly accurate. Many years ago I observed
in the Zoological Gardens, and recorded the fact at the time, that a
very tame English fox, When caressed by the keeper, wagged its tail,
depressed its ears, and then threw itself on the ground, belly upwards.
The black fox of North America likewise depressed its ears in a slight
degree. But I believe that foxes never lick the hands of their masters,
and I have been assured that when frightened they never tuck in their
tails. If the explanation which I have given of the expression of
affection in dogs be admitted, then it would appear that animals
which have never been domesticated--namely wolves, jackals, and even
foxes--have nevertheless acquired, through the principle of antithesis,
certain expressive gestures; for it is Dot probable that these animals,
confined in cages, should have learnt them by imitating dogs.

_Cats_.--I have already described the actions of a cat (fig. 9), when
feeling savage and not terrified. She assumes a crouching attitude and
occasionally protrudes her fore-feet, with the claws exserted ready
for striking. The tail is extended, being curled or lashed from side to
side. The hair is not erected--at least it was not so in the few cases
observed by me. The ears are drawn closely backwards and the teeth are
shown. Low savage growls are uttered. We can understand why the attitude
assumed by a cat when preparing to fight with another cat, or in any way
greatly irritated, is so widely different from that of a dog approaching
another dog with hostile intentions; for the cat uses her fore-feet for
striking, and this renders a crouching position convenient or necessary.
She is also much more accustomed than a dog to lie concealed and
suddenly spring on her prey. No cause can be assigned with certainty for
the tail being lashed or curled from side to side. This habit is common
to many other animals--for instance, to the puma, when prepared to
spring;[506] but it is not common to dogs, or to foxes, as I infer from
Mr. St. John's account of a fox lying in wait and seizing a hare. We
have already seen that some kinds of lizards and various snakes, when
excited, rapidly vibrate the tips of their tails. It would appear as
if, under strong excitement, there existed an uncontrollable desire for
movement of some kind, owing to nerve-force being freely liberated from
the excited sensorium; and that as the tail is left free, and as its
movement does not disturb the general position of the body, it is curled
or lashed about.

All the movements of a cat, when feeling affectionate, are in complete
antithesis to those just described. She now stands upright, with
slightly arched back, tail perpendicularly raised, and ears erected;
and she rubs her cheeks and flanks against her master or mistress. The
desire to rub something is so strong in cats under this state of mind,
that they may often be seen rubbing themselves against the legs of
chairs or tables, or against door-posts. This manner of expressing
affection probably originated through association, as in the case of
dogs, from the mother nursing and fondling her young; and perhaps from
the young themselves loving each other and playing together. Another
and very different gesture, expressive of pleasure, has already been
described, namely, the curious manner in which young and even old cats,
when pleased, alternately protrude their fore-feet, with separated toes,
as if pushing against and sucking their mother's teats. This habit is so
far analogous to that of rubbing against something, that both apparently
are derived from actions performed during the nursing period. Why cats
should show affection by rubbing so much more than do dogs, though
the latter delight in contact with their masters, and why cats only
occasionally lick the hands of their friends, whilst dogs always do so,
I cannot say. Cats cleanse themselves by licking their own coats more
regularly than do dogs. On the other hand, their tongues seem less well
fitted for the work than the longer and more flexible tongues of dogs.

[Illustration: Cat terrified at a dog.  Fig.15]

Cats, when terrified, stand at full height, and arch their backs in a
well-known and ridiculous fashion. They spit, hiss, or growl. The hair
over the whole body, and especially on the tail, becomes erect. In the
instances observed by me the basal part of the tail was held upright,
the terminal part being thrown on one side; but sometimes the tail (see
fig. 15) is only a little raised, and is bent almost from the base
to one side. The ears are drawn back, and the teeth exposed. When two
kittens are playing together, the one often thus tries to frighten the
other. From what we have seen in former chapters, all the above points
of expression are intelligible, except the extreme arching of the back.
I am inclined to believe that, in the same manner as many birds, whilst
they ruffle their feathers, spread out their wings and tail, to make
themselves look as big as possible, so cats stand upright at their full
height, arch their backs, often raise the basal part of the tail, and
erect their hair, for the same purpose. The lynx, when attacked, is said
to arch its back, and is thus figured by Brehm. But the keepers in the
Zoological Gardens have never seen any tendency to this action in the
larger feline animals, such as tigers, lions, &c.; and these have little
cause to be afraid of any other animal.

Cats use their voices much as a means of expression, and they utter,
under various emotions and desires, at least six or seven different
sounds. The purr of satisfaction, which is made during both inspiration
and expiration, is one of the most curious. The puma, cheetah, and
ocelot likewise purr; but the tiger, when pleased, "emits a peculiar
short snuffle, accompanied by the closure of the eyelids."[507] It is
said that the lion, jaguar, and leopard, do not purr.


_Horses_.--Horses when savage draw their ears closely back, protrude
their heads, and partially uncover their incisor teeth, ready for
biting. When inclined to kick behind, they generally, through habit,
draw back their ears; and their eyes are turned backwards in a peculiar
manner.[508] When pleased, as when some coveted food is brought to them
in the stable, they raise and draw in their heads, prick their ears,
and looking intently towards their friend, often whinny. Impatience is
expressed by pawing the ground.

The actions of a horse when much startled are highly expressive. One
day my horse was much frightened at a drilling machine, covered by a
tarpaulin, and lying on an open field. He raised his head so high, that
his neck became almost perpendicular; and this he did from habit, for
the machine lay on a slope below, and could not have been seen with
more distinctness through the raising of the head; nor if any sound had
proceeded from it, could the sound have been more distinctly heard. His
eyes and ears were directed intently forwards; and I could feel through
the saddle the palpitations of his heart. With red dilated nostrils he
snorted violently, and whirling round, would have dashed off at full
speed, had I not prevented him. The distension of the nostrils is not
for the sake of scenting the source of danger, for when a horse smells
carefully at any object and is not alarmed, he does not dilate his
nostrils. Owing to the presence of a valve in the throat, a horse
when panting does not breathe through his open mouth, but through his
nostrils; and these consequently have become endowed with great powers
of expansion. This expansion of the nostrils, as well as the snorting,
and the palpitations of the heart, are actions which have become firmly
associated during a long series of generations with the emotion of
terror; for terror has habitually led the horse to the most violent
exertion in dashing away at full speed from the cause of danger.


_Ruminants_.--Cattle and sheep are remarkable from displaying in so
slight a degree their emotions or sensations, excepting that of extreme
pain. A bull when enraged exhibits his rage only by the manner in which
he holds his lowered head, with distended nostrils, and by bellowing. He
also often paws the ground; but this pawing seems quite different from
that of an impatient horse, for when the soil is loose, he throws up
clouds of dust. I believe that bulls act in this manner when irritated
by flies, for the sake of driving them away. The wilder breeds of sheep
and the chamois when startled stamp on the ground, and whistle through
their noses; and this serves as a danger-signal to their comrades. The
musk-ox of the Arctic regions, when encountered, likewise stamps on the
ground.[509] How this stamping action arose I cannot conjecture; for
from inquiries which I have made it does not appear that any of these
animals fight with their fore-legs.

Some species of deer, when savage, display far more expression than do
cattle, sheep, or goats, for, as has already been stated, they draw back
their ears, grind their teeth, erect their hair, squeal, stamp on the
ground, and brandish their horns. One day in the Zoological Gardens, the
Formosan deer (_Cervus pseudaxis_) approached me in a curious attitude,
with his muzzle raised high up, so that the horns were pressed back on
his neck; the head being held rather obliquely. From the expression of
his eye I felt sure that he was savage; he approached slowly, and as
soon as he came close to the iron bars, he did not lower his head to
butt at me, but suddenly bent it inwards, and struck his horns with
great force against the railings. Mr. Bartlett informs me that some
other species of deer place themselves in the same attitude when
enraged.

_Monkeys_.--The various species and genera of monkeys express their
feelings in many different ways; and this fact is interesting, as in
some degree bearing on the question, whether the so-called races of man
should be ranked as distinct species or varieties; for, as we shall
see in the following chapters, the different races of man express their
emotions and sensations with remarkable uniformity throughout the world.
Some of the expressive actions of monkeys are interesting in another
way, namely from being closely analogous to those of man. As I have
had no opportunity of observing any one species of the group under all
circumstances, my miscellaneous remarks will be best arranged under
different states of the mind.

_Pleasure, joy, affection_--It is not possible to distinguish in
monkeys, at least without more experience than I have had, the
expression of pleasure or joy from that of affection. Young chimpanzees
make a kind of barking noise, when pleased by the return of any one to
whom they are attached. When this noise, which the keepers call a laugh,
is uttered, the lips are protruded; but so they are under various other
emotions. Nevertheless I could perceive that when they were pleased
the form of the lips differed a little from that assumed when they
were angered. If a young chimpanzee be tickled--and the armpits are
particularly sensitive to tickling, as in the case of our children,--a
more decided chuckling or laughing sound is uttered; though the
laughter is sometimes noiseless. The corners of the mouth are then drawn
backwards; and this sometimes causes the lower eyelids to be slightly
wrinkled. But this wrinkling, which is so characteristic of our own
laughter, is more plainly seen in some other monkeys. The teeth in
the upper jaw in the chimpanzee are not exposed when they utter their
laughing noise, in which respect they differ from us. But their
eyes sparkle and grow brighter, as Mr. W. L. Martin,[510] who has
particularly attended to their expression, states.

Young Orangs, when tickled, likewise grin and make a chuckling sound;
and Mr. Martin says that their eyes grow brighter. As soon as their
laughter ceases, an expression may be detected passing over their faces,
which, as Mr. Wallace remarked to me, may be called a smile. I have
also noticed something of the same kind with the chimpanzee. Dr.
Duchenne--and I cannot quote a better authority--informs me that he kept
a very tame monkey in his house for a year; and when he gave it during
meal-times some choice delicacy, he observed that the corners of
its mouth were slightly raised; thus an expression of satisfaction,
partaking of the nature of an incipient smile, and resembling that often
seen on the face of main, could be plainly perceived in this animal.

The _Cebus azarae_,[511] when rejoiced at again seeing a beloved person,
utters a peculiar tittering (_kichernden_) sound. It also expresses
agreeable sensations, by drawing back the corners of its mouth, without
producing any sound. Rengger calls this movement laughter, but it would
be more appropriately called a smile. The form of the mouth is different
when either pain or terror is expressed, and high shrieks are uttered.
Another species of _Cebus_ in the Zoological Gardens (_C. hypoleucus_)
when pleased, makes a reiterated shrill note, and likewise draws back
the corners of its mouth, apparently through the contraction of the same
muscles as with us. So does the Barbary ape (_Inuus ecaudatus_) to an
extraordinary degree; and I observed in this monkey that the skin of
the lower eyelids then became much wrinkled. At the same time it rapidly
moved its lower jaw or lips in a spasmodic manner, the teeth being
exposed; but the noise produced was hardly more distinct than that which
we sometimes call silent laughter. Two of the keepers affirmed that this
slight sound was the animal's laughter, and when I expressed some doubt
on this head (being at the time quite inexperienced), they made it
attack or rather threaten a hated Entellus monkey, living in the same
compartment. Instantly the whole expression of the face of the Inuus
changed; the mouth was opened much more widely, the canine teeth were
more fully exposed, and a hoarse barking noise was uttered.

The Anubis baboon (_Cynocephalus anubis_) was first insulted and put
into a furious rage, as was easily done, by his keeper, who then made
friends with him and shook hands. As the reconciliation was effected the
baboon rapidly moved up and down his jaws and lips, and looked pleased.
When we laugh heartily, a similar movement, or quiver, may be observed
more or less distinctly in our jaws; but with man the muscles of the
chest are more particularly acted on, whilst with this baboon, and with
some other monkeys, it is the muscles of the jaws and lips which are
spasmodically affected.

[Illustration: Cynopithecus niger, in a placid condition. Fig.16]

[Illustration: Cynopithecus niger, pleased by being caressed. Fig.17]

I have already had occasion to remark on the curious manner in which
two or three species of Alacacus and the _Cynopithecus niger_ draw back
their ears and utter a slight jabbering noise, when they are pleased
by being caressed. With the Cynopithecus (fig. 17), the corners of the
mouth are at the same time drawn backwards and upwards, so that the
teeth are exposed. Hence this expression would never be recognized by a
stranger as one of pleasure. The crest of long hairs on the forehead is
depressed, and apparently the whole skin of the head drawn backwards.
The eyebrows are thus raised a little, and the eyes assume a staring
appearance. The lower eyelids also become slightly wrinkled; but this
wrinkling is not conspicuous, owing to the permanent transverse furrows
on the face.

_Painful emotions and sensations_.--With monkeys the expression of
slight pain, or of any painful emotion, such as grief, vexation,
jealousy, &c., is not easily distinguished from that of moderate anger;
and these states of mind readily and quickly pass into each other.
Grief, however, with some species is certainly exhibited by weeping.
A woman, who sold a monkey to the Zoological Society, believed to have
come from Borneo (_Macacus maurus_ or _M. inornatus_ of Gray), said that
it often cried; and Mr. Bartlett, as well as the keeper Mr. Sutton, have
repeatedly seen it, when grieved, or even when much pitied, weeping
so copiously that the tears rolled down its cheeks. There is, however,
something strange about this case, for two specimens subsequently kept
in the Gardens, and believed to be the same species, have never been
seen to weep, though they were carefully observed by the keeper and
myself when much distressed and loudly screaming. Rengger states[512]
that the eyes of the _Cebus azarae_ fill with tears, but not
sufficiently to overflow, when it is prevented getting some much desired
object, or is much frightened. Humboldt also asserts that the eyes of
the _Callithrix sciureus_ "instantly fill with tears when it is seized
with fear;" but when this pretty little monkey in the Zoological Gardens
was teased, so as to cry out loudly, this did not occur. I do not,
however, wish to throw the least doubt on the accuracy of Humboldt's
statement.

The appearance of dejection in young orangs and chimpanzees, when out
of health, is as plain and almost as pathetic as in the case of our
children. This state of mind and body is shown by their listless
movements, fallen countenances, dull eyes, and changed complexion.

_Anger_.--This emotion is often exhibited by many kinds of monkeys, and
is expressed, as Mr. Martin remarks,[513] in many different ways. "Some
species, when irritated, pout the lips, gaze with a fixed and savage
glare on their foe, and make repeated short starts as if about to spring
forward, uttering at the same time inward guttural sounds. Many display
their anger by suddenly advancing, making abrupt starts, at the same
time opening the mouth and pursing up the lips, so as to conceal the
teeth, while the eyes are daringly fixed on the enemy, as if in savage
defiance. Some again, and principally the long-tailed monkeys, or
Guenons, display their teeth, and accompany their malicious grins with
a sharp, abrupt, reiterated cry." Mr. Sutton confirms the statement that
some species uncover their teeth when enraged, whilst others conceal
them by the protrusion of their lips; and some kinds draw back their
ears. The _Cynopithecus niger_, lately referred to, acts in this manner,
at the same time depressing the crest of hair on its forehead, and
showing its teeth; so that the movements of the features from anger are
nearly the same as those from pleasure; and the two expressions can be
distinguished only by those familiar with the animal.

Baboons often show their passion and threaten their enemies in a very
odd manner, namely, by opening their mouths widely as in the act of
yawning. Mr. Bartlett has often seen two baboons, when first placed
in the same compartment, sitting opposite to each other and thus
alternately opening their mouths; and this action seems frequently to
end in a real yawn. Mr. Bartlett believes that both animals wish to show
to each other that they are provided with a formidable set of teeth, as
is undoubtedly the case. As I could hardly credit the reality of this
yawning gesture, Mr. Bartlett insulted an old baboon and put him into a
violent passion; and he almost immediately thus acted. Some species of
Macacus and of Cereopithecus[514] behave in the same manner. Baboons
likewise show their anger, as was observed by Brehin with those which
he kept alive in Abyssinia, in another manner, namely, by striking the
ground with one hand, "like an angry man striking the table with his
fist." I have seen this movement with the baboons in the Zoological
Gardens; but sometimes the action seems rather to represent the
searching for a stone or other object in their beds of straw.

Mr. Sutton has often observed the face of the _Macacus rhesus_, when
much enraged, growing red. As he was mentioning this to me, another
monkey attacked a _rhesus_, and I saw its face redden as plainly as that
of a man in a violent passion. In the course of a few minutes, after the
battle, the face of this monkey recovered its natural tint. At the same
time that the face reddened, the naked posterior part of the body, which
is always red, seemed to grow still redder; but I cannot positively
assert that this was the case. When the Mandrill is in any way excited,
the brilliantly coloured, naked parts of the skin are said to become
still more vividly coloured.

With several species of baboons the ridge of the forehead projects much
over the eyes, and is studded with a few long hairs, representing our
eyebrows. These animals are always looking about them, and in order
to look upwards they raise their eyebrows. They have thus, as it would
appear, acquired the habit of frequently moving their eyebrows. However
this may be, many kinds of monkeys, especially the baboons, when angered
or in any way excited, rapidly and incessantly move their eyebrows
up and down, as well as the hairy skin of their foreheads.[515] As we
associate in the case of man the raising and lowering of the eyebrows
with definite states of the mind, the almost incessant movement of the
eyebrows by monkeys gives them a senseless expression. I once observed
a man who had a trick of continually raising his eyebrows without any
corresponding emotion, and this gave to him a foolish appearance; so it
is with some persons who keep the corners of their mouths a little drawn
backwards and upwards, as if by an incipient smile, though at the time
they are not amused or pleased.

A young orang, made jealous by her keeper attending to another monkey,
slightly uncovered her teeth, and, uttering a peevish noise like
_tish-shist_, turned her back on him. Both orangs and chimpanzees, when
a little more angered, protrude their lips greatly, and make a harsh
barking noise. A young female chimpanzee, in a violent passion,
presented a curious resemblance to a child in the same state. She
screamed loudly with widely open mouth, the lips being retracted so that
the teeth were fully exposed. She threw her arms wildly about, sometimes
clasping them over her head. She rolled on the ground, sometimes on her
back, sometimes on her belly, and bit everything within reach. A young
gibbon (_Hylobates syndactylus_) in a passion has been described[516] as
behaving in almost exactly the same manner.

The lips of young orangs and chimpanzees are protruded, sometimes to a
wonderful degree, under various circumstances. They act thus, not only
when slightly angered, sulky, or disappointed, but when alarmed at
anything--in one instance, at the sight of a turtle,[517]--and likewise
when pleased. But neither the degree of protrusion nor the shape of the
mouth is exactly the same, as I believe, in all cases; and the
sounds which are then uttered are different. The accompanying drawing
represents a chimpanzee made sulky by an orange having been offered him,
and then taken away. A similar protrusion or pouting of the lips, though
to a much slighter degree, may be seen in sulky children.

[Illustration: Chimpanzee disappointed and sulky. Fig. 18]

Many years ago, in the Zoological Gardens, I placed a looking-glass
on the floor before two young orangs, who, as far as it was known, had
never before seen one. At first they gazed at their own images with the
most steady surprise, and often changed their point of view. They then
approached close and protruded their lips towards the image, as if to
kiss it, in exactly the same manner as they had previously done towards
each other, when first placed, a few days before, in the same room. They
next made all sorts of grimaces, and put themselves in various attitudes
before the mirror; they pressed and rubbed the surface; they placed
their hands at different distances behind it; looked behind it; and
finally seemed almost frightened, started a little, became cross, and
refused to look any longer.

When we try to perform some little action which is difficult and
requires precision, for instance, to thread a needle, we generally
close our lips firmly, for the sake, I presume, of not disturbing our
movements by breathing; and I noticed the same action in a young Orang.
The poor little creature was sick, and was amusing itself by trying to
kill the flies on the window-panes with its knuckles; this was difficult
as the flies buzzed about, and at each attempt the lips were firmly
compressed, and at the same time slightly protruded.

Although the countenances, and more especially the gestures, of orangs
and chimpanzees are in some respects highly expressive, I doubt whether
on the whole they are so expressive as those of some other kinds of
monkeys. This may be attributed in part to their ears being immovable,
and in part to the nakedness of their eyebrows, of which the movements
are thus rendered less conspicuous. When, however, they raise their
eyebrows their foreheads become, as with us, transversely wrinkled.
In comparison with man, their faces are inexpressive, chiefly owing to
their not frowning under any emotion of the mind--that is, as far as
I have been able to observe, and I carefully attended to this point.
Frowning, which is one of the most important of all the expressions in
man, is due to the contraction of the corrugators by which the eyebrows
are lowered and brought together, so that vertical furrows are formed
on the forehead. Both the orang and chimpanzee are said[518] to possess
this muscle, but it seems rarely brought into action, at least in a
conspicuous manner. I made my hands into a sort of cage, and placing
some tempting fruit within, allowed both a young orang and chimpanzee
to try their utmost to get it out; but although they grew rather cross,
they showed not a trace of a frown. Nor was there any frown when they
were enraged. Twice I took two chimpanzees from their rather dark room
suddenly into bright sunshine, which would certainly have caused us to
frown; they blinked and winked their eyes, but only once did I see
a very slight frown. On another occasion, I tickled the nose of a
chimpanzee with a straw, and as it crumpled up its face, slight vertical
furrows appeared between the eyebrows. I have never seen a frown on the
forehead of the orang.

The gorilla, when enraged, is described as erecting its crest of
hair, throwing down its under lip, dilating its nostrils, and uttering
terrific yells. Messrs. Savage and Wyman[519] state that the scalp can
be freely moved backwards and forwards, and that when the animal is
excited it is strongly contracted; but I presume that they mean by this
latter expression that the scalp is lowered; for they likewise speak of
the young chimpanzee, when crying out, as having the eyebrows strongly
contracted. The great power of movement in the scalp of the gorilla, of
many baboons and other monkeys, deserves notice in relation to the power
possessed by some few men, either through reversion or persistence, of
voluntarily moving their scalps.[520]

_Astonishment, Terror_--A living fresh-water turtle was placed at my
request in the same compartment in the Zoological Gardens with many
monkeys; and they showed unbounded astonishment, as well as some fear.
This was displayed by their remaining motionless, staring intently with
widely opened eyes, their eyebrows being often moved up and down. Their
faces seemed somewhat lengthened. They occasionally raised themselves
on their hind-legs to get abetter view. They often retreated a few feet,
and then turning their heads over one shoulder, again stared intently.
It was curious to observe how much less afraid they were of the
turtle than of a living snake which I had formerly placed in their
compartment;[521] for in the course of a few minutes some of the monkeys
ventured to approach and touch the turtle. On the other hand, some of
the larger baboons were greatly terrified, and grinned as if on the
point of screaming out. When I showed a little dressed-up doll to the
_Cynopithecus niger_, it stood motionless, stared intently with widely
opened eyes, and advanced its ears a little forwards. But when the
turtle was placed in its compartment, this monkey also moved its lips in
an odd, rapid, jabbering manner, which the keeper declared was meant to
conciliate or please the turtle.

I was never able clearly to perceive that the eyebrows of astonished
monkeys were kept permanently raised, though they were frequently moved
up and down. Attention, which precedes astonishment, is expressed by man
by a slight raising of the eyebrows; and Dr. Duchenne informs me that
when he gave to the monkey formerly mentioned some quite new article of
food, it elevated its eyebrows a little, thus assuming an appearance of
close attention. It then took the food in its fingers, and, with
lowered or rectilinear eyebrows, scratched, smelt, and examined it,--an
expression of reflection being thus exhibited. Sometimes it would
throw back its head a little, and again with suddenly raised eyebrows
re-examine and finally taste the food.

In no case did any monkey keep its mouth open when it was astonished.
Mr. Sutton observed for me a young orang and chimpanzee during a
considerable length of time; and however much they were astonished, or
whilst listening intently to some strange sound, they did not keep
their mouths open. This fact is surprising, as with mankind hardly any
expression is more general than a widely open mouth under the sense of
astonishment. As far as I have been able to observe, monkeys breathe
more freely through their nostrils than men do; and this may account
for their not opening their mouths when they are astonished; for, as we
shall see in a future chapter, man apparently acts in this manner when
startled, at first for the sake of quickly drawing a full inspiration,
and afterwards for the sake of breathing as quietly as possible.

Terror is expressed by many kinds of monkeys by the utterance of shrill
screams; the lips being drawn back, so that the teeth are exposed. The
hair becomes erect, especially when some anger is likewise felt. Mr.
Sutton has distinctly seen the face of the _Macacus rhesus_ grow pale
from fear. Monkeys also tremble from fear; and sometimes they void their
excretions. I have seen one which, when caught, almost fainted from an
excess of terror.

Sufficient facts have now been given with respect to the expressions
of various animals. It is impossible to agree with Sir C. Bell when he
says[522] that "the faces of animals seem chiefly capable of expressing
rage and fear;" and again, when he says that all their expressions
"may be referred, more or less plainly, to their acts of volition or
necessary instincts." He who will look at a dog preparing to attack
another dog or a man, and at the same animal when caressing his master,
or will watch the countenance of a monkey when insulted, and when
fondled by his keeper, will be forced to admit that the movements of
their features and their gestures are almost as expressive as those of
man. Although no explanation can be given of some of the expressions in
the lower animals, the greater number are explicable in accordance with
the three principles given at the commencement of the first chapter.


CHAPTER VI. -- SPECIAL EXPRESSIONS OF MAN: SUFFERING AND WEEPING.

The screaming and weeping Of infants--Forms of features--Age at
which weeping commences--The effects of habitual restraint on
weeping--Sobbing--Cause of the contraction of the muscles round the eyes
during screaming--Cause of the secretion of tears.


IN this and the following chapters the expressions exhibited by Man
under various states of the mind will be described and explained, as far
as lies in my power. My observations will be arranged according to the
order which I have found the most convenient; and this will generally
lead to opposite emotions and sensations succeeding each other.

_Suffering of the body and mind: weeping_.--I have already described in
sufficient detail, in the third chapter, the signs of extreme pain, as
shown by screams or groans, with the writhing of the whole body and the
teeth clenched or ground together. These signs are often accompanied or
followed by profuse sweating, pallor, trembling, utter prostration,
or faintness. No suffering is greater than that from extreme fear
or horror, but here a distinct emotion comes into play, and will be
elsewhere considered. Prolonged suffering, especially of the mind,
passes into low spirits, grief, dejection, and despair, and these
states will be the subject of the following chapter. Here I shall almost
confine myself to weeping or crying, more especially in children.

Infants, when suffering even slight pain, moderate hunger, or
discomfort, utter violent and prolonged screams. Whilst thus screaming
their eyes are firmly closed, so that the skin round them is wrinkled,
and the forehead contracted into a frown. The mouth is widely opened
with the lips retracted in a peculiar manner, which causes it to assume
a squarish form; the gums or teeth being more or less exposed. The
breath is inhaled almost spasmodically. It is easy to observe infants
whilst screaming; but I have found photographs made by the instantaneous
process the best means for observation, as allowing more deliberation. I
have collected twelve, most of them made purposely for me; and they all
exhibit the same general characteristics. I have, therefore, had six of
them[601] (Plate I.) reproduced by the heliotype process.

[Illustration: Screaming Infants. Plate I. ]

The firm closing of the eyelids and consequent compression of
the eyeball,--and this is a most important element in various
expressions,--serves to protect the eyes from becoming too much gorged
with blood, as will presently be explained in detail. With respect to
the order in which the several muscles contract in firmly compressing
the eyes, I am indebted to Dr. Langstaff, of Southampton, for some
observations, which I have since repeated. The best plan for observing
the order is to make a person first raise his eyebrows, and this
produces transverse wrinkles across the forehead; and then very
gradually to contract all the muscles round the elves with as much force
as possible. The reader who is unacquainted with the anatomy of the
face, ought to refer to p. 24, and look at the woodcuts 1 to 3. The
corrugators of the brow (_corrugator supercilii_) seem to be the first
muscles to contract; and these draw the eyebrows downwards and inwards
towards the base of the nose, causing vertical furrows, that is a
frown, to appear between the eyebrows; at the same time they cause
the disappearance of the transverse wrinkles across the forehead. The
orbicular muscles contract almost simultaneously with the corrugators,
and produce wrinkles all round the eyes; they appear, however, to be
enabled to contract with greater force, as soon as the contraction
of the corrugators has given them some support. Lastly, the pyramidal
muscles of the nose contract; and these draw the eyebrows and the skin
of the forehead still lower down, producing short transverse wrinkles
across the base of the nose.[602] For the sake of brevity these muscles
will generally be spoken of as the orbiculars, or as those surrounding
the eyes.

When these muscles are strongly contracted, those running to the upper
lip[603] likewise contract and raise the upper lip. This might have been
expected from the manner in which at least one of them, the _malaris_,
is connected with the orbiculars. Any one who will gradually contract
the muscles round his eyes, will feel, as he increases the force, that
his upper lip and the wings of his nose (which are partly acted on by
one of the same muscles) are almost always a little drawn up. If he
keeps his mouth firmly shut whilst contracting the muscles round the
eyes, and then suddenly relaxes his lips, he will feel that the pressure
on his eyes immediately increases. So again when a person on a bright,
glaring day wishes to look at a distant object, but is compelled
partially to close his eyelids, the upper lip may almost always be
observed to be somewhat raised. The mouths of some very short-sighted
persons, who are forced habitually to reduce the aperture of their eyes,
wear from this same reason a grinning expression.

The raising of the upper lip draws upwards the flesh of the upper parts
of the cheeks, and produces a strongly marked fold on each cheek,--the
naso-labial fold,--which runs from near the wings of the nostrils to the
corners of the mouth and below them. This fold or furrow may be seen in
all the photographs, and is very characteristic of the expression of
a crying child; though a nearly similar fold is produced in the act of
laughing or Smiling.[604]

As the upper lip is much drawn up during the act of screaming, in the
manner just explained, the depressor muscles of the angles of the mouth
(see K in woodcuts 1 and 2) are strongly contracted in order to keep the
mouth widely open, so that a full volume of sound may be poured forth.
The action of these opposed muscles, above and below, tends to give
to the mouth an oblong, almost squarish outline, as may be seen in the
accompanying photographs. An excellent observer,[605] in describing a
baby crying whilst being fed, says, "it made its mouth like a square,
and let the porridge run out at all four corners." I believe, but we
shall return to this point in a future chapter, that the depressor
muscles of the angles of the mouth are less under the separate control
of the will than the adjoining muscles; so that if a young child is
only doubtfully inclined to cry, this muscle is generally the first
to contract, and is the last to cease contracting. When older children
commence crying, the muscles which run to the upper lip are often the
first to contract; and this may perhaps be due to older children not
having so strong a tendency to scream loudly, and consequently to keep
their mouths widely open; so that the above-named depressor muscles are
not brought into such strong action.

With one of my own infants, from his eighth day and for some time
afterwards, I often observed that the first sign of a screaming-fit,
when it could be observed coming on gradually, was a little frown, owing
to the contraction of the corrugators of the brows; the capillaries of
the naked head and face becoming at the same time reddened with blood.
As soon as the screaming-fit actually began, all the muscles round
the eyes were strongly contracted, and the mouth widely opened in the
manlier above described; so that at this early period the features
assumed the same form as at a more advanced age.

Dr. Piderit[606] lays great stress on the contraction of certain
muscles which draw down the nose and narrow the nostrils, as eminently
characteristic of a crying expression. The _depressores anguli oris_,
as we have just seen, are usually contracted at the same time, and they
indirectly tend, according to Dr. Duchenne, to act in this same manner
on the nose. With children having bad colds a similar pinched appearance
of the nose may be noticed, which is at least partly due, as remarked
to me by Dr. Langstaff, to their constant snuffling, and the consequent
pressure of the atmosphere on the two sides. The purpose of this
contraction of the nostrils by children having bad colds, or whilst
crying, seems to be to cheek the downward flow of the mucus and tears,
and to prevent these fluids spreading over the upper lip.

After a prolonged and severe screaming-fit, the scalp, face, and eyes
are reddened, owing to the return of the blood from the head having
been impeded by the violent expiratory efforts; but the redness of the
stimulated eyes is chiefly due to the copious effusion of tears. The
various muscles of the face which have been strongly contracted,
still twitch a little, and the upper lip is still slightly drawn up
or everted,[607] with the corners of the mouth still a little drawn
downwards. I have myself felt, and have observed in other grown-up
persons, that when tears are restrained with difficulty, as in reading a
pathetic story, it is almost impossible to prevent the various muscles.
which with young children are brought into strong action during their
screaming-fits, from slightly twitching or trembling.

Infants whilst young do not shed tears or weep, as is well known to
nurses and medical men. This circumstance is not exclusively due to
the lacrymal glands being as yet incapable of secreting tears. I first
noticed this fact from having accidentally brushed with the cuff of my
coat the open eye of one of my infants, when seventy-seven days
old, causing this eye to water freely; and though the child screamed
violently, the other eye remained dry, or was only slightly suffused
with tears. A similar slight effusion occurred ten days previously in
both eyes during a screaming-fit. The tears did not run over the eyelids
and roll down the cheeks of this child, whilst screaming badly, when 122
days old. This first happened 17 days later, at the age of 139 days.
A few other children have been observed for me, and the period of
free weeping appears to be very variable. In one case, the eyes became
slightly suffused at the age of only 20 days; in another, at 62 days.
With two other children, the tears did NOT run down the face at the ages
of 84 and 110 days; but in a third child they did run down at the age of
104 days. In one instance, as I was positively assured, tears ran
down at the unusually early age of 42 days. It would appear as if the
lacrymal glands required some practice in the individual before they
are easily excited into action, in somewhat the same manner as various
inherited consensual movements and tastes require some exercise before
they are fixed and perfected. This is all the more likely with a habit
like weeping, which must have been acquired since the period when man
branched off from the common progenitor of the genus Homo and of the
non-weeping anthropomorphous apes.

The fact of tears not being shed at a very early age from pain or any
mental emotion is remarkable, as, later in life, no expression is more
general or more strongly marked than weeping. When the habit has
once been acquired by an infant, it expresses in the clearest manner
suffering of all kinds, both bodily pain and mental distress, even
though accompanied by other emotions, such as fear or rage. The
character of the crying, however, changes at a very early age, as I
noticed in my own infants,--the passionate cry differing from that of
grief. A lady informs me that her child, nine months old, when in a
passion screams loudly, but does not weep; tears, however, are shed when
she is punished by her chair being turned with its back to the table.
This difference may perhaps be attributed to weeping being restrained,
as we shall immediately see, at a more advanced age, under most
circumstances excepting grief; and to the influence of such restraint
being transmitted to an earlier period of life, than that at which it
was first practised.

With adults, especially of the male sex, weeping soon ceases to be
caused by, or to express, bodily pain. This may be accounted for by its
being thought weak and unmanly by men, both of civilized and barbarous
races, to exhibit bodily pain by any outward sign. With this exception,
savages weep copiously from very slight causes, of which fact Sir J.
Lubbock[608] has collected instances. A New Zealand chief "cried like
a child because the sailors spoilt his favourite cloak by powdering it
with flour." I saw in Tierra del Fuego a native who had lately lost a
brother, and who alternately cried with hysterical violence, and laughed
heartily at anything which amused him. With the civilized nations
of Europe there is also much difference in the frequency of weeping.
Englishmen rarely cry, except under the pressure of the acutest grief;
whereas in some parts of the Continent the men shed tears much more
readily and freely.

The insane notoriously give way to all their emotions with little or no
restraint; and I am informed by Dr. J. Crichton Browne, that nothing is
more characteristic of simple melancholia, even in the male sex, than a
tendency to weep on the slightest occasions, or from no cause. They also
weep disproportionately on the occurrence of any real cause of grief.
The length of time during which some patients weep is astonishing, as
well as the amount of tears which they shed. One melancholic girl wept
for a whole day, and afterwards confessed to Dr. Browne, that it was
because she remembered that she had once shaved off her eyebrows to
promote their growth. Many patients in the asylum sit for a long time
rocking themselves backwards and forwards; "and if spoken to, they stop
their movements, purse up their eyes, depress the corners of the mouth,
and burst out crying." In some of these cases, the being spoken to or
kindly greeted appears to suggest some fanciful and sorrowful notion;
but in other cases an effort of any kind excites weeping, independently
of any sorrowful idea. Patients suffering from acute mania likewise
have paroxysms of violent crying or blubbering, in the midst of their
incoherent ravings. We must not, however, lay too much stress on the
copious shedding of tears by the insane, as being due to the lack of all
restraint; for certain brain-diseases, as hemiplegia, brain-wasting,
and senile decay, have a special tendency to induce weeping. Weeping is
common in the insane, even after a complete state of fatuity has been
reached and the power of speech lost. Persons born idiotic likewise
weep;[609] but it is said that this is not the case with cretins.

Weeping seems to be the primary and natural expression, as we see in
children, of suffering of any kind, whether bodily pain short of extreme
agony, or mental distress. But the foregoing facts and common experience
show us that a frequently repeated effort to restrain weeping, in
association with certain states of the mind, does much in checking the
habit. On the other hand, it appears that the power of weeping can be
increased through habit; thus the Rev. R. Taylor,[610] who long resided
in New Zealand, asserts that the women can voluntarily shed tears in
abundance; they meet for this purpose to mourn for the dead, and they
take pride in crying "in the most affecting manner."

A single effort of repression brought to bear on the lacrymal glands
does little, and indeed seems often to lead to an opposite result. An
old and experienced physician told me that he had always found that
the only means to check the occasional bitter weeping of ladies who
consulted him, and who themselves wished to desist, was earnestly to beg
them not to try, and to assure them that nothing would relieve them so
much as prolonged and copious crying.

The screaming of infants consists of prolonged expirations, with short
and rapid, almost spasmodic inspirations, followed at a somewhat more
advanced age by sobbing. According to Gratiolet,[611] the glottis is
chiefly affected during the act of sobbing. This sound is heard "at the
moment when the inspiration conquers the resistance of the glottis,
and the air rushes into the chest." But the whole act of respiration
is likewise spasmodic and violent. The shoulders are at the same time
generally raised, as by this movement respiration is rendered easier.
With one of my infants, when seventy-seven days old, the inspirations
were so rapid and strong that they approached in character to sobbing;
when 138 days old I first noticed distinct sobbing, which subsequently
followed every bad crying-fit. The respiratory movements are partly
voluntary and partly involuntary, and I apprehend that sobbing is at
least in part due to children having some power to command after early
infancy their vocal organs and to stop their screams, but from having
less power over their respiratory muscles, these continue for a time
to act in an involuntary or spasmodic manner, after having been brought
into violent action. Sobbing seems to be peculiar to the human species;
for the keepers in the Zoological Gardens assure me that they have never
heard a sob from any kind of monkey; though monkeys often scream loudly
whilst being chased and caught, and then pant for a long time. We thus
see that there is a close analogy between sobbing and the free shedding
of tears; for with children, sobbing does not commence during early
infancy, but afterwards comes on rather suddenly and then follows every
bad crying-fit, until the habit is checked with advancing years.

_On the cause of the contraction of the muscles round the eyes during
screaming_.--We have seen that infants and young children, whilst
screaming, invariably close their eyes firmly, by the contraction of the
surrounding muscles, so that the skin becomes wrinkled all around. With
older children, and even with adults, whenever there is violent and
unrestrained crying, a tendency to the contraction of these same muscles
may be observed; though this is often checked in order not to interfere
with vision.

Sir C. Bell explains[612] this action in the following manner:--"During
every violent act of expiration, whether in hearty laughter, weeping,
coughing, or sneezing, the eyeball is firmly compressed by the fibres
of the orbicularis; and this is a provision for supporting and defending
the vascular system of the interior of the eye from a retrograde impulse
communicated to the blood in the veins at that time. When we contract
the chest and expel the air, there is a retardation of the blood in the
veins of the neck and head; and in the more powerful acts of expulsion,
the blood not only distends the vessels, but is even regurgitated into
the minute branches. Were the eye not properly compressed at that
time, and a resistance given to the shock, irreparable injury might
be inflicted on the delicate textures of the interior of the eye." He
further adds, "If we separate the eyelids of a child to examine the eye,
while it cries and struggles with passion, by taking off the natural
support to the vascular system of the eye, and means of guarding it
against the rush of blood then occurring, the conjunctiva becomes
suddenly filled with blood, and the eyelids everted."

Not only are the muscles round the eyes strongly contracted, as Sir
C. Bell states and as I have often observed, during screaming, loud
laughter, coughing, and sneezing, but during several other analogous
actions. A man contracts these muscles when he violently blows his nose.
I asked one of my boys to shout as loudly as he possibly could, and as
soon as he began, he firmly contracted his orbicular muscles; I observed
this repeatedly, and on asking him why he had every time so firmly
closed his eyes, I found that he was quite unaware of the fact: he had
acted instinctively or unconsciously.

It is not necessary, in order to lead to the contraction of these
muscles, that air should actually be expelled from the chest; it
suffices that the muscles of the chest and abdomen should contract with
great force, whilst by the closure of the glottis no air escapes. In
violent vomiting or retching the diaphragm is made to descend by the
chest being filled with air; it is then held in this position by the
closure of the glottis, "as well as by the contraction of its own
fibres."[613] The abdominal muscles now contract strongly upon the
stomach, its proper muscles likewise contracting, and the contents are
thus ejected. During each effort of vomiting "the head becomes greatly
congested, so that the features are red and swollen, and the large veins
of the face and temples visibly dilated." At the same time, as I know
from observation, the muscles round the eyes are strongly contracted.
This is likewise the case when the abdominal muscles act downwards with
unusual force in expelling the contents of the intestinal canal.

The greatest exertion of the muscles of the body, if those of the chest
are not brought into strong action in expelling or compressing the air
within the lungs, does not lead to the contraction of the muscles
round the eyes. I have observed my sons using great force in gymnastic
exercises, as in repeatedly raising their suspended bodies by their
arms alone, and in lifting heavy weights from the ground, but there was
hardly any trace of contraction in the muscles round the eyes.

As the contraction of these muscles for the protection of the eyes
during violent expiration is indirectly, as we shall hereafter see, a
fundamental element in several of our most important expressions, I
was extremely anxious to ascertain how far Sir C. Bell's view could be
substantiated. Professor Donders, of Utrecht,[614] well known as one of
the highest authorities in Europe on vision and on the structure of the
eye, has most kindly undertaken for me this investigation with the aid
of the many ingenious mechanisms of modern science, and has published
the results.[615] He shows that during violent expiration the external,
the intra-ocular, and the retro-ocular vessels of the eye are all
affected in two ways, namely by the increased pressure of the blood in
the arteries, and by the return of the blood in the veins being impeded.
It is, therefore, certain that both the arteries and the veins of the
eye are more or less distended during violent expiration. The evidence
in detail may be found in Professor Donders' valuable memoir. We see the
effects on the veins of the head, in their prominence, and in the purple
colour of the face of a man who coughs violently from being half choked.
I may mention, on the same authority, that the whole eye certainly
advances a little during each violent expiration. This is due to the
dilatation of the retro-ocular vessels, and might have been expected
from the intimate connection of the eye and brain; the brain being known
to rise and fall with each respiration, when a portion of the skull has
been removed; and as may be seen along the unclosed sutures of infants'
heads. This also, I presume, is the reason that the eyes of a strangled
man appear as if they were starting from their sockets.

With respect to the protection of the eye during violent expiratory
efforts by the pressure of the eyelids, Professor Donders concludes from
his various observations that this action certainly limits or entirely
removes the dilatation of the vessels.[616] At such times, he adds, we
not unfrequently see the hand involuntarily laid upon the eyelids, as if
the better to support and defend the eyeball.

Nevertheless much evidence cannot at present be advanced to prove that
the eye actually suffers injury from the want of support during violent
expiration; but there is some. It is "a fact that forcible expiratory
efforts in violent coughing or vomiting, and especially in sneezing,
sometimes give rise to ruptures of the little (external) vessels" of the
eye.[617] With respect to the internal vessels, Dr. Gunning has lately
recorded a case of exophthalmos in consequence of whooping-cough,
which in his opinion depended on the rupture of the deeper vessels; and
another analogous case has been recorded. But a mere sense of discomfort
would probably suffice to lead to the associated habit of protecting
the eyeball by the contraction of the surrounding muscles. Even the
expectation or chance of injury would probably be sufficient, in the
same manner as an object moving too near the eye induces involuntary
winking of the eyelids. We may, therefore, safely conclude from Sir
C. Bell's observations, and more especially from the more careful
investigations by Professor Donders, that the firm closure of the
eyelids during the screaming of children is an action full of meaning
and of real service.

We have already seen that the contraction of the orbicular muscles leads
to the drawing up of the upper lip, and consequently, if the mouth is
kept widely open, to the drawing down of the corners by the contraction
of the depressor muscles. The formation of the naso-labial fold on the
cheeks likewise follows from the drawing up of the upper lip. Thus all
the chief expressive movements of the face during crying apparently
result from the contraction of the muscles round the eyes. We shall also
find that the shedding of tears depends on, or at least stands in some
connection with, the contraction of these same muscles.

In some of the foregoing cases, especially in those of sneezing and
coughing, it is possible that the contraction of the orbicular muscles
may serve in addition to protect the eyes from too severe a jar or
vibration. I think so, because dogs and cats, in crunching hard bones,
always close their eyelids, and at least sometimes in sneezing; though
dogs do not do so whilst barking loudly. Mr. Sutton carefully observed
for me a young orang and chimpanzee, and he found that both always
closed their eyes in sneezing and coughing, but not whilst screaming
violently. I gave a small pinch of snuff to a monkey of the American
division, namely, a Cebus, and it closed its eyelids whilst sneezing;
but not on a subsequent occasion whilst uttering loud cries.

_Cause of the secretion of tears_.--It is an important fact which must
be considered in any theory of the secretion of tears from the mind
being affected, that whenever the muscles round the eyes are strongly
and involuntarily contracted in order to compress the blood-vessels
and thus to protect the eyes, tears are secreted, often in sufficient
abundance to roll down the cheeks. This occurs under the most opposite
emotions, and under no emotion at all. The sole exception, and this
is only a partial one, to the existence of a relation between the
involuntary and strong contraction of these muscles and the secretion
of tears is that of young infants, who, whilst screaming violently
with their eyelids firmly closed, do not commonly weep until they
have attained the age of from two to three or four months. Their eyes,
however, become suffused with tears at a much earlier age. It would
appear, as already remarked, that the lacrymal glands do not, from the
want of practice or some other cause, come to full functional activity
at a very early period of life. With children at a somewhat later age,
crying out or wailing from any distress is so regularly accompanied
by the shedding of tears, that weeping and crying are synonymous
terms.[618]

Under the opposite emotion of great joy or amusement, as long as
laughter is moderate there is hardly any contraction of the muscles
round the eyes, so that there is no frowning; but when peals of loud
laughter are uttered, with rapid and violent spasmodic expirations,
tears stream down the face. I have more than once noticed the face of a
person, after a paroxysm of violent laughter, and I could see that
the orbicular muscles and those running to the upper lip were still
partially contracted, which together with the tear-stained cheeks gave
to the upper half of the face an expression not to be distinguished from
that of a child still blubbering from grief. The fact of tears streaming
down the face during violent laughter is common to all the races of
mankind, as we shall see in a future chapter.

In violent coughing especially when a person is half-choked, the face
becomes purple, the veins distended, the orbicular muscles strongly
contracted, and tears run down the cheeks. Even after a fit of ordinary
coughing, almost every one has to wipe his eyes. In violent vomiting or
retching, as I have myself experienced and seen in others, the orbicular
muscles are strongly contracted, and tears sometimes flow freely
down the cheeks. It has been suggested to me that this may be due to
irritating matter being injected into the nostrils, and causing by
reflex action the secretion of tears. Accordingly I asked one of my
informants, a surgeon, to attend to the effects of retching when nothing
was thrown up from the stomach; and, by an odd coincidence, he himself
suffered the next morning from an attack of retching, and three days
subsequently observed a lady under a similar attack; and he is certain
that in neither case an atom of matter was ejected from the stomach;
yet the orbicular muscles were strongly contracted, and tears freely
secreted. I can also speak positively to the energetic contraction of
these same muscles round the eyes, and to the coincident free secretion
of tears, when the abdominal muscles act with unusual force in a
downward direction on the intestinal canal.

Yawning commences with a deep inspiration, followed by a long and
forcible expiration; and at the same time almost all the muscles of the
body are strongly contracted, including those round the eyes. During
this act tears are often secreted, and I have seen them even rolling
down the cheeks.

I have frequently observed that when persons scratch some point which
itches intolerably, they forcibly close their eyelids; but they do not,
as I believe, first draw a deep breath and then expel it with force; and
I have never noticed that the eyes then become filled with tears; but I
am not prepared to assert that this does not occur. The forcible closure
of the eyelids is, perhaps, merely a part of that general action by
which almost all the muscles of the body are at the same time rendered
rigid. It is quite different from the gentle closure of the eyes which
often accompanies, as Gratiolet remarks,[619] the smelling a delicious
odour, or the tasting a delicious morsel, and which probably originates
in the desire to shut out any disturbing impression through the eyes.

Professor Donders writes to me to the following effect: "I have
observed some cases of a very curious affection when, after a slight rub
(_attouchement_), for example, from the friction of a coat, which
caused neither a wound nor a contusion, spasms of the orbicular muscles
occurred, with a very profuse flow of tears, lasting about one hour.
Subsequently, sometimes after an interval of several weeks, violent
spasms of the same muscles re-occurred, accompanied by the secretion
of tears, together with primary or secondary redness of the eye." Mr.
Bowman informs me that he has occasionally observed closely analogous
cases, and that, in some of these, there was no redness or inflammation
of the eyes.

I was anxious to ascertain whether there existed in any of the lower
animals a similar relation between the contraction of the orbicular
muscles during violent expiration and the secretion of tears; but there
are very few animals which contract these muscles in a prolonged manner,
or which shed tears. _The Macacus maurus_, which formerly wept so
copiously in the Zoological Gardens, would have been a fine case for
observation; but the two monkeys now there, and which are believed
to belong to the same species, do not weep. Nevertheless they were
carefully observed by Mr. Bartlett and myself, whilst screaming loudly,
and they seemed to contract these muscles; but they moved about their
cages so rapidly, that it was difficult to observe with certainty. No
other monkey, as far as I have been able to ascertain, contracts its
orbicular muscles whilst screaming.

The Indian elephant is known sometimes to weep. Sir E. Tennent, in
describing these which he saw captured and bound in Ceylon, says, some
"lay motionless on the ground, with no other indication of suffering
than the tears which suffused their eyes and flowed incessantly."
Speaking of another elephant he says, "When overpowered and made fast,
his grief was most affecting; his violence sank to utter prostration,
and he lay on the ground, uttering choking cries, with tears trickling
down his cheeks."[620] In the Zoological Gardens the keeper of the
Indian elephants positively asserts that he has several times seen tears
rolling down the face of the old female, when distressed by the removal
of the young one. Hence I was extremely anxious to ascertain, as an
extension of the relation between the contraction of the orbicular
muscles and the shedding of tears in man, whether elephants when
screaming or trumpeting loudly contract these muscles. At Mr. Bartlett's
desire the keeper ordered the old and the young elephant to trumpet; and
we repeatedly saw in both animals that, just as the trumpeting began,
the orbicular muscles, especially the lower ones, were distinctly
contracted. On a subsequent occasion the keeper made the old elephant
trumpet much more loudly, and invariably both the upper and lower
orbicular muscles were strongly contracted, and now in an equal degree.
It is a singular fact that the African elephant, which, however, is so
different from the Indian species that it is placed by some naturalists
in a distinct sub-genus, when made on two occasions to trumpet loudly,
exhibited no trace of the contraction of the orbicular muscles.

From the several foregoing cases with respect to Man, there can, I
think, be no doubt that the contraction of the muscles round the
eyes, during violent expiration or when the expanded chest is forcibly
compressed, is, in some manner, intimately connected with the secretion
of tears. This holds good under widely different emotions, and
independently of any emotion. It is not, of course, meant that tears
cannot be secreted without the contraction of these muscles; for it is
notorious that they are often freely shed with the eyelids not closed,
and with the brows unwrinkled. The contraction must be both involuntary
and prolonged, as during a choking fit, or energetic, as during a
sneeze. The mere involuntary winking of the eyelids, though often
repeated, does not bring tears into the eyes. Nor does the voluntary and
prolonged contraction of the several surrounding muscles suffice. As the
lacrymal glands of children are easily excited, I persuaded my own
and several other children of different ages to contract these muscles
repeatedly with their utmost force, and to continue doing so as long
as they possibly could; but this produced hardly any effect. There was
sometimes a little moisture in the eyes, but not more than apparently
could be accounted for by the squeezing out of the already secreted
tears within the glands.

The nature of the relation between the involuntary and energetic
contraction of the muscles round the eyes, and the secretion of tears,
cannot be positively ascertained, but a probable view may be suggested.
The primary function of the secretion of tears, together with some
mucus, is to lubricate the surface of the eye; and a secondary one, as
some believe, is to keep the nostrils damp, so that the inhaled air
may be moist,[621] and likewise to favour the power of smelling. But
another, and at least equally important function of tears, is to wash
out particles of dust or other minute objects which may get into the
eyes. That this is of great importance is clear from the cases in which
the cornea has been rendered opaque through inflammation, caused by
particles of dust not being removed, in consequence of the eye and
eyelid becoming immovable.[622] The secretion of tears from the
irritation of any foreign body in the eye is a reflex action;--that
is, the body irritates a peripheral nerve which sends an impression to
certain sensory nerve-cells; these transmit an influence to other cells,
and these again to the lacrymal glands. The influence transmitted to
these glands causes, as there is good reason to believe, the relaxation
of the muscular coats of the smaller arteries; this allows more blood
to permeate the glandular tissue, and this induces a free secretion
of tears. When the small arteries of the face, including those of the
retina, are relaxed under very different circumstances, namely, during
an intense blush, the lacrymal glands are sometimes affected in a like
manner, for the eyes become suffused with tears.

It is difficult to conjecture how many reflex actions have originated,
but, in relation to the present case of the affection of the lacrymal
glands through irritation of the surface of the eye, it may be worth
remarking that, as soon as some primordial form became semi-terrestrial
in its habits, and was liable to get particles of dust into its eyes, if
these were not washed out they would cause much irritation; and on the
principle of the radiation of nerve-force to adjoining nerve-cells, the
lacrymal glands would be stimulated to secretion. As this would often
recur, and as nerve-force readily passes along accustomed channels, a
slight irritation would ultimately suffice to cause a free secretion of
tears.

As soon as by this, or by some other means, a reflex action of this
nature had been established and rendered easy, other stimulants applied
to the surface of the eye--such as a cold wind, slow inflammatory
action, or a blow on the eyelids--would cause a copious secretion of
tears, as we know to be the case. The glands are also excited into
action through the irritation of adjoining parts. Thus when the nostrils
are irritated by pungent vapours, though the eyelids may be kept firmly
closed, tears are copiously secreted; and this likewise follows from a
blow on the nose, for instance from a boxing-glove. A stinging switch
on the face produces, as I have seen, the same effect. In these latter
cases the secretion of tears is an incidental result, and of no direct
service. As all these parts of the face, including the lacrymal glands,
are supplied with branches of the same nerve, namely, the fifth, it is
in some degree intelligible that the effects of the excitement of
any one branch should spread to the nerve-cells or roots of the other
branches.

The internal parts of the eye likewise act, under certain conditions,
in a reflex manner on the lacrymal glands. The following statements have
been kindly communicated to me by Mr. Bowman; but the subject is a very
intricate one, as all the parts of the eye are so intimately related
together, and are so sensitive to various stimulants. A strong light
acting on the retina, when in a normal condition, has very little
tendency to cause lacrymation; but with unhealthy children having
small, old-standing ulcers on the cornea, the retina becomes excessively
sensitive to light, and exposure even to common daylight causes forcible
and sustained closure of the lids, and a profuse flow of tears. When
persons who ought to begin the use of convex glasses habitually strain
the waning power of accommodation, an undue secretion of tears very
often follows, and the retina is liable to become unduly sensitive to
light. In general, morbid affections of the surface of the eye, and of
the ciliary structures concerned in the accommodative act, are prone
to be accompanied with excessive secretion of tears. Hardness of the
eyeball, not rising to inflammation, but implying a want of balance
between the fluids poured out and again taken up by the intra-ocular
vessels, is not usually attended with any lacrymation. When the balance
is on the other side, and the eye becomes too soft, there is a greater
tendency to lacrymation. Finally, there are numerous morbid states and
structural alterations of the eyes, and even terrible inflammations,
which may be attended with little or no secretion of tears.

It also deserves notice, as indirectly bearing on our subject, that the
eye and adjoining parts are subject to an extraordinary number of
reflex and associated movements, sensations, and actions, besides those
relating to the lacrymal glands. When a bright light strikes the retina
of one eye alone, the iris contracts, but the iris of the other eye
moves after a measurable interval of time. The iris likewise moves in
accommodation to near or distant vision, and when the two eyes are made
to converge.[623] Every one knows how irresistibly the eyebrows
are drawn down under an intensely bright light. The eyelids also
involuntarily wink when an object is moved near the eyes, or a sound
is suddenly heard. The well-known case of a bright light causing some
persons to sneeze is even more curious; for nerve-force here radiates
from certain nerve-cells in connection with the retina, to the sensory
nerve-cells of the nose, causing it to tickle; and from these, to the
cells which command the various respiratory muscles (the orbiculars
included) which expel the air in so peculiar a manner that it rushes
through the nostrils alone.

To return to our point: why are tears secreted during a screaming-fit or
other violent expiratory efforts? As a slight blow on the eyelids causes
a copious secretion of tears, it is at least possible that the spasmodic
contraction of the eyelids, by pressing strongly on the eyeball, should
in a similar manner cause some secretion. This seems possible, although
the voluntary contraction of the same muscles does not produce any
such effect. We know that a man cannot voluntarily sneeze or cough with
nearly the same force as he does automatically; and so it is with the
contraction of the orbicular muscles: Sir C. Bell experimented on them,
and found that by suddenly and forcibly closing the eyelids in the dark,
sparks of light are seen, like those caused by tapping the eyelids with
the fingers; "but in sneezing the compression is both more rapid and
more forcible, and the sparks are more brilliant." That these sparks
are due to the contraction of the eyelids is clear, because if they
"are held open during the act of sneezing, no sensation of light will be
experienced." In the peculiar cases referred to by Professor Donders
and Mr. Bowman, we have seen that some weeks after the eye has been very
slightly injured, spasmodic contractions of the eyelids ensue, and these
are accompanied by a profuse flow of tears. In the act of yawning, the
tears are apparently due solely to the spasmodic contraction of the
muscles round the eyes. Notwithstanding these latter cases, it seems
hardly credible that the pressure of the eyelids on the surface of the
eye, although effected spasmodically and therefore with much greater
force than can be done voluntarily, should be sufficient to cause by
reflex action the secretion of tears in the many cases in which this
occurs during violent expiratory efforts.

Another cause may come conjointly into play. We have seen that the
internal parts of the eye, under certain conditions act in a reflex
manner on the lacrymal glands. We know that during violent expiratory
efforts the pressure of the arterial blood within the vessels of the
eye is increased, and that the return of the venous blood is impeded.
It seems, therefore, not improbable that the distension of the
ocular vessels, thus induced, might act by reflection on the lacrymal
glands--the effects due to the spasmodic pressure of the eyelids on the
surface of the eye being thus increased.

In considering how far this view is probable, we should bear in mind
that the eyes of infants have been acted on in this double manner
during numberless generations, whenever they have screamed; and on the
principle of nerve-force readily passing along accustomed channels, even
a moderate compression of the eyeballs and a moderate distension of
the ocular vessels would ultimately come, through habit, to act on the
glands. We have an analogous case in the orbicular muscles being
almost always contracted in some slight degree, even during a gentle
crying-fit, when there can be no distension of the vessels and no
uncomfortable sensation excited within the eyes.

Moreover, when complex actions or movements have long been performed
in strict association together, and these are from any cause at first
voluntarily and afterwards habitually checked, then if the proper
exciting conditions occur, any part of the action or movement which is
least under the control of the will, will often still be involuntarily
performed. The secretion by a gland is remarkably free from the
influence of the will; therefore, when with the advancing age of the
individual, or with the advancing culture of the race, the habit of
crying out or screaming is restrained, and there is consequently no
distension of the blood-vessels of the eye, it may nevertheless well
happen that tears should still be secreted. We may see, as lately
remarked, the muscles round the eyes of a person who reads a pathetic
story, twitching or trembling in so slight a degree as hardly to be
detected. In this case there has been no screaming and no distension of
the blood-vessels, yet through habit certain nerve-cells send a small
amount of nerve-force to the cells commanding the muscles round the
eyes; and they likewise send some to the cells commanding the lacrymal
glands, for the eyes often become at the same time just moistened with
tears. If the twitching of the muscles round the eyes and the secretion
of tears had been completely prevented, nevertheless it is almost
certain that there would have been some tendency to transmit nerve-force
in these same directions; and as the lacrymal glands are remarkably free
from the control of the will, they would be eminently liable still
to act, thus betraying, though there were no other outward signs, the
pathetic thoughts which were passing through the person's mind.

As a further illustration of the view here advanced, I may remark that
if, during an early period of life, when habits of all kinds are readily
established, our infants, when pleased, had been accustomed to utter
loud peals of laughter (during which the vessels of their eyes are
distended) as often and as continuously as they have yielded when
distressed to screaming-fits, then it is probable that in after life
tears would have been as copiously and as regularly secreted under the
one state of mind as under the other. Gentle laughter, or a smile,
or even a pleasing thought, would have sufficed to cause a moderate
secretion of tears. There does indeed exist an evident tendency in this
direction, as will be seen in a future chapter, when we treat of
the tender feelings. With the Sandwich Islanders, according to
Freycinet,[624] tears are actually recognized as a sign of happiness;
but we should require better evidence on this head than that of a
passing voyager. So again if our infants, during many generations,
and each of them during several years, had almost daily suffered
from prolonged choking-fits, during which the vessels of the eye are
distended and tears copiously secreted, then it is probable, such is the
force of associated habit, that during after life the mere thought of a
choke, without any distress of mind, would have sufficed to bring tears
into our eyes.

To sum up this chapter, weeping is probably the result of some such
chain of events as follows. Children, when wanting food or suffering in
any way, cry out loudly, like the young of most other animals, partly
as a call to their parents for aid, and partly from any great exertion
serving relief. Prolonged screaming inevitably leads to the gorging
of the blood-vessels of the eye; and this will have led, at first
consciously and at last habitually, to the contraction of the muscles
round the eyes in order to protect them. At the same time the spasmodic
pressure on the surface of the eye, and the distension of the vessels
within the eye, without necessarily entailing any conscious sensation,
will have affected, through reflex action, the lacrymal glands. Finally,
through the three principles of nerve-force readily passing along
accustomed channels--of association, which is so widely extended in its
power--and of certain actions, being more under the control of the
will than others--it has come to pass that suffering readily causes the
secretion of tears, without being necessarily accompanied by any other
action.

Although in accordance with this view we must look at weeping as an
incidental result, as purposeless as the secretion of tears from a blow
outside the eye, or as a sneeze from the retina being affected by
a bright light, yet this does not present any difficulty in our
understanding how the secretion of tears serves as a relief to
suffering. And by as much as the weeping is more violent or hysterical,
by so much will the relief be greater,--on the same principle that the
writhing of the whole body, the grinding of the teeth, and the uttering
of piercing shrieks, all give relief under an agony of pain.


CHAPTER VII. -- LOW SPIRITS, ANXIETY, GRIEF, DEJECTION, DESPAIR.

General effect of grief on the system--Obliquity of the eyebrows
under suffering--On the cause of the obliquity of the eyebrows--On the
depression of the corners of the mouth.


AFTER the mind has suffered from an acute paroxysm of grief, and the
cause still continues, we fall into a state of low spirits; or we may be
utterly cast down and dejected. Prolonged bodily pain, if not amounting
to an agony, generally leads to the same state of mind. If we expect to
suffer, we are anxious; if we have no hope of relief, we despair.

Persons suffering from excessive grief often seek relief by violent and
almost frantic movements, as described in a former chapter; but when
their suffering is somewhat mitigated, yet prolonged, they no longer
wish for action, but remain motionless and passive, or may occasionally
rock themselves to and fro. The circulation becomes languid; the face
pale; the muscles flaccid; the eyelids droop; the head hangs on the
contracted chest; the lips, cheeks, and lower jaw all sink downwards
from their own weight. Hence all the features are lengthened; and the
face of a person who hears bad news is said to fall. A party of natives
in Tierra del Fuego endeavoured to explain to us that their friend, the
captain of a sealing vessel, was out of spirits, by pulling down their
cheeks with both hands, so as to make their faces as long as possible.
Mr. Bunnet informs me that the Australian aborigines when out of spirits
have a chop-fallen appearance. After prolonged suffering the eyes become
dull and lack expression, and are often slightly suffused with tears.
The eyebrows not rarely are rendered oblique, which is due to their
inner ends being raised. This produces peculiarly-formed wrinkles on the
forehead, which are very different from those of a simple frown; though
in some cases a frown alone may be present. The comers of the mouth are
drawn downwards, which is so universally recognized as a sign of being
out of spirits, that it is almost proverbial.

The breathing becomes slow and feeble, and is often interrupted by deep
sighs. As Gratiolet remarks, whenever our attention is long concentrated
on any subject, we forget to breathe, and then relieve ourselves by a
deep inspiration; but the sighs of a sorrowful person, owing to his slow
respiration and languid circulation, are eminently characteristic.[701]
As the grief of a person in this state occasionally recurs and increases
into a paroxysm, spasms affect the respiratory muscles, and he feels
as if something, the so-called _globus hystericus_, was rising in his
throat. These spasmodic movements are clearly allied to the sobbing of
children, and are remnants of those severer spasms which occur when a
person is said to choke from excessive grief.[702]


_Obliquity of the eyebrows_.--Two points alone in the above description
require further elucidation, and these are very curious ones; namely,
the raising of the inner ends of the eyebrows, and the drawing down
of the corners of the mouth. With respect to the eyebrows, they may
occasionally be seen to assume an oblique position in persons suffering
from deep dejection or anxiety; for instance, I have observed this
movement in a mother whilst speaking about her sick son; and it is
sometimes excited by quite trifling or momentary causes of real or
pretended distress. The eyebrows assume this position owing to the
contraction of certain muscles (namely, the orbiculars, corrugators, and
pyramidals of the nose, which together tend to lower and contract the
eyebrows) being partially cheeked by the more powerful action of the
central fasci� of the frontal muscle. These latter fasci� by their
contraction raise the inner ends alone of the eyebrows; and as the
corrugators at the same time draw the eyebrows together, their inner
ends become puckered into a fold or lump. This fold is a highly
characteristic point in the appearance of the eyebrows when rendered
oblique, as may be seen in figs. 2 and 5, Plate II. The eyebrows are
at the same time somewhat roughened, owing to the hairs being made to
project. Dr. J. Crichton Browne has also often noticed in melancholic
patients who keep their eyebrows persistently oblique, "a peculiar
acute arching of the upper eyelid." A trace of this may be observed by
comparing the right and left eyelids of the young man in the photograph
(fig. 2, Plate II.); for he was not able to act equally on both
eyebrows. This is also shown by the unequal furrows on the two sides of
his forehead. The acute arching of the eyelids depends, I believe, on
the inner end alone of the eyebrows being raised; for when the whole
eyebrow is elevated and arched, the upper eyelid follows in a slight
degree the same movement.

[Illustration:  Obliquity of the eyebrows. Plate II]

But the most conspicuous result of the opposed contraction of the
above-named muscles, is exhibited by the peculiar furrows formed on the
forehead. These muscles, when thus in conjoint yet opposed action, may
be called, for the sake of brevity, the grief-muscles. When a person
elevates his eyebrows by the contraction of the whole frontal muscle,
transverse wrinkles extend across the whole breadth of the forehead;
but in the present case the middle fasciae alone are contracted;
consequently, transverse furrows are formed across the middle part alone
of the forehead. The skin over the exterior parts of both eyebrows is
at the same time drawn downwards and smooth, by the contraction of
the outer portions of the orbicular muscles. The eyebrows are
likewise brought together through the simultaneous contraction of the
corrugators;[703] and this latter action generates vertical furrows,
separating the exterior and lowered part of the skin of the forehead
from the central and raised part. The union of these vertical furrows
with the central and transverse furrows (see figs. 2 and 3) produces a
mark on the forehead which has been compared to a horse-shoe; but the
furrows more strictly form three sides of a quadrangle. They are often
conspicuous on the foreheads of adult or nearly adult persons, when
their eyebrows are made oblique; but with young children, owing to their
skin not easily wrinkling, they are rarely seen, or mere traces of them
can be detected.

These peculiar furrows are best represented in fig. 3, Plate II., on
the forehead of a young lady who has the power in an unusual degree of
voluntarily acting on the requisite muscles. As she was absorbed in the
attempt, whilst being photographed, her expression was not at all one
of grief; I have therefore given the forehead alone. Fig. 1 on the same
plate, copied from Dr. Du-chenne's work,[704] represents, on a reduced
scale, the face, in its natural state, of a young man who was a good
actor. In fig. 2 he is shown simulating grief, but the two eyebrows, as
before remarked, are not equally acted on. That the expression is true,
may be inferred from the fact that out of fifteen persons, to whom the
original photograph was shown, without any clue to what was intended
being given them, fourteen immediately answered, "despairing sorrow,"
"suffering endurance," "melancholy," and so forth. The history of fig. 5
is rather curious: I saw the photograph in a shop-window, and took it
to Mr. Rejlander for the sake of finding out by whom it had been made;
remarking to him how pathetic the expression was. He answered, "I made
it, and it was likely to be pathetic, for the boy in a few minutes burst
out crying." He then showed me a photograph of the same boy in a placid
state, which I have had (fig. 4) reproduced. In fig. 6, a trace of
obliquity in the eyebrows may be detected; but this figure, as well as
fig. 7, is given to show the depression of the corners of the mouth, to
which subject I shall presently refer.

Few persons, without some practice, can voluntarily act on their
grief-muscles; but after repeated trials a considerable number succeed,
whilst others never can. The degree of obliquity in the eyebrows,
whether assumed voluntarily or unconsciously, differs much in different
persons. With some who apparently have unusually strong pyramidal
muscles, the contraction of the central fasciae of the frontal muscle,
although it may be energetic, as shown by the quadrangular furrows on
the forehead, does not raise the inner ends of the eyebrows, but only
prevents their being so much lowered as they otherwise would have been.
As far as I have been able to observe, the grief-muscles are brought
into action much more frequently by children and women than by men. They
are rarely acted on, at least with grown-up persons, from bodily pain,
but almost exclusively from mental distress. Two persons who, after some
practice, succeeded in acting on their grief-muscles, found by
looking at a mirror that when they made their eyebrows oblique, they
unintentionally at the same time depressed the corners of their mouths;
and this is often the case when the expression is naturally assumed.

The power to bring the grief-muscles freely into play appears to be
hereditary, like almost every other human faculty. A lady belonging to
a family famous for having produced an extraordinary number of great
actors and actresses, and who can herself give this expression "with
singular precision," told Dr. Crichton Browne that all her family had
possessed the power in a remarkable degree. The same hereditary tendency
is said to have extended, as I likewise hear from Dr. Browne, to the
last descendant of the family, which gave rise to Sir Walter Scott's
novel of 'Red Gauntlet;' but the hero is described as contracting his
forehead into a horseshoe mark from any strong emotion. I have also seen
a young woman whose forehead seemed almost habitually thus contracted,
independently of any emotion being at the time felt.

The grief-muscles are not very frequently brought into play; and as the
action is often momentary, it easily escapes observation. Although the
expression, when observed, is universally and instantly recognized as
that of grief or anxiety, yet not one person out of a thousand who has
never studied the subject, is able to say precisely what change passes
over the sufferer's face. Hence probably it is that this expression is
not even alluded to, as far as I have noticed, in any work of fiction,
with the exception of 'Red Gauntlet' and of one other novel; and the
authoress of the latter, as I am informed, belongs to the famous family
of actors just alluded to; so that her attention may have been specially
called to the subject.

The ancient Greek sculptors were familiar with the expression, as shown
in the statues of the Laocoon and Arretino; but, as Duchenne remarks,
they carried the transverse furrows across the whole breadth of the
forehead, and thus committed a great anatomical mistake: this is
likewise the case in some modern statues. It is, however, more probable
that these wonderfully accurate observers intentionally sacrificed truth
for the sake of beauty, than that they made a mistake; for rectangular
furrows on the forehead would not have had a grand appearance on the
marble. The expression, in its fully developed condition, is, as far as
I can discover, not often represented in pictures by the old masters, no
doubt owing to the same cause; but a lady who is perfectly familiar with
this expression, informs me that in Fra Angelico's 'Descent from the
Cross' in Florence, it is clearly exhibited in one of the figures on the
right-hand; and I could add a few other instances.

Dr. Crichton Browne, at my request, closely attended to this expression
in the numerous insane patients under his care in the West Biding
Asylum; and he is familiar with Duchenne's photographs of the action
of the grief-muscles. He informs me that they may constantly be seen
in energetic action in cases of melancholia, and especially of
hypochondria; and that the persistent lines or furrows, due to their
habitual contraction, are characteristic of the physiognomy of the
insane belonging to these two classes. Dr. Browne carefully observed for
me during a considerable period three cases of hypochondria, in which
the grief-muscles were persistently contracted. In one of these, a
widow, aged 51, fancied that she had lost all her viscera, and that her
whole body was empty. She wore an expression of great distress, and beat
her semi-closed hands rhythmically together for hours. The grief-muscles
were permanently contracted, and the upper eyelids arched. This
condition lasted for months; she then recovered, and her countenance
resumed its natural expression. A second case presented nearly the
same peculiarities, with the addition that the comers of the mouth were
depressed.

Mr. Patrick Nicol has also kindly observed for me several cases in the
Sussex Lunatic Asylum, and has communicated to me full details with
respect to three of them; but they need not here be given. From his
observations on melancholic patients, Mr. Nicol concludes that the inner
ends of the eyebrows are almost always more or less raised, with the
wrinkles on the forehead more or less plainly marked. In the case of one
young woman, these wrinkles were observed to be in constant slight play
or movement. In some cases the comers of the mouth are depressed,
but often only in a slight degree. Some amount of difference in the
expression of the several melancholic patients could almost always be
observed. The eyelids generally droop; and the skin near their outer
comers and beneath them is wrinkled. The naso-labial fold, which runs
from the wings of the nostrils to the comers of the mouth, and which is
so conspicuous in blubbering children, is often plainly marked in these
patients.

Although with the insane the grief-muscles often act persistently;
yet in ordinary cases they are sometimes brought unconsciously into
momentary action by ludicrously slight causes. A gentleman rewarded a
young lady by an absurdly small present; she pretended to be offended,
and as she upbraided him, her eyebrows became extremely oblique, with
the forehead properly wrinkled. Another young lady and a youth, both in
the highest spirits, were eagerly talking together with extraordinary
rapidity; and I noticed that, as often as the young lady was beaten,
and could not get out her words fast enough, her eyebrows went obliquely
upwards, and rectangular furrows were formed on her forehead. She thus
each time hoisted a flag of distress; and this she did half-a-dozen
times in the course of a few minutes. I made no remark on the subject,
but on a subsequent occasion I asked her to act on her grief-muscles;
another girl who was present, and who could do so voluntarily, showing
her what was intended. She tried repeatedly, but utterly failed; yet
so slight a cause of distress as not being able to talk quickly enough,
sufficed to bring these muscles over and over again into energetic
action.

The expression of grief, due to the contraction of the grief-muscles, is
by no means confined to Europeans, but appears to be common to all the
races of mankind. I have, at least, received trustworthy accounts in
regard to Hindoos, Dhangars (one of the aboriginal hill-tribes of India,
and therefore belonging to a quite distinct race from the Hindoos),
Malays, Negroes and Australians. With respect to the latter, two
observers answer my query in the affirmative, but enter into no details.
Mr. Taplin, however, appends to my descriptive remarks the words
"this is exact." With respect to negroes, the lady who told me of Fra
Angelico's picture, saw a negro towing a boat on the Nile, and as he
encountered an obstruction, she observed his grief-muscles in strong
action, with the middle of the forehead well wrinkled. Mr. Geach watched
a Malay man in Malacca, with the comers of his mouth much depressed,
the eyebrows oblique, with deep short grooves on the forehead. This
expression lasted for a very short time; and Mr. Geach remarks it "was
a strange one, very much like a person about to cry at some great loss."

In India Mr. H. Erskine found that the natives were familiar with this
expression; and Mr. J. Scott, of the Botanic Gardens, Calcutta, has
obligingly sent me a full description of two cases. He observed during
some time, himself unseen, a very young Dhangar woman from Nag-pore, the
wife of one of the gardeners, nursing her baby who was at the point of
death; and he distinctly saw the eyebrows raised at the inner comers,
the eyelids drooping, the forehead wrinkled in the middle, the mouth
slightly open, with the comers much depressed. He then came from behind
a screen of plants and spoke to the poor woman, who started, burst into
a bitter flood of tears, and besought him to cure her baby. The second
case was that of a Hindustani man, who from illness and poverty was
compelled to sell his favourite goat. After receiving the money, he
repeatedly looked at the money in his hand and then at the goat, as if
doubting whether he would not return it. He went to the goat, which was
tied up ready to be led away, and the animal reared up and licked his
hands. His eyes then wavered from side to side; his "mouth was partially
closed, with the corners very decidedly depressed." At last the poor man
seemed to make up his mind that he must part with his goat, and then,
as Mr. Scott saw, the eyebrows became slightly oblique, with the
characteristic puckering or swelling at the inner ends, but the wrinkles
on the forehead were not present. The man stood thus for a minute, then
heaving a deep sigh, burst into tears, raised up his two hands, blessed
the goat, turned round, and without looking again, went away.


_On the cause of the obliquity of the eyebrows under suffering_.--During
several years no expression seemed to me so utterly perplexing as this
which we are here considering. Why should grief or anxiety cause the
central fasciae alone of the frontal muscle together with those round
the eyes, to contract? Here we seem to have a complex movement for the
sole purpose of expressing grief; and yet it is a comparatively rare
expression, and often overlooked. I believe the explanation is not so
difficult as it at first appears. Dr. Duchenne gives a photograph of the
young man before referred to, who, when looking upwards at a strongly
illuminated surface, involuntarily contracted his grief-muscles in an
exaggerated manner. I had entirely forgotten this photograph, when on
a very bright day with the sun behind me, I met, whilst on horseback, a
girl whose eyebrows, as she looked up at me, became extremely oblique,
with the proper furrows on her forehead. I have observed the same
movement under similar circumstances on several subsequent occasions. On
my return home I made three of my children, without giving them any
clue to my object, look as long and as attentively as they could, at the
summit of a tall tree standing against an extremely bright sky. With
all three, the orbicular, corrugator, and pyramidal muscles were
energetically contracted, through reflex action, from the excitement of
the retina, so that their eyes might be protected from the bright light.
But they tried their utmost to look upwards; and now a curious struggle,
with spasmodic twitchings, could be observed between the whole or only
the central portion of the frontal muscle, and the several muscles
which serve to lower the eyebrows and close the eyelids. The involuntary
contraction of the pyramidal caused the basal part of their noses to
be transversely and deeply wrinkled. In one of the three children, the
whole eyebrows were momentarily raised and lowered by the alternate
contraction of the whole frontal muscle and of the muscles surrounding
the eyes, so that the whole breadth of the forehead was alternately
wrinkled and smoothed. In the other two children the forehead became
wrinkled in the middle part alone, rectangular furrows being thus
produced; and the eyebrows were rendered oblique, with their inner
extremities puckered and swollen,--in the one child in a slight degree,
in the other in a strongly marked manner. This difference in the
obliquity of the eyebrows apparently depended on a difference in their
general mobility, and in the strength of the pyramidal muscles. In both
these cases the eyebrows and forehead were acted on under the influence
of a strong light, in precisely the same manner, in every characteristic
detail, as under the influence of grief or anxiety.

Duchenne states that the pyramidal muscle of the nose is less under
the control of the will than are the other muscles round the eyes. He
remarks that the young man who could so well act on his grief-muscles,
as well as on most of his other facial muscles, could not contract the
pyramidals.[705] This power, however, no doubt differs in different
persons. The pyramidal muscle serves to draw down the skin of the
forehead between the eyebrows, together with their inner extremities.
The central fasciae of the frontal are the antagonists of the pyramidal;
and if the action of the latter is to be specially checked, these
central fasciae must be contracted. So that with persons having powerful
pyramidal muscles, if there is under the influence of a bright light an
unconscious desire to prevent the lowering of the eyebrows, the central
fasciae of the frontal muscle must be brought into play; and their
contraction, if sufficiently strong to overmaster the pyramidals,
together with the contraction of the corrugator and orbicular muscles,
will act in the manner just described on the eyebrows and forehead.

When children scream or cry out, they contract, as we know, the
orbicular, corrugator, and pyramidal muscles, primarily for the sake of
compressing their eyes, and thus protecting them from being gorged with
blood, and secondarily through habit. I therefore expected to find with
children, that when they endeavoured either to prevent a crying-fit from
coming on, or to stop crying, they would cheek the contraction of the
above-named muscles, in the same manner as when looking upwards at a
bright light; and consequently that the central fasciae of the frontal
muscle would often be brought into play. Accordingly, I began myself to
observe children at such times, and asked others, including some medical
men, to do the same. It is necessary to observe carefully, as the
peculiar opposed action of these muscles is not nearly so plain in
children, owing to their foreheads not easily wrinkling, as in adults.
But I soon found that the grief-muscles were very frequently brought
into distinct action on these occasions. It would be superfluous to give
all the cases which have been observed; and I will specify only a few.
A little girl, a year and a half old, was teased by some other children,
and before bursting into tears her eyebrows became decidedly oblique.
With an older girl the same obliquity was observed, with the inner ends
of the eyebrows plainly puckered; and at the same time the corners of
the mouth were drawn downwards. As soon as she burst into tears, the
features all changed and this peculiar expression vanished. Again,
after a little boy had been vaccinated, which made him scream and cry
violently, the surgeon gave him an orange brought for the purpose, and
this pleased the child much; as he stopped crying all the characteristic
movements were observed, including the formation of rectangular wrinkles
in the middle of the forehead. Lastly, I met on the road a little girl
three or four years old, who had been frightened by a dog, and when I
asked her what was the matter, she stopped whimpering, and her eyebrows
instantly became oblique to an extraordinary degree.

Here then, as I cannot doubt, we have the key to the problem why the
central fasciae of the frontal muscle and the muscles round the
eyes contract in opposition to each other under the influence of
grief;--whether their contraction be prolonged, as with the melancholic
insane, or momentary, from some trifling cause of distress. We have all
of us, as infants, repeatedly contracted our orbicular, corrugator, and
pyramidal muscles, in order to protect our eyes whilst screaming; our
progenitors before us have done the same during many generations; and
though with advancing years we easily prevent, when feeling distressed,
the utterance of screams, we cannot from long habit always prevent a
slight contraction of the above-named muscles; nor indeed do we observe
their contraction in ourselves, or attempt to stop it, if slight. But
the pyramidal muscles seem to be less under the command of the will
than the other related muscles; and if they be well developed, their
contraction can be checked only by the antagonistic contraction of the
central fasciae of the frontal muscle. The result which necessarily
follows, if these fasciae contract energetically, is the oblique drawing
up of the eyebrows, the puckering of their inner ends, and the formation
of rectangular furrows on the middle of the forehead. As children and
women cry much more freely than men, and as grown-up persons of both
sexes rarely weep except from mental distress, we can understand why the
grief-muscles are more frequently seen in action, as I believe to be
the case, with children and women than with men; and with adults of both
sexes from mental distress alone. In some of the cases before recorded,
as in that of the poor Dhangar woman and of the Hindustani man, the
action of the grief-muscles was quickly followed by bitter weeping. In
all cases of distress, whether great or small, our brains tend through
long habit to send an order to certain muscles to contract, as if we
were still infants on the point of screaming out; but this order we, by
the wondrous power of the will, and through habit, are able partially to
counteract; although this is effected unconsciously, as far as the means
of counteraction are concerned.


_On the depression of the corners of the mouth_.--This action is
effected by the _depressores anguili oris_ (see letter K in figs. 1
and 2). The fibres of this muscle diverge downwards, with the upper
convergent ends attached round the angles of the mouth, and to the lower
lip a little way within the angles.[706] Some of the fibres appear to
be antagonistic to the great zygomatic muscle, and others to the several
muscles running to the outer part of the upper lip. The contraction
of this muscle draws downwards and outwards the corners of the mouth,
including the outer part of the upper lip, and even in a slight degree
the wings of the nostrils. When the mouth is closed and this muscle
acts, the commissure or line of junction of the two lips forms a curved
line with the concavity downwards,[707] and the lips themselves are
generally somewhat protruded, especially the lower one. The mouth in
this state is well represented in the two photographs (Plate II., figs.
6 and 7) by Mr. Rejlander. The upper boy (fig. 6) had just stopped
crying, after receiving a slap on the face from another boy; and the
right moment was seized for photographing him.

The expression of low spirits, grief or dejection, due to the
contraction of this muscle has been noticed by every one who has
written on the subject. To say that a person "is down in the mouth," is
synonymous with saying that he is out of spirits. The depression of the
corners may often be seen, as already stated on the authority of Dr.
Crichton Browne and Mr. Nicol, with the melancholic insane, and was well
exhibited in some photographs sent to me by the former gentleman, of
patients with a strong tendency to suicide. It has been observed
with men belonging to various races, namely with Hindoos, the dark
hill-tribes of India, Malays, and, as the Rev. Mr. Hagenauer informs me,
with the aborigines of Australia.

When infants scream they firmly contract the muscles round their eyes,
and this draws up the upper lip; and as they have to keep their mouths
widely open, the depressor muscles running to the corners are likewise
brought into strong action. This generally, but not invariably, causes a
slight angular bend in the lower lip on both sides, near the corners of
the mouth. The result of the upper and lower lip being thus acted on
is that the mouth assumes a squarish outline. The contraction of the
depressor muscle is best seen in infants when not screaming violently,
and especially just before they begin, or when they cease to scream.
Their little faces then acquire an extremely piteous expression, as I
continually observed with my own infants between the ages of about
six weeks and two or three months. Sometimes, when they are struggling
against a crying-fit, the outline of the mouth is curved in so
exaggerated a manner as to be like a horseshoe; and the expression of
misery then becomes a ludicrous caricature.

The explanation of the contraction of this muscle, under the influence
of low spirits or dejection, apparently follows from the same general
principles as in the case of the obliquity of the eyebrows. Dr. Duchenne
informs me that he concludes from his observations, now prolonged during
many years, that this is one of the facial muscles which is least under
the control of the will. This fact may indeed be inferred from what has
just been stated with respect to infants when doubtfully beginning to
cry, or endeavouring to stop crying; for they then generally command all
the other facial muscles more effectually than they do the depressors of
the corners of the mouth. Two excellent observers who had no theory on
the subject, one of them a surgeon, carefully watched for me some older
children and women as with some opposed struggling they very gradually
approached the point of bursting out into tears; and both observers felt
sure that the depressors began to act before any of the other muscles.
Now as the depressors have been repeatedly brought into strong action
during infancy in many generations, nerve-force will tend to flow, on
the principle of long associated habit, to these muscles as well as
to various other facial muscles, whenever in after life even a slight
feeling of distress is experienced. But as the depressors are somewhat
less under the control of the will than most of the other muscles, we
might expect that they would often slightly contract, whilst the others
remained passive. It is remarkable how small a depression of the corners
of the mouth gives to the countenance an expression of low spirits or
dejection, so that an extremely slight contraction of these muscles
would be sufficient to betray this state of mind.

I may here mention a trifling observation, as it will serve to sum
up our present subject. An old lady with a comfortable but absorbed
expression sat nearly opposite to me in a railway carriage. Whilst I
was looking at her, I saw that her _depressores anguli oris_ became very
slightly, yet decidedly, contracted; but as her countenance remained as
placid as ever, I reflected how meaningless was this contraction, and
how easily one might be deceived. The thought had hardly occurred to me
when I saw that her eyes suddenly became suffused with tears almost to
overflowing, and her whole countenance fell. There could now be no doubt
that some painful recollection, perhaps that of a long-lost child, was
passing through her mind. As soon as her sensorium was thus affected,
certain nerve-cells from long habit instantly transmitted an order to
all the respiratory muscles, and to those round the mouth, to prepare
for a fit of crying. But the order was countermanded by the will, or
rather by a later acquired habit, and all the muscles were obedient,
excepting in a slight degree the _depressores anguli oris_. The mouth
was not even opened; the respiration was not hurried; and no muscle was
affected except those which draw down the corners of the mouth.

As soon as the mouth of this lady began, involuntarily and unconsciously
on her part, to assume the proper form for a crying-fit, we may feel
almost sure that some nerve-influence would have been transmitted
through the long accustomed channels to the various respiratory muscles,
as well as to those round the eyes, and to the vaso-motor centre which
governs the supply of blood sent to the lacrymal glands. Of this
latter fact we have indeed clear evidence in her eyes becoming slightly
suffused with tears; and we can understand this, as the lacrymal glands
are less under the control of the will than the facial muscles. No doubt
there existed at the same time some tendency in the muscles round the
eyes at contract, as if for the sake of protecting them from being
gorged with blood, but this contraction was completely overmastered,
and her brow remained unruffled. Had the pyramidal, corrugator, and
orbicular muscles been as little obedient to the will, as they are
in many persons, they would have been slightly acted on; and then
the central fasciae of the frontal muscle would have contracted in
antagonism, and her eyebrows would have become oblique, with rectangular
furrows on her forehead. Her countenance would then have expressed still
more plainly than it did a state of dejection, or rather one of grief.

Through steps such as these we can understand how it is, that as soon
as some melancholy thought passes through the brain, there occurs a
just perceptible drawing down of the corners of the mouth, or a
slight raising up of the inner ends of the eyebrows, or both movements
combined, and immediately afterwards a slight suffusion of tears. A
thrill of nerve-force is transmitted along several habitual channels,
and produces an effect on any point where the will has not acquired
through long habit much power of interference. The above actions may be
considered as rudimental vestiges of the screaming-fits, which are so
frequent and prolonged during infancy. In this case, as well as in many
others, the links are indeed wonderful which connect cause and effect
in giving rise to various expressions on the human countenance; and they
explain to us the meaning of certain movements, which we involuntarily
and unconsciously perform, whenever certain transitory emotions pass
through our minds.


CHAPTER VIII. -- JOY, HIGH SPIRITS, LOVE, TENDER FEELINGS, DEVOTION.

Laughter primarily the expression of joy--Ludicrous ideas--Movements
of the features during laughter--Nature of the sound produced--The
secretion of tears during loud laughter--Gradation from loud laughter
to gentle smiling--High spirits--The expression of love--Tender
feelings--Devotion.


JOY, when intense, leads to various purposeless movements--to dancing
about, clapping the hands, stamping, &c., and to loud laughter. Laughter
seems primarily to be the expression of mere joy or happiness. We
clearly see this in children at play, who are almost incessantly
laughing. With young persons past childhood, when they are in high
spirits, there is always much meaningless laughter. The laughter of the
gods is described by Homer as "the exuberance of their celestial joy
after their daily banquet." A man smiles--and smiling, as we shall see,
graduates into laughter--at meeting an old friend in the street, as he
does at any trifling pleasure, such as smelling a sweet perfume.[801]
Laura Bridgman, from her blindness and deafness, could not have acquired
any expression through imitation, yet when a letter from a beloved
friend was communicated to her by gesture-language, she "laughed and
clapped her hands, and the colour mounted to her cheeks." On other
occasions she has been seen to stamp for joy.[802]

Idiots and imbecile persons likewise afford good evidence that laughter
or smiling primarily expresses mere happiness or joy. Dr. Crichton
Browne, to whom, as on so many other occasions, I am indebted for the
results of his wide experience, informs me that with idiots laughter is
the most prevalent and frequent of all the emotional expressions. Many
idiots are morose, passionate, restless, in a painful state of mind,
or utterly stolid, and these never laugh. Others frequently laugh in
a quite senseless manner. Thus an idiot boy, incapable of speech,
complained to Dr. Browne, by the aid of signs, that another boy in
the asylum had given him a black eye; and this was accompanied by
"explosions of laughter and with his face covered with the broadest
smiles." There is another large class of idiots who are persistently
joyous and benign, and who are constantly laughing or smiling.[803]
Their countenances often exhibit a stereotyped smile; their joyousness
is increased, and they grin, chuckle, or giggle, whenever food is placed
before them, or when they are caressed, are shown bright colours, or
hear music. Some of them laugh more than usual when they walk about, or
attempt any muscular exertion. The joyousness of most of these idiots
cannot possibly be associated, as Dr. Browne remarks, with any distinct
ideas: they simply feel pleasure, and express it by laughter or smiles.
With imbeciles rather higher in the scale, personal vanity seems to be
the commonest cause of laughter, and next to this, pleasure arising from
the approbation of their conduct.

With grown-up persons laughter is excited by causes considerably
different from those which suffice during childhood; but this remark
hardly applies to smiling. Laughter in this respect is analogous with
weeping, which with adults is almost confined to mental distress, whilst
with children it is excited by bodily pain or any suffering, as well
as by fear or rage. Many curious discussions have been written on the
causes of laughter with grown-up persons. The subject is extremely
complex. Something incongruous or unaccountable, exciting surprise and
some sense of superiority in the laugher, who must be in a happy frame
of mind, seems to be the commonest cause.[804] The circumstances must
not be of a momentous nature: no poor man would laugh or smile on
suddenly hearing that a large fortune had been bequeathed to him. If
the mind is strongly excited by pleasurable feelings, and any little
unexpected event or thought occurs, then, as Mr. Herbert Spencer
remarks,[805] "a large amount of nervous energy, instead of being
allowed to expend itself in producing an equivalent amount of the new
thoughts and emotion which were nascent, is suddenly checked in its
flow."... "The excess must discharge itself in some other direction, and
there results an efflux through the motor nerves to various classes of
the muscles, producing the half-convulsive actions we term laughter." An
observation, bearing on this point, was made by a correspondent during
the recent siege of Paris, namely, that the German soldiers, after
strong excitement from exposure to extreme danger, were particularly
apt to burst out into loud laughter at the smallest joke. So again
when young children are just beginning to cry, an unexpected event will
sometimes suddenly turn their crying into laughter, which apparently
serves equally well to expend their superfluous nervous energy.

The imagination is sometimes said to be tickled by a ludicrous idea; and
this so-called tickling of the mind is curiously analogous with that of
the body. Every one knows how immoderately children laugh, and how their
whole bodies are convulsed when they are tickled. The anthropoid apes,
as we have seen, likewise utter a reiterated sound, corresponding with
our laughter, when they are tickled, especially under the armpits. I
touched with a bit of paper the sole of the foot of one of my infants,
when only seven days old, and it was suddenly jerked away and the toes
curled about, as in an older child. Such movements, as well as laughter
from being tickled, are manifestly reflex actions; and this is likewise
shown by the minute unstriped muscles, which serve to erect the separate
hairs on the body, contracting near a tickled surface.[806] Yet laughter
from a ludicrous idea, though involuntary, cannot be called a strictly
reflex action. In this case, and in that of laughter from being tickled,
the mind must be in a pleasurable condition; a young child, if tickled
by a strange man, would scream from fear. The touch must be light, and
an idea or event, to be ludicrous, must not be of grave import. The
parts of the body which are most easily tickled are those which are not
commonly touched, such as the armpits or between the toes, or parts
such as the soles of the feet, which are habitually touched by a broad
surface; but the surface on which we sit offers a marked exception to
this rule. According to Gratiolet,[807] certain nerves are much more
sensitive to tickling than others. From the fact that a child can hardly
tickle itself, or in a much less degree than when tickled by another
person, it seems that the precise point to be touched must not be known;
so with the mind, something unexpected--a novel or incongruous idea
which breaks through an habitual train of thought--appears to be a
strong element in the ludicrous.

The sound of laughter is produced by a deep inspiration followed by
short, interrupted, spasmodic contractions of the chest, and especially
of the diaphragm.[808] Hence we hear of "laughter holding both his
sides." From the shaking of the body, the head nods to and fro. The
lower jaw often quivers up and down, as is likewise the case with some
species of baboons, when they are much pleased.

[Illustration: Moderate laughter and smiling. Plate III]

During laughter the mouth is opened more or less widely, with the
corners drawn much backwards, as well as a little upwards; and the upper
lip is somewhat raised. The drawing back of the corners is best seen in
moderate laughter, and especially in a broad smile--the latter epithet
showing how the mouth is widened. In the accompanying figs. 1-3, Plate
III., different degrees of moderate laughter and smiling have been
photographed. The figure of the little girl, with the hat is by Dr.
Wallich, and the expression was a genuine one; the other two are by Mr.
Rejlander. Dr. Duchenne repeatedly insists[809] that, under the emotion
of joy, the mouth is acted on exclusively by the great zygomatic
muscles, which serve to draw the corners backwards and upwards; but
judging from the manner in which the upper teeth are always exposed
during laughter and broad smiling, as well as from my own sensations,
I cannot doubt that some of the muscles running to the upper lip are
likewise brought into moderate action. The upper and lower orbicular
muscles of the eyes are at the same time more or less contracted; and
there is an intimate connection, as explained in the chapter on weeping,
between the orbiculars, especially the lower ones and some of the
muscles running to the upper lip. Henle remarks[810] on this head, that
when a man closely shuts one eye he cannot avoid retracting the upper
lip on the same side; conversely, if any one will place his finger
on his lower eyelid, and then uncover his upper incisors as much as
possible, he will feel, as his upper lip is drawn strongly upwards, that
the muscles of the lower eyelid contract. In Henle's drawing, given in
woodcut, fig. 2, the _musculus malaris_ (H) which runs to the upper
lip may be seen to form an almost integral part of the lower orbicular
muscle.

Dr. Duchenne has given a large photograph of an old man (reduced on
Plate III. fig 4), in his usual passive condition, and another of
the same man (fig. 5), naturally smiling. The latter was instantly
recognized by every one to whom it was shown as true to nature. He
has also given, as an example of an unnatural or false smile, another
photograph (fig. 6) of the same old man, with the corners of his mouth
strongly retracted by the galvanization of the great zygomatic
muscles. That the expression is not natural is clear, for I showed this
photograph to twenty-four persons, of whom three could not in the least
tell what was meant, whilst the others, though they perceived that the
expression was of the nature of a smile, answered in such words as "a
wicked joke," "trying to laugh," "grinning laughter.... half-amazed
laughter," &c. Dr. Duchenne attributes the falseness of the expression
altogether to the orbicular muscles of the lower eyelids not being
sufficiently contracted; for he justly lays great stress on their
contraction in the expression of joy. No doubt there is much truth
in this view, but not, as it appears to me, the whole truth. The
contraction of the lower orbiculars is always accompanied, as we have
seen, by the drawing up of the upper lip. Had the upper lip, in fig.
6, been thus acted on to a slight extent, its curvature would have been
less rigid, the naso-labial farrow would have been slightly different,
and the whole expression would, as I believe, have been more natural,
independently of the more conspicuous effect from the stronger
contraction of the lower eyelids. The corruptor muscle, moreover, in
fig. 6, is too much contracted, causing a frown; and this muscle never
acts under the influence of joy except during strongly pronounced or
violent laughter.

By the drawing backwards and upwards of the corners of the mouth,
through the contraction of the great zygomatic muscles, and by the
raising of the upper lip, the cheeks are drawn upwards. Wrinkles are
thus formed under the eyes, and, with old people, at their outer ends;
and these are highly characteristic of laughter or smiling. As a gentle
smile increases into a strong one, or into a laugh, every one may feel
and see, if he will attend to his own sensations and look at himself
in a mirror, that as the upper lip is drawn up and the lower orbiculars
contract, the wrinkles in the lower eyelids and those beneath the
eyes are much strengthened or increased. At the same time, as I have
repeatedly observed, the eyebrows are slightly lowered, which shows
that the upper as well as the lower orbiculars contract at least to some
degree, though this passes unperecived, as far as our sensations
are concerned. If the original photograph of the old man, with his
countenance in its usual placid state (fig. 4), be compared with that
(fig. 5) in which he is naturally smiling, it may be seen that the
eyebrows in the latter are a little lowered. I presume that this is
owing to the upper orbiculars being impelled, through the force of
long-associated habit, to act to a certain extent in concert with the
lower orbiculars, which themselves contract in connection with the
drawing up of the upper lip.

The tendency in the zygomatic muscles to contract under pleasurable
emotions is shown by a curious fact, communicated to me by Dr. Browne,
with respect to patients suffering from GENERAL PARALYSIS OF
THE INSANE.[811] "In this malady there is almost invariably
optimism--delusions as to wealth, rank, grandeur--insane joyousness,
benevolence, and profusion, while its very earliest physical symptom is
trembling at the corners of the mouth and at the outer corners of the
eyes. This is a well-recognized fact. Constant tremulous agitation of
the inferior palpebral and great zygomatic muscles is pathognomic of the
earlier stages of general paralysis. The countenance has a pleased and
benevolent expression. As the disease advances other muscles become
involved, but until complete fatuity is reached, the prevailing
expression is that of feeble benevolence."

As in laughing and broadly smiling the cheeks and upper lip are much
raised, the nose appears to be shortened, and the skin on the bridge
becomes finely wrinkled in transverse lines, with other oblique
longitudinal lines on the sides. The upper front teeth are commonly
exposed. A well-marked naso-labial fold is formed, which runs from the
wing of each nostril to the corner of the mouth; and this fold is often
double in old persons.

A bright and sparkling eye is as characteristic of a pleased or amused
state of mind, as is the retraction of the corners of the mouth
and upper lip with the wrinkles thus produced. Even the eyes of
microcephalous idiots, who are so degraded that they never learn to
speak, brighten slightly when they are pleased.[812] Under extreme
laughter the eyes are too much suffused with tears to sparkle; but the
moisture squeezed out of the glands during moderate laughter or smiling
may aid in giving them lustre; though this must be of altogether
subordinate importance, as they become dull from grief, though they
are then often moist. Their brightness seems to be chiefly due to their
tenseness,[813] owing to the contraction of the orbicular muscles and
to the pressure of the raised cheeks. But, according to Dr. Piderit,
who has discussed this point more fully than any other writer,[814] the
tenseness may be largely attributed to the eyeballs becoming filled
with blood and other fluids, from the acceleration of the circulation,
consequent on the excitement of pleasure. He remarks on the contrast in
the appearance of the eyes of a hectic patient with a rapid circulation,
and of a man suffering from cholera with almost all the fluids of his
body drained from him. Any cause which lowers the circulation deadens
the eye. I remember seeing a man utterly prostrated by prolonged and
severe exertion during a very hot day, and a bystander compared his eyes
to those of a boiled codfish.

To return to the sounds produced during laughter. We can see in a vague
manner how the utterance of sounds of some kind would naturally become
associated with a pleasurable state of mind; for throughout a large part
of the animal kingdom vocal or instrumental sounds are employed either
as a call or as a charm by one sex for the other. They are also
employed as the means for a joyful meeting between the parents and
their offspring, and between the attached members of the same social
community. But why the sounds which man utters when he is pleased
have the peculiar reiterated character of laughter we do not know.
Nevertheless we can see that they would naturally be as different as
possible from the screams or cries of distress; and as in the production
of the latter, the expirations are prolonged and continuous, with
the inspirations short and interrupted, so it might perhaps have been
expected with the sounds uttered from joy, that the expirations would
have been short and broken with the inspirations prolonged; and this is
the case.

It is an equally obscure point why the corners of the mouth are
retracted and the upper lip raised during ordinary laughter. The mouth
must not be opened to its utmost extent, for when this occurs during
a paroxysm of excessive laughter hardly any sound is emitted; or it
changes its tone and seems to come from deep down in the throat. The
respiratory muscles, and even those of the limbs, are at the same time
thrown into rapid vibratory movements. The lower jaw often partakes
of this movement, and this would tend to prevent the mouth from being
widely opened. But as a full volume of sound has to be poured forth, the
orifice of the mouth must be large; and it is perhaps to gain this end
that the corners are retracted and the upper lip raised. Although we can
hardly account for the shape of the mouth during laughter, which
leads to wrinkles being formed beneath the eyes, nor for the peculiar
reiterated sound of laughter, nor for the quivering of the jaws,
nevertheless we may infer that all these effects are due to some common
cause. For they are all characteristic and expressive of a pleased state
of mind in various kinds of monkeys.

A graduated series can be followed from violent to moderate laughter,
to a broad smile, to a gentle smile, and to the expression of mere
cheerfulness. During excessive laughter the whole body is often thrown
backward and shakes, or is almost convulsed; the respiration is much
disturbed; the head and face become gorged with blood, with the veins
distended; and the orbicular muscles are spasmodically contracted in
order to protect the eyes. Tears are freely shed. Hence, as formerly
remarked, it is scarcely possible to point out any difference between
the tear-stained face of a person after a paroxysm of excessive laughter
and after a bitter crying-fit.[815] It is probably due to the close
similarity of the spasmodic movements caused by these widely different
emotions that hysteric patients alternately cry and laugh with violence,
and that young children sometimes pass suddenly from the one to the
other state. Mr. Swinhoe informs me that he has often seen the Chinese,
when suffering from deep grief, burst out into hysterical fits of
laughter.

I was anxious to know whether tears are freely shed during excessive
laughter by most of the races of men, and I hear from my correspondents
that this is the case. One instance was observed with the Hindoos, and
they themselves said that it often occurred. So it is with the Chinese.
The women of a wild tribe of Malays in the Malacca peninsula, sometimes
shed tears when they laugh heartily, though this seldom occurs. With the
Dyaks of Borneo it must frequently be the case, at least with the women,
for I hear from the Rajah C. Brooke that it is a common expression with
them to say "we nearly made tears from laughter." The aborigines of
Australia express their emotions freely, and they are described by my
correspondents as jumping about and clapping their hands for joy, and as
often roaring with laughter. No less than four observers have seen their
eyes freely watering on such occasions; and in one instance the tears
rolled down their cheeks. Mr. Bulmer, a missionary in a remote part of
Victoria, remarks, "that they have a keen sense of the ridiculous;
they are excellent mimics, and when one of them is able to imitate the
peculiarities of some absent member of the tribe, it is very common to
hear all in the camp convulsed with laughter." With Europeans hardly
anything excites laughter so easily as mimicry; and it is rather curious
to find the same fact with the savages of Australia, who constitute one
of the most distinct races in the world.

In Southern Africa with two tribes of Kafirs, especially with the women,
their eyes often fill with tears during laughter. Gaika, the brother of
the chief Sandilli, answers my query on this bead, with the words, "Yes,
that is their common practice." Sir Andrew Smith has seen the painted
face of a Hottentot woman all furrowed with tears after a fit of
laughter. In Northern Africa, with the Abyssinians, tears are secreted
under the same circumstances. Lastly, in North America, the same fact
has been observed in a remarkably savage and isolated tribe, but chiefly
with the women; in another tribe it was observed only on a single
occasion.

Excessive laughter, as before remarked, graduates into moderate
laughter. In this latter case the muscles round the eyes are much less
contracted, and there is little or no frowning. Between a gentle laugh
and a broad smile there is hardly any difference, excepting that in
smiling no reiterated sound is uttered, though a single rather strong
expiration, or slight noise--a rudiment of a laugh--may often be heard
at the commencement of a smile. On a moderately smiling countenance the
contraction of the upper orbicular muscles can still just be traced by a
slight lowering of the eyebrows. The contraction of the lower orbicular
and palpebral muscles is much plainer, and is shown by the wrinkling of
the lower eyelids and of the skin beneath them, together with a slight
drawing up of the upper lip. From the broadest smile we pass by the
finest steps into the gentlest one. In this latter case the features are
moved in a much less degree, and much more slowly, and the mouth is
kept closed. The curvature of the naso-labial furrow is also slightly
different in the two cases. We thus see that no abrupt line of
demarcation can be drawn between the movement of the features during the
most violent laughter and a very faint smile.[816]

A smile, therefore, may be said to be the first stage in the development
of a laugh. But a different and more probable view may be suggested;
namely, that the habit of uttering load reiterated sounds from a sense
of pleasure, first led to the retraction of the corners of the mouth and
of the upper lip, and to the contraction of the orbicular muscles; and
that now, through association and long-continued habit, the same muscles
are brought into slight play whenever any cause excites in us a feeling
which, if stronger, would have led to laughter; and the result is a
smile.

Whether we look at laughter as the full development of a smile, or, as
is more probable, at a gentle smile as the last trace of a habit, firmly
fixed during many generations, of laughing whenever we are joyful, we
can follow in our infants the gradual passage of the one into the other.
It is well known to those who have the charge of young infants, that it
is difficult to feel sure when certain movements about their mouths are
really expressive; that is, when they really smile. Hence I carefully
watched my own infants. One of them at the age of forty-five days, and
being at the time in a happy frame of mind, smiled; that is, the
corners of the mouth were retracted, and simultaneously the eyes became
decidedly bright. I observed the same thing on the following day; but on
the third day the child was not quite well and there was no trace of a
smile, and this renders it probable that the previous smiles were real.
Eight days subsequently and during the next succeeding week, it was
remarkable how his eyes brightened whenever he smiled, and his nose
became at the same time transversely wrinkled. This was now accompanied
by a little bleating noise, which perhaps represented a laugh. At the
age of 113 days these little noises, which were always made during
expiration, assumed a slightly different character, and were more
broken or interrupted, as in sobbing; and this was certainly incipient
laughter. The change in tone seemed to me at the time to be connected
with the greater lateral extension of the mouth as the smiles became
broader.

In a second infant the first real smile was observed at about the same
age, viz. forty-five days; and in a third, at a somewhat earlier age.
The second infant, when sixty-five days old, smiled much more broadly
and plainly than did the one first mentioned at the same age; and even
at this early age uttered noises very like laughter. In this gradual
acquirement, by infants, of the habit of laughing, we have a case in
some degree analogous to that of weeping. As practice is requisite with
the ordinary movements of the body, such as walking, so it seems to be
with laughing and weeping. The art of screaming, on the other hand,
from being of service to infants, has become finely developed from the
earliest days.


_High spirits, cheerfulness_.--A man in high spirits, though he may not
actually smile, commonly exhibits some tendency to the retraction of the
corners of his mouth. From the excitement of pleasure, the circulation
becomes more rapid; the eyes are bright, and the colour of the face
rises. The brain, being stimulated by the increased flow of blood,
reacts on the mental powers; lively ideas pass still more rapidly
through the mind, and the affections are warmed. I heard a child, a
little under four years old, when asked what was meant by being in good
spirits, answer, "It is laughing, talking, and kissing." It would be
difficult to give a truer and more practical definition. A man in this
state holds his body erect, his head upright, and his eyes open. There
is no drooping of the features, and no contraction of the eyebrows.
On the contrary, the frontal muscle, as Moreau observes,[817] tends to
contract slightly; and this smooths the brow, removes every trace of a
frown, arches the eyebrows a little, and raises the eyelids. Hence the
Latin phrase, _exporrigere frontem_--to unwrinkle the brow--means, to
be cheerful or merry. The whole expression of a man in good spirits is
exactly the opposite of that of one suffering from sorrow. According to
Sir C. Bell, "In all the exhilarating emotions the eyebrows, eyelids,
the nostrils, and the angles of the mouth are raised. In the depressing
passions it is the reverse." Under the influence of the latter the brow
is heavy, the eyelids, cheeks, mouth, and whole head droop; the eyes are
dull; the countenance pallid, and the respiration slow. In joy the face
expands, in grief it lengthens. Whether the principle of antithesis has
here come into play in producing these opposite expressions, in aid of
the direct causes which have been specified and which are sufficiently
plain, I will not pretend to say.

With all the races of man the expression of good spirit appears to be
the same, and is easily recognized. My informants, from various parts of
the Old and New Worlds, answer in the affirmative to my queries on this
head, and they give some particulars with respect to Hindoos, Malays,
and New Zealanders. The brightness of the eyes of the Australians has
struck four observers, and the same fact has been noticed with Hindoos,
New Zealanders, and the Dyaks of Borneo.

Savages sometimes express their satisfaction not only by smiling, but
by gestures derived from the pleasure of eating. Thus Mr. Wedgwood[818]
quotes Petherick that the negroes on the Upper Nile began a general
rubbing of their bellies when he displayed his beads; and Leichhardt
says that the Australians smacked and clacked their mouths at the sight
of his horses and bullocks, and more especially of his kangaroo dogs.
The Greenlanders, "when they affirm anything with pleasure, suck down
air with a certain sound;"[819] and this may be an imitation of the act
of swallowing savoury food.

Laughter is suppressed by the firm contraction of the orbicular muscles
of the mouth, which prevents the great zygomatic and other muscles from
drawing the lips backwards and upwards. The lower lip is also sometimes
held by the teeth, and this gives a roguish expression to the face,
as was observed with the blind and deaf Laura Bridgman.[820] The great
zygomatic muscle is sometimes variable in its course, and I have seen
a young woman in whom the _depressores anguli oris_ were brought into
strong action in suppressing a smile; but this by no means gave to her
countenance a melancholy expression, owing to the brightness of her
eyes.

Laughter is frequently employed in a forced manner to conceal or mask
some other state of mind, even anger. We often see persons laughing in
order to conceal their shame or shyness. When a person purses up his
mouth, as if to prevent the possibility of a smile, though there is
nothing to excite one, or nothing to prevent its free indulgence, an
affected, solemn, or pedantic expression is given; but of such hybrid
expressions nothing more need here be said. In the case of derision, a
real or pretended smile or laugh is often blended with the expression
proper to contempt, and this may pass into angry contempt or scorn. In
such cases the meaning of the laugh or smile is to show the offending
person that he excites only amusement.

_Love, tender feelings, &c_.--Although the emotion of love, for instance
that of a mother for her infant, is one of the strongest of which the
mind is capable, it can hardly be said to have any proper or peculiar
means of expression; and this is intelligible, as it has not habitually
led to any special line of action. No doubt, as affection is a
pleasurable sensation, it generally causes a gentle smile and some
brightening of the eyes. A strong desire to touch the beloved person is
commonly felt; and love is expressed by this means more plainly than
by any other.[821] Hence we long to clasp in our arms those whom we
tenderly love. We probably owe this desire to inherited habit, in
association with the nursing and tending of our children, and with the
mutual caresses of lovers.

With the lower animals we see the same principle of pleasure derived
from contact in association with love. Dogs and cats manifestly take
pleasure in rubbing against their masters and mistresses, and in being
rubbed or patted by them. Many kinds of monkeys, as I am assured by the
keepers in the Zoological Gardens, delight in fondling and being fondled
by each other, and by persons to whom they are attached. Mr. Bartlett
has described to me the behaviour of two chimpanzees, rather older
animals than those generally imported into this country, when they were
first brought together. They sat opposite, touching each other with
their much protruded lips; and the one put his hand on the shoulder
of the other. They then mutually folded each other in their arms.
Afterwards they stood up, each with one arm on the shoulder of the
other, lifted up their heads, opened their mouths, and yelled with
delight.

We Europeans are so accustomed to kissing as a mark of affection, that
it might be thought to be innate in mankind; but this is not the case.
Steele was mistaken when he said "Nature was its author, and it began
with the first courtship." Jemmy Button, the Fuegian, told me that this
practice was unknown in his land. It is equally unknown with the New
Zealanders, Tahitians, Papuans, Australians, Somals of Africa, and
the Esquimaux. But it is so far innate or natural that it apparently
depends on pleasure from close contact with a beloved person; and it is
replaced in various parts of the world, by the rubbing of noses, as
with the New Zealanders and Laplanders, by the rubbing or patting of the
arms, breasts, or stomachs, or by one man striking his own face with the
hands or feet of another. Perhaps the practice of blowing, as a mark
of affection, on various parts of the body may depend on the same
principle.[823]

The feelings which are called tender are difficult to analyse; they seem
to be compounded of affection, joy, and especially of sympathy. These
feelings are in themselves of a pleasurable nature, excepting when pity
is too deep, or horror is aroused, as in hearing of a tortured man or
animal. They are remarkable under our present point of view from so
readily exciting the secretion of tears. Many a father and son have wept
on meeting after a long separation, especially if the meeting has been
unexpected. No doubt extreme joy by itself tends to act on the lacrymal
glands; but on such occasions as the foregoing vague thoughts of the
grief which would have been felt had the father and son never met, will
probably have passed through their minds; and grief naturally leads to
the secretion of tears. Thus on the return of Ulysses:--

    "Telemachus Rose, and clung weeping round his father's breast.
     There the pent grief rained o'er them, yearning thus.
     *   *    *    *    *    *
     Thus piteously they wailed in sore unrest,
     And on their weepings had gone down the day,
     But that at last Telemachus found words to say."
    _Worsley's Translation of the Odyssey_, Book xvi. st. 27.

So again when Penelope at last recognized her husband:--

     "Then from her eyelids the quick tears did start
     And she ran to him from her place, and threw
     Her arms about his neck, and a warm dew
     Of kisses poured upon him, and thus spake:"
     --Book xxiii.  st.  27.


The vivid recollection of our former home, or of long-past happy days,
readily causes the eyes to be suffused with tears; but here, again,
the thought naturally occurs that these days will never return. In such
cases we may be said to sympathize with ourselves in our present, in
comparison with our former, state. Sympathy with the distresses of
others, even with the imaginary distresses of a heroine in a pathetic
story, for whom we feel no affection, readily excites tears. So does
sympathy with the happiness of others, as with that of a lover, at last
successful after many hard trials in a well-told tale.

Sympathy appears to constitute a separate or distinct emotion; and it is
especially apt to excite the lacrymal glands. This holds good whether
we give or receive sympathy. Every one must have noticed how readily
children burst out crying if we pity them for some small hurt. With the
melancholic insane, as Dr. Crichton Browne informs me, a kind word will
often plunge them into unrestrained weeping. As soon as we express our
pity for the grief of a friend, tears often come into our own eyes. The
feeling of sympathy is commonly explained by assuming that, when we see
or hear of suffering in another, the idea of suffering is called up so
vividly in our own minds that we ourselves suffer. But this explanation
is hardly sufficient, for it does not account for the intimate alliance
between sympathy and affection. We undoubtedly sympathize far more
deeply with a beloved than with an indifferent person; and the sympathy
of the one gives us far more relief than that of the other. Yet
assuredly we can sympathize with those for whom we feel no affection.

Why suffering, when actually experienced by ourselves, excites weeping,
has been discussed in a former chapter. With respect to joy, its natural
and universal expression is laughter; and with all the races of man loud
laughter leads to the secretion of tears more freely than does any other
cause excepting distress. The suffusion of the eyes with tears, which
undoubtedly occurs under great joy, though there is no laughter, can, as
it seems to me, be explained through habit and association on the same
principles as the effusion of tears from grief, although there is no
screaming. Nevertheless it is not a little remarkable that sympathy with
the distresses of others should excite tears more freely than our own
distress; and this certainly is the case. Many a man, from whose eyes
no suffering of his own could wring a tear, has shed tears at the
sufferings of a beloved friend. It is still more remarkable that
sympathy with the happiness or good fortune of those whom we tenderly
love should lead to the same result, whilst a similar happiness felt
by ourselves would leave our eyes dry. We should, however, bear in
mind that the long-continued habit of restraint which is so powerful in
checking the free flow of tears from bodily pain, has not been brought
into play in preventing a moderate effusion of tears in sympathy with
the sufferings or happiness of others.

Music has a wonderful power, as I have elsewhere attempted to show,[824]
of recalling in a vague and indefinite manner, those strong emotions
which were felt during long-past ages, when, as is probable, our early
progenitors courted each other by the aid of vocal tones. And as several
of our strongest emotions--grief, great joy, love, and sympathy--lead to
the free secretion of tears, it is not surprising that music should be
apt to cause our eyes to become suffused with tears, especially when
we are already softened by any of the tenderer feelings. Music often
produces another peculiar effect. We know that every strong sensation,
emotion, or excitement--extreme pain, rage, terror, joy, or the passion
of love--all have a special tendency to cause the muscles to tremble;
and the thrill or slight shiver which runs down the backbone and limbs
of many persons when they are powerfully affected by music, seems to
bear the same relation to the above trembling of the body, as a slight
suffusion of tears from the power of music does to weeping from any
strong and real emotion.

_Devotion_.--As devotion is, in some degree, related to affection,
though mainly consisting of reverence, often combined with fear, the
expression of this state of mind may here be briefly noticed. With some
sects, both past and present, religion and love have been strangely
combined; and it has even been maintained, lamentable as the fact may
be, that the holy kiss of love differs but little from that which a
man bestows on a woman, or a woman on a man.[825] Devotion is chiefly
expressed by the face being directed towards the heavens, with the
eyeballs upturned. Sir C. Bell remarks that, at the approach of sleep,
or of a fainting-fit, or of death, the pupils are drawn upwards and
inwards; and he believes that "when we are wrapt in devotional feelings,
and outward impressions are unheeded, the eyes are raised by an action
neither taught nor acquired." and that this is due to the same cause as
in the above cases.[826] That the eyes are upturned during sleep is,
as I hear from Professor Donders, certain. With babies, whilst sucking
their mother's breast, this movement of the eyeballs often gives to them
an absurd appearance of ecstatic delight; and here it may be clearly
perceived that a struggle is going on against the position naturally
assumed during sleep. But Sir C. Bell's explanation of the fact, which
rests on the assumption that certain muscles are more under the control
of the will than others is, as I hear from Professor Donders, incorrect.
As the eyes are often turned up in prayer, without the mind being so
much absorbed in thought as to approach to the unconsciousness of sleep,
the movement is probably a conventional one--the result of the common
belief that Heaven, the source of Divine power to which we pray, is
seated above us.

A humble kneeling posture, with the hands upturned and palms joined,
appears to us, from long habit, a gesture so appropriate to devotion,
that it might be thought to be innate; but I have not met with any
evidence to this effect with the various extra-European races of
mankind. During the classical period of Roman history it does not
appear, as I hear from an excellent classic, that the hands were thus
joined during prayer. Mr. Rensleigh Wedgwood has apparently given[827]
the true explanation, though this implies that the attitude is one of
slavish subjection. "When the suppliant kneels and holds up his
hands with the palms joined, he represents a captive who proves the
completeness of his submission by offering up his hands to be bound
by the victor. It is the pictorial representation of the Latin _dare
manus_, to signify submission." Hence it is not probable that either
the uplifting of the eyes or the joining of the open hands, under
the influence of devotional feelings, are innate or truly expressive
actions; and this could hardly have been expected, for it is very
doubtful whether feelings, such as we should now rank as devotional,
affected the hearts of men, whilst they remained during past ages in an
uncivilized condition.


CHAPTER IX. -- REFLECTION--MEDITATION-ILL-TEMPER--SULKINESS--DETERMINATION.

The act of frowning--Reflection with an effort, or with the
perception of something difficult or disagreeable--Abstracted
meditation--Ill-temper--Moroseness--Obstinacy Sulkiness and
pouting--Decision or determination--The firm closure of the mouth.


THE corrugators, by their contraction, lower the eyebrows and bring them
together, producing vertical furrows on the forehead--that is, a frown.
Sir C. Bell, who erroneously thought that the corrugator was peculiar to
man, ranks it as "the most remarkable muscle of the human face. It
knits the eyebrows with an energetic effort, which unaccountably, but
irresistibly, conveys the idea of mind." Or, as he elsewhere says, "when
the eyebrows are knit, energy of mind is apparent, and there is the
mingling of thought and emotion with the savage and brutal rage of the
mere animal."[901] There is much truth in these remarks, but hardly
the whole truth. Dr. Duchenne has called the corrugator the muscle
of reflection;[902] but this name, without some limitation, cannot be
considered as quite correct.

A man may be absorbed in the deepest thought, and his brow will remain
smooth until he encounters some obstacle in his train of reasoning,
or is interrupted by some disturbance, and then a frown passes like
a shadow over his brow. A half-starved man may think intently how to
obtain food, but he probably will not frown unless he encounters either
in thought or action some difficulty, or finds the food when obtained
nauseous. I have noticed that almost everyone instantly frowns if he
perceives a strange or bad taste in what he is eating. I asked several
persons, without explaining my object, to listen intently to a very
gentle tapping sound, the nature and source of which they all perfectly
knew, and not one frowned; but a man who joined us, and who could not
conceive what we were all doing in profound silence, when asked to
listen, frowned much, though not in an ill-temper, and said he could
not in the least understand what we all wanted. Dr. Piderit[903] who
has published remarks to the same effect, adds that stammerers generally
frown in speaking, and that a man in doing even so trifling a thing as
pulling on a boot, frowns if he finds it too tight. Some persons are
such habitual frowners, that the mere effort of speaking almost always
causes their brows to contract.

Men of all races frown when they are in any way perplexed in thought,
as I infer from the answers which I have received to my queries; but
I framed them badly, confounding absorbed meditation with perplexed
reflection. Nevertheless, it is clear that the Australians, Malays,
Hindoos, and Kafirs of South Africa frown, when they are puzzled.
Dobritzhoffer remarks that the Guaranies of South America on like
occasions knit their brows.[904]

From these considerations, we may conclude that frowning is not the
expression of simple reflection, however profound, or of attention,
however close, but of something difficult or displeasing encountered in
a train of thought or in action. Deep reflection can, however, seldom
be long carried on without some difficulty, so that it will generally be
accompanied by a frown. Hence it is that frowning commonly gives to the
countenance, as Sir C. Bell remarks, an aspect of intellectual energy.
But in order that this effect may be produced, the eyes must be clear
and steady, or they may be cast downwards, as often occurs in deep
thought. The countenance must not be otherwise disturbed, as in the case
of an ill-tempered or peevish man, or of one who shows the effects of
prolonged suffering, with dulled eyes and drooping jaw, or who perceives
a bad taste in his food, or who finds it difficult to perform some
trifling act, such as threading a needle. In these cases a frown may
often be seen, but it will be accompanied by some other expression,
which will entirely prevent the countenance having an appearance of
intellectual energy or of profound thought.

We may now inquire how it is that a frown should express the perception
of something difficult or disagreeable, either in thought or action. In
the same way as naturalists find it advisable to trace the embryological
development of an organ in order fully to understand its structure, so
with the movements of expression it is advisable to follow as nearly
as possible the same plan. The earliest and almost sole expression
seen during the first days of infancy, and then often exhibited is that
displayed during the act of screaming; and screaming is excited, both at
first and for some time afterwards, by every distressing or displeasing
sensation and emotion,--by hunger, pain, anger, jealousy, fear, &c. At
such times the muscles round the eyes are strongly contracted; and this,
as I believe, explains to a large extent the act of frowning during the
remainder of our lives. I repeatedly observed my own infants, from under
the age of one week to that of two or three months, and found that when
a screaming-fit came on gradually, the first sign was the contraction of
the corrugators, which produced a slight frown, quickly followed by
the contraction of the other muscles round the eyes. When an infant is
uncomfortable or unwell, little frowns--as I record in my notes--may
be seen incessantly passing like shadows over its face; these being
generally, but not always, followed sooner or later by a crying-fit. For
instance, I watched for some time a baby, between seven and eight weeks
old, sucking some milk which was cold, and therefore displeasing to him;
and a steady little frown was maintained all the time. This was never
developed into an actual crying-fit, though occasionally every stage of
close approach could be observed.

As the habit of contracting the brows has been followed by infants
during innumerable generations, at the commencement of every crying or
screaming fit, it has become firmly associated with the incipient
sense of something distressing or disagreeable. Hence under similar
circumstances it would be apt to be continued during maturity, although
never then developed into a crying-fit. Screaming or weeping begins to
be voluntarily restrained at an early period of life, whereas frowning
is hardly ever restrained at any age. It is perhaps worth notice that
with children much given to weeping, anything which perplexes their
minds, and which would cause most other children merely to frown,
readily makes them weep. So with certain classes of the insane, any
effort of mind, however slight, which with an habitual frowner would
cause a slight frown, leads to their weeping in an unrestrained manner.
It is not more surprising that the habit of contracting the brows at
the first perception of something distressing, although gained during
infancy, should be retained during the rest of our lives, than that many
other associated habits acquired at an early age should be permanently
retained both by man and the lower animals. For instance, full-grown
cats, when feeling warm and comfortable, often retain the habit of
alternately protruding their fore-feet with extended toes, which habit
they practised for a definite purpose whilst sucking their mothers.

Another and distinct cause has probably strengthened the habit of
frowning, whenever the mind is intent on any subject and encounters some
difficulty. Vision is the most important of all the senses, and during
primeval times the closest attention must have been incessantly:
directed towards distant objects for the sake of obtaining prey and
avoiding danger. I remember being struck, whilst travelling in parts of
South America, which were dangerous from the presence of Indians, how
incessantly, yet as it appeared unconsciously, the half-wild Gauchos
closely scanned the whole horizon. Now, when any one with no covering on
his head (as must have been aboriginally the case with mankind), strives
to the utmost to distinguish in broad daylight, and especially if the
sky is bright, a distant object, he almost invariably contracts his
brows to prevent the entrance of too much light; the lower eyelids,
cheeks, and upper lip being at the same time raised, so as to lessen the
orifice of the eyes. I have purposely asked several persons, young and
old, to look, under the above circumstances, at distant objects, making
them believe that I only wished to test the power of their vision; and
they all behaved in the manner just described. Some of them, also, put
their open, flat hands over their eyes to keep out the excess of light.
Gratiolet, after making some remarks to nearly the same effect,[905]
says, "Ce sont la des attitudes de vision difficile." He concludes that
the muscles round the eyes contract partly for the sake of excluding too
much light (which appears to me the more important end), and partly to
prevent all rays striking the retina, except those which come direct
from the object that is scrutinized. Mr. Bowman, whom I consulted on
this point, thinks that the contraction of the surrounding muscles may,
in addition, "partly sustain the consensual movements of the two eyes,
by giving a firmer support while the globes are brought to binocular
vision by their own proper muscles."

As the effort of viewing with care under a bright light a distant object
is both difficult and irksome, and as this effort has been habitually
accompanied, during numberless generations, by the contraction of the
eyebrows, the habit of frowning will thus have been much strengthened;
although it was originally practised during infancy from a quite
independent cause, namely as the first step in the protection of the
eyes during screaming. There is, indeed, much analogy, as far as the
state of the mind is concerned, between intently scrutinizing a distant
object, and following out an obscure train of thought, or performing
some little and troublesome mechanical work. The belief that the habit
of contracting the brows is continued when there is no need whatever to
exclude too much light, receives support from the cases formerly
alluded to, in which the eyebrows or eyelids are acted on under certain
circumstances in a useless manner, from having been similarly used,
under analogous circumstances, for a serviceable purpose. For instance,
we voluntarily close our eyes when we do not wish to see any object, and
we are apt to close them, when we reject a proposition, as if we could
not or would not see it; or when we think about something horrible.
We raise our eyebrows when we wish to see quickly all round us, and
we often do the same, when we earnestly desire to remember something;
acting as if we endeavoured to see it.


_Abstraction. Meditation_.--When a person is lost in thought with his
mind absent, or, as it is sometimes said, "when he is in a brown study,"
he does not frown, but his eyes appear vacant. The lower eyelids
are generally raised and wrinkled, in the same manner as when a
short-sighted person tries to distinguish a distant object; and the
upper orbicular muscles are at the same time slightly contracted.
The wrinkling of the lower eyelids under these circumstances has been
observed with some savages, as by Mr. Dyson Lacy with the Australians
of Queensland, and several times by Mr. Geach with the Malays of the
interior of Malacca. What the meaning or cause of this action may be,
cannot at present be explained; but here we have another instance of
movement round the eyes in relation to the state of the mind.

The vacant expression of the eyes is very peculiar, and at once shows
when a man is completely lost in thought. Professor Donders has, with
his usual kindness, investigated this subject for me. He has observed
others in this condition, and has been himself observed by Professor
Engelmann. The eyes are not then fixed on any object, and therefore not,
as I had imagined, on some distant object. The lines of vision of the
two eyes even often become slightly divergent; the divergence, if the
head be held vertically, with the plane of vision horizontal, amounting
to an angle of 2'0 as a maximum. This was ascertained by observing the
crossed double image of a distant object. When the head droops forward,
as often occurs with a man absorbed in thought, owing to the general
relaxation of his muscles, if the plane of vision be still horizontal,
the eyes are necessarily a little turned upwards, and then the
divergence is as much as 3'0, or 3'0 5': if the eyes are turned still
more upwards, it amounts to between 6'0 and 7'0. Professor Donders
attributes this divergence to the almost complete relaxation of certain
muscles of the eyes, which would be apt to follow from the mind being
wholly absorbed.[906] The active condition of the muscles of the eyes is
that of convergence; and Professor Donders remarks, as bearing on their
divergence during a period of complete abstraction, that when one eye
becomes blind, it almost always, after a short lapse of time, deviates
outwards; for its muscles are no longer used in moving the eyeball
inwards for the sake of binocular vision.

Perplexed reflection is often accompanied by certain movements or
gestures. At such times we commonly raise our hands to our foreheads,
mouths, or chins; but we do not act thus, as far as I have seen, when we
are quite lost in meditation, and no difficulty is encountered. Plautus,
describing in one of his plays[907] a puzzled man, says, "Now look, he
has pillared his chin upon his hand." Even so trifling and apparently
unmeaning a gesture as the raising of the hand to the face has been
observed with some savages. Al. J. Mansel Weale has seen it with the
Kafirs of South Africa; and the native chief Gaika adds, that men then
"sometimes pull their beards." Mr. Washington Matthews, who attended
to some of the wildest tribes of Indians in the western regions of the
United States, remarks that he has seen them when concentrating their
thoughts, bring their "hands, usually the thumb and index finger, in
contact with some part of the face, commonly the upper lip." We can
understand why the forehead should be pressed or rubbed, as deep thought
tries the brain; but why the hand should be raised to the mouth or face
is far from clear.

_Ill-temper_.--We have seen that frowning is the natural expression of
some difficulty encountered, or of something disagreeable experienced
either in thought or action, and he whose mind is often and readily
affected in this way, will be apt to be ill-tempered, or slightly
angry, or peevish, and will commonly show it by frowning. But a cross
expression, due to a frown, may be counteracted, if the mouth appears
sweet, from being habitually drawn into a smile, and the eyes are bright
and cheerful. So it will be if the eye is clear and steady, and there is
the appearance of earnest reflection. Frowning, with some depression
of the corners of the mouth, which is a sign of grief, gives an air of
peevishness. If a child (see Plate IV., fig. 2)[908] frowns much whilst
crying, but does not strongly contract in the usual manner the orbicular
muscles, a well-marked expression of anger or even of rage, together
with misery, is displayed.

[Illustration: Ill-temper. Plate IV]

If the whole frowning brow be drawn much downward by the contraction of
the pyramidal muscles of the nose, which produces transverse wrinkles
or folds across the base of the nose, the expression becomes one of
moroseness. Duchenne believes that the contraction of this muscle,
without any frowning, gives the appearance of extreme and aggressive
hardness.[909] But I much doubt whether this is a true or natural
expression. I have shown Duchenne's photograph of a young man, with this
muscle strongly contracted by means of galvanism, to eleven persons,
including some artists, and none of them could form an idea what was
intended, except one, a girl, who answered correctly, "surely reserve."
When I first looked at this photograph, knowing what was intended, my
imagination added, as I believe, what was necessary, namely, a frowning
brow; and consequently the expression appeared to me true and extremely
morose.

A firmly closed mouth, in addition to a lowered and frowning brow, gives
determination to the expression, or may make it obstinate and sullen.
How it comes that the firm closure of the mouth gives the appearance
of determination will presently be discussed. An expression of sullen
obstinacy has been clearly recognized by my informants, in the natives
of six different regions of Australia. It is well marked, according to
Mr. Scott, with the Hindoos. It has been recognized with the Malays,
Chinese, Kafirs, Abyssinians, and in a conspicuous degree, according to
Dr. Rothrock, with the wild Indians of North America, and according to
Mr. D. Forbes, with the Aymaras of Bolivia. I have also observed it with
the Araucanos of southern Chili. Mr. Dyson Lacy remarks that the natives
of Australia, when in this frame of mind, sometimes fold their arms
across their breasts, an attitude which may be seen with us. A firm
determination, amounting to obstinacy, is, also, sometimes expressed by
both shoulders being kept raised, the meaning of which gesture will be
explained in the following chapter.

With young children sulkiness is shown by pouting, or, as it is
sometimes called, "making a snout."[910] When the corners of the mouth
are much depressed, the lower lip is a little everted and protruded;
and this is likewise called a pout. But the pouting here referred to,
consists of the protrusion of both lips into a tubular form, sometimes
to such an extent as to project as far as the end of the nose, if this
be short. Pouting is generally accompanied by frowning, and sometimes
by the utterance of a booing or whooing noise. This expression is
remarkable, as almost the sole one, as far as I know, which is exhibited
much more plainly during childhood, at least with Europeans, than during
maturity. There is, however, some tendency to the protrusion of the lips
with the adults of all races under the influence of great rage. Some
children pout when they are shy, and they can then hardly be called
sulky.

From inquiries which I have made in several large families, pouting does
not seem very common with European children; but it prevails throughout
the world, and must be both common and strongly marked with most savage
races, as it has caught the attention of many observers. It has been
noticed in eight different districts of Australia; and one of my
informants remarks how greatly the lips of the children are then
protruded. Two observers have seen pouting with the children of Hindoos;
three, with those of the Kafirs and Fingoes of South Africa, and with
the Hottentots; and two, with the children of the wild Indians of North
America. Pouting has also been observed with the Chinese, Abyssinians,
Malays of Malacca, Dyaks of Borneo, and often with the New Zealanders.
Mr. Mansel Weale informs me that he has seen the lips much protruded,
not only with the children of the Kafirs, but with the adults of both
sexes when sulky; and Mr. Stack has sometimes observed the same thing
with the men, and very frequently with the women of New Zealand. A trace
of the same expression may occasionally be detected even with adult
Europeans.

We thus see that the protrusion of the lips, especially with young
children, is characteristic of sulkiness throughout the greater part of
the world. This movement apparently results from the retention, chiefly
during youth, of a primordial habit, or from an occasional reversion to
it. Young orangs and chimpanzees protrude their lips to an extraordinary
degree, as described in a former chapter, when they are discontented,
somewhat angry, or sulky; also when they are surprised, a little
frightened, and even when slightly pleased. Their mouths are protruded
apparently for the sake of making the various noises proper to
these several states of mind; and its shape, as I observed with the
chimpanzee, differed slightly when the cry of pleasure and that of anger
were uttered. As soon as these animals become enraged, the shape of the
month wholly changes, and the teeth are exposed. The adult orang when
wounded is said to emit "a singular cry, consisting at first of high
notes, which at length deepen into a low roar. While giving out the high
notes he thrusts out his lips into a funnel shape, but in uttering the
low notes he holds his mouth wide open."[911] With the gorilla, the
lower lip is said to be capable of great elongation. If then our
semi-human progenitors protruded their lips when sulky or a little
angered, in the same manner as do the existing anthropoid apes, it
is not an anomalous, though a curious fact, that our children should
exhibit, when similarly affected, a trace of the same expression,
together with some tendency to utter a noise. For it is not at all
unusual for animals to retain, more or less perfectly, during early
youth, and subsequently to lose, characters which were aboriginally
possessed by their adult progenitors, and which are still retained by
distinct species, their near relations.

Nor is it an anomalous fact that the children of savages should exhibit
a stronger tendency to protrude their lips, when sulky, than the
children of civilized Europeans; for the essence of savagery seems
to consist in the retention of a primordial condition, and this
occasionally holds good even with bodily peculiarities.[912] It may be
objected to this view of the origin of pouting, that the anthropoid
apes likewise protrude their lips when astonished and even when a little
pleased; whilst with us this expression is generally confined to a sulky
frame of mind. But we shall see in a future chapter that with men of
various races surprise does sometimes lead to a slight protrusion of the
lips, though great surprise or astonishment is more commonly shown by
the mouth being widely opened. As when we smile or laugh we draw back
the corners of the mouth, we have lost any tendency to protrude the
lips, when pleased, if indeed our early progenitors thus expressed
pleasure.

A little gesture made by sulky children may here be noticed, namely,
their "showing a cold shoulder." This has a different meaning, as, I
believe, from the keeping both shoulders raised. A cross child, sitting
on its parent's knee, will lift up the near shoulder, then jerk it away,
as if from a caress, and afterwards give a backward push with it, as
if to push away the offender. I have seen a child, standing at some
distance from any one, clearly express its feelings by raising one
shoulder, giving it a little backward movement, and then turning away
its whole body.


_Decision or determination_.--The firm closure of the mouth tends to
give an expression of determination or decision to the countenance.
No determined man probably ever had an habitually gaping mouth. Hence,
also, a small and weak lower jaw, which seems to indicate that the
mouth is not habitually and firmly closed, is commonly thought to be
characteristic of feebleness of character. A prolonged effort of any
kind, whether of body or mind, implies previous determination; and if it
can be shown that the mouth is generally closed with firmness before
and during a great and continued exertion of the muscular system, then,
through the principle of association, the mouth would almost certainly
be closed as soon as any determined resolution was taken. Now several
observers have noticed that a man, in commencing any violent muscular
effort, invariably first distends his lungs with air, and then
compresses it by the strong contraction of the muscles of the chest; and
to effect this the mouth must be firmly closed. Moreover, as soon as
the man is compelled to draw breath, he still keeps his chest as much
distended as possible.

Various causes have been assigned for this manner of acting. Sir C.
Bell maintains[913] that the chest is distended with air, and is kept
distended at such times, in order to give a fixed support to the muscles
which are thereto attached. Hence, as he remarks, when two men are
engaged in a deadly contest, a terrible silence prevails, broken only
by hard stifled breathing. There is silence, because to expel the air in
the utterance of any sound would be to relax the support for the muscles
of the arms. If an outcry is heard, supposing the struggle to take
place in the dark, we at once know that one of the two has given up in
despair.

Gratiolet admits[914] that when a man has to struggle with another to
his utmost, or has to support a great weight, or to keep for a long time
the same forced attitude, it is necessary for him first to make a deep
inspiration, and then to cease breathing; but he thinks that Sir C.
Bell's explanation is erroneous. He maintains that arrested respiration
retards the circulation of the blood, of which I believe there is no
doubt, and he adduces some curious evidence from the structure of the
lower animals, showing, on the one hand, that a retarded circulation is
necessary for prolonged muscular exertion, and, on the other hand, that
a rapid circulation is necessary for rapid movements. According to this
view, when we commence any great exertion, we close our mouths and stop
breathing, in order to retard the circulation of the blood. Gratiolet
sums up the subject by saying, "C'est la la vraie theorie de l'effort
continu;" but how far this theory is admitted by other physiologists I
do not know.

Dr. Piderit accounts[915] for the firm closure of the mouth during
strong muscular exertion, on the principle that the influence of the
will spreads to other muscles besides those necessarily brought into
action in making any particular exertion; and it is natural that the
muscles of respiration and of the mouth, from being so habitually used,
should be especially liable to be thus acted on. It appears to me that
there probably is some truth in this view, for we are apt to press the
teeth hard together during violent exertion, and this is not requisite
to prevent expiration, whilst the muscles of the chest are strongly
contracted.

Lastly, when a man has to perform some delicate and difficult operation,
not requiring the exertion of any strength, he nevertheless generally
closes his mouth and ceases for a time to breathe; but he acts thus
in order that the movements of his chest may not disturb, those of his
arms. A person, for instance, whilst threading a needle, may be seen to
compress his lips and either to stop breathing, or to breathe as quietly
as possible. So it was, as formerly stated, with a young and sick
chimpanzee, whilst it amused itself by killing flies with its knuckles,
as they buzzed about on the window-panes. To perform an action, however
trifling, if difficult, implies some amount of previous determination.

There appears nothing improbable in all the above assigned causes having
come into play in different degrees, either conjointly or separately,
on various occasions. The result would be a well-established habit, now
perhaps inherited, of firmly closing the mouth at the commencement
of and during any violent and prolonged exertion, or any delicate
operation. Through the principle of association there would also be
a strong tendency towards this same habit, as soon as the mind had
resolved on any particular action or line of conduct, even before there
was any bodily exertion, or if none were requisite. The habitual and
firm closure of the mouth would thus come to show decision of character;
and decision readily passes into obstinacy.


CHAPTER X. -- HATRED AND ANGER.

Hatred--Rage, effects of on the system--Uncovering of the teeth--Rage in
the insane--Anger and indignation--As expressed by the various races of
man--Sneering and defiance--The uncovering of the canine tooth on one
side of the face.


IF we have suffered or expect to suffer some wilful injury from a man,
or if he is in any way offensive to us, we dislike him; and dislike
easily rises into hatred. Such feelings, if experienced in a moderate
degree, are not clearly expressed by any movement of the body or
features, excepting perhaps by a certain gravity of behaviour, or by
some ill-temper. Few individuals, however, can long reflect about a
hated person, without feeling and exhibiting signs of indignation or
rage. But if the offending person be quite insignificant, we experience
merely disdain or contempt. If, on the other hand, he is all-powerful,
then hatred passes into terror, as when a slave thinks about a cruel
master, or a savage about a bloodthirsty malignant deity.[1001] Most of
our emotions are so closely connected with their expression, that they
hardly exist if the body remains passive--the nature of the expression
depending in chief part on the nature of the actions which have been
habitually performed under this particular state of the mind. A man,
for instance, may know that his life is in the extremest peril, and may
strongly desire to save if; yet, as Louis XVI. said, when surrounded by
a fierce mob, "Am I afraid? feel my pulse." So a man may intensely hate
another, but until his bodily frame is affected, he cannot be said to be
enraged.


_Rage_.--I have already had occasion to treat of this emotion in the
third chapter, when discussing the direct influence of the excited
sensorium on the body, in combination with the effects of habitually
associated actions. Rage exhibits itself in the most diversified manner.
The heart and circulation are always affected; the face reddens or
becomes purple, with the veins on the forehead and neck distended. The
reddening of the skin has been observed with the copper-coloured Indians
of South America,[1002] and even, as it is said, on the white cicatrices
left by old wounds on negroes.[1003] Monkeys also redden from passion.
With one of my own infants, under four months old, I repeatedly observed
that the first symptom of an approaching passion was the rushing of the
blood into his bare scalp. On the other hand, the action of the heart
is sometimes so much impeded by great rage, that the countenance becomes
pallid or livid,[1004] and not a few men with heart-disease have dropped
down dead under this powerful emotion.

The respiration is likewise affected; the chest heaves, and the dilated
nostrils quiver.[1005] As Tennyson writes, "sharp breaths of anger
puffed her fairy nostrils out." Hence we have such expressions as
"breathing out vengeance," and "fuming with anger."[1006]

The excited brain gives strength to the muscles, and at the same time
energy to the will. The body is commonly held erect ready for instant
action, but sometimes it is bent forward towards the offending person,
with the limbs more or less rigid. The mouth is generally closed with
firmness, showing fixed determination, and the teeth are clenched or
ground together. Such gestures as the raising of the arms, with the
fists clenched, as if to strike the offender, are common. Few men in a
great passion, and telling some one to begone, can resist acting as
if they intended to strike or push the man violently away. The desire,
indeed, to strike often becomes so intolerably strong, that inanimate
objects are struck or dashed to the ground; but the gestures frequently
become altogether purposeless or frantic. Young children, when in a
violent rage roll on the ground on their backs or bellies, screaming,
kicking, scratching, or biting everything within reach. So it is, as I
hear from Mr. Scott, with Hindoo children; and, as we have seen, with
the young of the anthropomorphous apes.

But the muscular system is often affected in a wholly different way; for
trembling is a frequent consequence of extreme rage. The paralysed
lips then refuse to obey the will, "and the voice sticks in the
throat;"[1007] or it is rendered loud, harsh, and discordant. If
there be much and rapid speaking, the mouth froths. The hair sometimes
bristles; but I shall return to this subject in another chapter, when I
treat of the mingled emotions of rage and terror. There is in most cases
a strongly-marked frown on the forehead; for this follows from the sense
of anything displeasing or difficult, together with concentration of
mind. But sometimes the brow, instead of being much contracted and
lowered, remains smooth, with the glaring eyes kept widely open. The
eyes are always bright, or may, as Homer expresses it, glisten with
fire. They are sometimes bloodshot, and are said to protrude from their
sockets--the result, no doubt, of the head being gorged with blood, as
shown by the veins being distended. According to Gratiolet, "the pupils
are always contracted in rage," and I hear from Dr. Crichton Browne that
this is the case in the fierce delirium of meningitis; but the movements
of the iris under the influence of the different emotions is a very
obscure subject.

Shakspeare sums up the chief characteristics of rage as follows:--

      "In peace there's nothing so becomes a man,
      As modest stillness and humility;
      But when the blast of war blows in our ears,
      Then imitate the action of the tiger:
      Stiffen the sinews, summon up the blood,
      Then lend the eye a terrible aspect;
      Now set the teeth, and stretch the nostril wide,
      Hold hard the breath, and bend up every spirit
      To his full height! On, on, you noblest English."
     _Henry V_., act iii. sc. 1.


The lips are sometimes protruded during rage in a manner, the meaning
of which I do not understand, unless it depends on our descent from some
ape-like animal. Instances have been observed, not only with Europeans,
but with the Australians and Hindoos. The lips, however, are much more
commonly retracted, the grinning or clenched teeth being thus
exposed. This has been noticed by almost every one who has written on
expression.[1009] The appearance is as if the teeth were uncovered,
ready for seizing or tearing an enemy, though there may be no intention
of acting in this manner. Mr. Dyson Lacy has seen this grinning
expression with the Australians, when quarrelling, and so has Gaika with
the Kafirs of South America. Dickens,[1010] in speaking of an atrocious
murderer who had just been caught, and was surrounded by a furious mob,
describes "the people as jumping up one behind another, snarling with
their teeth, and making at him like wild beasts." Every one who has had
much to do with young children must have seen how naturally they take to
biting, when in a passion. It seems as instinctive in them as in young
crocodiles, who snap their little jaws as soon as they emerge from the
egg.

A grinning expression and the protrusion of the lips appear sometimes
to go together. A close observer says that he has seen many instances
of intense hatred (which can hardly be distinguished from rage, more or
less suppressed) in Orientals, and once in an elderly English woman. In
all these cases there "was a grin, not a scowl--the lips lengthening,
the cheeks settling downwards, the eyes half-closed, whilst the brow
remained perfectly calm."[1011]

This retraction of the lips and uncovering of the teeth during paroxysms
of rage, as if to bite the offender, is so remarkable, considering how
seldom the teeth are used by men in fighting, that I inquired from Dr.
J. Crichton Browne whether the habit was common in the insane whose
passions are unbridled. He informs me that he has repeatedly observed
it both with the insane and idiotic, and has given me the following
illustrations:--

Shortly before receiving my letter, he witnessed an uncontrollable
outbreak of anger and delusive jealousy in an insane lady. At first she
vituperated her husband, and whilst doing so foamed at the mouth. Next
she approached close to him with compressed lips, and a virulent set
frown. Then she drew back her lips, especially the corners of the upper
lip, and showed her teeth, at the same time aiming a vicious blow at
him. A second case is that of an old soldier, who, when he is requested
to conform to the rules of the establishment, gives way to discontent,
terminating in fury. He commonly begins by asking Dr. Browne whether
he is not ashamed to treat him in such a manner. He then swears and
blasphemes, paces tip and down, tosses his arms wildly about, and
menaces any one near him. At last, as his exasperation culminates, he
rushes up towards Dr. Browne with a peculiar sidelong movement, shaking
his doubled fist, and threatening destruction. Then his upper lip may
be seen to be raised, especially at the corners, so that his huge canine
teeth are exhibited. He hisses forth his curses through his set teeth,
and his whole expression assumes the character of extreme ferocity.
A similar description is applicable to another man, excepting that he
generally foams at the mouth and spits, dancing and jumping about in
a strange rapid manner, shrieking out his maledictions in a shrill
falsetto voice.

Dr. Browne also informs me of the case of an epileptic idiot, incapable
of independent movements, and who spends the whole day in playing with
some toys; but his temper is morose and easily roused into fierceness.
When any one touches his toys, he slowly raises his head from its
habitual downward position, and fixes his eyes on the offender, with a
tardy yet angry scowl. If the annoyance be repeated, he draws back his
thick lips and reveals a prominent row of hideous fangs (large canines
being especially noticeable), and then makes a quick and cruel clutch
with his open hand at the offending person. The rapidity of this clutch,
as Dr. Browne remarks, is marvellous in a being ordinarily so torpid
that he takes about fifteen seconds, when attracted by any noise, to
turn his head from one side to the other. If, when thus incensed, a
handkerchief, book, or other article, be placed into his hands, he drags
it to his mouth and bites it. Mr. Nicol has likewise described to me two
cases of insane patients, whose lips are retracted during paroxysms of
rage.

Dr. Maudsley, after detailing various strange animal-like traits in
idiots, asks whether these are not due to the reappearance of primitive
instincts--"a faint echo from a far-distant past, testifying to a
kinship which man has almost outgrown." He adds, that as every human
brain passes, in the course of its development, through the same stages
as those occurring in the lower vertebrate animals, and as the brain
of an idiot is in an arrested condition, we may presume that it "will
manifest its most primitive functions, and no higher functions." Dr.
Maudsley thinks that the same view may be extended to the brain in its
degenerated condition in some insane patients; and asks, whence come
"the savage snarl, the destructive disposition, the obscene language,
the wild howl, the offensive habits, displayed by some of the insane?
Why should a human being, deprived of his reason, ever become so
brutal in character, as some do, unless he has the brute nature within
him?"[1012] This question must, as it would appear, he answered in the
affirmative.

_Anger, Indignation_.--These states of the mind differ from rage only
in degree, and there is no marked distinction in their characteristic
signs. Under moderate anger the action of the heart is a little
increased, the colour heightened, and the eyes become bright. The
respiration is likewise a little hurried; and as all the muscles serving
for this function act in association, the wings of the nostrils are
somewhat raised to allow of a free indraught of air; and this is
a highly characteristic sign of indignation. The mouth is commonly
compressed, and there is almost always a frown on the brow. Instead of
the frantic gestures of extreme rage, an indignant man unconsciously
throws himself into an attitude ready for attacking or striking his
enemy, whom he will perhaps scan from head to foot in defiance. He
carries his head erect, with his chest well expanded, and the feet
planted firmly on the ground. He holds his arms in various positions,
with one or both elbows squared, or with the arms rigidly suspended by
his sides. With Europeans the fists are commonly clenched.[1013] The
figures 1 and 2 in Plate VI. are fairly good representations of men
simulating indignation. Any one may see in a mirror, if he will vividly
imagine that he has been insulted and demands an explanation in an angry
tone of voice, that he suddenly and unconsciously throws himself into
some such attitude.

[Illustration: Anger and Indignation.  Plate VI]

Rage, anger, and indignation are exhibited in nearly the same manner
throughout the world; and the following descriptions may be worth giving
as evidence of this, and as illustrations of some of the foregoing
remarks. There is, however, an exception with respect to clenching the
fists, which seems confined chiefly to the men who fight with their
fists. With the Australians only one of my informants has seen the fists
clenched. All agree about the body being held erect; and all, with two
exceptions, state that the brows are heavily contracted. Some of them
allude to the firmly-compressed mouth, the distended nostrils, and
flashing eyes. According to the Rev. Mr. Taplin, rage, with the
Australians, is expressed by the lips being protruded, the eyes being
widely open; and in the case of the women by their dancing about and
casting dust into the air. Another observer speaks of the native men,
when enraged, throwing their arms wildly about.

I have received similar accounts, except as to the clenching of
the fists, in regard to the Malays of the Malacca peninsula, the
Abyssinians, and the natives of South Africa. So it is with the Dakota
Indians of North America; and, according to Mr. Matthews, they then hold
their heads erect, frown, and often stalk away with long strides. Mr.
Bridges states that the Fuegians, when enraged, frequently stamp on the
ground, walk distractedly about, sometimes cry and grow pale. The Rev.
Mr. Stack watched a New Zealand man and woman quarrelling, and made the
following entry in his note-book: "Eyes dilated, body swayed violently
backwards and forwards, head inclined forwards, fists clenched, now
thrown behind the body, now directed towards each other's faces." Mr.
Swinhoe says that my description agrees with what he has seen of the
Chinese, excepting that an angry man generally inclines his body towards
his antagonist, and pointing at him, pours forth a volley of abuse.

Lastly, with respect to the natives of India, Mr. J. Scott has sent me
a full description of their gestures and expression when enraged. Two
low-caste Bengalees disputed about a loan. At first they were calm, but
soon grew furious and poured forth the grossest abuse on each other's
relations and progenitors for many generations past. Their gestures were
very different from those of Europeans; for though their chests were
expanded and shoulders squared, their arms remained rigidly suspended,
with the elbows turned inwards and the hands alternately clenched and
opened. Their shoulders were often raised high, and then again lowered.
They looked fiercely at each other from under their lowered and strongly
wrinkled brows, and their protruded lips were firmly closed. They
approached each other, with heads and necks stretched forwards, and
pushed, scratched, and grasped at each other. This protrusion of the
head and body seems a common gesture with the enraged; and I have
noticed it with degraded English women whilst quarrelling violently in
the streets. In such cases it may be presumed that neither party expects
to receive a blow from the other.

A Bengalee employed in the Botanic Gardens was accused, in the presence
of Mr. Scott, by the native overseer of having stolen a valuable plant.
He listened silently and scornfully to the accusation; his attitude
erect, chest expanded, mouth closed, lips protruding, eyes firmly
set and penetrating. He then defiantly maintained his innocence, with
upraised and clenched hands, his head being now pushed forwards, with
the eyes widely open and eyebrows raised. Mr. Scott also watched two
Mechis, in Sikhim, quarrelling about their share of payment. They soon
got into a furious passion, and then their bodies became less erect,
with their heads pushed forwards; they made grimaces at each other;
their shoulders were raised; their arms rigidly bent inwards at the
elbows, and their hands spasmodically closed, but not properly clenched.
They continually approached and retreated from each other, and often
raised their arms as if to strike, but their hands were open, and no
blow was given. Mr. Scott made similar observations on the Lepchas whom
he often saw quarrelling, and he noticed that they kept their arms rigid
and almost parallel to their bodies, with the hands pushed somewhat
backwards and partially closed, but not clenched.


_Sneering, Defiance: Uncovering the canine tooth on one side_.--The
expression which I wish here to consider differs but little from that
already described, when the lips are retracted and the grinning teeth
exposed. The difference consists solely in the upper lip being retracted
in such a manner that the canine tooth on one side of the face alone
is shown; the face itself being generally a little upturned and half
averted from the person causing offence. The other signs of rage are not
necessarily present. This expression may occasionally be observed in
a person who sneers at or defies another, though there may be no real
anger; as when any one is playfully accused of some fault, and answers,
"I scorn the imputation." The expression is not a common one, but I
have seen it exhibited with perfect distinctness by a lady who was being
quizzed by another person. It was described by Parsons as long ago as
1746, with an engraving, showing the uncovered canine on one side.[1014]
Mr. Rejlander, without my having made any allusion to the subject,
asked me whether I had ever noticed this expression, as he had been much
struck by it. He has photographed for me (Plate IV. fig 1) a lady, who
sometimes unintentionally displays the canine on one side, and who can
do so voluntarily with unusual distinctness.

The expression of a half-playful sneer graduates into one of great
ferocity when, together with a heavily frowning brow and fierce eye, the
canine tooth is exposed. A Bengalee boy was accused before Mr. Scott of
some misdeed. The delinquent did not dare to give vent to his wrath
in words, but it was plainly shown on his countenance, sometimes by a
defiant frown, and sometimes "by a thoroughly canine snarl." When this
was exhibited, "the corner of the lip over the eye-tooth, which happened
in this case to be large and projecting, was raised on the side of his
accuser, a strong frown being still retained on the brow." Sir C. Bell
states[1015] that the actor Cooke could express the most determined hate
"when with the oblique cast of his eyes he drew up the outer part of the
upper lip, and discovered a sharp angular tooth."

The uncovering of the canine tooth is the result of a double movement.
The angle or corner of the mouth is drawn a little backwards, and at the
same time a muscle which runs parallel to and near the nose draws up the
outer part of the upper lip, and exposes the canine on this side of
the face. The contraction of this muscle makes a distinct furrow on the
cheek, and produces strong wrinkles under the eye, especially at its
inner corner. The action is the same as that of a snarling dog; and a
dog when pretending to fight often draws up the lip on one side alone,
namely that facing his antagonist. Our word _sneer_ is in fact the
same as _snarl_, which was originally _snar_, the _l_ "being merely an
element implying continuance of action."[1016]

I suspect that we see a trace of this same expression in what is called
a derisive or sardonic smile. The lips are then kept joined or almost
joined, but one corner of the mouth is retracted on the side towards the
derided person; and this drawing back of the corner is part of a true
sneer. Although some persons smile more on one side of their face than
on the other, it is not easy to understand why in cases of derision the
smile, if a real one, should so commonly be confined to one side. I have
also on these occasions noticed a slight twitching of the muscle which
draws up the outer part of the upper lip; and this movement, if fully
carried out, would have uncovered the canine, and would have produced a
true sneer.

Mr. Bulmer, an Australian missionary in a remote part of Gipps' Land,
says, in answer to my query about the uncovering of the canine on one
side, "I find that the natives in snarling at each other speak with
the teeth closed, the upper lip drawn to one side, and a general angry
expression of face; but they look direct at the person addressed." Three
other observers in Australia, one in Abyssinia, and one in China, answer
my query on this head in the affirmative; but as the expression is rare,
and as they enter into no details, I am afraid of implicitly trusting
them. It is, however, by no means improbable that this animal-like
expression may be more common with savages than with civilized races.
Mr. Geach is an observer who may be fully trusted, and he has observed
it on one occasion in a Malay in the interior of Malacca. The Rev. S.
O. Glenie answers, "We have observed this expression with the natives of
Ceylon, but not often." Lastly, in North America, Dr. Rothrock has seen
it with some wild Indians, and often in a tribe adjoining the Atnahs.

Although the upper lip is certainly sometimes raised on one side alone
in sneering at or defying any one, I do not know that this is always the
case, for the face is commonly half averted, and the expression is
often momentary. The movement being confined to one side may not be an
essential part of the expression, but may depend on the proper muscles
being incapable of movement excepting on one side. I asked four persons
to endeavour to act voluntarily in this manner; two could expose the
canine only on the left side, one only on the right side, and the fourth
on neither side. Nevertheless it is by no means certain that these same
persons, if defying any one in earnest, would not unconsciously
have uncovered their canine tooth on the side, whichever it might
be, towards the offender. For we have seen that some persons cannot
voluntarily make their eyebrows oblique, yet instantly act in this
manner when affected by any real, although most trifling, cause of
distress. The power of voluntarily uncovering the canine on one side
of the face being thus often wholly lost, indicates that it is a rarely
used and almost abortive action. It is indeed a surprising fact that man
should possess the power, or should exhibit any tendency to its use; for
Mr. Sutton has never noticed a snarling action in our nearest allies,
namely, the monkeys in the Zoological Gardens, and he is positive that
the baboons, though furnished with great canines, never act thus, but
uncover all their teeth when feeling savage and ready for an attack.
Whether the adult anthropomorphous apes, in the males of whom the
canines are much larger than in the females, uncover them when prepared
to fight, is not known.

The expression here considered, whether that of a playful sneer or
ferocious snarl, is one of the most curious which occurs in man. It
reveals his animal descent; for no one, even if rolling on the ground in
a deadly grapple with an enemy, and attempting to bite him, would try to
use his canine teeth more than his other teeth. We may readily believe
from our affinity to the anthropomorphous apes that our male semi-human
progenitors possessed great canine teeth, and men are now occasionally
born having them of unusually large size, with interspaces in the
opposite jaw for their reception.[1017] We may further suspect,
notwithstanding that we have no support from analogy, that our
semi-human progenitors uncovered their canine teeth when prepared for
battle, as we still do when feeling ferocious, or when merely sneering
at or defying some one, without any intention of making a real attack
with our teeth.


CHAPTER XI. -- DISDAIN--CONTEMPT--DISGUST-GUILT--PRIDE, ETC.--HELPLESSNESS--PATIENCE--AFFIRMATION AND NEGATION.

Contempt, scorn and disdain, variously expressed--Derisive
smile--Gestures expressive of contempt--Disgust--Guilt, deceit, pride,
&c.--Helplessness or impotence--Patience--Obstinacy--Shrugging the
shoulders common to most of the races of man--Signs of affirmation and
negation.


SCORN and disdain can hardly be distinguished from contempt, excepting
that they imply a rather more angry frame of mind. Nor can they be
clearly distinguished from the feelings discussed in the last chapter
under the terms of sneering and defiance. Disgust is a sensation rather
more distinct in its nature and refers to something revolting, primarily
in relation to the sense of taste, as actually perceived or vividly
imagined; and secondarily to anything which causes a similar feeling,
through the sense of smell, touch, and even of eyesight. Nevertheless,
extreme contempt, or as it is often called loathing contempt, hardly
differs from disgust. These several conditions of the mind are,
therefore, nearly related; and each of them may be exhibited in many
different ways. Some writers have insisted chiefly on one mode of
expression, and others on a different mode. From this circumstance M.
Lemoine has argued[1101] that their descriptions are not trustworthy.
But we shall immediately see that it is natural that the feelings which
we have here to consider should be expressed in many different ways,
inasmuch as various habitual actions serve equally well, through the
principle of association, for their expression.

Scorn and disdain, as well as sneering and defiance, may be displayed
by a slight uncovering of the canine tooth on one side of the face; and
this movement appears to graduate into one closely like a smile. Or the
smile or laugh may be real, although one of derision; and this implies
that the offender is so insignificant that he excites only amusement;
but the amusement is generally a pretence. Gaika in his answers to my
queries remarks, that contempt is commonly shown by his countrymen, the
Kafirs, by smiling; and the Rajah Brooke makes the same observation with
respect to the Dyaks of Borneo. As laughter is primarily the expression
of simple joy, very young children do not, I believe, ever laugh in
derision.

The partial closure of the eyelids, as Duchenne[1102] insists, or the
turning away of the eyes or of the whole body, are likewise highly
expressive of disdain. These actions seem to declare that the despised
person is not worth looking at or is disagreeable to behold. The
accompanying photograph (Plate V. fig. 1) by Mr. Rejlander, shows this
form of disdain. It represents a young lady, who is supposed to be
tearing up the photograph of a despised lover.

[Illustration: Scorn and Disdain.  Plate V]

The most common method of expressing contempt is by movements about
the nose, or round the mouth; but the latter movements, when strongly
pronounced, indicate disgust. The nose may be slightly turned up, which
apparently follows from the turning up of the upper lip; or the movement
may be abbreviated into the mere wrinkling of the nose. The nose is
often slightly contracted, so as partly to close the passage;[1103] and
this is commonly accompanied by a slight snort or expiration. All these
actions are the same with those which we employ when we perceive an
offensive odour, and wish to exclude or expel it. In extreme cases, as
Dr. Piderit remarks,[1104] we protrude and raise both lips, or the upper
lip alone, so as to close the nostrils as by a valve, the nose being
thus turned up. We seem thus to say to the despised person that he
smells offensively,[1105] in nearly the same manner as we express to him
by half-closing our eyelids, or turning away our faces, that he is not
worth looking at. It must not, however, be supposed that such ideas
actually pass through the mind when we exhibit our contempt; but as
whenever we have perceived a disagreeable odour or seen a disagreeable
sight, actions of this kind have been performed, they have become
habitual or fixed, and are now employed under any analogous state of
mind.

Various odd little gestures likewise indicate contempt; for instance,
_snapping one's fingers_. This, as Mr. Taylor remarks,[1106] "is not
very intelligible as we generally see it; but when we notice that the
same sign made quite gently, as if rolling some tiny object away
between the finger and thumb, or the sign of flipping it away with the
thumb-nail and forefinger, are usual and well-understood deaf-and-dumb
gestures, denoting anything tiny, insignificant, contemptible, it seems
as though we had exaggerated and conventionalized a perfectly natural
action, so as to lose sight of its original meaning. There is a curious
mention of this gesture by Strabo." Mr. Washington Matthews informs me
that, with the Dakota Indians of North America, contempt is shown
not only by movements of the face, such as those above described, but
[truncated: 182,307 more chars]
