# Supplementary material for: Probing the Topological Properties of Complex Networks Modeling Short Written Texts
Source: PLoS One. 2015 Feb 26;10(2):e0118394. doi: 10.1371/journal.pone.0118394 (PMC4342245; doi:10.1371/journal.pone.0118394)
Supplement: S1 Dataset — (ZIP) [file pone.0118394.s001.zip › livros/a3_geological_observations_on_south_america.txt]

Of the remarkable "trilogy" constituted by Darwin's writings which deal
with the geology of the "Beagle," the member which has perhaps attracted
least attention, up to the present time is that which treats of the geology
of South America. The actual writing of this book appears to have occupied
Darwin a shorter period than either of the other volumes of the series; his
diary records that the work was accomplished within ten months, namely,
between July 1844 and April 1845; but the book was not actually issued till
late in the year following, the preface bearing the date "September 1846."
Altogether, as Darwin informs us in his "Autobiography," the geological
books "consumed four and a half years' steady work," most of the remainder
of the ten years that elapsed between the return of the "Beagle," and the
completion of his geological books being, it is sad to relate, "lost
through illness!"

Concerning the "Geological Observations on South America," Darwin wrote to
his friend Lyell, as follows:--"My volume will be about 240 pages,
dreadfully dull, yet much condensed. I think whenever you have time to look
through it, you will think the collection of facts on the elevation of the
land and on the formation of terraces pretty good."

"Much condensed" is the verdict that everyone must endorse, on rising from
the perusal of this remarkable book; but by no means "dull." The three and
a half years from April 1832 to September 1835, were spent by Darwin in
South America, and were devoted to continuous scientific work; the problems
he dealt with were either purely geological or those which constitute the
borderland between the geological and biological sciences. It is impossible
to read the journal which he kept during this time without being impressed
by the conviction that it contains all the germs of thought which
afterwards developed into the "Origin of Species." But it is equally
evident that after his return to England, biological speculations gradually
began to exercise a more exclusive sway over Darwin's mind, and tended to
dispossess geology, which during the actual period of the voyage certainly
engrossed most of his time and attention. The wonderful series of
observations made during those three and a half years in South America
could scarcely be done justice to, in the 240 pages devoted to their
exposition. That he executed the work of preparing the book on South
America in somewhat the manner of a task, is shown by many references in
his letters. Writing to Sir Joseph Hooker in 1845, he says, "I hope this
next summer to finish my South American Geology, then to get out a little
Zoology, and HURRAH FOR MY SPECIES WORK!"

It would seem that the feeling of disappointment, which Darwin so often
experienced in comparing a book when completed, with the observations and
speculations which had inspired it, was more keenly felt in the case of his
volume on South America than any other. To one friend he writes, "I have of
late been slaving extra hard, to the great discomfiture of wretched
digestive organs, at South America, and thank all the fates, I have done
three-fourths of it. Writing plain English grows with me more and more
difficult, and never attainable. As for your pretending that you will read
anything so dull as my pure geological descriptions, lay not such a
flattering unction on my soul, for it is incredible." To another friend he
writes, "You do not know what you threaten when you propose to read it--it
is purely geological. I said to my brother, 'You will of course read it,'
and his answer was, 'Upon my life, I would sooner even buy it.'"

In spite of these disparaging remarks, however, we are strongly inclined to
believe that this book, despised by its author, and neglected by his
contemporaries, will in the end be admitted to be one of Darwin's chief
titles to fame. It is, perhaps, an unfortunate circumstance that the great
success which he attained in biology by the publication of the "Origin of
Species" has, to some extent, overshadowed the fact that Darwin's claims as
a geologist, are of the very highest order. It is not too much to say that,
had Darwin not been a geologist, the "Origin of Species" could never have
been written by him. But apart from those geological questions, which have
an important bearing on biological thought and speculation, such as the
proofs of imperfection in the geological record, the relations of the later
tertiary faunas to the recent ones in the same areas, and the apparent
intermingling of types belonging to distant geological epochs, when we
study the palaeontology of remote districts,--there are other purely
geological problems, upon which the contributions made by Darwin are of the
very highest value. I believe that the verdict of the historians of science
will be that if Darwin had not taken a foremost place among the biologists
of this century, his position as a geologist would have been an almost
equally commanding one.

But in the case of Darwin's principal geological work--that relating to the
origin of the crystalline schists,--geologists were not at the time
prepared to receive his revolutionary teachings. The influence of powerful
authority was long exercised, indeed, to stifle his teaching, and only now,
when this unfortunate opposition has disappeared, is the true nature and
importance of Darwin's purely geological work beginning to be recognised.

The two first chapters of the "Geological Observations on South America,"
deal with the proofs which exist of great, but frequently interrupted,
movements of elevation during very recent geological times. In connection
with this subject, Darwin's particular attention was directed to the
relations between the great earthquakes of South America--of some of which
he had impressive experience--and the permanent changes of elevation which
were taking place. He was much struck by the rapidity with which the
evidence of such great earth movements is frequently obliterated; and
especially with the remarkable way in which the action of rain-water,
percolating through deposits on the earth's surface, removes all traces of
shells and other calcareous organisms. It was these considerations which
were the parents of the generalisation that a palaeontological record can
only be preserved during those periods in which long-continued slow
subsidence is going on. This in turn, led to the still wider and more
suggestive conclusion that the geological record as a whole is, and never
can be more than, a series of more or less isolated fragments. The
recognition of this important fact constitutes the keystone to any theory
of evolution which seeks to find a basis in the actual study of the types
of life that have formerly inhabited our globe.

In his third chapter, Darwin gives a number of interesting facts, collected
during his visits to the plains and valleys of Chili, which bear on the
question of the origin of saliferous deposits--the accumulation of salt,
gypsum, and nitrate of soda. This is a problem that has excited much
discussion among geologists, and which, in spite of many valuable
observations, still remains to a great extent very obscure. Among the
important considerations insisted upon by Darwin is that relating to the
absence of marine shells in beds associated with such deposits. He justly
argues that if the strata were formed in shallow waters, and then exposed
by upheaval to subaerial action, all shells and other calcareous organisms
would be removed by solution.

Following Lyell's method, Darwin proceeds from the study of deposits now
being accumulated on the earth's surface, to those which have been formed
during the more recent periods of the geological history.

His account of the great Pampean formation, with its wonderful mammalian
remains--Mastodon, Toxodon, Scelidotherium, Macrauchenia, Megatherium,
Megalonyx, Mylodon, and Glyptodon--this full of interest. His discovery of
the remains of a true Equus afforded a remarkable confirmation of the fact-
-already made out in North America--that species of horse had existed and
become extinct in the New World, before their introduction by the Spaniards
in the sixteenth century. Fully perceiving the importance of the microscope
in studying the nature and origin of such deposits as those of the Pampas,
Darwin submitted many of his specimens both to Dr. Carpenter in this
country, and to Professor Ehrenberg in Berlin. Many very important notes on
the microscopic organisms contained in the formation will be found
scattered through the chapter.

Darwin's study of the older tertiary formations, with their abundant
shells, and their relics of vegetable life buried under great sheets of
basalt, led him to consider carefully the question of climate during these
earlier periods. In opposition to prevalent views on this subject, Darwin
points out that his observations are opposed to the conclusion that a
higher temperature prevailed universally over the globe during early
geological periods. He argues that "the causes which gave to the older
tertiary productions of the quite temperate zones of Europe a tropical
character, WERE OF A LOCAL CHARACTER AND DID NOT AFFECT THE WHOLE GLOBE."
In this, as in many similar instances, we see the beneficial influence of
extensive travel in freeing Darwin's mind from prevailing prejudices. It
was this widening of experience which rendered him so especially qualified
to deal with the great problem of the origin of species, and in doing so to
emancipate himself from ideas which were received with unquestioning faith
by geologists whose studies had been circumscribed within the limits of
Western Europe.

In the Cordilleras of Northern and Central Chili, Darwin, when studying
still older formations, clearly recognised that they contain an admixture
of the forms of life, which in Europe are distinctive of the Cretaceous and
Jurassic periods respectively. He was thus led to conclude that the
classification of geological periods, which fairly well expresses the facts
that had been discovered in the areas where the science was first studied,
is no longer capable of being applied when we come to the study of widely
distant regions. This important conclusion led up to the further
generalisation that each great geological period has exhibited a
geographical distribution of the forms of animal and vegetable life,
comparable to that which prevails in the existing fauna and flora. To those
who are familiar with the extent to which the doctrine of universal
formations has affected geological thought and speculation, both long
before and since the time that Darwin wrote, the importance of this new
standpoint to which he was able to attain will be sufficiently apparent.
Like the idea of the extreme imperfection of the Geological Record, the
doctrine of LOCAL geological formations is found permeating and moulding
all the palaeontological reasonings of his great work.

In one of Darwin's letters, written while he was in South America, there is
a passage we have already quoted, in which he expresses his inability to
decide between the rival claims upon his attention of "the old crystalline
group of rocks," and "the softer fossiliferous beds" respectively. The
sixth chapter of the work before us, entitled "Plutonic and Metamorphic
Rocks--Cleavage and Foliation," contains a brief summary of a series of
observations and reasonings upon these crystalline rocks, which are, we
believe, calculated to effect a revolution in geological science, and--
though their value and importance have long been overlooked--are likely to
entitle Darwin in the future to a position among geologists, scarcely, if
at all, inferior to that which he already occupies among biologists.

Darwin's studies of the great rock-masses of the Andes convinced him of the
close relations between the granitic or Plutonic rocks, and those which
were undoubtedly poured forth as lavas. Upon his return, he set to work,
with the aid of Professor Miller, to make a careful study of the minerals
composing the granites and those which occur in the lavas, and he was able
to show that in all essential respects they are identical. He was further
able to prove that there is a complete gradation between the highly
crystalline or granitic rock-masses, and those containing more or less
glassy matter between their crystals, which constitute ordinary lavas. The
importance of this conclusion will be realised when we remember that it was
then the common creed of geologists--and still continues to be so on the
Continent--that all highly crystalline rocks are of great geological
antiquity, and that the igneous ejections which have taken place since the
beginning of the tertiary periods differ essentially, in their composition,
their structure, and their mode of occurrence, from those which have made
their appearance at earlier periods of the world's history.

Very completely have the conclusions of Darwin upon these subjects been
justified by recent researches. In England, the United States, and Italy,
examples of the gradual passage of rocks of truly granitic structure into
ordinary lavas have been described, and the reality of the transition has
been demonstrated by the most careful studies with the microscope. Recent
researches carried on in South America by Professor Stelzner, have also
shown the existence of a class of highly crystalline rocks--the
"Andengranites"--which combine in themselves many of the characteristics
which were once thought to be distinctive of the so-called Plutonic and
volcanic rocks. No one familiar with recent geological literature--even in
Germany and France, where the old views concerning the distinction of
igneous products of different ages have been most stoutly maintained--can
fail to recognise the fact that the principles contended for by Darwin bid
fair at no distant period to win universal acceptance among geologists all
over the globe.

Still more important are the conclusions at which Darwin arrived with
respect to the origin of the schists and gneisses which cover so large an
area in South America.

Carefully noting, by the aid of his compass and clinometer, at every point
which he visited, the direction and amount of inclination of the parallel
divisions in these rocks, he was led to a very important generalisation--
namely, that over very wide areas the direction (strike) of the planes of
cleavage in slates, and of foliation in schists and gneisses, remained
constant, though the amount of their inclination (dip) often varied within
wide limits. Further than this it appeared that there was always a close
correspondence between the strike of the cleavage and foliation and the
direction of the great axes along which elevation had taken place in the
district.

In Tierra del Fuego, Darwin found striking evidence that the cleavage
intersecting great masses of slate-rocks was quite independent of their
original stratification, and could often, indeed, be seen cutting across it
at right angles. He was also able to verify Sedgwick's observation that, in
some slates, glossy surfaces on the planes of cleavage arise from the
development of new minerals, chlorite, epidote or mica, and that in this
way a complete graduation from slates to true schists may be traced.

Darwin further showed that in highly schistose rocks, the folia bend around
and encircle any foreign bodies in the mass, and that in some cases they
exhibit the most tortuous forms and complicated puckerings. He clearly saw
that in all cases the forces by which these striking phenomena must have
been produced were persistent over wide areas, and were connected with the
great movements by which the rocks had been upheaved and folded.

That the distinct folia of quartz, feldspar, mica, and other minerals
composing the metamorphic schists could not have been separately deposited
as sediment was strongly insisted upon by Darwin; and in doing so he
opposed the view generally prevalent among geologists at that time. He was
thus driven to the conclusion that foliation, like cleavage, is not an
original, but a superinduced structure in rock-masses, and that it is the
result of re-crystallisation, under the controlling influence of great
pressure, of the materials of which the rock was composed.

In studying the lavas of Ascension, as we have already seen, Darwin was led
to recognise the circumstance that, when igneous rocks are subjected to
great differential movements during the period of their consolidation, they
acquire a foliated structure, closely analogous to that of the crystalline
schists. Like his predecessor in this field of inquiry, Mr. Poulett Scrope,
Charles Darwin seems to have been greatly impressed by these facts, and he
argued from them that the rocks exhibiting the foliated structure must have
been in a state of plasticity, like that of a cooling mass of lava. At that
time the suggestive experiments of Tresca, Daubree, and others, showing
that solid masses under the influence of enormous pressure become actually
plastic, had not been published. Had Darwin been aware of these facts he
would have seen that it was not necessary to assume a state of imperfect
solidity in rock-masses in order to account for their having yielded to
pressure and tension, and, in doing so, acquiring the new characters which
distinguish the crystalline schists.

The views put forward by Darwin on the origin of the crystalline schists
found an able advocate in Mr. Daniel Sharpe, who in 1852 and 1854 published
two papers, dealing with the geology of the Scottish Highlands and of the
Alps respectively, in which he showed that the principles arrived at by
Darwin when studying the South American rocks afford a complete explanation
of the structure of the two districts in question.

But, on the other hand, the conclusions of Darwin and Sharpe were met with
the strongest opposition by Sir Roderick Murchison and Dr. A. Geikie, who
in 1861 read a paper before the Geological Society "On the Coincidence
between Stratification and Foliation in the Crystalline Rocks of the
Scottish Highlands," in which they insisted that their observations in
Scotland tended to entirely disprove the conclusions of Darwin that
foliation in rocks is a secondary structure, and entirely independent of
the original stratification of the rock-masses.

Now it is a most significant circumstance that, no sooner did the officers
of the Geological Survey commence the careful and detailed study of the
Scottish Highlands than they found themselves compelled to make a formal
retraction of the views which had been put forward by Murchison and Geikie
in opposition to the conclusions of Darwin. The officers of the Geological
Survey have completely abandoned the view that the foliation of the
Highland rocks has been determined by their original stratification, and
admit that the structure is the result of the profound movements to which
the rocks have been subjected. The same conclusions have recently been
supported by observations made in many different districts--among which we
may especially refer to those of Dr. H. Reusch in Norway, and those of Dr.
J. Lehmann in Saxony. At the present time the arguments so clearly stated
by Darwin in the work before us, have, after enduring opposition or neglect
for a whole generation, begun to "triumph all along the line," and we may
look forward confidently to the near future, when his claim to be regarded
as one of the greatest of geological discoverers shall be fully vindicated.

JOHN W. JUDD.


CHAPTER I. ON THE ELEVATION OF THE EASTERN COAST OF SOUTH AMERICA.

Upraised shells of La Plata.
Bahia Blanca, Sand-dunes and Pumice-pebbles.
Step-formed plains of Patagonia, with upraised Shells.
Terrace-bounded Valley of Santa Cruz, formerly a Sea-strait.
Upraised shells of Tierra del Fuego.
Length and breadth of the elevated area.
Equability of the movements, as shown by the similar heights of the plains.
Slowness of the elevatory process.
Mode of formation of the step-formed plains.
Summary.
Great Shingle Formation of Patagonia; its extent, origin, and distribution.
Formation of sea-cliffs.

In the following Volume, which treats of the geology of South America, and
almost exclusively of the parts southward of the Tropic of Capricorn, I
have arranged the chapters according to the age of the deposits,
occasionally departing from this order, for the sake of geographical
simplicity.

The elevation of the land within the recent period, and the modifications
of its surface through the action of the sea (to which subjects I paid
particular attention) will be first discussed; I will then pass on to the
tertiary deposits, and afterwards to the older rocks. Only those districts
and sections will be described in detail which appear to me to deserve some
particular attention; and I will, at the end of each chapter, give a
summary of the results. We will commence with the proofs of the upheaval of
the eastern coast of the continent, from the Rio Plata southward; and, in
the Second Chapter, follow up the same subject along the shores of Chile
and Peru.

On the northern bank of the great estuary of the Rio Plata, near Maldonado,
I found at the head of a lake, sometimes brackish but generally containing
fresh water, a bed of muddy clay, six feet in thickness, with numerous
shells of species still existing in the Plata, namely, the Azara labiata,
d'Orbigny, fragments of Mytilus eduliformis, d'Orbigny, Paludestrina
Isabellei, d'Orbigny, and the Solen Caribaeus, Lam., which last was
embedded vertically in the position in which it had lived. These shells lie
at the height of only two feet above the lake, nor would they have been
worth mentioning, except in connection with analogous facts.

At Monte Video, I noticed near the town, and along the base of the mount,
beds of a living Mytilus, raised some feet above the surface of the Plata:
in a similar bed, at a height from thirteen to sixteen feet, M. Isabelle
collected eight species, which, according to M. d'Orbigny, now live at the
mouth of the estuary.  ("Voyage dans l'Amerique Merid.: Part. Geolog." page
21.) At Colonia del Sacramiento, further westward, I observed at the height
of about fifteen feet above the river, there of quite fresh water, a small
bed of the same Mytilus, which lives in brackish water at Monte Video. Near
the mouth of Uruguay, and for at least thirty-five miles northward, there
are at intervals large sandy tracts, extending several miles from the banks
of the river, but not raised much above its level, abounding with small
bivalves, which occur in such numbers that at the Agraciado they are sifted
and burnt for lime. Those which I examined near the A. S. Juan were much
worn: they consisted of Mactra Isabellei, d'Orbigny, mingled with few of
Venus sinuosa, Lam., both inhabiting, as I am informed by M. d'Orbigny,
brackish water at the mouth of the Plata, nearly or quite as salt as the
open sea. The loose sand, in which these shells are packed, is heaped into
low, straight, long lines of dunes, like those left by the sea at the head
of many bays. M. d'Orbigny has described an analogous phenomenon on a
greater scale, near San Pedro on the river Parana, where he found widely
extended beds and hillocks of sand, with vast numbers of the Azara labiata,
at the height of nearly 100 feet (English) above the surface of that river.
(Ibid page 43.) The Azara inhabits brackish water, and is not known to be
found nearer to San Pedro than Buenos Ayres, distant above a hundred miles
in a straight line. Nearer Buenos Ayres, on the road from that place to San
Isidro, there are extensive beds, as I am informed by Sir Woodbine Parish,
of the Azara labiata, lying at about forty feet above the level of the
river, and distant between two and three miles from it. ("Buenos Ayres"
etc. by Sir Woodbine Parish page 168.) These shells are always found on the
highest banks in the district: they are embedded in a stratified earthy
mass, precisely like that of the great Pampean deposit hereafter to be
described. In one collection of these shells, there were some valves of the
Venus sinuosa, Lam., the same species found with the Mactra on the banks of
the Uruguay. South of Buenos Ayres, near Ensenada, there are other beds of
the Azara, some of which seem to have been embedded in yellowish,
calcareous, semi-crystalline matter; and Sir W. Parish has given me from
the banks of the Arroyo del Tristan, situated in this same neighbourhood,
at the distance of about a league from the Plata, a specimen of a pale-
reddish, calcereo-argillaceous stone (precisely like parts of the Pampean
deposit the importance of which fact will be referred to in a succeeding
chapter), abounding with shells of an Azara, much worn, but which in
general form and appearance closely resemble, and are probably identical
with, the A. labiata. Besides these shells, cellular, highly crystalline
rock, formed of the casts of small bivalves, is found near Ensenada; and
likewise beds of sea-shells, which from their appearance appear to have
lain on the surface. Sir W. Parish has given me some of these shells, and
M. d'Orbigny pronounces them to be:--

1. Buccinanops globulosum, d'Orbigny.

2. Olivancillaria auricularia, d'Orbigny.

3. Venus flexuosa, Lam.

4. Cytheraea (imperfect).

5. Mactra Isabellei, d'Orbigny.

6. Ostrea pulchella, d'Orbigny.

Besides these, Sir W. Parish procured ("Buenos Ayres" etc. by Sir W. Parish
page 168.) (as named by Mr. G.B. Sowerby) the following shells:--

7. Voluta colocynthis.

8. Voluta angulata.

9. Buccinum (not spec.?).

All these species (with, perhaps, the exception of the last) are recent,
and live on the South American coast. These shell-beds extend from one
league to six leagues from the Plata, and must lie many feet above its
level. I heard, also, of beds of shells on the Somborombon, and on the Rio
Salado, at which latter place, as M. d'Orbigny informs me, the Mactra
Isabellei and Venus sinuosa are found.

During the elevation of the Provinces of La Plata, the waters of the
ancient estuary have but little affected (with the exception of the sand-
hills on the banks of the Parana and Uruguay) the outline of the land. M.
Parchappe, however, has described groups of sand dunes scattered over the
wide extent of the Pampas southward of Buenos Ayres (D'Orbigny "Voyage
Geolog." page 44.), which M. d'Orbigny attributes with much probability to
the action of the sea, before the plains were raised above its level.
(Before proceeding to the districts southward of La Plata, it may be worth
while just to state, that there is some evidence that the coast of Brazil
has participated in a small amount of elevation. Mr. Burchell informs me,
that he collected at Santos (latitude 24 degrees S.) oyster-shells,
apparently recent, some miles from the shore, and quite above the tidal
action. Westward of Rio de Janeiro, Captain Elliot is asserted (see Harlan
"Med. and Phys. Res." page 35 and Dr. Meigs in "Transactions of the
American Philosophical Society"), to have found human bones, encrusted with
sea-shells, between fifteen and twenty feet above the level of the sea.
Between Rio de Janeiro and Cape Frio I crossed sandy tracts abounding with
sea-shells, at a distance of a league from the coast; but whether these
tracts have been formed by upheaval, or through the mere accumulation of
drift sand, I am not prepared to assert. At Bahia (latitude 13 degrees S.),
in some parts near the coast, there are traces of sea-action at the height
of about twenty feet above its present level; there are also, in many
parts, remnants of beds of sandstone and conglomerate with numerous recent
shells, raised a little above the sea-level. I may add, that at the head of
Bahia Bay there is a formation, about forty feet in thickness, containing
tertiary shells apparently of fresh-water origin, now washed by the sea and
encrusted with Balini; this appears to indicate a small amount of
subsidence subsequent to its deposition. At Pernambuco (latitude 8 degrees
S.), in the alluvial or tertiary cliffs, surrounding the low land on which
the city stands, I looked in vain for organic remains, or other evidence of
changes in level.)

SOUTHWARD OF THE PLATA.

The coast as far as Bahia Blanca (in latitude 39 degrees S.) is formed
either of a horizontal range of cliffs, or of immense accumulations of
sand-dunes. Within Bahia Blanca, a small piece of tableland, about twenty
feet above high-water mark, called Punta Alta, is formed of strata of
cemented gravel and of red earthy mud, abounding with shells (with others
lying loose on the surface), and the bones of extinct mammifers. These
shells, twenty in number, together with a Balanus and two corals, are all
recent species, still inhabiting the neighbouring seas. They will be
enumerated in the Fourth Chapter, when describing the Pampean formation;
five of them are identical with the upraised ones from near Buenos Ayres.
The northern shore of Bahia Blanca is, in main part, formed of immense
sand-dunes, resting on gravel with recent shells, and ranging in lines
parallel to the shore. These ranges are separated from each other by flat
spaces, composed of stiff impure red clay, in which, at the distance of
about two miles from the coast, I found by digging a few minute fragments
of sea-shells. The sand-dunes extend several miles inland, and stand on a
plain, which slopes up to a height of between one hundred and two hundred
feet. Numerous, small, well-rounded pebbles of pumice lie scattered both on
the plain and sand-hillocks: at Monte Hermoso, on the flat summit of a
cliff, I found many of them at a height of 120 feet (angular measurement)
above the level of the sea. These pumice pebbles, no doubt, were originally
brought down from the Cordillera by the rivers which cross the continent,
in the same way as the river Negro anciently brought down, and still brings
down, pumice, and as the river Chupat brings down scoriae: when once
delivered at the mouth of a river, they would naturally have travelled
along the coasts, and been cast up during the elevation of the land, at
different heights. The origin of the argillaceous flats, which separate the
parallel ranges of sand-dunes, seems due to the tides here having a
tendency (as I believe they have on most shoal, protected coasts) to throw
up a bar parallel to the shore, and at some distance from it; this bar
gradually becomes larger, affording a base for the accumulation of sand-
dunes, and the shallow space within then becomes silted up with mud. The
repetition of this process, without any elevation of the land, would form a
level plain traversed by parallel lines of sand-hillocks; during a slow
elevation of the land, the hillocks would rest on a gently inclined
surface, like that on the northern shore of Bahia Blanca. I did not observe
any shells in this neighbourhood at a greater height than twenty feet; and
therefore the age of the sea-drifted pebbles of pumice, now standing at the
height of 120 feet, must remain uncertain.

The main plain surrounding Bahia Blanca I estimated at from two hundred to
three hundred feet; it insensibly rises towards the distant Sierra Ventana.
There are in this neighbourhood some other and lower plains, but they do
not abut one at the foot of the other, in the manner hereafter to be
described, so characteristic of Patagonia. The plain on which the
settlement stands is crossed by many low sand-dunes, abounding with the
minute shells of the Paludestrina australis, d'Orbigny, which now lives in
the bay. This low plain is bounded to the south, at the Cabeza del Buey, by
the cliff-formed margin of a wide plain of the Pampean formation, which I
estimated at sixty feet in height. On the summit of this cliff there is a
range of high sand-dunes extending several miles in an east and west line.

Southward of Bahia Blanca, the river Colorado flows between two plains,
apparently from thirty to forty feet in height. Of these plains, the
southern one slopes up to the foot of the great sandstone plateau of the
Rio Negro; and the northern one against an escarpment of the Pampean
deposit; so that the Colorado flows in a valley fifty miles in width,
between the upper escarpments. I state this, because on the low plain at
the foot of the northern escarpment, I crossed an immense accumulation of
high sand-dunes, estimated by the Gauchos at no less than eight miles in
breadth. These dunes range westward from the coast, which is twenty miles
distant, to far inland, in lines parallel to the valley; they are separated
from each other by argillaceous flats, precisely like those on the northern
shore of Bahia Blanca. At present there is no source whence this immense
accumulation of sand could proceed; but if, as I believe, the upper
escarpments once formed the shores of an estuary, in that case the
sandstone formation of the river Negro would have afforded an inexhaustible
supply of sand, which would naturally have accumulated on the northern
shore, as on every part of the coast open to the south winds between Bahia
Blanca and Buenos Ayres.

At San Blas (40 degrees 40' S.) a little south of the mouth of the
Colorado, M. d'Orbigny found fourteen species of existing shells (six of
them identical with those from Bahia Blanca), embedded in their natural
positions. ("Voyage" etc. page 54.) From the zone of depth which these
shells are known to inhabit, they must have been uplifted thirty-two feet.
He also found, at from fifteen to twenty feet above this bed, the remains
of an ancient beach.

Ten miles southward, but 120 miles to the west, at Port S. Antonio, the
Officers employed on the Survey assured me that they saw many old sea-
shells strewed on the surface of the ground, similar to those found on
other parts of the coast of Patagonia. At San Josef, ninety miles south in
nearly the same longitude, I found, above the gravel, which caps an old
tertiary formation, an irregular bed and hillock of sand, several feet in
thickness, abounding with shells of Patella deaurita, Mytilus Magellanicus,
the latter retaining much of its colour; Fusus Magellanicus (and a variety
of the same), and a large Balanus (probably B. Tulipa), all now found on
this coast: I estimated this bed at from eighty to one hundred feet above
the level of the sea. To the westward of this bay, there is a plain
estimated at between two hundred and three hundred feet in height: this
plain seems, from many measurements, to be a continuation of the sandstone
platform of the river Negro. The next place southward, where I landed, was
at Port Desire, 340 miles distant; but from the intermediate districts I
received, through the kindness of the Officers of the Survey, especially
from Lieutenant Stokes and Mr. King, many specimens and sketches, quite
sufficient to show the general uniformity of the whole line of coast. I may
here state, that the whole of Patagonia consists of a tertiary formation,
resting on and sometimes surrounding hills of porphyry and quartz: the
surface is worn into many wide valleys and into level step-formed plains,
rising one above another, all capped by irregular beds of gravel, chiefly
composed of porphyritic rocks. This gravel formation will be separately
described at the end of the chapter.

My object in giving the following measurements of the plains, as taken by
the Officers of the Survey, is, as will hereafter be seen, to show the
remarkable equability of the recent elevatory movements. Round the southern
parts of Nuevo Gulf, as far as the River Chupat (seventy miles southward of
San Josef), there appear to be several plains, of which the best defined
are here represented.

(In the following Diagrams:
1. Baseline is Level of sea.
2. Scale is 1/20 of inch to 100 feet vertical.
3. Height is shown in feet thus:
An. M. always stands for angular or trigonometrical measurement.
Ba. M. always stands for barometrical measurement.
Est. always stands for estimation by the Officers of the Survey.

DIAGRAM 1. SECTION OF STEP-FORMED PLAINS SOUTH OF NUEVO GULF.

From East (sea level) to West (high):
Terrace 1. 80 Est.
Terrace 2. 200-220 An. M.
Terrace 3. 350 An. M.)

The upper plain is here well defined (called Table Hills); its edge forms a
cliff or line of escarpment many miles in length, projecting over a lower
plain. The lowest plain corresponds with that at San Josef with the recent
shells on its surface. Between this lowest and the uppermost plain, there
is probably more than one step-formed terrace: several measurements show
the existence of the intermediate one of the height given in Diagram 1.

(DIAGRAM 2. SECTION OF PLAINS IN THE BAY OF ST. GEORGE.

From East (sea level) to West (high):
Terrace 1. 250 An. M.
Terrace 2. 330 An. M.
Terrace 3. 580 An. M.
Terraces 4, 5 and 6 not measured.
Terrace 7. 1,200 Est.)

Near the north headland of the great Bay of St. George (100 miles south of
the Chupat), two well-marked plains of 250 and 330 feet were measured:
these are said to sweep round a great part of the Bay. At its south
headland, 120 miles distant from the north headland, the 250 feet plain was
again measured. In the middle of the bay, a higher plain was found at two
neighbouring places (Tilli Roads and C. Marques) to be 580 feet in height.
Above this plain, towards the interior, Mr. Stokes informs me that there
were several other step-formed plains, the highest of which was estimated
at 1,200 feet, and was seen ranging at apparently the same height for 150
miles northward. All these plains have been worn into great valleys and
much denuded. The section in  Diagram 3 is illustrative of the general
structure of the great Bay of St. George. At the south headland of the Bay
of St. George (near C. Three Points) the 250 plain is very extensive.

(DIAGRAM 3. SECTION OF PLAINS AT PORT DESIRE.

From East (sea level) to West (high):
Terrace 1. 100 Est.
Terrace 2. 245-255 Ba. M. Shells on surface.
Terrace 3. 330 Ba. M. Shells on surface.
Terrace 4. Not measured.)

At Port Desire (forty miles southward) I made several measurements with the
barometer of a plain, which extends along the north side of the port and
along the open coast, and which varies from 245 to 255 feet in height: this
plain abuts against the foot of a higher plain of 330 feet, which extends
also far northward along the coast, and likewise into the interior. In the
distance a higher inland platform was seen, of which I do not know the
height. In three separate places, I observed the cliff of the 245-255 feet
plain, fringed by a terrace or narrow plain estimated at about one hundred
feet in height. These plains are represented in the section Diagram 3.

In many places, even at the distance of three and four miles from the
coast, I found on the gravel-capped surface of the 245-255 feet, and of the
330 feet plain, shells of Mytilus Magellanicus, M. edulis, Patella
deaurita, and another Patella, too much worn to be identified, but
apparently similar to one found abundantly adhering to the leaves of the
kelp. These species are the commonest now living on this coast. The shells
all appeared very old; the blue of the mussels was much faded; and only
traces of colour could be perceived in the Patellas, of which the outer
surfaces were scaling off. They lay scattered on the smooth surface of the
gravel, but abounded most in certain patches, especially at the heads of
the smaller valleys: they generally contained sand in their insides; and I
presume that they have been washed by alluvial action out of thin sandy
layers, traces of which may sometimes be seen covering the gravel. The
several plains have very level surfaces; but all are scooped out by
numerous broad, winding, flat-bottomed valleys, in which, judging from the
bushes, streams never flow. These remarks on the state of the shells, and
on the nature of the plains, apply to the following cases, so need not be
repeated.

(DIAGRAM 4. SECTION OF PLAINS AT PORT S. JULIAN.

From East (sea level) to West (high):
Terrace 1. Shells on surface. 90 Est.
Terrace 2. 430 An. M.
Terrace 3. 560 An. M.
Terrace 4. 950 An. M.)

Southward of Port Desire, the plains have been greatly denuded, with only
small pieces of tableland marking their former extension. But opposite Bird
Island, two considerable step-formed plains were measured, and found
respectively to be 350 and 590 feet in height. This latter plain extends
along the coast close to Port St. Julian (110 miles south of Port Desire);
see Diagram 4.

The lowest plain was estimated at ninety feet: it is remarkable from the
usual gravel-bed being deeply worn into hollows, which are filled up with,
as well as the general surface covered by, sandy and reddish earthy matter:
in one of the hollows thus filled up, the skeleton of the Macrauchenia
Patachonica, as will hereafter be described, was embedded. On the surface
and in the upper parts of this earthy mass, there were numerous shells of
Mytilus Magellanicus and M. edulis, Patella deaurita, and fragments of
other species. This plain is tolerably level, but not extensive; it forms a
promontory seven or eight miles long, and three or four wide. The upper
plains in Diagram 4 were measured by the Officers of the Survey; they were
all capped by thick beds of gravel, and were all more or less denuded; the
950 plain consists merely of separate, truncated, gravel-capped hills, two
of which, by measurement, were found to differ only three feet. The 430
feet plain extends, apparently with hardly a break, to near the northern
entrance of the Rio Santa Cruz (fifty miles to the south); but it was there
found to be only 330 feet in height.

(DIAGRAM 5. SECTION OF PLAINS AT THE MOUTH OF THE RIO SANTA CRUZ.

From East (sea level) to West (high):
Terrace 1. (sloping) 355 Ba. M. Shells on surface. 463 Ba. M.
Terrace 2. 710 An. M.
Terrace 3. 840 An. M.)

On the southern side of the mouth of the Santa Cruz we have Diagram 5,
which I am able to give with more detail than in the foregoing cases.

The plain marked 355 feet (as ascertained by the barometer and by angular
measurement) is a continuation of the above-mentioned 330 feet plain: it
extends in a N.W. direction along the southern shores of the estuary. It is
capped by gravel, which in most parts is covered by a thin bed of sandy
earth, and is scooped out by many flat-bottomed valleys. It appears to the
eye quite level, but in proceeding in a S.S.W. course, towards an
escarpment distant about six miles, and likewise ranging across the country
in a N.W. line, it was found to rise at first insensibly, and then for the
last half-mile, sensibly, close up to the base of the escarpment: at this
point it was 463 feet in height, showing a rise of 108 feet in the six
miles. On this 355-463 feet plain, I found several shells of Mytilus
Magellanicus and of a Mytilus, which Mr. Sowerby informs me is yet unnamed,
though well-known as recent on this coast; Patella deaurita; Fusus, I
believe, Magellanicus, but the specimen has been lost; and at the distance
of four miles from the coast, at the height of about four hundred feet,
there were fragments of the same Patella and of a Voluta (apparently V.
ancilla) partially embedded in the superficial sandy earth. All these
shells had the same ancient appearance with those from the foregoing
localities. As the tides along this part of the coast rise at the Syzygal
period forty feet, and therefore form a well-marked beach-line, I
particularly looked out for ridges in crossing this plain, which, as we
have seen, rises 108 feet in about six miles, but I could not see any
traces of such. The next highest plain is 710 feet above the sea; it is
very narrow, but level, and is capped with gravel; it abuts to the foot of
the 840 feet plain. This summit-plain extends as far as the eye can range,
both inland along the southern side of the valley of the Santa Cruz, and
southward along the Atlantic.

THE VALLEY OF THE R. SANTA CRUZ.

This valley runs in an east and west direction to the Cordillera, a
distance of about one hundred and sixty miles. It cuts through the great
Patagonian tertiary formation, including, in the upper half of the valley,
immense streams of basaltic lava, which as well as the softer beds, are
capped by gravel; and this gravel, high up the river, is associated with a
vast boulder formation. (I have described this formation in a paper in the
"Geological Transactions" volume 6 page 415.) In ascending the valley, the
plain which at the mouth on the southern side is 355 feet high, is seen to
trend towards the corresponding plain on the northern side, so that their
escarpments appear like the shores of a former estuary, larger than the
existing one: the escarpments, also, of the 840 feet summit-plain (with a
corresponding northern one, which is met with some way up the valley),
appear like the shores of a still larger estuary. Farther up the valley,
the sides are bounded throughout its entire length by level, gravel-capped
terraces, rising above each other in steps. The width between the upper
escarpments is on an average between seven and ten miles; in one spot,
however, where cutting through the basaltic lava, it was only one mile and
a half. Between the escarpments of the second highest terrace the average
width is about four or five miles. The bottom of the valley, at the
distance of 110 miles from its mouth, begins sensibly to expand, and soon
forms a considerable plain, 440 feet above the level of the sea, through
which the river flows in a gut from twenty to forty feet in depth. I here
found, at a point 140 miles from the Atlantic, and seventy miles from the
nearest creek of the Pacific, at the height of 410 feet, a very old and
worn shell of Patella deaurita. Lower down the valley, 105 miles from the
Atlantic (longitude 71 degrees W.), and at an elevation of about 300 feet,
I also found, in the bed of the river, two much worn and broken shells of
the Voluta ancilla, still retaining traces of their colours; and one of the
Patella deaurita. It appeared that these shells had been washed from the
banks into the river; considering the distance from the sea, the desert and
absolutely unfrequented character of the country, and the very ancient
appearance of the shells (exactly like those found on the plains nearer the
coast), there is, I think, no cause to suspect that they could have been
brought here by Indians.

The plain at the head of the valley is tolerably level, but water-worn, and
with many sand-dunes on it like those on a sea-coast. At the highest point
to which we ascended, it was sixteen miles wide in a north and south line;
and forty-five miles in length in an east and west line. It is bordered by
the escarpments, one above the other, of two plains, which diverge as they
approach the Cordillera, and consequently resemble, at two levels, the
shores of great bays facing the mountains; and these mountains are breached
in front of the lower plain by a remarkable gap. The valley, therefore, of
the Santa Cruz consists of a straight broad cut, about ninety miles in
length, bordered by gravel-capped terraces and plains, the escarpments of
which at both ends diverge or expand, one over the other, after the manner
of the shores of great bays. Bearing in mind this peculiar form of the
land--the sand-dunes on the plain at the head of the valley--the gap in the
Cordillera, in front of it--the presence in two places of very ancient
shells of existing species--and lastly, the circumstance of the 355-453
feet plain, with the numerous marine remains on its surface, sweeping from
the Atlantic coast, far up the valley, I think we must admit, that within
the recent period, the course of the Santa Cruz formed a sea-strait
intersecting the continent. At this period, the southern part of South
America consisted of an archipelago of islands 360 miles in a north and
south line. We shall presently see, that two other straits also, since
closed, then cut through Tierra del Fuego; I may add, that one of them must
at that time have expanded at the foot of the Cordillera into a great bay
(now Otway Water) like that which formerly covered the 440 feet plain at
the head of the Santa Cruz.

(DIAGRAM 6. NORTH AND SOUTH SECTION ACROSS THE TERRACES BOUNDING THE VALLEY
OF THE RIVER SANTA CRUZ, HIGH UP ITS COURSE.

The height of each terrace, above the level of the river (furthest to
nearest to the river) in feet:

A, north and south: 1,122
B, north and south: 869
C, north and south: 639
D, north: not measured. D, north? (suggest south): 185
E: 20
Bed of River.

Vertical scale 1/20 of inch to 100 feet; but terrace E, being only twenty
feet above the river, has necessarily been raised. The horizontal distances
much contracted; the distance from the edge of A North to A South being on
an average from seven to ten miles.)
I have said that the valley in its whole course is bordered by gravel-
capped plains. The section (Diagram 6), supposed to be drawn in a north and
south line across the valley, can scarcely be considered as more than
illustrative; for during our hurried ascent it was impossible to measure
all the plains at any one place. At a point nearly midway between the
Cordillera and the Atlantic, I found the plain (A north) 1,122 feet above
the river; all the lower plains on this side were here united into one
great broken cliff: at a point sixteen miles lower down the stream, I found
by measurement and estimation that B (north) was 869 above the river: very
near to where A (north) was measured, C (north) was 639 above the same
level: the terrace D (north) was nowhere measured: the lowest E (north) was
in many places about twenty feet above the river. These plains or terraces
were best developed where the valley was widest; the whole five, like
gigantic steps, occurred together only at a few points. The lower terraces
are less continuous than the higher ones, and appear to be entirely lost in
the upper third of the valley. Terrace C (south), however was traced
continuously for a great distance. The terrace B (north), at a point fifty-
five miles from the mouth of the river, was four miles in width; higher up
the valley this terrace (or at least the second highest one, for I could
not always trace it continuously) was about eight miles wide. This second
plain was generally wider than the lower ones--as indeed follows from the
valley from A (north) to A (south) being generally nearly double the width
of from B (north) to B (south). Low down the valley, the summit-plain A
(south) is continuous with the 840 feet plain on the coast, but it is soon
lost or unites with the escarpment of B (south). The corresponding plain A
(north), on the north side of the valley, appears to range continuously
from the Cordillera to the head of the present estuary of the Santa Cruz,
where it trends northward towards Port St. Julian. Near the Cordillera the
summit-plain on both sides of the valley is between 3,200 and 3,300 feet in
height; at 100 miles from the Atlantic, it is 1,416 feet, and on the coast
840 feet, all above the sea-beach; so that in a distance of 100 miles the
plain rises 576 feet, and much more rapidly near to the Cordillera. The
lower terraces B and C also appear to rise as they run up the valley; thus
D (north), measured at two points twenty-four miles apart, was found to
have risen 185 feet. From several reasons I suspect, that this gradual
inclination of the plains up the valley, has been chiefly caused by the
elevation of the continent in mass, having been the greater the nearer to
the Cordillera.

All the terraces are capped with well-rounded gravel, which rests either on
the denuded and sometimes furrowed surface of the soft tertiary deposits,
or on the basaltic lava. The difference in height between some of the lower
steps or terraces seems to be entirely owing to a difference in the
thickness of the capping gravel. Furrows and inequalities in the gravel,
where such occur, are filled up and smoothed over with sandy earth. The
pebbles, especially on the higher plains, are often whitewashed, and even
cemented together by a white aluminous substance, and I occasionally found
this to be the case with the gravel on the terrace D. I could not perceive
any trace of a similar deposition on the pebbles now thrown up by the
river, and therefore I do not think that terrace D was river-formed. As the
terrace E generally stands about twenty feet above the bed of the river, my
first impression was to doubt whether even this lowest one could have been
so formed; but it should always be borne in mind, that the horizontal
upheaval of a district, by increasing the total descent of the streams,
will always tend to increase, first near the sea-coast and then further and
further up the valley, their corroding and deepening powers: so that an
alluvial plain, formed almost on a level with a stream, will, after an
elevation of this kind, in time be cut through, and left standing at a
height never again to be reached by the water. With respect to the three
upper terraces of the Santa Cruz, I think there can be no doubt, that they
were modelled by the sea, when the valley was occupied by a strait, in the
same manner (hereafter to be discussed) as the greater step-formed, shell-
strewed plains along the coast of Patagonia.

To return to the shores of the Atlantic: the 840 feet plain, at the mouth
of the Santa Cruz, is seen extending horizontally far to the south; and I
am informed by the Officers of the Survey, that bending round the head of
Coy Inlet (sixty-five miles southward), it trends inland. Outliers of
apparently the same height are seen forty miles farther south, inland of
the river Gallegos; and a plain comes down to Cape Gregory (thirty-five
miles southward), in the Strait of Magellan, which was estimated at between
eight hundred and one thousand feet in height, and which, rising towards
the interior, is capped by the boulder formation. South of the Strait of
Magellan, there are large outlying masses of apparently the same great
tableland, extending at intervals along the eastern coast of Tierra del
Fuego: at two places here, 110 miles a part, this plain was found to be 950
and 970 feet in height.

From Coy Inlet, where the high summit-plain trends inland, a plain
estimated at 350 feet in height, extends for forty miles to the river
Gallegos. From this point to the Strait of Magellan, and on each side of
that Strait, the country has been much denuded and is less level. It
consists chiefly of the boulder formation, which rises to a height of
between one hundred and fifty and two hundred and fifty feet, and is often
capped by beds of gravel. At N.S. Gracia, on the north side of the Inner
Narrows of the Strait of Magellan, I found on the summit of a cliff, 160
feet in height, shells of existing Patellae and Mytili, scattered on the
surface and partially embedded in earth. On the eastern coast, also, of
Tierra del Fuego, in latitude 53 degrees 20' south, I found many Mytili on
some level land, estimated at 200 feet in height. Anterior to the elevation
attested by these shells, it is evident by the present form of the land,
and by the distribution of the great erratic boulders on the surface, that
two sea-channels connected the Strait of Magellan both with Sebastian Bay
and with Otway Water. ("Geological Transactions" volume 6 page 419.)

CONCLUDING REMARKS ON THE RECENT ELEVATION OF THE SOUTH-EASTERN COASTS OF
AMERICA, AND ON THE ACTION OF THE SEA ON THE LAND.

Upraised shells of species, still existing as the commonest kinds in the
adjoining sea, occur, as we have seen, at heights of between a few feet and
410 feet, at intervals from latitude 33 degrees 40' to 53 degrees 20'
south. This is a distance of 1,180 geographical miles--about equal from
London to the North Cape of Sweden. As the boulder formation extends with
nearly the same height 150 miles south of 53 degrees 20', the most southern
point where I landed and found upraised shells; and as the level Pampas
ranges many hundred miles northward of the point, where M. d'Orbigny found
at the height of 100 feet beds of the Azara, the space in a north and south
line, which has been uplifted within the recent period, must have been much
above the 1,180 miles. By the term "recent," I refer only to that period
within which the now living mollusca were called into existence; for it
will be seen in the Fourth Chapter, that both at Bahia Blanca and P. S.
Julian, the mammiferous quadrupeds which co-existed with these shells
belong to extinct species. I have said that the upraised shells were found
only at intervals on this line of coast, but this in all probability may be
attributed to my not having landed at the intermediate points; for wherever
I did land, with the exception of the river Negro, shells were found:
moreover, the shells are strewed on plains or terraces, which, as we shall
immediately see, extend for great distances with a uniform height. I
ascended the higher plains only in a few places, owing to the distance at
which their escarpments generally range from the coast, so that I am far
from knowing that 410 feet is the maximum of elevation of these upraised
remains. The shells are those now most abundant in a living state in the
adjoining sea. (Captain King "Voyages of 'Adventure' and 'Beagle'" volume 1
pages 6 and 133.) All of them have an ancient appearance; but some,
especially the mussels, although lying fully exposed to the weather, retain
to a considerable extent their colours: this circumstance appears at first
surprising, but it is now known that the colouring principle of the Mytilus
is so enduring, that it is preserved when the shell itself is completely
disintegrated. (See Mr. Lyell "Proofs of a Gradual Rising in Sweden" in the
"Philosophical Transactions" 1835 page 1. See also Mr. Smith of Jordan Hill
in the "Edinburgh New Philosophical Journal" volume 25 page 393.) Most of
the shells are broken; I nowhere found two valves united; the fragments are
not rounded, at least in none of the specimens which I brought home.

With respect to the breadth of the upraised area in an east and west line,
we know from the shells found at the Inner Narrows of the Strait of
Magellan, that the entire width of the plain, although there very narrow,
has been elevated. It is probable that in this southernmost part of the
continent, the movement has extended under the sea far eastward; for at the
Falkland Islands, though I could not find any shells, the bones of whales
have been noticed by several competent observers, lying on the land at a
considerable distance from the sea, and at the height of some hundred feet
above it. ("Voyages of the 'Adventure' and 'Beagle'" volume 2 page 227. And
Bougainville's "Voyage" tome 1 page 112.) Moreover, we know that in Tierra
del Fuego the boulder formation has been uplifted within the recent period,
and a similar formation occurs on the north-western shores (Byron Sound) of
these islands. (I owe this fact to the kindness of Captain Sulivan, R.N., a
highly competent observer. I mention it more especially, as in my Paper
(page 427) on the Boulder Formation, I have, after having examined the
northern and middle parts of the eastern island, said that the formation
was here wholly absent.) The distance from this point to the Cordillera of
Tierra del Fuego, is 360 miles, which we may take as the probable width of
the recently upraised area. In the latitude of the R. Santa Cruz, we know
from the shells found at the mouth and head, and in the middle of the
valley, that the entire width (about 160 miles) of the surface eastward of
the Cordillera has been upraised. From the slope of the plains, as shown by
the course of the rivers, for several degrees northward of the Santa Cruz,
it is probable that the elevation attested by the shells on the coast has
likewise extended to the Cordillera. When, however, we look as far
northward as the provinces of La Plata, this conclusion would be very
hazardous; not only is the distance from Maldonado (where I found upraised
shells) to the Cordillera great, namely, 760 miles, but at the head of the
estuary of the Plata, a N.N.E. and S.S.W. range of tertiary volcanic rocks
has been observed (This volcanic formation will be described in Chapter IV.
It is not improbable that the height of the upraised shells at the head of
the estuary of the Plata, being greater than at Bahia Blanca or at San
Blas, may be owing to the upheaval of these latter places having been
connected with the distant line of the Cordillera, whilst that of the
provinces of La Plata was in connection with the adjoining tertiary
volcanic axis.), which may well indicate an axis of elevation quite
distinct from that of the Andes. Moreover, in the centre of the Pampas in
the chain of Cordova, severe earthquakes have been felt (See Sir W.
Parish's work on "La Plata" page 242. For a notice of an earthquake which
drained a lake near Cordova, see also Temple's "Travels in Peru." Sir W.
Parish informs me, that a town between Salta and Tucuman (north of Cordova)
was formerly utterly overthrown by an earthquake.); whereas at Mendoza, at
the eastern foot of the Cordillera, only gentle oscillations, transmitted
from the shores of the Pacific, have ever been experienced. Hence the
elevation of the Pampas may be due to several distinct axes of movement;
and we cannot judge, from the upraised shells round the estuary of the
Plata, of the breadth of the area uplifted within the recent period.

Not only has the above specified long range of coast been elevated within
the recent period, but I think it may be safely inferred from the
similarity in height of the gravel-capped plains at distant points, that
there has been a remarkable degree of equability in the elevatory process.
I may premise, that when I measured the plains, it was simply to ascertain
the heights at which shells occurred; afterwards, comparing these
measurements with some of those made during the Survey, I was struck with
their uniformity, and accordingly tabulated all those which represented the
summit-edges of plains. The extension of the 330 to 355 feet plain is very
striking, being found over a space of 500 geographical miles in a north and
south line. A table (Table 1) of the measurements is given below. The
angular measurements and all the estimations (in feet) are by the Officers
of the Survey; the barometrical ones by myself:--

TABLE 1.

Gallegos River to Coy Inlet (partly angular partly estimation) 350
South Side of Santa Cruz (angular and barometric)              355
North Side of Santa Cruz (angular and barometric)              330
Bird Island, plain opposite to (angular)                       350
Port Desire, plain extending far along coast (barometric)      330
St. George's Bay, north promontory (angular)                   330
Table Land, south of New Bay (angular)                         350

A plain, varying from 245 to 255 feet, seems to extend with much uniformity
from Port Desire to the north of St. George's Bay, a distance of 170 miles;
and some approximate measurements (in feet), also given in Table 2 below,
indicate the much greater extension of 780 miles:--

TABLE 2.

Coy Inlet, south of (partly angular and partly estimation) 200 to 300
Port Desire (barometric)                                   245 to 255
C. Blanco (angular)                                        250
North Promontory of St. George's Bay (angular)             250
South of New Bay (angular)                                 200 to 220
North of S. Josef (estimation)                             200 to 300
Plain of Rio Negro (angular)                               200 to 220
Bahia Blanca (estimation)                                  200 to 300

The extension, moreover, of the 560 to 580, and of the 80 to 100 feet,
plains is remarkable, though somewhat less obvious than in the former
cases. Bearing in mind that I have not picked these measurements out of a
series, but have used all those which represented the edges of plains, I
think it scarcely possible that these coincidences in height should be
accidental. We must therefore conclude that the action, whatever it may
have been, by which these plains have been modelled into their present
forms, has been singularly uniform.

These plains or great terraces, of which three and four often rise like
steps one behind the other, are formed by the denudation of the old
Patagonian tertiary beds, and by the deposition on their surfaces of a mass
of well-rounded gravel, varying, near the coast, from ten to thirty-five
feet in thickness, but increasing in thickness towards the interior. The
gravel is often capped by a thin irregular bed of sandy earth. The plains
slope up, though seldom sensibly to the eye, from the summit edge of one
escarpment to the foot of the next highest one. Within a distance of 150
miles, between Santa Cruz to Port Desire, where the plains are particularly
well developed, there are at least seven stages or steps, one above the
other. On the three lower ones, namely, those of 100 feet, 250 feet, and
350 feet in height, existing littoral shells are abundantly strewed, either
on the surface, or partially embedded in the superficial sandy earth. By
whatever action these three lower plains have been modelled, so undoubtedly
have all the higher ones, up to a height of 950 feet at S. Julian, and of
1,200 feet (by estimation) along St. George's Bay. I think it will not be
disputed, considering the presence of the upraised marine shells, that the
sea has been the active power during stages of some kind in the elevatory
process.

We will now briefly consider this subject: if we look at the existing
coast-line, the evidence of the great denuding power of the sea is very
distinct; for, from Cape St. Diego, in latitude 54 degrees 30' to the mouth
of the Rio Negro, in latitude 31 degrees (a length of more than eight
hundred miles), the shore is formed, with singularly few exceptions, of
bold and naked cliffs: in many places the cliffs are high; thus, south of
the Santa Cruz, they are between eight and nine hundred feet in height,
with their horizontal strata abruptly cut off, showing the immense mass of
matter which has been removed. Nearly this whole line of coast consists of
a series of greater or lesser curves, the horns of which, and likewise
certain straight projecting portions, are formed of hard rocks; hence the
concave parts are evidently the effect and the measure of the denuding
action on the softer strata. At the foot of all the cliffs, the sea shoals
very gradually far outwards; and the bottom, for a space of some miles,
everywhere consists of gravel. I carefully examined the bed of the sea off
the Santa Cruz, and found that its inclination was exactly the same, both
in amount and in its peculiar curvature, with that of the 355 feet plain at
this same place. If, therefore, the coast, with the bed of the adjoining
sea, were now suddenly elevated one or two hundred feet, an inland line of
cliffs, that is an escarpment, would be formed, with a gravel-capped plain
at its foot gently sloping to the sea, and having an inclination like that
of the existing 355 feet plain. From the denuding tendency of the sea, this
newly formed plain would in time be eaten back into a cliff: and
repetitions of this elevatory and denuding process would produce a series
of gravel-capped sloping terraces, rising one above another, like those
fronting the shores of Patagonia.

The chief difficulty (for there are other inconsiderable ones) on this
view, is the fact,--as far as I can trust two continuous lines of soundings
carefully taken between Santa Cruz and the Falkland Islands, and several
scattered observations on this and other coasts,--that the pebbles at the
bottom of the sea QUICKLY and REGULARLY decrease in size with the
increasing depth and distance from the shore, whereas in the gravel on the
sloping plains, no such decrease in size was perceptible.

Table 3 below gives the average result of many soundings off the Santa
Cruz:--
TABLE 3.

Under two miles from the shore, many of the pebbles were of large size,
mingled with some small ones.

Column 1. Distance in miles from the shore.

Column 2. Depth in fathoms.

Column 3. Size of Pebbles.

1.          2.         3.

3 to 4      11 to 12   As large as walnuts; mingled in every case with
                       some smaller ones.

6 to 7      17 to 19   As large as hazel-nuts.

10 to 11    23 to 25   From three- to four-tenths of an inch in diameter.

12          30 to 40   Two-tenths of an inch.

22 to 150   45 to 65   One-tenth of an inch, to the finest sand.

I particularly attended to the size of the pebbles on the 355 feet Santa
Cruz plain, and I noticed that on the summit-edge of the present sea cliffs
many were as large as half a man's head; and in crossing from these cliffs
to the foot of the next highest escarpment, a distance of six miles, I
could not observe any increase in their size. We shall presently see that
the theory of a slow and almost insensible rise of the land, will explain
all the facts connected with the gravel-capped terraces, better than the
theory of sudden elevations of from one to two hundred feet.

M. d'Orbigny has argued, from the upraised shells at San Blas being
embedded in the positions in which they lived, and from the valves of the
Azara labiata high on the banks of the Parana being united and unrolled,
that the elevation of Northern Patagonia and of La Plata must have been
sudden; for he thinks, if it had been gradual, these shells would all have
been rolled on successive beach-lines. But in PROTECTED bays, such as in
that of Bahia Blanca, wherever the sea is accumulating extensive mud-banks,
or where the winds quietly heap up sand-dunes, beds of shells might
assuredly be preserved buried in the positions in which they had lived,
even whilst the land retained the same level; any, the smallest, amount of
elevation would directly aid in their preservation. I saw a multitude of
spots in Bahia Blanca where this might have been effected; and at Maldonado
it almost certainly has been effected. In speaking of the elevation of the
land having been slow, I do not wish to exclude the small starts which
accompany earthquakes, as on the coast of Chile; and by such movements beds
of shells might easily be uplifted, even in positions exposed to a heavy
surf, without undergoing any attrition: for instance, in 1835, a rocky flat
off the island of Santa Maria was at one blow upheaved above high-water
mark, and was left covered with gaping and putrefying mussel-shells, still
attached to the bed on which they had lived. If M. d'Orbigny had been aware
of the many long parallel lines of sand-hillocks, with infinitely numerous
shells of the Mactra and Venus, at a low level near the Uruguay; if he had
seen at Bahia Blanca the immense sand-dunes, with water-worn pebbles of
pumice, ranging in parallel lines, one behind the other, up a height of at
least 120 feet; if he had seen the sand-dunes, with the countless
Paludestrinas, on the low plain near the Fort at this place, and that long
line on the edge of the cliff, sixty feet higher up; if he had crossed that
long and great belt of parallel sand-dunes, eight miles in width, standing
at the height of from forty to fifty feet above the Colorado, where sand
could not now collect,--I cannot believe he would have thought that the
elevation of this great district had been sudden. Certainly the sand-dunes
(especially when abounding with shells), which stand in ranges at so many
different levels, must all have required long time for their accumulation;
and hence I do not doubt that the last 100 feet of elevation of La Plata
and Northern Patagonia has been exceedingly slow.

If we extend this conclusion to Central and Southern Patagonia, the
inclination of the successively rising gravel-capped plains can be
explained quite as well, as by the more obvious view already given of a few
comparatively great and sudden elevations; in either case we must admit
long periods of rest, during which the sea ate deeply into the land. Let us
suppose the present coast to rise at a nearly equable, slow rate, yet
sufficiently quick to prevent the waves quite removing each part as soon as
brought up; in this case every portion of the present bed of the sea will
successively form a beach-line, and from being exposed to a like action
will be similarly affected. It cannot matter to what height the tides rise,
even if to forty feet as at Santa Cruz, for they will act with equal force
and in like manner on each successive line. Hence there is no difficulty in
the fact of the 355 feet plain at Santa Cruz sloping up 108 feet to the
foot of the next highest escarpment, and yet having no marks of any one
particular beach-line on it; for the whole surface on this view has been a
beach. I cannot pretend to follow out the precise action of the tidal-waves
during a rise of the land, slow, yet sufficiently quick to prevent or check
denudation: but if it be analogous to what takes place on protected parts
of the present coast, where gravel is now accumulating in large quantities,
an inclined surface, thickly capped by well-rounded pebbles of about the
same size, would be ultimately left. (On the eastern side of Chiloe, which
island we shall see in the next chapter is now rising, I observed that all
the beaches and extensive tidal-flats were formed of shingle.) On the
gravel now accumulating, the waves, aided by the wind, sometimes throw up a
thin covering of sand, together with the common coast-shells. Shells thus
cast up by gales, would, during an elevatory period, never again be touched
by the sea. Hence, on this view of a slow and gradual rising of the land,
interrupted by periods of rest and denudation, we can understand the
pebbles being of about the same size over the entire width of the step-like
plains,--the occasional thin covering of sandy earth,--and the presence of
broken, unrolled fragments of those shells, which now live exclusively near
the coast.

SUMMARY OF RESULTS.

It may be concluded that the coast on this side of the continent, for a
space of at least 1,180 miles, has been elevated to a height of 100 feet in
La Plata, and of 400 feet in Southern Patagonia, within the period of
existing shells, but not of existing mammifers. That in La Plata the
elevation has been very slowly effected: that in Patagonia the movement may
have been by considerable starts, but much more probably slow and quiet. In
either case, there have been long intervening periods of comparative rest,
during which the sea corroded deeply, as it is still corroding, into the
land. (I say COMPARATIVE and not ABSOLUTE rest, because the sea acts, as we
have seen, with great denuding power on this whole line of coast; and
therefore, during an elevation of the land, if excessively slow (and of
course during a subsidence of the land), it is quite possible that lines of
cliff might be formed.) That the periods of denudation and elevation were
contemporaneous and equable over great spaces of coast, as shown by the
equable heights of the plains; that there have been at least eight periods
of denudation, and that the land, up to a height of from 950 to 1,200 feet,
has been similarly modelled and affected: that the area elevated, in the
southernmost part of the continent, extended in breadth to the Cordillera,
and probably seaward to the Falkland Islands; that northward, in La Plata,
the breadth is unknown, there having been probably more than one axis of
elevation; and finally, that, anterior to the elevation attested by these
upraised shells, the land was divided by a Strait where the River Santa
Cruz now flows, and that further southward there were other sea-straits,
since closed. I may add, that at Santa Cruz, in latitude 50 degrees S., the
plains have been uplifted at least 1,400 feet, since the period when
gigantic boulders were transported between sixty and seventy miles from
their parent rock, on floating icebergs.

Lastly, considering the great upward movements which this long line of
coast has undergone, and the proximity of its southern half to the volcanic
axis of the Cordillera, it is highly remarkable that in the many fine
sections exposed in the Pampean, Patagonian tertiary, and Boulder
formations, I nowhere observed the smallest fault or abrupt curvature in
the strata.

GRAVEL FORMATION OF PATAGONIA.

I will here describe in more detail than has been as yet incidentally done,
the nature, origin, and extent of the great shingle covering of Patagonia:
but I do not mean to affirm that all of this shingle, especially that on
the higher plains, belongs to the recent period. A thin bed of sandy earth,
with small pebbles of various porphyries and of quartz, covering a low
plain on the north side of the Rio Colorado, is the extreme northern limit
of this formation. These little pebbles have probably been derived from the
denudation of a more regular bed of gravel, capping the old tertiary
sandstone plateau of the Rio Negro. The gravel-bed near the Rio Negro is,
on an average, about ten or twelve feet in thickness; and the pebbles are
larger than on the northern side of the Colorado, being from one or two
inches in diameter, and composed chiefly of rather dark-tinted porphyries.
Amongst them I here first noticed a variety often to be referred to,
namely, a peculiar gallstone-yellow siliceous porphyry, frequently, but not
invariably, containing grains of quartz. The pebbles are embedded in a
white, gritty, calcareous matrix, very like mortar, sometimes merely
coating with a whitewash the separate stones, and sometimes forming the
greater part of the mass. In one place I saw in the gravel concretionary
nodules (not rounded) of crystallised gypsum, some as large as a man's
head. I traced this bed for forty-five miles inland, and was assured that
it extended far into the interior. As the surface of the calcareo-
argillaceous plain of Pampean formation, on the northern side of the wide
valley of the Colorado, stands at about the same height with the mortar-
like cemented gravel capping the sandstone on the southern side, it is
probable, considering the apparent equability of the subterranean movements
along this side of America, that this gravel of the Rio Negro and the upper
beds of the Pampean formation northward of the Colorado, are of nearly
contemporaneous origin, and that the calcareous matter has been derived
from the same source.

Southward of the Rio Negro, the cliffs along the great bay of S. Antonio
are capped with gravel: at San Josef, I found that the pebbles closely
resembled those on the plain of the Rio Negro, but that they were not
cemented by calcareous matter. Between San Josef and Port Desire, I was
assured by the Officers of the Survey that the whole face of the country is
coated with gravel. At Port Desire and over a space of twenty-five miles
inland, on the three step-formed plains and in the valleys, I everywhere
passed over gravel which, where thickest, was between thirty and forty
feet. Here, as in other parts of Patagonia, the gravel, or its sandy
covering, was, as we have seen, often strewed with recent marine shells.
The sandy covering sometimes fills up furrows in the gravel, as does the
gravel in the underlying tertiary formations. The pebbles are frequently
whitewashed and even cemented together by a peculiar, white, friable,
aluminous, fusible substance, which I believe is decomposed feldspar. At
Port Desire, the gravel rested sometimes on the basal formation of
porphyry, and sometimes on the upper or the lower denuded tertiary strata.
It is remarkable that most of the porphyritic pebbles differ from those
varieties of porphyry which occur here abundantly in situ. The peculiar
gallstone-yellow variety was common, but less numerous than at Port S.
Julian, where it formed nearly one-third of the mass of the gravel; the
remaining part there consisting of pale grey and greenish porphyries with
many crystals of feldspar. At Port S. Julian, I ascended one of the flat-
topped hills, the denuded remnant of the highest plain, and found it, at
the height of 950 feet, capped with the usual bed of gravel.

Near the mouth of the Santa Cruz, the bed of gravel on the 355 feet plain
is from twenty to about thirty-five feet in thickness. The pebbles vary
from minute ones to the size of a hen's egg, and even to that of half a
man's head; they consist of paler varieties of porphyry than those found
further northward, and there are fewer of the gallstone-yellow kind;
pebbles of compact black clay-slate were here first observed. The gravel,
as we have seen, covers the step-formed plains at the mouth, head, and on
the sides of the great valley of the Santa Cruz. At a distance of 110 miles
from the coast, the plain has risen to the height of 1,416 feet above the
sea; and the gravel, with the associated great boulder formation, has
attained a thickness of 212 feet. The plain, apparently with its usual
gravel covering, slopes up to the foot of the Cordillera to the height of
between 3,200 and 3,300 feet. In ascending the valley, the gravel gradually
becomes entirely altered in character: high up, we have pebbles of
crystalline feldspathic rocks, compact clay-slate, quartzose schists, and
pale-coloured porphyries; these rocks, judging both from the gigantic
boulders in the surface and from some small pebbles embedded beneath 700
feet in thickness of the old tertiary strata, are the prevailing kinds in
this part of the Cordillera; pebbles of basalt from the neighbouring
streams of basaltic lava are also numerous; there are few or none of the
reddish or of the gallstone-yellow porphyries so common near the coast.
Hence the pebbles on the 350 feet plain at the mouth of the Santa Cruz
cannot have been derived (with the exception of those of compact clay-
slate, which, however, may equally well have come from the south) from the
Cordillera in this latitude; but probably, in chief part, from farther
north.

Southward of the Santa Cruz, the gravel may be seen continuously capping
the great 840 feet plain: at the Rio Gallegos, where this plain is
succeeded by a lower one, there is, as I am informed by Captain Sulivan, an
irregular covering of gravel from ten to twelve feet in thickness over the
whole country. The district on each side of the Strait of Magellan is
covered up either with gravel or the boulder formation: it was interesting
to observe the marked difference between the perfectly rounded state of the
pebbles in the great shingle formation of Patagonia, and the more or less
angular fragments in the boulder formation. The pebbles and fragments near
the Strait of Magellan nearly all belong to rocks known to occur in Fuegia.
I was therefore much surprised in dredging south of the Strait to find, in
latitude 54 degrees 10' south, many pebbles of the gallstone-yellow
siliceous porphyry; I procured others from a great depth off Staten Island,
and others were brought me from the western extremity of the Falkland
Islands. (At my request, Mr. Kent collected for me a bag of pebbles from
the beach of White Rock harbour, in the northern part of the sound, between
the two Falkland Islands. Out of these well-rounded pebbles, varying in
size from a walnut to a hen's egg, with some larger, thirty-eight evidently
belonged to the rocks of these islands; twenty-six were similar to the
pebbles of porphyry found on the Patagonian plains, which rocks do not
exist in situ in the Falklands; one pebble belonged to the peculiar yellow
siliceous porphyry; thirty were of doubtful origin.) The distribution of
the pebbles of this peculiar porphyry, which I venture to affirm is not
found in situ either in Fuegia, the Falkland Islands, or on the coast of
Patagonia, is very remarkable, for they are found over a space of 840 miles
in a north and south line, and at the Falklands, 300 miles eastward of the
coast of Patagonia. Their occurrence in Fuegia and the Falklands may,
however, perhaps be due to the same ice-agency by which the boulders have
been there transported.

We have seen that porphyritic pebbles of a small size are first met with on
the northern side of the Rio Colorado, the bed becoming well developed near
the Rio Negro: from this latter point I have every reason to believe that
the gravel extends uninterruptedly over the plains and valleys of Patagonia
for at least 630 nautical miles southward to the Rio Gallegos. From the
slope of the plains, from the nature of the pebbles, from their extension
at the Rio Negro far into the interior, and at the Santa Cruz close up to
the Cordillera, I think it highly probable that the whole breadth of
Patagonia is thus covered. If so, the average width of the bed must be
about two hundred miles. Near the coast the gravel is generally from ten to
thirty feet in thickness; and as in the valley of Santa Cruz it attains, at
some distance from the Cordillera, a thickness of 214 feet, we may, I
think, safely assume its average thickness over the whole area of 630 by
200 miles, at fifty feet!

The transportal and origin of this vast bed of pebbles is an interesting
problem. From the manner in which they cap the step-formed plains, worn by
the sea within the period of existing shells, their deposition, at least on
the plains up to a height of 400 feet, must have been a recent geological
event. From the form of the continent, we may feel sure that they have come
from the westward, probably, in chief part from the Cordillera, but,
perhaps, partly from unknown rocky ridges in the central districts of
Patagonia. That the pebbles have not been transported by rivers, from the
interior towards the coast, we may conclude from the fewness and smallness
of the streams of Patagonia: moreover, in the case of the one great and
rapid river of Santa Cruz, we have good evidence that its transporting
power is very trifling. This river is from two to three hundred yards in
width, about seventeen feet deep in its middle, and runs with a singular
degree of uniformity five knots an hour, with no lakes and scarcely any
still reaches: nevertheless, to give one instance of its small transporting
power, upon careful examination, pebbles of compact basalt could not be
found in the bed of the river at a greater distance than ten miles below
the point where the stream rushes over the debris of the great basaltic
cliffs forming its shore: fragments of the CELLULAR varieties have been
washed down twice or thrice as far. That the pebbles in Central and
Northern Patagonia have not been transported by ice-agency, as seems to
have been the case to a considerable extent farther south, and likewise in
the northern hemisphere, we may conclude, from the absence of all angular
fragments in the gravel, and from the complete contrast in many other
respects between the shingle and neighbouring boulder formation.

Looking to the gravel on any one of the step-formed plains, I cannot doubt,
from the several reasons assigned in this chapter, that it has been spread
out and leveled by the long-continued action of the sea, probably during
the slow rise of the land. The smooth and perfectly rounded condition of
the innumerable pebbles alone would prove long-continued action. But how
the whole mass of shingle on the coast-plains has been transported from the
mountains of the interior, is another and more difficult question. The
following considerations, however, show that the sea by its ordinary action
has considerable power in distributing pebbles. Table 3 above shows how
very uniformly and gradually the pebbles decrease in size with the
gradually seaward increasing depth and distance. (I may mention, that at
the distance of 150 miles from the Patagonian shore I carefully examined
the minute rounded particles in the sand, and found them to be fusible like
the porphyries of the great shingle bed. I could even distinguish particles
of the gallstone-yellow porphyry. It was interesting to notice how
gradually the particles of white quartz increased, as we approached the
Falkland Islands, which are thus constituted. In the whole line of
soundings between these islands and the coast of Patagonia dead or living
organic remains were most rare. On the relations between the depth of water
and the nature of the bottom, see Martin White on "Soundings in the
Channel" pages 4, 6, 175; also Captain Beechey's "Voyage to the Pacific"
chapter 18.) A series of this kind irresistibly leads to the conclusion,
that the sea has the power of sifting and distributing the loose matter on
its bottom. According to Martin White, the bed of the British Channel is
disturbed during gales at depths of sixty-three and sixty-seven fathoms,
and at thirty fathoms, shingle and fragments of shells are often deposited,
afterwards to be carried away again. ("Soundings in the Channel" pages 4,
166. M. Siau states ("Edinburgh New Philosophical Journal" volume 31 page
246), that he found the sediment, at a depth of 188 metres, arranged in
ripples of different degrees of fineness. There are some excellent
discussions on this and allied subjects in Sir H. De la Beche's
"Theoretical Researches.") Groundswells, which are believed to be caused by
distant gales, seem especially to affect the bottom: at such times,
according to Sir R. Schomburgk, the sea to a great distance round the West
Indian Islands, at depths from five to fifteen fathoms, becomes
discoloured, and even the anchors of vessels have been moved. ("Journal of
Royal Geographical Society" volume 5 page 25. It appears from Mr. Scott
Russell's investigations (see Mr. Murchison's "Anniversary Address
Geological Society" 1843 page 40), that in waves of translation the motion
of the particles of water is nearly as great at the bottom as at the top.)
There are, however, some difficulties in understanding how the sea can
transport pebbles lying at the bottom, for, from experiments instituted on
the power of running water, it would appear that the currents of the sea
have not sufficient velocity to move stones of even moderate size:
moreover, I have repeatedly found in the most exposed situations that the
pebbles which lie at the bottom are encrusted with full-grown living
corallines, furnished with the most delicate, yet unbroken spines: for
instance, in ten fathoms water off the mouth of the Santa Cruz, many
pebbles, under half an inch in diameter, were thus coated with Flustracean
zoophytes. (A pebble, one and a half inch square and half an inch thick,
was given me, dredged up from twenty-seven fathoms depth off the western
end of the Falkland Islands, where the sea is remarkably stormy, and
subject to violent tides. This pebble was encrusted on all sides by a
delicate living coralline. I have seen many pebbles from depths between
forty and seventy fathoms thus encrusted; one from the latter depth off
Cape Horn.) Hence we must conclude that these pebbles are not often
violently disturbed: it should, however, be borne in mind that the growth
of corallines is rapid. The view, propounded by Professor Playfair, will, I
believe, explain this apparent difficulty,--namely, that from the
undulations of the sea TENDING to lift up and down pebbles or other loose
bodies at the bottom, such are liable, when thus quite or partially raised,
to be moved even by a very small force, a little onwards. We can thus
understand how oceanic or tidal currents of no great strength, or that
recoil movement of the bottom-water near the land, called by sailors the
"undertow" (which I presume must extend out seaward as far as the BREAKING
waves impel the surface-water towards the beach), may gain the power during
storms of sifting and distributing pebbles even of considerable size, and
yet without so violently disturbing them as to injure the encrusting
corallines. (I may take this opportunity of remarking on a singular, but
very common character in the form of the bottom, in the creeks which deeply
penetrate the western shores of Tierra del Fuego; namely, that they are
almost invariably much shallower close to the open sea at their mouths than
inland. Thus, Cook, in entering Christmas Sound, first had soundings in
thirty-seven fathoms, then in fifty, then in sixty, and a little farther in
no bottom with 170 fathoms. The sealers are so familiar with this fact,
that they always look out for anchorage near the entrances of the creeks.
See, also, on this subject, the "Voyages of the 'Adventure' and 'Beagle'"
volume 1 page 375 and "Appendix" page 313. This Shoalness of the sea-
channels near their entrances probably results from the quantity of
sediment formed by the wear and tear of the outer rocks exposed to the full
force of the open sea. I have no doubt that many lakes, for instance in
Scotland, which are very deep within, and are separated from the sea
apparently only by a tract of detritus, were originally sea-channels with
banks of this nature near their mouths, which have since been upheaved.)

The sea acts in another and distinct manner in the distribution of pebbles,
namely by the waves on the beach. Mr. Palmer, in his excellent memoir on
this subject, has shown that vast masses of shingle travel with surprising
quickness along lines of coast, according to the direction with which the
waves break on the beach and that this is determined by the prevailing
direction of the winds. ("Philosophical Transactions" 1834 page 576.) This
agency must be powerful in mingling together and disseminating pebbles
derived from different sources: we may, perhaps, thus understand the wide
distribution of the gallstone-yellow porphyry; and likewise, perhaps, the
great difference in the nature of the pebbles at the mouth of the Santa
Cruz from those in the same latitude at the head of the valley.

I will not pretend to assign to these several and complicated agencies
their shares in the distribution of the Patagonian shingle: but from the
several considerations given in this chapter, and I may add, from the
frequency of a capping of gravel on tertiary deposits in all parts of the
world, as I have myself observed and seen stated in the works of various
authors, I cannot doubt that the power of widely dispersing gravel is an
ordinary contingent on the action of the sea; and that even in the case of
the great Patagonian shingle-bed we have no occasion to call in the aid of
debacles. I at one time imagined that perhaps an immense accumulation of
shingle had originally been collected at the foot of the Cordillera; and
that this accumulation, when upraised above the level of the sea, had been
eaten into and partially spread out (as off the present line of coast); and
that the newly-spread out bed had in its turn been upraised, eaten into,
and re-spread out; and so onwards, until the shingle, which was first
accumulated in great thickness at the foot of the Cordillera, had reached
in thinner beds its present extension. By whatever means the gravel
formation of Patagonia may have been distributed, the vastness of its area,
its thickness, its superficial position, its recent origin, and the great
degree of similarity in the nature of its pebbles, all appear to me well
deserving the attention of geologists, in relation to the origin of the
widely-spread beds of conglomerate belonging to past epochs.

FORMATION OF CLIFFS.

(DIAGRAM 7.--SECTION OF COAST-CLIFFS AND BOTTOM OF SEA, OFF THE ISLAND OF
ST. HELENA.

Height in feet above sea level.

Depths in fathoms.

Vertical and horizontal scale, two inches to a nautical mile. The point
marked 1,600 feet is at the foot of High Knoll; point marked 510 feet is on
the edge of Ladder Hill. The strata consist of basaltic streams.

Section left to right:

Height at the foot of High Knoll: 1,600 at top of strata.

Height on the edge of Ladder Hill: 510 at top of strata.

Bottom at coast rocky only to a depth of five or six fathoms.

30 fathoms: bottom mud and sand.

100 fathoms sloping more sharply to 250 fathoms.)

When viewing the sea-worn cliffs of Patagonia, in some parts between eight
hundred and nine hundred feet in height, and formed of horizontal tertiary
strata, which must once have extended far seaward--or again, when viewing
the lofty cliffs round many volcanic islands, in which the gentle
inclination of the lava-streams indicates the former extension of the land,
a difficulty often occurred to me, namely, how the strata could possibly
have been removed by the action of the sea at a considerable depth beneath
its surface. The section in Diagram 7, which represents the general form of
the land on the northern and leeward side of St. Helena (taken from Mr.
Seale's large model and various measurements), and of the bottom of the
adjoining sea (taken chiefly from Captain Austin's survey and some old
charts), will show the nature of this difficulty.

If, as seems probable, the basaltic streams were originally prolonged with
nearly their present inclination, they must, as shown by the dotted line in
the section, once have extended at least to a point, now covered by the sea
to a depth of nearly thirty fathoms: but I have every reason to believe
they extended considerably further, for the inclination of the streams is
less near the coast than further inland. It should also be observed, that
other sections on the coast of this island would have given far more
striking results, but I had not the exact measurements; thus, on the
windward side, the cliffs are about two thousand feet in height and the
cut-off lava streams very gently inclined, and the bottom of the sea has
nearly a similar slope all round the island. How, then, has all the hard
basaltic rock, which once extended beneath the surface of the sea, been
worn away? According to Captain Austin, the bottom is uneven and rocky only
to that very small distance from the beach within which the depth is from
five to six fathoms; outside this line, to a depth of about one hundred
fathoms, the bottom is smooth, gently inclined, and formed of mud and sand;
outside the one hundred fathoms, it plunges suddenly into unfathomable
depths, as is so very commonly the case on all coasts where sediment is
accumulating. At greater depths than the five or six fathoms, it seems
impossible, under existing circumstances, that the sea can both have worn
away hard rock, in parts to a thickness of at least 150 feet, and have
deposited a smooth bed of fine sediment. Now, if we had any reason to
suppose that St. Helena had, during a long period, gone on slowly
subsiding, every difficulty would be removed: for looking at the diagram,
and imagining a fresh amount of subsidence, we can see that the waves would
then act on the coast-cliffs with fresh and unimpaired vigour, whilst the
rocky ledge near the beach would be carried down to that depth, at which
sand and mud would be deposited on its bare and uneven surface: after the
formation near the shore of a new rocky shoal, fresh subsidence would carry
it down and allow it to be smoothly covered up. But in the case of the many
cliff-bounded islands, for instance in some of the Canary Islands and of
Madeira, round which the inclination of the strata shows that the land once
extended far into the depths of the sea, where there is no apparent means
of hard rock being worn away--are we to suppose that all these islands have
slowly subsided? Madeira, I may remark, has, according to Mr. Smith of
Jordan Hill, subsided. Are we to extend this conclusion to the high, cliff-
bound, horizontally stratified shores of Patagonia, off which, though the
water is not deep even at the distance of several miles, yet the smooth
bottom of pebbles gradually decreasing in size with the increasing depth,
and derived from a foreign source, seem to declare that the sea is now a
depositing and not a corroding agent? I am much inclined to suspect, that
we shall hereafter find in all such cases, that the land with the adjoining
bed of the sea has in truth subsided: the time will, I believe, come, when
geologists will consider it as improbable, that the land should have
retained the same level during a whole geological period, as that the
atmosphere should have remained absolutely calm during an entire season.


CHAPTER II. ON THE ELEVATION OF THE WESTERN COAST OF SOUTH AMERICA.

Chonos Archipelago.
Chiloe, recent and gradual elevation of, traditions of the inhabitants on
this subject.
Concepcion, earthquake and elevation of.
VALPARAISO, great elevation of, upraised shells, earth of marine origin,
gradual rise of the land within the historical period.
COQUIMBO, elevation of, in recent times; terraces of marine origin, their
inclination, their escarpments not horizontal.
Guasco, gravel terraces of.
Copiapo.
PERU.
Upraised shells of Cobija, Iquique, and Arica.
Lima, shell-beds and sea-beach on San Lorenzo, human remains, fossil
earthenware, earthquake debacle, recent subsidence.
On the decay of upraised shells.
General summary.

Commencing at the south and proceeding northward, the first place at which
I landed, was at Cape Tres Montes, in latitude 46 degrees 35'. Here, on the
shores of Christmas Cove, I observed in several places a beach of pebbles
with recent shells, about twenty feet above high-water mark. Southward of
Tres Montes (between latitude 47 and 48 degrees), Byron remarks, "We
thought it very strange, that upon the summits of the highest hills were
found beds of shells, a foot or two thick." ("Narrative of the Loss of the
'Wager'.") In the Chonos Archipelago, the island of Lemus (latitude 44
degrees 30') was, according to M. Coste, suddenly elevated eight feet,
during the earthquake of 1829: he adds, "Des roches jadis toujours
couvertes par la mer, restant aujourd'hui constamment decouvertes."
("Comptes Rendus" October 1838 page 706.) In other parts of this
archipelago, I observed two terraces of gravel, abutting to the foot of
each other: at Lowe's Harbour (43 degrees 48'), under a great mass of the
boulder formation, about three hundred feet in thickness, I found a layer
of sand, with numerous comminuted fragments of sea-shells, having a fresh
aspect, but too small to be identified.

THE ISLAND OF CHILOE.

The evidence of recent elevation is here more satisfactory. The bay of San
Carlos is in most parts bounded by precipitous cliffs from about ten to
forty feet in height, their bases being separated from the present line of
tidal action by a talus, a few feet in height, covered with vegetation. In
one sheltered creek (west of P. Arena), instead of a loose talus, there was
a bare sloping bank of tertiary mudstone, perforated, above the line of the
highest tides, by numerous shells of a Pholas now common in the harbour.
The upper extremities of these shells, standing upright in their holes with
grass growing out of them, were abraded about a quarter of an inch, to the
same level with the surrounding worn strata. In other parts, I observed (as
at Pudeto) a great beach, formed of comminuted shells, twenty feet above
the present shore. In other parts again, there were small caves worn into
the foot of the low cliffs, and protected from the waves by the talus with
its vegetation: one such cave, which I examined, had its mouth about twenty
feet, and its bottom, which was filled with sand containing fragments of
shells and legs of crabs, from eight to ten feet above high-water mark.
From these several facts, and from the appearance of the upraised shells, I
inferred that the elevation had been quite recent; and on inquiring from
Mr. Williams, the Portmaster, he told me he was convinced that the land had
risen, or the sea fallen, four feet within the last four years. During this
period, there had been one severe earthquake, but no particular change of
level was then observed; from the habits of the people who all keep boats
in the protected creeks, it is absolutely impossible that a rise of four
feet could have taken place suddenly and been unperceived. Mr. Williams
believes that the change has been quite gradual. Without the elevatory
movement continues at a quick rate, there can be no doubt that the sea will
soon destroy the talus of earth at the foot of the cliffs round the bay,
and will then reach its former lateral extension, but not of course its
former level: some of the inhabitants assured me that one such talus, with
a footpath on it, was even already sensibly decreasing in width.

I received several accounts of beds of shells, existing at considerable
heights in the inland parts of Chiloe; and to one of these, near Catiman, I
was guided by a countryman. Here, on the south side of the peninsula of
Lacuy, there was an immense bed of the Venus costellata and of an oyster,
lying on the summit-edge of a piece of tableland, 350 feet (by the
barometer) above the level of the sea. The shells were closely packed
together, embedded in and covered by a very black, damp, peaty mould, two
or three feet in thickness, out of which a forest of great trees was
growing. Considering the nature and dampness of this peaty soil, it is
surprising that the fine ridges on the outside of the Venus are perfectly
preserved, though all the shells have a blackened appearance. I did not
doubt that the black soil, which when dry, cakes hard, was entirely of
terrestrial origin, but on examining it under the microscope, I found many
very minute rounded fragments of shells, amongst which I could distinguish
bits of Serpulae and mussels. The Venus costellata, and the Ostrea (O.
edulis, according to Captain King) are now the commonest shells in the
adjoining bays. In a bed of shells, a few feet below the 350 feet bed, I
found a horn of the little Cervus humilis, which now inhabits Chiloe.

The eastern or inland side of Chiloe, with its many adjacent islets,
consists of tertiary and boulder deposits, worn into irregular plains
capped by gravel. Near Castro, and for ten miles southward, and on the
islet of Lemuy, I found the surface of the ground to a height of between
twenty and thirty feet above high-water mark, and in several places
apparently up to fifty feet, thickly coated by much comminuted shells,
chiefly of the Venus costellata and Mytilus Chiloensis; the species now
most abundant on this line of coast. As the inhabitants carry immense
numbers of these shells inland, the continuity of the bed at the same
height was often the only means of recognising its natural origin. Near
Castro, on each side of the creek and rivulet of the Gamboa, three distinct
terraces are seen: the lowest was estimated at about one hundred and fifty
feet in height, and the highest at about five hundred feet, with the
country irregularly rising behind it; obscure traces, also, of these same
terraces could be seen along other parts of the coast. There can be no
doubt that their three escarpments record pauses in the elevation of the
island. I may remark that several promontories have the word Huapi, which
signifies in the Indian tongue, island, appended to them, such as
Huapilinao, Huapilacuy, Caucahuapi, etc.; and these, according to Indian
traditions, once existed as islands. In the same manner the term Pulo in
Sumatra is appended to the names of promontories, traditionally said to
have been islands (Marsden's "Sumatra" page 31.); in Sumatra, as in Chiloe,
there are upraised recent shells. The Bay of Carelmapu, on the mainland
north of Chiloe, according to Aguerros, was in 1643 a good harbour
("Descripcion Hist. de la Provincia de Chiloe" page 78. From the account
given by the old Spanish writers, it would appear that several other
harbours, between this point and Concepcion, were formerly much deeper than
they now are.); it is now quite useless, except for boats.

VALDIVIA.

I did not observe here any distinct proofs of recent elevation; but in a
bed of very soft sandstone, forming a fringe-like plain, about sixty feet
in height, round the hills of mica-slate, there are shells of Mytilus,
Crepidula, Solen, Novaculina, and Cytheraea, too imperfect to be
specifically recognised. At Imperial, seventy miles north of Valdivia,
Aguerros states that there are large beds of shells, at a considerable
distance from the coast, which are burnt for lime. (Ibid page 25.) The
island of Mocha, lying a little north of Imperial, was uplifted two feet,
during the earthquake of 1835. ("Voyages of 'Adventure' and 'Beagle'"
volume 2 page 415.)

CONCEPCION.

I cannot add anything to the excellent account by Captain Fitzroy of the
elevation of the land at this place, which accompanied the earthquake of
1835. (Ibid volume 2 page 412 et seq. In volume 5 page 601 of the
"Geological Transactions" I have given an account of the remarkable
volcanic phenomena, which accompanied this earthquake. These phenomena
appear to me to prove that the action, by which large tracts of land are
uplifted, and by which volcanic eruptions are produced, is in every respect
identical.) I will only recall to the recollection of geologists, that the
southern end of the island of St. Mary was uplifted eight feet, the central
part nine, and the northern end ten feet; and the whole island more than
the surrounding districts. Great beds of mussels, patellae, and chitons
still adhering to the rocks were upraised above high-water mark; and some
acres of a rocky flat, which was formerly always covered by the sea, was
left standing dry, and exhaled an offensive smell, from the many attached
and putrefying shells. It appears from the researches of Captain Fitzroy
that both the island of St. Mary and Concepcion (which was uplifted only
four or five feet) in the course of some weeks subsided, and lost part of
their first elevation. I will only add as a lesson of caution, that round
the sandy shores of the great Bay of Concepcion, it was most difficult,
owing to the obliterating effects of the great accompanying wave, to
recognise any distinct evidence of this considerable upheaval; one spot
must be excepted, where there was a detached rock which before the
earthquake had always been covered by the sea, but afterwards was left
uncovered.

On the island of Quiriquina (in the Bay of Concepcion), I found, at an
estimated height of four hundred feet, extensive layers of shells, mostly
comminuted, but some perfectly preserved and closely packed in black
vegetable mould; they consisted of Concholepas, Fissurella, Mytilus,
Trochus, and Balanus. Some of these layers of shells rested on a thick bed
of bright-red, dry, friable earth, capping the surface of the tertiary
sandstone, and extending, as I observed whilst sailing along the coast, for
150 miles southward: at Valparaiso, we shall presently see that a similar
red earthy mass, though quite like terrestrial mould, is really in chief
part of recent marine origin. On the flanks of this island of Quiriquina,
at a less height than the 400 feet, there were spaces several feet square,
thickly strewed with fragments of similar shells. During a subsequent visit
of the "Beagle" to Concepcion, Mr. Kent, the assistant-surgeon, was so kind
as to make for me some measurements with the barometer: he found many
marine remains along the shores of the whole bay, at a height of about
twenty feet; and from the hill of Sentinella behind Talcahuano, at the
height of 160 feet, he collected numerous shells, packed together close
beneath the surface in black earth, consisting of two species of Mytilus,
two of Crepidula, one of Concholepas, of Fissurella, Venus, Mactra, Turbo,
Monoceros, and the Balanus psittacus. These shells were bleached, and
within some of the Balani other Balani were growing, showing that they must
have long lain dead in the sea. The above species I compared with living
ones from the bay, and found them identical; but having since lost the
specimens, I cannot give their names: this is of little importance, as Mr.
Broderip has examined a similar collection, made during Captain Beechey's
expedition, and ascertained that they consisted of ten recent species,
associated with fragments of Echini, crabs, and Flustrae; some of these
remains were estimated by Lieutenant Belcher to lie at the height of nearly
a thousand feet above the level of the sea. ("Zoology of Captain Beechey's
Voyage" page 162.) In some places round the bay, Mr. Kent observed that
there were beds formed exclusively of the Mytilus Chiloensis: this species
now lives in parts never uncovered by the tides. At considerable heights,
Mr. Kent found only a few shells; but from the summit of one hill, 625 feet
high, he brought me specimens of the Concholepas, Mytilus Chiloensis, and a
Turbo. These shells were softer and more brittle than those from the height
of 164 feet; and these latter had obviously a much more ancient appearance
than the same species from the height of only twenty feet.

COAST NORTH OF CONCEPCION.

The first point examined was at the mouth of the Rapel (160 miles north of
Concepcion and sixty miles south of Valparaiso), where I observed a few
shells at the height of 100 feet, and some barnacles adhering to the rocks
three or four feet above the highest tides: M. Gay found here recent shells
at the distance of two leagues from the shore. ("Annales des Scienc. Nat."
Avril 1833.) Inland there are some wide, gravel-capped plains, intersected
by many broad, flat-bottomed valleys (now carrying insignificant
streamlets), with their sides cut into successive wall-like escarpments,
rising one above another, and in many places, according to M. Gay, worn
into caves. The one cave (C. del Obispo) which I examined, resembled those
formed on many sea-coasts, with its bottom filled with shingle. These
inland plains, instead of sloping towards the coast, are inclined in an
opposite direction towards the Cordillera, like the successively rising
terraces on the inland or eastern side of Chiloe: some points of granite,
which project through the plains near the coast, no doubt once formed a
chain of outlying islands, on the inland shores of which the plains were
accumulated. At Bucalemu, a few miles northward of the Rapel, I observed at
the foot, and on the summit-edge of a plain, ten miles from the coast, many
recent shells, mostly comminuted, but some perfect. There were, also, many
at the bottom of the great valley of the Maypu. At San Antonio, shells are
said to be collected and burnt for lime. At the bottom of a great ravine
(Quebrada Onda, on the road to Casa Blanca), at the distance of several
miles from the coast, I noticed a considerable bed, composed exclusively of
Mesodesma donaciforme, Desh., lying on a bed of muddy sand: this shell now
lives associated together in great numbers, on tidal-flats on the coast of
Chile.

VALPARAISO.

During two successive years I carefully examined, part of the time in
company with Mr. Alison, into all the facts connected with the recent
elevation of this neighbourhood. In very many parts a beach of broken
shells, about fourteen or fifteen feet above high-water mark, may be
observed; and at this level the coast-rocks, where precipitous, are
corroded in a band. At one spot, Mr. Alison, by removing some birds' dung,
found at this same level barnacles adhering to the rocks. For several miles
southward of the bay, almost every flat little headland, between the
heights of 60 and 230 feet (measured by the barometer), is smoothly coated
by a thick mass of comminuted shells, of the same species, and apparently
in the same proportional numbers with those existing in the adjoining sea.
The Concholepas is much the most abundant, and the best preserved shell;
but I extracted perfectly preserved specimens of the Fissurella biradiata,
a Trochus and Balanus (both well-known, but according to Mr. Sowerby yet
unnamed) and parts of the Mytilus Chiloensis. Most of these shells, as well
as an encrusting Nullipora, partially retain their colour; but they are
brittle, and often stained red from the underlying brecciated mass of
primary rocks; some are packed together, either in black or reddish moulds;
some lie loose on the bare rocky surfaces. The total number of these shells
is immense; they are less numerous, though still far from rare, up a height
of 1,000 feet above the sea. On the summit of a hill, measured 557 feet,
there was a small horizontal band of comminuted shells, of which MANY
consisted (and likewise from lesser heights) of very young and small
specimens of the still living Concholepas, Trochus, Patellae, Crepidulae,
and of Mytilus Magellanicus (?) (Mr. Cuming informs me that he does not
think this species identical with, though closely resembling, the true M.
Magellanicus of the southern and eastern coast of South America; it lives
abundantly on the coast of Chile.): several of these shells were under a
quarter of an inch in their greatest diameter. My attention was called to
this circumstance by a native fisherman, whom I took to look at these
shell-beds; and he ridiculed the notion of such small shells having been
brought up for food; nor could some of the species have adhered when alive
to other larger shells. On another hill, some miles distant, and 648 feet
high, I found shells of the Concholepas and Trochus, perfect, though very
old, with fragments of Mytilus Chiloensis, all embedded in reddish-brown
mould: I also found these same species, with fragments of an Echinus and of
Balanus psittacus, on a hill 1,000 feet high. Above this height, shells
became very rare, though on a hill 1,300 feet high (Measured by the
barometer: the highest point in the range behind Valparaiso I found to be
1,626 feet above the level of the sea.), I collected the Concholepas,
Trochus, Fissurella, and a Patella. At these greater heights the shells are
almost invariably embedded in mould, and sometimes are exposed only by
tearing up bushes. These shells obviously had a very much more ancient
appearance than those from the lesser heights; the apices of the Trochi
were often worn down; the little holes made by burrowing animals were
greatly enlarged; and the Concholepas was often perforated quite through,
owing to the inner plates of shell having scaled off.

Many of these shells, as I have said, were packed in, and were quite filled
with, blackish or reddish-brown earth, resting on the granitic detritus. I
did not doubt until lately that this mould was of purely terrestrial
origin, when with a microscope examining some of it from the inside of a
Concholepas from the height of about one hundred feet, I found that it was
in considerable part composed of minute fragments of the spines, mouth-
bones, and shells of Echini, and of minute fragments, of chiefly very young
Patellae, Mytili, and other species. I found similar microscopical
fragments in earth filling up the central orifices of some large
Fissurellae. This earth when crushed emits a sickly smell, precisely like
that from garden-mould mixed with guano. The earth accidentally preserved
within the shells, from the greater heights, has the same general
appearance, but it is a little redder; it emits the same smell when rubbed,
but I was unable to detect with certainty any marine remains in it. This
earth resembles in general appearance, as before remarked, that capping the
rocks of Quiriquina in the Bay of Concepcion, on which beds of sea-shells
lay. I have, also, shown that the black, peaty soil, in which the shells at
the height of 350 feet at Chiloe were packed, contained many minute
fragments of marine animals. These facts appear to me interesting, as they
show that soils, which would naturally be considered of purely terrestrial
nature, may owe their origin in chief part to the sea.

Being well aware from what I have seen at Chiloe and in Tierra del Fuego,
that vast quantities of shells are carried, during successive ages, far
inland, where the inhabitants chiefly subsist on these productions, I am
bound to state that at greater heights than 557 feet, where the number of
very young and small shells proved that they had not been carried up for
food, the only evidence of the shells having been naturally left by the
sea, consists in their invariable and uniform appearance of extreme
antiquity--in the distance of some of the places from the coast, in others
being inaccessible from the nearest part of the beach, and in the absence
of fresh water for men to drink--in the shells NOT LYING IN HEAPS,--and,
lastly, in the close similarity of the soil in which they are embedded, to
that which lower down can be unequivocally shown to be in great part formed
from the debris of the sea animals. (In the "Proceedings of the Geological
Society" volume 2 page 446, I have given a brief account of the upraised
shells on the coast of Chile, and have there stated that the proofs of
elevation are not satisfactory above the height of 230 feet. I had at that
time unfortunately overlooked a separate page written during my second
visit to Valparaiso, describing the shells now in my possession from the
557 feet hill; I had not then unpacked my collections, and had not
reconsidered the obvious appearance of greater antiquity of the shells from
the greater heights, nor had I at that time discovered the marine origin of
the earth in which many of the shells are packed. Considering these facts,
I do not now feel a shadow of doubt that the shells, at the height of 1,300
feet, have been upraised by natural causes into their present position.)

With respect to the position in which the shells lie, I was repeatedly
struck here, at Concepcion, and at other places, with the frequency of
their occurrence on the summits and edges either of separate hills, or of
little flat headlands often terminating precipitously over the sea. The
several above-enumerated species of mollusca, which are found strewed on
the surface of the land from a few feet above the level of the sea up to
the height of 1,300 feet, all now live either on the beach, or at only a
few fathoms' depth: Mr. Edmondston, in a letter to Professor E. Forbes,
states that in dredging in the Bay of Valparaiso, he found the common
species of Concholepas, Fissurella, Trochus, Monoceros, Chitons, etc.,
living in abundance from the beach to a depth of seven fathoms; and dead
shells occurred only a few fathoms deeper. The common Turritella cingulata
was dredged up living at even from ten to fifteen fathoms; but this is a
species which I did not find here amongst the upraised shells. Considering
this fact of the species being all littoral or sub-littoral, considering
their occurrence at various heights, their vast numbers, and their
generally comminuted state, there can be little doubt that they were left
on successive beach-lines during a gradual elevation of the land. The
presence, however, of so many whole and perfectly preserved shells appears
at first a difficulty on this view, considering that the coast is exposed
to the full force of an open ocean: but we may suppose, either that these
shells were thrown during gales on flat ledges of rock just above the level
of high-water mark, and that during the elevation of the land they are
never again touched by the waves, or, that during earthquakes, such as
those of 1822, 1835, and 1837, rocky reefs covered with marine-animals were
it one blow uplifted above the future reach of the sea. This latter
explanation is, perhaps, the most probable one with respect to the beds at
Concepcion entirely composed of the Mytilus Chiloensis, a species which
lives below the lowest tides; and likewise with respect to the great beds
occurring both north and south of Valparaiso, of the Mesodesma
donaciforme,--a shell which, as I am informed by Mr. Cuming, inhabits
sandbanks at the level of the lowest tides. But even in the case of shells
having the habits of this Mytilus and Mesodesma, beds of them, wherever the
sea gently throws up sand or mud, and thus protects its own accumulations,
might be upraised by the slowest movement, and yet remain undisturbed by
the waves of each new beach-line.

It is worthy of remark, that nowhere near Valparaiso above the height of
twenty feet, or rarely of fifty feet, I saw any lines of erosion on the
solid rocks, or any beds of pebbles; this, I believe, may be accounted for
by the disintegrating tendency of most of the rocks in this neighbourhood.
Nor is the land here modelled into terraces: Mr. Alison, however, informs
me, that on both sides of one narrow ravine, at the height of 300 feet
above the sea, he found a succession of rather indistinct step-formed
beaches, composed of broken shells, which together covered a space of about
eighty feet vertical.

I can add nothing to the accounts already published of the elevation of the
land at Valparaiso, which accompanied the earthquake of 1822 (Dr. Meyen
"Reise um Erde" Th. 1 s. 221, found in 1831 seaweed and other bodies still
adhering to some rocks which during the shock of 1822 were lifted above the
sea.): but I heard it confidently asserted, that a sentinel on duty,
immediately after the shock, saw a part of a fort, which previously was not
within the line of his vision, and this would indicate that the uplifting
was not horizontal: it would even appear from some facts collected by Mr.
Alison, that only the eastern half of the bay was then elevated. Through
the kindness of this same gentleman, I am able to give an interesting
account of the changes of level, which have supervened here within
historical periods: about the year 1680 a long sea-wall (or Prefil) was
built, of which only a few fragments now remain; up to the year 1817, the
sea often broke over it, and washed the houses on the opposite side of the
road (where the prison now stands); and even in 1819, Mr. J. Martin
remembers walking at the foot of this wall, and being often obliged to
climb over it to escape the waves. There now stands (1834) on the seaward
side of this wall, and between it and the beach, in one part a single row
of houses, and in another part two rows with a street between them. This
great extension of the beach in so short a time cannot be attributed simply
to the accumulation of detritus; for a resident engineer measured for me
the height between the lowest part of the wall visible, and the present
beach-line at spring-tides, and the difference was eleven feet six inches.
The church of S. Augustin is believed to have been built in 1614, and there
is a tradition that the sea formerly flowed very near it; by levelling, its
foundations were found to stand nineteen feet six inches above the highest
beach-line; so that we see in a period of 220 years, the elevation cannot
have been as much as nineteen feet six inches. From the facts given with
respect to the sea-wall, and from the testimony of the elder inhabitants,
it appears certain that the change in level began to be manifest about the
year 1817. The only sudden elevation of which there is any record occurred
in 1822, and this seems to have been less than three feet. Since that year,
I was assured by several competent observers, that part of an old wreck,
which is firmly embedded near the beach, has sensibly emerged; hence here,
as at Chiloe, a slow rise of the land appears to be now in progress. It
seems highly probable that the rocks which are corroded in a band at the
height of fourteen feet above the sea were acted on during the period, when
by tradition the base of S. Augustin church, now nineteen feet six inches
above the highest water-mark, was occasionally washed by the waves.

VALPARAISO TO COQUIMBO.

For the first seventy-five miles north of Valparaiso I followed the coast-
road, and throughout this space I observed innumerable masses of upraised
shells. About Quintero there are immense accumulations (worked for lime) of
the Mesodesma donaciforme, packed in sandy earth; they abound chiefly about
fifteen feet above high-water, but shells are here found, according to Mr.
Miers, to a height of 500 feet, and at a distance of three leagues from the
coast ("Travels in Chile" volume 1 pages 395, 458. I received several
similar accounts from the inhabitants, and was assured that there are many
shells on the plain of Casa Blanca, between Valparaiso and Santiago, at the
height of 800 feet.): I here noticed barnacles adhering to the rocks three
or four feet above the highest tides. In the neighbourhood of Plazilla and
Catapilco, at heights of between two hundred and three hundred feet, the
number of comminuted shells, with some perfect ones, especially of the
Mesodesma, packed in layers, was truly immense: the land at Plazilla had
evidently existed as a bay, with abrupt rocky masses rising out of it,
precisely like the islets in the broken bays now indenting this coast. On
both sides of the rivers Ligua, Longotomo, Guachen, and Quilimari, there
are plains of gravel about two hundred feet in height, in many parts
absolutely covered with shells. Close to Conchalee, a gravel-plain is
fronted by a lower and similar plain about sixty feet in height, and this
again is separated from the beach by a wide tract of low land: the surfaces
of all three plains or terraces were strewed with vast numbers of the
Concholepas, Mesodesma, an existing Venus, and other still existing
littoral shells. The two upper terraces closely resemble in miniature the
plains of Patagonia; and like them are furrowed by dry, flat-bottomed,
winding valleys. Northward of this place I turned inward; and therefore
found no more shells: but the valleys of Chuapa, Illapel, and Limari, are
bounded by gravel-capped plains, often including a lower terrace within.
These plains send bay-like arms between and into the surrounding hills; and
they are continuously united with other extensive gravel-capped plains,
separating the coast mountain-ranges from the Cordillera.

COQUIMBO.

A narrow fringe-like plain, gently inclined towards the sea, here extends
for eleven miles along the coast, with arms stretching up between the
coast-mountains, and likewise up the valley of Coquimbo: at its southern
extremity it is directly connected with the plain of Limari, out of which
hills abruptly rise like islets, and other hills project like headlands on
a coast. The surface of the fringe-like plain appears level, but differs
insensibly in height, and greatly in composition, in different parts.

At the mouth of the valley of Coquimbo, the surface consists wholly of
gravel, and stands from 300 to 350 feet above the level of the sea, being
about one hundred feet higher than in other parts. In these other and lower
parts the superficial beds consist of calcareous matter, and rest on
ancient tertiary deposits hereafter to be described. The uppermost
calcareous layer is cream-coloured, compact, smooth-fractured, sub-
stalactiform, and contains some sand, earthy matter, and recent shells. It
lies on, and sends wedge-like veins into, a much more friable, calcareous,
tuff-like variety; and both rest on a mass about twenty feet in thickness,
formed of fragments of recent shells, with a few whole ones, and with small
pebbles firmly cemented together. (In many respects this upper hard, and
the underlying more friable, varieties, resemble the great superficial beds
at King George's Sound in Australia, which I have described in my
"Geological Observations on Volcanic Islands." There could be little doubt
that the upper layers there have been hardened by the action of rain on the
friable, calcareous matter, and that the whole mass has originated in the
decay of minutely comminuted sea-shells and corals.) This latter rock is
called by the inhabitants losa, and is used for building: in many parts it
is divided into strata, which dip at an angle of ten degrees seaward, and
appear as if they had originally been heaped in successive layers (as may
be seen on coral-reefs) on a steep beach. This stone is remarkable from
being in parts entirely formed of empty, pellucid capsules or cells of
calcareous matter, of the size of small seeds: a series of specimens
unequivocally showed that all these capsules once contained minute rounded
fragments of shells which have since been gradually dissolved by water
percolating through the mass. (I have incidentally described this rock in
the above work on Volcanic Islands.)

The shells embedded in the calcareous beds forming the surface of this
fringe-like plain, at the height of from 200 to 250 feet above the sea,
consist of:--

1. Venus opaca.
2. Mulinia Byronensis.
3. Pecten purpuratus.
4. Mesodesma donaciforme.
5. Turritella cingulata.
6. Monoceros costatum.
7. Concholepas Peruviana.
8. Trochus (common Valparaiso species).
9. Calyptraea Byronensis.

Although these species are all recent, and are all found in the
neighbouring sea, yet I was particularly struck with the difference in the
proportional numbers of the several species, and of those now cast up on
the present beach. I found only one specimen of the Concholepas, and the
Pecten was very rare, though both these shells are now the commonest kinds,
with the exception, perhaps, of the Calyptraea radians, of which I did not
find one in the calcareous beds. I will not pretend to determine how far
this difference in the proportional numbers depends on the age of the
deposit, and how far on the difference in nature between the present sandy
beaches and the calcareous bottom, on which the embedded shells must have
lived.

(DIAGRAM 8.--SECTION OF PLAIN OF COQUIMBO.

Section through Plain B-B and Ravine A.

Surface of plain 252 feet above sea.

A. Stratified sand, with recent shells in same proportions as on the beach,
half filling up a ravine.

B. Surface of plain, with scattered shells in nearly same proportions as on
the beach.

C. Upper calcareous bed, and D. Lower calcareous sandy bed (Losa), both
with recent shells, but not in same proportions as on the beach.

E. Upper ferrugino-sandy old tertiary stratum, and F. Lower old tertiary
stratum, both with all, or nearly all, extinct shells.)

On the bare surface of the calcareous plain, or in a thin covering of sand,
there were lying, at a height from 200 to 252 feet, many recent shells,
which had a much fresher appearance than the embedded ones: fragments of
the Concholepas, and of the common Mytilus, still retaining a tinge of its
colour, were numerous, and altogether there was manifestly a closer
approach in proportional numbers to those now lying on the beach. In a mass
of stratified, slightly agglutinated sand, which in some places covers up
the lower half of the seaward escarpment of the plain, the included shells
appeared to be in exactly the same proportional numbers with those on the
beach. On one side of a steep-sided ravine, cutting through the plain
behind Herradura Bay, I observed a narrow strip of stratified sand,
containing similar shells in similar proportional numbers; a section of the
ravine is represented in Diagram 8, which serves also to show the general
composition of the plain. I mention this case of the ravine chiefly because
without the evidence of the marine shells in the sand, any one would have
supposed that it had been hollowed out by simple alluvial action.

The escarpment of the fringe-like plain, which stretches for eleven miles
along the coast, is in some parts fronted by two or three narrow, step-
formed terraces, one of which at Herradura Bay expands into a small plain.
Its surface was there formed of gravel, cemented together by calcareous
matter; and out of it I extracted the following recent shells, which are in
a more perfect condition than those from the upper plain:--

1. Calyptraea radians.
2. Turritella cingulata.
3. Oliva Peruviana.
4. Murex labiosus, var.
5. Nassa (identical with a living species).
6. Solen Dombeiana.
7. Pecten purpuratus.
8. Venus Chilensis.
9. Amphidesma rugulosum. The small irregular wrinkles of the posterior part
of this shell are rather stronger than in the recent specimens of this
species from Coquimbo. (G.B. Sowerby.)
10. Balanus (identical with living species).

On the syenitic ridge, which forms the southern boundary of Herradura Bay
and Plain, I found the Concholepas and Turritella cingulata (mostly in
fragments), at the height of 242 feet above the sea. I could not have told
that these shells had not formerly been brought up by man, if I had not
found one very small mass of them cemented together in a friable calcareous
tuff. I mention this fact more particularly, because I carefully looked, in
many apparently favourable spots, at lesser heights on the side of this
ridge, and could not find even the smallest fragment of a shell. This is
only one instance out of many, proving that the absence of sea-shells on
the surface, though in many respects inexplicable, is an argument of very
little weight in opposition to other evidence on the recent elevation of
the land. The highest point in this neighbourhood at which I found upraised
shells of existing species was on an inland calcareous plain, at the height
of 252 feet above the sea.

It would appear from Mr. Caldcleugh's researches, that a rise has taken
place here within the last century and a half ("Proceedings of the
Geological Society" volume 2 page 446.); and as no sudden change of level
has been observed during the not very severe earthquakes, which have
occasionally occurred here, the rising has probably been slow, like that
now, or quite lately, in progress at Chiloe and at Valparaiso: there are
three well-known rocks, called the Pelicans, which in 1710, according to
Feuillee, were a fleur d'eau, but now are said to stand twelve feet above
low-water mark: the spring-tides rise here only five feet. There is another
rock, now nine feet above high-water mark, which in the time of Frezier and
Feuillee rose only five or six feet out of water. Mr. Caldcleugh, I may
add, also shows (and I received similar accounts) that there has been a
considerable decrease in the soundings during the last twelve years in the
Bays of Coquimbo, Concepcion, Valparaiso, and Guasco; but as in these cases
it is nearly impossible to distinguish between the accumulation of sediment
and the upheavement of the bottom, I have not entered into any details.

VALLEY OF COQUIMBO.

(FIGURE 9. EAST AND WEST SECTION THROUGH THE TERRACES AT COQUIMBO, WHERE
THEY DEBOUCH FROM THE VALLEY, AND FRONT THE SEA.

Vertical scale 1/10 of inch to 100 feet: horizontal scale much contracted.

Height of terrace in feet from east (high) to west (low):
Terrace F. 364
Terrace E. 302
Terrace D. shown dotted, height not given.
Terrace C. 120
Terrace B. 70
Terrace A. 25 sloping down to level of sea at Town of Coquimbo.)

The narrow coast-plain sends, as before stated, an arm, or more correctly a
fringe, on both sides, but chiefly on the southern side, several miles up
the valley. These fringes are worn into steps or terraces, which present a
most remarkable appearance, and have been compared (though not very
correctly) by Captain Basil Hall, to the parallel roads of Glen Roy in
Scotland: their origin has been ably discussed by Mr. Lyell. ("Principles
of Geology" 1st edition volume 3 page 131.) The first section which I will
give (Figure 9), is not drawn across the valley, but in an east and west
line at its mouth, where the step-formed terraces debouch and present their
very gently inclined surfaces towards the Pacific.

The bottom plain (A) is about a mile in width, and rises quite insensibly
from the beach to a height of twenty-five feet at the foot of the next
plain; it is sandy, and abundantly strewed with shells.

Plain or terrace B is of small extent, and is almost concealed by the
houses of the town, as is likewise the escarpment of terrace C. On both
sides of a ravine, two miles south of the town, there are two little
terraces, one above the other, evidently corresponding with B and C; and on
them marine remains of the species already enumerated were plentiful.
Terrace E is very narrow, but quite distinct and level; a little southward
of the town there were traces of a terrace D intermediate between E and C.
Terrace F is part of the fringe-like plain, which stretches for the eleven
miles along the coast; it is here composed of shingle, and is 100 feet
higher than where composed of calcareous matter. This greater height is
obviously due to the quantity of shingle, which at some former period has
been brought down the great valley of Coquimbo.

Considering the many shells strewed over the terraces A, B, and C, and a
few miles southward on the calcareous plain, which is continuously united
with the upper step-like plain F, there cannot, I apprehend, be any doubt,
that these six terraces have been formed by the action of the sea; and that
their five escarpments mark so many periods of comparative rest in the
elevatory movement, during which the sea wore into the land. The elevation
between these periods may have been sudden and on AN AVERAGE not more than
seventy-two feet each time, or it may have been gradual and insensibly
slow. From the shells on the three lower terraces, and on the upper one,
and I may add on the three gravel-capped terraces at Conchalee, being all
littoral and sub-littoral species, and from the analogical facts given at
Valparaiso, and lastly from the evidence of a slow rising lately or still
in progress here, it appears to me far more probable that the movement has
been slow. The existence of these successive escarpments, or old cliff-
lines, is in another respect highly instructive, for they show periods of
comparative rest in the elevatory movement, and of denudation, which would
never even have been suspected from a close examination of many miles of
coast southward of Coquimbo.

(FIGURE 10. NORTH AND SOUTH SECTION ACROSS THE VALLEY OF COQUIMBO.

From north F (high) through E?, D, C, B, A (low), B?, C, D?, E, F (high).

Vertical scale 1/10 of inch to 100 feet: horizontal scale much contracted.

Terraces marked with ? do not occur on that side of the valley, and are
introduced only to make the diagram more intelligible. A river and bottom-
plain of valley C, E, and F, on the south side of valley, are respectively,
197, 377, and 420 feet above the level of the sea.

AA. The bottom of the valley, believed to be 100 feet above the sea: it is
continuously united with the lowest plain A of Figure 9.

B. This terrace higher up the valley expands considerably; seaward it is
soon lost, its escarpment being united with that of C: it is not developed
at all on the south side of the valley.

C. This terrace, like the last, is considerably expanded higher up the
valley. These two terraces apparently correspond with B and C of Figure 9.

D is not well developed in the line of this section; but seaward it expands
into a plain: it is not present on the south side of the valley; but it is
met with, as stated under the former section, a little south of the town.

E is well developed on the south side, but absent on the north side of the
valley: though not continuously united with E of Figure 9, it apparently
corresponds with it.

F. This is the surface-plain, and is continuously united with that which
stretches like a fringe along the coast. In ascending the valley it
gradually becomes narrower, and is at last, at the distance of about ten
miles from the sea, reduced to a row of flat-topped patches on the sides of
the mountains. None of the lower terraces extend so far up the valley.)

We come now to the terraces on the opposite sides of the east and west
valley of Coquimbo: the section in Figure 10 is taken in a north and south
line across the valley at a point about three miles from the sea. The
valley measured from the edges of the escarpments of the upper plain FF is
about a mile in width; but from the bases of the bounding mountains it is
from three to four miles wide. The terraces marked with an interrogative do
not exist on that side of the valley, but are introduced merely to render
the diagram more intelligible.

These five terraces are formed of shingle and sand; three of them, as
marked by Captain B. Hall (namely, B, C, and F), are much more conspicuous
than the others. From the marine remains copiously strewed at the mouth of
the valley on the lower terraces, and southward of the town on the upper
one, they are, as before remarked, undoubtedly of marine origin; but within
the valley, and this fact well deserves notice, at a distance of from only
a mile and a half to three or four miles from the sea, I could not find
even a fragment of a shell.

ON THE INCLINATION OF THE TERRACES OF COQUIMBO, AND ON THE UPPER AND BASAL
EDGES OF THEIR ESCARPMENTS NOT BEING HORIZONTAL.

The surfaces of these terraces slope in a slight degree, as shown by the
sections in Figures 9 and 10 taken conjointly, both towards the centre of
the valley, and seawards towards its mouth. This double or diagonal
inclination, which is not the same in the several terraces, is, as we shall
immediately see, of simple explanation. There are, however, some other
points which at first appear by no means obvious,--namely, first, that each
terrace, taken in its whole breadth from the summit-edge of one escarpment
to the base of that above it, and followed up the valley, is not
horizontal; nor have the several terraces, when followed up the valley, all
the same inclination; thus I found the terraces C, E, and F, measured at a
point about two miles from the mouth of the valley, stood severally between
fifty-six to seventy-seven feet higher than at the mouth. Again, if we look
to any one line of cliff or escarpment, neither its summit-edge nor its
base is horizontal. On the theory of the terraces having been formed during
a slow and equable rise of the land, with as many intervals of rest as
there are escarpments, it appears at first very surprising that horizontal
lines of some kind should not have been left on the land.

The direction of the diagonal inclination in the different terraces being
different,--in some being directed more towards the middle of the valley,
in others more towards its mouth,--naturally follows on the view of each
terrace, being an accumulation of successive beach-lines round bays, which
must have been of different forms and sizes when the land stood at
different levels: for if we look to the actual beach of a narrow creek, its
slope is directed towards the middle; whereas, in an open bay, or slight
concavity on a coast, the slope is towards the mouth, that is, almost
directly seaward; hence as a bay alters in form and size, so will the
direction of the inclination of its successive beaches become changed.

(FIGURE 11. DIAGRAM OF A BAY IN A DISTRICT WHICH HAS BEGUN SLOWLY RISING)

If it were possible to trace any one of the many beach-lines, composing
each sloping terrace, it would of course be horizontal; but the only lines
of demarcation are the summit and basal edges of the escarpments. Now the
summit-edge of one of these escarpments marks the furthest line or point to
which the sea has cut into a mass of gravel sloping seaward; and as the sea
will generally have greater power at the mouth than at the protected head
of the bay, so will the escarpment at the mouth be cut deeper into the
land, and its summit-edge be higher; consequently it will not be
horizontal. With respect to the basal or lower edges of the escarpments,
from picturing in one's mind ancient bays ENTIRELY surrounded at successive
periods by cliff-formed shores, one's first impression is that they at
least necessarily must be horizontal, if the elevation has been horizontal.
But here is a fallacy: for after the sea has, during a cessation of the
elevation, worn cliffs all round the shores of a bay, when the movement
recommences, and especially if it recommences slowly, it might well happen
that, at the exposed mouth of the bay, the waves might continue for some
time wearing into the land, whilst in the protected and upper parts
successive beach-lines might be accumulating in a sloping surface or
terrace at the foot of the cliffs which had been lately reached: hence,
supposing the whole line of escarpment to be finally uplifted above the
reach of the sea, its basal line or foot near the mouth will run at a lower
level than in the upper and protected parts of the bay; consequently this
basal line will not be horizontal. And it has already been shown that the
summit-edges of each escarpment will generally be higher near the mouth
(from the seaward sloping land being there most exposed and cut into) than
near the head of the bay; therefore the total height of the escarpments
will be greatest near the mouth; and further up the old bay or valley they
will on both sides generally thin out and die away: I have observed this
thinning out of the successive escarpment at other places besides Coquimbo;
and for a long time I was quite unable to understand its meaning. The rude
diagram in Figure 11 will perhaps render what I mean more intelligible; it
represents a bay in a district which has begun slowly rising. Before the
movement commenced, it is supposed that the waves had been enabled to eat
into the land and form cliffs, as far up, but with gradually diminishing
power, as the points AA: after the movement had commenced and gone on for a
little time, the sea is supposed still to have retained the power, at the
exposed mouth of the bay, of cutting down and into the land as it slowly
emerged; but in the upper parts of the bay it is supposed soon to have lost
this power, owing to the more protected situation and to the quantity of
detritus brought down by the river; consequently low land was there
accumulated. As this low land was formed during a slow elevatory movement,
its surface will gently slope upwards from the beach on all sides. Now, let
us imagine the bay, not to make the diagram more complicated, suddenly
converted into a valley: the basal line of the cliffs will of course be
horizontal, as far as the beach is now seen extending in the diagram; but
in the upper part of the valley, this line will be higher, the level of the
district having been raised whilst the low land was accumulating at the
foot of the inland cliffs. If, instead of the bay in the diagram being
suddenly converted into a valley, we suppose with much more probability it
to be upraised slowly, then the waves in the upper parts of the bay will
continue very gradually to fail to reach the cliffs, which are now in the
diagram represented as washed by the sea, and which, consequently, will be
left standing higher and higher above its level; whilst at the still
exposed mouth, it might well happen that the waves might be enabled to cut
deeper and deeper, both down and into the cliffs, as the land slowly rose.

The greater or lesser destroying power of the waves at the mouths of
successive bays, comparatively with this same power in their upper and
protected parts, will vary as the bays become changed in form and size, and
therefore at different levels, at their mouths and heads, more or less of
the surfaces between the escarpments (that is, the accumulated beach-lines
or terraces) will be left undestroyed: from what has gone before we can see
that, according as the elevatory movements after each cessation recommence
more or less slowly, according to the amount of detritus delivered by the
river at the heads of the successive bays, and according to the degree of
protection afforded by their altered forms, so will a greater or less
extent of terrace be accumulated in the upper part, to which there will be
no surface at a corresponding level at the mouth: hence we can perceive why
no one terrace, taken in its whole breadth and followed up the valley, is
horizontal, though each separate beach-line must have been so; and why the
inclination of the several terraces, both transversely, and longitudinally
up the valley, is not alike.

I have entered into this case in some detail, for I was long perplexed (and
others have felt the same difficulty) in understanding how, on the idea of
an equable elevation with the sea at intervals eating into the land, it
came that neither the terraces nor the upper nor lower edges of the
escarpments were horizontal. Along lines of coast, even of great lengths,
such as that of Patagonia, if they are nearly uniformly exposed, the
corroding power of the waves will be checked and conquered by the elevatory
movement, as often as it recommences, at about the same period; and hence
the terraces, or accumulated beach-lines, will commence being formed at
nearly the same levels: at each succeeding period of rest, they will, also,
be eaten into at nearly the same rate, and consequently there will be a
much closer coincidence in their levels and inclinations, than in the
terraces and escarpments formed round bays with their different parts very
differently exposed to the action of the sea. It is only where the waves
are enabled, after a long lapse of time, slowly to corrode hard rocks, or
to throw up, owing to the supply of sediment being small and to the surface
being steeply inclined, a narrow beach or mound, that we can expect, as at
Glen Roy in Scotland ("Philosophical Transactions" 1839 page 39.), a
distinct line marking an old sea-level, and which will be strictly
horizontal, if the subsequent elevatory movements have been so: for in
these cases no discernible effects will be produced, except during the long
intervening periods of rest; whereas in the case of step-formed coasts,
such as those described in this and the preceding chapter, the terraces
themselves are accumulated during the slow elevatory process, the
accumulation commencing sooner in protected than in exposed situations, and
sooner where there is copious supply of detritus than where there is
little; on the other hand, the steps or escarpments are formed during the
stationary periods, and are more deeply cut down and into the coast-land in
exposed than in protected situations;--the cutting action, moreover, being
prolonged in the most exposed parts, both during the beginning and ending,
if slow, of the upward movement.

Although in the foregoing discussion I have assumed the elevation to have
been horizontal, it may be suspected, from the considerable seaward slope
of the terraces, both up the valley of S. Cruz and up that of Coquimbo,
that the rising has been greater inland than nearer the coast. There is
reason to believe (Mr. Place in the "Quarterly Journal of Science" 1824
volume 17 page 42.), from the effects produced on the water-course of a
mill during the earthquake of 1822 in Chile, that the upheaval one mile
inland was nearly double, namely, between five and seven feet, to what it
was on the Pacific. We know, also, from the admirable researches of M.
Bravais, that in Scandinavia the ancient sea-beaches gently slope from the
interior mountain-ranges towards the coast, and that they are not parallel
one to the other ("Voyages de la Comm. du Nord" etc. also "Comptes Rendus"
October 1842.), showing that the proportional difference in the amount of
elevation on the coast and in the interior, varied at different periods.

COQUIMBO TO GUASCO.

In this distance of ninety miles, I found in almost every part marine
shells up to a height of apparently from two hundred to three hundred feet.
The desert plain near Choros is thus covered; it is bounded by the
escarpment of a higher plain, consisting of pale-coloured, earthy,
calcareous stone, like that of Coquimbo, with the same recent shells
embedded in it. In the valley of Chaneral, a similar bed occurs in which,
differently from that of Coquimbo, I observed many shells of the
Concholepas: near Guasco the same calcareous bed is likewise met with.

In the valley of Guasco, the step-formed terraces of gravel are displaced
in a more striking manner than at any other point. I followed the valley
for thirty-seven miles (as reckoned by the inhabitants) from the coast to
Ballenar; in nearly the whole of this distance, five grand terraces,
running at corresponding heights on both sides of the broad valley, are
more conspicuous than the three best-developed ones at Coquimbo. They give
to the landscape the most singular and formal aspect; and when the clouds
hung low, hiding the neighbouring mountains, the valley resembled in the
most striking manner that of Santa Cruz. The whole thickness of these
terraces or plains seems composed of gravel, rather firmly aggregated
together, with occasional parting seams of clay: the pebbles on the upper
plain are often whitewashed with an aluminous substance, as in Patagonia.
Near the coast I observed many sea-shells on the lower plains. At Freyrina
(twelve miles up the valley), there are six terraces beside the bottom-
surface of the valley: the two lower ones are here only from two hundred to
three hundred yards in width, but higher up the valley they expand into
plains; the third terrace is generally narrow; the fourth I saw only in one
place, but there it was distinct for the length of a mile; the fifth is
very broad; the sixth is the summit-plain, which expands inland into a
great basin. Not having a barometer with me, I did not ascertain the height
of these plains, but they appeared considerably higher than those at
Coquimbo. Their width varies much, sometimes being very broad, and
sometimes contracting into mere fringes of separate flat-topped
projections, and then quite disappearing: at the one spot, where the fourth
terrace was visible, the whole six terraces were cut off for a short space
by one single bold escarpment. Near Ballenar (thirty-seven miles from the
mouth of the river), the valley between the summit-edges of the highest
escarpments is several miles in width, and the five terraces on both sides
are broadly developed: the highest cannot be less than six hundred feet
above the bed of the river, which itself must, I conceive, be some hundred
feet above the sea.

A north and south section across the valley in this part is represented in
Figure 12.

(FIGURE 12. NORTH AND SOUTH SECTION ACROSS THE VALLEY OF GUASCO, AND OF A
PLAIN NORTH OF IT.

From left (north, high) to right (south, high) through plains B and A and
the River of Guasco at the Town of Ballenar.)

On the northern side of the valley the summit-plain of gravel, A, has two
escarpments, one facing the valley, and the other a great basin-like plain,
B, which stretches for several leagues northward. This narrow plain, A,
with the double escarpment, evidently once formed a spit or promontory of
gravel, projecting into and dividing two great bays, and subsequently was
worn on both sides into steep cliffs. Whether the several escarpments in
this valley were formed during the same stationary periods with those of
Coquimbo, I will not pretend to conjecture; but if so the intervening and
subsequent elevatory movements must have been here much more energetic, for
these plains certainly stand at a much higher level than do those of
Coquimbo.

COPIAPO.

From Guasco to Copiapo, I followed the road near the foot of the
Cordillera, and therefore saw no upraised remains. At the mouth, however,
of the valley of Copiapo there is a plain, estimated by Meyen ("Reise um
die Erde" th. 1 s. 372 et seq.) between fifty and seventy feet in height,
of which the upper part consists chiefly of gravel, abounding with recent
shells, chiefly of the Concholepas, Venus Dombeyi, and Calyptraea
trochiformis. A little inland, on a plain estimated by myself at nearly
three hundred feet, the upper stratum was formed of broken shells and sand
cemented by white calcareous matter, and abounding with embedded recent
shells, of which the Mulinia Byronensis and Pecten purpuratus were the most
numerous. The lower plain stretches for some miles southward, and for an
unknown distance northward, but not far up the valley; its seaward face,
according to Meyen, is worn into caves above the level of the present
beach. The valley of Copiapo is much less steeply inclined and less direct
in its course than any other valley which I saw in Chile; and its bottom
does not generally consist of gravel: there are no step-formed terraces in
it, except at one spot near the mouth of the great lateral valley of the
Despoblado where there are only two, one above the other: lower down the
valley, in one place I observed that the solid rock had been cut into the
shape of a beach, and was smoothed over with shingle.

Northward of Copiapo, in latitude 26 degrees S., the old voyager Wafer
found immense numbers of sea-shells some miles from the coast. (Burnett's
"Collection of Voyages" volume 4 page 193.) At Cobija (latitude 22 degrees
34') M. d'Orbigny observed beds of gravel and broken shells, containing ten
species of recent shells; he also found, on projecting points of porphyry,
at a height of 300 feet, shells of Concholepas, Chiton, Calyptraea,
Fissurella, and Patella, still attached to the spots on which they had
lived. M. d'Orbigny argues from this fact, that the elevation must have
been great and sudden ("Voyage, Part Geolog." page 94. M. d'Orbigny (page
98), in summing up, says: "S'il est certain (as he believes) que tous les
terrains en pente, compris entre la mer et les montagnes sont l'ancien
rivage de la mer, on doit supposer, pour l'ensemble, un exhaussement que ce
ne serait pas moindre de deux cent metres; il faudrait supposer encore que
ce soulevement n'a point ete graduel;...mais qu'il resulterait d'une seule
et meme cause fortuite," etc. Now, on this view, when the sea was forming
the beach at the foot of the mountains, many shells of Concholepas, Chiton,
Calyptraea, Fissurella, and Patella (which are known to live close to the
beach), were attached to rocks at a depth of 300 feet, and at a depth of
600 feet several of these same shells were accumulating in great numbers in
horizontal beds. From what I have myself seen in dredging, I believe this
to be improbable in the highest degree, if not impossible; and I think
everyone who has read Professor E. Forbes's excellent researches on the
subject, will without hesitation agree in this conclusion.): to me it
appears far more probable that the movement was gradual, with small starts
as during the earthquakes of 1822 and 1835, by which whole beds of shells
attached to the rocks were lifted above the subsequent reach of the waves.
M. d'Orbigny also found rolled pebbles extending up the mountain to a
height of at least six hundred feet. At Iquique (latitude 20 degrees 12'
S.), in a great accumulation of sand, at a height estimated between one
hundred and fifty and two hundred feet, I observed many large sea-shells
which I thought could not have been blown up by the wind to that height.
Mr. J.H. Blake has lately described these shells: he states that "inland
toward the mountains they form a compact uniform bed, scarcely a trace of
the original shells being discernible; but as we approach the shore, the
forms become gradually more distinct till we meet with the living shells on
the coast." ("Silliman's American Journal of Science" volume 44 page 2.)
This interesting observation, showing by the gradual decay of the shells
how slowly and gradually the coast must have been uplifted, we shall
presently see fully confirmed at Lima. At Arica (latitude 18 degrees 28'),
M. d'Orbigny found a great range of sand-dunes, fourteen leagues in length,
stretching towards Tacna, including recent shells and bones of Cetacea, and
reaching up to a height of 300 feet above the sea. ("Voyage" etc. page
101.) Lieutenant Freyer has given some more precise facts: he states (In a
letter to Mr. Lyell "Geological Proceedings" volume 2 page 179.) that the
Morro of Arica is about four hundred feet high; it is worn into obscure
terraces, on the bare rock of which he found Balini and Milleporae
adhering. At the height of between twenty and thirty feet the shells and
corals were in a quite fresh state, but at fifty feet they were much
abraded; there were, however, traces of organic remains at greater heights.
On the road from Tacna to Arequipa, between Loquimbo and Moquegua, Mr. M.
Hamilton found numerous recent sea shells in sand, at a considerable
distance from the sea. ("Edinburgh New Philosophical Journal" volume 30
page 155.)

LIMA.

Northward of Arica, I know nothing of the coast for about a space of five
degrees of latitude; but near Callao, the port of Lima, there is abundant
and very curious evidence of the elevation of the land. The island of San
Lorenzo is upwards of one thousand feet high; the basset edges of the
strata composing the lower part are worn into three obscure, narrow,
sloping steps or ledges, which can be seen only when standing on them: they
probably resemble those described by Lieutenant Freyer at Arica. The
surface of the lower ledge, which extends from a low cliff overhanging the
sea to the foot of the next upper escarpment, is covered by an enormous
accumulation of recent shells. (M. Chevalier, in the "Voyage of the
'Bonite'" observed these shells; but his specimens were lost.--"L'Institut"
1838 page 151.) The bed is level, and in some parts more than two feet in
thickness; I traced it over a space of one mile in length, and heard of it
in other places: the uppermost part is eighty-five feet by the barometer
above high-water mark. The shells are packed together, but not stratified:
they are mingled with earth and stones, and are generally covered by a few
inches of detritus; they rest on a mass of nearly angular fragments of the
underlying sandstone, sometimes cemented together by common salt. I
collected eighteen species of shells of all ages and sizes. Several of the
univalves had evidently long lain dead at the bottom of the sea, for their
INSIDES were incrusted with Balani and Serpulae. All, according to Mr. G.B.
Sowerby, are recent species: they consist of:--

1. Mytilus Magellanicus: same as that found at Valparaiso, and there stated
to be probably distinct from the true M. Magellanicus of the east coast.

2. Venus costellata, Sowerby "Zoological Proceedings."

3. Pecten purpuratus, Lam.

4. Chama, probably echinulata, Brod.

5. Calyptraea Byronensis, Gray.

6. Calyptraea radians (Trochus, Lam.)

7. Fissurella affinis, Gray.

8. Fissurella biradiata, Trembly.

9. Purpura chocolatta, Duclos.

10. Purpura Peruviana, Gray.

11. Purpura labiata, Gray.

12. Purpura buxea (Murex, Brod.).

13. Concholepas Peruviana.

14. Nassa, related to reticulata.

15. Triton rudis, Brod.

16. Trochus, not yet described, but well-known and very common.

17 and 18. Balanus, two species, both common on the coast.

These upraised shells appear to be nearly in the same proportional numbers-
-with the exception of the Crepidulae being more numerous--with those on
the existing beach. The state of preservation of the different species
differed much; but most of them were much corroded, brittle, and bleached:
the upper and lower surfaces of the Concholepas had generally quite scaled
off: some of the Trochi and Fissurellae still partially retain their
colours. It is remarkable that these shells, taken all together, have fully
as ancient an appearance, although the extremely arid climate appears
highly favourable for their preservation, as those from 1,300 feet at
Valparaiso, and certainly a more ancient appearance than those from five to
six hundred feet from Valparaiso and Concepcion; at which places I have
seen grass and other vegetables actually growing out of the shells. Many of
the univalves here at San Lorenzo were filled with, and united together by,
pure salt, probably left by the evaporation of the sea-spray, as the land
slowly emerged. (The underlying sandstone contains true layers of salt; so
that the salt may possibly have come from the beds in the higher parts of
the island; but I think more probably from the sea-spray. It is generally
asserted that rain never falls on the coast of Peru; but this is not quite
accurate; for, on several days, during our visit, the so-called Peruvian
dew fell in sufficient quantity to make the streets muddy, and it would
certainly have washed so deliquescent a substance as salt into the soil. I
state this because M. d'Orbigny, in discussing an analogous subject,
supposes that I had forgotten that it never rains on this whole line of
coast. See Ulloa's "Voyage" volume 2 English Translation page 67 for an
account of the muddy streets of Lima, and on the continuance of the mists
during the whole winter. Rain, also, falls at rare intervals even in the
driest districts, as, for instance, during forty days, in 1726, at Chocope
(7 degrees 46'); this rain entirely ruined ("Ulloa" etc. page 18) the mud
houses of the inhabitants.) On the highest parts of the ledge, small
fragments of the shells were mingled with, and evidently in process of
reduction into, a yellowish-white, soft, calcareous powder, tasting
strongly of salt, and in some places as fine as prepared medicinal chalk.

FOSSIL-REMAINS OF HUMAN ART.

In the midst of these shells on San Lorenzo, I found light corallines, the
horny ovule-cases of Mollusca, roots of seaweed (Mr. Smith of Jordan Hill
found pieces of seaweed in an upraised pleistocene deposit in Scotland. See
his admirable Paper in the "Edinburgh New Philosophical Journal" volume 25
page 384.), bones of birds, the heads of Indian corn and other vegetable
matter, a piece of woven rushes, and another of nearly decayed COTTON
string. I extracted these remains by digging a hole, on a level spot; and
they had all indisputably been embedded with the shells. I compared the
plaited rush, the COTTON string, and Indian corn, at the house of an
antiquary, with similar objects, taken from the Huacas or burial-grounds of
the ancient Peruvians, and they were undistinguishable; it should be
observed that the Peruvians used string only of cotton. The small quantity
of sand or gravel with the shells, the absence of large stones, the width
and thickness of the bed, and the time requisite for a ledge to be cut into
the sandstone, all show that these remains were not thrown high up by an
earthquake-wave: on the other hand, these facts, together with the number
of dead shells, and of floating objects, both marine and terrestrial, both
natural and human, render it almost certain that they were accumulated on a
true beach, since upraised eighty-five feet, and upraised this much since
INDIAN MAN INHABITED PERU. The elevation may have been, either by several
small sudden starts, or quite gradual; in this latter case the unrolled
shells having been thrown up during gales beyond the reach of the waves
which afterwards broke on the slowly emerging land. I have made these
remarks, chiefly because I was at first surprised at the complete
difference in nature, between this broad, smooth, upraised bed of shells,
and the present shingle-beach at the foot of the low sandstone-cliffs; but
a beach formed, when the sea is cutting into the land, as is shown now to
be the case by the low bare sandstone-cliffs, ought not to be compared with
a beach accumulated on a gently inclined rocky surface, at a period when
the sea (probably owing to the elevatory movement in process) was not able
to eat into the land. With respect to the mass of nearly angular, salt-
cemented fragments of sandstone, which lie under the shells, and which are
so unlike the materials of an ordinary sea-beach; I think it probable after
having seen the remarkable effects of the earthquake of 1835 (I have
described this in my "Journal of Researches" page 303 2nd edition.), in
absolutely shattering as if by gunpowder the SURFACE of the primary rocks
near Concepcion, that a smooth bare surface of stone was left by the sea
covered by the shelly mass, and that afterwards when upraised, it was
superficially shattered by the severe shocks so often experienced here.

The very low land surrounding the town of Callao, is to the south joined by
an obscure escarpment to a higher plain (south of Bella Vista), which
stretches along the coast for a length of about eight miles. This plain
appears to the eye quite level; but the sea-cliffs show that its height
varies (as far as I could estimate) from seventy to one hundred and twenty
feet. It is composed of thin, sometimes waving, beds of clay, often of
bright red and yellow colours, of layers of impure sand, and in one part
with a great stratified mass of granitic pebbles. These beds are capped by
a remarkable mass, varying from two to six feet in thickness, of reddish
loam or mud, containing many scattered and broken fragments of recent
marine shells, sometimes though rarely single large round pebble, more
frequently short irregular layers of fine gravel, and very many pieces of
red coarse earthenware, which from their curvatures must once have formed
parts of large vessels. The earthenware is of Indian manufacture; and I
found exactly similar pieces accidentally included within the bricks, of
which the neighbouring ancient Peruvian burial-mounds are built. These
fragments abounded in such numbers in certain spots, that it appeared as if
waggon-loads of earthenware had been smashed to pieces. The broken sea-
shells and pottery are strewed both on the surface, and throughout the
whole thickness of this upper loamy mass. I found them wherever I examined
the cliffs, for a space of between two and three miles, and for half a mile
inland; and there can be little doubt that this same bed extends with a
smooth surface several miles further over the entire plain. Besides the
little included irregular layers of small pebbles, there are occasionally
very obscure traces of stratification.

At one of the highest parts of the cliff, estimated 120 feet above the sea,
where a little ravine came down, there were two sections, at right angles
to each other, of the floor of a shed or building. In both sections or
faces, two rows, one over the other, of large round stones could be
distinctly seen; they were packed close together on an artificial layer of
sand two inches thick, which had been placed on the natural clay-beds; the
round stones were covered by three feet in thickness of the loam with
broken sea-shells and pottery. Hence, before this widely spread-out bed of
loam was deposited, it is certain that the plain was inhabited; and it is
probable, from the broken vessels being so much more abundant in certain
spots than in others, and from the underlying clay being fitted for their
manufacture, that the kilns stood here.

The smoothness and wide extent of the plain, the bulk of matter deposited,
and the obscure traces of stratification seem to indicate that the loam was
deposited under water; on the other hand, the presence of sea-shells, their
broken state, the pebbles of various sizes, and the artificial floor of
round stones, almost prove that it must have originated in a rush of water
from the sea over the land. The height of the plain, namely, 120 feet,
renders it improbable that an earthquake-wave, vast as some have here been,
could have broken over the surface at its present level; but when the land
stood eighty-five feet lower, at the period when the shells were thrown up
on the ledge at S. Lorenzo, and when as we know man inhabited this
district, such an event might well have occurred; and if we may further
suppose, that the plain was at that time converted into a temporary lake,
as actually occurred, during the earthquakes of 1713 and 1746, in the case
of the low land round Callao owing to its being encircled by a high
shingle-beach, all the appearances above described will be perfectly
explained. I must add, that at a lower level near the point where the
present low land round Callao joins the higher plain, there are appearances
of two distinct deposits both apparently formed by debacles: in the upper
one, a horse's tooth and a dog's jaw were embedded; so that both must have
been formed after the settlement of the Spaniards: according to Acosta, the
earthquake-wave of 1586 rose eighty-four feet.

The inhabitants of Callao do not believe, as far as I could ascertain, that
any change in level is now in progress. The great fragments of brickwork,
which it is asserted can be seen at the bottom of the sea, and which have
been adduced as a proof of a late subsidence, are, as I am informed by Mr.
Gill, a resident engineer, loose fragments; this is probable, for I found
on the beach, and not near the remains of any building, masses of
brickwork, three and four feet square, which had been washed into their
present places, and smoothed over with shingle during the earthquake of
1746. The spit of land, on which the ruins of OLD Callao stand, is so
extremely low and narrow, that it is improbable in the highest degree that
a town should have been founded on it in its present state; and I have
lately heard that M. Tschudi has come to the conclusion, from a comparison
of old with modern charts, that the coast both south and north of Callao
has subsided. (I am indebted for this fact to Dr. E. Dieffenbach. I may add
that there is a tradition, that the islands of San Lorenzo and Fronton were
once joined, and that the channel between San Lorenzo and the mainland, now
above two miles in width, was so narrow that cattle used to swim over.) I
have shown that the island of San Lorenzo has been upraised eighty-five
feet since the Peruvians inhabited this country; and whatever may have been
the amount of recent subsidence, by so much more must the elevation have
exceeded the eighty-five feet. In several places in this neighbourhood,
marks of sea-action have been observed: Ulloa gives a detailed account of
such appearances at a point five leagues northward of Callao: Mr.
Cruikshank found near Lima successive lines of sea-cliffs, with rounded
blocks at their bases, at a height of 700 feet above the present level of
the sea. ("Observaciones sobre el Clima del Lima" par Dr. H. Unanue page
4.--Ulloa's "Voyage" volume 2 English Translation page 97.--For Mr.
Cruikshank's observations, see Mr. Lyell's "Principles of Geology" 1st
edition volume 3 page 130.)
ON THE DECAY OF UPRAISED SEA-SHELLS.

I have stated that many of the shells on the lower inclined ledge or
terrace of San Lorenzo are corroded in a peculiar manner, and that they
have a much more ancient appearance than the same species at considerably
greater heights on the coast of Chile. I have, also, stated that these
shells in the upper part of the ledge, at the height of eighty-five feet
above the sea, are falling, and in some parts are quite changed into a
fine, soft, saline, calcareous powder. The finest part of this powder has
been analysed for me, at the request of Sir H. De la Beche, by the kindness
of Mr. Trenham Reeks of the Museum of Economic Geology; it consists of
carbonate of lime in abundance, of sulphate and muriate of lime, and of
muriate and sulphate of soda. The carbonate of lime is obviously derived
from the shells; and common salt is so abundant in parts of the bed, that,
as before remarked, the univalves are often filled with it. The sulphate of
lime may have been derived, as has probably the common salt, from the
evaporation of the sea-spray, during the emergence of the land; for
sulphate of lime is now copiously deposited from the spray on the shores of
Ascension. (See "Volcanic Islands" etc. by the Author.) The other saline
bodies may perhaps have been partially thus derived, but chiefly, as I
conclude from the following facts, through a different means.

On most parts of the second ledge or old sea-beach, at a height of 170
feet, there is a layer of white powder of variable thickness, as much in
some parts as two inches, lying on the angular, salt-cemented fragments of
sandstone and under about four inches of earth, which powder, from its
close resemblance in nature to the upper and most decayed parts of the
shelly mass, I can hardly doubt originally existed as a bed of shells, now
much collapsed and quite disintegrated. I could not discover with the
microscope a trace of organic structure in it; but its chemical
constituents, according to Mr. Reeks, are the same as in the powder
extracted from amongst the decaying shells on the lower ledge, with the
marked exception that the carbonate of lime is present in only very small
quantity. On the third and highest ledge, I observed some of this powder in
a similar position, and likewise occasionally in small patches at
considerably greater heights near the summit of the island. At Iquique,
where the whole face of the country is covered by a highly saliferous
alluvium, and where the climate is extremely dry, we have seen that,
according to Mr. Blake, the shells which are perfect near the beach become,
in ascending, gradually less and less perfect, until scarcely a trace of
their original structure can be discovered. It is known that carbonate of
lime and common salt left in a mass together, and slightly moistened,
partially decompose each other (I am informed by Dr. Kane, through Mr.
Reeks, that a manufactory was established on this principle in France, but
failed from the small quantity of carbonate of soda produced. Sprengel
"Gardeners' Chronicle" 1845 page 157, states, that salt and carbonate of
lime are liable to mutual decomposition in the soil. Sir H. De la Beche
informs me, that calcareous rocks washed by the spray of the sea, are often
corroded in a peculiar manner; see also on this latter subject "Gardeners'
Chronicle" page 675 1844.): now we have at San Lorenzo and at Iquique, in
the shells and salt packed together, and occasionally moistened by the so-
called Peruvian dew, the proper elements for this action. We can thus
understand the peculiar corroded appearance of the shells on San Lorenzo,
and the great decrease of quantity in the carbonate of lime in the powder
on the upper ledge. There is, however, a great difficulty on this view, for
the resultant salts should be carbonate of soda and muriate of lime; the
latter is present, but not the carbonate of soda. Hence I am led to the
perhaps unauthorised conjecture (which I shall hereafter have to refer to)
that the carbonate of soda, by some unexplained means, becomes converted
into a sulphate.

If the above remarks be just, we are led to the very unexpected conclusion,
that a dry climate, by leaving the salt from the sea-spray undissolved, is
much less favourable to the preservation of upraised shells than a humid
climate. However this may be, it is interesting to know the manner in which
masses of shells, gradually upraised above the sea-level, decay and finally
disappear.

SUMMARY ON THE RECENT ELEVATION OF THE WEST COAST OF SOUTH AMERICA.

We have seen that upraised marine remains occur at intervals, and in some
parts almost continuously, from latitude 45 degrees 35' to 12 degrees S.,
along the shores of the Pacific. This is a distance, in a north and south
line, of 2,075 geographical miles. From Byron's observations, the elevation
has no doubt extended sixty miles further south; and from the similarity in
the form of the country near Lima, it has probably extended many leagues
further north. (I may take this opportunity of stating that in a MS. in the
Geological Society by Mr. Weaver, it is stated that beds of oysters and
other recent shells are found thirty feet above the level of the sea, in
many parts of Tampico, in the Gulf of Mexico.) Along this great line of
coast, besides the organic remains, there are in very many parts, marks of
erosion, caves, ancient beaches, sand-dunes, and successive terraces of
gravel, all above the present level of the sea. From the steepness of the
land on this side of the continent, shells have rarely been found at
greater distances inland than from two to three leagues; but the marks of
sea-action are evident farther from the coast; for instance, in the valley
of Guasco, at a distance of between thirty and forty miles. Judging from
the upraised shells alone, the elevation in Chiloe has been 350 feet, at
Concepcion certainly 625 feet; and by estimation 1,000 feet; at Valparaiso
1,300 feet; at Coquimbo 252 feet; northward of this place, sea-shells have
not, I believe, been found above 300 feet; and at Lima they were falling
into decay (hastened probably by the salt) at 85 feet. Not only has this
amount of elevation taken place within the period of existing Mollusca and
Cirripedes; but their proportional numbers in the neighbouring sea have in
most cases remained the same. Near Lima, however, a small change in this
respect between the living and the upraised was observed: at Coquimbo this
was more evident, all the shells being existing species, but with those
embedded in the uppermost calcareous plain not approximating so closely in
proportional numbers, as do those that lie loose on its surface at the
height of 252 feet, and still less closely than those which are strewed on
the lower plains, which latter are identical in proportional numbers with
those now cast up on the beach. From this circumstance, and from not
finding, upon careful examination, near Coquimbo any shells at a greater
height than 252 feet, I believe that the recent elevation there has been
much less than at Valparaiso, where it has been 1,300 feet, and I may add,
than at Concepcion. This considerable inequality in the amount of elevation
at Coquimbo and Valparaiso, places only 200 miles apart, is not improbable,
considering, first, the difference in the force and number of the shocks
now yearly affecting different parts of this coast; and, secondly, the fact
of single areas, such as that of the province of Concepcion, having been
uplifted very unequally during the same earthquake. It would, in most
cases, be very hazardous to infer an inequality of elevation, from shells
being found on the surface or in superficial beds at different heights; for
we do not know on what their rate of decay depends; and at Coquimbo one
instance out of many has been given, of a promontory, which, from the
occurrence of one very small collection of lime-cemented shells, has
indisputably been elevated 242 feet, and yet on which, not even a fragment
of shell could be found on careful examination between this height and the
beach, although many sites appeared very favourable for the preservation of
organic remains: the absence, also, of shells on the gravel-terraces a
short distance up the valley of Coquimbo, though abundant on the
corresponding terraces at its mouth, should be borne in mind.

There are other epochs, besides that of the existence of recent Mollusca,
by which to judge of the changes of level on this coast. At Lima, as we
have just seen, the elevation has been at least eighty-five feet, within
the Indo-human period; and since the arrival of the Spaniards in 1530,
there has apparently been a sinking of the surface. At Valparaiso, in the
course of 220 years, the rise must have been less than nineteen feet; but
it has been as much as from ten to eleven feet in the seventeen years
subsequently to 1817, and of this rise only a part can be attributed to the
earthquake of 1822, the remainder having been insensible and apparently
still, in 1834, in progress. At Chiloe the elevation has been gradual, and
about four feet during four years. At Coquimbo, also, it has been gradual,
and in the course of 150 years has amounted to several feet. The sudden
small upheavals, accompanied by earthquakes, as in 1822 at Valparaiso, in
1835 at Concepcion, and in 1837 in the Chonos Archipelago, are familiar to
most geologists, but the gradual rising of the coast of Chile has been
hardly noticed; it is, however, very important, as connecting together
these two orders of events.

The rise of Lima, having been eighty-five feet within the period of man, is
the more surprising if we refer to the eastern coast of the continent, for
at Port S. Julian, in Patagonia, there is good evidence (as we shall
hereafter see) that when the land stood ninety feet lower, the
Macrauchenia, a mammiferous beast, was alive; and at Bahia Blanca, when it
stood only a few feet lower than it now does, many gigantic quadrupeds
ranged over the adjoining country. But the coast of Patagonia is some way
distant from the Cordillera, and the movement at Bahia Blanca is perhaps
noways connected with this great range, but rather with the tertiary
volcanic rocks of Banda Oriental, and therefore the elevation at these
places may have been infinitely slower than on the coast of Peru. All such
speculations, however, must be vague, for as we know with certainty that
the elevation of the whole coast of Patagonia has been interrupted by many
and long pauses, who will pretend to say that, in such cases, many and long
periods of subsidence may not also have been intercalated?

In many parts of the coast of Chile and Peru there are marks of the action
of the sea at successive heights on the land, showing that the elevation
has been interrupted by periods of comparative rest in the upward movement,
and of denudation in the action of the sea. These are plainest at Chiloe,
where, in a height of about five hundred feet, there are three
escarpments,--at Coquimbo, where in a height of 364 feet, there are five,--
at Guasco, where there are six, of which five may perhaps correspond with
those at Coquimbo, but if so, the subsequent and intervening elevatory
movements have been here much more energetic,--at Lima, where, in a height
of about 250 feet there are three terraces, and others, as it is asserted,
at considerably greater heights. The almost entire absence of ancient marks
of sea-action at defined levels along considerable spaces of coast, as near
Valparaiso and Concepcion, is highly instructive, for as it is improbable
that the elevation at these places alone should have been continuous, we
must attribute the absence of such marks to the nature and form of the
coast-rocks. Seeing over how many hundred miles of the coast of Patagonia,
and on how many places on the shores of the Pacific, the elevatory process
has been interrupted by periods of comparative rest, we may conclude,
conjointly with the evidence drawn from other quarters of the world, that
the elevation of the land is generally an intermittent action. From the
quantity of matter removed in the formation of the escarpments, especially
of those of Patagonia, it appears that the periods of rest in the movement,
and of denudation of the land, have generally been very long. In Patagonia,
we have seen that the elevation has been equable, and the periods of
denudation synchronous over very wide spaces of coast; on the shores of the
Pacific, owing to the terraces chiefly occurring in the valleys, we have
not equal means of judging on this point; and the very different heights of
the upraised shells at Coquimbo, Valparaiso, and Concepcion seem directly
opposed to such a conclusion.

Whether on this side of the continent the elevation, between the periods of
comparative rest when the escarpments were formed, has been by small sudden
starts, such as those accompanying recent earthquakes, or, as is most
probable, by such starts conjointly with a gradual upward movement, or by
great and sudden upheavals, I have no direct evidence. But as on the
eastern coast, I was led to think, from the analogy of the last hundred
feet of elevation in La Plata, and from the nearly equal size of the
pebbles over the entire width of the terraces, and from the upraised shells
being all littoral species, that the elevation had been gradual; so do I on
this western coast, from the analogy of the movements now in progress, and
from the vast numbers of shells now living exclusively on or close to the
beach, which are strewed over the whole surface of the land up to very
considerable heights, conclude, that the movement here also has been slow
and gradual, aided probably by small occasional starts. We know at least
that at Coquimbo, where five escarpments occur in a height of 364 feet, the
successive elevations, if they have been sudden, cannot have been very
great. It has, I think, been shown that the occasional preservation of
shells, unrolled and unbroken, is not improbable even during a quite
gradual rising of the land; and their preservation, if the movement has
been aided by small starts, is quite conformable with what actually takes
place during recent earthquakes.

Judging from the present action of the sea, along the shores of the
Pacific, on the deposits of its own accumulation, the present time seems in
most places to be one of comparative rest in the elevatory movement, and of
denudation of the land. Undoubtedly this is the case along the whole great
length of Patagonia. At Chiloe, however, we have seen that a narrow sloping
fringe, covered with vegetation, separates the present sea-beach from a
line of low cliffs, which the waves lately reached; here, then, the land is
gaining in breadth and height, and the present period is not one of rest in
the elevation and of contingent denudation; but if the rising be not
prolonged at a quick rate, there is every probability that the sea will
soon regain its former horizontal limits. I observed similar low sloping
fringes on several parts of the coast, both northward of Valparaiso and
near Coquimbo; but at this latter place, from the change in form which the
coast has undergone since the old escarpments were worn, it may be doubted
whether the sea, acting for any length of time at its present level, would
eat into the land; for it now rather tends to throw up great masses of
sand. It is from facts such as these that I have generally used the term
COMPARATIVE rest, as applied to the elevation of the land; the rest or
cessation in the movement being comparative both with what has preceded it
and followed it, and with the sea's power of corrosion at each spot and at
each level. Near Lima, the cliff-formed shores of San Lorenzo, and on the
mainland south of Callao, show that the sea is gaining on the land; and as
we have here some evidence that its surface has lately subsided or is still
sinking, the periods of comparative rest in the elevation and of contingent
denudation, may probably in many cases include periods of subsidence. It is
only, as was shown in detail when discussing the terraces of Coquimbo, when
the sea with difficulty and after a long lapse of time has either corroded
a narrow ledge into solid rock, or has heaped up on a steep surface a
NARROW mound of detritus, that we can confidently assert that the land at
that level and at that period long remained absolutely stationary. In the
case of terraces formed of gravel or sand, although the elevation may have
been strictly horizontal, it may well happen that no one level beach-line
may be traceable, and that neither the terraces themselves nor the summit
nor basal edges of their escarpments may be horizontal.

Finally, comparing the extent of the elevated area, as deduced from the
upraised recent organic remains, on the two sides of the continent, we have
seen that on the Atlantic, shells have been found at intervals from Eastern
Tierra del Fuego for 1,180 miles northward, and on the Pacific for a space
of 2,075 miles. For a length of 775 miles, they occur in the same latitudes
on both sides of the continent. Without taking this circumstance into
consideration, it is probable from the reasons assigned in the last
chapter, that the entire breadth of the continent in Central Patagonia has
been uplifted in mass; but from other reasons there given, it would be
hazardous to extend this conclusion to La Plata. From the continent being
narrow in the southern-most parts of Patagonia, and from the shells found
at the Inner Narrows of the Strait of Magellan, and likewise far up the
valley of the Santa Cruz, it is probable that the southern part of the
western coast, which was not visited by me, has been elevated within the
period of recent Mollusca: if so, the shores of the Pacific have been
continuously, recently, and in a geological sense synchronously upraised,
from Lima for a length of 2,480 nautical miles southward,--a distance equal
to that from the Red Sea to the North Cape of Scandinavia!


CHAPTER III. ON THE PLAINS AND VALLEYS OF CHILE:--SALIFEROUS SUPERFICIAL
DEPOSITS.

Basin-like plains of Chile; their drainage, their marine origin.
Marks of sea-action on the eastern flanks of the Cordillera.
Sloping terrace-like fringes of stratified shingle within the valleys of
the Cordillera; their marine origin.
Boulders in the valley of Cachapual.
Horizontal elevation of the Cordillera.
Formation of valleys.
Boulders moved by earthquake-waves.
Saline superficial deposits.
Bed of nitrate of soda at Iquique.
Saline incrustations.
Salt-lakes of La Plata and Patagonia; purity of the salt; its origin.

The space between the Cordillera and the coast of Chile is on a rude
average from eighty to above one hundred miles in width; it is formed,
either of an almost continuous mass of mountains, or more commonly of
several nearly parallel ranges, separated by plains; in the more southern
parts of this province the mountains are quite subordinate to the plains;
in the northern part the mountains predominate.

The basin-like plains at the foot of the Cordillera are in several respects
remarkable; that on which the capital of Chile stands is fifteen miles in
width, in an east and west line, and of much greater length in a north and
south line; it stands 1,750 feet above the sea; its surface appears smooth,
but really falls and rises in wide gentle undulations, the hollows
corresponding with the main valleys of the Cordillera: the striking manner
in which it abruptly comes up to the foot of this great range has been
remarked by every author since the time of Molina. (This plain is partially
separated into two basins by a range of hills; the southern half, according
to Meyen ("Reise um Erde" Th. 1 s. 274), falls in height, by an abrupt
step, of between fifteen and twenty feet.) Near the Cordillera it is
composed of a stratified mass of pebbles of all sizes, occasionally
including rounded boulders: near its western boundary, it consists of
reddish sandy clay, containing some pebbles and numerous fragments of
pumice, and sometimes passes into pure sand or into volcanic ashes. At
Podaguel, on this western side of the plain, beds of sand are capped by a
calcareous tuff, the uppermost layers being generally hard and
substalagmitic, and the lower ones white and friable, both together
precisely resembling the beds at Coquimbo, which contain recent marine
shells. Abrupt, but rounded, hummocks of rock rise out of this plain: those
of Sta. Lucia and S. Cristoval are formed of greenstone-porphyry almost
entirely denuded of its original covering of porphyritic claystone breccia;
on their summits, many fragments of rock (some of them kinds not found in
situ) are coated and united together by a white, friable, calcareous tuff,
like that found at Podaguel. When this matter was deposited on the summit
of S. Cristoval, the water must have stood 946 feet above the surface of
the surrounding plain. (Or 2,690 feet above the sea, as measured
barometrically by Mr. Eck. This tuff appears to the eye nearly pure; but
when placed in acid it leaves a considerable residue of sand and broken
crystals, apparently of feldspar. Dr. Meyen ("Reise" Th. 1 s. 269) says he
found a similar substance on the neighbouring hill of Dominico (and I found
it also on the Cerro Blanco), and he attributes it to the weathering of the
stone. In some places which I examined, its bulk put this view of its
origin quite out of the question; and I should much doubt whether the
decomposition of a porphyry would, in any case, leave a crust chiefly
composed of carbonate of lime. The white crust, which is commonly seen on
weathered feldspathic rocks, does not appear to contain any free carbonate
of lime.)

To the south this basin-like plain contracts, and rising scarcely
perceptibly with a smooth surface, passes through a remarkable level gap in
the mountains, forming a true land-strait, and called the Angostura. It
then immediately expands into a second basin-formed plain: this again to
the south contracts into another land-strait, and expands into a third
basin, which, however, falls suddenly in level about forty feet. This third
basin, to the south, likewise contracts into a strait, and then again opens
into the great plain of San Fernando, stretching so far south that the
snowy peaks of the distant Cordillera are seen rising above its horizon as
above the sea. These plains, near the Cordillera, are generally formed of a
thick stratified mass of shingle (The plain of San Fernando has, according
to MM. Meyen and Gay "Reise" etc. Th. 1 ss. 295 and 298, near the
Cordillera, an upper step-formed plain of clay, on the surface of which
they found numerous blocks of rocks, from two to three feet long, either
lying single or piled in heaps, but all arranged in nearly straight
lines.); in other parts, of a red sandy clay, often with an admixture of
pumiceous matter. Although these basins are connected together like a
necklace, in a north and south line, by smooth land-straits, the streams
which drain them do not all flow north and south, but mostly westward,
through breaches worn in the bounding mountains; and in the case of the
second basin, or that of Rancagua, there are two distinct breaches. Each
basin, moreover, is not drained singly; thus, to give the most striking
instance, but not the only one, in proceeding southward over the plain of
Rancagua, we first find the water flowing northward to and through the
northern land-strait; then, without crossing any marked ridge or watershed,
we see it flowing south-westward towards the northern one of the two
breaches in the western mountainous boundary; and lastly, again without any
ridge, it flows towards the southern breach in these same mountains. Hence
the surface of this one basin-like plain, appearing to the eye so level,
has been modelled with great nicety, so that the drainage, without any
conspicuous watersheds, is directed towards three openings in the
encircling mountains. ((It appears from Captain Herbert's account of the
Diluvium of the Himalaya, "Gleanings of Science" Calcutta volume 2 page
164, that precisely similar remarks apply to the drainage of the plains or
valleys between those great mountains.) The streams flowing from the
southern basin-like plains, after passing through the breaches to the west,
unite and form the river Rapel, which enters the Pacific near Navidad. I
followed the southernmost branch of this river, and found that the basin or
plain of San Fernando is continuously and smoothly united with those
plains, which were described in the Second Chapter, as being worn near the
coast into successive cave-eaten escarpments, and still nearer to the
coast, as being strewed with upraised recent marine remains.

I might have given descriptions of numerous other plains of the same
general form, some at the foot of the Cordillera, some near the coast, and
some halfway between these points. I will allude only to one other, namely,
the plain of Uspallata, lying on the eastern or opposite side of the
Cordillera, between that great range and the parallel lower range of
Uspallata. According to Miers, its surface is 6,000 feet above the level of
the sea: it is from ten to fifteen miles in width, and is said to extend
with an unbroken surface for 180 miles northwards: it is drained by two
rivers passing through breaches in the mountains to the east. On the banks
of the River Mendoza it is seen to be composed of a great accumulation of
stratified shingle, estimated at 400 feet in thickness. In general
appearance, and in numerous points of structure, this plain closely
resembles those of Chile.

The origin and manner of formation of the thick beds of gravel, sandy clay,
volcanic detritus, and calcareous tuff, composing these basin-like plains,
is very important; because, as we shall presently show, they send arms or
fringes far up the main valleys of the Cordillera. Many of the inhabitants
believe that these plains were once occupied by lakes, suddenly drained;
but I conceive that the number of the separate breaches at nearly the same
level in the mountains surrounding them quite precludes this idea. Had not
such distinguished naturalists as MM. Meyen and Gay stated their belief
that these deposits were left by great debacles rushing down from the
Cordillera, I should not have noticed a view, which appears to me from many
reasons improbable in the highest degree--namely, from the vast
accumulation of WELL-ROUNDED PEBBLES--their frequent stratification with
layers of sand--the overlying beds of calcareous tuff--this same substance
coating and uniting the fragments of rock on the hummocks in the plain of
Santiago--and lastly even from the worn, rounded, and much denuded state of
these hummocks, and of the headlands which project from the surrounding
mountains. On the other hand, these several circumstances, as well as the
continuous union of the basins at the foot of the Cordillera, with the
great plain of the Rio Rapel which still retains the marks of sea-action at
various levels, and their general similarity in form and composition with
the many plains near the coast, which are either similarly marked or are
strewed with upraised marine remains, fully convince me that the mountains
bounding these basin-plains were breached, their islet-like projecting
rocks worn, and the loose stratified detritus forming their now level
surfaces deposited, by the sea, as the land slowly emerged. It is hardly
possible to state too strongly the perfect resemblance in outline between
these basin-like, long, and narrow plains of Chile (especially when in the
early morning the mists hanging low represented water), and the creeks and
fiords now intersecting the southern and western shores of the continent.
We can on this view of the sea, when the land stood lower, having long and
tranquilly occupied the spaces between the mountain-ranges, understand how
the boundaries of the separate basins were breached in more than one place;
for we see that this is the general character of the inland bays and
channels of Tierra del Fuego; we there, also, see in the sawing action of
the tides, which flow with great force in the cross channels, a power
sufficient to keep the breaches open as the land emerged. We can further
see that the waves would naturally leave the smooth bottom of each great
bay or channel, as it became slowly converted into land, gently inclined to
as many points as there were mouths, through which the sea finally
retreated, thus forming so many watersheds, without any marked ridges, on a
nearly level surface. The absence of marine remains in these high inland
plains cannot be properly adduced as an objection to their marine origin:
for we may conclude, from shells not being found in the great shingle beds
of Patagonia, though copiously strewed on their surfaces, and from many
other analogous facts, that such deposits are eminently unfavourable for
the embedment of such remains; and with respect to shells not being found
strewed on the surface of these basin-like plains, it was shown in the last
chapter that remains thus exposed in time decay and disappear.

(FIGURE 13. SECTION OF THE PLAIN AT THE EASTERN FOOT OF THE CHILEAN
CORDILLERA.

From Cordillera (left) through Talus-plain and Level surface, 2,700 feet
above sea, to Gravel terraces (right).)

I observed some appearances on the plains at the eastern and opposite foot
of the Cordillera which are worth notice, as showing that the sea there
long acted at nearly the same level as on the basin-plains of Chile. The
mountains on this eastern side are exceedingly abrupt; they rise out of a
smooth, talus-like, very gentle, slope, from five to ten miles in width (as
represented in Figure 13), entirely composed of perfectly rounded pebbles,
often white-washed with an aluminous substance like decomposed feldspar.
This sloping plain or talus blends into a perfectly flat space a few miles
in width, composed of reddish impure clay, with small calcareous
concretions as in the Pampean deposit,--of fine white sand with small
pebbles in layers,--and of the above-mentioned white aluminous earth, all
interstratified together. This flat space runs as far as Mendoza, thirty
miles northward, and stands probably at about the same height, namely,
2,700 feet (Pentland and Miers) above the sea. To the east it is bounded by
an escarpment, eighty feet in height, running for many miles north and
south, and composed of perfectly round pebbles, and loose, white-washed, or
embedded in the aluminous earth: behind this escarpment there is a second
and similar one of gravel. Northward of Mendoza, these escarpments become
broken and quite obliterated; and it does not appear that they ever
enclosed a lake-like area: I conclude, therefore, that they were formed by
the sea, when it reached the foot of the Cordillera, like the similar
escarpments occurring at so many points on the coasts of Chile and
Patagonia.

The talus-like plain slopes up with a smooth surface into the great dry
valleys of the Cordillera. On each hand of the Portillo valley, the
mountains are formed of red granite, mica-slate, and basalt, which all have
suffered a truly astonishing amount of denudation; the gravel in the
valley, as well as on the talus-like plain in front of it, is composed of
these rocks; but at the mouth of the valley, in the middle (height probably
about three thousand five hundred feet above the sea), a few small isolated
hillocks of several varieties of porphyry project, round which, on all
sides, smooth and often white-washed pebbles of these same porphyries, to
the exclusion of all others, extend to a circumscribed distance. Now, it is
difficult to conceive any other agency, except the quiet and long-continued
action of the sea on these hillocks, which could have rounded and
whitewashed the fragments of porphyry, and caused them to radiate from such
small and quite insignificant centres, in the midst of that vast stream of
stones which has descended from the main Cordillera.

SLOPING TERRACES OF GRAVEL IN THE VALLEYS OF THE CORDILLERA.

(FIGURE 14. GROUND-PLAN OF A BIFURCATING VALLEY IN THE CORDILLERA, bordered
by smooth, sloping gravel-fringes (AA), worn along the course of the river
into cliffs.)

All the main valleys on both flanks of the Chilean Cordillera have formerly
had, or still have, their bottoms filled up to a considerable thickness by
a mass of rudely stratified shingle. In Central Chile the greater part of
this mass has been removed by the torrents; cliff-bounded fringes, more or
less continuous, being left at corresponding heights on both sides of the
valleys. These fringes, or as they may be called terraces, have a smooth
surface, and as the valleys rise, they gently rise with them: hence they
are easily irrigated, and afford great facilities for the construction of
the roads. From their uniformity, they give a remarkable character to the
scenery of these grand, wild, broken valleys. In width, the fringes vary
much, sometimes being only broad enough for the roads, and sometimes
expanding into narrow plains. Their surfaces, besides gently rising up the
valley, are slightly inclined towards its centre in such a manner as to
show that the whole bottom must once have been filled up with a smooth and
slightly concave mass, as still are the dry unfurrowed valleys of Northern
Chile. Where two valleys unite into one, these terraces are particularly
well exhibited, as is represented in Figure 14. The thickness of the gravel
forming these fringes, on a rude average, may be said to vary from thirty
to sixty or eighty feet; but near the mouths of the valleys it was in
several places from two to three hundred feet. The amount of matter removed
by the torrents has been immense; yet in the lower parts of the valleys the
terraces have seldom been entirely worn away on either side, nor has the
solid underlying rock been reached: higher up the valleys, the terraces
have frequently been removed on one or the other side, and sometimes on
both sides; but in this latter case they reappear after a short interval on
the line, which they would have held had they been unbroken. Where the
solid rock has been reached, it has been cut into deep and narrow gorges.
Still higher up the valleys, the terraces gradually become more and more
broken, narrower, and less thick, until, at a height of from seven to nine
thousand feet, they become lost, and blended with the piles of fallen
detritus.

I carefully examined in many places the state of the gravel, and almost
everywhere found the pebbles equally and perfectly rounded, occasionally
with great blocks of rock, and generally distinctly stratified, often with
parting seams of sand. The pebbles were sometimes coated with a white
aluminous, and less frequently with a calcareous, crust. At great heights
up the valleys the pebbles become less rounded; and as the terraces become
obliterated, the whole mass passes into the nature of ordinary detritus. I
was repeatedly struck with the great difference between this detritus high
up the valleys, and the gravel of the terraces low down, namely, in the
greater number of the quite angular fragments in the detritus,--in the
unequal degree to which the other fragments have been rounded,--in the
quantity of associated earth,--in the absence of stratification,--and in
the irregularity of the upper surfaces. This difference was likewise well
shown at points low down the valleys, where precipitous ravines, cutting
through mountains of highly coloured rock, have thrown down wide, fan-
shaped accumulations of detritus on the terraces: in such cases, the line
of separation between the detritus and the terrace could be pointed out to
within an inch or two; the detritus consisting entirely of angular and only
partially rounded fragments of the adjoining coloured rocks; the stratified
shingle (as I ascertained by close inspection, especially in one case, in
the valley of the River Mendoza) containing only a small proportion of
these fragments, and those few well rounded.

I particularly attended to the appearance of the terraces where the valleys
made abrupt and considerable bends, but I could perceive no difference in
their structure: they followed the bends with their usual nearly equable
inclination. I observed, also, in several valleys, that wherever large
blocks of any rock became numerous, either on the surface of the terrace or
embedded in it, this rock soon appeared higher up in situ: thus I have
noticed blocks of porphyry, of andesitic syenite, of porphyry and of
syenite, alternately becoming numerous, and in each case succeeded by
mountains thus constituted. There is, however, one remarkable exception to
this rule; for along the valley of the Cachapual, M. Gay found numerous
large blocks of white granite, which does not occur in the neighbourhood. I
observed these blocks, as well as others of andesitic syenite (not
occurring here in situ), near the baths of Cauquenes at a height of between
two and three hundred feet above the river, and therefore quite above the
terrace or fringe which borders that river; some miles up the valleys there
were other blocks at about the same height. I also noticed, at a less
height, just above the terrace, blocks of porphyries (apparently not found
in the immediately impending mountains), arranged in rude lines, as on a
sea-beach. All these blocks were rounded, and though large, not gigantic,
like the true erratic boulders of Patagonia and Fuegia. M. Gay states that
the granite does not occur in situ within a distance of twenty leagues
("Annales des Science Nat. " 1 series tome 28. M. Gay, as I was informed,
penetrated the Cordillera by the great oblique valley of Los Cupressos, and
not by the most direct line.); I suspect, for several reasons, that it will
ultimately be found at a much less distance, though certainly not in the
immediate neighbourhood. The boulders found by MM. Meyen and Gay on the
upper plain of San Fernando (mentioned in a previous note) probably belong
to this same class of phenomena.

These fringes of stratified gravel occur along all the great valleys of the
Cordillera, as well as along their main branches; they are strikingly
developed in the valleys of the Maypu, Mendoza, Aconcagua, Cachapual, and
according to Meyen, in the Tinguirica. ("Reise" etc. Th. 1 s. 302.) In the
valleys, however, of Northern Chile, and in some on the eastern flank of
the Cordillera, as in the Portillo Valley, where streams have never flowed,
or are quite insignificant in volume, the presence of a mass of stratified
gravel can be inferred only from the smooth slightly concave form of the
bottom. One naturally seeks for some explanation of so general and striking
a phenomenon; that the matter forming the fringes along the valleys, or
still filling up their entire beds, has not fallen from the adjoining
mountains like common detritus, is evident from the complete contrast in
every respect between the gravel and the piles of detritus, whether seen
high up the valleys on their sides, or low down in front of the more
precipitous ravines; that the matter has not been deposited by debacles,
even if we could believe in debacles having rushed down EVERY valley, and
all their branches, eastward and westward from the central pinnacles of the
Cordillera, we must admit from the following reasons,--from the distinct
stratification of the mass,--its smooth upper surface,--the well-rounded
and sometimes encrusted state of the pebbles, so different from the loose
debris on the mountains,--and especially from the terraces preserving their
uniform inclination round the most abrupt bends. To suppose that as the
land now stands, the rivers deposited the shingle along the course of every
valley, and all their main branches, appears to me preposterous, seeing
that these same rivers not only are now removing and have removed much of
this deposit, but are everywhere tending to cut deep and narrow gorges in
the hard underlying rocks.

I have stated that these fringes of gravel, the origin of which are
inexplicable on the notion of debacles or of ordinary alluvial action, are
directly continuous with the similarly-composed basin-like plains at the
foot of the Cordillera, which, from the several reasons before assigned, I
cannot doubt were modelled by the agency of the sea. Now if we suppose that
the sea formerly occupied the valleys of the Chilean Cordillera, in
precisely the same manner as it now does in the more southern parts of the
continent, where deep winding creeks penetrate into the very heart of, and
in the case of Obstruction Sound quite through, this great range; and if we
suppose that the mountains were upraised in the same slow manner as the
eastern and western coasts have been upraised within the recent period,
then the origin and formation of these sloping, terrace-like fringes of
gravel can be simply explained. For every part of the bottom of each valley
will, on this view, have long stood at the head of a sea creek, into which
the then existing torrents will have delivered fragments of rocks, where,
by the action of the tides, they will have been rolled, sometimes
encrusted, rudely stratified, and the whole surface levelled by the
blending together of the successive beach lines. (Sloping terraces of
precisely similar structure have been described by me "Philosophical
Transactions" 1839 page 58, in the valleys of Lochaber in Scotland, where,
at higher levels, the parallel roads of Glen Roy show the marks of the long
and quiet residence of the sea. I have no doubt that these sloping terraces
would have been present in the valleys of most of the European ranges, had
not every trace of them, and all wrecks of sea-action, been swept away by
the glaciers which have since occupied them. I have shown that this is the
case with the mountains ("London and Edinburgh Philosophical Journal"
volume 21 page 187) of North Wales.) As the land rose, the torrents in
every valley will have tended to have removed the matter which just before
had been arrested on, or near, the beach-lines; the torrents, also, having
continued to gain in force by the continued elevation increasing their
total descent from their sources to the sea. This slow rising of the
Cordillera, which explains so well the otherwise inexplicable origin and
structure of the terraces, judging from all known analogies, will probably
have been interrupted by many periods of rest; but we ought not to expect
to find any evidence of these periods in the structure of the gravel-
terraces: for, as the waves at the heads of deep creeks have little erosive
power, so the only effect of the sea having long remained at the same level
will be that the upper parts of the creeks will have become filled up at
such periods to the level of the water with gravel and sand; and that
afterwards the rivers will have thrown down on the filled-up parts a talus
of similar matter, of which the inclination (as at the head of a partially
filled-up lake) will have been determined by the supply of detritus, and
the force of the stream. (I have attempted to explain this process in a
more detailed manner, in a letter to Mr. Maclaren, published in the
"Edinburgh New Philosophical Journal" volume 35 page 288.) Hence, after the
final conversion of the creeks into valleys, almost the only difference in
the terraces at those points at which the sea stood long, will be a
somewhat more gentle inclination, with river-worn instead of sea-worn
detritus on the surface.

I know of only one difficulty on the foregoing view, namely, the far-
transported blocks of rock high on the sides of the valley of the
Cachapual: I will not attempt any explanation of this phenomenon, but I may
state my belief that a mountain-ridge near the Baths of Cauquenes has been
upraised long subsequently to all the other ranges in the neighbourhood,
and that when this was effected the whole face of the country must have
been greatly altered. In the course of ages, moreover, in this and other
valleys, events may have occurred like, but even on a grander scale than,
that described by Molina, when a slip during the earthquake of 1762 banked
up for ten days the great River Lontue, which then bursting its barrier
"inundated the whole country," and doubtless transported many great
fragments of rock. ("Compendio de la Hist." etc. etc. tome 1 page 30. M.
Brongniart, in his report on M. Gay's labours "Annales des Sciences" 1833,
considers that the boulders in the Cachapual belong to the same class with
the erratic boulders of Europe. As the blocks which I saw are not gigantic,
and especially as they are not angular, and as they have not been
transported fairly across low spaces or wide valleys, I am unwilling to
class them with those which, both in the northern and southern hemisphere
"Geological Transactions" volume 6 page 415, have been transported by ice.
It is to be hoped that when M. Gay's long-continued and admirable labours
in Chile are published, more light will be thrown on this subject. However,
the boulders may have been primarily transported; the final position of
those of porphyry, which have been described as arranged at the foot of the
mountain in rude lines, I cannot doubt, has been due to the action of waves
on a beach. The valley of the Cachapual, in the part where the boulders
occur, bursts through the high ridge of Cauquenes, which runs parallel to,
but at some distance from, the Cordillera. This ridge has been subjected to
excessive violence; trachytic lava has burst from it, and hot springs yet
flow at its base. Seeing the enormous amount of denudation of solid rock in
the upper and much broader parts of this valley where it enters the
Cordillera, and seeing to what extent the ridge of Cauquenes now protects
the great range, I could not help believing (as alluded to in the text)
that this ridge with its trachytic eruptions had been thrown up at a much
later period than the Cordillera. If this has been the case, the boulders,
after having been transported to a low level by the torrents (which exhibit
in every valley proofs of their power of moving great fragments), may have
been raised up to their present height, with the land on which they
rested.) Finally, notwithstanding this one case of difficulty, I cannot
entertain any doubt, that these terrace-like fringes, which are
continuously united with the basin-shaped plains at the foot of the
Cordillera, have been formed by the arrestment of river-borne detritus at
successive levels, in the same manner as we see now taking place at the
heads of all those many, deep, winding fiords intersecting the southern
coasts. To my mind, this has been one of the most important conclusions to
which my observations on the geology of South America have led me; for we
thus learn that one of the grandest and most symmetrical mountain-chains in
the world, with its several parallel lines, has been together uplifted in
mass between seven and nine thousand feet, in the same gradual manner as
have the eastern and western coasts within the recent period. (I do not
wish to affirm that all the lines have been uplifted quite equally; slight
differences in the elevation would leave no perceptible effect on the
terraces. It may, however, be inferred, perhaps with one exception, that
since the period when the sea occupied these valleys, the several ranges
have not been dislocated by GREAT and ABRUPT faults or upheavals; for if
such had occurred, the terraces of gravel at these points would not have
been continuous. The one exception is at the lower end of a plain in the
Valle del Yeso (a branch of the Maypu), where, at a great height, the
terraces and valley appear to have been broken through by a line of
upheaval, of which the evidence is plain in the adjoining mountains; this
dislocation, perhaps, occurred AFTER THE ELEVATION of this part of the
valley above the level of the sea. The valley here is almost blocked up by
a pile about one thousand feet in thickness, formed, as far as I could
judge, from three sides, entirely, or at least in chief part, of gravel and
detritus. On the south side, the river has cut quite through this mass; on
the northern side, and on the very summit, deep ravines, parallel to the
line of the valley, are worn, as if the drainage from the valley above had
passed by these two lines before following its present course.)

FORMATION OF VALLEYS.

The bulk of solid rock which has been removed in the lower parts of the
valleys of the Cordillera has been enormous. It is only by reflecting on
such cases as that of the gravel beds of Patagonia, covering so many
thousand square leagues of surface, and which, if heaped into a ridge,
would form a mountain-range almost equal to the Cordillera, that the amount
of denudation becomes credible. The valleys within this range often follow
anticlinal but rarely synclinal lines; that is, the strata on the two sides
more often dip from the line of valley than towards it. On the flanks of
the range, the valleys most frequently run neither along anticlinal nor
synclinal axes, but along lines of flexure or faults: that is, the strata
on both sides dip in the same direction, but with different, though often
only slightly different, inclinations. As most of the nearly parallel
ridges which together form the Cordillera run approximately north and
south, the east and west valleys cross them in zig-zag lines, bursting
through the points where the strata have been least inclined. No doubt the
greater part of the denudation was affected at the periods when tidal-
creeks occupied the valleys, and when the outer flanks of the mountains
were exposed to the full force of an open ocean. I have already alluded to
the power of the tidal action in the channels connecting great bays; and I
may here mention that one of the surveying vessels in a channel of this
kind, though under sail, was whirled round and round by the force of the
current. We shall hereafter see, that of the two main ridges forming the
Chilean Cordillera, the eastern and loftiest one owes the greater part of
its ANGULAR upheaval to a period subsequent to the elevation of the western
ridge; and it is likewise probable that many of the other parallel ridges
have been angularly upheaved at different periods; consequently many parts
of the surfaces of these mountains must formerly have been exposed to the
full force of the waves, which, if the Cordillera were now sunk into the
sea, would be protected by parallel chains of islands. The torrents in the
valleys certainly have great power in wearing the rocks; as could be told
by the dull rattling sound of the many fragments night and day hurrying
downwards; and as was attested by the vast size of certain fragments, which
I was assured had been carried onwards during floods; yet we have seen in
the lower parts of the valleys, that the torrents have seldom removed all
the sea-checked shingle forming the terraces, and have had time since the
last elevation in mass only to cut in the underlying rocks, gorges, deep
and narrow, but quite insignificant in dimensions compared with the entire
width and depth of the valleys.

Along the shores of the Pacific, I never ceased during my many and long
excursions to feel astonished at seeing every valley, ravine, and even
little inequality of surface, both in the hard granitic and soft tertiary
districts, retaining the exact outline, which they had when the sea left
their surfaces coated with organic remains. When these remains shall have
decayed, there will be scarcely any difference in appearance between this
line of coast-land and most other countries, which we are accustomed to
believe have assumed their present features chiefly through the agency of
the weather and fresh-water streams. In the old granitic districts, no
doubt it would be rash to attribute all the modifications of outline
exclusively to the sea-action; for who can say how often this lately
submerged coast may not previously have existed as land, worn by running
streams and washed by rain? This source of doubt, however, does not apply
to the districts superficially formed of the modern tertiary deposits. The
valleys worn by the sea, through the softer formations, both on the
Atlantic and Pacific sides of the continent, are generally broad, winding,
and flat-bottomed: the only district of this nature now penetrated by arms
of the sea, is the island of Chiloe.

Finally, the conclusion at which I have arrived, with respect to the
relative powers of rain and sea water on the land, is, that the latter is
far the most efficient agent, and that its chief tendency is to widen the
valleys; whilst torrents and rivers tend to deepen them, and to remove the
wreck of the sea's destroying action. As the waves have more power, the
more open and exposed the space may be, so will they always tend to widen
more and more the mouths of valleys compared with their upper parts: hence,
doubtless, it is, that most valleys expand at their mouths,--that part, at
which the rivers flowing in them, generally have the least wearing power.

When reflecting on the action of the sea on the land at former levels, the
effect of the great waves, which generally accompany earthquakes, must not
be overlooked: few years pass without a severe earthquake occurring on some
part of the west coast of South America; and the waves thus caused have
great power. At Concepcion, after the shock of 1835, I saw large slabs of
sandstone, one of which was six feet long, three in breadth, and two in
thickness, thrown high up on the beach; and from the nature of the marine
animals still adhering to it, it must have been torn up from a considerable
depth. On the other hand, at Callao, the recoil-wave of the earthquake of
1746 carried great masses of brickwork, between three and four feet square,
some way out seaward. During the course of ages, the effect thus produced
at each successive level, cannot have been small; and in some of the
tertiary deposits on this line of coast, I observed great boulders of
granite and other neighbouring rocks, embedded in fine sedimentary layers,
the transportal of which, except by the means of earthquake-waves, always
appeared to me inexplicable.

SUPERFICIAL SALINE DEPOSITS.

This subject may be here conveniently treated of: I will begin with the
most interesting case, namely, the superficial saline beds near Iquique in
Peru. The porphyritic mountains on the coast rise abruptly to a height of
between one thousand nine hundred and three thousand feet: between their
summits and an inland plain, on which the celebrated deposit of nitrate of
soda lies, there is a high undulatory district, covered by a remarkable
superficial saliferous crust, chiefly composed of common salt, either in
white, hard, opaque nodules, or mingled with sand, in this latter case
forming a compact sandstone. This saliferous superficial crust extends from
the edge of the coast-escarpment, over the whole face of the country; but
never attains, as I am assured by Mr. Bollaert (long resident here) any
great thickness. Although a very slight shower falls only at intervals of
many years, yet small funnel-shaped cavities show that the salt has been in
some parts dissolved. (It is singular how slowly, according to the
observations of M. Cordier on the salt-mountain of Cardona in Spain "Ann.
des Mines, Translation of Geolog. Mem." by De la Beche page 60, salt is
dissolved, where the amount of rain is supposed to be as much as 31.4 of an
inch in the year. It is calculated that only five feet in thickness is
dissolved in the course of a century.) In several places I saw large
patches of sand, quite moist, owing to the quantity of muriate of lime (as
ascertained by Mr. T. Reeks) contained in them. From the compact salt-
cemented sand being either red, purplish, or yellow, according to the
colour of the rocky strata on which it rested, I imagined that this
substance had probably been derived through common alluvial action from the
layers of salt which occur interstratified in the surrounding mountains
("Journal of Researches" page 444 first edition.): but from the interesting
details given by M. d'Orbigny, and from finding on a fresh examination of
this agglomerated sand, that it is not irregularly cemented, but consists
of thin layers of sand of different tints of colour, alternating with
excessively fine parallel layers of salt, I conclude that it is not of
alluvial origin. M. d'Orbigny observed analogous saline beds extending from
Cobija for five degrees of latitude northward, and at heights varying from
six hundred to nine hundred feet ("Voyage" etc. page 102. M. d'Orbigny
found this deposit intersected, in many places, by deep ravines, in which
there was no salt. Streams must once, though historically unknown, have
flowed in them; and M. d'Orbigny argues from the presence of undissolved
salt over the whole surrounding country, that the streams must have arisen
from rain or snow having fallen, not in the adjoining country, but on the
now arid Cordillera. I may remark, that from having observed ruins of
Indian buildings in absolutely sterile parts of the Chilian Cordillera
("Journal" 2nd edition page 357), I am led to believe that the climate, at
a time when Indian man inhabited this part of the continent, was in some
slight degree more humid than it is at present.): from finding recent sea-
shells strewed on these saliferous beds, and under them, great well-rounded
blocks, exactly like those on the existing beach, he believes that the
salt, which is invariably superficial, has been left by the evaporation of
the sea-water. This same conclusion must, I now believe, be extended to the
superficial saliferous beds of Iquique, though they stand about three
thousand feet above the level of the sea.

Associated with the salt in the superficial beds, there are numerous, thin,
horizontal layers of impure, dirty-white, friable, gypseous and calcareous
tuffs. The gypseous beds are very remarkable, from abounding with, so as
sometimes to be almost composed of, irregular concretions, from the size of
an egg to that of a man's head, of very hard, compact, heavy gypsum, in the
form of anhydrite. This gypsum contains some foreign particles of stone; it
is stained, judging from its action with borax, with iron, and it exhales a
strong aluminous odour. The surfaces of the concretions are marked by
sharp, radiating, or bifurcating ridges, as if they had been (but not
really) corroded: internally they are penetrated by branching veins (like
those of calcareous spar in the septaria of the London clay) of pure white
anhydrite. These veins might naturally have been thought to have been
formed by subsequent infiltration, had not each little embedded fragment of
rock been likewise edged in a very remarkable manner by a narrow border of
the same white anhydrite: this shows that the veins must have been formed
by a process of segregation, and not of infiltration. Some of the little
included and CRACKED fragments of foreign rock are penetrated by the
anhydrite, and portions have evidently been thus mechanically displaced: at
St. Helena, I observed that calcareous matter, deposited by rain water,
also had the power to separate small fragments of rock from the larger
masses. ("Volcanic Islands" etc. page 87.) I believe the superficial
gypseous deposit is widely extended: I received specimens of it from
Pisagua, forty miles north of Iquique, and likewise from Arica, where it
coats a layer of pure salt. M. d'Orbigny found at Cobija a bed of clay,
lying above a mass of upraised recent shells, which was saturated with
sulphate of soda, and included thin layers of fibrous gypsum. ("Voyage
Geolog." etc. page 95.) These widely extended, superficial, beds of salt
and gypsum, appear to me an interesting geological phenomenon, which could
be presented only under a very dry climate.

The plain or basin, on the borders of which the famous bed of nitrate of
soda lies, is situated at the distance of about thirty miles from the sea,
being separated from it by the saliferous district just described. It
stands at a height of 3,300 feet; its surface is level, and some leagues in
width; it extends forty miles northward, and has a total length (as I was
informed by Mr. Belford Wilson, the Consul-General at Lima) of 420 miles.
In a well near the works, thirty-six yards in depth, sand, earth, and a
little gravel were found: in another well, near Almonte, fifty yards deep,
the whole consisted, according to Mr. Blake, of clay, including a layer of
sand two feet thick, which rested on fine gravel, and this on coarse
gravel, with large rounded fragments of rock. (See an admirable paper
"Geological and Miscellaneous Notices of Tarapaca" in "Silliman's American
Journal" volume 44 page 1.) In many parts of this now utterly desert plain,
rushes and large prostrate trees in a hardened state, apparently Mimosas,
are found buried, at a depth from three to six feet; according to Mr.
Blake, they have all fallen to the south-west. The bed of nitrate of soda
is said to extend for forty to fifty leagues along the western margin of
the plain, but is not found in its central parts: it is from two to three
feet in thickness, and is so hard that it is generally blasted with
gunpowder; it slopes gently upwards from the edge of the plain to between
ten and thirty feet above its level. It rests on sand in which, it is said,
vegetable remains and broken shells have been found; shells have also been
found, according to Mr. Blake, both on and in the nitrate of soda. It is
covered by a superficial mass of sand, containing nodules of common salt,
and, as I was assured by a miner, much soft gypseous matter, precisely like
that in the superficial crust already described: certainly this crust, with
its characteristic concretions of anhydrite, comes close down to the edge
of the plain.

The nitrate of soda varies in purity in different parts, and often contains
nodules of common salt. According to Mr. Blake, the proportion of nitrate
of soda varies from 20 to 75 per cent. An analysis by Mr. A. Hayes, of an
average specimen, gave:--

Nitrate of Soda.... 64.98
Sulphate of Soda.... 3.00
Chloride of Soda... 28.69
Iodic Salts......... 0.63
Shells and Marl..... 2.60
                    99.90

The "mother-water" at some of the refineries is very rich in iodic salts,
and is supposed to contain much muriate of lime. ("Literary Gazette" 1841
page 475.) In an unrefined specimen brought home by myself, Mr. T. Reeks
has ascertained that the muriate of lime is very abundant. With respect to
the origin of this saline mass, from the manner in which the gently
inclined, compact bed follows for so many miles the sinuous margin of the
plain, there can be no doubt that it was deposited from a sheet of water:
from the fragments of embedded shells, from the abundant iodic salts, from
the superficial saliferous crust occurring at a higher level and being
probably of marine origin, and from the plain resembling in form those of
Chile and that of Uspallata, there can be little doubt that this sheet of
water was, at least originally, connected with the sea. (From an official
document, shown me by Mr. Belford Wilson, it appears that the first export
of nitrate of soda to Europe was in July 1830, on French account, in a
British ship:--

In year, the entire export was in Quintals.
 1830............................ 17,300
 1831............................ 40,885
 1832............................ 51,400
 1833............................ 91,335
 1834........................... 149,538
The Spanish quintal nearly equals 100 English pounds.)

THIN, SUPERFICIAL, SALINE INCRUSTATIONS.

These saline incrustations are common in many parts of America: Humboldt
met with them on the tableland of Mexico, and the Jesuit Falkner and other
authors state that they occur at intervals over the vast plains extending
from the mouth of the Plata to Rioja and Catamarca. (Azara "Travels" volume
1 page 55, considers that the Parana is the eastern boundary of the
saliferous region; but I heard of "salitrales" in the Province of Entre
Rios.) Hence it is that during droughts, most of the streams in the Pampas
are saline. I nowhere met with these incrustations so abundantly as near
Bahia Blanca: square miles of the mud-flats, which near that place are
raised only a few feet above the sea, just enough to protect them from
being overflowed, appear, after dry weather, whiter than the ground after
the thickest hoar-frost. After rain the salts disappear, and every puddle
of water becomes highly saline; as the surface dries, the capillary action
draws the moisture up pieces of broken earth, dead sticks, and tufts of
grass, where the salt effloresces. The incrustation, where thickest, does
not exceed a quarter of an inch. M. Parchappe has analysed it (M. d'Orbigny
"Voyage" etc. Part. Hist. tome 1 page 664.); and finds that the specimens
collected at the extreme head of the low plain, near the River Manuello,
consist of 93 per cent of sulphate of soda, and 7 of common salt; whilst
the specimens taken close to the coast contain only 63 per cent of the
sulphate, and 37 of the muriate of soda. This remarkable fact, together
with our knowledge that the whole of this low muddy plain has been covered
by the sea within the recent period, must lead to the suspicion that the
common salt, by some unknown process, becomes in time changed into the
sulphate. Friable, calcareous matter is here abundant, and the case of the
apparent double decomposition of the shells and salt on San Lorenzo, should
not be forgotten.

The saline incrustations, near Bahia Blanca, are not confined to, though
most abundant on, the low muddy flats; for I noticed some on a calcareous
plain between thirty and forty feet above the sea, and even a little occurs
in still higher valleys. Low alluvial tracts in the valleys of the Rivers
Negro and Colorado are also encrusted, and in the latter valley such spaces
appeared to be occasionally overflowed by the river. I observed saline
incrustations in some of the valleys of Southern Patagonia. At Port Desire
a low, flat, muddy valley was thickly incrusted by salts, which on analysis
by Mr. T. Reeks, are found to consist of a mixture of sulphate and muriate
of soda, with carbonate of lime and earthy matter. On the western side of
the continent, the southern coasts are much too humid for this phenomenon;
but in Northern Chile I again met with similar incrustations. On the
hardened mud, in parts of the broad, flat-bottomed valley of Copiapo, the
saline matter encrusts the ground to the thickness of some inches:
specimens, sent by Mr. Bingley to Apothecaries' Hall for analysis, were
said to consist of carbonate and sulphate of soda. Much sulphate of soda is
found in the desert of Atacama. In all parts of South America, the saline
incrustations occur most frequently on low damp surfaces of mud, where the
climate is rather dry; and these low surfaces have, in almost every case,
been upraised above the level of the sea, within the recent period.

SALT-LAKES OF PATAGONIA AND LA PLATA.

Salinas, or natural salt-lakes, occur in various formations on the eastern
side of the continent,--in the argillaceo-calcareous deposit of the Pampas,
in the sandstone of the Rio Negro, where they are very numerous, in the
pumiceous and other beds of the Patagonian tertiary formation, and in small
primary districts in the midst of this latter formation. Port S. Julian is
the most southerly point (latitude 49 degrees to 50 degrees) at which
salinas are known to occur. (According to Azara "Travels" volume 1 page 56,
there are salt-lakes as far north as Chaco (latitude 25 degrees), on the
banks of the Vermejo. The salt-lakes of Siberia appear (Pallas "Travels"
English Translation volume 1 page 284) to occur in very similar depressions
to those of Patagonia.) The depressions, in which these salt-lakes lie, are
from a few feet to sixty metres, as asserted by M. d'Orbigny, below the
surface of the surrounding plains ("Voyage Geolog." page 63.); and,
according to this same author, near the Rio Negro they all trend, either in
the N.E. and S.W. or in E. and W. lines, coincident with the general slope
of the plain. These depressions in the plain generally have one side lower
than the others, but there are no outlets for drainage. Under a less dry
climate, an outlet would soon have been formed, and the salt washed away.
The salinas occur at different elevations above the sea; they are often
several leagues in diameter; they are generally very shallow, but there is
a deep one in a quartz-rock formation near C. Blanco. In the wet season,
the whole, or a part, of the salt is dissolved, being redeposited during
the succeeding dry season. At this period the appearance of the snow-white
expanse of salt crystallised in great cubes, is very striking. In a large
salina, northward of the Rio Negro, the salt at the bottom, during the
whole year, is between two and three feet in thickness.

The salt rests almost always on a thick bed of black muddy sand, which is
fetid, probably from the decay of the burrowing worms inhabiting it.
(Professor Ehrenberg examined some of this muddy sand, but was unable to
find in it any infusoria.) In a salina, situated about fifteen miles above
the town of El Carmen on the Rio Negro, and three or four miles from the
banks of that river, I observed that this black mud rested on gravel with a
calcareous matrix, similar to that spread over the whole surrounding
plains: at Port S. Julian the mud, also, rested on the gravel: hence the
depressions must have been formed anteriorly to, or contemporaneously with,
the spreading out of the gravel. I was informed that one small salina
occurs in an alluvial plain within the valley of the Rio Negro, and
therefore its origin must be subsequent to the excavation of that valley.
When I visited the salina, fifteen miles above the town, the salt was
beginning to crystallise, and on the muddy bottom there were lying many
crystals, generally placed crossways of sulphate of soda (as ascertained by
Mr. Reeks), and embedded in the mud, numerous crystals of sulphate of lime,
from one to three inches in length: M. d'Orbigny states that some of these
crystals are acicular and more than even nine inches in length ("Voyage
Geolog." page 64.); others are macled and of great purity: those I found
all contained some sand in their centres. As the black and fetid sand
overlies the gravel, and that overlies the regular tertiary strata, I think
there can be no doubt that these remarkable crystals of sulphate of lime
have been deposited from the waters of the lake. The inhabitants call the
crystals of selenite, the padre del sal, and those of the sulphate of soda,
the madre del sal; they assured me that both are found under the same
circumstances in several of the neighbouring salinas; and that the sulphate
of soda is annually dissolved, and is always crystallised before the common
salt on the muddy bottom. (This is what might have been expected; for M.
Ballard asserts "Acad. des Sciences" October 7, 1844, that sulphate of soda
is precipitated from solution more readily from water containing muriate of
soda in excess, than from pure water.) The association of gypsum and salt
in this case, as well as in the superficial deposits of Iquique, appears to
me interesting, considering how generally these substances are associated
in the older stratified formations.

Mr. Reeks has analysed for me some of the salt from the salina near the Rio
Negro; he finds it composed entirely of chloride of sodium, with the
exception of 0.26 of sulphate of lime and of 0.22 of earthy matter: there
are no traces of iodic salts. Some salt from the salina Chiquitos, in the
Pampean formation, is equally pure. It is a singular fact, that the salt
from these salinas does not serve so well for preserving meat, as sea-salt
from the Cape de Verde Islands; and a merchant at Buenos Ayres told me that
he considered it as 50 per cent less valuable. The purity of the Patagonian
salt, or absence from it of those other saline bodies found in all sea-
water, is the only assignable cause for this inferiority; a conclusion
which is supported by the fact lately ascertained, that those salts answer
best for preserving cheese which contain most of the deliquescent
chlorides. ("Horticultural and Agricultural Gazette" 1845 page 93.) (It
would probably well answer for the merchants of Buenos Ayres (considering
the great consumption there of salt for preserving meat) to import the
deliquescent chlorides to mix with the salt from the salinas: I may call
attention to the fact, that at Iquique, a large quantity of muriate of
lime, left in the MOTHER-WATER during the refinement of the nitrate of
soda, is annually thrown away.)

With respect to the origin of the salt in the salinas, the foregoing
analysis seems opposed to the view entertained by M. d'Orbigny and others,
and which seems so probable considering the recent elevation of this line
of coast, namely, that it is due to the evaporation of sea-water and to the
drainage from the surrounding strata impregnated with sea-salt. I was
informed (I know not whether accurately) that on the northern side of the
salina on the Rio Negro, there is a small brine spring which flows at all
times of the year: if this be so, the salt in this case at least, probably
is of subterranean origin. It at first appears very singular that fresh
water can often be procured in wells, and is sometimes found in small
lakes, quite close to these salinas. (Sir W. Parish states "Buenos Ayres"
etc. pages 122 and 170, that this is the case near the great salinas
westward of the S. Ventana. I have seen similar statements in an ancient
MS. Journal lately published by S. Angelis. At Iquique, where the surface
is so thickly encrusted with saline matter, I tasted water only slightly
brackish, procured in a well thirty-six yards deep; but here one feels less
surprise at its presence, as pure water might percolate under ground from
the not very distant Cordillera.) I am not aware that this fact bears
particularly on the origin of the salt; but perhaps it is rather opposed to
the view of the salt having been washed out of the surrounding superficial
strata, but not to its having been the residue of sea-water, left in
depressions as the land was slowly elevated.


CHAPTER IV. ON THE FORMATIONS OF THE PAMPAS.

Mineralogical constitution.
Microscopical structure.
Buenos Ayres, shells embedded in tosca-rock.
Buenos Ayres to the Colorado.
San Ventana.
Bahia Blanca; M. Hermoso, bones and infusoria of; P. Alta, shells, bones,
and infusoria of; co-existence of the recent shells and extinct mammifers.
Buenos Ayres to Santa Fe.
Skeletons of Mastodon.
Infusoria.
Inferior marine tertiary strata, their age.
Horse's tooth.
BANDA ORIENTAL.
Superficial Pampean formation.
Inferior tertiary strata, variation of, connected with volcanic action;
Macrauchenia Patachonica at San Julian in Patagonia, age of, subsequent to
living mollusca and to the erratic block period.
SUMMARY.
Area of Pampean formation.
Theories of origin.
Source of sediment.
Estuary origin.
Contemporaneous with existing mollusca.
Relations to underlying tertiary strata.
Ancient deposit of estuary origin.
Elevation and successive deposition of the Pampean formation.
Number and state of the remains of mammifers; their habitation, food,
extinction, and range.
Conclusion.
Localities in Pampas at which mammiferous remains have been found.

The Pampean formation is highly interesting from its vast extent, its
disputed origin, and from the number of extinct gigantic mammifers embedded
in it. It has upon the whole a very uniform character: consisting of a more
or less dull reddish, slightly indurated, argillaceous earth or mud, often,
but not always, including in horizontal lines concretions of marl, and
frequently passing into a compact marly rock. The mud, wherever I examined
it, even close to the concretions, did not contain any carbonate of lime.
The concretions are generally nodular, sometimes rough externally,
sometimes stalactiformed; they are of a compact structure, but often
penetrated (as well as the mud) by hair-like serpentine cavities, and
occasionally with irregular fissures in their centres, lined with minute
crystals of carbonate of lime; they are of white, brown, or pale pinkish
tints, often marked by black dendritic manganese or iron; they are either
darker or lighter tinted than the surrounding mass; they contain much
carbonate of lime, but exhale a strong aluminous odour, and leave, when
dissolved in acids, a large but varying residue, of which the greater part
consists of sand. These concretions often unite into irregular strata; and
over very large tracts of country, the entire mass consists of a hard, but
generally cavernous marly rock: some of the varieties might be called
calcareous tuffs.

Dr. Carpenter has kindly examined under the microscope, sliced and polished
specimens of these concretions, and of the solid marl-rock, collected in
various places between the Colorado and Santa Fe Bajada. In the greater
number, Dr. Carpenter finds that the whole substance presents a tolerably
uniform amorphous character, but with traces of incipient crystalline
metamorphosis; in other specimens he finds microscopically minute rounded
concretions of an amorphous substance (resembling in size those in oolitic
rocks, but not having a concentric structure), united by a cement which is
often crystalline. In some, Dr. Carpenter can perceive distinct traces of
shells, corals, Polythalamia, and rarely of spongoid bodies. For the sake
of comparison, I sent Dr. Carpenter specimens of the calcareous rock,
formed chiefly of fragments of recent shells, from Coquimbo in Chile: in
one of these specimens, Dr. Carpenter finds, besides the larger fragments,
microscopical particles of shells, and a varying quantity of opaque
amorphous matter; in another specimen from the same bed, he finds the whole
composed of the amorphous matter, with layers showing indications of an
incipient crystalline metamorphosis: hence these latter specimens, both in
external appearance and in microscopical structure, closely resemble those
of the Pampas. Dr. Carpenter informs me that it is well known that chemical
precipitation throws down carbonate of lime in the opaque amorphous state;
and he is inclined to believe that the long-continued attrition of a
calcareous body in a state of crystalline or semi-crystalline aggregation
(as, for instance, in the ordinary shells of Mollusca, which, when sliced,
are transparent) may yield the same result. From the intimate relations
between all the Coquimbo specimens, I can hardly doubt that the amorphous
carbonate of lime in them has resulted from the attrition and decay of the
larger fragments of shell: whether the amorphous matter in the marly rocks
of the Pampas has likewise thus originated, it would be hazardous to
conjecture.

For convenience' sake, I will call the marly rock by the name given to it
by the inhabitants, namely, Tosca-rock; and the reddish argillaceous earth,
Pampean mud. This latter substance, I may mention, has been examined for me
by Professor Ehrenberg, and the result of his examination will be given
under the proper localities.

I will commence my descriptions at a central spot, namely, at Buenos Ayres,
and thence proceed first southward to the extreme limit of the deposit, and
afterwards northward. The plain on which Buenos Ayres stands is from thirty
to forty feet in height. The Pampean mud is here of a rather pale colour,
and includes small nearly white nodules, and other irregular strata of an
unusually arenaceous variety of tosca-rock. In a well at the depth of
seventy feet, according to Ignatio Nunez, much tosca-rock was met with, and
at several points, at one hundred feet deep, beds of sand have been found.
I have already given a list of the recent marine and estuary shells found
in many parts on the surface near Buenos Ayres, as far as three or four
leagues from the Plata. Specimens from near Ensenada, given me by Sir W.
Parish, where the rock is quarried just beneath the surface of the plain,
consist of broken bivalves, cemented by and converted into white
crystalline carbonate of lime. I have already alluded, in the first
chapter, to a specimen (also given me by Sir W. Parish) from the A. del
Tristan, in which shells, resembling in every respect the Azara labiata,
d'Orbigny, as far as their worn condition permits of comparison, are
embedded in a reddish, softish, somewhat arenaceous marly rock: after
careful comparison, with the aid of a microscope and acids, I can perceive
no difference between the basis of this rock and the specimens collected by
me in many parts of the Pampas. I have also stated, on the authority of Sir
W. Parish, that northward of Buenos Ayres, on the highest parts of the
plain, about forty feet above the Plata, and two or three miles from it,
numerous shells of the Azara labiata (and I believe of Venus sinuosa) occur
embedded in a stratified earthy mass, including small marly concretions,
and said to be precisely like the great Pampean deposit. Hence we may
conclude that the mud of the Pampas continued to be deposited to within the
period of this existing estuary shell. Although this formation is of such
immense extent, I know of no other instance of the presence of shells in
it.

BUENOS AYRES TO THE RIO COLORADO.

With the exception of a few metamorphic ridges, the country between these
two points, a distance of 400 geographical miles, belongs to the Pampean
formation, and in the southern part is generally formed of the harder and
more calcareous varieties. I will briefly describe my route: about twenty-
five miles S.S.W. of the capital, in a well forty yards in depth, the upper
part, and, as I was assured, the entire thickness, was formed of dark red
Pampean mud without concretions. North of the River Salado, there are many
lakes; and on the banks of one (near the Guardia) there was a little cliff
similarly composed, but including many nodular and stalactiform
concretions: I found here a large piece of tessellated armour, like that of
the Glyptodon, and many fragments of bones. The cliffs on the Salado
consist of pale-coloured Pampean mud, including and passing into great
masses of tosca-rock: here a skeleton of the Megatherium and the bones of
other extinct quadrupeds (see the list at the end of this chapter) were
found. Large quantities of crystallised gypsum (of which specimens were
given me) occur in the cliffs of this river; and likewise (as I was assured
by Mr. Lumb) in the Pampean mud on the River Chuelo, seven leagues from
Buenos Ayres: I mention this because M. d'Orbigny lays some stress on the
supposed absence of this mineral in the Pampean formation.

Southward of the Salado the country is low and swampy, with tosca-rock
appearing at long intervals at the surface. On the banks, however, of the
Tapalguen (sixty miles south of the Salado) there is a large extent of
tosca-rock, some highly compact and even semi-crystalline, overlying pale
Pampean mud with the usual concretions. Thirty miles further south, the
small quartz-ridge of Tapalguen is fringed on its northern and southern
flank, by little, narrow, flat-topped hills of tosca-rock, which stand
higher than the surrounding plain. Between this ridge and the Sierra of
Guitru-gueyu, a distance of sixty miles, the country is swampy, with the
tosca-rock appearing only in four or five spots: this sierra, precisely
like that of Tapalguen, is bordered by horizontal, often cliff-bounded,
little hills of tosca-rock, higher than the surrounding plain. Here, also,
a new appearance was presented in some extensive and level banks of
alluvium or detritus of the neighbouring metamorphic rocks; but I neglected
to observe whether it was stratified or not. Between Guitru-gueyu and the
Sierra Ventana, I crossed a dry plain of tosca-rock higher than the country
hitherto passed over, and with small pieces of denuded tableland of the
same formation, standing still higher.

The marly or calcareous beds not only come up nearly horizontally to the
northern and southern foot of the great quartzose mountains of the Sierra
Ventana, but interfold between the parallel ranges. The superficial beds
(for I nowhere obtained sections more than twenty feet deep) retain, even
close to the mountains, their usual character: the uppermost layer,
however, in one place included pebbles of quartz, and rested on a mass of
detritus of the same rock. At the very foot of the mountains, there were
some few piles of quartz and tosca-rock detritus, including land-shells;
but at the distance of only half a mile from these lofty, jagged, and
battered mountains, I could not, to my great surprise, find on the
boundless surface of the calcareous plain even a single pebble. Quartz-
pebbles, however, of considerable size have at some period been transported
to a distance of between forty and fifty miles to the shores of Bahia
Blanca. (Schmidtmeyer "Travels in Chile" page 150, states that he first
noticed on the Pampas, very small bits of red granite, when fifty miles
distant from the southern extremity of the mountains of Cordova, which
project on the plain, like a reef into the sea.)

The highest peak of the St. Ventana is, by Captain Fitzroy's measurement,
3,340 feet, and the calcareous plain at its foot (from observations taken
by some Spanish officers) 840 feet above the sea-level. ("La Plata" etc. by
Sir W. Parish page 146.) On the flanks of the mountains, at a height of
three hundred or four hundred feet above the plain, there were a few small
patches of conglomerate and breccia, firmly cemented by ferruginous matter
to the abrupt and battered face of the quartz--traces being thus exhibited
of ancient sea-action. The high plain round this range sinks quite
insensibly to the eye on all sides, except to the north, where its surface
is broken into low cliffs. Round the Sierras Tapalguen, Guitru-gueyu, and
between the latter and the Ventana we have seen (and shall hereafter see
round some hills in Banda Oriental), that the tosca-rock forms low, flat-
topped, cliff-bounded hills, higher than the surrounding plains of similar
composition. From the horizontal stratification and from the appearance of
the broken cliffs, the greater height of the Pampean formation round these
primary hills ought not to be altogether or in chief part attributed to
these several points having been uplifted more energetically than the
surrounding country, but to the argillaceo-calcareous mud having collected
round them, when they existed as islets or submarine rocks, at a greater
height, than at the bottom of the adjoining open sea;--the cliffs having
been subsequently worn during the elevation of the whole country in mass.

Southward of the Ventana, the plain extends farther than the eye can range;
its surface is not very level, having slight depressions with no drainage
exits; it is generally covered by a few feet in thickness of sandy earth;
and in some places, according to M. Parchappe, by beds of clay two yards
thick. (M. d'Orbigny "Voyage" Part Geolog. pages 47, 48.) On the banks of
the Sauce, four leagues S.E. of the Ventana, there is an imperfect section
about two hundred feet in height, displaying in the upper part tosca-rock
and in the lower part red Pampean mud. At the settlement of Bahia Blanca,
the uppermost plain is composed of very compact, stratified tosca-rock,
containing rounded grains of quartz distinguishable by the naked eye: the
lower plain, on which the fortress stands, is described by M. Parchappe as
composed of solid tosca-rock (Ibid.); but the sections which I examined
appeared more like a redeposited mass of this rock, with small pebbles and
fragments of quartz. I shall immediately return to the important sections
on the shores of Bahia Blanca. Twenty miles southward of this place, there
is a remarkable ridge extending W. by N. and E. by S., formed of small,
separate, flat-topped, steep-sided hills, rising between one hundred and
two hundred feet above the Pampean plain at its southern base, which plain
is a little lower than that to the north. The uppermost stratum in this
ridge consists of pale, highly calcareous, compact tosca-rock, resting (as
seen in one place) on reddish Pampean mud, and this again on a paler kind:
at the foot of the ridge, there is a well in reddish clay or mud. I have
seen no other instance of a chain of hills belonging to the Pampean
formation; and as the strata show no signs of disturbance, and as the
direction of the ridge is the same with that common to all the metamorphic
lines in this whole area, I suspect that the Pampean sediment has in this
instance been accumulated on and over a ridge of hard rocks, instead of, as
in the case of the above-mentioned Sierras, round their submarine flanks.
South of this little chain of tosca-rock, a plain of Pampean mud declines
towards the banks of the Colorado: in the middle a well has been dug in red
Pampean mud, covered by two feet of white, softish, highly calcareous
tosca-rock, over which lies sand with small pebbles three feet in
thickness--the first appearance of that vast shingle formation described in
the First Chapter. In the first section after crossing the Colorado, an old
tertiary formation, namely, the Rio Negro sandstone (to be described in the
next chapter), is met with: but from the accounts given me by the Gauchos,
I believe that at the mouth of the Colorado the Pampean formation extends a
little further southwards.

BAHIA BLANCA.

To return to the shores of this bay. At Monte Hermoso there is a good
section, about one hundred feet in height, of four distinct strata,
appearing to the eye horizontal, but thickening a little towards the N.W.
The uppermost bed, about twenty feet in thickness, consists of obliquely
laminated, soft sandstone, including many pebbles of quartz, and falling at
the surface into loose sand. The second bed, only six inches thick, is a
hard, dark-coloured sandstone. The third bed is pale-coloured Pampean mud;
and the fourth is of the same nature, but darker coloured, including in its
lower part horizontal layers and lines of concretions of not very compact
pinkish tosca-rock. The bottom of the sea, I may remark, to a distance of
several miles from the shore, and to a depth of between sixty and one
hundred feet, was found by the anchors to be composed of tosca-rock and
reddish Pampean mud. Professor Ehrenberg has examined for me specimens of
the two lower beds, and finds in them three Polygastrica and six
Phytolitharia.

(The following list is given in the "Monatsberichten der konig. Akad. zu
Berlin" April 1845:--
POLYGASTRICA.
Fragilaria rhabdosoma.
Gallionella distans.
Pinnularia?

PHYTOLITHARIA.
Lithodontium Bursa.
Lithodontium furcatum.
Lithostylidium exesum.
Lithostylidium rude.
Lithostylidium Serra.
Spongolithis Fustis?)

Of these, only one (Spongolithis Fustis?) is a marine form; five of them
are identical with microscopical structures of brackish-water origin,
hereafter to be mentioned, which form a central point in the Pampean
formation. In these two beds, especially in the lower one, bones of extinct
mammifers, some embedded in their proper relative positions and others
single, are very numerous in a small extent of the cliffs. These remains
consist of, first, the head of Ctenomys antiquus, allied to the living
Ctenomys Braziliensis; secondly, a fragment of the remains of a rodent;
thirdly, molar teeth and other bones of a large rodent, closely allied to,
but distinct from, the existing species of Hydrochoerus, and therefore
probably an inhabitant of fresh water; fourth and fifthly, portions of
vertebrae, limbs, ribs, and other bones of two rodents; sixthly, bones of
the extremities of some great megatheroid quadruped. (See "Fossil Mammalia"
page 109 by Professor Owen, in the "Zoology of the Voyage of the 'Beagle';"
and Catalogue page 36 of Fossil Remains in Museum of Royal College of
Surgeons.) The number of the remains of rodents gives to this collection a
peculiar character, compared with those found in any other locality. All
these bones are compact and heavy; many of them are stained red, with their
surfaces polished; some of the smaller ones are as black as jet.

Monte Hermoso is between fifty and sixty miles distant in a S.E. line from
the Ventana, with the intermediate country gently rising towards it, and
all consisting of the Pampean formation. What relation, then, do these
beds, at the level of the sea and under it, bear to those on the flanks of
the Ventana, at the height of 840 feet, and on the flanks of the other
neighbouring sierras, which, from the reasons already assigned, do not
appear to owe their greater height to unequal elevation? When the tosca-
rock was accumulating round the Ventana, and when, with the exception of a
few small rugged primary islands, the whole wide surrounding plains must
have been under water, were the strata at Monte Hermoso depositing at the
bottom of a great open sea, between eight hundred and one thousand feet in
depth? I much doubt this; for if so, the almost perfect carcasses of the
several small rodents, the remains of which are so very numerous in so
limited a space, must have been drifted to this spot from the distance of
many hundred miles. It appears to me far more probable, that during the
Pampean period this whole area had commenced slowly rising (and in the
cliffs, at several different heights we have proofs of the land having been
exposed to sea-action at several levels), and that tracts of land had thus
been formed of Pampean sediment round the Ventana and the other primary
ranges, on which the several rodents and other quadrupeds lived, and that a
stream (in which perhaps the extinct aquatic Hydrochoerus lived) drifted
their bodies into the adjoining sea, into which the Pampean mud continued
to be poured from the north. As the land continued to rise, it appears that
this source of sediment was cut off; and in its place sand and pebbles were
borne down by stronger currents, and conformably deposited over the Pampean
strata.

(FIGURE 15. SECTION OF BEDS WITH RECENT SHELLS AND EXTINCT MAMMIFERS, AT
PUNTA ALTA IN BAHIA BLANCA. (Showing beds from bottom to top: A, B, C, D.))

Punta Alta is situated about thirty miles higher up on the northern side of
this same bay: it consists of a small plain, between twenty and thirty feet
in height, cut off on the shore by a line of low cliffs about a mile in
length, represented in Figure 15 with its vertical scale necessarily
exaggerated. The lower bed (A) is more extensive than the upper ones; it
consists of stratified gravel or conglomerate, cemented by calcareo-
arenaceous matter, and is divided by curvilinear layers of pinkish marl, of
which some are precisely like tosca-rock, and some more sandy. The beds are
curvilinear, owing to the action of currents, and dip in different
directions; they include an extraordinary number of bones of gigantic
mammifers and many shells. The pebbles are of considerable size, and are of
hard sandstone, and of quartz, like that of the Ventana: there are also a
few well-rounded masses of tosca-rock.

The second bed B is about fifteen feet in thickness, but towards both
extremities of the cliff (not included in the diagram) it either thins out
and dies away, or passes insensibly into an overlying bed of gravel. It
consists of red, tough clayey mud, with minute linear cavities; it is
marked with faint horizontal shades of colour; it includes a few pebbles,
and rarely a minute particle of shell: in one spot, the dermal armour and a
few bones of a Dasypoid quadruped were embedded in it: it fills up furrows
in the underlying gravel. With the exception of the few pebbles and
particles of shells, this bed resembles the true Pampean mud; but it still
more closely resembles the clayey flats (mentioned in the First Chapter)
separating the successively rising parallel ranges of sand-dunes.

The bed C is of stratified gravel, like the lowest one; it fills up furrows
in the underlying red mud, and is sometimes interstratified with it, and
sometimes insensibly passes into it; as the red mud thins out, this upper
gravel thickens. Shells are more numerous in it than in the lower gravel;
but the bones, though some are still present, are less numerous. In one
part, however, where this gravel and the red mud passed into each other, I
found several bones and a tolerably perfect head of the Megatherium. Some
of the large Volutas, though embedded in the gravel-bed C, were filled with
the red mud, including great numbers of the little recent Paludestrina
australis. These three lower beds are covered by an unconformable mantle D
of stratified sandy earth, including many pebbles of quartz, pumice and
phonolite, land and sea-shells.

M. d'Orbigny has been so obliging as to name for me the twenty species of
Mollusca embedded in the two gravel beds: they consist of:--

1. Volutella angulata, d'Orbigny, "Voyage" Mollusq. and Pal.
2. Voluta Braziliana, Sol
3. Olicancilleria Braziliensis d'Orbigny.
4. Olicancilleria auricularia, d'Orbigny.
5. Olivina puelchana, d'Orbigny.
6. Buccinanops cochlidium, d'Orbigny.
7. Buccinanops globulosum, d'Orbigny.
8. Colombella sertulariarum, d'Orbigny.
9. Trochus Patagonicus, and var. of ditto, d'Orbigny.
10. Paludestrina Australis, d'Orbigny.
11. Fissurella Patagonica, d'Orbigny.
12. Crepidula muricata, Lam.
13. Venus purpurata, Lam.
14. Venus rostrata, Phillippi.
15. Mytilus Darwinianus, d'Orbigny.
16. Nucula semiornata, d'Orbigny.
17. Cardita Patagonica, d'Orbigny.
18. Corbula Patagonica (?), d'Orbigny.
19. Pecten tethuelchus, d'Orbigny.
20. Ostrea puelchana, d'Orbigny.
21. A living species of Balanus.
22 and 23. An Astrae and encrusting Flustra, apparently identical with
species now living in the bay.

All these shells now live on this coast, and most of them in this same bay.
I was also struck with the fact, that the proportional numbers of the
different kinds appeared to be the same with those now cast up on the
beach: in both cases specimens of Voluta, Crepidula, Venus, and Trochus are
the most abundant. Four or five of the species are the same with the
upraised shells on the Pampas near Buenos Ayres. All the specimens have a
very ancient and bleached appearance, and do not emit, when heated, an
animal odour: some of them are changed throughout into a white, soft,
fibrous substance; others have the space between the external walls, either
hollow, or filled up with crystalline carbonate of lime. (A Bulinus,
mentioned in the Introduction to the "Fossil Mammalia" in the "Zoology of
the Voyage of the 'Beagle'" has so much fresher an appearance, than the
marine species, that I suspect it must have fallen amongst the others, and
been collected by mistake.)

The remains of the extinct mammiferous animals, from the two gravel beds
have been described by Professor Owen in the "Zoology of the Voyage of the
'Beagle':" they consist of, 1st, one nearly perfect head and three
fragments of heads of the Megatherium Cuvierii; 2nd, a lower jaw of
Megalonyx Jeffersonii; 3rd, lower jaw of Mylodon Darwinii; 4th, fragments
of a head of some gigantic Edental quadruped; 5th, an almost entire
skeleton of the great Scelidotherium leptocephalum, with most of the bones,
including the head, vertebrae, ribs, some of the extremities to the claw-
bone, and even, as remarked by Professor Owen, the knee-cap, all nearly in
their proper relative positions; 6th, fragments of the jaw and a separate
tooth of a Toxodon, belonging either to T. Platensis, or to a second
species lately discovered near Buenos Ayres; 7th, a tooth of Equus
curvidens; 8th, tooth of a Pachyderm, closely allied to Palaeotherium, of
which parts of the head have been lately sent from Buenos Ayres to the
British Museum; in all probability this pachyderm is identical with the
Macrauchenia Patagonica from Port S. Julian, hereafter to be referred to.
Lastly, and 9thly, in a cliff of the red clayey bed B, there was a double
piece, about three feet long and two wide, of the bony armour of a large
Dasypoid quadruped, with the two sides pressed nearly close together: as
the cliff is now rapidly washing away, this fossil probably was lately much
more perfect; from between its doubled-up sides, I extracted the middle and
ungual phalanges, united together, of one of the feet, and likewise a
separate phalanx: hence one or more of the limbs must have been attached to
the dermal case, when it was embedded. Besides these several remains in a
distinguishable condition, there were very many single bones: the greater
number were embedded in a space 200 yards square. The preponderance of the
Edental quadrupeds is remarkable; as is, in contrast with the beds of Monte
Hermoso, the absence of Rodents. Most of the bones are now in a soft and
friable condition, and, like the shells, do not emit when burnt an animal
odour. The decayed state of the bones may be partly owing to their late
exposure to the air and tidal-waves. Barnacles, Serpulae, and corallines
are attached to many of the bones, but I neglected to observe whether these
might not have grown on them since being exposed to the present tidal
action (After having packed up my specimens at Bahia Blanca, this point
occurred to me, and I noted it; but forgot it on my return, until the
remains had been cleaned and oiled: my attention has been lately called to
the subject by some remarks by M. d'Orbigny.); but I believe that some of
the barnacles must have grown on the Scelidotherium, soon after being
deposited, and before being WHOLLY covered up by the gravel. Besides the
remains in the condition here described, I found one single fragment of
bone very much rolled, and as black as jet, so as perfectly to resemble
some of the remains from Monte Hermoso.

Very many of the bones had been broken, abraded, and rolled, before being
embedded. Others, even some of those included in the coarsest parts of the
the now hard conglomerate, still retain all their minutest prominences
perfectly preserved; so that I conclude that they probably were protected
by skin, flesh, or ligaments, whilst being covered up. In the case of the
Scelidotherium, it is quite certain that the whole skeleton was held
together by its ligaments, when deposited in the gravel in which I found
it. Some cervical vertebrae and a humerus of corresponding size lay so
close together, as did some ribs and the bones of a leg, that I thought
that they must originally have belonged to two skeletons, and not have been
washed in single; but as remains were here very numerous, I will not lay
much stress on these two cases. We have just seen that the armour of the
Dasypoid quadruped was certainly embedded together with some of the bones
of the feet.

Professor Ehrenberg has examined for me specimens of the finer matter from
in contact with these mammiferous remains: he finds in them two
Polygastrica, decidedly marine forms; and six Phytolitharia, of which one
is probably marine, and the others either of fresh-water or terrestrial
origin. ("Monatsberichten der Akad. zu Berlin" April 1845. The list
consists of:--

POLYGASTRICA.
Gallionella sulcata.
Stauroptera aspera? fragm.

PHYTOLITHARIA.
Lithasteriscus tuberculatus.
Lithostylidium Clepsammidium.
Lithostylidium quadratum.
Lithostylidium rude.
Lithostylidium unidentatum.
Spongolithis acicularis.)

Only one of these eight microscopical bodies is common to the nine from
Monte Hermoso: but five of them are in common with those from the Pampean
mud on the banks of the Parana. The presence of any fresh-water infusoria,
considering the aridity of the surrounding country, is here remarkable: the
most probable explanation appears to be, that these microscopical organisms
were washed out of the adjoining great Pampean formation during its
denudation, and afterwards redeposited.

We will now see what conclusions may be drawn from the facts above
detailed. It is certain that the gravel-beds and intermediate red mud were
deposited within the period, when existing species of Mollusca held to each
other nearly the same relative proportions as they do on the present coast.
These beds, from the number of littoral species, must have been accumulated
in shallow water; but not, judging from the stratification of the gravel
and the layers of marl, on a beach. From the manner in which the red clay
fills up furrows in the underlying gravel, and is in some parts itself
furrowed by the overlying gravel, whilst in other parts it either
insensibly passes into, or alternates with, this upper gravel, we may infer
several local changes in the currents, perhaps caused by slight changes, up
or down, in the level of the land. By the elevation of these beds, to which
period the alluvial mantle with pumice-pebbles, land and sea-shells
belongs, the plain of Punta Alta, from twenty to thirty feet in height, was
formed. In this neighbourhood there are other and higher sea-formed plains
and lines of cliffs in the Pampean formation worn by the denuding action of
the waves at different levels. Hence we can easily understand the presence
of rounded masses of tosca-rock in this lowest plain; and likewise, as the
cliffs at Monte Hermoso with their mammiferous remains stand at a higher
level, the presence of the one much-rolled fragment of bone which was as
black as jet: possibly some few of the other much-rolled bones may have
been similarly derived, though I saw only the one fragment, in the same
condition with those from Monte Hermoso. M. d'Orbigny has suggested that
all these mammiferous remains may have been washed out of the Pampean
formation, and afterwards redeposited together with the recent shells.
("Voyage" Part. Geolog. page 49.) Undoubtedly it is a marvellous fact that
these numerous gigantic quadrupeds, belonging, with the exception of the
Equus curvidens, to seven extinct genera, and one, namely, the Toxodon, not
falling into any existing family, should have co-existed with Mollusca, all
of which are still living species; but analogous facts have been observed
in North America and in Europe. In the first place, it should not be
overlooked, that most of the co-embedded shells have a more ancient and
altered appearance than the bones. In the second place, is it probable that
numerous bones not hardened by silex or any other mineral, could have
retained their delicate prominences and surfaces perfect if they had been
washed out of one deposit, and re-embedded in another:--this later deposit
being formed of large, hard pebbles, arranged by the action of currents or
breakers in shallow water into variously curved and inclined layers? The
bones which are now in so perfect a state of preservation, must, I
conceive, have been fresh and sound when embedded, and probably were
protected by skin, flesh, or ligaments. The skeleton of the Scelidotherium
indisputably was deposited entire: shall we say that when held together by
its matrix it was washed out of an old gravel-bed (totally unlike in
character to the Pampean formation), and re-embedded in another gravel-bed,
composed (I speak after careful comparison) of exactly the same kind of
pebbles, in the same kind of cement? I will lay no stress on the two cases
of several ribs and bones of the extremities having APPARENTLY been
embedded in their proper relative position: but will any one be so bold as
to affirm that it is possible, that a piece of the thin tessellated armour
of a Dasypoid quadruped, at least three feet long and two in width, and now
so tender that I was unable with the utmost care to extract a fragment more
than two or three inches square, could have been washed out of one bed, and
re-embedded in another, together with some of the small bones of the feet,
without having been dashed into atoms? We must then wholly reject M.
d'Orbigny's supposition, and admit as certain, that the Scelidotherium and
the large Dasypoid quadruped, and as highly probable, that the Toxodon,
Megatherium, etc., some of the bones of which are perfectly preserved, were
embedded for the first time, and in a fresh condition, in the strata in
which they were found entombed. These gigantic quadrupeds, therefore,
though belonging to extinct genera and families, coexisted with the twenty
above-enumerated Mollusca, the barnacle and two corals, still living on
this coast. From the rolled fragment of black bone, and from the plain of
Punta Alta being lower than that of Monte Hermoso, I conclude that the
coarse sub-littoral deposits of Punta Alta, are of subsequent origin to the
Pampean mud of Monte Hermoso; and the beds at this latter place, as we have
seen, are probably of subsequent origin to the high tosca-plain round the
Sierra Ventana: we shall, however, return, at the end of this chapter, to
the consideration of these several stages in the great Pampean formation.

BUENOS AYRES TO ST. FE BAJADA, IN ENTRE RIOS.

For some distance northward of Buenos Ayres, the escarpment of the Pampean
formation does not approach very near to the Plata, and it is concealed by
vegetation: but in sections on the banks of the Rios Luxan, Areco, and
Arrecifes, I observed both pale and dark reddish Pampean mud, with small,
whitish concretions of tosca; at all these places mammiferous remains have
been found. In the cliffs on the Parana, at San Nicolas, the Pampean mud
contains but little tosca; here M. d'Orbigny found the remains of two
rodents (Ctenomys Bonariensis and Kerodon antiquus) and the jaw of a Canis:
when on the river I could clearly distinguish in this fine line of cliffs,
"horizontal lines of variation both in tint and compactness." (I quote
these words from my note-book, as written down on the spot, on account of
the general absence of stratification in the Pampean formation having been
insisted on by M. d'Orbigny as a proof of the diluvial origin of this great
deposit.) The plain northward of this point is very level, but with some
depressions and lakes; I estimated its height at from forty to sixty feet
above the Parana. At the A. Medio the bright red Pampean mud contains
scarcely any tosca-rock; whilst at a short distance the stream of the
Pabon, forms a cascade, about twenty feet in height, over a cavernous mass
of two varieties of tosca-rock; of which one is very compact and semi-
crystalline, with seams of crystallised carbonate of lime: similar compact
varieties are met with on the Salidillo and Seco. The absolute identity (I
speak after a comparison of my specimens) between some of these varieties,
and those from Tapalguen, and from the ridge south of Bahia Blanca, a
distance of 400 miles of latitude, is very striking.

At Rosario there is but little tosca-rock: near this place I first noticed
at the edge of the river traces of an underlying formation, which, twenty-
five miles higher up in the estancia of Gorodona, consists of a pale
yellowish clay, abounding with concretionary cylinders of a ferruginous
sandstone. This bed, which is probably the equivalent of the older tertiary
marine strata, immediately to be described in Entre Rios, only just rises
above the level of the Parana when low. The rest of the cliff at Gorodona,
is formed of red Pampean mud, with, in the lower part, many concretions of
tosca, some stalacti-formed, and with only a few in the upper part: at the
height of six feet above the river, two gigantic skeletons of the Mastodon
Andium were here embedded; their bones were scattered a few feet apart, but
many of them still held their proper relative positions: they were much
decayed and as soft as cheese, so that even one of the great molar teeth
fell into pieces in my hand. We here see that the Pampean deposit contains
mammiferous remains close to its base. On the banks of the Carcarana, a few
miles distant, the lowest bed visible was pale Pampean mud, with masses of
tosca-rock, in one of which I found a much decayed tooth of the Mastodon:
above this bed, there was a thin layer almost composed of small concretions
of white tosca, out of which I extracted a well preserved, but slightly
broken tooth of Toxodon Platensis: above this there was an unusual bed of
very soft impure sandstone. In this neighbourhood I noticed many single
embedded bones, and I heard of others having been found in so perfect a
state that they were long used as gate-posts: the Jesuit Falkner found here
the dermal armour of some gigantic Edental quadruped.

In some of the red mud scraped from a tooth of one of the Mastodons at
Gorodona, Professor Ehrenberg finds seven Polygastrica and thirteen
Phytolitharia, all of them, I believe, with two exceptions, already known
species. ("Monatsberichten der konig. Akad. zu Berlin" April 1845. The list
consists of:--

POLYGASTRICA.
Campylodiscus clypeus.
Coscinodiscus subtilis.
Coscinodiscus al. sp.
Eunotia.
Gallionella granulata.
Himantidium gracile.
Pinnularia borealis.)

Of these twenty, the preponderating number are of fresh-water origin; only
two species of Coscinodiscus and a Spongolithis show the direct influence
of the sea; therefore Professor Ehrenberg arrives at the important
conclusion that the deposit must have been of brackish-water origin. Of the
thirteen Phytolitharia, nine are met with in the two deposits in Bahia
Blanca, where there is evidence from two other species of Polygastrica that
the beds were accumulated in brackish water. The traces of coral, sponges,
and Polythalamia, found by Dr. Carpenter in the tosca-rock (of which I must
observe the greater number of specimens were from the upper beds in the
southern parts of the formation), apparently show a more purely marine
origin.

At ST. FE BAJADA, in Entre Rios, the cliffs, estimated at between sixty and
seventy feet in height, expose an interesting section: the lower half
consists of tertiary strata with marine shells, and the upper half of the
Pampean formation. The lowest bed is an obliquely laminated, blackish,
indurated mud, with distinct traces of vegetable remains. (M. d'Orbigny
"Voyage" Part. Geolog. page 37, has given a detailed description of this
section, but as he does not mention this lowest bed, it may have been
concealed when he was there by the river. There is a considerable
discrepancy between his description and mine, which I can only account for
by the beds themselves varying considerably in short distances.) Above this
there is a thick bed of yellowish sandy clay, with much crystallised gypsum
and many shells of Ostreae, Pectens, and Arcae: above this there generally
comes an arenaceous crystalline limestone, but there is sometimes
interposed a bed, about twelve feet thick, of dark green, soapy clay,
weathering into small angular fragments. The limestone, where purest, is
white, highly crystalline, and full of cavities: it includes small pebbles
of quartz, broken shells, teeth of sharks, and sometimes, as I was
informed, large bones: it often contains so much sand as to pass into a
calcareous sandstone, and in such parts the great Ostrea Patagonica chiefly
abounds. (Captain Sulivan, R.N., has given me a specimen of this shell,
which he found in the cliffs at Point Cerrito, between twenty and thirty
miles above the Bajada.) In the upper part, the limestone alternates with
layers of fine white sand. The shells included in these beds have been
named for me by M. d'Orbigny: they consist of:--

1. Ostrea Patagonica, d'Orbigny, "Voyage" Part. Pal.
2. Ostrea Alvarezii, d'Orbigny, "Voyage" Part. Pal.
3. Pecten Paranensis, d'Orbigny, "Voyage" Part. Pal.
4. Pecten Darwinianus, d'Orbigny, "Voyage" Part. Pal.
5. Venus Munsterii, d'Orbigny, "Voyage" Pal.
6. Arca Bonplandiana, d'Orbigny, "Voyage" Pal.
7. Cardium Platense, d'Orbigny, "Voyage" Pal.
8. Tellina, probably nov. species, but too imperfect for description.

PHYTOLITHARIA.

Lithasteriscus tuberculatus.
Lithodontium bursa.
Lithodontium furcatum.
Lithodontium rostratum.
Lithostylidium Amphiodon.
Lithostylidium Clepsammidium.
Lithostylidium Hamus.
Lithostylidium polyedrum.
Lithostylidium quadratum.
Lithostylidium rude.
Lithostylidium Serra.
Lithostylidium unidentatum.
Spongolithis Fustis.

These species are all extinct: the six first were found by M. d'Orbigny and
myself in the formations of the Rio Negro, S. Josef, and other parts of
Patagonia; and therefore, as first observed by M. d'Orbigny, these beds
certainly belong to the great Patagonian formation, which will be described
in the ensuing chapter, and which we shall see must be considered as a very
ancient tertiary one. North of the Bajada, M. d'Orbigny found, in beds
which he considers as lying beneath the strata here described, remains of a
Toxodon, which he has named as a distinct species from the T. Platensis of
the Pampean formation. Much silicified wood is found on the banks of the
Parana (and likewise on the Uruguay), and I was informed that they come out
of these lower beds; four specimens collected by myself are dicotyledonous.

The upper half of the cliff, to a thickness of about thirty feet, consists
of Pampean mud, of which the lower part is pale-coloured, and the upper
part of a brighter red, with some irregular layers of an arenaceous variety
of tosca, and a few small concretions of the ordinary kind. Close above the
marine limestone, there is a thin stratum with a concretionary outline of
white hard tosca-rock or marl, which may be considered either as the
uppermost bed of the inferior deposits, or the lowest of the Pampean
formation; at one time I considered this bed as marking a passage between
the two formations: but I have since become convinced that I was deceived
on this point. In the section on the Parana, I did not find any mammiferous
remains; but at two miles distance on the A. Tapas (a tributary of the
Conchitas), they were extremely numerous in a low cliff of red Pampean mud
with small concretions, precisely like the upper bed on the Parana. Most of
the bones were solitary and much decayed; but I saw the dermal armour of a
gigantic Edental quadruped, forming a caldron-like hollow, four or five
feet in diameter, out of which, as I was informed, the almost entire
skeleton had been lately removed. I found single teeth of the Mastodon
Andium, Toxodon Platensis, and Equus curvidens, near to each other. As this
latter tooth approaches closely to that of the common horse, I paid
particular attention to its true embedment, for I did not at that time know
that there was a similar tooth hidden in the matrix with the other
mammiferous remains from Punta Alta. It is an interesting circumstance,
that Professor Owen finds that the teeth of this horse approach more
closely in their peculiar curvature to a fossil specimen brought by Mr.
Lyell from North America, than to those of any other species of Equus.
(Lyell "Travels in North America" volume 1 page 164 and "Proceedings of
Geological Society" volume 4 page 39.)

The underlying marine tertiary strata extend over a wide area: I was
assured that they can be traced in ravines in an east and west line across
Entre Rios to the Uruguay, a distance of about 135 miles. In a S.E.
direction I heard of their existence at the head of the R. Nankay; and at
P. Gorda in Banda Oriental, a distance of 170 miles, I found the same
limestone, containing the same fossil shells, lying at about the same level
above the river as at St. Fe. In a southerly direction, these beds sink in
height, for at another P. Gorda in Entre Rios, the limestone is seen at a
much less height; and there can be little doubt that the yellowish sandy
clay, on a level with the river, between the Carcarana and S. Nicholas,
belongs to this same formation; as perhaps do the beds of sand at Buenos
Ayres, which lie at the bottom of the Pampean formation, about sixty feet
beneath the surface of the Plata. The southerly declination of these beds
may perhaps be due, not to unequal elevation, but to the original form of
the bottom of the sea, sloping from land situated to the north; for that
land existed at no great distance, we have evidence in the vegetable
remains in the lowest bed at St. Fe; and in the silicified wood and in the
bones of Toxodon Paranensis, found (according to M. d'Orbigny) in still
lower strata.

BANDA ORIENTAL.

This province lies on the northern side of the Plata, and eastward of the
Uruguay: it has a gentle undulatory surface, with a basis of primary rocks;
and is in most parts covered up with an unstratified mass, of no great
thickness, of reddish Pampean mud. In the eastern half, near Maldonado,
this deposit is more arenaceous than in the Pampas, it contains many though
small concretions of marl or tosca-rock, and others of highly ferruginous
sandstone; in one section, only a few yards in depth, it rested on
stratified sand. Near Monte Video this deposit in some spots appears to be
of greater thickness; and the remains of the Glyptodon and other extinct
mammifers have been found in it. In the long line of cliffs, between fifty
and sixty feet in height, called the Barrancas de S. Gregorio, which extend
westward of the Rio S. Lucia, the lower half is formed of coarse sand of
quartz and feldspar without mica, like that now cast up on the beach near
Maldonado; and the upper half of Pampean mud, varying in colour and
containing honeycombed veins of soft calcareous matter and small
concretions of tosca-rock arranged in lines, and likewise a few pebbles of
quartz. This deposit fills up hollows and furrows in the underlying sand;
appearing as if water charged with mud had invaded a sandy beach. These
cliffs extend far westward, and at a distance of sixty miles, near Colonia
del Sacramiento, I found the Pampean deposit resting in some places on this
sand, and in others on the primary rocks: between the sand and the reddish
mud, there appeared to be interposed, but the section was not a very good
one, a thin bed of shells of an existing Mytilus, still partially retaining
their colour. The Pampean formation in Banda Oriental might readily be
mistaken for an alluvial deposit: compared with that of the Pampas, it is
often more sandy, and contains small fragments of quartz; the concretions
are much smaller, and there are no extensive masses of tosca-rock.

In the extreme western parts of this province, between the Uruguay and a
line drawn from Colonia to the R. Perdido (a tributary of the R. Negro),
the formations are far more complicated. Besides primary rocks, we meet
with extensive tracts and many flat-topped, horizontally stratified, cliff-
bounded, isolated hills of tertiary strata, varying extraordinarily in
mineralogical nature, some identical with the old marine beds of St. Fe
Bajada, and some with those of the much more recent Pampean formation.
There are, also, extensive LOW tracts of country covered with a deposit
containing mammiferous remains, precisely like that just described in the
more eastern parts of the province. Although from the smooth and unbroken
state of the country, I never obtained a section of this latter deposit
close to the foot of the higher tertiary hills, yet I have not the least
doubt that it is of quite subsequent origin; having been deposited after
the sea had worn the tertiary strata into the cliff-bounded hills. This
later formation, which is certainly the equivalent of that of the Pampas,
is well seen in the valleys in the estancia of Berquelo, near Mercedes; it
here consists of reddish earth, full of rounded grains of quartz, and with
some small concretions of tosca-rock arranged in horizontal lines, so as
perfectly to resemble, except in containing a little calcareous matter, the
formation in the eastern parts of Banda Oriental, in Entre Rios, and at
other places: in this estancia the skeleton of a great Edental quadruped
was found. In the valley of the Sarandis, at the distance of only a few
miles, this deposit has a somewhat different character, being whiter,
softer, finer-grained, and full of little cavities, and consequently of
little specific gravity; nor does it contain any concretions or calcareous
matter: I here procured a head, which when first discovered must have been
quite perfect, of the Toxodon Platensis, another of a Mylodon (This head
was at first considered by Professor Owen (in the "Zoology of the
'Beagle's' Voyage") as belonging to a distinct genus, namely,
Glossotherium.), perhaps M. Darwinii, and a large piece of dermal armour,
differing from that of the Glyptodon clavipes. These bones are remarkable
from their extraordinarily fresh appearance; when held over a lamp of
spirits of wine, they give out a strong odour and burn with a small flame;
Mr. T. Reeks has been so kind as to analyse some of the fragments, and he
finds that they contain about 7 per cent of animal matter, and 8 per cent
of water. (Liebig "Chemistry of Agriculture" page 194 states that fresh dry
bones contain from 32 to 33 per cent of dry gelatine. See also Dr. Daubeny,
in "Edinburgh New Philosophical Journal" volume 37 page 293.)

The older tertiary strata, forming the higher isolated hills and extensive
tracts of country, vary, as I have said, extraordinarily in composition:
within the distance of a few miles, I sometimes passed over crystalline
limestone with agate, calcareous tuffs, and marly rocks, all passing into
each other,--red and pale mud with concretions of tosca-rock, quite like
the Pampean formation,--calcareous conglomerates and sandstones,--bright
red sandstones passing either into red conglomerate, or into white
sandstone,--hard siliceous sandstones, jaspery and chalcedonic rocks, and
numerous other subordinate varieties. I was unable to mark out the
relations of all these strata, and will describe only a few distinct
sections:--in the cliffs between P. Gorda on the Uruguay and the A. de
Vivoras, the upper bed is crystalline cellular limestone often passing into
calcareous sandstone, with impressions of some of the same shells as at St.
Fe Bajada; at P. Gorda, this limestone is interstratified with and rests
on, white sand, which covers a bed about thirty feet thick of pale-coloured
clay, with many shells of the great Ostrea Patagonica (In my "Journal" page
171 1st edition, I have hastily and inaccurately stated that the Pampean
mud, which is found over the eastern part of B. Oriental, lies OVER the
limestone at P. Gorda; I should have said that there was reason to infer
that it was a subsequent or superior deposit.): beneath this, in the
vertical cliff, nearly on a level with the river, there is a bed of red mud
absolutely like the Pampean deposit, with numerous often large concretions
of perfectly characterised white, compact tosca-rock. At the mouth of the
Vivoras, the river flows over a pale cavernous tosca-rock, quite like that
in the Pampas, and this APPEARED to underlie the crystalline limestone; but
the section was not unequivocal like that at P. Gorda. These beds now form
only a narrow and much denuded strip of land; but they must once have
extended much further; for on the next stream, south of the S. Juan,
Captain Sulivan, R.N., found a little cliff, only just above the surface of
the river, with numerous shells of the Venus Munsterii, D'Orbigny,--one of
the species occurring at St. Fe, and of which there are casts at P. Gorda:
the line of cliffs of the subsequently deposited true Pampean mud, extend
from Colonia to within half a mile of this spot, and no doubt once covered
up this denuded marine stratum. Again at Colonia, a Frenchman found, in
digging the foundations of a house, a great mass of the Ostrea Patagonica
(of which I saw many fragments), packed together just beneath the surface,
and directly superimposed on the gneiss. These sections are important: M.
d'Orbigny is unwilling to believe that beds of the same nature with the
Pampean formation ever underlie the ancient marine tertiary strata; and I
was as much surprised at it as he could have been; but the vertical cliff
at P. Gorda allowed of no mistake, and I must be permitted to affirm, that
after having examined the country from the Colorado to St. Fe Bajada, I
could not be deceived in the mineralogical character of the Pampean
deposit.

Moreover, in a precipitous part of the ravine of Las Bocas, a red sandstone
is distinctly seen to overlie a thick bed of pale mud, also quite like the
Pampean formation, abounding with concretions of true tosca-rock. This
sandstone extends over many miles of country: it is as red as the brightest
volcanic scoriae; it sometimes passes into a coarse red conglomerate
composed of the underlying primary rocks; and often passes into a soft
white sandstone with red streaks. At the Calera de los Huerfanos, only a
quarter of a mile south of where I first met with the red sandstone, the
crystalline white limestone is quarried: as this bed is the uppermost, and
as it often passes into calcareous sandstone, interstratified with pure
sand; and as the red sandstone likewise passes into soft white sandstone,
and is also the uppermost bed, I believe that these two beds, though so
different, are equivalents. A few leagues southward of these two places, on
each side of the low primary range of S. Juan, there are some flat-topped,
cliff-bounded, separate little hills, very similar to those fringing the
primary ranges in the great plain south of Buenos Ayres: they are composed-
-1st, of calcareous tuff with many particles of quartz, sometimes passing
into a coarse conglomerate; 2nd, of a stone undistinguishable on the
closest inspection from the compacter varieties of tosca-rock; and 3rd, of
semi-crystalline limestone, including nodules of agate: these three
varieties pass insensibly into each other, and as they form the uppermost
stratum in this district, I believe that they, also, are the equivalents of
the pure crystalline limestone, and of the red and white sandstones and
conglomerates.

Between these points and Mercedes on the Rio Negro, there are scarcely any
good sections, the road passing over limestone, tosca-rock, calcareous and
bright red sandstones, and near the source of the San Salvador over a wide
extent of jaspery rocks, with much milky agate, like that in the limestone
near San Juan. In the estancia of Berquelo, the separate, flat-topped,
cliff-bounded hills are rather higher than in the other parts of the
country; they range in a N.E. and S.W. direction; their uppermost beds
consist of the same bright red sandstone, passing sometimes into a
conglomerate, and in the lower part into soft white sandstone, and even
into loose sand: beneath this sandstone, I saw in two places layers of
calcareous and marly rocks, and in one place red Pampean-like earth; at the
base of these sections, there was a hard, stratified, white sandstone, with
chalcedonic layers. Near Mercedes, beds of the same nature and apparently
of the same age, are associated with compact, white, crystalline limestone,
including much botryoidal agate, and singular masses, like porcelain, but
really composed of a calcareo-siliceous paste. In sinking wells in this
district the chalcedonic strata seem to be the lowest. Beds, such as there
described, occur over the whole of this neighbourhood; but twenty miles
further up the R. Negro, in the cliffs of Perika, which are about fifty
feet in height, the upper bed is a prettily variegated chalcedony, mingled
with a pure white tallowy limestone; beneath this there is a conglomerate
of quartz and granite; beneath this many sandstones, some highly
calcareous; and the whole lower two-thirds of the cliff consists of earthy
calcareous beds of various degrees of purity, with one layer of reddish
Pampean-like mud.

When examining the agates, the chalcedonic and jaspery rocks, some of the
limestones, and even the bright red sandstones, I was forcibly struck with
their resemblance to deposits formed in the neighbourhood of volcanic
action. I now find that M. Isabelle, in his "Voyage a Buenos Ayres," has
described closely similar beds on Itaquy and Ibicuy (which enter the
Uruguay some way north of the R. Negro) and these beds include fragments of
red decomposed true scoriae hardened by zeolite, and of black retinite: we
have then here good evidence of volcanic action during our tertiary period.
Still further north, near S. Anna, where the Parana makes a remarkable
bend, M. Bonpland found some singular amygdaloidal rocks, which perhaps may
belong to this same epoch. (M. d'Orbigny "Voyage" Part. Geolog. page 29) I
may remark that, judging from the size and well-rounded condition of the
blocks of rock in the above-described conglomerates, masses of primary
formation probably existed at this tertiary period above water: there is,
also, according to M. Isabelle, much conglomerate further north, at Salto.

From whatever source and through whatever means the great Pampean formation
originated, we here have, I must repeat, unequivocal evidence of a similar
action at a period before that of the deposition of the marine tertiary
strata with extinct shells, at Santa Fe and P. Gorda. During also the
deposition of these strata, we have in the intercalated layers of red
Pampean-like mud and tosca-rock, and in the passage near S. Juan of the
semi-crystalline limestones with agate into tosca undistinguishable from
that of the Pampas, evidence of the same action, though continued only at
intervals and in a feeble manner. We have further seen that in this
district, at a period not only subsequent to the deposition of the tertiary
strata, but to their upheavement and most extensive denudation, true
Pampean mud with its usual characters and including mammiferous remains,
was deposited round and between the hills or islets formed of these
tertiary strata, and over the whole eastern and low primary districts of
Banda Oriental.

EARTHY MASS, WITH EXTINCT MAMMIFEROUS REMAINS, OVER THE PORPHYRITIC GRAVEL
AT S. JULIAN, LATITUDE 49 DEGREES 14' S., IN PATAGONIA.

(FIGURE 16. SECTION OF THE LOWEST PLAIN AT PORT S. JULIAN.

(Section through beds from top to bottom: A, B, C, D, E, F.)

AA. Superficial bed of reddish earth, with the remains of the Macrauchenia,
and with recent sea-shells on the surface.

B. Gravel of porphyritic rocks.

C. and D. Pumiceous mudstone.--Ancient tertiary formation.

E. and F. Sandstone and argillaceous beds.--Ancient tertiary formation.)

This case, though not coming strictly under the Pampean formation, may be
conveniently given here. On the south side of the harbour, there is a
nearly level plain (mentioned in the First Chapter) about seven miles long,
and three or four miles wide, estimated at ninety feet in height, and
bordered by perpendicular cliffs, of which a section is represented in
Figure 16.

The lower old tertiary strata (to be described in the next chapter) are
covered by the usual gravel bed; and this by an irregular earthy, sometimes
sandy mass, seldom more than two or three feet in thickness, except where
it fills up furrows or gullies worn not only through the underlying gravel,
but even through the upper tertiary beds. This earthy mass is of a pale
reddish colour, like the less pure varieties of Pampean mud in Banda
Oriental; it includes small calcareous concretions, like those of tosca-
rock but more arenaceous, and other concretions of a greenish, indurated
argillaceous substance: a few pebbles, also, from the underlying gravel-bed
are also included in it, and these being occasionally arranged in
horizontal lines, show that the mass is of sub-aqueous origin. On the
surface and embedded in the superficial parts, there are numerous shells,
partially retaining their colours, of three or four of the now commonest
littoral species. Near the bottom of one deep furrow (represented in Figure
16), filled up with this earthy deposit, I found a large part of the
skeleton of the Macrauchenia Patachonica--a gigantic and most extraordinary
pachyderm, allied, according to Professor Owen, to the Palaeotherium, but
with affinities to the Ruminants, especially to the American division of
the Camelidae. Several of the vertebrae in a chain, and nearly all the
bones of one of the limbs, even to the smallest bones of the foot, were
embedded in their proper relative positions: hence the skeleton was
certainly united by its flesh or ligaments, when enveloped in the mud. This
earthy mass, with its concretions and mammiferous remains, filling up
furrows in the underlying gravel, certainly presents a very striking
resemblance to some of the sections (for instance, at P. Alta in B. Blanca,
or at the Barrancas de S. Gregorio) in the Pampean formation; but I must
believe that this resemblance is only accidental. I suspect that the mud
which at the present day is accumulating in deep and narrow gullies at the
head of the harbour, would, after elevation, present a very similar
appearance. The southernmost part of the true Pampean formation, namely, on
the Colorado, lies 560 miles of latitude north of this point. (In the
succeeding chapter I shall have to refer to a great deposit of extinct
mammiferous remains, lately discovered by Captain Sulivan, R.N., at a point
still further south, namely, at the R. Gallegos; their age must at present
remain doubtful.)

With respect to the age of the Macrauchenia, the shells on the surface
prove that the mass in which the skeleton was enveloped has been elevated
above the sea within the recent period: I did not see any of the shells
embedded at a sufficient depth to assure me (though it be highly probable)
that the whole thickness of the mass was contemporaneous with these
INDIVIDUAL SPECIMENS. That the Macrauchenia lived subsequently to the
spreading out of the gravel on this plain is certain; and that this gravel,
at the height of ninety feet, was spread out long after the existence of
recent shells, is scarcely less certain. For, it was shown in the First
Chapter, that this line of coast has been upheaved with remarkable
equability, and that over a vast space both north and south of S. Julian,
recent species of shells are strewed on (or embedded in) the surface of the
250 feet plain, and of the 350 feet plain up to a height of 400 feet. These
wide step-formed plains have been formed by the denuding action of the
coast-waves on the old tertiary strata; and therefore, when the surface of
the 350 feet plain, with the shells on it, first rose above the level of
the sea, the 250 feet plain did not exist, and its formation, as well as
the spreading out of the gravel on its summit, must have taken place
subsequently. So also the denudation and the gravel-covering of the 90 feet
plain must have taken place subsequently to the elevation of the 250 feet
plain, on which recent shells are also strewed. Hence there cannot be any
doubt that the Macrauchenia, which certainly was entombed in a fresh state,
and which must have been alive after the spreading out of the gravel on the
90 feet plain, existed, not only subsequently to the upraised shells on the
surface of the 250 feet plain, but also to those on the 350 to 400 feet
plain: these shells, eight in number (namely, three species of Mytilus, two
of Patella, one Fusus, Voluta, and Balanus), are undoubtedly recent
species, and are the commonest kinds now living on this coast. At Punta
Alta in B. Blanca, I remarked how marvellous it was, that the Toxodon, a
mammifer so unlike to all known genera, should have co-existed with twenty-
three still living marine animals; and now we find that the Macrauchenia, a
quadruped only a little less anomalous than the Toxodon, also co-existed
with eight other still existing Mollusca: it should, moreover, be borne in
mind, that a tooth of a pachydermatous animal was found with the other
remains at Punta Alta, which Professor Owen thinks almost certainly
belonged to the Macrauchenia.

Mr. Lyell has arrived at a highly important conclusion with respect to the
age of the North American extinct mammifers (many of which are closely
allied to, and even identical with, those of the Pampean formation),
namely, that they lived subsequently to the period when erratic boulders
were transported by the agency of floating ice in temperate latitudes.
("Geological Proceedings" volume 4 page 36.) Now in the valley of the Santa
Cruz, only fifty miles of latitude south of the spot where the Macrauchenia
was entombed, vast numbers of gigantic, angular boulders, which must have
been transported from the Cordillera on icebergs, lie strewed on the plain,
at the height of 1,400 feet above the level of the sea. In ascending to
this level, several step-formed plains must be crossed, all of which have
necessarily required long time for their formation; hence the lowest or
ninety feet plain, with its superficial bed containing the remains of the
Macrauchenia, must have been formed very long subsequently to the period
when the 1,400 feet plain was beneath the sea, and boulders were dropped on
it from floating masses of ice. (It must not be inferred from these
remarks, that the ice-action ceased in South America at this comparatively
ancient period; for in Tierra del Fuego boulders were probably transported
contemporaneously with, if not subsequently to, the formation of the ninety
feet plain at S. Julian, and at other parts of the coast of Patagonia.) Mr.
Lyell's conclusion, therefore, is thus far confirmed in the southern
hemisphere; and it is the more important, as one is naturally tempted to
admit so simple an explanation, that it was the ice-period that caused the
extinction of the numerous great mammifers which so lately swarmed over the
two Americas.

SUMMARY AND CONCLUDING REMARKS ON THE PAMPEAN FORMATION.

One of its most striking features is its great extent; I passed
continuously over it from the Colorado to St. Fe Bajada, a distance of 500
geographical miles; and M. d'Orbigny traced it for 250 miles further north.
In the latitude of the Plata, I examined this formation at intervals over
an east and west line of 300 miles from Maldonado to the R. Carcarana; and
M. d'Orbigny believes it extends 100 miles further inland: from Mr.
Caldcleugh's travels, however, I should have thought that it had extended,
south of the Cordovese range, to near Mendoza, and I may add that I heard
of great bones having been found high up the R. Quinto. Hence the area of
the Pampean formation, as remarked by M. d'Orbigny, is probably at least
equal to that of France, and perhaps twice or thrice as great. In a basin,
surrounded by gravel-cliff (at a height of nearly three thousand feet),
south of Mendoza, there is, as described in the Third Chapter, a deposit
very like the Pampean, interstratified with other matter; and again at S.
Julian's, in Patagonia, 560 miles south of the Colorado, a small irregular
bed of a nearly similar nature contains, as we have just seen, mammiferous
remains. In the provinces of Moxos and Chiquitos (1,000 miles northward of
the Pampas), and in Bolivia, at a height of 4,000 metres, M. d'Orbigny has
described similar deposits, which he believes to have been formed by the
same agency contemporaneously with the Pampean formation. Considering the
immense distances between these several points, and their different
heights, it appears to me infinitely more probable, that this similarity
has resulted not from contemporaneousness of origin, but from the
similarity of the rocky framework of the continent: it is known that in
Brazil an immense area consists of gneissic rocks, and we shall hereafter
see, over how great a length the plutonic rocks of the Cordillera, the
overlying purple porphyries, and the trachytic ejections, are almost
identical in nature.

Three theories on the origin of the Pampean formation have been
propounded:--First, that of a great debacle by M. d'Orbigny; this seems
founded chiefly on the absence of stratification, and on the number of
embedded remains of terrestrial quadrupeds. Although the Pampean formation
(like so many argillaceous deposits) is not divided into distinct and
separate strata, yet we have seen that in one good section it was striped
with horizontal zones of colour, and that in several specified places the
upper and lower parts differed, not only considerably in colour, but
greatly in constitution. In the southern part of the Pampas the upper mass
(to a certain extent stratified) generally consists of hard tosca-rock, and
the lower part of red Pampean mud, often itself divided into two or more
masses, varying in colour and in the quantity of included calcareous
matter. In Western Banda Oriental, beds of a similar nature, but of a
greater age, conformably underlie and are intercalated with the regularly
stratified tertiary formation. As a general rule, the marly concretions are
arranged in horizontal lines, sometimes united into irregular strata:
surely, if the mud had been tumultuously deposited in mass, the included
calcareous matter would have segregated itself irregularly, and not into
nodules arranged in horizontal lines, one above the other and often far
apart: this arrangement appears to me to prove that mud, differing slightly
in composition, was successively and quietly deposited. On the theory of a
debacle, a prodigious amount of mud, without a single pebble, is supposed
to have been borne over the wide surface of the Pampas, when under water:
on the other hand, over the whole of Patagonia, the same or another debacle
is supposed to have borne nothing but gravel,--the gravel and the fine mud
in the neighbourhood of the Rios Negro and Colorado having been borne to an
equal distance from the Cordillera, or imagined line of disturbance:
assuredly directly opposite effects ought not to be attributed to the same
agency. Where, again, could a mass of fine sediment, charged with
calcareous matter in a fit state for chemical segregation, and in quantity
sufficient to cover an area at least 750 miles long, and 400 miles broad,
to a depth of from twenty to thirty feet to a hundred feet, have been
accumulated, ready to be transported by the supposed debacle? To my mind it
is little short of demonstration, that a great lapse of time was necessary
for the production and deposition of the enormous amount of mudlike matter
forming the Pampas; nor should I have noticed the theory of a debacle, had
it not been adduced by a naturalist so eminent as M. d'Orbigny.

A second theory, first suggested, I believe, by Sir W. Parish, is that the
Pampean formation was thrown down on low and marshy plains by the rivers of
this country before they assumed their present courses. The appearance and
composition of the deposit, the manner in which it slopes up and round the
primary ranges, the nature of the underlying marine beds, the estuary and
sea-shells on the surface, the overlying sandstone beds at M. Hermoso, are
all quite opposed to this view. Nor do I believe that there is a single
instance of a skeleton of one of the extinct mammifers having been found in
an upright position, as if it had been mired.

The third theory, of the truth of which I cannot entertain the smallest
doubt, is that the Pampean formation was slowly accumulated at the mouth of
the former estuary of the Plata and in the sea adjoining it. I have come to
this conclusion from the reasons assigned against the two foregoing
theories, and from simple geographical considerations. From the numerous
shells of the Azara labiata lying loose on the surface of the plains, and
near Buenos Ayres embedded in the tosca-rock, we know that this formation
not only was formerly covered by, but that the uppermost parts were
deposited in, the brackish water of the ancient La Plata. Southward and
seaward of Buenos Ayres, the plains were upheaved from under water
inhabited by true marine shells. We further know from Professor Ehrenberg's
examination of the twenty microscopical organisms in the mud round the
tooth of the Mastodon high up the course of the Parana, that the bottom-
most part of this formation was of brackish-water origin. A similar
conclusion must be extended to the beds of like composition, at the level
of the sea and under it, at M. Hermoso in Bahia Blanca. Dr. Carpenter finds
that the harder varieties of tosca-rock, collected chiefly to the south,
contain marine spongoid bodies, minute fragments of shells, corals, and
Polythalamia; these perhaps may have been drifted inwards by the tides,
from the more open parts of the sea. The absence of shells, throughout this
deposit, with the exception of the uppermost layers near Buenos Ayres, is a
remarkable fact: can it be explained by the brackish condition of the
water, or by the deep mud at the bottom? I have stated that both the
reddish mud and the concretions of tosca-rock are often penetrated by
minute, linear cavities, such as frequently may be observed in fresh-water
calcareous deposits:--were they produced by the burrowing of small worms?
Only on this view of the Pampean formation having been of estuary origin,
can the extraordinary numbers (presently to be alluded to) of the embedded
mammiferous remains be explained. (It is almost superfluous to give the
numerous cases (for instance, in Sumatra; Lyell "Principles" volume 3 page
325 sixth edition, of the carcasses of animals having been washed out to
sea by swollen rivers; but I may refer to a recent account by Mr.
Bettington "Asiatic Society" 1845 June 21st, of oxen, deer, and bears being
carried into the Gulf of Cambray; see also the account in my "Journal" 2nd
edition page 133, of the numbers of animals drowned in the Plata during the
great, often recurrent, droughts.)

With respect to the first origin of the reddish mud, I will only remark,
that the enormous area of Brazil consists in chief part of gneissic and
other granitic rocks, which have suffered decomposition, and been converted
into a red, gritty, argillaceous mass, to a greater depth than in any other
country which I have seen. The mixture of rounded grains, and even of small
fragments and pebbles of quartz, in the Pampean mud of Banda Oriental, is
evidently due to the neighbouring and underlying primary rocks. The estuary
mud was drifted during the Pampean period in a much more southerly course,
owing probably to the east and west primary ridges south of the Plata not
having been then elevated, than the mud of the Plata at present is; for it
was formerly deposited as far south as the Colorado. The quantity of
calcareous matter in this formation, especially in those large districts
where the whole mass passes into tosca-rock, is very great: I have already
remarked on the close resemblance in external and microscopical appearance,
between this tosca-rock and the strata at Coquimbo, which have certainly
resulted from the decay and attrition of recent shells: I dare not,
however, extend this conclusion to the calcareous rocks of the Pampas, more
especially as the underlying tertiary strata in western Banda Oriental show
that at that period there was a copious emission of carbonate of lime, in
connection with volcanic action. (I may add, that there are nearly similar
superficial calcareous beds at King George's Sound in Australia; and these
undoubtedly have been formed by the disintegration of marine remains see
"Volcanic Islands" etc. page 144. There is, however, something very
remarkable in the frequency of superficial, thin beds of earthy calcareous
matter, in districts where the surrounding rocks are not calcareous. Major
Charters, in a Paper read before the Geographical Society April 13, 1840
and abstracted in the "Athenaeum" page 317, states that this is the case in
parts of Mexico, and that he has observed similar appearances in many parts
of South Africa. The circumstance of the uppermost stratum round the ragged
Sierra Ventana, consisting of calcareous or marly matter, without any
covering of alluvial matter, strikes me as very singular, in whatever
manner we view the deposition and elevation of the Pampean formation.)

The Pampean formation, judging from its similar composition, and from the
apparent absolute specific identity of some of its mammiferous remains, and
from the generic resemblance of others, belongs over its vast area--
throughout Banda Oriental, Entre Rios, and the wide extent of the Pampas as
far south as the Colorado,--to the same geological epoch. The mammiferous
remains occur at all depths from the top to the bottom of the deposit; and
I may add that nowhere in the Pampas is there any appearance of much
superficial denudation: some bones which I found near the Guardia del Monte
were embedded close to the surface; and this appears to have been the case
with many of those discovered in Banda Oriental: on the Matanzas, twenty
miles south of Buenos Ayres, a Glyptodon was embedded five feet beneath the
surface; numerous remains were found by S. Muniz, near Luxan, at an average
depth of eighteen feet; in Buenos Ayres a skeleton was disinterred at sixty
feet depth, and on the Parana I have described two skeletons of the
Mastodon only five or six feet above the very base of the deposit. With
respect to the age of this formation, as judged of by the ordinary standard
of the existence of Mollusca, the only evidence within the limits of the
true Pampas which is at all trustworthy, is afforded by the still living
Azara labiata being embedded in tosca-rock near Buenos Ayres. At Punta
Alta, however, we have seen that several of the extinct mammifers, most
characteristic of the Pampean formation, co-existed with twenty species of
Mollusca, a barnacle and two corals, all still living on this same coast;--
for when we remember that the shells have a more ancient appearance than
the bones; that many of the bones, though embedded in a coarse
conglomerate, are perfectly preserved; that almost all the parts of the
skeleton of the Scelidotherium, even to the knee-cap, were lying in their
proper relative positions; and that a large piece of the fragile dermal
armour of a Dasypoid quadruped, connected with some of the bones of the
foot, had been entombed in a condition allowing the two sides to be doubled
together, it must assuredly be admitted that these mammiferous remains were
embedded in a fresh state, and therefore that the living animals co-existed
with the co-embedded shells. Moreover, the Macrauchenia Patachonica (of
which, according to Professor Owen, remains also occur in the Pampas of
Buenos Ayres, and at Punta Alta) has been shown by satisfactory evidence of
another kind, to have lived on the plains of Patagonia long after the
period when the adjoining sea was first tenanted by its present commonest
molluscous animals. We must, therefore, conclude that the Pampean formation
belongs, in the ordinary geological sense of the word, to the Recent
Period. (M. d'Orbigny believes "Voyage" Part. Geolog. page 81, that this
formation, though "tres voisine de la notre, est neanmoins de beaucoup
anterieure a notre creation.")

At St. Fe Bajada, the Pampean estuary formation, with its mammiferous
remains, conformably overlies the marine tertiary strata, which (as first
shown by M. d'Orbigny) are contemporaneous with those of Patagonia, and
which, as we shall hereafter see, belong to a very ancient tertiary stage.
When examining the junction between these two formations, I thought that
the concretionary layer of marl marked a passage between the marine and
estuary stages. M. d'Orbigny disputes this view (as given in my "Journal"),
and I admit that it is erroneous, though in some degree excusable, from
their conformability and from both abounding with calcareous matter. It
would, indeed, have been a great anomaly if there had been a true passage
between a deposit contemporaneous with existing species of mollusca, and
one in which all the mollusca appear to be extinct. Northward of Santa Fe,
M. d'Orbigny met with ferruginous sandstones, marly rocks, and other beds,
which he considers as a distinct and lower formation; but the evidence that
they are not parts of the same with an altered mineralogical character,
does not appear to me quite satisfactory.

In Western Banda Oriental, while the marine tertiary strata were
accumulating, there were volcanic eruptions, much silex and lime were
precipitated from solution, coarse conglomerates were formed, being derived
probably from adjoining land, and layers of red mud and marly rocks, like
those of the Pampean formation, were occasionally deposited. The true
Pampean deposit, with mammiferous remains, instead of as at Santa Fe
overlying conformably the tertiary strata, is here seen at a lower level
folding round and between the flat-topped, cliff-bounded hills, formed by a
upheaval and denudation of these same tertiary strata. The upheaval, having
occurred here earlier than at Santa Fe, may be naturally accounted for by
the contemporaneous volcanic action. At the Barrancas de S. Gregorio, the
Pampean deposit, as we have seen, overlies and fills up furrows in coarse
sand, precisely like that now accumulating on the shores near the mouth of
the Plata. I can hardly believe that this loose and coarse sand is
contemporaneous with the old tertiary and often crystalline strata of the
more western parts of the province; and am induced to suspect that it is of
subsequent origin. If that section near Colonia could be implicitly
trusted, in which, at a height of only fifteen feet above the Plata, a bed
of fresh-looking mussels, of an existing littoral species, appeared to lie
between the sand and the Pampean mud, I should conclude that Banda Oriental
must have stood, when the coarse sand was accumulating, at only a little
below its present level, and had then subsided, allowing the estuary
Pampean mud to cover far and wide its surface up to a height of some
hundred feet; and that after this subsidence the province had been uplifted
to its present level.

In Western Banda Oriental, we know, from two unequivocal sections that
there is a mass, absolutely undistinguishable from the true Pampean
deposit, beneath the old tertiary strata. This inferior mass must be very
much more ancient than the upper deposit with its mammiferous remains, for
it lies beneath the tertiary strata in which all the shells are extinct.
Nevertheless, the lower and upper masses, as well as some intermediate
layers, are so similar in mineralogical character, that I cannot doubt that
they are all of estuary origin, and have been derived from the same great
source. At first it appeared to me extremely improbable, that mud of the
same nature should have been deposited on nearly the same spot, during an
immense lapse of time, namely, from a period equivalent perhaps to the
Eocene of Europe to that of the Pampean formation. But as, at the very
commencement of the Pampean period, if not at a still earlier period, the
Sierra Ventana formed a boundary to the south,--the Cordillera or the
plains in front of them to the west,--the whole province of Corrientes
probably to the north, for, according to M. d'Orbigny, it is not covered by
the Pampean deposit,--and Brazil, as known by the remains in the caves, to
the north-east; and as again, during the older tertiary period, land
already existed in Western Banda Oriental and near St. Fe Bajada, as may be
inferred from the vegetable debris, from the quantities of silicified wood,
and from the remains of a Toxodon found, according to M. d'Orbigny, in
still lower strata, we may conclude, that at this ancient period a great
expanse of water was surrounded by the same rocky framework which now
bounds the plains of Pampean formation. This having been the case, the
circumstance of sediment of the same nature having been deposited in the
same area during an immense lapse of time, though highly remarkable, does
not appear incredible.

The elevation of the Pampas, at least of the southern parts, has been slow
and interrupted by several periods of rest, as may be inferred from the
plains, cliffs, and lines of sand-dunes (with shells and pumice-pebbles)
standing at different heights. I believe, also, that the Pampean mud
continued to be deposited, after parts of this formation had already been
elevated, in the same manner as mud would continue to be deposited in the
estuary of the Plata, if the mud-banks on its shores were now uplifted and
changed into plains: I believe in this from the improbability of so many
skeletons and bones having been accumulated at one spot, where M. Hermoso
now stands, at a depth of between eight hundred and one thousand feet, and
at a vast distance from any land except small rocky islets,--as must have
been the case, if the high tosca-plain round the Ventana and adjoining
Sierras, had not been already uplifted and converted into land, supporting
mammiferous animals. At Punta Alta we have good evidence that the gravel-
strata, which certainly belong to the true Pampean period, were accumulated
after the elevation in that neighbourhood of the main part of the Pampean
deposit, whence the rounded masses of tosca-rock were derived, and that
rolled fragment of black bone in the same peculiar condition with the
remains at Monte Hermoso.

The number of the mammiferous remains embedded in the Pampas is, as I have
remarked, wonderful: it should be borne in mind that they have almost
exclusively been found in the cliffs and steep banks of rivers, and that,
until lately, they excited no attention amongst the inhabitants: I am
firmly convinced that a deep trench could not be cut in any line across the
Pampas, without intersecting the remains of some quadruped. It is difficult
to form an opinion in what part of the Pampas they are most numerous; in a
limited spot they could not well have been more numerous than they were at
P. Alta; the number, however, lately found by Senor F. Muniz, near Luxan,
in a central spot in the Pampas, is extraordinarily great: at the end of
this chapter I will give a list of all the localities at which I have heard
of remains having been discovered. Very frequently the remains consist of
almost perfect skeletons; but there are, also, numerous single bones, as
for instance at St. Fe. Their state of preservation varies much, even when
embedded near each other: I saw none others so perfectly preserved as the
heads of the Toxodon and Mylodon from the white soft earthy bed on the
Sarandis in Banda Oriental. It is remarkable that in two limited sections I
found no less than five teeth separately embedded, and I heard of teeth
having been similarly found in other parts: may we suppose that the
skeletons or heads were for a long time gently drifted by currents over the
soft muddy bottom, and that the teeth occasionally, here and there, dropped
out?

It may be naturally asked, where did these numerous animals live? From the
remarkable discoveries of MM. Lund and Clausen, it appears that some of the
species found in the Pampas inhabited the highlands of Brazil: the Mastodon
Andium is embedded at great heights in the Cordillera from north of the
equator to at least as far south as Tarija (Humboldt states that the
Mastodon has been discovered in New Granada: it has been found in Quito.
When at Lima, I saw a tooth of a Mastodon in the possession of Don M.
Rivero, found at Playa Chica on the Maranon, near the Guallaga. Every one
has heard of the numerous remains of Mastodon in Bolivia.); and as there is
no higher land, there can be little doubt that this Mastodon must have
lived on the plains and valleys of that great range. These countries,
however, appear too far distant for the habitation of the individuals
entombed in the Pampas: we must probably look to nearer points, for
instance to the province of Corrientes, which, as already remarked, is said
not to be covered by the Pampean formation, and may therefore, at the
period of its deposition, have existed as dry land. I have already given my
reasons for believing that the animals embedded at M. Hermoso and at P.
Alta in Bahia Blanca, lived on adjoining land, formed of parts of the
already elevated Pampean deposit. With respect to the food of these many
great extinct quadrupeds, I will not repeat the facts given in my "Journal"
(second edition page 85), showing that there is no correlation between the
luxuriance of the vegetation of a country and the size of its mammiferous
inhabitants. I do not doubt that large animals could now exist, as far as
the amount, not kind, of vegetation is concerned, on the sterile plains of
Bahia Blanca and of the R. Negro, as well as on the equally, if not more
sterile plains of Southern Africa. The climate, however, may perhaps have
somewhat deteriorated since the mammifers embedded at Bahia Blanca lived
there; for we must not infer, from the continued existence of the same
shells on the present coasts, that there has been no change in climate; for
several of these shells now range northward along the shores of Brazil,
where the most luxuriant vegetation flourishes under a tropical
temperature. With respect to the extinction, which at first fills the mind
with astonishment, of the many great and small mammifers of this period, I
may also refer to the work above cited (second edition page 173), in which
I have endeavoured to show, that however unable we may be to explain the
precise cause, we ought not properly to feel more surprised at a species
becoming extinct than at one being rare; and yet we are accustomed to view
the rarity of any particular species as an ordinary event, not requiring
any extraordinary agency.

The several mammifers embedded in the Pampean formation, which mostly
belong to extinct genera, and some even to extinct families or orders, and
which differ nearly, if not quite, as much as do the Eocene mammifers of
Europe from living quadrupeds having existed contemporaneously with
mollusca, all still inhabiting the adjoining sea, is certainly a most
striking fact. It is, however, far from being an isolated one; for, during
the late tertiary deposits of Britain, an elephant, rhinoceros, and
hippopotamus co-existed with many recent land and fresh-water shells; and
in North America, we have the best evidence that a mastodon, elephant,
megatherium, megalonyx, mylodon, an extinct horse and ox, likewise co-
existed with numerous land, fresh-water, and marine recent shells. (Many
original observations, and a summary on this subject, are given in Mr.
Lyell's paper in the "Geological Proceedings" volume 4 page 3 and in his
"Travels in North America" volume 1 page 164 and volume 2 page 60. For the
European analogous cases see Mr. Lyell's "Principles of Geology" 6th
edition volume 1 page 37.) The enumeration of these extinct North American
animals naturally leads me to refer to the former closer relation of the
mammiferous inhabitants of the two Americas, which I have discussed in my
"Journal," and likewise to the vast extent of country over which some of
them ranged: thus the same species of the Megatherium, Megalonyx, Equus (as
far as the state of their remains permits of identification), extended from
the Southern United States of North America to Bahia Blanca, in latitude 39
degrees S., on the coast of Patagonia. The fact of these animals having
inhabited tropical and temperate regions, does not appear to me any great
difficulty, seeing that at the Cape of Good Hope several quadrupeds, such
as the elephant and hippopotamus, range from the equator to latitude 35
degrees south. The case of the Mastodon Andium is one of more difficulty,
for it is found from latitude 36 degrees S., over, as I have reason to
believe, nearly the whole of Brazil, and up the Cordillera to regions
which, according to M. d'Orbigny, border on perpetual snow, and which are
almost destitute of vegetation: undoubtedly the climate of the Cordillera
must have been different when the mastodon inhabited it; but we should not
forget the case of the Siberian mammoth and rhinoceros, as showing how
severe a climate the larger pachydermata can endure; nor overlook the fact
of the guanaco ranging at the present day over the hot low deserts of Peru,
the lofty pinnacles of the Cordillera, and the damp forest-clad land of
Southern Tierra del Fuego; the puma, also, is found from the equator to the
Strait of Magellan, and I have seen its footsteps only a little below the
limits of perpetual snow in the Cordillera of Chile.

At the period, so recent in a geological sense, when these extinct
mammifers existed, the two Americas must have swarmed with quadrupeds, many
of them of gigantic size; for, besides those more particularly referred to
in this chapter, we must include in this same period those wonderfully
numerous remains, some few of them specifically, and others generically
related to those of the Pampas, discovered by MM. Lund and Clausen in the
caves of Brazil. Finally, the facts here given show how cautious we ought
to be in judging of the antiquity of a formation from even a great amount
of difference between the extinct and living species in any one class of
animals;--we ought even to be cautious in accepting the general
proposition, that change in organic forms and lapse of time are at all,
necessarily, correlatives.

...

LOCALITIES WITHIN THE REGION OF THE PAMPAS WHERE GREAT BONES HAVE BEEN
FOUND.

The following list, which includes every account which I have hitherto met
with of the discovery of fossil mammiferous remains in the Pampas, may be
hereafter useful to a geologist investigating this region, and it tends to
show their extraordinary abundance. I heard of and saw many fossils, the
original position of which I could not ascertain; and I received many
statements too vague to be here inserted. Beginning to the south:--we have
the two stations in Bahia Blanca, described in this chapter, where at P.
Alta, the Megatherium, Megalonyx, Scelidotherium, Mylodon, Holophractus (or
an allied genus), Toxodon, Macrauchenia, and an Equus were collected; and
at M. Hermoso a Ctenomys, Hydrochaerus, some other rodents and the bones of
a great megatheroid quadruped. Close north-east of the S. Tapalguen, we
have the Rios 'Huesos' (i.e. "bones"), which probably takes its name from
large fossil bones. Near Villa Nuevo, and at Las Averias, not far from the
Salado, three nearly perfect skeletons, one of the Megatherium, one of the
Glyptodon clavipes, and one of some great Dasypoid quadruped, were found by
the agent of Sir W. Parish (see his work "Buenos Ayres" etc. page 171). I
have seen the tooth of a Mastodon from the Salado; a little northward of
this river, on the borders of a lake near the G. del Monte, I saw many
bones, and one large piece of dermal armour; higher up the Salado, there is
a place called Monte "Huesos." On the Matanzas, about twenty miles south of
Buenos Ayres, the skeleton (vide page 178 of "Buenos Ayres" etc. by Sir W.
Parish) of a Glyptodon was found about five feet beneath the surface; here
also (see Catalogue of Royal College of Surgeons) remains of Glyptodon
clavipes, G. ornatus, and G. reticulatus were found. Signor Angelis, in a
letter which I have seen, refers to some great remains found in Buenos
Ayres, at a depth of twenty varas from the surface. Seven leagues north of
this city the same author found the skeletons of Mylodon robustus and
Glyptodon ornatus. From this neighbourhood he has lately sent to the
British Museum the following fossils:--Remains of three or four individuals
of Megatherium; of three species of Glyptodon; of three individuals of the
Mastodon Andium; of Macrauchenia; of a second species of Toxodon, different
from T. Platensis; and lastly, of the Machairodus, a wonderful large
carnivorous animal. M. d'Orbigny has lately received from the Recolate
"Voyage" Pal. page 144), near Buenos Ayres, a tooth of Toxodon Platensis.

Proceeding northward, along the west bank of the Parana, we come to the Rio
Luxan, where two skeletons of the Megatherium have been found; and lately,
within eight leagues of the town of Luxan, Dr. F. X. Muniz has collected
("British Packet" Buenos Ayres September 25, 1841), from an average depth
of eighteen feet, very numerous remains, of no less than, as he believes,
nine distinct species of mammifers. At Areco, large bones have been found,
which are believed, by the inhabitants, to have been changed from small
bones, by the water of the river! At Arrecifes, the Glyptodon, sent to the
College of Surgeons, was found; and I have seen two teeth of a Mastodon
from this quarter. At S. Nicolas, M. d'Orbigny found remains of a Canis,
Ctenomys, and Kerodon; and M. Isabelle ("Voyage" page 332) refers to a
gigantic Armadillo found there. At S. Carlos, I heard of great bones. A
little below the mouth of the Carcarana, the two skeletons of Mastodon were
found; on the banks of this river, near S. Miguel, I found teeth of the
Mastodon and Toxodon; and "Falkner" (page 55) describes the osseous armour
of some great animal; I heard of many other bones in this neighbourhood. I
have seen, I may add, in the possession of Mr. Caldcleugh, the tooth of a
Mastodon Andium, said to have been found in Paraguay; I may here also refer
to a statement in this gentleman's travels (volume 1 page 48), of a great
skeleton having been found in the province of Bolivia in Brazil, on the R.
de las Contas. The furthest point westward in the Pampas, at which I have
HEARD of fossil bones, was high up on the banks of R. Quinto.

In Entre Rios, besides the remains of the Mastodon, Toxodon, Equus, and a
great Dasypoid quadruped near St. Fe Bajada, I received an account of bones
having been found a little S.E. of P. Gorda (on the Parana), and of an
entire skeleton at Matanzas, on the Arroyo del Animal.

In Banda Oriental, besides the remains of the Toxodon, Mylodon, and two
skeletons of great animals with osseous armour (distinct from that of the
Glyptodon), found on the Arroyos Sarandis and Berquelo, M. Isabelle
("Voyage" page 322) says, many bones have been found near the R. Negro, and
on the R. Arapey, an affluent of the Paraguay, in latitude 30 degrees 40
minutes south. I heard of bones near the source of the A. Vivoras. I saw
the remains of a Dasypoid quadruped from the Arroyo Seco, close to M.
Video; and M. d'Orbigny refers ("Voyage" Geolog. page 24), to another found
on the Pedernal, an affluent of the St. Lucia; and Signor Angelis, in a
letter, states that a third skeleton of this family has been found, near
Canelones. I saw a tooth of the Mastodon from Talas, another affluent of
the St. Lucia. The most eastern point at which I heard of great bones
having been found, was at Solis Grande, between M. Video and Maldonado.


CHAPTER V. ON THE OLDER TERTIARY FORMATIONS OF PATAGONIA AND CHILE.

Rio Negro.
S. Josef.
Port Desire, white pumiceous mudstone with Infusoria.
Port S. Julian.
Santa Cruz, basaltic lava of.
P. Gallegos.
Eastern Tierra del Fuego; leaves of extinct beech-trees.
Summary on the Patagonian tertiary formations.
Tertiary formations of the Western Coast.
Chonos and Chiloe groups, volcanic rocks of.
Concepcion.
Navidad.
Coquimbo.
Summary.
Age of the tertiary formations.
Lines of elevation.
Silicified wood.
Comparative ranges of the extinct and living mollusca on the West Coast of
S. America.
Climate of the tertiary period.
On the causes of the absence of recent conchiferous deposits on the coast
of S. America.
On the contemporaneous deposition and preservation of sedimentary
formations.

RIO NEGRO.

I can add little to the details given by M. d'Orbigny on the sandstone
formation of this district. ("Voyage" Part Geolog. pages 57-65.) The cliffs
to the south of the river are about two hundred feet in height, and are
composed of sandstone of various tints and degrees of hardness. One layer,
which thinned out at both ends, consisted of earthy matter, of a pale
reddish colour, with some gypsum, and very like (I speak after comparison
of the specimens brought home) Pampean mud: above this was a layer of
compact marly rock with dendritic manganese. Many blocks of a conglomerate
of pumice-pebbles embedded in hard sandstone were strewed at the foot of
the cliff, and had evidently fallen from above. A few miles N.E. of the
town, I found, low down in the sandstone, a bed, a few inches in thickness,
of a white, friable, harsh-feeling sediment, which adheres to the tongue,
is of easy fusibility, and of little specific gravity; examined under the
microscope, it is seen to be pumiceous tuff, formed of broken transparent
crystals. In the cliffs south of the river, there is, also, a thin layer of
nearly similar nature, but finer grained, and not so white; it might easily
have been mistaken for a calcareous tuff, but it contains no lime: this
substance precisely resembles a most widely extended and thick formation in
Southern Patagonia, hereafter to be described, and which is remarkable for
being partially formed of infusoria. These beds, conjointly with the
conglomerate of pumice, are interesting, as showing the nature of the
volcanic action in the Cordillera during this old tertiary period.

In a bed at the base of the southern cliffs, M. d'Orbigny found two extinct
fresh-water shells, namely, a Unio and Chilina. This bed rested on one with
bones of an extinct rodent, namely, the Megamys Patagoniensis; and this
again on another with extinct marine shells. The species found by M.
d'Orbigny in different parts of this formation consist of:--

1. Ostrea Patagonica, d'Orbigny, "Voyage, Pal." (also at St. Fe, and whole
coast of Patagonia).
2. Ostrea Ferrarisi, d'Orbigny, "Voyage, Pal."
3. Ostrea Alvarezii, d'Orbigny, "Voyage, Pal." (also at St. Fe, and S.
Josef).
4. Pecten Patagoniensis, d'Orbigny, "Voyage, Pal."
5. Venus Munsterii, d'Orbigny, "Voyage, Pal." (also at St. Fe).
6. Arca Bonplandiana, d'Orbigny, "Voyage, Pal." (also at St. Fe).

According to M. d'Orbigny, the sandstone extends westward along the coast
as far as Port S. Antonio, and up the R. Negro far into the interior:
northward I traced it to the southern side of the Rio Colorado, where it
forms a low denuded plain. This formation, though contemporaneous with that
of the rest of Patagonia, is quite different in mineralogical composition,
being connected with it only by the one thin white layer: this difference
may be reasonably attributed to the sediment brought down in ancient times
by the Rio Negro; by which agency, also, we can understand the presence of
the fresh-water shells, and of the bones of land animals. Judging from the
identity of four of the above shells, this formation is contemporaneous (as
remarked by M. d'Orbigny) with that under the Pampean deposit in Entre Rios
and in Banda Oriental. The gravel capping the sandstone plain, with its
calcareous cement and nodules of gypsum, is probably, from the reasons
given in the First Chapter, contemporaneous with the uppermost beds of the
Pampean formation on the upper plain north of the Colorado.

SAN JOSEF.

My examination here was very short: the cliffs are about a hundred feet
high; the lower third consists of yellowish-brown, soft, slightly
calcareous, muddy sandstone, parts of which when struck emit a fetid smell.
In this bed the great Ostraea Patagonica, often marked with dendritic
manganese and small coral-lines, were extraordinarily numerous. I found
here the following shells:--

1. Ostrea Patagonica, d'Orbigny, "Voyage, Pal." (also at St. Fe and whole
coast of Patagonia).
2. Ostrea Alvarezii, d'Orbigny, "Voyage, Pal." (also at St. Fe and R.
Negro).
3. Pecten Paranensis, d'Orbigny, "Voyage, Pal." (also at St. Fe, S. Julian,
and Port Desire).
4. Pecten Darwinianus, d'Orbigny, "Voyage, Pal." (also at St. Fe).
5. Pecten actinodes, G.B. Sowerby.
6. Terebratula Patagonica, G.B. Sowerby (also S. Julian).
7. Casts of a Turritella.

The four first of these species occur at St. Fe in Entre Rios, and the two
first in the sandstone of the Rio Negro. Above this fossiliferous mass,
there is a stratum of very fine-grained, pale brown mudstone, including
numerous laminae of selenite. All the strata appear horizontal, but when
followed by the eye for a long distance, they are seen to have a small
easterly dip. On the surface we have the porphyritic gravel, and on it sand
with recent shells.

NUEVO GULF.

From specimens and notes given me by Lieutenant Stokes, it appears that the
lower bed consists of soft muddy sandstone, like that of S. Josef, with
many imperfect shells, including the Pecten Paranensis, d'Orbigny, casts of
a Turritella and Scutella. On this there are two strata of the pale brown
mudstone, also like that of S. Josef, separated by a darker-coloured, more
argillaceous variety, including the Ostrea Patagonica. Professor Ehrenberg
has examined this mudstone for me: he finds in it three already known
microscopic organisms, enveloped in a fine-grained pumiceous tuff, which I
shall have immediately to describe in detail. Specimens brought to me from
the uppermost bed, north of the Rio Chupat, consist of this same substance,
but of a whiter colour.

Tertiary strata, such as here described, appear to extend along the whole
coast between Rio Chupat and Port Desire, except where interrupted by the
underlying claystone porphyry, and by some metamorphic rocks; these hard
rocks, I may add, are found at intervals over a space of about five degrees
of latitude, from Point Union to a point between Port S. Julian and S.
Cruz, and will be described in the ensuing chapter. Many gigantic specimens
of the Ostraea Patagonica were collected in the Gulf of St. George.

PORT DESIRE.

A good section of the lowest fossiliferous mass, about forty feet in
thickness, resting on claystone porphyry, is exhibited a few miles south of
the harbour. The shells sufficiently perfect to be recognised consist of:--

1. Ostrea Patagonica, d'Orbigny, (also at St. Fe, and whole coast of
Patagonia).
2. Pecten Paranensis, d'Orbigny, "Voyage, Pal." (also at St. Fe, S. Josef,
S. Julian).
3. Pecten centralis, G.B. Sowerby (also at S. Julian and S. Cruz).
4. Cucullaea alta, G.B. Sowerby (also at S. Cruz).
5. Nucula ornata, G.B. Sowerby.
6. Turritella Patagonica, G.B. Sowerby.

The fossiliferous strata, when not denuded, are conformably covered by a
considerable thickness of the fine-grained pumiceous mudstone, divided into
two masses: the lower half is very fine-grained, slightly unctuous, and so
compact as to break with a semi-conchoidal fracture, though yielding to the
nail; it includes laminae of selenite: the upper half precisely resembles
the one layer at the Rio Negro, and with the exception of being whiter, the
upper beds at San Josef and Nuevo Gulf. In neither mass is there any trace
to the naked eye of organic forms. Taking the entire deposit, it is
generally quite white, or yellowish, or feebly tinted with green; it is
either almost friable under the finger, or as hard as chalk; it is of easy
fusibility, of little specific gravity, is not harsh to the touch, adheres
to the tongue, and when breathed on exhales a strong aluminous odour; it
sometimes contains a very little calcareous matter, and traces (besides the
included laminae) of gypsum. Under the microscope, according to Professor
Ehrenberg, it consists of minute, triturated, cellular, glassy fragments of
pumice, with some broken crystals. ("Monatsberichten de konig. Akad. zu
Berlin" vom April 1845.) In the minute glassy fragments, Professor
Ehrenberg recognises organic structures, which have been affected by
volcanic heat: in the specimens from this place, and from Port S. Julian,
he finds sixteen Polygastrica and twelve Phytolitharia. Of these organisms,
seven are new forms, the others being previously known: all are of marine,
and chiefly of oceanic, origin. This deposit to the naked eye resembles the
crust which often appears on weathered surfaces of feldspathic rocks; it
likewise resembles those beds of earthy feldspathic matter, sometimes
interstratified with porphyritic rocks, as is the case in this very
district with the underlying purple claystone porphyry. From examining
specimens under a common microscope, and comparing them with other
specimens undoubtedly of volcanic origin, I had come to the same conclusion
with Professor Ehrenberg, namely, that this great deposit, in its first
origin, is of volcanic nature.

PORT S. JULIAN.

(FIGURE 17. SECTION OF THE STRATA EXHIBITED IN THE CLIFFS OF THE NINETY
FEET PLAIN AT PORT S. JULIAN.

(Section through beds from top to bottom: A, B, C, D, E, F.))

On the south side of the harbour, Figure 17 gives the nature of the beds
seen in the cliffs of the ninety feet plain. Beginning at the top:--

1st, the earthy mass (AA), including the remains of the Macrauchenia, with
recent shells on the surface.

Second, the porphyritic shingle (B), which in its lower part is
interstratified (owing, I believe, to redisposition during denudation) with
the white pumiceous mudstone.

Third, this white mudstone, about twenty feet in thickness, and divided
into two varieties (C and D), both closely resembling the lower, fine-
grained, more unctuous and compact kind at Port Desire; and, as at that
place, including much selenite.

Fourth, a fossiliferous mass, divided into three main beds, of which the
uppermost is thin, and consists of ferruginous sandstone, with many shells
of the great oyster and Pecten Paranensis; the middle bed (E) is a
yellowish earthy sandstone abounding with Scutellae; and the lowest bed (F)
is an indurated, greenish, sandy clay, including large concretions of
calcareous sandstone, many shells of the great oyster, and in parts almost
made up of fragments of Balanidae. Out of these three beds, I procured the
following twelve species, of which the two first were exceedingly numerous
in individuals, as were the Terebratulae and Turritellae in certain
layers:--

1. Ostrea Patagonica, d'Orbigny, "Voyage, Pal." (also at St. Fe, and whole
coast of Patagonia).
2. Pecten Paranensis, d'Orbigny, "Voyage, Pal." (St. Fe, S. Josef, Port
Desire).
3. Pecten centralis, G.B. Sowerby (also at Port Desire and S. Cruz).
4. Pecten geminatus, G.B. Sowerby.
5. Terebratula Patagonica, G.B. Sowerby (also S. Josef).
6. Struthiolaria ornata, G.B. Sowerby (also S. Cruz).
7. Fusus Patagonicus, G.B. Sowerby.
8. Fusus Noachinus, G.B. Sowerby.
9. Scalaria rugulosa, G.B. Sowerby.
10. Turritella ambulacrum, G.B. Sowerby (also S. Cruz).
11. Pyrula, cast of, like P. ventricosa of Sowerby, Tank Cat.
12. Balanus varians, G.B. Sowerby.
13. Scutella, differing from the species from Nuevo Gulf.

At the head of the inner harbour of Port S. Julian, the fossiliferous mass
is not displayed, and the sea-cliffs from the water's edge to a height of
between one and two hundred feet are formed of the white pumiceous
mudstone, which here includes innumerable, far-extended, sometimes
horizontal, sometimes inclined or vertical laminae of transparent gypsum,
often about an inch in thickness. Further inland, with the exception of the
superficial gravel, the whole thickness of the truncated hills, which
represent a formerly continuous plain 950 feet in height, appears to be
formed of this white mudstone: here and there, however, at various heights,
thin earthy layers, containing the great oyster, Pecten Paranensis and
Turritella ambulacrum, are interstratified; thus showing that the whole
mass belongs to the same epoch. I nowhere found even a fragment of a shell
actually in the white deposit, and only a single cast of a Turritella. Out
of the eighteen microscopic organisms discovered by Ehrenberg in the
specimens from this place, ten are common to the same deposit at Port
Desire. I may add that specimens of this white mudstone, with the same
identical characters were brought me from two points,--one twenty miles
north of S. Julian, where a wide gravel-capped plain, 350 feet in height,
is thus composed; and the other forty miles south of S. Julian, where, on
the old charts, the cliffs are marked as "Chalk Hills."

SANTA CRUZ.

The gravel-capped cliffs at the mouth of the river are 355 feet in height:
the lower part, to a thickness of fifty or sixty feet, consists of a more
or less hardened, darkish, muddy, or argillaceous sandstone (like the
lowest bed of Port Desire), containing very many shells, some silicified
and some converted into yellow calcareous spar. The great oyster is here
numerous in layers; the Trigonocelia and Turritella are also very numerous:
it is remarkable that the Pecten Paranensis, so common in all other parts
of the coast, is here absent: the shells consist of:--

1. Ostrea Patagonica, d'Orbigny; "Voyage Pal." (also at St. Fe and whole
coast of Patagonia).
2. Pecten centralis, G.B. Sowerby (also P. Desire and S. Julian).
3. Venus meridionalis of G.B. Sowerby.
4. Crassatella Lyellii, G.B. Sowerby.
5. Cardium puelchum, G.B. Sowerby.
6. Cardita Patagonica, G.B. Sowerby.
7. Mactra rugata, G.B. Sowerby.
8. Mactra Darwinii, G.B. Sowerby.
9. Cucullaea alta, G.B. Sowerby (also P. Desire).
10. Trigonocelia insolita, G.B. Sowerby.
11. Nucula (?) glabra, G.B. Sowerby.
12. Crepidula gregaria, G.B. Sowerby.
13. Voluta alta, G.B. Sowerby.
14. Trochus collaris, G.B. Sowerby.
15. Natica solida (?), G.B. Sowerby
16. Struthiolaria ornata, G.B. Sowerby (also P. Desire).
17. Turritella ambulacrum, G.B. Sowerby (also P. S. Julian).
    Imperfect fragments of the genera Byssoarca, Artemis, and Fusus.

The upper part of the cliff is generally divided into three great strata,
differing slightly in composition, but essentially resembling the pumiceous
mudstone of the places farther north; the deposit, however, here is more
arenaceous, of greater specific gravity, and not so white: it is interlaced
with numerous thin veins, partially or quite filled with transverse fibres
of gypsum; these fibres were too short to reach across the vein, have their
extremities curved or bent: in the same veins with the gypsum, and likewise
in separate veins as well as in little nests, there is much powdery
sulphate of magnesia (as ascertained by Mr. Reeks) in an uncompressed form:
I believe that this salt has not heretofore been found in veins. Of the
three beds, the central one is the most compact, and more like ordinary
sandstone: it includes numerous flattened spherical concretions, often
united like a necklace, composed of hard calcareous sandstone, containing a
few shells: some of these concretions were four feet in diameter, and in a
horizontal line nine feet apart, showing that the calcareous matter must
have been drawn to the centres of attraction, from a distance of four feet
and a half on both sides. In the upper and lower finer-grained strata,
there were other concretions of a grey colour, containing calcareous
matter, and so fine-grained and compact, as almost to resemble porcelain-
rock: I have seen exactly similar concretions in a volcanic tufaceous bed
in Chiloe. Although in this upper fine-grained strata, organic remains were
very rare, yet I noticed a few of the great oyster; and in one included
soft ferruginous layer, there were some specimens of the Cucullaea alta
(found at Port Desire in the lower fossiliferous mass) and of the Mactra
rugata, which latter shell has been partially converted into gypsum.

(FIGURE 18. SECTION OF THE PLAINS OF PATAGONIA, ON THE BANKS OF THE S.
CRUZ.

(Section through strata (from top to bottom)):
Surface of plain with erratic boulders; 1,146 feet above the sea.
a. Gravel and boulders, 212 feet thick.
b. Basaltic lava, 322 feet thick.
c, d and e. Sedimentary layers, bed of small pebbles and talus
respectively, total 592 feet thick.
River of S. Cruz; here 280 feet above sea.)

In ascending the valley of the S. Cruz, the upper strata of the coast-
cliffs are prolonged, with nearly the same characters, for fifty miles: at
about this point, they begin in the most gradual and scarcely perceptible
manner, to be banded with white lines; and after ascending ten miles
farther, we meet with distinct thin layers of whitish, greenish, and
yellowish fine-grained, fusible sediments. At eighty miles from the coast,
in a cliff thus composed, there were a few layers of ferruginous sandstone,
and of an argillaceous sandstone with concretions of marl like those in the
Pampas. (At this spot, for a space of three-quarters of a mile along the
north side of the river, and for a width of half a mile, there has been a
great slip, which has formed hills between sixty and seventy feet in
height, and has tilted the strata into highly inclined and even vertical
positions. The strata generally dipped at an angle of 45 degrees towards
the cliff from which they had slided. I have observed in slips, both on a
small and large scale, that this inward dip is very general. Is it due to
the hydrostatic pressure of water percolating with difficulty through the
strata acting with greater force at the base of the mass than against the
upper part?) At one hundred miles from the coast, that is at a central
point between the Atlantic and the Cordillera, we have the section in
Figure 18.

The upper half of the sedimentary mass, under the basaltic lava, consists
of innumerable zones of perfectly white bright green, yellowish and
brownish, fine-grained, sometimes incoherent, sedimentary matter. The
white, pumiceous, trachytic tuff-like varieties are of rather greater
specific gravity than the pumiceous mudstone on the coast to the north;
some of the layers, especially the browner ones, are coarser, so that the
broken crystals are distinguishable with a weak lens. The layers vary in
character in short distances. With the exception of a few of the Ostrea
Patagonica, which appeared to have rolled down from the cliff above, no
organic remains were found. The chief difference between these layers taken
as a whole, and the upper beds both at the mouth of the river and on the
coast northward, seems to lie in the occasional presence of more colouring
matter, and in the supply having been intermittent; these characters, as we
have seen, very gradually disappear in descending the valley, and this fact
may perhaps be accounted for by the currents of a more open sea having
blended together the sediment from a distant and intermittent source.

The coloured layers in the foregoing section rest on a mass, apparently of
great thickness (but much hidden by the talus), of soft sandstone, almost
composed of minute pebbles, from one-tenth to two-tenths of an inch in
diameter, of the rocks (with the entire exception of the basaltic lava)
composing the great boulders on the surface of the plain, and probably
composing the neighbouring Cordillera. Five miles higher up the valley, and
again thirty miles higher up (that is twenty miles from the nearest range
of the Cordillera), the lower plain included within the upper escarpments,
is formed, as seen on the banks of the river, of a nearly similar but
finer-grained, more earthy, laminated sandstone, alternating with
argillaceous beds, and containing numerous moderately sized pebbles of the
same rocks, and some shells of the great Ostrea Patagonica. (I found at
both places, but not in situ, quantities of coniferous and ordinary
dicotyledonous silicified wood, which was examined for me by Mr. R. Brown.)
As most of these shells had been rolled before being here embedded, their
presence does not prove that the sandstone belongs to the great Patagonian
tertiary formation, for they might have been redeposited in it, when the
valley existed as a sea-strait; but as amongst the pebbles there were none
of basalt, although the cliffs on both sides of the valley are composed of
this rock, I believe that the sandstone does belong to this formation. At
the highest point to which we ascended, twenty miles distant from the
nearest slope of the Cordillera, I could see the horizontally zoned white
beds, stretching under the black basaltic lava, close up to the mountains;
so that the valley of the S. Cruz gives a fair idea of the constitution of
the whole width of Patagonia.

BASALTIC LAVA OF THE S. CRUZ.

This formation is first met with sixty-seven miles from the mouth of the
river; thence it extends uninterruptedly, generally but not exclusively on
the northern side of the valley, close up to the Cordillera. The basalt is
generally black and fine-grained, but sometimes grey and laminated; it
contains some olivine, and high up the valley much glassy feldspar, where,
also, it is often amygdaloidal; it is never highly vesicular, except on the
sides of rents and on the upper and lower, spherically laminated surfaces.
It is often columnar; and in one place I saw magnificent columns, each face
twelve feet in width, with their interstices filled up with calcareous
tuff. The streams rest conformably on the white sedimentary beds, but I
nowhere saw the actual junction; nor did I anywhere see the white beds
actually superimposed on the lava; but some way up the valley at the foot
of the uppermost escarpments, they must be thus superimposed. Moreover, at
the lowest point down the valley, where the streams thin out and terminate
in irregular projections, the spaces or intervals between these projections
are filled up to the level of the now denuded and gravel-capped surfaces of
the plains, with the white-zoned sedimentary beds; proving that this matter
continued to be deposited after the streams had flowed. Hence we may
conclude that the basalt is contemporaneous with the upper parts of the
great tertiary formation.

The lava where first met with is 130 feet in thickness: it there consists
of two, three, or perhaps more streams, divided from each other by
vesicular spheroids like those on the surface. From the streams having, as
it appears, extended to different distances, the terminal points are of
unequal heights. Generally the surface of the basalt is smooth them in one
part high up the valley, it was so uneven and hummocky, that until I
afterwards saw the streams extending continuously on both sides of the
valley up to a height of about three thousand feet close to the Cordillera,
I thought that the craters of eruption were probably close at hand. This
hummocky surface I believe to have been caused by the crossing and heaping
up of different streams. In one place, there were several rounded ridges
about twenty feet in height, some of them as broad as high, and some
broader, which certainly had been formed whilst the lava was fluid, for in
transverse sections each ridge was seen to be concentrically laminated, and
to be composed of imperfect columns radiating from common centres, like the
spokes of wheels.

The basaltic mass where first met with is, as I have said, 130 feet in
thickness, and, thirty-five miles higher up the valley, it increases to 322
feet. In the first fourteen and a half miles of this distance, the upper
surface of the lava, judging from three measurements taken above the level
of the river (of which the apparently very uniform inclination has been
calculated from its total height at a point 135 miles from the mouth),
slopes towards the Atlantic at an angle of only 0 degrees 7 minutes twenty
seconds: this must be considered only as an approximate measurement, but it
cannot be far wrong. Taking the whole thirty-five miles, the upper surface
slopes at an angle of 0 degrees 10 minutes 53 seconds; but this result is
of no value in showing the inclination of any one stream, for halfway
between the two points of measurement, the surface suddenly rises between
one hundred and two hundred feet, apparently caused by some of the
uppermost streams having extended thus far and no farther. From the
measurement made at these two points, thirty-five miles apart, the mean
inclination of the sedimentary beds, over which the lava has flowed, is NOW
(after elevation from under the sea) only 0 degrees 7 minutes 52 seconds:
for the sake of comparison, it may be mentioned that the bottom of the
present sea in a line from the mouth of the S. Cruz to the Falkland
Islands, from a depth of seventeen fathoms to a depth of eighty-five
fathoms, declines at an angle of 0 degrees 1 minute 22 seconds; between the
beach and the depth of seventeen fathoms, the slope is greater. From a
point about half-way up the valley, the basaltic mass rises more abruptly
towards the foot of the Cordillera, namely, from a height of 1,204 feet, to
about 3,000 feet above the sea.

This great deluge of lava is worthy, in its dimensions, of the great
continent to which it belongs. The aggregate streams have flowed from the
Cordillera to a distance (unparalleled, I believe, in any case yet known)
of about one hundred geographical miles. Near their furthest extremity
their total thickness is 130 feet, which increase thirty-five miles farther
inland, as we have just seen, to 322 feet. The least inclination given by
M. E. de Beaumont of the upper surface of a lava-stream, namely 0 degrees
30 minutes, is that of the great subaerial eruption in 1783 from Skaptar
Jukul in Iceland; and M. E. de Beaumont shows that it must have flowed down
a mean inclination of less than 0 degrees 20 minutes. ("Memoires pour
servir" etc. pages 178 and 217.) But we now see that under the pressure of
the sea, successive streams have flowed over a smooth bottom with a mean
inclination of not more than 0 degrees 7 minutes 52 seconds; and that the
upper surface of the terminal portion (over a space of fourteen and a half
miles) has an inclination of not more than 0 degrees 7 minutes 20 seconds.
If the elevation of Patagonia has been greater nearer the Cordillera than
near the Atlantic (as is probable), then these angles are now all too
large. I must repeat, that although the foregoing measurements, which were
all carefully taken with the barometer, may not be absolutely correct, they
cannot be widely erroneous.

Southward of the S. Cruz, the cliffs of the 840 feet plain extend to Coy
Inlet, and owing to the naked patches of the white sediment, they are said
on the charts to be "like the coast of Kent." At Coy Inlet the high plain
trends inland, leaving flat-topped outliers. At Port Gallegos (latitude 51
degrees 35 minutes, and ninety miles south of S. Cruz), I am informed by
Captain Sulivan, R.N., that there is a gravel-capped plain from two to
three hundred feet in height, formed of numerous strata, some fine-grained
and pale-coloured, like the upper beds at the mouth of the S. Cruz, others
rather dark and coarser, so as to resemble gritstones or tuffs; these
latter include rather large fragments of apparently decomposed volcanic
rocks; there are, also, included layers of gravel. This formation is highly
remarkable, from abounding with mammiferous remains, which have not as yet
been examined by Professor Owen, but which include some large, but mostly
small, species of Pachydermata, Edentata, and Rodentia. From the appearance
of the pale-coloured, fine-grained beds, I was inclined to believe that
they corresponded with the upper beds of the S. Cruz; but Professor
Ehrenberg, who has examined some of the specimens, informs me that the
included microscopical organisms are wholly different, being fresh and
brackish-water forms. Hence the two to three hundred feet plain at Port
Gallegos is of unknown age, but probably of subsequent origin to the great
Patagonian tertiary formation.

EASTERN TIERRA DEL FUEGO.

Judging from the height, the general appearance, and the white colour of
the patches visible on the hill sides, the uppermost plain, both on the
north and western side of the Strait of Magellan, and along the eastern
coast of Tierra del Fuego as far south as near Port St. Polycarp, probably
belongs to the great Patagonian tertiary formation, These higher table-
ranges are fringed by low, irregular, extensive plains, belonging to the
boulder formation (Described in the "Geological Transactions" volume 6 page
415.), and composed of coarse unstratified masses, sometimes associated (as
north of C. Virgin's) with fine, laminated, muddy sandstones. The cliffs in
Sebastian Bay are 200 feet in height, and are composed of fine sandstones,
often in curvilinear layers, including hard concretions of calcareous
sandstone, and layers of gravel. In these beds there are fragments of wood,
legs of crabs, barnacles encrusted with corallines still partially
retaining their colour, imperfect fragments of a Pholas distinct from any
known species, and of a Venus, approaching very closely to, but slightly
different in form from, the V. lenticularis, a species living on the coast
of Chile. Leaves of trees are numerous between the laminae of the muddy
sandstone; they belong, as I am informed by Dr. J.D. Hooker, to three
species of deciduous beech, different from the two species which compose
the great proportion of trees in this forest-clad land. ("Botany of the
Antarctic Voyage" page 212.) From these facts it is difficult to
conjecture, whether we here see the basal part of the great Patagonian
formation, or some later deposit.

SUMMARY ON THE PATAGONIAN TERTIARY FORMATION.

Four out of the seven fossil shells, from St. Fe in Entre Rios, were found
by M. d'Orbigny in the sandstone of the Rio Negro, and by me at San Josef.
Three out of the six from San Josef are identical with those from Port
Desire and S. Julian, which two places have together fifteen species, out
of which three are common to both. Santa Cruz has seventeen species, out of
which five are common to Port Desire and S. Julian. Considering the
difference in latitude between these several places, and the small number
of species altogether collected, namely thirty-six, I conceive the above
proportional number of species in common, is sufficient to show that the
lower fossiliferous mass belongs nearly, I do not say absolutely, to the
same epoch. What this epoch may be, compared with the European tertiary
stages, M. d'Orbigny will not pretend to determine. The thirty-six species
(including those collected by myself and by M. d'Orbigny) are all extinct,
or at least unknown; but it should be borne in mind, that the present coast
consists of shingle, and that no one, I believe, has dredged here for
shells; hence it is not improbable that some of the species may hereafter
be found living. Some few of the species are closely related with existing
ones; this is especially the case, according to M. d'Orbigny and Mr.
Sowerby, with the Fusus Patagonicus; and, according to Mr. Sowerby, with
the Pyrula, the Venus meridionalis, the Crepidula gregaria, and the
Turritella ambulacrum, and T. Patagonica. At least three of the genera,
namely, Cucullaea, Crassatella, and (as determined by Mr. Sowerby)
Struthiolaria, are not found in this quarter of the world; and Trigonocelia
is extinct. The evidence taken altogether indicates that this great
tertiary formation is of considerable antiquity; but when treating of the
Chilean beds, I shall have to refer again to this subject.

The white pumiceous mudstone, with its abundant gypsum, belongs to the same
general epoch with the underlying fossiliferous mass, as may be inferred
from the shells included in the intercalated layers at Nuevo Gulf, S.
Julian, and S. Cruz. Out of the twenty-seven marine microscopic structures
found by Professor Ehrenberg in the specimens from S. Julian and Port
Desire, ten are common to these two places: the three found at Nuevo Gulf
are distinct. I have minutely described this deposit, from its remarkable
characters and its wide extension. From Coy Inlet to Port Desire, a
distance of 230 miles, it is certainly continuous; and I have reason to
believe that it likewise extends to the Rio Chupat, Nuevo Gulf, and San
Josef, a distance of 570 miles: we have, also, seen that a single layer
occurs at the Rio Negro. At Port S. Julian it is from eight to nine hundred
feet in thickness; and at S. Cruz it extends, with a slightly altered
character, up to the Cordillera. From its microscopic structure, and from
its analogy with other formations in volcanic districts, it must be
considered as originally of volcanic origin: it may have been formed by the
long-continued attrition of vast quantities of pumice, or judging from the
manner in which the mass becomes, in ascending the valley of S. Cruz,
divided into variously coloured layers, from the long-continued eruption of
clouds of fine ashes. In either case, we must conclude, that the southern
volcanic orifices of the Cordillera, now in a dormant state, were at about
this period over a wide space, and for a great length of time, in action.
We have evidence of this fact, in the latitude of the Rio Negro, in the
sandstone-conglomerate with pumice, and demonstrative proof of it, at S.
Cruz, in the vast deluges of basaltic lava: at this same tertiary period,
also, there is distinct evidence of volcanic action in Western Banda
Oriental.

The Patagonian tertiary formation extends continuously, judging from
fossils alone, from S. Cruz to near the Rio Colorado, a distance of above
six hundred miles, and reappears over a wide area in Entre Rios and Banda
Oriental, making a total distance of 1,100 miles; but this formation
undoubtedly extends (though no fossils were collected) far south of the S.
Cruz, and, according to M. d'Orbigny, 120 miles north of St. Fe. At S. Cruz
we have seen that it extends across the continent; being on the coast about
eight hundred feet in thickness (and rather more at S. Julian), and rising
with the contemporaneous lava-streams to a height of about three thousand
feet at the base of the Cordillera. It rests, wherever any underlying
formation can be seen, on plutonic and metamorphic rocks. Including the
newer Pampean deposit, and those strata in Eastern Tierra del Fuego of
doubtful age, as well as the boulder formation, we have a line of more than
twenty-seven degrees of latitude, equal to that from the Straits of
Gibraltar to the south of Iceland, continuously composed of tertiary
formations. Throughout this great space the land has been upraised, without
the strata having been in a single instance, as far as my means of
observation went, unequally tilted or dislocated by a fault.

TERTIARY FORMATIONS ON THE WEST COAST.

CHONOS ARCHIPELAGO.

The numerous islands of this group, with the exception of Lemus, Ypun,
consist of metamorphic schists; these two islands are formed of softish
grey and brown, fusible, often laminated sandstones, containing a few
pebbles, fragments of black lignite, and numerous mammillated concretions
of hard calcareous sandstone. Out of these concretions at Ypun (latitude 40
degrees 30 minutes S.), I extracted the four following extinct species of
shells:--

1. Turritella suturalis, G.B. Sowerby (also Navidad).
2. Sigaretus subglobosus, G.B. Sowerby (also Navidad).
3. Cytheraea (?) sulculosa (?), G.B. Sowerby (also Chiloe and Huafo?).
4. Voluta, fragments of.

In the northern parts of this group there are some cliffs of gravel and of
the boulder formation. In the southern part (at P. Andres in Tres Montes),
there is a volcanic formation, probably of tertiary origin. The lavas
attain a thickness of from two to three hundred feet; they are extremely
variable in colour and nature, being compact, or brecciated, or cellular,
or amygdaloidal with zeolite, agate and bole, or porphyritic with glassy
albitic feldspar. There is also much imperfect rubbly pitchstone, with the
interstices charged with powdery carbonate of lime apparently of
contemporaneous origin. These lavas are conformably associated with strata
of breccia and of brown tuff containing lignite. The whole mass has been
broken up and tilted at an angle of 45 degrees, by a series of great
volcanic dikes, one of which was thirty yards in breadth. This volcanic
formation resembles one, presently to be described, in Chiloe.

HUAFO.

This island lies between the Chonos and Chiloe groups: it is about eight
hundred feet high, and perhaps has a nucleus of metamorphic rocks. The
strata which I examined consisted of fine-grained muddy sandstones, with
fragments of lignite and concretions of calcareous sandstone. I collected
the following extinct shells, of which the Turritella was in great
numbers:--

1. Bulla cosmophila, G.B. Sowerby.
2. Pleurotoma subaequalis, G.B. Sowerby.
3. Fusus cleryanus, d'Orbigny, "Voyage Pal." (also at Coquimbo).
4. Triton leucostomoides, G.B. Sowerby.
5. Turritella Chilensis, G.B. Sowerby (also Mocha).
6. Venus, probably a distinct species, but very imperfect.
7. Cytheraea (?) sulculosa (?), probably a distinct species, but very
imperfect.
8. Dentalium majus, G.B. Sowerby.

CHILOE.

This fine island is about one hundred miles in length. The entire southern
part, and the whole western coast, consists of mica-schist, which likewise
is seen in the ravines of the interior. The central mountains rise to a
height of 3,000 feet, and are said to be partly formed of granite and
greenstone: there are two small volcanic districts. The eastern coast, and
large parts of the northern extremity of the island are composed of gravel,
the boulder formation, and underlying horizontal strata. The latter are
well displayed for twenty miles north and south of Castro; they vary in
character from common sandstone to fine-grained, laminated mudstones: all
the specimens which I examined are easily fusible, and some of the beds
might be called volcanic grit-stones. These latter strata are perhaps
related to a mass of columnar trachyte which occurs behind Castro. The
sandstone occasionally includes pebbles, and many fragments and layers of
lignite; of the latter, some are apparently formed of wood and others of
leaves: one layer on the N.W. side of Lemuy is nearly two feet in
thickness. There is also much silicified wood, both common dicotyledonous
and coniferous: a section of one specimen in the direction of the medullary
rays has, as I am informed by Mr. R. Brown, the discs in a double row
placed alternately, and not opposite as in the true Araucaria. I found
marine remains only in one spot, in some concretions of hard calcareous
sandstone: in several other districts I have observed that organic remains
were exclusively confined to such concretions; are we to account for this
fact, by the supposition that the shells lived only at these points, or is
it not more probable that their remains were preserved only where
concretions were formed? The shells here are in a bad state, they consist
of:--

1. Tellinides (?) oblonga, G.B. Sowerby (a solenella in M. d'Orbigny's
opinion).
2. Natica striolata, G.B. Sowerby.
3. Natica (?) pumila, G.B. Sowerby.
4. Cytheraea (?) sulculosa, G.B. Sowerby (also Ypun and Huafo?).

At the northern extremity of the island, near S. Carlos, there is a large
volcanic formation, between five and seven hundred feet in thickness. The
commonest lava is blackish-grey or brown, either vesicular, or amygdaloidal
with calcareous spar and bole: most even of the darkest varieties fuse into
a pale-coloured glass. The next commonest variety is a rubbly, rarely well
characterised pitchstone (fusing into a white glass) which passes in the
most irregular manner into stony grey lavas. This pitchstone, as well as
some purple claystone porphyry, certainly flowed in the form of streams.
These various lavas often pass, at a considerable depth from the surface,
in the most abrupt and singular manner into wacke. Great masses of the
solid rock are brecciated, and it was generally impossible to discover
whether the recementing process had been an igneous or aqueous action. (In
a cliff of the hardest fragmentary mass, I found several tortuous, vertical
veins, varying in thickness from a few tenths of an inch to one inch and a
half, of a substance which I have not seen described. It is glossy, and of
a brown colour; it is thinly laminated, with the laminae transparent and
elastic; it is a little harder than calcareous spar; it is infusible under
the blowpipe, sometimes decrepitates, gives out water, curls up, blackens,
and becomes magnetic. Borax easily dissolves a considerable quantity of it,
and gives a glass tinged with green. I have no idea what its true nature
is. On first seeing it, I mistook it for lignite!) The beds are obscurely
separated from each other; they are sometimes parted by seams of tuff and
layers of pebbles. In one place they rested on, and in another place were
capped by, tuffs and girt-stones, apparently of submarine origin.

The neighbouring peninsula of Lacuy is almost wholly formed of tufaceous
deposits, connected probably in their origin with the volcanic hills just
described. The tuffs are pale-coloured, alternating with laminated
mudstones and sandstones (all easily fusible), and passing sometimes into
fine-grained white beds strikingly resembling the great upper infusorial
deposit of Patagonia, and sometimes into brecciolas with pieces of pumice
in the last stage of decay; these again pass into ordinary coarse breccias
and conglomerates of hard rocks. Within very short distances, some of the
finer tuffs often passed into each other in a peculiar manner, namely, by
irregular polygonal concretions of one variety increasing so much and so
suddenly in size, that the second variety, instead of any longer forming
the entire mass, was left merely in thin veins between the concretions. In
a straight line of cliffs, at Point Tenuy, I examined the following
remarkable section (Figure 19):--

(FIGURE 19.)

On the left hand, the lower part (AA) consists of regular, alternating
strata of brown tuffs and greenish laminated mudstone, gently inclined to
the right, and conformably covered by a mass (B left) of a white, tufaceous
and brecciolated deposit. On the right hand, the whole cliff (BB right)
consists of the same white tufaceous matter, which on this side presents
scarcely a trace of stratification, but to the left becomes very gradually
and rather indistinctly divided into strata quite conformable with the
underlying beds (AA): moreover, a few hundred yards further to the left,
where the surface has been less denuded, the tufaceous strata (B left) are
conformably covered by another set of strata, like the underlying ones (AA)
of this section. In the middle of the diagram, the beds (AA) are seen to be
abruptly cut off, and to abut against the tufaceous non-stratified mass;
but the line of junction has been accidentally not represented steep
enough, for I particularly noticed that before the beds had been tilted to
the right, this line must have been nearly vertical. It appears that a
current of water cut for itself a deep and steep submarine channel, and at
the same time or afterwards filled it up with the tufaceous and
brecciolated matter, and spread the same over the surrounding submarine
beds; the matter becoming stratified in these more distant and less
troubled parts, and being moreover subsequently covered up by other strata
(like AA) not shown in the diagram. It is singular that three of the beds
(of AA) are prolonged in their proper direction, as represented, beyond the
line of junction into the white tufaceous matter: the prolonged portions of
two of the beds are rounded; in the third, the terminal fragment has been
pushed upwards: how these beds could have been left thus prolonged, I will
not pretend to explain. In another section on the opposite side of a
promontory, there was at the foot of this same line of junction, that is at
the bottom of the old submarine channel, a pile of fragments of the strata
(AA), with their interstices filled up with white tufaceous matter: this is
exactly what might have been anticipated under such circumstances.

(FIGURE 20. GROUND PLAN SHOWING THE RELATION BETWEEN VEINS AND
CONCRETIONARY ZONES IN A MASS OF TUFF.)

The various tufaceous and other beds at this northern end of Chiloe
probably belong to about the same age with those near Castro, and they
contain, as there, many fragments of black lignite and of silicified and
pyritous wood, often embedded close together. They also contain many and
singular concretions: some are of hard calcareous sandstone, in which it
would appear that broken volcanic crystals and scales of mica have been
better preserved (as in the case of the organic remains near Castro) than
in the surrounding mass. Other concretions in the white brecciola are of a
hard, ferruginous, yet fusible, nature; they are as round as cannon-balls,
and vary from two or three inches to two feet in diameter; their insides
generally consist either of fine, scarcely coherent volcanic sand (The
frequent tendency in iron to form hollow concretions or shell containing
incoherent matter is singular; D'Aubuisson ("Traite de Geogn." tome 1 page
318) remarks on this circumstance.), or of an argillaceous tuff; in this
latter case, the external crust was quite thin and hard. Some of these
spherical balls were encircled in the line of their equators, by a
necklace-like row of smaller concretions. Again there were other
concretions, irregularly formed, and composed of a hard, compact, ash-
coloured stone, with an almost porcelainous fracture, adhesive to the
tongue, and without any calcareous matter. These beds are, also, interlaced
by many veins, containing gypsum, ferruginous matter, calcareous spar, and
agate. It was here seen with remarkable distinctness, how intimately
concretionary action and the production of fissures and veins are related
together. Figure 20 is an accurate representation of a horizontal space of
tuff, about four feet long by two and a half in width: the double lines
represent the fissures partially filled with oxide of iron and agate: the
curvilinear lines show the course of the innumerable, concentric,
concretionary zones of different shades of colour and of coarseness in the
particles of tuff. The symmetry and complexity of the arrangement gave the
surface an elegant appearance. It may be seen how obviously the fissures
determine (or have been determined by) the shape, sometimes of the whole
concretion, and sometimes only of its central parts. The fissures also
determine the curvatures of the long undulating zones of concretionary
action. From the varying composition of the veins and concretions, the
amount of chemical action which the mass has undergone is surprisingly
great; and it would likewise appear from the difference in size in the
particles of the concretionary zones, that the mass, also, has been
subjected to internal mechanical movements.

In the peninsula of Lacuy, the strata over a width of four miles have been
upheaved by three distinct, and some other indistinct, lines of elevation,
[truncated: 388,378 more chars]
