# Supplementary material for: Probing the Topological Properties of Complex Networks Modeling Short Written Texts
Source: PLoS One. 2015 Feb 26;10(2):e0118394. doi: 10.1371/journal.pone.0118394 (PMC4342245; doi:10.1371/journal.pone.0118394)
Supplement: S1 Dataset — (ZIP) [file pone.0118394.s001.zip › livros/a3_volcanic_islands.txt]

The preparation of the series of works published under the general title
"Geology of the Voyage of the 'Beagle'" occupied a great part of Darwin's
time during the ten years that followed his return to England. The second
volume of the series, entitled "Geological Observations on Volcanic
Islands, with Brief Notices on the Geology of Australia and the Cape of
Good Hope," made its appearance in 1844. The materials for this volume were
collected in part during the outward voyage, when the "Beagle" called at
St. Jago in the Cape de Verde Islands, and St. Paul's Rocks, and at
Fernando Noronha, but mainly during the homeward cruise; then it was that
the Galapagos Islands were surveyed, the Low Archipelago passed through,
and Tahiti visited; after making calls at the Bay of Islands, in New
Zealand, and also at Sydney, Hobart Town and King George's Sound in
Australia, the "Beagle" sailed across the Indian Ocean to the little group
of the Keeling or Cocos Islands, which Darwin has rendered famous by his
observations, and thence to Mauritius; calling at the Cape of Good Hope on
her way, the ship then proceeded successively to St. Helena and Ascension,
and revisited the Cape de Verde Islands before finally reaching England.

Although Darwin was thus able to gratify his curiosity by visits to a great
number of very interesting volcanic districts, the voyage opened for him
with a bitter disappointment. He had been reading Humboldt's "Personal
Narrative" during his last year's residence in Cambridge, and had copied
out from it long passages about Teneriffe. He was actually making inquiries
as to the best means of visiting that island, when the offer was made to
him to accompany Captain Fitzroy in the "Beagle. " His friend Henslow too,
on parting with him, had given him the advice to procure and read the
recently published first volume of the "Principles of Geology," though he
warned him against accepting the views advocated by its author. During the
time the "Beagle" was beating backwards and forwards when the voyage
commenced, Darwin, although hardly ever able to leave his berth, was
employing all the opportunities which the terrible sea-sickness left him,
in studying Humboldt and Lyell. We may therefore form an idea of his
feelings when, on the ship reaching Santa Cruz, and the Peak of Teneriffe
making its appearance among the clouds, they were suddenly informed that an
outbreak of cholera would prevent any landing!

Ample compensation for this disappointment was found, however, when the
ship reached Porta Praya in St. Jago, the largest of the Cape de Verde
Islands. Here he spent three most delightful weeks, and really commenced
his work as a geologist and naturalist. Writing to his father he says,
"Geologising in a volcanic country is most delightful; besides the interest
attached to itself, it leads you into most beautiful and retired spots.
Nobody but a person fond of Natural History can imagine the pleasure of
strolling under cocoa-nuts in a thicket of bananas and coffee-plants, and
an endless number of wild flowers. And this island, that has given me so
much instruction and delight, is reckoned the most uninteresting place that
we perhaps shall touch at during our voyage. It certainly is generally very
barren, but the valleys are more exquisitely beautiful, from the very
contrast. It is utterly useless to say anything about the scenery; it would
be as profitable to explain to a blind man colours, as to a person who has
not been out of Europe, the total dissimilarity of a tropical view.
Whenever I enjoy anything, I always look forward to writing it down, either
in my log-book (which increases in bulk), or in a letter; so you must
excuse raptures, and those raptures badly expressed. I find my collections
are increasing wonderfully, and from Rio I think I shall be obliged to send
a cargo home."

The indelible impression made on Darwin's mind by this first visit to a
volcanic island, is borne witness to by a remarkable passage in the
"Autobiography" written by him in 1876. "The geology of St. Jago is very
striking, yet simple; a stream of lava formerly flowed over the bed of the
sea, formed of triturated recent shells and corals, which it has baked into
a hard white rock. Since then the whole island has been upheaved. But the
line of white rock revealed to me a new and important fact, namely that
there had been afterwards subsidence round the craters which had since been
in action, and had poured forth lava. It then first dawned on me that I
might perhaps write a book on the geology of the various countries visited,
and this made me thrill with delight. That was a memorable hour to me, and
how distinctly I can call to mind the low cliff of lava beneath which I
rested, with the sun glaring hot, a few strange desert plants growing near
and with living corals in the tidal pools at my feet."

Only five years before, when listening to poor Professor Jameson's lectures
on the effete Wernerianism, which at that time did duty for geological
teaching, Darwin had found them "incredibly dull," and he declared that
"the sole effect they produced on me was a determination never so long as I
lived to read a book on Geology, or in any way to study the science."

What a contrast we find in the expressions which he makes use of in
referring to Geological Science, in his letters written home from the
"Beagle!" After alluding to the delight of collecting and studying marine
animals, he exclaims, "But Geology carries the day!" Writing to Henslow he
says, "I am quite charmed with Geology, but, like the wise animal between
two bundles of hay, I do not know which to like best; the old crystalline
group of rocks, or the softer and more fossiliferous beds." And just as the
long voyage is about to come to a close he again writes, "I find in Geology
a never-failing interest; as it has been remarked, it creates the same
grand ideas respecting this world which Astronomy does for the Universe."
In this passage Darwin doubtless refers to a remark of Sir John Herschel's
in his admirable "Preliminary Discourse on the Study of Natural
Philosophy,"--a book which exercised a most remarkable and beneficial
influence on the mind of the young naturalist.

If there cannot be any doubt as to the strong predilection in Darwin's mind
for geological studies, both during and after the memorable voyage, there
is equally little difficulty in perceiving the school of geological thought
which, in spite of the warnings of Sedgwick and Henslow, had obtained
complete ascendancy over his mind. He writes in 1876: "The very first place
which I examined, namely St. Jago in the Cape de Verde Islands, showed me
clearly the wonderful superiority of Lyell's manner of treating Geology,
compared with that of any other author, whose works I had with me, or ever
afterwards read." And again, "The science of Geology is enormously indebted
to Lyell--more so, as I believe, than to any other man who ever lived...I
am proud to remember that the first place, namely, St. Jago, in the Cape de
Verde Archipelago, in which I geologised, convinced me of the infinite
superiority of Lyell's views over those advocated in any other work known
to me."

The passages I have cited will serve to show the spirit in which Darwin
entered upon his geological studies, and the perusal of the following pages
will furnish abundant proofs of the enthusiasm, acumen, and caution with
which his researches were pursued.

Large collections of rocks and minerals were made by Darwin during his
researches, and sent home to Cambridge, to be kept under the care of his
faithful friend Henslow. After visiting his relations and friends, Darwin's
first care on his return to England was to unpack and examine these
collections. He accordingly, at the end of 1836, took lodgings for three
months in Fitzwilliam Street, Cambridge, so as to be near Henslow; and in
studying and determining his geological specimens received much valuable
aid from the eminent crystallographer and mineralogist, Professor William
Hallows Miller.

The actual writing of the volume upon volcanic islands was not commenced
till 1843, when Darwin had settled in the spot which became his home for
the rest of his life--the famous house at Down, in Kent. Writing to his
friend Mr. Fox, on March 28th, 1843, he says, "I am very slowly progressing
with a volume, or rather pamphlet, on the volcanic islands which we
visited: I manage only a couple of hours per day, and that not very
regularly. It is uphill work writing books, which cost money in publishing,
and which are not read even by geologists."

The work occupied Darwin during the whole of the year 1843, and was issued
in the spring of the following year, the actual time engaged in preparing
it being recorded in his diary as "from the summer of 1842 to January
1844;" but the author does not appear to have been by any means satisfied
with the result when the book was finished. He wrote to Lyell, "You have
pleased me much by saying that you intend looking through my 'Volcanic
Islands;' it cost me eighteen months!!! and I have heard of very few who
have read it. Now I shall feel, whatever little (and little it is) there is
confirmatory of old work, or new, will work its effect and not be lost." To
Sir Joseph Hooker he wrote, "I have just finished a little volume on the
volcanic islands which we visited. I do not know how far you care for dry
simple geology, but I hope you will let me send you a copy."

Every geologist knows how full of interest and suggestiveness is this book
of Darwin's on volcanic islands. Probably the scant satisfaction which its
author seemed to find in it may be traced to the effect of a contrast which
he felt between the memory of glowing delights he had experienced when,
hammer in hand, he roamed over new and interesting scenes, and the slow,
laborious, and less congenial task of re-writing and arranging his notes in
book-form.

In 1874, in writing an account of the ancient volcanoes of the Hebrides, I
had frequent occasion to quote Mr. Darwin's observations on the Atlantic
volcanoes, in illustration of the phenomena exhibited by the relics of
still older volcanoes in our own islands. Darwin, in writing to his old
friend Sir Charles Lyell upon the subject, says, "I was not a little
pleased to see my volcanic book quoted, for I thought it was completely
dead and forgotten."

Two years later the original publishers of this book and of that on South
America proposed to re-issue them. Darwin at first hesitated, for he seemed
to think there could be little of abiding interest in them; he consulted me
upon the subject in one of the conversations which I used to have with him
at that time, and I strongly urged upon him the reprint of the works. I was
much gratified when he gave way upon the point, and consented to their
appearing just as originally issued. In his preface he says, "Owing to the
great progress which Geology has made in recent times, my views on some few
points may be somewhat antiquated, but I have thought it best to leave them
as they originally appeared."

It may be interesting to indicate, as briefly as possible, the chief
geological problem upon which the publication of Darwin's "Volcanic
Islands" threw new and important light. The merit of the work consisted in
supplying interesting observations, which in some cases have proved of
crucial value in exploding prevalent fallacies; in calling attention to
phenomena and considerations that had been quite overlooked by geologists,
but have since exercised an important influence in moulding geological
speculation; and lastly in showing the importance which attaches to small
and seemingly insignificant causes, some of which afford a key to the
explanation of very curious geological problems.

Visiting as he did the districts in which Von Buch and others had found
what they thought to be evidence of the truth of "Elevation-craters,"
Darwin was able to show that the facts were capable of a totally different
interpretation. The views originally put forward by the old German
geologist and traveller, and almost universally accepted by his countrymen,
had met with much support from Elie de Beaumont and Dufrenoy, the leaders
of geological thought in France. They were, however, stoutly opposed by
Scrope and Lyell in this country, and by Constant Prevost and Virlet on the
other side of the channel. Darwin, in the work before us, shows how little
ground there is for the assumption that the great ring-craters of the
Atlantic islands have originated in gigantic blisters of the earth's
surface which, opening at the top, have given origin to the craters.
Admitting the influence of the injection of lava into the structure of the
volcanic cones, in increasing their bulk and elevation, he shows that, in
the main, the volcanoes are built up by repeated ejections causing an
accumulation of materials around the vent.

While, however, agreeing on the whole with Scrope and Lyell, as to the
explosive origin of ordinary volcanic craters, Darwin clearly saw that, in
some cases, great craters might be formed or enlarged, by the subsidence of
the floors after eruptions. The importance of this agency, to which too
little attention has been directed by geologists, has recently been shown
by Professor Dana, in his admirable work on Kilauea and the other great
volcanoes of the Hawaiian Archipelago.

The effects of subsidence at a volcanic centre in producing a downward dip
of the strata around it, was first pointed out by Darwin, as the result of
his earliest work in the Cape de Verde Islands. Striking illustrations of
the same principle have since been pointed out by M. Robert and others in
Iceland, by Mr. Heaphy in New Zealand, and by myself in the Western Isles
of Scotland.

Darwin again and again called attention to the evidence that volcanic vents
exhibit relations to one another which can only be explained by assuming
the existence of lines of fissure in the earth's crust, along which the
lavas have made their way to the surface. But he, at the same time, clearly
saw that there was no evidence of the occurrence of great deluges of lava
along such fissures; he showed how the most remarkable plateaux, composed
of successive lava sheets, might be built up by repeated and moderate
ejections from numerous isolated vents; and he expressly insists upon the
rapidity with which the cinder-cones around the orifices of ejection and
the evidences of successive outflows of lava would be obliterated by
denudation.

One of the most striking parts of the book is that in which he deals with
the effects of denudation in producing "basal wrecks" or worn down stumps
of volcanoes. He was enabled to examine a series of cases in which could be
traced every gradation, from perfect volcanic cones down to the solidified
plugs which had consolidated in the vents from which ejections had taken
place. Darwin's observations on these points have been of the greatest
value and assistance to all who have essayed to study the effects of
volcanic action during earlier periods of the earth's history. Like Lyell,
he was firmly persuaded of the continuity of geological history, and ever
delighted in finding indications, in the present order of nature, that the
phenomena of the past could be accounted for by means of causes which are
still in operation. Lyell's last work in the field was carried on about his
home in Forfarshire, and only a few months before his death he wrote to
Darwin: "All the work which I have done has confirmed me in the belief that
the only difference between Palaeozoic and recent volcanic rocks is no more
than we must allow for, by the enormous time to which the products of the
oldest volcanoes have been subjected to chemical changes."

Darwin was greatly impressed, as the result of his studies of volcanic
phenomena, followed by an examination of the great granite-masses of the
Andes, with the relations between the so-called Plutonic rocks and those of
undoubtedly volcanic origin. It was indeed a fortunate circumstance, that
after studying some excellent examples of recent volcanic rocks, he
proceeded to examine in South America many fine illustrations of the older
igneous rock-masses, and especially of the most highly crystalline types of
the same, and then on his way home had opportunities of reviving the
impression made upon him by the fresh and unaltered volcanic rocks. Some of
the general considerations suggested by these observations were discussed
in a paper read by him before the Geological Society, on March 7th, 1838,
under the title "On the Connection of Certain Volcanic Phenomena, and On
the Formation of Mountain-chains, and the Effect of Continental
Elevations." The exact bearing of these two classes of facts upon one
another are more fully discussed in his book on South American geology.

The proofs of recent elevation around many of the volcanic islands led
Darwin to conclude that volcanic areas were, as a rule, regions in which
upward movements were taking place, and he was naturally led to contrast
them with the areas in which, as he showed, the occurrence of atolls,
encircling reefs, and barrier-reefs afford indication of subsidence. In
this way he was able to map out the oceanic areas in different zones, along
which opposite kinds of movement were taking place. His conclusions on this
subject were full of novelty and suggestiveness.

Very clearly did Darwin recognise the importance of the fact that most of
the oceanic islands appear to be of volcanic origin, though he was careful
to point out the remarkable exceptions which somewhat invalidate the
generalisation. In his "Origin of Species" he has elaborated the idea and
suggested the theory of the permanence of ocean-basins, a suggestion which
has been adopted and pushed farther by subsequent authors, than we think
its originator would have approved. His caution and fairness of mind on
this and similar speculative questions was well-known to all who were in
the habit of discussing them with him.

Some years before the voyage of the "Beagle," Mr. Poulett Scrope had
pointed out the remarkable analogies that exist between certain igneous
rocks of banded structure, as seen in the Ponza Islands, and the foliated
crystalline schists. It does not appear that Darwin was acquainted with
this remarkable memoir, but quite independently he called attention to the
same phenomena when he came to study some very similar rocks which occur in
the island of Ascension. Coming fresh from the study of the great masses of
crystalline schist in the South American continent, he was struck by the
circumstance that in the undoubtedly igneous rocks of Ascension we find a
similar separation of the constituent minerals along parallel "folia."
These observations led Darwin to the same conclusion as that arrived at
some time before by Scrope--namely that when crystallisation takes place in
rock masses under the influence of great deforming stresses, a separation
and parallel arrangement of the constituent minerals will result. This is a
process which is now fully recognised as having been a potent factor in the
production of the metamorphic rock, and has been called by more recent
writers "dynamo-metamorphism."

In this, and in many similar discussions, in which exact mineralogical
knowledge was required, it is remarkable how successful Darwin was in
making out the true facts with regard to the rocks he studied by the simple
aid of a penknife and pocket-lens, supplemented by a few chemical tests and
the constant use of the blowpipe. Since his day, the method of study of
rocks by thin sections under the microscope has been devised, and has
become a most efficient aid in all petrographical inquiries. During the
voyage of H.M.S. "Challenger," many of the islands studied by Darwin have
been revisited and their rocks collected. The results of their study by one
of the greatest masters of the science of micropetrography--Professor
Renard of Brussels--have been recently published in one of the volumes of
"Reports on the 'Challenger' Expedition." While much that is new and
valuable has been contributed to geological science by these more recent
investigations, and many changes have been made in nomenclature and other
points of detail, it is interesting to find that all the chief facts
described by Darwin and his friend Professor Miller have stood the test of
time and further study, and remain as a monument of the acumen and accuracy
in minute observation of these pioneers in geological research.

JOHN W. JUDD.


CHAPTER I.--ST. JAGO, IN THE CAPE DE VERDE ARCHIPELAGO.

Rocks of the lowest series.
A calcareous sedimentary deposit, with recent shells, altered by the
contact of superincumbent lava, its horizontality and extent.
Subsequent volcanic eruptions, associated with calcareous matter in an
earthy and fibrous form, and often enclosed within the separate cells of
the scoriae.
Ancient and obliterated orifices of eruption of small size.
Difficulty of tracing over a bare plain recent streams of lava.
Inland hills of more ancient volcanic rock.
Decomposed olivine in large masses.
Feldspathic rocks beneath the upper crystalline basaltic strata.
Uniform structure and form of the more ancient volcanic hills.
Form of the valleys near the coast.
Conglomerate now forming on the sea beach.

(FIGURE 1: MAP 1: PART OF ST. JAGO, ONE OF THE CAPE DE VERDE ISLANDS.)

The island of St. Jago extends in a N.N.W. and S.S.E. direction, thirty
miles in length by about twelve in breadth. My observations, made during
two visits, were confined to the southern portion within the distance of a
few leagues from Porto Praya. The country, viewed from the sea, presents a
varied outline: smooth conical hills of a reddish colour (like Red Hill in
Figure 1 (Map 1). (The outline of the coast, the position of the villages,
streamlets, and of most of the hills in this woodcut, are copied from the
chart made on board H.M.S. "Leven." The square-topped hills (A, B, C, etc.)
are put in merely by eye, to illustrate my description.)), and others less
regular, flat-topped, and of a blackish colour (like A, B, C,) rise from
successive, step-formed plains of lava. At a distance, a chain of
mountains, many thousand feet in height, traverses the interior of the
island. There is no active volcano in St. Jago, and only one in the group,
namely at Fogo. The island since being inhabited has not suffered from
destructive earthquakes.

The lowest rocks exposed on the coast near Porto Praya, are highly
crystalline and compact; they appear to be of ancient, submarine, volcanic
origin; they are unconformably covered by a thin, irregular, calcareous
deposit, abounding with shells of a late tertiary period; and this again is
capped by a wide sheet of basaltic lava, which has flowed in successive
streams from the interior of the island, between the square-topped hills
marked A, B, C, etc. Still more recent streams of lava have been erupted
from the scattered cones, such as Red and Signal Post Hills. The upper
strata of the square-topped hills are intimately related in mineralogical
composition, and in other respects, with the lowest series of the coast-
rocks, with which they seem to be continuous.

MINERALOGICAL DESCRIPTION OF THE ROCKS OF THE LOWEST SERIES. 

These rocks possess an extremely varying character; they consist of black,
brown, and grey, compact, basaltic bases, with numerous crystals of augite,
hornblende, olivine, mica, and sometimes glassy feldspar. A common variety
is almost entirely composed of crystals of augite with olivine. Mica, it is
known, seldom occurs where augite abounds; nor probably does the present
case offer a real exception, for the mica (at least in my best
characterised specimen, in which one nodule of this mineral is nearly half
an inch in length) is as perfectly rounded as a pebble in a conglomerate,
and evidently has not been crystallised in the base, in which it is now
enclosed, but has proceeded from the fusion of some pre-existing rock.
These compact lavas alternate with tuffs, amygdaloids, and wacke, and in
some places with coarse conglomerate. Some of the argillaceous wackes are
of a dark green colour, others, pale yellowish-green, and others nearly
white; I was surprised to find that some of the latter varieties, even
where whitest, fused into a jet black enamel, whilst some of the green
varieties afforded only a pale gray bead. Numerous dikes, consisting
chiefly of highly compact augitic rocks, and of gray amygdaloidal
varieties, intersect the strata, which have in several places been
dislocated with considerable violence, and thrown into highly inclined
positions. One line of disturbance crosses the northern end of Quail Island
(an islet in the Bay of Porto Praya), and can be followed to the mainland.
These disturbances took place before the deposition of the recent
sedimentary bed; and the surface, also, had previously been denuded to a
great extent, as is shown by many truncated dikes. 

DESCRIPTION OF THE CALCAREOUS DEPOSIT OVERLYING THE FOREGOING VOLCANIC
ROCKS. 

This stratum is very conspicuous from its white colour, and from the
extreme regularity with which it ranges in a horizontal line for some miles
along the coast. Its average height above the sea, measured from the upper
line of junction with the superincumbent basaltic lava, is about sixty
feet; and its thickness, although varying much from the inequalities of the
underlying formation, may be estimated at about twenty feet. It consists of
quite white calcareous matter, partly composed of organic debris, and
partly of a substance which may be aptly compared in appearance with
mortar. Fragments of rock and pebbles are scattered throughout this bed,
often forming, especially in the lower part, a conglomerate. Many of the
fragments of rock are whitewashed with a thin coating of calcareous matter.
At Quail Island, the calcareous deposit is replaced in its lowest part by a
soft, brown, earthy tuff, full of Turritellae; this is covered by a bed of
pebbles, passing into sandstone, and mixed with fragments of echini, claws
of crabs, and shells; the oyster-shells still adhering to the rock on which
they grew. Numerous white balls appearing like pisolitic concretions, from
the size of a walnut to that of an apple, are embedded in this deposit;
they usually have a small pebble in their centres. Although so like
concretions, a close examination convinced me that they were Nulliporae,
retaining their proper forms, but with their surfaces slightly abraded:
these bodies (plants as they are now generally considered to be) exhibit
under a microscope of ordinary power, no traces of organisation in their
internal structure. Mr. George R. Sowerby has been so good as to examine
the shells which I collected: there are fourteen species in a sufficiently
perfect condition for their characters to be made out with some degree of
certainty, and four which can be referred only to their genera. Of the
fourteen shells, of which a list is given in the Appendix, eleven are
recent species; one, though undescribed, is perhaps identical with a
species which I found living in the harbour of Porto Praya; the two
remaining species are unknown, and have been described by Mr. Sowerby.
Until the shells of this Archipelago and of the neighbouring coasts are
better known, it would be rash to assert that even these two latter shells
are extinct. The number of species which certainly belong to existing
kinds, although few in number, are sufficient to show that the deposit
belongs to a late tertiary period. From its mineralogical character, from
the number and size of the embedded fragments, and from the abundance of
Patellae, and other littoral shells, it is evident that the whole was
accumulated in a shallow sea, near an ancient coast-line.

EFFECTS PRODUCED BY THE FLOWING OF THE SUPERINCUMBENT BASALTIC LAVA OVER
THE CALCAREOUS DEPOSIT.

These effects are very curious. The calcareous matter is altered to the
depth of about a foot beneath the line of junction; and a most perfect
gradation can be traced, from loosely aggregated, small, particles of
shells, corallines, and Nulliporae, into a rock, in which not a trace of
mechanical origin can be discovered, even with a microscope. Where the
metamorphic change has been greatest, two varieties occur. The first is a
hard, compact, white, fine-grained rock, striped with a few parallel lines
of black volcanic particles, and resembling a sandstone, but which, upon
close examination, is seen to be crystallised throughout, with the
cleavages so perfect that they can be readily measured by the reflecting
goniometer. In specimens, where the change has been less complete, when
moistened and examined under a strong lens, the most interesting gradation
can be traced, some of the rounded particles retaining their proper forms,
and others insensibly melting into the granulo-crystalline paste. The
weathered surface of this stone, as is so frequently the case with ordinary
limestones, assumes a brick-red colour.

The second metamorphosed variety is likewise a hard rock, but without any
crystalline structure. It consists of a white, opaque, compact, calcareous
stone, thickly mottled with rounded, though regular, spots of a soft,
earthy, ochraceous substance. This earthy matter is of a pale yellowish-
brown colour, and appears to be a mixture of carbonate of lime with iron;
it effervesces with acids, is infusible, but blackens under the blowpipe,
and becomes magnetic. The rounded form of the minute patches of earthy
substance, and the steps in the progress of their perfect formation, which
can be followed in a suit of specimens, clearly show that they are due
either to some power of aggregation in the earthy particles amongst
themselves, or more probably to a strong attraction between the atoms of
the carbonate of line, and consequently to the segregation of the earthy
extraneous matter. I was much interested by this fact, because I have often
seen quartz rocks (for instance, in the Falkland Islands, and in the lower
Silurian strata of the Stiper-stones in Shropshire), mottled in a precisely
analogous manner, with little spots of a white, earthy substance (earthy
feldspar?); and these rocks, there was good reason to suppose, had
undergone the action of heat,--a view which thus receives confirmation.
This spotted structure may possibly afford some indication in
distinguishing those formations of quartz, which owe their present
structure to igneous action, from those produced by the agency of water
alone; a source of doubt, which I should think from my own experience, that
most geologists, when examining arenaceo-quartzose districts must have
experienced.

The lowest and most scoriaceous part of the lava, in rolling over the
sedimentary deposit at the bottom of the sea, has caught up large
quantities of calcareous matter, which now forms a snow-white, highly
crystalline basis to a breccia, including small pieces of black, glossy
scoriae. A little above this, where the lime is less abundant, and the lava
more compact, numerous little balls, composed of spicula of calcareous
spar, radiating from common centres, occupy the interstices. In one part of
Quail Island, the lime has thus been crystallised by the heat of the
superincumbent lava, where it is only thirteen feet in thickness; nor had
the lava been originally thicker, and since reduced by degradation, as
could be told from the degree of cellularity of its surface. I have already
observed that the sea must have been shallow in which the calcareous
deposit was accumulated. In this case, therefore, the carbonic acid gas has
been retained under a pressure, insignificant compared with that (a column
of water, 1,708 feet in height) originally supposed by Sir James Hall to be
requisite for this end: but since his experiments, it has been discovered
that pressure has less to do with the retention of carbonic acid gas, than
the nature of the circumjacent atmosphere; and hence, as is stated to be
the case by Mr. Faraday, masses of limestone are sometimes fused and
crystallised even in common limekilns. (I am much indebted to Mr. E.W.
Brayley in having given me the following references to papers on this
subject: Faraday in the "Edinburgh New Philosophical Journal" volume 15
page 398; Gay-Lussac in "Annales de Chem. et Phys." tome 63 page 219
translated in the "London and Edinburgh Philosophical Magazine" volume 10
page 496.) Carbonate of lime can be heated to almost any degree, according
to Faraday, in an atmosphere of carbonic acid gas, without being
decomposed; and Gay-Lussac found that fragments of limestone, placed in a
tube and heated to a degree, not sufficient by itself to cause their
decomposition, yet immediately evolved their carbonic acid, when a stream
of common air or steam was passed over them: Gay-Lussac attributes this to
the mechanical displacement of the nascent carbonic acid gas. The
calcareous matter beneath the lava, and especially that forming the
crystalline spicula between the interstices of the scoriae, although heated
in an atmosphere probably composed chiefly of steam, could not have been
subjected to the effects of a passing stream; and hence it is, perhaps,
that they have retained their carbonic acid, under a small amount of
pressure.

The fragments of scoriae, embedded in the crystalline calcareous basis, are
of a jet black colour, with a glossy fracture like pitchstone. Their
surfaces, however, are coated with a layer of a reddish-orange, translucent
substance, which can easily be scratched with a knife; hence they appear as
if overlaid by a thin layer of rosin. Some of the smaller fragments are
partially changed throughout into this substance: a change which appears
quite different from ordinary decomposition. At the Galapagos Archipelago
(as will be described in a future chapter), great beds are formed of
volcanic ashes and particles of scoriae, which have undergone a closely
similar change. 

THE EXTENT AND HORIZONTALITY OF THE CALCAREOUS STRATUM. 

(FIGURE 2: SIGNAL POST HILL. (Section with A low and C high.)

A.--Ancient volcanic rocks.

B.--Calcareous stratum.

C.--Upper basaltic lava.)

The upper line of surface of the calcareous stratum, which is so
conspicuous from being quite white and so nearly horizontal, ranges for
miles along the coast, at the height of about sixty feet above the sea. The
sheet of basalt, by which it is capped, is on an average eighty feet in
thickness. Westward of Porto Praya beyond Red Hill, the white stratum with
the superincumbent basalt is covered up by more recent streams. Northward
of Signal Post Hill, I could follow it with my eye, trending away for
several miles along the sea cliffs. The distance thus observed is about
seven miles; but I cannot doubt from its regularity that it extends much
farther. In some ravines at right angles to the coast, it is seen gently
dipping towards the sea, probably with the same inclination as when
deposited round the ancient shores of the island. I found only one inland
section, namely, at the base of the hill marked A, where, at the height of
some hundred feet, this bed was exposed; it here rested on the usual
compact augitic rock associated with wacke, and was covered by the
widespread sheet of modern basaltic lava. Some exceptions occur to the
horizontality of the white stratum: at Quail Island, its upper surface is
only forty feet above the level of the sea; here also the capping of lava
is only between twelve and fifteen feet in thickness; on the other hand, at
the north-east side of Porto Praya harbour, the calcareous stratum, as well
as the rock on which it rests, attain a height above the average level: the
inequality of level in these two cases is not, as I believe, owing to
unequal elevation, but to original irregularities at the bottom of the sea.
Of this fact, at Quail Island, there was clear evidence in the calcareous
deposit being in one part of much greater than the average thickness, and
in another part being entirely absent; in this latter case, the modern
basaltic lavas rested directly on those of more ancient origin. 

Under Signal Post Hill, the white stratum dips into the sea in a remarkable
manner. This hill is conical, 450 feet in height, and retains some traces
of having had a crateriform structure; it is composed chiefly of matter
erupted posteriorly to the elevation of the great basaltic plain, but
partly of lava of apparently submarine origin and of considerable
antiquity. The surrounding plain, as well as the eastern flank of this
hill, has been worn into steep precipices, overhanging the sea. In these
precipices, the white calcareous stratum may be seen, at the height of
about seventy feet above the beach, running for some miles both northward
and southward of the hill, in a line appearing to be perfectly horizontal;
but for a space of a quarter of a mile directly under the hill, it dips
into the sea and disappears. On the south side the dip is gradual, on the
north side it is more abrupt, as is shown in Figure 2. As neither the
calcareous stratum, nor the superincumbent basaltic lava (as far as the
latter can be distinguished from the more modern ejections), appears to
thicken as it dips, I infer that these strata were not originally
accumulated in a trough, the centre of which afterwards became a point of
eruption; but that they have subsequently been disturbed and bent. We may
suppose either that Signal Post Hill subsided after its elevation with the
surrounding country, or that it never was uplifted to the same height with
it. This latter seems to me the most probable alternative, for during the
slow and equable elevation of this portion of the island, the subterranean
motive power, from expending part of its force in repeatedly erupting
volcanic matter from beneath this point, would, it is likely, have less
force to uplift it. Something of the same kind seems to have occurred near
Red Hill, for when tracing upwards the naked streams of lava from near
Porto Praya towards the interior of the island, I was strongly induced to
suspect, that since the lava had flowed, the slope of the land had been
slightly modified, either by a small subsidence near Red Hill, or by that
portion of the plain having been uplifted to a less height during the
elevation of the whole area.

THE BASALTIC LAVA, SUPERINCUMBENT ON THE CALCAREOUS DEPOSIT.

This lava is of a pale grey colour, fusing into a black enamel; its
fracture is rather earthy and concretionary; it contains olivine in small
grains. The central parts of the mass are compact, or at most crenulated
with a few minute cavities, and are often columnar. At Quail Island this
structure was assumed in a striking manner; the lava in one part being
divided into horizontal laminae, which became in another part split by
vertical fissures into five-sided plates; and these again, being piled on
each other, insensibly became soldered together, forming fine symmetrical
columns. The lower surface of the lava is vesicular, but sometimes only to
the thickness of a few inches; the upper surface, which is likewise
vesicular, is divided into balls, frequently as much as three feet in
diameter, made up of concentric layers. The mass is composed of more than
one stream; its total thickness being, on an average, about eighty feet:
the lower portion has certainly flowed beneath the sea, and probably
likewise the upper portion. The chief part of this lava has flowed from the
central districts, between the hills marked A, B, C, etc., in the woodcut-
map. The surface of the country, near the coast, is level and barren;
towards the interior, the land rises by successive terraces, of which four,
when viewed from a distance, could be distinctly counted. 

VOLCANIC ERUPTIONS SUBSEQUENT TO THE ELEVATION OF THE COASTLAND; THE
EJECTED MATTER ASSOCIATED WITH EARTHY LIME.

These recent lavas have proceeded from those scattered, conical, reddish-
coloured hills, which rise abruptly from the plain-country near the coast.
I ascended some of them, but will describe only one, namely, RED HILL,
which may serve as a type of its class, and is remarkable in some especial
respects. Its height is about six hundred feet; it is composed of bright
red, highly scoriaceous rock of a basaltic nature; on one side of its
summit there is a hollow, probably the last remnant of a crater. Several of
the other hills of this class, judging from their external forms, are
surmounted by much more perfect craters. When sailing along the coast, it
was evident that a considerable body of lava had flowed from Red Hill, over
a line of cliff about one hundred and twenty feet in height, into the sea:
this line of cliff is continuous with that forming the coast, and bounding
the plain on both sides of this hill; these streams, therefore, were
erupted, after the formation of the coast-cliffs, from Red Hill, when it
must have stood, as it now does, above the level of the sea. This
conclusion accords with the highly scoriaceous condition of all the rock on
it, appearing to be of subaerial formation: and this is important, as there
are some beds of calcareous matter near its summit, which might, at a hasty
glance, have been mistaken for a submarine deposit. These beds consist of
white, earthy, carbonate of lime, extremely friable so as to be crushed
with the least pressure; the most compact specimens not resisting the
strength of the fingers. Some of the masses are as white as quicklime, and
appear absolutely pure; but on examining them with a lens, minute particles
of scoriae can always be seen, and I could find none which, when dissolved
in acids, did not leave a residue of this nature. It is, moreover,
difficult to find a particle of the lime which does not change colour under
the blowpipe, most of them even becoming glazed. The scoriaceous fragments
and the calcareous matter are associated in the most irregular manner,
sometimes in obscure beds, but more generally as a confused breccia, the
lime in some parts and the scoriae in others being most abundant. Sir H. De
la Beche has been so kind as to have some of the purest specimens analysed,
with a view to discover, considering their volcanic origin, whether they
contained much magnesia; but only a small portion was found, such as is
present in most limestones.

Fragments of the scoriae embedded in the calcareous mass, when broken,
exhibit many of their cells lined and partly filled with a white, delicate,
excessively fragile, moss-like, or rather conferva-like, reticulation of
carbonate of lime. These fibres, examined under a lens of one-tenth of an
inch focal distance, appear cylindrical; they are rather above one-
thousandth of an inch in diameter; they are either simply branched, or more
commonly united into an irregular mass of network, with the meshes of very
unequal sizes and of unequal numbers of sides. Some of the fibres are
thickly covered with extremely minute spicula, occasionally aggregated into
little tuffs; and hence they have a hairy appearance. These spicula are of
the same diameter throughout their length; they are easily detached, so
that the object-glass of the microscope soon becomes scattered over with
them. Within the cells of many fragments of the scoria, the lime exhibits
this fibrous structure, but generally in a less perfect degree. These cells
do not appear to be connected with one another. There can be no doubt, as
will presently be shown, that the lime was erupted, mingled with the lava
in its fluid state, and therefore I have thought it worth while to describe
minutely this curious fibrous structure, of which I know nothing analogous.
From the earthy condition of the fibres, this structure does not appear to
be related to crystallisation.

Other fragments of the scoriaceous rock from this hill, when broken, are
often seen marked with short and irregular white streaks, which are owing
to a row of separate cells being partly, or quite, filled with white
calcareous powder. This structure immediately reminded me of the appearance
in badly kneaded dough, of balls and drawn-out streaks of flour, which have
remained unmixed with the paste; and I cannot doubt that small masses of
the lime, in the same manner remaining unmixed with the fluid lava, have
been drawn out when the whole was in motion. I carefully examined, by
trituration and solution in acids, pieces of the scoriae, taken from within
half-an-inch of those cells which were filled with the calcareous powder,
and they did not contain an atom of free lime. It is obvious that the lava
and lime have on a large scale been very imperfectly mingled; and where
small portions of the lime have been entangled within a piece of the viscid
lava, the cause of their now occupying, in the form of a powder or of a
fibrous reticulation, the vesicular cavities, is, I think, evidently due to
the confined gases having most readily expanded at the points where the
incoherent lime rendered the lava less adhesive.

A mile eastward of the town of Praya, there is a steep-sided gorge, about
one hundred and fifty yards in width, cutting through the basaltic plain
and underlying beds, but since filled up by a stream of more modern lava.
This lava is dark grey, and in most parts compact and rudely columnar; but
at a little distance from the coast, it includes in an irregular manner a
brecciated mass of red scoriae mingled with a considerable quantity of
white, friable, and in some parts, nearly pure earthy lime, like that on
the summit of Red Hill. This lava, with its entangled lime, has certainly
flowed in the form of a regular stream; and, judging from the shape of the
gorge, towards which the drainage of the country (feeble though it now be)
still is directed, and from the appearance of the bed of loose water-worn
blocks with their interstices unfilled, like those in the bed of a torrent,
on which the lava rests, we may conclude that the stream was of subaerial
origin. I was unable to trace it to its source, but, from its direction, it
seemed to have come from Signal Post Hill, distant one mile and a quarter,
which, like Red Hill, has been a point of eruption subsequent to the
elevation of the great basaltic plain. It accords with this view, that I
found on Signal Post Hill, a mass of earthy, calcareous matter of the same
nature, mingled with scoriae. I may here observe that part of the
calcareous matter forming the horizontal sedimentary bed, especially the
finer matter with which the embedded fragments of rock are whitewashed, has
probably been derived from similar volcanic eruptions, as well as from
triturated organic remains: the underlying, ancient, crystalline rocks,
also, are associated with much carbonate of lime, filling amygdaloidal
cavities, and forming irregular masses, the nature of which latter I was
unable to understand.

Considering the abundance of earthy lime near the summit of Red Hill, a
volcanic cone six hundred feet in height, of subaerial growth,--considering
the intimate manner in which minute particles and large masses of scoriae
are embedded in the masses of nearly pure lime, and on the other hand, the
manner in which small kernels and streaks of the calcareous powder are
included in solid pieces of the scoriae,--considering, also, the similar
occurrence of lime and scoriae within a stream of lava, also supposed, with
good reason, to have been of modern subaerial origin, and to have flowed
from a hill, where earthy lime also occurs: I think, considering these
facts, there can be no doubt that the lime has been erupted, mingled with
the molten lava. I am not aware that any similar case has been described:
it appears to me an interesting one, inasmuch as most geologists must have
speculated on the probable effects of a volcanic focus, bursting through
deep-seated beds of different mineralogical composition. The great
abundance of free silex in the trachytes of some countries (as described by
Beudant in Hungary, and by P. Scrope in the Panza Islands), perhaps solves
the inquiry with respect to deep-seated beds of quartz; and we probably
here see it answered, where the volcanic action has invaded subjacent
masses of limestone. One is naturally led to conjecture in what state the
now earthy carbonate of lime existed, when ejected with the intensely
heated lava: from the extreme cellularity of the scoriae on Red Hill, the
pressure cannot have been great, and as most volcanic eruptions are
accompanied by the emission of large quantities of steam and other gases,
we here have the most favourable conditions, according to the views at
present entertained by chemists, for the expulsion of the carbonic acid.
(Whilst deep beneath the surface, the carbonate of lime was, I presume, in
a fluid state. Hutton, it is known, thought that all amygdaloids were
produced by drops of molten limestone floating in the trap, like oil in
water: this no doubt is erroneous, but if the matter forming the summit of
Red Hill had been cooled under the pressure of a moderately deep sea, or
within the walls of a dike, we should, in all probability, have had a trap
rock associated with large masses of compact, crystalline, calcareous spar,
which, according to the views entertained by many geologists, would have
been wrongly attributed to subsequent infiltration.) Has the slow re-
absorption of this gas, it may be asked, given to the lime in the cells of
the lava, that peculiar fibrous structure, like that of an efflorescing
salt? Finally, I may remark on the great contrast in appearance between
this earthy lime, which must have been heated in a free atmosphere of steam
and other gases, while the white, crystalline, calcareous spar, produced by
a single thin sheet of lava (as at Quail Island) rolling over similar
earthy lime and the debris of organic remains, at the bottom of a shallow
sea.

SIGNAL POST HILL.

This hill has already been several times mentioned, especially with
reference to the remarkable manner in which the white calcareous stratum,
in other parts so horizontal (Figure 2), dips under it into the sea. It has
a broad summit, with obscure traces of a crateriform structure, and is
composed of basaltic rocks (Of these, one common variety is remarkable for
being full of small fragments of a dark jasper-red earthy mineral, which,
when examined carefully, shows an indistinct cleavage; the little fragments
are elongated in form, are soft, are magnetic before and after being
heated, and fuse with difficulty into a dull enamel. This mineral is
evidently closely related to the oxides of iron, but I cannot ascertain
what it exactly is. The rock containing this mineral is crenulated with
small angular cavities, which are lined and filled with yellowish crystals
of carbonate of lime.), some compact, others highly cellular with inclined
beds of loose scoriae, of which some are associated with earthy lime. Like
Red Hill, it has been the source of eruptions, subsequently to the
elevation of the surrounding basaltic plain; but unlike that hill, it has
undergone considerable denudation, and has been the seat of volcanic action
at a remote period, when beneath the sea. I judge of this latter
circumstance from finding on its inland flank the last remains of three
small points of eruption. These points are composed of glossy scoriae,
cemented by crystalline calcareous spar, exactly like the great submarine
calcareous deposit, where the heated lava has rolled over it: their
demolished state can, I think, be explained only by the denuding action of
the waves of the sea. I was guided to the first orifice by observing a
sheet of lava, about two hundred yards square, with steepish sides,
superimposed on the basaltic plain with no adjoining hillock, whence it
could have been erupted; and the only trace of a crater which I was able to
discover, consisted of some inclined beds of scoriae at one of its corners.
At the distance of fifty yards from a second level-topped patch of lava,
but of much smaller size, I found an irregular circular group of masses of
cemented, scoriaceous breccia, about six feet in height, which doubtless
had once formed the point of eruption. The third orifice is now marked only
by an irregular circle of cemented scoriae, about four yards in diameter,
and rising in its highest point scarcely three feet above the level of the
plain, the surface of which, close all round, exhibits its usual
appearance: here we have a horizontal basal section of a volcanic spiracle,
which, together with all its ejected matter, has been almost totally
obliterated.

The stream of lava, which fills the narrow gorge eastward of the town of
Praya, judging from its course, seems, as before remarked, to have come
from Signal Post Hill, and to have flowed over the plain, after its
elevation (The sides of this gorge, where the upper basaltic stratum is
intersected, are almost perpendicular. The lava, which has since filled it
up, is attached to these sides, almost as firmly as a dike is to its walls.
In most cases, where a stream of lava has flowed down a valley, it is
bounded on each side by loose scoriaceous masses.): the same observation
applies to a stream (possibly part of the same one) capping the sea cliffs,
a little eastward of the gorge. When I endeavoured to follow these streams
over the stony level plain, which is almost destitute of soil and
vegetation, I was much surprised to find, that although composed of hard
basaltic matter, and not having been exposed to marine denudation, all
distant traces of them soon became utterly lost. But I have since observed
at the Galapagos Archipelago, that it is often impossible to follow even
great deluges of quite recent lava across older streams, except by the size
of the bushes growing on them, or by the comparative states of glossiness
of their surfaces,--characters which a short lapse of time would be
sufficient quite to obscure. I may remark, that in a level country, with a
dry climate, and with the wind blowing always in one direction (as at the
Cape de Verde Archipelago), the effects of atmospheric degradation are
probably much greater than would at first be expected; for soil in this
case accumulates only in a few protected hollows, and being blown in one
direction, it is always travelling towards the sea in the form of the
finest dust, leaving the surface of the rocks bare, and exposed to the full
effects of renewed meteoric action.

INLAND HILLS OF MORE ANCIENT VOLCANIC ROCKS.

These hills are laid down by eye, and marked as A, B, C, etc., in Map 1.
They are related in mineralogical composition, and are probably directly
continuous with the lowest rocks exposed on the coast. These hills, viewed
from a distance, appear as if they had once formed part of an irregular
tableland, and from their corresponding structure and composition this
probably has been the case. They have flat, slightly inclined summits, and
are, on an average, about six hundred feet in height; they present their
steepest slope towards the interior of the island, from which point they
radiate outwards, and are separated from each other by broad and deep
valleys, through which the great streams of lava, forming the coast-plains,
have descended. Their inner and steeper escarpments are ranged in an
irregular curve, which rudely follows the line of the shore, two or three
miles inland from it. I ascended a few of these hills, and from others,
which I was able to examine with a telescope, I obtained specimens, through
the kindness of Mr. Kent, the assistant-surgeon of the "Beagle"; although
by these means I am acquainted with only a part of the range, five or six
miles in length, yet I scarcely hesitate, from their uniform structure, to
affirm that they are parts of one great formation, stretching round much of
the circumference of the island.

The upper and lower strata of these hills differ greatly in composition.
The upper are basaltic, generally compact, but sometimes scoriaceous and
amygdaloidal, with associated masses of wacke: where the basalt is compact,
it is either fine-grained or very coarsely crystallised; in the latter case
it passes into an augitic rock, containing much olivine; the olivine is
either colourless, or of the usual yellow and dull reddish shades. On some
of the hills, beds of calcareous matter, both in an earthy and in a
crystalline form, including fragments of glossy scoriae, are associated
with the basaltic strata. These strata differ from the streams of basaltic
lava forming the coast-plains, only in being more compact, and in the
crystals of augite, and in the grains of olivine being of much greater
size;--characters which, together with the appearance of the associated
calcareous beds, induce me to believe that they are of submarine formation.

Some considerable masses of wacke, which are associated with these basaltic
strata, and which likewise occur in the basal series on the coast,
especially at Quail Island, are curious. They consist of a pale yellowish-
green argillaceous substance, of a crumbling texture when dry, but unctuous
when moist: in its purest form, it is of a beautiful green tint, with
translucent edges, and occasionally with obscure traces of an original
cleavage. Under the blowpipe it fuses very readily into a dark grey, and
sometimes even black bead, which is slightly magnetic. From these
characters, I naturally thought that it was one of the pale species,
decomposed, of the genus augite;--a conclusion supported by the unaltered
rock being full of large separate crystals of black augite, and of balls
and irregular streaks of dark grey augitic rock. As the basalt ordinarily
consists of augite, and of olivine often tarnished and of a dull red
colour, I was led to examine the stages of decomposition of this latter
mineral, and I found, to my surprise, that I could trace a nearly perfect
gradation from unaltered olivine to the green wacke. Part of the same grain
under the blowpipe would in some instances behave like olivine, its colour
being only slightly changed, and part would give a black magnetic bead.
Hence I can have no doubt that the greenish wacke originally existed as
olivine; but great chemical changes must have been effected during the act
of decomposition thus to have altered a very hard, transparent, infusible
mineral, into a soft, unctuous, easily melted, argillaceous substance.
(D'Aubuisson "Traite de Geognosie" tome 2 page 569 mentions, on the
authority of M. Marcel de Serres, masses of green earth near Montpellier,
which are supposed to be due to the decomposition of olivine. I do not,
however, find, that the action of this mineral under the blowpipe being
entirely altered, as it becomes decomposed, has been noticed; and the
knowledge of this fact is important, as at first it appears highly
improbable that a hard, transparent, refractory mineral should be changed
into a soft, easily fused clay, like this of St. Jago. I shall hereafter
describe a green substance, forming threads within the cells of some
vesicular basaltic rocks in Van Diemen's Land, which behave under the
blowpipe like the green wacke of St. Jago; but its occurrence in
cylindrical threads, shows it cannot have resulted from the decomposition
of olivine, a mineral always existing in the form of grains or crystals.)

The basal strata of these hills, as well as some neighbouring, separate,
bare, rounded hillocks, consist of compact, fine-grained, non-crystalline
(or so slightly as scarcely to be perceptible), ferruginous, feldspathic
rocks, and generally in a state of semi-decomposition. Their fracture is
exceedingly irregular, and splintery; yet small fragments are often very
tough. They contain much ferruginous matter, either in the form of minute
grains with a metallic lustre, or of brown hair-like threads: the rock in
this latter case assuming a pseudo-brecciated structure. These rocks
sometimes contain mica and veins of agate. Their rusty brown or yellowish
colour is partly due to the oxides of iron, but chiefly to innumerable,
microscopically minute, black specks, which, when a fragment is heated, are
easily fused, and evidently are either hornblende or augite. These rocks,
therefore, although at first appearing like baked clay or some altered
sedimentary deposit, contain all the essential ingredients of trachyte;
from which they differ only in not being harsh, and in not containing
crystals of glassy feldspar. As is so often the case with trachytic
formation, no stratification is here apparent. A person would not readily
believe that these rocks could have flowed as lava; yet at St. Helena there
are well-characterised streams (as will be described in an ensuing chapter)
of nearly similar composition. Amidst the hillocks composed of these rocks,
I found in three places, smooth conical hills of phonolite, abounding with
fine crystals of glassy feldspar, and with needles of hornblende. These
cones of phonolite, I believe, bear the same relation to the surrounding
feldspathic strata which some masses of coarsely crystallised augitic rock,
in another part of the island, bear to the surrounding basalt, namely, that
both have been injected. The rocks of a feldspathic nature being anterior
in origin to the basaltic strata, which cap them, as well as to the
basaltic streams of the coast-plains, accords with the usual order of
succession of these two grand divisions of the volcanic series.

The strata of most of these hills in the upper part, where alone the planes
of division are distinguishable, are inclined at a small angle from the
interior of the island towards the sea-coast. The inclination is not the
same in each hill; in that marked A it is less than in B, D, or E; in C the
strata are scarcely deflected from a horizontal plane, and in F (as far as
I could judge without ascending it) they are slightly inclined in a reverse
direction, that is, inwards and towards the centre of the island.
Notwithstanding these differences of inclination, their correspondence in
external form, and in the composition both of their upper and lower parts,-
-their relative position in one curved line, with their steepest sides
turned inwards,--all seem to show that they originally formed parts of one
platform; which platform, as before remarked, probably extended round a
considerable portion of the circumference of the island. The upper strata
certainly flowed as lava, and probably beneath the sea, as perhaps did the
lower feldspathic masses: how then come these strata to hold their present
position, and whence were they erupted?

In the centre of the island there are lofty mountains, but they are
separated from the steep inland flanks of these hills by a wide space of
lower country: the interior mountains, moreover, seem to have been the
source of those great streams of basaltic lava which, contracting as they
pass between the bases of the hills in question, expand into the coast-
plains. (I saw very little of the inland parts of the island. Near the
village of St. Domingo, there are magnificent cliffs of rather coarsely
crystallised basaltic lava. Following the little stream in this valley,
about a mile above the village, the base of the great cliff was formed of a
compact fine-grained basalt, conformably covered by a bed of pebbles. Near
Fuentes, I met with pap-formed hills of the compact feldspathic series of
rocks.) Round the shores of St. Helena there is a rudely formed ring of
basaltic rocks, and at Mauritius there are remnants of another such a ring
round part, if not round the whole, of the island; here again the same
question immediately occurs, how came these masses to hold their present
position, and whence were they erupted? The same answer, whatever it may
be, probably applies in these three cases; and in a future chapter we shall
recur to this subject.

VALLEYS NEAR THE COAST.

These are broad, very flat, and generally bounded by low cliff-formed
sides. Portions of the basaltic plain are sometimes nearly or quite
isolated by them; of which fact, the space on which the town of Praya
stands offers an instance. The great valley west of the town has its bottom
filled up to a depth of more than twenty feet by well-rounded pebbles,
which in some parts are firmly cemented together by white calcareous
matter. There can be no doubt, from the form of these valleys, that they
were scooped out by the waves of the sea, during that equable elevation of
the land, of which the horizontal calcareous deposit, with its existing
species of marine remains, gives evidence. Considering how well shells have
been preserved in this stratum, it is singular that I could not find even a
single small fragment of shell in the conglomerate at the bottom of the
valleys. The bed of pebbles in the valley west of the town is intersected
by a second valley joining it as a tributary, but even this valley appears
much too wide and flat-bottomed to have been formed by the small quantity
of water, which falls only during one short wet season; for at other times
of the year these valleys are absolutely dry.

RECENT CONGLOMERATE.

On the shores of Quail Island, I found fragments of brick, bolts of iron,
pebbles, and large fragments of basalt, united by a scanty base of impure
calcareous matter into a firm conglomerate. To show how exceedingly firm
this recent conglomerate is, I may mention, that I endeavoured with a heavy
geological hammer to knock out a thick bolt of iron, which was embedded a
little above low-water mark, but was quite unable to succeed.


CHAPTER II.--FERNANDO NORONHA; TERCEIRA; TAHITI, ETC.

FERNANDO NORONHA.
Precipitous hill of phonolite.

TERCEIRA.
Trachytic rocks: their singular decomposition by steam of high temperature.

TAHITI.
Passage from wacke into trap; singular volcanic rock with the vesicles
half-filled with mesotype.

MAURITIUS.
Proofs of its recent elevation.
Structure of its more ancient mountains; similarity with St. Jago. 

ST. PAUL'S ROCKS.
Not of volcanic origin.
Their singular mineralogical composition.


FERNANDO NORONHA.

During our short visit at this and the four following islands, I observed
very little worthy of description. Fernando Noronha is situated in the
Atlantic Ocean, in latitude 3 degrees 50 minutes S., and 230 miles distant
from the coast of South America. It consists of several islets, together
nine miles in length by three in breadth. The whole seems to be of volcanic
origin; although there is no appearance of any crater, or of any one
central eminence. The most remarkable feature is a hill 1,000 feet high, of
which the upper 400 feet consist of a precipitous, singularly shaped
pinnacle, formed of columnar phonolite, containing numerous crystals of
glassy feldspar, and a few needles of hornblende. From the highest
accessible point of this hill, I could distinguish in different parts of
the group several other conical hills, apparently of the same nature. At
St. Helena there are similar, great, conical, protuberant masses of
phonolite, nearly one thousand feet in height, which have been formed by
the injection of fluid feldspathic lava into yielding strata. If this hill
has had, as is probable, a similar origin, denudation has been here
effected on an enormous scale. Near the base of this hill, I observed beds
of white tuff, intersected by numerous dikes, some of amygdaloidal basalt
and others of trachyte; and beds of slaty phonolite with the planes of
cleavage directed N.W. and S.E. Parts of this rock, where the crystals were
scanty, closely resembled common clay-slate, altered by the contact of a
trap-dike. The lamination of rocks, which undoubtedly have once been fluid,
appears to me a subject well deserving attention. On the beach there were
numerous fragments of compact basalt, of which rock a distant facade of
columns seemed to be formed.

TERCEIRA IN THE AZORES.

The central parts of this island consist of irregularly rounded mountains
of no great elevation, composed of trachyte, which closely resembles in
general character the trachyte of Ascension, presently to be described.
This formation is in many parts overlaid, in the usual order of
superposition, by streams of basaltic lava, which near the coast compose
nearly the whole surface. The course which these streams have followed from
their craters, can often be followed by the eye. The town of Angra is
overlooked by a crateriform hill (Mount Brazil), entirely built of thin
strata of fine-grained, harsh, brown-coloured tuff. The upper beds are seen
to overlap the basaltic streams on which the town stands. This hill is
almost identical in structure and composition with numerous crateriformed
hills in the Galapagos Archipelago.

EFFECTS OF STEAM ON THE TRACHYTIC ROCKS.

In the central part of the island there is a spot, where steam is
constantly issuing in jets from the bottom of a small ravine-like hollow,
which has no exit, and which abuts against a range of trachytic mountains.
The steam is emitted from several irregular fissures: it is scentless, soon
blackens iron, and is of much too high temperature to be endured by the
hand. The manner in which the solid trachyte is changed on the borders of
these orifices is curious: first, the base becomes earthy, with red
freckles evidently due to the oxidation of particles of iron; then it
becomes soft; and lastly, even the crystals of glassy feldspar yield to the
dissolving agent. After the mass is converted into clay, the oxide of iron
seems to be entirely removed from some parts, which are left perfectly
white, whilst in other neighbouring parts, which are of the brightest red
colour, it seems to be deposited in greater quantity; some other masses are
marbled with two distinct colours. Portions of the white clay, now that
they are dry, cannot be distinguished by the eye from the finest prepared
chalk; and when placed between the teeth they feel equally soft-grained;
the inhabitants use this substance for white-washing their houses. The
cause of the iron being dissolved in one part, and close by being again
deposited, is obscure; but the fact has been observed in several other
places. (Spallanzani, Dolomieu, and Hoffman have described similar cases in
the Italian volcanic islands. Dolomieu says the iron at the Panza Islands
is redeposited in the form of veins (page 86 "Memoire sur les Isles
Ponces"). These authors likewise believe that the steam deposits silica: it
is now experimentally known that vapour of a high temperature is able to
dissolve silica.) In some half-decayed specimens, I found small, globular
aggregations of yellow hyalite, resembling gum-arabic, which no doubt had
been deposited by the steam.

As there is no escape for the rain-water, which trickles down the sides of
the ravine-like hollow, whence the steam issues, it must all percolate
downwards through the fissures at its bottom. Some of the inhabitants
informed me that it was on record that flames (some luminous appearance?)
had originally proceeded from these cracks, and that the flames had been
succeeded by the steam; but I was not able to ascertain how long this was
ago, or anything certain on the subject. When viewing the spot, I imagined
that the injection of a large mass of rock. like the cone of phonolite at
Fernando Noronha, in a semi-fluid state, by arching the surface might have
caused a wedge-shaped hollow with cracks at the bottom, and that the rain-
water percolating to the neighbourhood of the heated mass, would during
many succeeding years be driven back in the form of steam.

TAHITI (OTAHEITE).

I visited only a part of the north-western side of this island, and this
part is entirely composed of volcanic rocks. Near the coast there are
several varieties of basalt, some abounding with large crystals of augite
and tarnished olivine, others compact and earthy,--some slightly vesicular,
and others occasionally amygdaloidal. These rocks are generally much
decomposed, and to my surprise, I found in several sections that it was
impossible to distinguish, even approximately, the line of separation
between the decayed lava and the alternating beds of tuff. Since the
specimens have become dry, it is rather more easy to distinguish the
decomposed igneous rocks from the sedimentary tuffs. This gradation in
character between rocks having such widely different origins, may I think
be explained by the yielding under pressure of the softened sides of the
vesicular cavities, which in many volcanic rocks occupy a large proportion
of their bulk. As the vesicles generally increase in size and number in the
upper parts of a stream of lava, so would the effects of their compression
increase; the yielding, moreover, of each lower vesicle must tend to
disturb all the softened matter above it. Hence we might expect to trace a
perfect gradation from an unaltered crystalline rock to one in which all
the particles (although originally forming part of the same solid mass) had
undergone mechanical displacement; and such particles could hardly be
distinguished from others of similar composition, which had been deposited
as sediment. As lavas are sometimes laminated in their upper parts even
horizontal lines, appearing like those of aqueous deposition, could not in
all cases be relied on as a criterion of sedimentary origin. From these
considerations it is not surprising that formerly many geologists believed
in real transitions from aqueous deposits, through wacke, into igneous
traps.

In the valley of Tia-auru, the commonest rocks are basalts with much
olivine, and in some cases almost composed of large crystals of augite. I
picked up some specimens, with much glassy feldspar, approaching in
character to trachyte. There were also many large blocks of vesicular
basalt, with the cavities beautifully lined with chabasie (?), and
radiating bundles of mesotype. Some of these specimens presented a curious
appearance, owing to a number of the vesicles being half filled up with a
white, soft, earthy mesotypic mineral, which intumesced under the blowpipe
in a remarkable manner. As the upper surfaces in all the half-filled cells
are exactly parallel, it is evident that this substance has sunk to the
bottom of each cell from its weight. Sometimes, however, it entirely fills
the cells. Other cells are either quite filled, or lined, with small
crystals, apparently of chabasie; these crystals, also, frequently line the
upper half of the cells partly filled with the earthy mineral, as well as
the upper surface of this substance itself, in which case the two minerals
appear to blend into each other. I have never seen any other amygdaloid
with the cells half filled in the manner here described; and it is
difficult to imagine the causes which determined the earthy mineral to sink
from its gravity to the bottom of the cells, and the crystalline mineral to
adhere in a coating of equal thickness round the sides of the cells.
(MacCulloch, however, has described and given a plate of ("Geolog. Trans."
1st series volume 4 page 225) a trap rock, with cavities filled up
horizontally with quartz and chalcedony. The upper halves of these cavities
are often filled by layers, which follow each irregularity of the surface,
and by little depending stalactites of the same siliceous substances.)

The basic strata on the sides of the valley are gently inclined seaward,
and I nowhere observed any sign of disturbance; the strata are separated
from each other by thick, compact beds of conglomerate, in which the
fragments are large, some being rounded, but most angular. From the
character of these beds, from the compact and crystalline condition of most
of the lavas, and from the nature of the infiltrated minerals, I was led to
conjecture that they had originally flowed beneath the sea. This conclusion
agrees with the fact that the Rev. W. Ellis found marine remains at a
considerable height, which he believes were interstratified with volcanic
matter; as is likewise described to be the case by Messrs. Tyerman and
Bennett at Huaheine, an island in this same archipelago. Mr. Stutchbury
also discovered near the summit of one of the loftiest mountains of Tahiti,
at the height of several thousand feet, a stratum of semi-fossil coral.
None of these remains have been specifically examined. On the coast, where
masses of coral-rock would have afforded the clearest evidence, I looked in
vain for any signs of recent elevation. For references to the above
authorities, and for more detailed reasons for not believing that Tahiti
has been recently elevated, I must refer to the "Structure and Distribution
of Coral-Reefs."

MAURITIUS.

Approaching this island on the northern or north-western side, a curved
chain of bold mountains, surmounted by rugged pinnacles, is seen to rise
from a smooth border of cultivated land, which gently slopes down to the
coast. At the first glance, one is tempted to believe that the sea lately
reached the base of these mountains, and upon examination, this view, at
least with respect to the inferior parts of the border, is found to be
perfectly correct. Several authors have described masses of upraised coral-
rock round the greater part of the circumference of the island. (Captain
Carmichael, in Hooker's "Bot. Misc." volume 2 page 301. Captain Lloyd has
lately, in the "Proceedings of the Geological Society" (volume 3 page 317),
described carefully some of these masses. In the "Voyage a l'Isle de
France, par un Officier du Roi," many interesting facts are given on this
subject. Consult also "Voyage aux Quatre Isles d'Afrique, par M. Bory St.
Vincent.") Between Tamarin Bay and the Great Black River I observed, in
company with Captain Lloyd, two hillocks of coral-rock, formed in their
lower part of hard calcareous sandstone, and in their upper of great
blocks, slightly aggregated, of Astraea and Madrepora, and of fragments of
basalt; they were divided into beds dipping seaward, in one case at an
angle of 8 degrees, and in the other at 18 degrees; they had a water-worn
appearance, and they rose abruptly from a smooth surface, strewed with
rolled debris of organic remains, to a height of about twenty feet. The
Officier du Roi, in his most interesting tour in 1768 round the island, has
described masses of upraised coral-rocks, still retaining that moat-like
structure (see my "Coral Reefs") which is characteristic of the living
reefs. On the coast northward of Port Louis, I found the lava concealed for
a considerable space inland by a conglomerate of corals and shells, like
those on the beach, but in parts consolidated by red ferruginous matter. M.
Bory St. Vincent has described similar calcareous beds over nearly the
whole of the plain of Pamplemousses. Near Port Louis, when turning over
some large stones, which lay in the bed of a stream at the head of a
protected creek, and at the height of some yards above the level of spring
tides, I found several shells of serpula still adhering to their under
sides.

The jagged mountains near Port Louis rise to a height of between two and
three thousand feet; they consist of strata of basalt, obscurely separated
from each other by firmly aggregated beds of fragmentary matter; and they
are intersected by a few vertical dikes. The basalt in some parts abounds
with large crystals of augite and olivine, and is generally compact. The
interior of the island forms a plain, raised probably about a thousand feet
above the level of the sea, and composed of streams of lava which have
flowed round and between the rugged basaltic mountains. These more recent
lavas are also basaltic, but less compact, and some of them abound with
feldspar, so that they even fuse into a pale coloured glass. On the banks
of the Great River, a section is exposed nearly five hundred feet deep,
worn through numerous thin sheets of the lava of this series, which are
separated from each other by beds of scoriae. They seem to have been of
subaerial formation, and to have flowed from several points of eruption on
the central platform, of which the Piton du Milieu is said to be the
principal one. There are also several volcanic cones, apparently of this
modern period, round the circumference of the island, especially at the
northern end, where they form separate islets.

The mountains composed of the more compact and crystalline basalt, form the
main skeleton of the island. M. Bailly ("Voyage aux Terres Australes" tome
1 page 54.) states that they all "se developpent autour d'elle comme une
ceinture d'immenses remparts, toutes affectant une pente plus ou moins
enclinee vers le rivage de la mer; tandis, au contraire, que vers le centre
de l'ile elles presentent une coupe abrupte, et souvent taillee a pic.
Toutes ces montagnes sont formees de couches paralleles inclinees du centre
de l'ile vers la mer." These statements have been disputed, though not in
detail, by M. Quoy, in the voyage of Freycinet. As far as my limited means
of observation went, I found them perfectly correct. (M. Lesson, in his
account of this island, in the "Voyage of the 'Coquille'," seems to follow
M. Bailly's views.) The mountains on the N.W. side of the island, which I
examined, namely, La Pouce, Peter Botts, Corps de Garde, Les Mamelles, and
apparently another farther southward, have precisely the external shape and
stratification described by M. Bailly. They form about a quarter of his
girdle of ramparts. Although these mountains now stand quite detached,
being separated from each other by breaches, even several miles in width,
through which deluges of lava have flowed from the interior of the island;
nevertheless, seeing their close general similarity, one must feel
convinced that they originally formed parts of one continuous mass. Judging
from the beautiful map of the Mauritius, published by the Admiralty from a
French MS., there is a range of mountains (M. Bamboo) on the opposite side
of the island, which correspond in height, relative position, and external
form, with those just described. Whether the girdle was ever complete may
well be doubted; but from M. Bailly's statements, and my own observations,
it may be safely concluded that mountains with precipitous inland flanks,
and composed of strata dipping outwards, once extended round a considerable
portion of the circumference of the island. The ring appears to have been
oval and of vast size; its shorter axis, measured across from the inner
sides of the mountains near Port Louis and those near Grand Port, being no
less than thirteen geographical miles in length. M. Bailly boldly supposes
that this enormous gulf, which has since been filled up to a great extent
by streams of modern lava, was formed by the sinking in of the whole upper
part of one great volcano.

It is singular in how many respects those portions of St. Jago and of
Mauritius which I visited agree in their geological history. At both
islands, mountains of similar external form, stratification, and (at least
in their upper beds) composition, follow in a curved chain the coast-line.
These mountains in each case appear originally to have formed parts of one
continuous mass. The basaltic strata of which they are composed, from their
compact and crystalline structure, seem, when contrasted with the
neighbouring basaltic streams of subaerial formation, to have flowed
beneath the pressure of the sea, and to have been subsequently elevated. We
may suppose that the wide breaches between the mountains were in both cases
worn by the waves, during their gradual elevation--of which process, within
recent times, there is abundant evidence on the coast-land of both islands.
At both, vast streams of more recent basaltic lavas have flowed from the
interior of the island, round and between the ancient basaltic hills; at
both, moreover, recent cones of eruption are scattered around the
circumference of the island; but at neither have eruptions taken place
within the period of history. As remarked in the last chapter, it is
probable that these ancient basaltic mountains, which resemble (at least in
many respects) the basal and disturbed remnants of two gigantic volcanoes,
owe their present form, structure, and position, to the action of similar
causes.

ST. PAUL'S ROCKS.

This small island is situated in the Atlantic Ocean, nearly one degree
north of the equator, and 540 miles distant from South America, in 29
degrees 15 minutes west longitude. Its highest point is scarcely fifty feet
above the level of the sea; its outline is irregular, and its entire
circumference barely three-quarters of a mile. This little point of rock
rises abruptly out of the ocean; and, except on its western side, soundings
were not obtained, even at the short distance of a quarter of a mile from
its shore. It is not of volcanic origin; and this circumstance, which is
the most remarkable point in its history (as will hereafter be referred
to), properly ought to exclude it from the present volume. It is composed
of rocks, unlike any which I have met with, and which I cannot characterise
by any name, and must therefore describe.

The simplest, and one of the most abundant kinds, is a very compact, heavy,
greenish-black rock, having an angular, irregular fracture, with some
points just hard enough to scratch glass, and infusible. This variety
passes into others of paler green tints, less hard, but with a more
crystalline fracture, and translucent on their edges; and these are fusible
into a green enamel. Several other varieties are chiefly characterised by
containing innumerable threads of dark-green serpentine, and by having
calcareous matter in their interstices. These rocks have an obscure,
concretionary structure, and are full of variously coloured angular pseudo
fragments. These angular pseudo fragments consist of the first-described
dark green rock, of a brown softer kind, of serpentine, and of a yellowish
harsh stone, which, perhaps, is related to serpentine rock. There are other
vesicular, calcareo-ferruginous, soft stones. There is no distinct
stratification, but parts are imperfectly laminated; and the whole abounds
with innumerable veins, and vein-like masses, both small and large. Of
these vein-like masses, some calcareous ones, which contain minute
fragments of shells, are clearly of subsequent origin to the others.

A GLOSSY INCRUSTATION.

Extensive portions of these rocks are coated by a layer of a glossy
polished substance, with a pearly lustre and of a greyish white colour; it
follows all the inequalities of the surface, to which it is firmly
attached. When examined with a lens, it is found to consist of numerous
exceedingly thin layers, their aggregate thickness being about the tenth of
an inch. It is considerably harder than calcareous spar, but can be
scratched with a knife; under the blowpipe it scales off, decrepitates,
slightly blackens, emits a fetid odour, and becomes strongly alkaline: it
does not effervesce in acids. (In my "Journal" I have described this
substance; I then believed that it was an impure phosphate of lime.) I
presume this substance has been deposited by water draining from the birds'
dung, with which the rocks are covered. At Ascension, near a cavity in the
rocks which was filled with a laminated mass of infiltrated birds' dung, I
found some irregularly formed, stalactitical masses of apparently the same
nature. These masses, when broken, had an earthy texture; but on their
outsides, and especially at their extremities, they were formed of a pearly
substance, generally in little globules, like the enamel of teeth, but more
translucent, and so hard as just to scratch plate-glass. This substance
slightly blackens under the blowpipe, emits a bad smell, then becomes quite
white, swelling a little, and fuses into a dull white enamel; it does not
become alkaline; nor does it effervesce in acids. The whole mass had a
collapsed appearance, as if in the formation of the hard glossy crust the
whole had shrunk much. At the Abrolhos Islands on the coast of Brazil,
where also there is much birds' dung, I found a great quantity of a brown,
arborescent substance adhering to some trap-rock. In its arborescent form,
this substance singularly resembles some of the branched species of
Nullipora. Under the blowpipe, it behaves like the specimens from
Ascension; but it is less hard and glossy, and the surface has not the
shrunk appearance.


CHAPTER III.--ASCENSION.

Basaltic lavas.
Numerous craters truncated on the same side.
Singular structure of volcanic bombs.
Aeriform explosions.
Ejected granitic fragments.
Trachytic rocks.
Singular veins.
Jasper, its manner of formation.
Concretions in pumiceous tuff.
Calcareous deposits and frondescent incrustations on the coast.
Remarkable laminated beds, alternating with, and passing into, obsidian.
Origin of obsidian.
Lamination of volcanic rocks.

(MAP 2: THE ISLAND OF ASCENSION.)

This island is situated in the Atlantic Ocean, in latitude 8 degrees S.,
longitude 14 degrees W. It has the form of an irregular triangle (see Map
2), each side being about six miles in length. Its highest point is 2,870
feet ("Geographical Journal" volume 5 page 243.) above the level of the
sea. The whole is volcanic, and, from the absence of proofs to the
contrary, I believe of subaerial origin. The fundamental rock is everywhere
of a pale colour, generally compact, and of a feldspathic nature. In the
S.E. portion of the island, where the highest land is situated, well
characterised trachyte, and other congenerous rocks of that varying family,
occur. Nearly the entire circumference is covered up by black and rugged
streams of basaltic lava, with here and there a hill or single point of
rock (one of which near the sea-coast, north of the Fort, is only two or
three yards across) of the trachyte still remaining exposed.

BASALTIC ROCKS.

The overlying basaltic lava is in some parts extremely vesicular, in others
little so; it is of a black colour, but sometimes contains crystals of
glassy feldspar, and seldom much olivine. These streams appear to have
possessed singularly little fluidity; their side walls and lower ends being
very steep, and even as much as between twenty and thirty feet in height.
Their surface is extraordinarily rugged, and from a short distance appears
as if studded with small craters. These projections consist of broad,
irregularly conical, hillocks, traversed by fissures, and composed of the
same unequally scoriaceous basalt with the surrounding streams, but having
an obscure tendency to a columnar structure; they rise to a height between
ten and thirty feet above the general surface, and have been formed, as I
presume, by the heaping up of the viscid lava at points of greater
resistance. At the base of several of these hillocks, and occasionally
likewise on more level parts, solid ribs, composed of angulo-globular
masses of basalt, resembling in size and outline arched sewers or gutters
of brickwork, but not being hollow, project between two or three feet above
the surface of the streams; what their origin may have been, I do not know.
Many of the superficial fragments from these basaltic streams present
singularly convoluted forms; and some specimens could hardly be
distinguished from logs of dark-coloured wood without their bark.

Many of the basaltic streams can be traced, either to points of eruption at
the base of the great central mass of trachyte, or to separate, conical,
red-coloured hills, which are scattered over the northern and western
borders of the island. Standing on the central eminence, I counted between
twenty and thirty of these cones of eruption. The greater number of them
had their truncated summits cut off obliquely, and they all sloped towards
the S.E., whence the trade-wind blows. (M. Lesson in the "Zoology of the
Voyage of the 'Coquille'" page 490 has observed this fact. Mr. Hennah
("Geolog. Proceedings" 1835 page 189) further remarks that the most
extensive beds of ashes at Ascension invariably occur on the leeward side
of the island.) This structure no doubt has been caused by the ejected
fragments and ashes being always blown, during eruptions, in greater
quantity towards one side than towards the other. M. Moreau de Jonnes has
made a similar observation with respect to the volcanic orifices in the
West Indian Islands.

VOLCANIC BOMBS.

(FIGURE 3: FRAGMENT OF A SPHERICAL VOLCANIC BOMB, with the interior parts
coarsely cellular, coated by a concentric layer of compact lava, and this
again by a crust of finely cellular rock.

FIGURE 4: VOLCANIC BOMB OF OBSIDIAN FROM AUSTRALIA. The upper figure gives
a front view; the lower a side view of the same object.)

These occur in great numbers strewed on the ground, and some of them lie at
considerable distances from any points of eruption. They vary in size from
that of an apple to that of a man's body; they are either spherical or
pear-shaped, or with the hinder part (corresponding to the tail of a comet)
irregular, studded with projecting points, and even concave. Their surfaces
are rough, and fissured with branching cracks; their internal structure is
either irregularly scoriaceous and compact, or it presents a symmetrical
and very curious appearance. An irregular segment of a bomb of this latter
kind, of which I found several, is accurately represented in Figure 3. Its
size was about that of a man's head. The whole interior is coarsely
cellular; the cells averaging in diameter about the tenth of an inch; but
nearer the outside they gradually decrease in size. This part is succeeded
by a well-defined shell of compact lava, having a nearly uniform thickness
of about the third of an inch; and the shell is overlaid by a somewhat
thicker coating of finely cellular lava (the cells varying from the
fiftieth to the hundredth of an inch in diameter), which forms the external
surface: the line separating the shell of compact lava from the outer
scoriaceous crust is distinctly defined. This structure is very simply
explained, if we suppose a mass of viscid, scoriaceous matter, to be
projected with a rapid, rotatory motion through the air; for whilst the
external crust, from cooling, became solidified (in the state we now see
it), the centrifugal force, by relieving the pressure in the interior parts
of the bomb, would allow the heated vapours to expand their cells; but
these being driven by the same force against the already-hardened crust,
would become, the nearer they were to this part, smaller and smaller or
less expanded, until they became packed into a solid, concentric shell. As
we know that chips from a grindstone (Nichol "Architecture of the
Heavens.") can be flirted off, when made to revolve with sufficient
velocity, we need not doubt that the centrifugal force would have power to
modify the structure of a softened bomb, in the manner here supposed.
Geologists have remarked, that the external form of a bomb at once bespeaks
the history of its aerial course, and few now see that the internal
structure can speak, with almost equal plainness, of its rotatory movement.

M. Bory St. Vincent ("Voyage aux Quatre Isles d'Afrique" tome 1 page 222.)
has described some balls of lava from the Isle of Bourbon, which have a
closely similar structure. His explanation, however (if I understand it
rightly), is very different from that which I have given; for he supposes
that they have rolled, like snowballs, down the sides of the crater. M.
Beudant ("Voyage en Hongrie" tome 2 page 214.), also, has described some
singular little balls of obsidian, never more than six or eight inches in
diameter, which he found strewed on the surface of the ground: their form
is always oval; sometimes they are much swollen in the middle, and even
spindle-shaped: their surface is regularly marked with concentric ridges
and furrows, all of which on the same ball are at right angles to one axis:
their interior is compact and glassy. M. Beudant supposes that masses of
lava, when soft, were shot into the air, with a rotatory movement round the
same axis, and that the form and superficial ridges of the bombs were thus
produced. Sir Thomas Mitchell has given me what at first appears to be the
half of a much flattened oval ball of obsidian; it has a singular
artificial-like appearance, which is well represented (of the natural size)
in Figure 4. It was found in its present state, on a great sandy plain
between the rivers Darling and Murray, in Australia, and at the distance of
several hundred miles from any known volcanic region. It seems to have been
embedded in some reddish tufaceous matter; and may have been transported
either by the aborigines or by natural means. The external saucer consists
of compact obsidian, of a bottle-green colour, and is filled with finely
cellular black lava, much less transparent and glassy than the obsidian.
The external surface is marked with four or five not quite perfect ridges,
which are represented rather too distinctly in Figure 4. Here, then, we
have the external structure described by M. Beudant, and the internal
cellular condition of the bombs from Ascension. The lip of the saucer is
slightly concave, exactly like the margin of a soup-plate, and its inner
edge overlaps a little the central cellular lava. This structure is so
symmetrical round the entire circumference, that one is forced to suppose
that the bomb burst during its rotatory course, before being quite
solidified, and that the lip and edges were thus slightly modified and
turned inwards. It may be remarked that the superficial ridges are in
planes, at right angles to an axis, transverse to the longer axis of the
flattened oval: to explain this circumstance, we may suppose that when the
bomb burst, the axis of rotation changed.

AERIFORM EXPLOSIONS.

The flanks of Green Mountain and the surrounding country are covered by a
great mass, some hundred feet in thickness, of loose fragments. The lower
beds generally consist of fine-grained, slightly consolidated tuffs (Some
of this peperino, or tuff, is sufficiently hard not to be broken by the
greatest force of the fingers.), and the upper beds of great loose
fragments, with alternating finer beds. (On the northern side of the Green
Mountain a thin seam, about an inch in thickness, of compact oxide of iron,
extends over a considerable area; it lies conformably in the lower part of
the stratified mass of ashes and fragments. This substance is of a reddish-
brown colour, with an almost metallic lustre; it is not magnetic, but
becomes so after having been heated under the blowpipe, by which it is
blackened and partly fused. This seam of compact stone, by intercepting the
little rain-water which falls on the island, gives rise to a small dripping
spring, first discovered by Dampier. It is the only fresh water on the
island, so that the possibility of its being inhabited has entirely
depended on the occurrence of this ferruginous layer.) One white ribbon-
like layer of decomposed, pumiceous breccia, was curiously bent into deep
unbroken curves, beneath each of the large fragments in the superincumbent
stratum. From the relative position of these beds, I presume that a narrow-
mouthed crater, standing nearly in the position of Green Mountain, like a
great air-gun, shot forth, before its final extinction, this vast
accumulation of loose matter. Subsequently to this event, considerable
dislocations have taken place, and an oval circus has been formed by
subsidence. This sunken space lies at the north-eastern foot of Green
Mountain, and is well represented in Map 2. Its longer axis, which is
connected with a N.E. and S.W. line of fissure, is three-fifths of a
nautical mile in length; its sides are nearly perpendicular, except in one
spot, and about four hundred feet in height; they consist, in the lower
part, of a pale basalt with feldspar, and in the upper part, of the tuff
and loose ejected fragments; the bottom is smooth and level, and under
almost any other climate a deep lake would have been formed here. From the
thickness of the bed of loose fragments, with which the surrounding country
is covered, the amount of aeriform matter necessary for their projection
must have been enormous; hence we may suppose it probable that after the
explosions vast subterranean caverns were left, and that the falling in of
the roof of one of these produced the hollow here described. At the
Galapagos Archipelago, pits of a similar character, but of a much smaller
size, frequently occur at the bases of small cones of eruption.

EJECTED GRANITIC FRAGMENTS.

In the neighbourhood of Green Mountain, fragments of extraneous rock are
not unfrequently found embedded in the midst of masses of scoriae.
Lieutenant Evans, to whose kindness I am indebted for much information,
gave me several specimens, and I found others myself. They nearly all have
a granitic structure, are brittle, harsh to the touch, and apparently of
altered colours.

FIRST, a white syenite, streaked and mottled with red; it consists of well-
crystallised feldspar, numerous grains of quartz, and brilliant, though
small, crystals of hornblende. The feldspar and hornblende in this and the
succeeding cases have been determined by the reflecting goniometer, and the
quartz by its action under the blowpipe. The feldspar in these ejected
fragments, like the glassy kind in the trachyte, is from its cleavage a
potash-feldspar.

SECONDLY, a brick-red mass of feldspar, quartz, and small dark patches of a
decayed mineral; one minute particle of which I was able to ascertain, by
its cleavage, to be hornblende.

THIRDLY, a mass of confusedly crystallised white feldspar, with little
nests of a dark-coloured mineral, often carious, externally rounded, having
a glossy fracture, but no distinct cleavage: from comparison with the
second specimen, I have no doubt that it is fused hornblende.

FOURTHLY, a rock, which at first appears a simple aggregation of distinct
and large-sized crystals of dusty-coloured Labrador feldspar (Professor
Miller has been so kind as to examine this mineral. He obtained two good
cleavages of 86 degrees 30 minutes and 86 degrees 50 minutes. The mean of
several, which I made, was 86 degrees 30 minutes. Professor Miller states
that these crystals, when reduced to a fine powder, are soluble in
hydrochloric acid, leaving some undissolved silex behind; the addition of
oxalate of ammonia gives a copious precipitate of lime. He further remarks,
that according to Von Kobell, anorthite (a mineral occurring in the ejected
fragments at Mount Somma) is always white and transparent, so that if this
be the case, these crystals from Ascension must be considered as Labrador
feldspar. Professor Miller adds, that he has seen an account, in Erdmann's
"Journal fur tecnische Chemie," of a mineral ejected from a volcano which
had the external characters of Labrador feldspar, but differed in the
analysis from that given by mineralogists of this mineral: the author
attributed this difference to an error in the analysis of Labrador
feldspar, which is very old.); but in their interstices there is some white
granular feldspar, abundant scales of mica, a little altered hornblende,
and, as I believe, no quartz. I have described these fragments in detail,
because it is rare to find granitic rocks ejected from volcanoes with their
MINERALS UNCHANGED, as is the case with the first specimen, and partially
with the second. (Daubeny, in his work on Volcanoes page 386, remarks that
this is the case; and Humboldt, in his "Personal Narrative" volume 1 page
236, says "In general, the masses of known primitive rocks, I mean those
which perfectly resemble our granites, gneiss, and mica-slate, are very
rare in lavas: the substances we generally denote by the name of granite,
thrown out by Vesuvius, are mixtures of nepheline, mica, and pyroxene.")
One other large fragment, found in another spot, is deserving of notice; it
is a conglomerate, containing small fragments of granitic, cellular, and
jaspery rocks, and of hornstone porphyries, embedded in a base of wacke,
threaded by numerous thin layers of a concretionary pitchstone passing into
obsidian. These layers are parallel, slightly tortuous, and short; they
thin out at their ends, and resemble in form the layers of quartz in
gneiss. It is probable that these small embedded fragments were not
separately ejected, but were entangled in a fluid volcanic rock, allied to
obsidian; and we shall presently see that several varieties of this latter
series of rock assume a laminated structure.

TRACHYTIC SERIES OF ROCKS. 

Those occupy the more elevated and central, and likewise the south-eastern,
parts of the island. The trachyte is generally of a pale brown colour,
stained with small darker patches; it contains broken and bent crystals of
glassy feldspar, grains of specular iron, and black microscopical points,
which latter, from being easily fused, and then becoming magnetic, I
presume are hornblende. The greater number of the hills, however, are
composed of a quite white, friable stone, appearing like a trachytic tuff.
Obsidian, hornstone, and several kinds of laminated feldspathic rocks, are
associated with the trachyte. There is no distinct stratification; nor
could I distinguish a crateriform structure in any of the hills of this
series. Considerable dislocations have taken place; and many fissures in
these rocks are yet left open, or are only partially filled with loose
fragments. Within the space (This space is nearly included by a line
sweeping round Green Mountain, and joining the hills, called the Weather
Port Signal, Holyhead, and that denominated (improperly in a geological
sense) "the Crater of an old volcano."), mainly formed of trachyte, some
basaltic streams have burst forth; and not far from the summit of Green
Mountain, there is one stream of quite black, vesicular basalt, containing
minute crystals of glassy feldspar, which have a rounded appearance.

The soft white stone above mentioned is remarkable from its singular
resemblance, when viewed in mass, to a sedimentary tuff: it was long before
I could persuade myself that such was not its origin; and other geologists
have been perplexed by closely similar formations in trachytic regions. In
two cases, this white earthy stone formed isolated hills; in a third, it
was associated with columnar and laminated trachyte; but I was unable to
trace an actual junction. It contains numerous crystals of glassy feldspar
and black microscopical specks, and is marked with small darker patches,
exactly as in the surrounding trachyte. Its basis, however, when viewed
under the microscope, is generally quite earthy; but sometimes it exhibits
a decidedly crystalline structure. On the hill marked "Crater of an old
volcano," it passes into a pale greenish-grey variety, differing only in
its colour, and in not being so earthy; the passage was in one case
effected insensibly; in another, it was formed by numerous, rounded and
angular, masses of the greenish variety, being embedded in the white
variety;--in this latter case, the appearance was very much like that of a
sedimentary deposit, torn up and abraded during the deposition of a
subsequent stratum. Both these varieties are traversed by innumerable
tortuous veins (presently to be described), which are totally unlike
injected dikes, or indeed any other veins which I have ever seen. Both
varieties include a few scattered fragments, large and small, of dark-
coloured scoriaceous rocks, the cells of some of which are partially filled
with the white earthy stone; they likewise include some huge blocks of a
cellular porphyry. (The porphyry is dark coloured; it contains numerous,
often fractured, crystals of white opaque feldspar, also decomposing
crystals of oxide of iron; its vesicles include masses of delicate, hair-
like, crystals, apparently of analcime.) These fragments project from the
weathered surface, and perfectly resemble fragments embedded in a true
sedimentary tuff. But as it is known that extraneous fragments of cellular
rock are sometimes included in columnar trachyte, in phonolite (D'Aubuisson
"Traite de Geognosie" tome 2 page 548.), and in other compact lavas, this
circumstance is not any real argument for the sedimentary origin of the
white earthy stone. (Dr. Daubeny on Volcanoes, page 180 seems to have been
led to believe that certain trachytic formations of Ischia and of the Puy
de Dome, which closely resemble these of Ascension, were of sedimentary
origin, chiefly from the frequent presence in them "of scoriform portions,
different in colour from the matrix." Dr. Daubeny adds, that on the other
hand, Brocchi, and other eminent geologists, have considered these beds as
earthy varieties of trachyte; he considers the subject deserving of further
attention.) The insensible passage of the greenish variety into the white
one, and likewise the more abrupt passage by fragments of the former being
embedded in the latter, might result from slight differences in the
composition of the same mass of molten stone, and from the abrading action
of one such part still fluid on another part already solidified. The
curiously formed veins have, I believe, been formed by siliceous matter
being subsequently segregated. But my chief reason for believing that these
soft earthy stones, with their extraneous fragments, are not of sedimentary
origin, is the extreme improbability of crystals of feldspar, black
microscopical specks, and small stains of a darker colour occurring in the
same proportional numbers in an aqueous deposit, and in masses of solid
trachyte. Moreover, as I have remarked, the microscope occasionally reveals
a crystalline structure in the apparently earthy basis. On the other hand,
the partial decomposition of such great masses of trachyte, forming whole
mountains, is undoubtedly a circumstance of not easy explanation.

VEINS IN THE EARTHY TRACHYTIC MASSES.

These veins are extraordinarily numerous, intersecting in the most
complicated manner both coloured varieties of the earthy trachyte: they are
best seen on the flanks of the "Crater of the old volcano." They contain
crystals of glassy feldspar, black microscopical specks and little dark
stains, precisely as in the surrounding rock; but the basis is very
different, being exceedingly hard, compact, somewhat brittle, and of rather
less easy fusibility. The veins vary much, and suddenly, from the tenth of
an inch to one inch in thickness; they often thin out, not only on their
edges, but in their central parts, thus leaving round, irregular apertures;
their surfaces are rugged. They are inclined at every possible angle with
the horizon, or are horizontal; they are generally curvilinear, and often
interbranch one with another. From their hardness they withstand
weathering, and projecting two or three feet above the ground, they
occasionally extend some yards in length; these plate-like veins, when
struck, emit a sound, almost like that of a drum, and they may be
distinctly seen to vibrate; their fragments, which are strewed on the
ground, clatter like pieces of iron when knocked against each other. They
often assume the most singular forms; I saw a pedestal of the earthy
trachyte, covered by a hemispherical portion of a vein, like a great
umbrella, sufficiently large to shelter two persons. I have never met with,
or seen described, any veins like these; but in form they resemble the
ferruginous seams, due to some process of segregation, occurring not
uncommonly in sandstones,--for instance, in the New Red sandstone of
England. Numerous veins of jasper and of siliceous sinter, occurring on the
summit of this same hill, show that there has been some abundant source of
silica, and as these plate-like veins differ from the trachyte only in
their greater hardness, brittleness, and less easy fusibility, it appears
probable that their origin is due to the segregation or infiltration of
siliceous matter, in the same manner as happens with the oxides of iron in
many sedimentary rocks.

SILICEOUS SINTER AND JASPER.

The siliceous sinter is either quite white, of little specific gravity, and
with a somewhat pearly fracture, passing into pinkish pearl quartz; or it
is yellowish white, with a harsh fracture, and it then contains an earthy
powder in small cavities. Both varieties occur, either in large irregular
masses in the altered trachyte, or in seams included in broad, vertical,
tortuous, irregular veins of a compact, harsh stone of a dull red colour,
appearing like a sandstone. This stone, however, is only altered trachyte;
and a nearly similar variety, but often honeycombed, sometimes adheres to
the projecting plate-like veins, described in the last paragraph. The
jasper is of an ochre yellow or red colour; it occurs in large irregular
masses, and sometimes in veins, both in the altered trachyte and in an
associated mass of scoriaceous basalt. The cells of the scoriaceous basalt
are lined or filled with fine, concentric layers of chalcedony, coated and
studded with bright-red oxide of iron. In this rock, especially in the
rather more compact parts, irregular angular patches of the red jasper are
included, the edges of which insensibly blend into the surrounding mass;
other patches occur having an intermediate character between perfect jasper
and the ferruginous, decomposed, basaltic base. In these patches, and
likewise in the large vein-like masses of jasper, there occur little
rounded cavities, of exactly the same size and form with the air-cells,
which in the scoriaceous basalt are filled and lined with layers of
chalcedony. Small fragments of the jasper, examined under the microscope,
seem to resemble the chalcedony with its colouring matter not separated
into layers, but mingled in the siliceous paste, together with some
impurities. I can understand these facts,--namely, the blending of the
jasper into the semi-decomposed basalt,--its occurrence in angular patches,
which clearly do not occupy pre-existing hollows in the rock,--and its
containing little vesicles filled with chalcedony, like those in the
scoriaceous lava,--only on the supposition that a fluid, probably the same
fluid which deposited the chalcedony in the air-cells, removed in those
parts where there were no cavities, the ingredients of the basaltic rock,
and left in their place silica and iron, and thus produced the jasper. In
some specimens of silicified wood, I have observed, that in the same manner
as in the basalt, the solid parts were converted into a dark-coloured
homogeneous stone, whereas the cavities formed by the larger sap-vessels
(which may be compared with the air-vesicles in the basaltic lava) and
other irregular hollows, apparently produced by decay, were filled with
concentric layers of chalcedony; in this case, there can be little doubt
that the same fluid deposited the homogeneous base and the chalcedonic
layers. After these considerations, I cannot doubt but that the jasper of
Ascension may be viewed as a volcanic rock silicified, in precisely the
same sense as this term is applied to wood, when silicified; we are equally
ignorant of the means by which every atom of wood, whilst in a perfect
state, is removed and replaced by atoms of silica, as we are of the means
by which the constituent parts of a volcanic rock could be thus acted on.
(Beudant "Voyage en Hongrie" tome 3 pages 502, 504 describes kidney-shaped
masses of jasper-opal, which either blend into the surrounding trachytic
conglomerate, or are embedded in it like chalk-flints; and he compares them
with the fragments of opalised wood, which are abundant in this same
formation. Beudant, however, appears to have viewed the process of their
formation rather as one of simple infiltration than of molecular exchange;
but the presence of a concretion, wholly different from the surrounding
matter, if not formed in a pre-existing hollow, clearly seems to me to
require, either a molecular or mechanical displacement of the atoms, which
occupied the space afterwards filled by it. The jasper-opal of Hungary
passes into chalcedony, and therefore in this case, as in that of
Ascension, jasper seems to be intimately related in origin with
chalcedony.) I was led to the careful examination of these rocks, and to
the conclusion here given, from having heard the Rev. Professor Henslow
express a similar opinion, regarding the origin in trap-rocks of many
chalcedonies and agates. Siliceous deposits seem to be very general, if not
of universal occurrence, in partially decomposed trachytic tuffs (Beudant
"Voyage Min." tome 3 page 507 enumerates cases in Hungary, Germany, Central
France, Italy, Greece, and Mexico.); and as these hills, according to the
view above given, consist of trachyte softened and altered in situ, the
presence of free silica in this case may be added as one more instance to
the list.

CONCRETIONS IN PUMICEOUS TUFF.

The hill, marked in Map 2 "Crater of an old volcano," has no claims to this
appellation, which I could discover, except in being surmounted by a
circular, very shallow, saucer-like summit, nearly half a mile in diameter.
This hollow has been nearly filled up with many successive sheets of ashes
and scoriae, of different colours, and slightly consolidated. Each
successive saucer-shaped layer crops out all round the margin, forming so
many rings of various colours, and giving to the hill a fantastic
appearance. The outer ring is broad, and of a white colour; hence it
resembles a course round which horses have been exercised, and has received
the name of the Devil's Riding School, by which it is most generally known.
These successive layers of ashes must have fallen over the whole
surrounding country, but they have all been blown away except in this one
hollow, in which probably moisture accumulated, either during an
extraordinary year when rain fell, or during the storms often accompanying
volcanic eruptions. One of the layers of a pinkish colour, and chiefly
derived from small, decomposed fragments of pumice, is remarkable, from
containing numerous concretions. These are generally spherical, from half
an inch to three inches in diameter; but they are occasionally cylindrical,
like those of iron-pyrites in the chalk of Europe. They consist of a very
tough, compact, pale-brown stone, with a smooth and even fracture. They are
divided into concentric layers by thin white partitions, resembling the
external superficies; six or eight of such layers are distinctly defined
near the outside; but those towards the inside generally become indistinct,
and blend into a homogeneous mass. I presume that these concentric layers
were formed by the shrinking of the concretion, as it became compact. The
interior part is generally fissured by minute cracks or septaria, which are
lined, both by black, metallic, and by other white and crystalline specks,
the nature of which I was unable to ascertain. Some of the larger
concretions consist of a mere spherical shell, filled with slightly
consolidated ashes. The concretions contain a small proportion of carbonate
of lime: a fragment placed under the blowpipe decrepitates, then whitens
and fuses into a blebby enamel, but does not become caustic. The
surrounding ashes do not contain any carbonate of lime; hence the
concretions have probably been formed, as is so often the case, by the
aggregation of this substance. I have not met with any account of similar
concretions; and considering their great toughness and compactness, their
occurrence in a bed, which probably has been subjected only to atmospheric
moisture, is remarkable.

FORMATION OF CALCAREOUS ROCKS ON THE SEA-COAST.

On several of the sea-beaches, there are immense accumulations of small,
well-rounded particles of shells and corals, of white, yellowish, and pink
colours, interspersed with a few volcanic particles. At the depth of a few
feet, these are found cemented together into stone, of which the softer
varieties are used for building; there are other varieties, both coarse and
fine-grained, too hard for this purpose: and I saw one mass divided into
even layers half an inch in thickness, which were so compact that when
struck with a hammer they rang like flint. It is believed by the
inhabitants, that the particles become united in the course of a single
year. The union is effected by calcareous matter; and in the most compact
varieties, each rounded particle of shell and volcanic rock can be
distinctly seen to be enveloped in a husk of pellucid carbonate of lime.
Extremely few perfect shells are embedded in these agglutinated masses; and
I have examined even a large fragment under a microscope, without being
able to discover the least vestige of striae or other marks of external
form: this shows how long each particle must have been rolled about, before
its turn came to be embedded and cemented. (The eggs of the turtle being
buried by the parent, sometimes become enclosed in the solid rock. Mr.
Lyell has given a figure ("Principles of Geology" book 3 chapter 17) of
some eggs, containing the bones of young turtles, found thus entombed.) One
of the most compact varieties, when placed in acid, was entirely dissolved,
with the exception of some flocculent animal matter; its specific gravity
was 2.63. The specific gravity of ordinary limestone varies from 2.6 to
2.75; pure Carrara marble was found by Sir H. De la Beche to be 2.7.
("Researches in Theoretical Geology" page 12.) It is remarkable that these
rocks of Ascension, formed close to the surface, should be nearly as
compact as marble, which has undergone the action of heat and pressure in
the plutonic regions.

The great accumulation of loose calcareous particles, lying on the beach
near the Settlement, commences in the month of October, moving towards the
S.W., which, as I was informed by Lieutenant Evans, is caused by a change
in the prevailing direction of the currents. At this period the tidal
rocks, at the S.W. end of the beach, where the calcareous sand is
accumulating, and round which the currents sweep, become gradually coated
with a calcareous incrustation, half an inch in thickness. It is quite
white, compact, with some parts slightly spathose, and is firmly attached
to the rock. After a short time it gradually disappears, being either
redissolved, when the water is less charged with lime, or more probably is
mechanically abraded. Lieutenant Evans has observed these facts, during the
six years he has resided at Ascension. The incrustation varies in thickness
in different years: in 1831 it was unusually thick. When I was there in
July, there was no remnant of the incrustation; but on a point of basalt,
from which the quarrymen had lately removed a mass of the calcareous
freestone, the incrustation was perfectly preserved. Considering the
position of the tidal-rocks, and the period at which they become coated,
there can be no doubt that the movement and disturbance of the vast
accumulation of calcareous particles, many of them being partially
agglutinated together, cause the waves of the sea to be so highly charged
with carbonate of lime, that they deposit it on the first objects against
which they impinge. I have been informed by Lieutenant Holland, R.N., that
this incrustation is formed on many parts of the coast, on most of which, I
believe, there are likewise great masses of comminuted shells.

A FRONDESCENT CALCAREOUS INCRUSTATION.

(FIGURE 5. AN INCRUSTATION OF CALCAREOUS AND ANIMAL MATTER, coating the
tidal-rocks at Ascension.)

In many respects this is a singular deposit; it coats throughout the year
the tidal volcanic rocks, that project from the beaches composed of broken
shells. Its general appearance is well represented in Figure 5; but the
fronds or discs, of which it is composed, are generally so closely crowded
together as to touch. These fronds have their sinuous edges finely
crenulated, and they project over their pedestals or supports; their upper
surfaces are either slightly concave, or slightly convex; they are highly
polished, and of a dark grey or jet black colour; their form is irregular,
generally circular, and from the tenth of an inch to one inch and a half in
diameter; their thickness, or amount of their projection from the rock on
which they stand, varies much, about a quarter of an inch being perhaps
most usual. The fronds occasionally become more and more convex, until they
pass into botryoidal masses with their summits fissured; when in this
state, they are glossy and of an intense black, so as to resemble some
fused metallic substance. I have shown the incrustation, both in this
latter and in its ordinary state to several geologists, but not one could
conjecture its origin, except that perhaps it was of volcanic nature!

The substance forming the fronds has a very compact and often almost
crystalline fracture; the edges being translucent, and hard enough easily
to scratch calcareous spar. Under the blowpipe it immediately becomes
white, and emits a strong animal odour, like that from fresh shells. It is
chiefly composed of carbonate of lime; when placed in muriatic acid it
froths much, leaving a residue of sulphate of lime, and of an oxide of
iron, together with a black powder, which is not soluble in heated acids.
This latter substance seems to be carbonaceous, and is evidently the
colouring matter. The sulphate of lime is extraneous, and occurs in
distinct, excessively minute, lamellar plates, studded on the surface of
the fronds, and embedded between the fine layers of which they are
composed; when a fragment is heated in the blowpipe, these lamellae are
immediately rendered visible. The original outline of the fronds may often
be traced, either to a minute particle of shell fixed in a crevice of the
rock, or to several cemented together; these first become deeply corroded,
by the dissolving power of the waves, into sharp ridges, and then are
coated with successive layers of the glossy, grey, calcareous incrustation.
The inequalities of the primary support affect the outline of every
successive layer, in the same manner as may often be seen in bezoar-stones,
when an object like a nail forms the centre of aggregation. The crenulated
edges, however, of the frond appear to be due to the corroding power of the
surf on its own deposit, alternating with fresh depositions. On some smooth
basaltic rocks on the coast of St. Jago, I found an exceedingly thin layer
of brown calcareous matter, which under a lens presented a miniature
likeness of the crenulated and polished fronds of Ascension; in this case a
basis was not afforded by any projecting extraneous particles. Although the
incrustation at Ascension is persistent throughout the year; yet from the
abraded appearance of some parts, and from the fresh appearance of other
parts, the whole seems to undergo a round of decay and renovation, due
probably to changes in the form of the shifting beach, and consequently in
the action of the breakers: hence probably it is, that the incrustation
never acquires a great thickness. Considering the position of the encrusted
rocks in the midst of the calcareous beach, together with its composition,
I think there can be no doubt that its origin is due to the dissolution and
subsequent deposition of the matter composing the rounded particles of
shells and corals. (The selenite, as I have remarked is extraneous, and
must have been derived from the sea-water. It is an interesting
circumstance thus to find the waves of the ocean, sufficiently charged with
sulphate of lime, to deposit it on the rocks, against which they dash every
tide. Dr. Webster has described ("Voyage of the 'Chanticleer'" volume 2
page 319) beds of gypsum and salt, as much as two feet in thickness, left
by the evaporation of the spray on the rocks on the windward coast.
Beautiful stalactites of selenite, resembling in form those of carbonate of
lime, are formed near these beds. Amorphous masses of gypsum, also, occur
in caverns in the interior of the island; and at Cross Hill (an old crater)
I saw a considerable quantity of salt oozing from a pile of scoriae. In
these latter cases, the salt and gypsum appear to be volcanic products.)
From this source it derives its animal matter, which is evidently the
colouring principle. The nature of the deposit, in its incipient stage, can
often be well seen upon a fragment of white shell, when jammed between two
of the fronds; it then appears exactly like the thinnest wash of a pale
grey varnish. Its darkness varies a little, but the jet blackness of some
of the fronds and of the botryoidal masses seems due to the translucency of
the successive grey layers. There is, however, this singular circumstance,
that when deposited on the under side of ledges of rock or in fissures, it
appears always to be of a pale, pearly grey colour, even when of
considerable thickness: hence one is led to suppose, that an abundance of
light is necessary to the development of the dark colour, in the same
manner as seems to be the case with the upper and exposed surfaces of the
shells of living mollusca, which are always dark, compared with their under
surfaces and with the parts habitually covered by the mantle of the animal.
In this circumstance,--in the immediate loss of colour and in the odour
emitted under the blowpipe,--in the degree of hardness and translucency of
the edges,--and in the beautiful polish of the surface (From the fact
described in my "Journal of Researches" of a coating of oxide of iron,
deposited by a streamlet on the rocks in its bed (like a nearly similar
coating at the great cataracts of the Orinoco and Nile), becoming finely
polished where the surf acts, I presume that the surf in this instance,
also, is the polishing agent.), rivalling when in a fresh state that of the
finest Oliva, there is a striking analogy between this inorganic
incrustation and the shells of living molluscous animals. (In the section
descriptive of St. Paul's Rocks, I have described a glossy, pearly
substance, which coats the rocks, and an allied stalactitical incrustation
from Ascension, the crust of which resembles the enamel of teeth, but is
hard enough to scratch plate-glass. Both these substances contain animal
matter, and seem to have been derived from water in filtering through
birds' dung.) This appears to me to be an interesting physiological fact.
(Mr. Horner and Sir David Brewster have described "Philosophical
Transactions" 1836 page 65 a singular "artificial substance, resembling
shell." It is deposited in fine, transparent, highly polished, brown-
coloured laminae, possessing peculiar optical properties, on the inside of
a vessel, in which cloth, first prepared with glue and then with lime, is
made to revolve rapidly in water. It is much softer, more transparent, and
contains more animal matter, than the natural incrustation at Ascension;
but we here again see the strong tendency which carbonate of lime and
animal matter evince to form a solid substance allied to shell.)

SINGULAR LAMINATED BEDS ALTERNATING WITH AND PASSING INTO OBSIDIAN.

These beds occur within the trachytic district, at the western base of
Green Mountain, under which they dip at a high inclination. They are only
partially exposed, being covered up by modern ejections; from this cause, I
was unable to trace their junction with the trachyte, or to discover
whether they had flowed as a stream of lava, or had been injected amidst
the overlying strata. There are three principal beds of obsidian, of which
the thickest forms the base of the section. The alternating stony layers
appear to me eminently curious, and shall be first described, and
afterwards their passage into the obsidian. They have an extremely
diversified appearance; five principal varieties may be noticed, but these
insensibly blend into each other by endless gradations.

FIRST.

A pale grey, irregularly and coarsely laminated (This term is open to some
misinterpretation, as it may be applied both to rocks divided into laminae
of exactly the same composition, and to layers firmly attached to each
other, with no fissile tendency, but composed of different minerals, or of
different shades of colour. The term "laminated," in this chapter, is
applied in these latter senses; where a homogeneous rock splits, as in the
former sense, in a given direction, like clay-slate, I have used the term
"fissile."), harsh-feeling rock, resembling clay-slate which has been in
contact with a trap-dike, and with a fracture of about the same degree of
crystalline structure. This rock, as well as the following varieties,
easily fuses into a pale glass. The greater part is honeycombed with
irregular, angular, cavities, so that the whole has a curious appearance,
and some fragments resemble in a remarkable manner silicified logs of
decayed wood. This variety, especially where more compact, is often marked
with thin whitish streaks, which are either straight or wrap round, one
behind the other, the elongated carious hollows.

SECONDLY.

A bluish grey or pale brown, compact, heavy, homogeneous stone, with an
angular, uneven, earthy fracture; viewed, however, under a lens of high
power, the fracture is seen to be distinctly crystalline, and even separate
minerals can be distinguished.

THIRDLY.

A stone of the same kind with the last, but streaked with numerous,
parallel, slightly tortuous, white lines of the thickness of hairs. These
white lines are more crystalline than the parts between them; and the stone
splits along them: they frequently expand into exceedingly thin cavities,
which are often only just perceptible with a lens. The matter forming the
white lines becomes better crystallised in these cavities, and Professor
Miller was fortunate enough, after several trials, to ascertain that the
white crystals, which are the largest, were of quartz (Professor Miller
informs me that the crystals which he measured had the faces P, z, m of the
figure (147) given by Haidinger in his Translation of Mohs; and he adds,
that it is remarkable, that none of them had the slightest trace of faces r
of the regular six-sided prism.), and that the minute green transparent
needles were augite, or, as they would more generally be called, diopside:
besides these crystals, there are some minute, dark specks without a trace
of crystalline, and some fine, white, granular, crystalline matter which is
probably feldspar. Minute fragments of this rock are easily fusible. 

FOURTHLY.

A compact crystalline rock, banded in straight lines with innumerable
layers of white and grey shades of colour, varying in width from the
thirtieth to the two-hundredth of an inch; these layers seem to be composed
chiefly of feldspar, and they contain numerous perfect crystals of glassy
feldspar, which are placed lengthways; they are also thickly studded with
microscopically minute, amorphous, black specks, which are placed in rows,
either standing separately, or more frequently united, two or three or
several together, into black lines, thinner than a hair. When a small
fragment is heated in the blowpipe, the black specks are easily fused into
black brilliant beads, which become magnetic,--characters that apply to no
common mineral except hornblende or augite. With the black specks there are
mingled some others of a red colour, which are magnetic before being
heated, and no doubt are oxide of iron. Round two little cavities, in a
specimen of this variety, I found the black specks aggregated into minute
crystals, appearing like those of augite or hornblende, but too dull and
small to be measured by the goniometer; in the specimen, also, I could
distinguish amidst the crystalline feldspar, grains, which had the aspect
of quartz. By trying with a parallel ruler, I found that the thin grey
layers and the black hair-like lines were absolutely straight and parallel
to each other. It is impossible to trace the gradation from the homogeneous
grey rocks to these striped varieties, or indeed the character of the
different layers in the same specimen, without feeling convinced that the
more or less perfect whiteness of the crystalline feldspathic matter
depends on the more or less perfect aggregation of diffused matter, into
the black and red specks of hornblende and oxide of iron.

FIFTHLY.

A compact heavy rock, not laminated, with an irregular, angular, highly
crystalline, fracture; it abounds with distinct crystals of glassy
feldspar, and the crystalline feldspathic base is mottled with a black
mineral, which on the weathered surface is seen to be aggregated into small
crystals, some perfect, but the greater number imperfect. I showed this
specimen to an experienced geologist, and asked him what it was; he
answered, as I think every one else would have done, that it was a
primitive greenstone. The weathered surface, also, of the banded variety in
Figure 4, strikingly resembles a worn fragment of finely laminated gneiss.

These five varieties, with many intermediate ones, pass and repass into
each other. As the compact varieties are quite subordinate to the others,
the whole may be considered as laminated or striped. The laminae, to sum up
their characteristics, are either quite straight, or slightly tortuous, or
convoluted; they are all parallel to each other, and to the intercalating
strata of obsidian; they are generally of extreme thinness; they consist
either of an apparently homogeneous, compact rock, striped with different
shades of grey and brown colours, or of crystalline feldspathic layers in a
more or less perfect state of purity, and of different thicknesses, with
distinct crystals of glassy feldspar placed lengthways, or of very thin
layers chiefly composed of minute crystals of quartz and augite, or
composed of black and red specks of an augitic mineral and of an oxide of
iron, either not crystallised or imperfectly so. After having fully
described the obsidian, I shall return to the subject of the lamination of
rocks of the trachytic series.

The passage of the foregoing beds into the strata of glassy obsidian is
effected in several ways: first, angulo-modular masses of obsidian, both
large and small, abruptly appear disseminated in a slaty, or in an
amorphous, pale-coloured, feldspathic rock, with a somewhat pearly
fracture. Secondly, small irregular nodules of the obsidian, either
standing separately, or united into thin layers, seldom more than the tenth
of an inch in thickness, alternate repeatedly with very thin layers of a
feldspathic rock, which is striped with the finest parallel zones of
colour, like an agate, and which sometimes passes into the nature of
pitchstone; the interstices between the nodules of obsidian are generally
filled by soft white matter, resembling pumiceous ashes. Thirdly, the whole
substance of the bounding rock suddenly passes into an angulo-concretionary
mass of obsidian. Such masses (as well as the small nodules) of obsidian
are of a pale green colour, and are generally streaked with different
shades of colour, parallel to the laminae of the surrounding rock; they
likewise generally contain minute white sphaerulites, of which half is
sometimes embedded in a zone of one shade of colour, and half in a zone of
another shade. The obsidian assumes its jet black colour and perfectly
conchoidal fracture, only when in large masses; but even in these, on
careful examination and on holding the specimens in different lights, I
could generally distinguish parallel streaks of different shades of
darkness.

(FIGURE 6. OPAQUE BROWN SPHAERULITES, drawn on an enlarged scale. The upper
ones are externally marked with parallel ridges. The internal radiating
structure of the lower ones, is much too plainly represented.

FIGURE 7. A LAYER FORMED BY THE UNION OF MINUTE BROWN SPHAERULITES,
INTERSECTING TWO OTHER SIMILAR LAYERS: the whole represented of nearly the
natural size.)

One of the commonest transitional rocks deserves in several respects a
further description. It is of a very complicated nature, and consists of
numerous thin, slightly tortuous layers of a pale-coloured feldspathic
stone, often passing into an imperfect pitchstone, alternating with layers
formed of numberless little globules of two varieties of obsidian, and of
two kinds of sphaerulites, embedded in a soft or in a hard pearly base. The
sphaerulites are either white and translucent, or dark brown and opaque;
the former are quite spherical, of small size, and distinctly radiated from
their centre. The dark brown sphaerulites are less perfectly round, and
vary in diameter from the twentieth to the thirtieth of an inch; when
broken they exhibit towards their centres, which are whitish, an obscure
radiating structure; two of them when united sometimes have only one
central point of radiation; there is occasionally a trace of or a hollow
crevice in their centres. They stand either separately, or are united two
or three or many together into irregular groups, or more commonly into
layers, parallel to the stratification of the mass. This union in many
cases is so perfect, that the two sides of the layer thus formed, are quite
even; and these layers, as they become less brown and opaque, cannot be
distinguished from the alternating layers of the pale-coloured feldspathic
stone. The sphaerulites, when not united, are generally compressed in the
plane of the lamination of the mass; and in this same plane, they are often
marked internally, by zones of different shades of colour, and externally
by small ridges and furrows. In the upper part of Figure 6, the
sphaerulites with the parallel ridges and furrows are represented on an
enlarged scale, but they are not well executed; and in the lower part,
their usual manner of grouping is shown. In another specimen, a thin layer
formed of the brown sphaerulites closely united together, intersects, as
represented in Figure 7, a layer of similar composition; and after running
for a short space in a slightly curved line, again intersects it, and
likewise a second layer lying a little way beneath that first intersected.
The small nodules also of obsidian are sometimes externally marked with
ridges and furrows, parallel to the lamination of the mass, but always less
plainly than the sphaerulites. These obsidian nodules are generally
angular, with their edges blunted: they are often impressed with the form
of the adjoining sphaerulites, than which they are always larger; the
separate nodules seldom appear to have drawn each other out by exerting a
mutually attractive force. Had I not found in some cases, a distinct centre
of attraction in these nodules of obsidian, I should have been led to have
considered them as residuary matter, left during the formation of the
pearlstone, in which they are embedded, and of the sphaerulitic globules.

The sphaerulites and the little nodules of obsidian in these rocks so
closely resemble, in general form and structure, concretions in sedimentary
deposits, that one is at once tempted to attribute to them an analogous
origin. They resemble ordinary concretions in the following respects: in
their external form,--in the union of two or three, or of several, into an
irregular mass, or into an even-sided layer,--in the occasional
intersection of one such layer by another, as in the case of chalk-flints,-
-in the presence of two or three kinds of nodules, often close together, in
the same basis,--in their fibrous, radiating structure, with occasional
hollows in their centres,--in the co-existence of a laminary,
concretionary, and radiating structure, as is so well developed in the
concretions of magnesian limestone, described by Professor Sedgwick.
("Geological Transactions" volume 3 part 1 page 37.) Concretions in
sedimentary deposits, it is known, are due to the separation from the
surrounding mass of the whole or part of some mineral substance, and its
aggregation round certain points of attraction. Guided by this fact, I have
endeavoured to discover whether obsidian and the sphaerulites (to which may
be added marekanite and pearlstone, both of them occurring in nodular
concretions in the trachytic series) differ in their constituent parts,
from the minerals generally composing trachytic rocks. It appears from
three analyses, that obsidian contains on an average 76 per cent of silica;
from one analysis, that sphaerulites contain 79.12; from two, that
marekanite contains 79.25; and from two other analyses, that pearlstone
contains 75.62 of silica. (The foregoing analyses are taken from Beudant
"Traite de Mineralogie" tome 2 page 113; and one analysis of obsidian from
Phillips "Mineralogy.") Now, the constituent parts of trachyte, as far as
they can be distinguished consist of feldspar, containing 65.21 of silica;
or of albite, containing 69.09; of hornblende, containing 55.27 (These
analyses are taken from Von Kobell "Grundzuge der Mineralogie" 1838.), and
of oxide of iron: so that the foregoing glassy concretionary substances all
contain a larger proportion of silica than that occurring in ordinary
feldspathic or trachytic rocks. D'Aubuisson ("Traite de Geogn." tome 2 page
535.), also, has remarked on the large proportion of silica compared with
alumina, in six analyses of obsidian and pearlstone given in Brongniart's
"Mineralogy." Hence I conclude, that the foregoing concretions have been
formed by a process of aggregation, strictly analogous to that which takes
place in aqueous deposits, acting chiefly on the silica, but likewise on
some of the other elements of the surrounding mass, and thus producing the
different concretionary varieties. From the well-known effects of rapid
cooling (This is seen in the manufacture of common glass, and in Gregory
Watts's experiments on molten trap; also on the natural surfaces of lava-
streams, and on the side-walls of dikes.) in giving glassiness of texture,
it is probably necessary that the entire mass, in cases like that of
Ascension, should have cooled at a certain rate; but considering the
repeated and complicated alterations of nodules and thin layers of a glassy
texture with other layers quite stony or crystalline, all within the space
of a few feet or even inches, it is hardly possible that they could have
cooled at different rates, and thus have acquired their different textures.

The natural sphaerulites in these rocks very closely resemble those
produced in glass, when slowly cooled. (I do not know whether it is
generally known, that bodies having exactly the same appearance as
sphaerulites, sometimes occur in agates. Mr. Robert Brown showed me in an
agate, formed within a cavity in a piece of silicified wood, some little
specks, which were only just visible to the naked eye: these specks, when
placed by him under a lens of high power, presented a beautiful appearance:
they were perfectly circular, and consisted of the finest fibres of a brown
colour, radiating with great exactness from a common centre. These little
radiating stars are occasionally intersected, and portions are quite cut
off by the fine, ribbon-like zones of colour in the agate. In the obsidian
of Ascension, the halves of a sphaerulite often lie in different zones of
colour, but they are not cut off by them, as in the agate.) In some fine
specimens of partially devitrified glass, in the possession of Mr. Stokes,
the sphaerulites are united into straight layers with even sides, parallel
to each other, and to one of the outer surfaces, exactly as in the
obsidian. These layers sometimes interbranch and form loops; but I did not
see any case of actual intersection. They form the passage from the
perfectly glassy portions, to those nearly homogeneous and stony, with only
an obscure concretionary structure. In the same specimen, also,
sphaerulites differing slightly in colour and in structure, occur embedded
close together. Considering these facts, it is some confirmation of the
view above given of the concretionary origin of the obsidian and natural
sphaerulites, to find that M. Dartigues ("Journal de Physique" tome 59 1804
pages 10, 12.), in his curious paper on this subject, attributes the
production of sphaerulites in glass, to the different ingredients obeying
their own laws of attraction and becoming aggregated. He is led to believe
that this takes place, from the difficulty in remelting sphaerulitic glass,
without the whole be first thoroughly pounded and mixed together; and
likewise from the fact, that the change takes place most readily in glass
composed of many ingredients. In confirmation of M. Dartigues' view, I may
remark, that M. Fleuriau de Bellevue (Idem tome 60 1805 page 418.) found
that the sphaerulitic portions of devitrified glass were acted on both by
nitric acid and under the blowpipe, in a different manner from the compact
paste in which they were embedded.

COMPARISON OF THE OBSIDIAN BEDS AND ALTERNATING STRATA OF ASCENSION, WITH
THOSE OF OTHER COUNTRIES.

I have been struck with much surprise, how closely the excellent
description of the obsidian rocks of Hungary, given by Beudant ("Voyage en
Hongrie" tome 1 page 330; tome 2 pages 221 and 315; tome 3 pages 369, 371,
377, 381.), and that by Humboldt, of the same formation in Mexico and Peru
("Essai Geognostique" pages 176, 326, 328.), and likewise the descriptions
given by several authors (P. Scrope "Geological Transactions" volume 2
second series page 195. Consult also Dolomieu "Voyage aux Isles Lipari" and
D'Aubuisson "Traite de Geogn." tome 2 page 534.) of the trachytic regions
in the Italian islands, agree with my observations at Ascension. Many
passages might have been transferred without alteration from the works of
the above authors, and would have been applicable to this island. They all
agree in the laminated and stratified character of the whole series; and
Humboldt speaks of some of the beds of obsidian being ribboned like jasper.
(In Mr. Stokes' fine collection of obsidians from Mexico, I observe that
the sphaerulites are generally much larger than those of Ascension; they
are generally white, opaque, and are united into distinct layers: there are
many singular varieties, different from any at Ascension. The obsidians are
finely zoned, in quite straight or curved lines, with exceedingly slight
differences of tint, of cellularity, and of more or less perfect degrees of
glassiness. Tracing some of the less perfectly glassy zones, they are seen
to become studded with minute white sphaerulites, which become more and
more numerous, until at last they unite and form a distinct layer: on the
other hand, at Ascension, only the brown sphaerulites unite and form
layers; the white ones always being irregularly disseminated. Some
specimens at the Geological Society, said to belong to an obsidian
formation from Mexico, have an earthy fracture, and are divided in the
finest parallel laminae, by specks of a black mineral, like the augitic or
hornblendic specks in the rocks at Ascension.) They all agree in the
nodular or concretionary character of the obsidian, and of the passage of
these nodules into layers. They all refer to the repeated alterations,
often in undulatory planes, of glassy, pearly, stony, and crystalline
layers: the crystalline layers, however, seem to be much more perfectly
developed at Ascension, than in the above-named countries. Humboldt
compares some of the stony beds, when viewed from a distance, to strata of
a schistose sandstone. Sphaerulites are described as occurring abundantly
in all cases; and they everywhere seem to mark the passage, from the
perfectly glassy to the stony and crystalline beds. Beudant's account
(Beudant "Voyage" tome 3 page 373.) of his "perlite lithoide globulaire" in
every, even the most trifling particular, might have been written for the
little brown sphaerulitic globules of the rocks of Ascension.

From the close similarity in so many respects, between the obsidian
formations of Hungary, Mexico, Peru, and of some of the Italian islands,
with that of Ascension, I can hardly doubt that in all these cases, the
obsidian and the sphaerulites owe their origin to a concretionary
aggregation of the silica, and of some of the other constituent elements,
taking place whilst the liquified mass cooled at a certain required rate.
It is, however, well-known, that in several places, obsidian has flowed in
streams like lava; for instance, at Teneriffe, at the Lipari Islands, and
at Iceland. (For Teneriffe see von Buch "Descript. des Isles Canaries"
pages 184 and 190; for the Lipari Islands see Dolomieu "Voyage" page 34;
for Iceland see Mackenzie "Travels" page 369.) In these cases, the
superficial parts are the most perfectly glassy, the obsidian passing at
the depth of a few feet into an opaque stone. In an analysis by Vauquelin
of a specimen of obsidian from Hecla, which probably flowed as lava, the
proportion of silica is nearly the same as in the nodular or concretionary
obsidian from Mexico. It would be interesting to ascertain, whether the
opaque interior portions and the superficial glassy coating contained the
same proportional constituent parts: we know from M. Dufrenoy ("Memoires
pour servir a une Descript. Geolog. de la France" tome 4 page 371.) that
the exterior and interior parts of the same stream of lava sometimes differ
considerably in their composition. Even should the whole body of the stream
of obsidian turn out to be similarly composed with nodular obsidian, it
would only be necessary, in accordance with the foregoing facts, to suppose
that lava in these instances had been erupted with its ingredients mixed in
the same proportion, as in the concretionary obsidian.

LAMINATION OF VOLCANIC ROCKS OF THE TRACHYTIC SERIES.

We have seen that, in several and widely distant countries, the strata
alternating with beds of obsidian, are highly laminated. The nodules, also,
both large and small, of the obsidian, are zoned with different shades of
colour; and I have seen a specimen from Mexico in Mr. Stokes' collection,
with its external surface weathered (MacCulloch states "Classification of
Rocks" page 531 that the exposed surfaces of the pitchstone dikes in Arran
are furrowed "with undulating lines, resembling certain varieties of
marbled paper, and which evidently result from some corresponding
difference of laminar structure.") into ridges and furrows, corresponding
with the zones of different degrees of glassiness: Humboldt ("Personal
Narrative" volume 1 page 222.), moreover, found on the Peak of Teneriffe, a
stream of obsidian divided by very thin, alternating, layers of pumice.
Many other lavas of the feldspathic series are laminated; thus, masses of
common trachyte at Ascension are divided by fine earthy lines, along which
the rock splits, separating thin layers of slightly different shades of
colour; the greater number, also, of the embedded crystals of glassy
feldspar are placed lengthways in the same direction. Mr. P. Scrope
("Geological Transactions" volume 2 second series page 195.) has described
a remarkable columnar trachyte in the Panza Islands, which seems to have
been injected into an overlying mass of trachytic conglomerate: it is
striped with zones, often of extreme tenuity, of different textures and
colours; the harder and darker zones appearing to contain a larger
proportion of silica. In another part of the island, there are layers of
pearlstone and pitchstone, which in many respects resemble those of
Ascension. The zones in the columnar trachyte are generally contorted; they
extend uninterruptedly for a great length in a vertical direction, and
apparently parallel to the walls of the dike-like mass. Von Buch
("Description des Iles Canaries" page 184.) has described at Teneriffe, a
stream of lava containing innumerable thin, plate-like crystals of
feldspar, which are arranged like white threads, one behind the other, and
which mostly follow the same direction. Dolomieu ("Voyage aux Isles de
Lipari" pages 35 and 85.) also states, that the grey lavas of the modern
cone of Vulcano, which have a vitreous texture, are streaked with parallel
white lines: he further describes a solid pumice-stone which possesses a
fissile structure, like that of certain micaceous schists. Phonolite, which
I may observe is often, if not always, an injected rock, also, often has a
fissile structure; this is generally due to the parallel position of the
embedded crystals of feldspar, but sometimes, as at Fernando Noronha, seems
to be nearly independent of their presence. (In this case, and in that of
the fissile pumice-stone, the structure is very different from that in the
foregoing cases, where the laminae consist of alternate layers of different
composition or texture. In some sedimentary formations, however, which
apparently are homogeneous and fissile, as in glossy clay-slate, there is
reason to believe, according to D'Aubuisson, that the laminae are really
due to excessively thin, alternating, layers of mica.) From these facts we
see, that various rocks of the feldspathic series have either a laminated
or fissile structure, and that it occurs both in masses which have injected
into overlying strata, and in others which have flowed as streams of lava.

The laminae of the beds, alternating with the obsidian at Ascension, dip at
a high angle under the mountain, at the base of which they are situated;
and they do not appear as if they had been inclined by violence. A high
inclination is common to these beds in Mexico, Peru, and in some of the
Italian islands (See Phillips "Mineralogy" for the Italian Islands page
136. For Mexico and Peru see Humboldt "Essai Geognostique." Mr. Edwards
also describes the high inclination of the obsidian rocks of the Cerro del
Navaja in Mexico in the "Proc. of the Geolog. Soc." June 1838.): on the
other hand, in Hungary, the layers are horizontal; the laminae, also, of
some of the lava-streams above referred to, as far as I can understand the
descriptions given of them, appear to be highly inclined or vertical. I
doubt whether in any of these cases, the laminae have been tilted into
their present position; and in some instances, as in that of the trachyte
described by Mr. Scrope, it is almost certain that they have been
originally formed with a high inclination. In many of these cases, there is
evidence that the mass of liquified rock has moved in the direction of the
laminae. At Ascension, many of the air-cells have a drawn out appearance,
and are crossed by coarse semi-glassy fibres, in the direction of the
laminae; and some of the layers, separating the sphaerulitic globules, have
a scored appearance, as if produced by the grating of the globules. I have
seen a specimen of zoned obsidian from Mexico, in Mr. Stokes' collection,
with the surfaces of the best-defined layers streaked or furrowed with
parallel lines; and these lines or streaks precisely resembled those,
produced on the surface of a mass of artificial glass by its having been
poured out of a vessel. Humboldt, also, has described little cavities,
which he compares to the tails of comets, behind sphaerulites in laminated
obsidian rocks from Mexico, and Mr. Scrope has described other cavities
behind fragments embedded in his laminated trachyte, and which he supposes
to have been produced during the movement of the mass. ("Geological
Transactions" volume 2 second series page 200 etc. These embedded
fragments, in some instances, consist of the laminated trachyte broken off
and "enveloped in those parts, which still remained liquid." Beudant, also,
frequently refers in his great work on "Hungary" tome 3 page 386, to
trachytic rocks, irregularly spotted with fragments of the same varieties,
which in other parts form the parallel ribbons. In these cases, we must
suppose, that after part of the molten mass had assumed a laminated
structure, a fresh irruption of lava broke up the mass, and involved
fragments, and that subsequently the whole became relaminated.) From such
facts, most authors have attributed the lamination of these volcanic rocks
to their movement whilst liquified. Although it is easy to perceive, why
each separate air-cell, or each fibre in pumice-stone (Dolomieu "Voyage"
page 64.), should be drawn out in the direction of the moving mass; it is
by no means at first obvious why such air-cells and fibres should be
arranged by the movement, in the same planes, in laminae absolutely
straight and parallel to each other, and often of extreme tenuity; and
still less obvious is it, why such layers should come to be of slightly
different composition and of different textures.

In endeavouring to make out the cause of the lamination of these igneous
feldspathic rocks, let us return to the facts so minutely described at
Ascension. We there see, that some of the thinnest layers are chiefly
formed by numerous, exceedingly minute, though perfect, crystals of
different minerals; that other layers are formed by the union of different
kinds of concretionary globules, and that the layers thus formed, often
cannot be distinguished from the ordinary feldspathic and pitchstone
layers, composing a large portion of the entire mass. The fibrous radiating
structure of the sphaerulites seems, judging from many analogous cases, to
connect the concretionary and crystalline forces: the separate crystals,
also, of feldspar all lie in the same parallel planes. (The formation,
indeed, of a large crystal of any mineral in a rock of mixed composition
implies an aggregation of the requisite atoms, allied to concretionary
action. The cause of the crystals of feldspar in these rocks of Ascension,
being all placed lengthways, is probably the same with that which elongates
and flattens all the brown sphaerulitic globules (which behave like
feldspar under the blowpipe) in this same direction.) These allied forces,
therefore, have played an important part in the lamination of the mass, but
they cannot be considered the primary force; for the several kinds of
nodules, both the smallest and largest, are internally zoned with
excessively fine shades of colour, parallel to the lamination of the whole;
and many of them are, also, externally marked in the same direction with
parallel ridges and furrows, which have not been produced by weathering.

Some of the finest streaks of colour in the stony layers, alternating with
the obsidian, can be distinctly seen to be due to an incipient
crystallisation of the constituent minerals. The extent to which the
minerals have crystallised can, also, be distinctly seen to be connected
with the greater or less size, and with the number, of the minute,
flattened, crenulated air-cavities or fissures. Numerous facts, as in the
case of geodes, and of cavities in silicified wood, in primary rocks, and
in veins, show that crystallisation is much favoured by space. Hence, I
conclude, that, if in a mass of cooling volcanic rock, any cause produced
in parallel planes a number of minute fissures or zones of less tension
(which from the pent-up vapours would often be expanded into crenulated
air-cavities), the crystallisation of the constituent parts, and probably
the formation of concretions, would be superinduced or much favoured in
such planes; and thus, a laminated structure of the kind we are here
considering would be generated.

That some cause does produce parallel zones of less tension in volcanic
rocks, during their consolidation, we must admit in the case of the thin
alternate layers of obsidian and pumice described by Humboldt, and of the
small, flattened, crenulated air-cells in the laminated rocks of Ascension;
for on no other principle can we conceive why the confined vapours should
through their expansion form air-cells or fibres in separate, parallel
planes, instead of irregularly throughout the mass. In Mr. Stokes'
collection, I have seen a beautiful example of this structure, in a
specimen of obsidian from Mexico, which is shaded and zoned, like the
finest agate, with numerous, straight, parallel layers, more or less opaque
and white, or almost perfectly glassy; the degree of opacity and glassiness
depending on the number of microscopically minute, flattened air-cells; in
this case, it is scarcely possible to doubt but that the mass, to which the
fragment belonged, must have been subjected to some, probably prolonged,
action, causing the tension slightly to vary in the successive planes.

Several causes appear capable of producing zones of different tension, in
masses semi-liquified by heat. In a fragment of devitrified glass, I have
observed layers of sphaerulites which appeared, from the manner in which
they were abruptly bent, to have been produced by the simple contraction of
the mass in the vessel, in which it cooled. In certain dikes on Mount Etna,
described by M. Elie de Beaumont ("Mem. pour servir" etc. tome 4 page
131.), as bordered by alternating bands of scoriaceous and compact rock,
one is led to suppose that the stretching movement of the surrounding
strata, which originally produced the fissures, continued whilst the
injected rock remained fluid. Guided, however, by Professor Forbes'
("Edinburgh New Phil. Journal" 1842 page 350.) clear description of the
zoned structure of glacier-ice, far the most probable explanation of the
laminated structure of these feldspathic rocks appears to be, that they
have been stretched whilst slowly flowing onwards in a pasty condition (I
presume that this is nearly the same explanation which Mr. Scrope had in
his mind, when he speaks ("Geolog. Transact." volume 2 second series page
228) of the ribboned structure of his trachytic rocks, having arisen, from
"a linear extension of the mass, while in a state of imperfect liquidity,
coupled with a concretionary process."), in precisely the same manner as
Professor Forbes believes, that the ice of moving glaciers is stretched and
fissured. In both cases, the zones may be compared to those in the finest
agates; in both, they extend in the direction in which the mass has flowed,
and those exposed on the surface are generally vertical: in the ice, the
porous laminae are rendered distinct by the subsequent congelation of
infiltrated water, in the stony feldspathic lavas, by subsequent
crystalline and concretionary action. The fragment of glassy obsidian in
Mr. Stokes' collection, which is zoned with minute air-cells must
strikingly resemble, judging from Professor Forbes' descriptions, a
fragment of the zoned ice; and if the rate of cooling and nature of the
mass had been favourable to its crystallisation or to concretionary action,
we should here have had the finest parallel zones of different composition
and texture. In glaciers, the lines of porous ice and of minute crevices
seem to be due to an incipient stretching, caused by the central parts of
the frozen stream moving faster than the sides and bottom, which are
retarded by friction: hence in glaciers of certain forms and towards the
lower end of most glaciers, the zones become horizontal. May we venture to
suppose that in the feldspathic lavas with horizontal laminae, we see an
analogous case? All geologists, who have examined trachytic regions, have
come to the conclusion, that the lavas of this series have possessed an
exceedingly imperfect fluidity; and as it is evident that only matter thus
characterised would be subject to become fissured and to be formed into
zones of different tensions, in the manner here supposed, we probably see
the reason why augitic lavas, which appear generally to have possessed a
high degree of fluidity, are not, like the feldspathic lavas, divided into
laminae of different composition and texture. (Basaltic lavas, and many
other rocks, are not unfrequently divided into thick laminae or plates, of
the same composition, which are either straight or curved; these being
crossed by vertical lines of fissure, sometimes become united into columns.
This structure seems related, in its origin, to that by which many rocks,
both igneous and sedimentary, become traversed by parallel systems of
fissures.) Moreover, in the augitic series, there never appears to be any
tendency to concretionary action, which we have seen plays an important
part in the lamination of rocks, of the trachytic series, or at least in
rendering that structure apparent. 

Whatever may be thought of the explanation here advanced of the laminated
structure of the rocks of the trachytic series, I venture to call the
attention of geologists to the simple fact, that in a body of rock at
Ascension, undoubtedly of volcanic origin, layers often of extreme tenuity,
quite straight, and parallel to each other, have been produced;--some
composed of distinct crystals of quartz and diopside, mingled with
amorphous augitic specks and granular feldspar,--others entirely composed
of these black augitic specks, with granules of oxide of iron,--and lastly,
others formed of crystalline feldspar, in a more or less perfect state of
purity, together with numerous crystals of feldspar, placed lengthways. At
this island, there is reason to believe, and in some analogous cases, it is
certainly known, that the laminae have originally been formed with their
present high inclination. Facts of this nature are manifestly of
importance, with relation to the structural origin of that grand series of
plutonic rocks, which like the volcanic have undergone the action of heat,
and which consist of alternate layers of quartz, feldspar, mica and other
minerals. 


CHAPTER IV.--ST. HELENA. 

Lavas of the feldspathic, basaltic, and submarine series.
Section of Flagstaff Hill and of the Barn.
Dikes.
Turk's Cap and Prosperous Bays.
Basaltic ring.
Central crateriform ridge, with an internal ledge and a parapet.
Cones of phonolite.
Superficial beds of calcareous sandstone.
Extinct land-shells.
Beds of detritus.
Elevation of the land.
Denudation.
Craters of elevation.

The whole island is of volcanic origin; its circumference, according to
Beatson, is about twenty-eight miles. (Governor Beatson "Account of St.
Helena.") The central and largest part consists of rocks of a feldspathic
nature, generally decomposed to an extraordinary degree; and when in this
state, presenting a singular assemblage of alternating, red, purple, brown,
yellow, and white, soft, argillaceous beds. From the shortness of our
visit, I did not examine these beds with care; some of them, especially
those of the white, yellow, and brown shades, originally existed as streams
of lava, but the greater number were probably ejected in the form of
scoriae and ashes: other beds of a purple tint, porphyritic with crystal-
shaped patches of a white, soft substance, which are now unctuous, and
yield, like wax, a polished streak to the nail, seem once to have existed
as solid claystone-porphyries: the red argillaceous beds generally have a
brecciated structure, and no doubt have been formed by the decomposition of
scoriae. Several extensive streams, however, belonging to this series,
retain their stony character; these are either of a blackish-green colour,
with minute acicular crystals of feldspar, or of a very pale tint, and
almost composed of minute, often scaly, crystals of feldspar, abounding
with microscopical black specks; they are generally compact and laminated;
others, however, of similar composition, are cellular and somewhat
decomposed. None of these rocks contain large crystals of feldspar, or have
the harsh fracture peculiar to trachyte. These feldspathic lavas and tuffs
are the uppermost or those last erupted; innumerable dikes, however, and
great masses of molten rock, have subsequently been injected into them.
They converge, as they rise, towards the central curved ridge, of which one
point attains the elevation of 2,700 feet. This ridge is the highest land
in the island; and it once formed the northern rim of a great crater,
whence the lavas of this series flowed: from its ruined condition, from the
southern half having been removed, and from the violent dislocation which
the whole island has undergone, its structure is rendered very obscure.

BASALTIC SERIES.

The margin of the island is formed by a rude circle of great, black,
stratified, ramparts of basalt, dipping seaward, and worn into cliffs,
which are often nearly perpendicular, and vary in height from a few hundred
feet to two thousand. This circle, or rather horse-shoe shaped ring, is
open to the south, and is breached by several other wide spaces. Its rim or
summit generally projects little above the level of the adjoining inland
country; and the more recent feldspathic lavas, sloping down from the
central heights, generally abut against and overlap its inner margin; on
the north-western side of the island, however, they appear (judging from a
distance) to have flowed over and concealed portions of it. In some parts,
where the basaltic ring has been breached, and the black ramparts stand
detached, the feldspathic lavas have passed between them, and now overhang
the sea-coast in lofty cliffs. The basaltic rocks are of a black colour and
thinly stratified; they are generally highly vesicular, but occasionally
compact; some of them contain numerous crystals of glassy feldspar and
octahedrons of titaniferous iron; others abound with crystals of augite and
grains of olivine. The vesicles are frequently lined with minute crystals
(of chabasie?) and even become amygdaloidal with them. The streams are
separated from each other by cindery matter, or by a bright red, friable,
saliferous tuff, which is marked by successive lines like those of aqueous
deposition; and sometimes it has an obscure, concretionary structure. The
rocks of this basaltic series occur nowhere except near the coast. In most
volcanic districts the trachytic lavas are of anterior origin to the
basaltic; but here we see, that a great pile of rock, closely related in
composition to the trachytic family, has been erupted subsequently to the
basaltic strata: the number, however, of dikes, abounding with large
crystals of augite, with which the feldspathic lavas have been injected,
shows perhaps some tendency to a return to the more usual order of
superposition.

BASAL SUBMARINE LAVAS.

The lavas of this basal series lie immediately beneath both the basaltic
and feldspathic rocks. According to Mr. Seale, they may be seen at
intervals on the sea-beach round the entire island. ("Geognosy of the
Island of St. Helena." Mr. Seale has constructed a gigantic model of St.
Helena, well worth visiting, which is now deposited at Addiscombe College,
in Surrey.) In the sections which I examined, their nature varied much;
some of the strata abound with crystals of augite; others are of a brown
colour, either laminated or in a rubbly condition; and many parts are
highly amygdaloidal with calcareous matter. The successive sheets are
either closely united together, or are separated from each other by beds of
scoriaceous rock and of laminated tuff, frequently containing well-rounded
fragments. The interstices of these beds are filled with gypsum and salt;
the gypsum also sometimes occurring in thin layers. From the large quantity
of these two substances, from the presence of rounded pebbles in the tuffs,
and from the abundant amygdaloids, I cannot doubt that these basal volcanic
strata flowed beneath the sea. This remark ought perhaps to be extended to
a part of the superincumbent basaltic rocks; but on this point, I was not
able to obtain clear evidence. The strata of the basal series, whenever I
examined them, were intersected by an extraordinary number of dikes.

FLAGSTAFF HILL AND THE BARN.

(FIGURE 8. FLAGSTAFF HILL AND THE BARN. (Section West (left) to East
(right)) Flagstaff Hill, 2,272 feet high to The Barn, 2,015 feet high.

The double lines represent the basaltic strata; the single, the basal
submarine strata; the dotted, the upper feldspathic strata; the dikes are
shaded transversely.)

I will now describe some of the more remarkable sections, and will commence
with these two hills, which form the principal external feature on the
north-eastern side of the island. The square, angular outline, and black
colour of the Barn, at once show that it belongs to the basaltic series;
whilst the smooth, conical figure, and the varied bright tints of Flagstaff
Hill, render it equally clear, that it is composed of the softened,
feldspathic rocks. These two lofty hills are connected (as is shown in
Figure 8) by a sharp ridge, which is composed of the rubbly lavas of the
basal series. The strata of this ridge dip westward, the inclination
becoming less and less towards the Flagstaff; and the upper feldspathic
strata of this hill can be seen, though with some difficulty, to dip
conformably to the W.S.W. Close to the Barn, the strata of the ridge are
nearly vertical, but are much obscured by innumerable dikes; under this
hill, they probably change from being vertical into being inclined into an
opposite direction; for the upper or basaltic strata, which are about eight
hundred or one thousand feet in thickness, are inclined north-eastward, at
an angle between thirty and forty degrees. 

This ridge, and likewise the Barn and Flagstaff Hills, are interlaced by
dikes, many of which preserve a remarkable parallelism in a N.N.W. and
S.S.E. direction. The dikes chiefly consist of a rock, porphyritic with
large crystals of augite; others are formed of a fine-grained and brown-
coloured trap. Most of these dikes are coated by a glossy layer, from one
to two-tenths of an inch in thickness, which, unlike true pitchstone, fuses
into a black enamel; this layer is evidently analogous to the glossy
superficial coating of many lava streams. (This circumstance has been
observed (Lyell "Principles of Geology" volume 4 chapter 10 page 9) in the
dikes of the Atrio del Cavallo, but apparently it is not of very common
occurrence. Sir G. Mackenzie, however, states (page 372 "Travels in
Iceland") that all the veins in Iceland have a "black vitreous coating on
their sides." Captain Carmichael, speaking of the dikes in Tristan
d'Acunha, a volcanic island in the Southern Atlantic, says ("Linnaean
Transactions" volume 12 page 485) that their sides, "where they come in
contact with the rocks, are invariably in a semi-vitrified state.") The
dikes can often be followed for great lengths both horizontally and
vertically, and they seem to preserve a nearly uniform thickness ("Geognosy
of the Island of St. Helena" plate 5.): Mr. Seale states, that one near the
Barn, in a height of 1,260 feet, decreases in width only four inches,--from
nine feet at the bottom, to eight feet and eight inches at the top. On the
ridge, the dikes appear to have been guided in their course, to a
considerable degree, by the alternating soft and hard strata: they are
often firmly united to the harder strata, and they preserve their
parallelism for such great lengths, that in very many instances it was
impossible to conjecture, which of the beds were dikes, and which streams
of lava. The dikes, though so numerous on this ridge, are even more
numerous in the valleys a little south of it, and to a degree I never saw
equalled anywhere else: in these valleys they extend in less regular lines,
covering the ground with a network, like a spider's web, and with some
parts of the surface even appearing to consist wholly of dikes, interlaced
by other dikes.

From the complexity produced by the dikes, from the high inclination and
anticlinal dip of the strata of the basal series, which are overlaid, at
the opposite ends of the short ridge, by two great masses of different ages
and of different composition, I am not surprised that this singular section
has been misunderstood. It has even been supposed to form part of a crater;
but so far is this from having been the case, that the summit of Flagstaff
Hill once formed the lower extremity of a sheet of lava and ashes, which
were erupted from the central, crateriform ridge. Judging from the slope of
the contemporaneous streams in an adjoining and undisturbed part of the
island, the strata of the Flagstaff Hill must have been upturned at least
twelve hundred feet, and probably much more, for the great truncated dikes
on its summit show that it has been largely denuded. The summit of this
hill now nearly equals in height the crateriform ridge; and before having
been denuded, it was probably higher than this ridge, from which it is
separated by a broad and much lower tract of country; we here, therefore,
see that the lower extremities of a set of lava-streams have been tilted up
to as great a height as, or perhaps greater height than, the crater, down
the flanks of which they originally flowed. I believe that dislocations on
so grand a scale are extremely rare in volcanic districts. (M. Constant
Prevost "Mem. de la Soc. Geolog." tome 2 observes that "les produits
volcaniques n'ont que localement et rarement meme derange le sol, a travers
lequel ils se sont fait jour.") The formation of such numbers of dikes in
this part of the island shows that the surface must here have been
stretched to a quite extraordinary degree: this stretching, on the ridge
between Flagstaff and Barn Hills, probably took place subsequently (though
perhaps immediately so) to the strata being tilted; for had the strata at
that time extended horizontally, they would in all probability have been
fissured and injected transversely, instead of in the planes of their
stratification. Although the space between the Barn and Flagstaff Hill
presents a distinct anticlinal line extending north and south, and though
most of the dikes range with much regularity in the same line,
nevertheless, at only a mile due south of the ridge the strata lie
undisturbed. Hence the disturbing force seems to have acted under a point,
rather than along a line. The manner in which it has acted, is probably
explained by the structure of Little Stony-top, a mountain 2,000 feet high,
situated a few miles southward of the Barn; we there see, even from a
distance, a dark-coloured, sharp, wedge of compact columnar rock, with the
bright-coloured feldspathic strata, sloping away on each side from its
uncovered apex. This wedge, from which it derives its name of Stony-top,
consists of a body of rock, which has been injected whilst liquified into
the overlying strata; and if we may suppose that a similar body of rock
lies injected, beneath the ridge connecting the Barn and Flagstaff, the
structure there exhibited would be explained.

TURK'S CAP AND PROSPEROUS BAYS.

(FIGURE 9. PROSPEROUS HILL AND THE BARN. (Section S.S.E. (left) to N.N.W.
(right) Prosperous Hill through Hold-fast-Tom and Flagstaff Hill to The
Barn.

The double lines represent the basaltic strata; the single, the basal
submarine strata; the dotted, the upper feldspathic strata.)

Prosperous Hill is a great, black, precipitous mountain, situated two miles
and a half south of the Barn, and composed, like it, of basaltic strata.
These rest, in one part, on the brown-coloured, porphyritic beds of the
basal series, and in another part, on a fissured mass of highly scoriaceous
and amygdaloidal rock, which seems to have formed a small point of eruption
beneath the sea, contemporaneously with the basal series. Prosperous Hill,
like the Barn, is traversed by many dikes, of which the greater number
range north and south, and its strata dip, at an angle of about 20 degrees,
rather obliquely from the island towards the sea. The space between
Prosperous Hill and the Barn, as represented in Figure 9, consists of lofty
cliffs, composed of the lavas of the upper or feldspathic series, which
rest, though unconformably, on the basal submarine strata, as we have seen
that they do at Flagstaff Hill. Differently, however, from in that hill,
these upper strata are nearly horizontal, gently rising towards the
interior of the island; and they are composed of greenish-black, or more
commonly, pale brown, compact lavas, instead of softened and highly
coloured matter. These brown-coloured, compact lavas, consist almost
entirely of small glimmering scales, or of minute acicular crystals, of
feldspar, placed close by the side of each other, and abounding with minute
black specks, apparently of hornblende. The basaltic strata of Prosperous
Hill project only a little above the level of the gently-sloping,
feldspathic streams, which wind round and abut against their upturned
edges. The inclination of the basaltic strata seems to be too great to have
been caused by their having flowed down a slope, and they must have been
tilted into their present position before the eruption of the feldspathic
streams.

BASALTIC RING.

Proceeding round the Island, the lavas of the upper series, southward of
Prosperous Hill, overhang the sea in lofty precipices. Further on, the
headland, called Great Stony-top, is composed, as I believe, of basalt; as
is Long Range Point, on the inland side of which the coloured beds abut. On
the southern side of the island, we see the basaltic strata of the South
Barn, dipping obliquely seaward at a considerable angle; this headland,
also, stands a little above the level of the more modern, feldspathic
lavas. Further on, a large space of coast, on each side of Sandy Bay, has
been much denuded, and there seems to be left only the basal wreck of the
great, central crater. The basaltic strata reappear, with their seaward
dip, at the foot of the hill, called Man-and-Horse; and thence they are
continued along the whole north-western coast to Sugar-Loaf Hill, situated
near to the Flagstaff; and they everywhere have the same seaward
inclination, and rest, in some parts at least, on the lavas of the basal
series. We thus see that the circumference of the island is formed by a
much-broken ring, or rather, a horse-shoe, of basalt, open to the south,
and interrupted on the eastern side by many wide breaches. The breadth of
this marginal fringe on the north-western side, where alone it is at all
perfect, appears to vary from a mile to a mile and a half. The basaltic
strata, as well as those of the subjacent basal series, dip, with a
moderate inclination, where they have not been subsequently disturbed,
towards the sea. The more broken state of the basaltic ring round the
eastern half, compared with the western half of the island, is evidently
due to the much greater denuding power of the waves on the eastern or
windward side, as is shown by the greater height of the cliffs on that
side, than to leeward. Whether the margin of basalt was breached, before or
after the eruption of the lavas of the upper series, is doubtful; but as
separate portions of the basaltic ring appear to have been tilted before
that event, and from other reasons, it is more probable, that some at least
of the breaches were first formed. Reconstructing in imagination, as far as
is possible, the ring of basalt, the internal space or hollow, which has
since been filled up with the matter erupted from the great central crater,
appears to have been of an oval figure, eight or nine miles in length by
about four miles in breadth, and with its axis directed in a N.E. and S W.
line, coincident with the present longest axis of the island.

THE CENTRAL CURVED RIDGE.

This ridge consists, as before remarked, of grey feldspathic lavas, and of
red, brecciated, argillaceous tuffs, like the beds of the upper coloured
series. The grey lavas contain numerous, minute, black, easily fusible
specks; and but very few large crystals of feldspar. They are generally
much softened; with the exception of this character, and of being in many
parts highly cellular, they are quite similar to those great sheets of lava
which overhang the coast at Prosperous Bay. Considerable intervals of time
appear to have elapsed, judging from the marks of denudation, between the
formation of the successive beds, of which this ridge is composed. On the
steep northern slope, I observed in several sections a much worn undulating
surface of red tuff, covered by grey, decomposed, feldspathic lavas, with
only a thin earthy layer interposed between them. In an adjoining part, I
noticed a trap-dike, four feet wide, cut off and covered up by the
feldspathic lava, as is represented in Figure 9. The ridge ends on the
eastern side in a hook, which is not represented clearly enough in any map
which I have seen; towards the western end, it gradually slopes down and
divides into several subordinate ridges. The best defined portion between
Diana's Peak and Nest Lodge, which supports the highest pinnacles in the
island varying from 2,000 to 2,700 feet, is rather less than three miles
long in a straight line. Throughout this space the ridge has a uniform
appearance and structure; its curvature resembles that of the coast-line of
a great bay, being made up of many smaller curves, all open to the south.
The northern and outer side is supported by narrow ridges or buttresses,
which slope down to the adjoining country. The inside is much steeper, and
is almost precipitous; it is formed of the basset edges of the strata,
which gently decline outwards. Along some parts of the inner side, a little
way beneath the summit, a flat ledge extends, which imitates in outline the
smaller curvatures of the crest. Ledges of this kind occur not unfrequently
within volcanic craters, and their formation seems to be due to the sinking
down of a level sheet of hardened lava, the edges of which remain (like the
ice round a pool, from which the water has been drained) adhering to the
sides. (A most remarkable instance of this structure is described in Ellis
"Polynesian Researches" second edition where an admirable drawing is given
of the successive ledges or terraces, on the borders of the immense crater
at Hawaii, in the Sandwich Islands.)

(FIGURE 10. DIKE. (Section showing layers 1, 2 and 3 from top to bottom.)

1. Grey feldspathic lava.

2. A layer, one inch in thickness, of a reddish earthy matter.

3. Brecciated, red, argillaceous tuff.)

In some parts, the ridge is surmounted by a wall or parapet, perpendicular
on both sides. Near Diana's Peak this wall is extremely narrow. At the
Galapagos Archipelago I observed parapets, having a quite similar structure
and appearance, surmounting several of the craters; one, which I more
particularly examined, was composed of glossy, red scoriae firmly cemented
together; being externally perpendicular, and extending round nearly the
whole circumference of the crater, it rendered it almost inaccessible. The
Peak of Teneriffe and Cotopaxi, according to Humboldt, are similarly
constructed; he states that "at their summits a circular wall surrounds the
crater, which wall, at a distance, has the appearance of a small cylinder
placed on a truncated cone. ("Personal Narrative" volume 1 page 171.) On
Cotopaxi this peculiar structure is visible to the naked eye at more than
two thousand toises' distance; and no person has ever reached its crater.
(Humboldt "Picturesque Atlas" folio plate 10.) On the Peak of Teneriffe,
the parapet is so high, that it would be impossible to reach the caldera,
if on the eastern side there did not exist a breach." The origin of these
circular parapets is probably due to the heat or vapours from the crater,
penetrating and hardening the sides to a nearly equal depth, and afterwards
to the mountain being slowly acted on by the weather, which would leave the
hardened part, projecting in the form of a cylinder or circular parapet.

From the points of structure in the central ridge, now enumerated,--namely,
from the convergence towards it of the beds of the upper series,--from the
lavas there becoming highly cellular,--from the flat ledge, extending along
its inner and precipitous side, like that within some still active
craters,--from the parapet-like wall on its summit,--and lastly, from its
peculiar curvature, unlike that of any common line of elevation, I cannot
doubt that this curved ridge forms the last remnant of a great crater. In
endeavouring, however, to trace its former outline, one is soon baffled;
its western extremity gradually slopes down, and, branching into other
ridges, extends to the sea-coast; the eastern end is more curved, but it is
only a little better defined. Some appearances lead me to suppose that the
southern wall of the crater joined the present ridge near Nest Lodge; in
this case the crater must have been nearly three miles long, and about a
mile and a half in breadth. Had the denudation of the ridge and the
decomposition of its constituent rocks proceeded a few steps further, and
had this ridge, like several other parts of the island, been broken up by
great dikes and masses of injected matter, we should in vain have
endeavoured to discover its true nature. Even now we have seen that at
Flagstaff Hill the lower extremity and most distant portion of one sheet of
the erupted matter has been upheaved to as great a height as the crater
down which it flowed, and probably even to a greater height. It is
interesting thus to trace the steps by which the structure of a volcanic
district becomes obscured, and finally obliterated: so near to this last
stage is St. Helena, that I believe no one has hitherto suspected that the
central ridge or axis of the island is the last wreck of the crater, whence
the most modern volcanic streams were poured forth.

The great hollow space or valley southward of the central curved ridge,
across which the half of the crater must once have extended, is formed of
bare, water-worn hillocks and ridges of red, yellow, and brown rocks,
mingled together in chaos-like confusion, interlaced by dikes, and without
any regular stratification. The chief part consists of red decomposing
scoriae, associated with various kinds of tuff and yellow argillaceous
beds, full of broken crystals, those of augite being particularly large.
Here and there masses of highly cellular and amygdaloidal lavas protrude.
From one of the ridges in the midst of the valley, a conical precipitous
hill, called Lot, boldly stands up, and forms a most singular and
conspicuous object. It is composed of phonolite, divided in one part into
great curved laminae, in another, into angular concretionary balls, and in
a third part into outwardly radiating columns. At its base the strata of
lava, tuff, and scoriae, dip away on all sides (Abich in his "Views of
Vesuvius" plate 6 has shown the manner in which beds, under nearly similar
circumstances, are tilted up. The upper beds are more turned up than the
lower; and he accounts for this, by showing that the lava insinuates itself
horizontally between the lower beds.); the uncovered portion is 197 feet in
height (This height is given by Mr. Seale in his Geognosy of the island.
The height of the summit above the level of the sea is said to be 1,444
feet.), and its horizontal section gives an oval figure. The phonolite is
of a greenish-grey colour, and is full of minute acicular crystals of
feldspar; in most parts it has a conchoidal fracture, and is sonorous, yet
it is crenulated with minute air-cavities. In a S.W. direction from Lot,
there are some other remarkable columnar pinnacles, but of a less regular
shape, namely, Lot's Wife, and the Asses' Ears, composed of allied kinds of
rock. From their flattened shape, and their relative position to each
other, they are evidently connected on the same line of fissure. It is,
moreover, remarkable that this same N.E. and S.W. line, joining Lot and
Lot's Wife, if prolonged would intersect Flagstaff Hill, which, as before
stated, is crossed by numerous dikes running in this direction, and which
has a disturbed structure, rendering it probable that a great body of once
fluid rock lies injected beneath it.

In this same great valley there are several other conical masses of
injected rock (one, I observed, was composed of compact greenstone), some
of which are not connected, as far as is apparent, with any line of dike;
whilst others are obviously thus connected. Of these dikes, three or four
great lines stretch across the valley in a N.E. and S.W. direction,
parallel to that one connecting the Asses' Ears, Lot's Wife, and probably
Lot. The number of these masses of injected rock is a remarkable feature in
the geology of St. Helena. Besides those just mentioned, and the
hypothetical one beneath Flagstaff Hill, there is Little Stony-top and
others, as I have reason to believe, at the Man-and-Horse, and at High
Hill. Most of these masses, if not all of them, have been injected
subsequently to the last volcanic eruptions from the central crater. The
formation of conical bosses of rock on lines of fissure, the walls of which
are in most cases parallel, may probably be attributed to inequalities in
the tension, causing small transverse fissures, and at these points of
intersection the edges of the strata would naturally yield, and be easily
turned upwards. Finally, I may remark, that hills of phonolite everywhere
are apt to assume singular and even grotesque shapes, like that of Lot
(D'Aubuisson in his "Traite de Geognosie" tome 2 page 540 particularly
remarks that this is the case.): the peak at Fernando Noronha offers an
instance; at St. Jago, however, the cones of phonolite, though tapering,
have a regular form. Supposing, as seems probable, that all such hillocks
or obelisks have originally been injected, whilst liquified, into a mould
formed by yielding strata, as certainly has been the case with Lot, how are
we to account for the frequent abruptness and singularity of their
outlines, compared with similarly injected masses of greenstone and basalt?
Can it be due to a less perfect degree of fluidity, which is generally
supposed to be characteristic of the allied trachytic lavas?

SUPERFICIAL DEPOSITS.

Soft calcareous sandstone occurs in extensive, though thin, superficial
beds, both on the northern and southern shores of the island. It consists
of very minute, equal-sized, rounded particles of shells, and other organic
bodies, which partially retain their yellow, brown, and pink colours, and
occasionally, though very rarely, present an obscure trace of their
original external forms. I in vain endeavoured to find a single unrolled
fragment of a shell. The colour of the particles is the most obvious
character by which their origin can be recognised, the tints being affected
(and an odour produced) by a moderate heat, in the same manner as in fresh
shells. The particles are cemented together, and are mingled with some
earthy matter: the purest masses, according to Beatson, contain 70 per cent
of carbonate of lime. The beds, varying in thickness from two or three feet
to fifteen feet, coat the surface of the ground; they generally lie on that
side of the valley which is protected from the wind, and they occur at the
height of several hundred feet above the level of the sea. Their position
is the same which sand, if now drifted by the trade-wind, would occupy; and
no doubt they thus originated, which explains the equal size and minuteness
of the particles, and likewise the entire absence of whole shells, or even
of moderately-sized fragments. It is remarkable that at the present day
there are no shelly beaches on any part of the coast, whence calcareous
dust could be drifted and winnowed; we must, therefore, look back to a
former period when before the land was worn into the present great
precipices, a shelving coast, like that of Ascension, was favourable to the
accumulation of shelly detritus. Some of the beds of this limestone are
between six hundred and seven hundred feet above the sea; but part of this
height may possibly be due to an elevation of the land, subsequent to the
accumulation of the calcareous sand.

The percolation of rain-water has consolidated parts of these beds into a
solid rock, and has formed masses of dark brown, stalagmitic limestone. At
the Sugar-Loaf quarry, fragments of rock on the adjoining slopes have been
thickly coated by successive fine layers of calcareous matter. (In the
earthy detritus on several parts of this hill, irregular masses of very
impure, crystallised sulphate of lime occur. As this substance is now being
abundantly deposited by the surf at Ascension, it is possible that these
masses may thus have originated; but if so, it must have been at a period
when the land stood at a much lower level. This earthy selenite is now
found at a height of between six hundred and seven hundred feet.) It is
singular, that many of these pebbles have their entire surfaces coated,
without any point of contact having been left uncovered; hence, these
pebbles must have been lifted up by the slow deposition between them of the
successive films of carbonate of lime. Masses of white, finely oolitic rock
are attached to the outside of some of these coated pebbles. Von Buch has
described a compact limestone at Lanzarote, which seems perfectly to
resemble the stalagmitic deposition just mentioned: it coats pebbles, and
in parts is finely oolitic: it forms a far-extended layer, from one inch to
two or three feet in thickness, and it occurs at the height of 800 feet
above the sea, but only on that side of the island exposed to the violent
north-western winds. Von Buch remarks, that it is not found in hollows, but
only on the unbroken and inclined surfaces of the mountain. ("Description
des Isles Canaries" page 293.) He believes, that it has been deposited by
the spray which is borne over the whole island by these violent winds. It
appears, however, to me much more probable that it has been formed, as at
St. Helena, by the percolation of water through finely comminuted shells:
for when sand is blown on a much-exposed coast, it always tends to
accumulate on broad, even surfaces, which offer a uniform resistance to the
winds. At the neighbouring island, moreover, of Feurteventura, there is an
earthy limestone, which, according to Von Buch, is quite similar to
specimens which he has seen from St. Helena, and which he believes to have
been formed by the drifting of shelly detritus. (Idem pages 314 and 374.)

The upper beds of the limestone, at the above-mentioned quarry on the
Sugar-Loaf Hill, are softer, finer-grained and less pure, than the lower
beds. They abound with fragments of land-shells, and with some perfect
ones; they contain, also, the bones of birds, and the large eggs,
apparently of water-fowl. (Colonel Wilkes, in a catalogue presented with
some specimens to the Geological Society, states that as many as ten eggs
were found by one person. Dr. Buckland has remarked ("Geolog. Trans."
volume 5 page 474) on these eggs.) It is probable that these upper beds
remained long in an unconsolidated form, during which time, these
terrestrial productions were embedded. Mr. G.R. Sowerby has kindly examined
three species of land-shells, which I procured from this bed, and has
described them in detail. One of them is a Succinea, identical with a
species now living abundantly on the island; the two others, namely,
Cochlogena fossilis and Helix biplicata, are not known in a recent state:
the latter species was also found in another and different locality,
associated with a species of Cochlogena which is undoubtedly extinct.

BEDS OF EXTINCT LAND-SHELLS.

Land-shells, all of which appear to be species now extinct, occur embedded
in earth, in several parts of the island. The greater number have been
found at a considerable height on Flagstaff Hill. On the N.W. side of this
hill, a rain-channel exposes a section of about twenty feet in thickness,
of which the upper part consists of black vegetable mould, evidently washed
down from the heights above, and the lower part of less black earth,
abounding with young and old shells, and with their fragments: part of this
earth is slightly consolidated by calcareous matter, apparently due to the
partial decomposition of some of the shells. Mr. Seale, an intelligent
resident, who first called attention to these shells, gave me a large
collection from another locality, where the shells appear to have been
embedded in very black earth. Mr. G.R. Sowerby has examined these shells,
and has described them. There are seven species, namely, one Cochlogena,
two species of the genus Cochlicopa, and four of Helix; none of these are
known in a recent state, or have been found in any other country. The
smaller species were picked out of the inside of the large shells of the
Cochlogena aurisvulpina. This last-mentioned species is in many respects a
very singular one; it was classed, even by Lamarck, in a marine genus, and
having thus been mistaken for a sea-shell, and the smaller accompanying
species having been overlooked, the exact localities where it was found
have been measured, and the elevation of this island thus deduced! It is
very remarkable that all the shells of this species found by me in one
spot, form a distinct variety, as described by Mr. Sowerby, from those
procured from another locality by Mr. Seale. As this Cochlogena is a large
and conspicuous shell, I particularly inquired from several intelligent
countrymen whether they had ever seen it alive; they all assured me that
they had not, and they would not even believe that it was a land animal:
Mr. Seale, moreover, who was a collector of shells all his life at St.
Helena, never met with it alive. Possibly some of the smaller species may
turn out to be yet living kinds; but, on the other hand, the two land-
shells which are now living on the island in great numbers, do not occur
embedded, as far as is yet known, with the extinct species. I have shown in
my "Journal" ("Journal of Researches" page 582.), that the extinction of
these land-shells possibly may not be an ancient event; as a great change
took place in the state of the island about one hundred and twenty years
ago, when the old trees died, and were not replaced by young ones, these
being destroyed by the goats and hogs, which had run wild in numbers, from
the year 1502. Mr. Seale states, that on Flagstaff Hill, where we have seen
that the embedded land-shells are especially numerous, traces are
everywhere discoverable, which plainly indicate that it was once thickly
clothed with trees; at present not even a bush grows there. The thick bed
of black vegetable mould which covers the shell-bed, on the flanks of this
hill, was probably washed down from the upper part, as soon as the trees
perished, and the shelter afforded by them was lost.

ELEVATION OF THE LAND.

Seeing that the lavas of the basal series, which are of submarine origin,
are raised above the level of the sea, and at some places to the height of
many hundred feet, I looked out for superficial signs of the elevation of
the land. The bottoms of some of the gorges, which descend to the coast,
are filled up to the depth of about a hundred feet, by rudely divided
layers of sand, muddy clay, and fragmentary masses; in these beds, Mr.
Seale has found the bones of the tropic-bird and of the albatross; the
former now rarely, and the latter never visiting the island. From the
difference between these layers, and the sloping piles of detritus which
rest on them, I suspect that they were deposited, when the gorges stood
beneath the sea. Mr. Seale, moreover, has shown that some of the fissure-
like gorges become, with a concave outline, gradually rather wider at the
bottom than at the top; and this peculiar structure was probably caused by
the wearing action of the sea, when it entered the lower part of these
gorges. (A fissure-like gorge, near Stony-top, is said by Mr. Seale to be
840 feet deep, and only 115 feet in width.) At greater heights, the
evidence of the rise of the land is even less clear: nevertheless, in a
bay-like depression on the table-land behind Prosperous Bay, at the height
of about a thousand feet, there are flat-topped masses of rock, which it is
scarcely conceivable, could have been insulated from the surrounding and
similar strata, by any other agency than the denuding action of a sea-
beach. Much denudation, indeed, has been effected at great elevations,
which it would not be easy to explain by any other means: thus, the flat
summit of the Barn, which is 2,000 feet high, presents, according to Mr.
Seale, a perfect network of truncated dikes; on hills like the Flagstaff,
formed of soft rock, we might suppose that the dikes had been worn down and
cut off by meteoric agency, but we can hardly suppose this possible with
the hard, basaltic strata of the Barn.

COAST DENUDATION.

The enormous cliffs, in many parts between one and two thousand feet in
height, with which this prison-like island is surrounded, with the
exception of only a few places, where narrow valleys descend to the coast,
is the most striking feature in its scenery. We have seen that portions of
the basaltic ring, two or three miles in length by one or two miles in
breadth, and from one to two thousand feet in height, have been wholly
removed. There are, also, ledges and banks of rock, rising out of
profoundly deep water, and distant from the present coast between three and
four miles, which, according to Mr. Seale, can be traced to the shore, and
are found to be the continuations of certain well-known great dikes. The
swell of the Atlantic Ocean has obviously been the active power in forming
these cliffs; and it is interesting to observe that the lesser, though
still great, height of the cliffs on the leeward and partially protected
side of the island (extending from the Sugar-Loaf Hill to South West
Point), corresponds with the lesser degree of exposure. When reflecting on
the comparatively low coasts of many volcanic islands, which also stand
exposed in the open ocean, and are apparently of considerable antiquity,
the mind recoils from an attempt to grasp the number of centuries of
exposure, necessary to have ground into mud and to have dispersed the
enormous cubic mass of hard rock which has been pared off the circumference
of this island. The contrast in the superficial state of St. Helena,
compared with the nearest island, namely, Ascension, is very striking. At
Ascension, the surfaces of the lava-streams are glossy, as if just poured
forth, their boundaries are well defined, and they can often be traced to
perfect craters, whence they were erupted; in the course of many long
walks, I did not observe a single dike; and the coast round nearly the
entire circumference is low, and has been eaten back (though too much
stress must not be placed on this fact, as the island may have been
subsiding) into a little wall only from ten to thirty feet high. Yet during
the 340 years, since Ascension has been known, not even the feeblest signs
of volcanic action have been recorded. (In the "Nautical Magazine" for 1835
page 642, and for 1838 page 361, and in the "Comptes Rendus" April 1838,
accounts are given of a series of volcanic phenomena--earthquakes--troubled
water--floating scoriae and columns of smoke--which have been observed at
intervals since the middle of the last century, in a space of open sea
between longitudes 20 degrees and 22 degrees west, about half a degree
south of the equator. These facts seem to show, that an island or an
archipelago is in process of formation in the middle of the Atlantic: a
line joining St. Helena and Ascension, prolonged, intersects this slowly
nascent focus of volcanic action.) On the other hand, at St. Helena, the
course of no one stream of lava can be traced, either by the state of its
boundaries or of its superficies; the mere wreck of one great crater is
left; not the valleys only, but the surfaces of some of the highest hills,
are interlaced by worn-down dikes, and, in many places, the denuded summits
of great cones of injected rock stand exposed and naked; lastly, as we have
seen, the entire circuit of the island has been deeply worn back into the
grandest precipices.

CRATERS OF ELEVATION.

There is much resemblance in structure and in geological history between
St. Helena, St. Jago, and Mauritius. All three islands are bounded (at
least in the parts which I was able to examine) by a ring of basaltic
mountains, now much broken, but evidently once continuous. These mountains
have, or apparently once had, their escarpments steep towards the interior
of the island, and their strata dip outwards. I was able to ascertain, only
in a few cases, the inclination of the beds; nor was this easy, for the
stratification was generally obscure, except when viewed from a distance. I
feel, however, little doubt that, according to the researches of M. Elie de
Beaumont, their average inclination is greater than that which they could
have acquired, considering their thickness and compactness, by flowing down
a sloping surface. At St. Helena, and at St. Jago, the basaltic strata rest
on older and probably submarine beds of different composition. At all three
islands, deluges of more recent lavas have flowed from the centre of the
island, towards and between the basaltic mountains; and at St. Helena the
central platform has been filled up by them. All three islands have been
raised in mass. At Mauritius the sea, within a late geological period, must
have reached to the foot of the basaltic mountains, as it now does at St.
Helena; and at St. Jago it is cutting back the intermediate plain towards
them. In these three islands, but especially at St. Jago and at Mauritius,
when, standing on the summit of one of the old basaltic mountains, one
looks in vain towards the centre of the island,--the point towards which
the strata beneath one's feet, and of the mountains on each side, rudely
converge,--for a source whence these strata could have been erupted; but
one sees only a vast hollow platform stretched beneath, or piles of matter
of more recent origin.

These basaltic mountains come, I presume, into the class of Craters of
elevation: it is immaterial whether the rings were ever completely formed,
for the portions which now exist have so uniform a structure, that, if they
do not form fragments of true craters, they cannot be classed with ordinary
lines of elevation. With respect to their origin, after having read the
works of Mr. Lyell ("Principles of Geology" fifth edition volume 2 page
171.), and of MM. C. Prevost and Virlet, I cannot believe that the great
central hollows have been formed by a simple dome-shaped elevation, and the
consequent arching of the strata. On the other hand, I have very great
difficulty in admitting that these basaltic mountains are merely the basal
fragments of great volcanoes, of which the summits have either been blown
off, or more probably swallowed up by subsidence. These rings are, in some
instances, so immense, as at St. Jago and at Mauritius, and their
occurrence is so frequent, that I can hardly persuade myself to adopt this
explanation. Moreover, I suspect that the following circumstances, from
their frequent concurrence, are someway connected together,--a connection
not implied in either of the above views: namely, first, the broken state
of the ring; showing that the now detached portions have been exposed to
great denudation, and in some cases, perhaps, rendering it probable that
the ring never was entire; secondly, the great amount of matter erupted
from the central area after or during the formation of the ring; and
thirdly, the elevation of the district in mass. As far as relates to the
inclination of the strata being greater than that which the basal fragments
of ordinary volcanoes would naturally possess, I can readily believe that
this inclination might have been slowly acquired by that amount of
elevation, of which, according to M. Elie de Beaumont, the numerous
upfilled fissures or dikes are the evidence and the measure,--a view
equally novel and important, which we owe to the researches of that
geologist on Mount Etna.

A conjecture, including the above circumstances, occurred to me, when,--
with my mind fully convinced, from the phenomena of 1835 in South America,
that the forces which eject matter from volcanic orifices and raise
continents in mass are identical,--I viewed that part of the coast of St.
Jago, where the horizontally upraised, calcareous stratum dips into the
sea, directly beneath a cone of subsequently erupted lava. (I have given a
detailed account of these phenomena, in a paper read before the Geological
Society in March 1838. At the instant of time, when an immense area was
convulsed and a large tract elevated, the districts immediately surrounding
several of the great vents in the Cordillera remained quiescent; the
subterranean forces being apparently relieved by the eruptions, which then
recommenced with great violence. An event of somewhat the same kind, but on
an infinitely smaller scale, appears to have taken place, according to
Abich ("Views of Vesuvius" plates 1 and 9), within the great crater of
Vesuvius, where a platform on one side of a fissure was raised in mass
twenty feet, whilst on the other side, a train of small volcanoes burst
forth in eruption.) The conjecture is that, during the slow elevation of a
volcanic district or island, in the centre of which one or more orifices
continue open, and thus relieve the subterranean forces, the borders are
elevated more than the central area; and that the portions thus upraised do
not slope gently into the central, less elevated area, as does the
calcareous stratum under the cone at St. Jago, and as does a large part of
the circumference of Iceland, but that they are separated from it by curved
faults. (It appears, from information communicated to me in the most
obliging manner by M. E. Robert, that the circumferential parts of Iceland,
which are composed of ancient basaltic strata alternating with tuff, dip
inland, thus forming a gigantic saucer. M. Robert found that this was the
case, with a few and quite local exceptions, for a space of coast several
hundred miles in length. I find this statement corroborated, as far as
regards one place, by Mackenzie in his "Travels" page 377, and in another
place by some MS. notes kindly lent me by Dr. Holland. The coast is deeply
indented by creeks, at the head of which the land is generally low. M.
Robert informs me, that the inwardly dipping strata appear to extend as far
as this line, and that their inclination usually corresponds with the slope
of the surface, from the high coast-mountains to the low land at the head
of these creeks. In the section described by Sir G. Mackenzie, the dip is
120. The interior parts of the island chiefly consist, as far as is known,
of recently erupted matter. The great size, however, of Iceland, equalling
the bulkiest part of England, ought perhaps to exclude it from the class of
islands we have been considering; but I cannot avoid suspecting that if the
coast-mountains, instead of gently sloping into the less elevated central
area, had been separated from it by irregularly curved faults, the strata
would have been tilted seaward, and a "Crater of elevation," like that of
St. Jago or that of Mauritius, but of much vaster dimensions, would have
been formed. I will only further remark, that the frequent occurrence of
extensive lakes at the foot of large volcanoes, and the frequent
association of volcanic and fresh-water strata, seem to indicate that the
areas around volcanoes are apt to be depressed beneath the level of the
adjoining country, either from having been less elevated, or from the
effects of subsidence.) We might expect, from what we see along ordinary
faults, that the strata on the upraised side, already dipping outwards from
their original formation as lava-streams, would be tilted from the line of
fault, and thus have their inclination increased. According to this
hypothesis, which I am tempted to extend only to some few cases, it is not
probable that the ring would ever be formed quite perfect; and from the
elevation being slow, the upraised portions would generally be exposed to
much denudation, and hence the ring become broken; we might also expect to
find occasional inequalities in the dip of the upraised masses, as is the
case at St. Jago. By this hypothesis the elevation of the districts in
mass, and the flowing of deluges of lava from the central platforms, are
likewise connected together. On this view the marginal basaltic mountains
of the three foregoing islands might still be considered as forming
"Craters of elevation;" the kind of elevation implied having been slow, and
the central hollow or platform having been formed, not by the arching of
the surface, but simply by that part having been upraised to a less height.


CHAPTER V.--GALAPAGOS ARCHIPELAGO.

Chatham Island.
Craters composed of a peculiar kind of tuff.
Small basaltic craters, with hollows at their bases.
Albemarle Island; fluid lavas, their composition.
Craters of tuff; inclination of their exterior diverging strata, and
structure of their interior converging strata.
James Island, segment of a small basaltic crater; fluidity and composition
of its lava-streams, and of its ejected fragments.
Concluding remarks on the craters of tuff, and on the breached condition of
their southern sides.
Mineralogical composition of the rocks of the archipelago.
Elevation of the land.
Direction of the fissures of eruption.

(FIGURE 11. MAP 3. GALAPAGOS ARCHIPELAGO.

Showing Wenman, Abingdon, Bindloes, Tower, Narborough, Albemarle, James,
Indefatigable, Barrington, Chatham, Charles and Hood's Islands.)

This archipelago is situated under the equator, at a distance of between
five and six hundred miles from the west coast of South America. It
consists of five principal islands, and of several small ones, which
together are equal in area, but not in extent of land, to Sicily,
conjointly with the Ionian Islands. (I exclude from this measurement, the
small volcanic islands of Culpepper and Wenman, lying seventy miles
northward of the group. Craters were visible on all the islands of the
group, except on Towers Island, which is one of the lowest; this island is,
however, formed of volcanic rocks.) They are all volcanic: on two, craters
have been seen in eruption, and on several of the other islands, streams of
lava have a recent appearance. The larger islands are chiefly composed of
solid rock, and they rise with a tame outline to a height of between one
and four thousand feet. They are sometimes, but not generally, surmounted
by one principal orifice. The craters vary in size from mere spiracles to
huge caldrons several miles in circumference; they are extraordinarily
numerous, so that I should think, if enumerated, they would be found to
exceed two thousand; they are formed either of scoriae and lava, or of a
brown-coloured tuff; and these latter craters are in several respects
remarkable. The whole group was surveyed by the officers of the "Beagle." I
visited myself four of the principal islands, and received specimens from
all the others. Under the head of the different islands I will describe
only that which appears to me deserving of attention.

CHATHAM ISLAND. CRATERS COMPOSED OF A SINGULAR KIND OF TUFF.

Towards the eastern end of this island there occur two craters composed of
two kinds of tuff; one kind being friable, like slightly consolidated
ashes; and the other compact, and of a different nature from anything which
I have met with described. This latter substance, where it is best
characterised, is of a yellowish-brown colour, translucent, and with a
lustre somewhat resembling resin; it is brittle, with an angular, rough,
and very irregular fracture, sometimes, however, being slightly granular,
and even obscurely crystalline: it can readily be scratched with a knife,
yet some points are hard enough just to mark common glass; it fuses with
ease into a blackish-green glass. The mass contains numerous broken
crystals of olivine and augite, and small particles of black and brown
scoriae; it is often traversed by thin seams of calcareous matter. It
generally affects a nodular or concretionary structure. In a hand specimen,
this substance would certainly be mistaken for a pale and peculiar variety
of pitchstone; but when seen in mass its stratification, and the numerous
layers of fragments of basalt, both angular and rounded, at once render its
subaqueous origin evident. An examination of a series of specimens shows
that this resin-like substance results from a chemical change on small
particles of pale and dark-coloured scoriaceous rocks; and this change
could be distinctly traced in different stages round the edges of even the
same particle. The position near the coast of all the craters composed of
this kind of tuff or peperino, and their breached condition, renders it
probable that they were all formed when standing immersed in the sea;
considering this circumstance, together with the remarkable absence of
large beds of ashes in the whole archipelago, I think it highly probable
that much the greater part of the tuff has originated from the trituration
of fragments of the grey, basaltic lavas in the mouths of craters standing
in the sea. It may be asked whether the heated water within these craters
has produced this singular change in the small scoriaceous particles and
given to them their translucent, resin-like fracture. Or has the associated
lime played any part in this change? I ask these questions from having
found at St. Jago, in the Cape de Verde Islands, that where a great stream
of molten lava has flowed over a calcareous bottom into the sea, the
outermost film, which in other parts resembles pitchstone, is changed,
apparently by its contact with the carbonate of lime, into a resin-like
substance, precisely like the best characterised specimens of the tuff from
this archipelago. (The concretions containing lime, which I have described
at Ascension, as formed in a bed of ashes, present some degree of
resemblance to this substance, but they have not a resinous fracture. At
St. Helena, also, I found veins of a somewhat similar, compact, but non-
resinous substance, occurring in a bed of pumiceous ashes, apparently free
from calcareous matter: in neither of these cases could heat have acted.)

To return to the two craters: one of them stands at the distance of a
league from the coast, the intervening tract consisting of a calcareous
tuff, apparently of submarine origin. This crater consists of a circle of
hills some of which stand quite detached, but all have a very regular, qua-
qua versal dip, at an inclination of between thirty and forty degrees. The
lower beds, to the thickness of several hundred feet, consist of the resin-
like stone, with embedded fragments of lava. The upper beds, which are
between thirty and forty feet in thickness, are composed of a thinly
stratified, fine-grained, harsh, friable, brown-coloured tuff, or peperino.
(Those geologists who restrict the term of "tuff" to ashes of a white
colour, resulting from the attrition of feldspathic lavas, would call these
brown-coloured strata "peperino.") A central mass without any
stratification, which must formerly have occupied the hollow of the crater,
but is now attached only to a few of the circumferential hills, consists of
a tuff, intermediate in character between that with a resin-like, and that
with an earthy fracture. This mass contains white calcareous matter in
small patches. The second crater (520 feet in height) must have existed
until the eruption of a recent, great stream of lava, as a separate islet;
a fine section, worn by the sea, shows a grand funnel-shaped mass of
basalt, surrounded by steep, sloping flanks of tuff, having in parts an
earthy, and in others a semi-resinous fracture. The tuff is traversed by
several broad, vertical dikes, with smooth and parallel sides, which I did
not doubt were formed of basalt, until I actually broke off fragments.
These dikes, however, consist of tuff like that of the surrounding strata,
but more compact, and with a smoother fracture; hence we must conclude,
that fissures were formed and filled up with the finer mud or tuff from the
crater, before its interior was occupied, as it now is, by a solidified
pool of basalt. Other fissures have been subsequently formed, parallel to
these singular dikes, and are merely filled with loose rubbish. The change
from ordinary scoriaceous particles to the substance with a semi-resinous
fracture, could be clearly followed in portions of the compact tuff of
these dikes.

(FIGURE 12. THE KICKER ROCK, 400 FEET HIGH.)

At the distance of a few miles from these two craters, stands the Kicker
Rock, or islet, remarkable from its singular form. It is unstratified, and
is composed of compact tuff, in parts having the resin-like fracture. It is
probable that this amorphous mass, like that similar mass in the case first
described, once filled up the central hollow of a crater, and that its
flanks, or sloping walls, have since been worn quite away by the sea, in
which it stands exposed.

SMALL BASALTIC CRATERS.

A bare, undulating tract, at the eastern end of Chatham Island, is
remarkable from the number, proximity, and form of the small basaltic
craters with which it is studded. They consist, either of a mere conical
pile, or, but less commonly, of a circle, of black and red, glossy scoriae,
partially cemented together. They vary in diameter from thirty to one
hundred and fifty yards, and rise from about fifty to one hundred feet
above the level of the surrounding plain. From one small eminence, I
counted sixty of these craters, all of which were within a third of a mile
from each other, and many were much closer. I measured the distance between
two very small craters, and found that it was only thirty yards from the
summit-rim of one to the rim of the other. Small streams of black, basaltic
lava, containing olivine and much glassy feldspar, have flowed from many,
but not from all of these craters. The surfaces of the more recent streams
were exceedingly rugged, and were crossed by great fissures; the older
streams were only a little less rugged; and they were all blended and
mingled together in complete confusion. The different growth, however, of
the trees on the streams, often plainly marked their different ages. Had it
not been for this latter character, the streams could in few cases have
been distinguished; and, consequently, this wide undulatory tract might
have (as probably many tracts have) been erroneously considered as formed
by one great deluge of lava, instead of by a multitude of small streams,
erupted from many small orifices.

In several parts of this tract, and especially at the base of the small
craters, there are circular pits, with perpendicular sides, from twenty to
forty feet deep. At the foot of one small crater, there were three of these
pits. They have probably been formed, by the falling in of the roofs of
small caverns. (M. Elie de Beaumont has described ("Mem. pour servir" etc.
tome 4 page 113) many "petits cirques d'eboulement" on Etna, of some of
which the origin is historically known.) In other parts, there are
mammiform hillocks, which resemble great bubbles of lava, with their
summits fissured by irregular cracks, which appeared, upon entering them,
to be very deep; lava has not flowed from these hillocks. There are, also,
other very regular, mammiform hillocks, composed of stratified lava, and
surmounted by circular, steep-sided hollows, which, I suppose have been
formed by a body of gas, first, arching the strata into one of the bubble-
like hillocks, and then, blowing off its summit. These several kinds of
hillocks and pits, as well as the numerous, small, scoriaceous craters, all
show that this tract has been penetrated, almost like a sieve, by the
passage of heated vapours. The more regular hillocks could only have been
heaved up, whilst the lava was in a softened state. (Sir G. Mackenzie
"Travels in Iceland" pages 389 to 392, has described a plain of lava at the
foot of Hecla, everywhere heaved up into great bubbles or blisters. Sir
George states that this cavernous lava composes the uppermost stratum; and
the same fact is affirmed by Von Buch "Descript. des Isles Canaries" page
159, with respect to the basaltic stream near Rialejo, in Teneriffe. It
appears singular that it should be the upper streams that are chiefly
cavernous, for one sees no reason why the upper and lower should not have
been equally affected at different times;--have the inferior streams flowed
beneath the pressure of the sea, and thus been flattened, after the passage
through them, of bodies of gas?)

ALBEMARLE ISLAND. 

This island consists of five, great, flat-topped craters, which, together
with the one on the adjoining island of Narborough, singularly resemble
each other, in form and height. The southern one is 4,700 feet high, two
others are 3,720 feet, a third only 50 feet higher, and the remaining ones
apparently of nearly the same height. Three of these are situated on one
line, and their craters appear elongated in nearly the same direction. The
northern crater, which is not the largest, was found by the triangulation
to measure, externally, no less than three miles and one-eighth of a mile
in diameter. Over the lips of these great, broad caldrons, and from little
orifices near their summits, deluges of black lava have flowed down their
naked sides. 

FLUIDITY OF DIFFERENT LAVAS. 

Near Tagus or Banks' Cove, I examined one of these great streams of lava,
which is remarkable from the evidence of its former high degree of
fluidity, especially when its composition is considered. Near the sea-coast
this stream is several miles in width. It consists of a black, compact
base, easily fusible into a black bead, with angular and not very numerous
air-cells, and thickly studded with large, fractured crystals of glassy
albite, varying from the tenth of an inch to half an inch in diameter. (In
the Cordillera of Chile, I have seen lava very closely resembling this
variety at the Galapagos Archipelago. It contained, however, besides the
albite, well-formed crystals of augite, and the base (perhaps in
consequence of the aggregation of the augitic particles) was a shade
lighter in colour. I may here remark, that in all these cases, I call the
feldspathic crystals, "albite," from their cleavage-planes (as measured by
the reflecting goniometer) corresponding with those of that mineral. As,
however, other species of this genus have lately been discovered to cleave
in nearly the same planes with albite, this determination must be
considered as only provisional. I examined the crystals in the lavas of
many different parts of the Galapagos group, and I found that none of them,
with the exception of some crystals from one part of James Island, cleaved
in the direction of orthite or potash-feldspar.) This lava, although at
first sight appearing eminently porphyritic, cannot properly be considered
so, for the crystals have evidently been enveloped, rounded, and penetrated
by the lava, like fragments of foreign rock in a trap-dike. This was very
clear in some specimens of a similar lava, from Abingdon Island, in which
the only difference was, that the vesicles were spherical and more
numerous. The albite in these lavas is in a similar condition with the
leucite of Vesuvius, and with the olivine, described by Von Buch, as
projecting in great balls from the basalt of Lanzarote. ("Description des
Isles Canaries" page 295.) Besides the albite, this lava contains scattered
grains of a green mineral, with no distinct cleavage, and closely
resembling olivine (Humboldt mentions that he mistook a green augitic
mineral, occurring in the volcanic rocks of the Cordillera of Quito, for
olivine.); but as it fuses easily into a green glass, it belongs probably
to the augitic family: at James Island, however, a similar lava contained
true olivine. I obtained specimens from the actual surface, and from a
depth of four feet, but they differed in no respect. The high degree of
fluidity of this lava-stream was at once evident, from its smooth and
gently sloping surface, from the manner in which the main stream was
divided by small inequalities into little rills, and especially from the
manner in which its edges, far below its source, and where it must have
been in some degree cooled, thinned out to almost nothing; the actual
margin consisting of loose fragments, few of which were larger than a man's
head. The contrast between this margin, and the steep walls, above twenty
feet high, bounding many of the basaltic streams at Ascension, is very
remarkable. It has generally been supposed that lavas abounding with large
crystals, and including angular vesicles, have possessed little fluidity;
but we see that the case has been very different at Albemarle Island. (The
irregular and angular form of the vesicles is probably caused by the
unequal yielding of a mass composed, in almost equal proportion, of solid
crystals and of a viscid base. It certainly seems a general circumstance,
as might have been expected, that in lava, which has possessed a high
degree of fluidity, AS WELL AS AN EVEN-SIZED GRAIN, the vesicles are
internally smooth and spherical.) The degree of fluidity in different
lavas, does not seem to correspond with any APPARENT corresponding amount
of difference in their composition: at Chatham Island, some streams,
containing much glassy albite and some olivine, are so rugged, that they
may be compared to a sea frozen during a storm; whilst the great stream at
Albemarle Island is almost as smooth as a lake when ruffled by a breeze. At
James Island, black basaltic lava, abounding with small grains of olivine,
presents an intermediate degree of roughness; its surface being glossy, and
the detached fragments resembling, in a very singular manner, folds of
drapery, cables, and pieces of the bark of trees. (A specimen of basaltic
lava, with a few small broken crystals of albite, given me by one of the
officers, is perhaps worthy of description. It consists of cylindrical
ramifications, some of which are only the twentieth of an inch in diameter,
and are drawn out into the sharpest points. The mass has not been formed
like a stalactite, for the points terminate both upwards and downwards.
Globules, only the fortieth of an inch in diameter, have dropped from some
of the points, and adhere to the adjoining branches. The lava is vesicular,
but the vesicles never reach the surface of the branches, which are smooth
and glossy. As it is generally supposed that vesicles are always elongated
in the direction of the movement of the fluid mass, I may observe, that in
these cylindrical branches, which vary from a quarter to only the twentieth
of an inch in diameter, every air-cell is spherical.)

CRATERS OF TUFF. 

About a mile southward of Banks' Cove, there is a fine elliptic crater,
about five hundred feet in depth, and three-quarters of a mile in diameter.
Its bottom is occupied by a lake of brine, out of which some little
crateriform hills of tuff rise. The lower beds are formed of compact tuff,
appearing like a subaqueous deposit; whilst the upper beds, round the
entire circumference, consist of a harsh, friable tuff, of little specific
gravity, but often containing fragments of rock in layers. This upper tuff
contains numerous pisolitic balls, about the size of small bullets, which
differ from the surrounding matter, only in being slightly harder and finer
grained. The beds dip away very regularly on all sides, at angles varying,
as I found by measurement, from twenty-five to thirty degrees. The external
surface of the crater slopes at a nearly similar inclination, and is formed
by slightly convex ribs, like those on the shell of a pecten or scallop,
which become broader as they extend from the mouth of the crater to its
base. These ribs are generally from eight to twenty feet in breadth, but
sometimes they are as much as forty feet broad; and they resemble old,
plastered, much flattened vaults, with the plaster scaling off in plates:
they are separated from each other by gullies, deepened by alluvial action.
At their upper and narrow ends, near the mouth of the crater, these ribs
often consist of real hollow passages, like, but rather smaller than, those
often formed by the cooling of the crust of a lava-stream, whilst the inner
parts have flowed onward;--of which structure I saw many examples at
Chatham Island. There can be no doubt but that these hollow ribs or vaults
have been formed in a similar manner, namely, by the setting or hardening
of a superficial crust on streams of mud, which have flowed down from the
upper part of the crater. In another part of this same crater, I saw open
concave gutters between one and two feet wide, which appear to have been
formed by the hardening of the lower surface of a mud stream, instead of,
as in the former case, of the upper surface. From these facts I think it is
certain that the tuff must have flowed as mud. (This conclusion is of some
interest, because M. Dufrenoy "Mem. pour servir" tome 4 page 274, has
argued from strata of tuff, apparently of similar composition with that
here described, being inclined at angles between 18 degrees and 20 degrees,
that Monte Nuevo and some other craters of Southern Italy have been formed
by upheaval. From the facts given above, of the vaulted character of the
separate rills, and from the tuff not extending in horizontal sheets round
these crateriform hills, no one will suppose that the strata have here been
produced by elevation; and yet we see that their inclination is above 20
degrees, and often as much as 30 degrees. The consolidated strata also, of
the internal talus, as will be immediately seen, dips at an angle of above
30 degrees.) This mud may have been formed either within the crater, or
from ashes deposited on its upper parts, and afterwards washed down by
torrents of rain. The former method, in most of the cases, appears the more
probable one; at James Island, however, some beds of the friable kind of
tuff extend so continuously over an uneven surface, that probably they were
formed by the falling of showers of ashes. 

Within this same crater, strata of coarse tuff, chiefly composed of
fragments of lava, abut, like a consolidated talus, against the inside
walls. They rise to a height of between one hundred and one hundred and
fifty feet above the surface of the internal brine-lake; they dip inwards,
and are inclined at an angle varying from thirty to thirty-six degrees.
They appear to have been formed beneath water, probably at a period when
the sea occupied the hollow of the crater. I was surprised to observe that
beds having this great inclination did not, as far as they could be
followed, thicken towards their lower extremities.

BANKS' COVE.

(FIGURE 13. A SECTIONAL SKETCH OF THE HEADLANDS FORMING BANKS' COVE,
showing the diverging crateriform strata, and the converging stratified
talus. The highest point of these hills is 817 feet above the sea.)

This harbour occupies part of the interior of a shattered crater of tuff
larger than that last described. All the tuff is compact, and includes
numerous fragments of lava; it appears like a subaqueous deposit. The most
remarkable feature in this crater is the great development of strata
converging inwards, as in the last case, at a considerable inclination, and
often deposited in irregular curved layers. These interior converging beds,
as well as the proper, diverging crateriform strata, are represented in
Figure 13, a rude, sectional sketch of the headlands, forming this Cove.
The internal and external strata differ little in composition, and the
former have evidently resulted from the wear and tear, and redeposition of
the matter forming the external crateriform strata. From the great
development of these inner beds, a person walking round the rim of this
crater might fancy himself on a circular anticlinal ridge of stratified
sandstone and conglomerate. The sea is wearing away the inner and outer
strata, and especially the latter; so that the inwardly converging strata
will, perhaps, in some future age, be left standing alone--a case which
might at first perplex a geologist. (I believe that this case actually
occurs in the Azores, where Dr. Webster "Description" page 185, has
described a basin-formed, little island, composed of STRATA OF TUFF,
dipping inwards and bounded externally by steep sea-worn cliffs. Dr.
Daubeny supposes "Volcanoes" page 266, that this cavity must have been
formed by a circular subsidence. It appears to me far more probable, that
we here have strata which were originally deposited within the hollow of a
crater, of which the exterior walls have since been removed by the sea.)

JAMES ISLAND.

Two craters of tuff on this island are the only remaining ones which
require any notice. One of them lies a mile and a half inland from Puerto
Grande: it is circular, about the third of a mile in diameter, and 400 feet
in depth. It differs from all the other tuff-craters which I examined, in
having the lower part of its cavity, to the height of between one hundred
and one hundred and fifty feet, formed by a precipitous wall of basalt,
giving to the crater the appearance of having burst through a solid sheet
of rock. The upper part of this crater consists of strata of the altered
tuff, with a semi-resinous fracture. Its bottom is occupied by a shallow
lake of brine, covering layers of salt, which rest on deep black mud. The
other crater lies at the distance of a few miles, and is only remarkable
from its size and perfect condition. Its summit is 1,200 feet above the
level of the sea, and the interior hollow is 600 feet deep. Its external
sloping surface presented a curious appearance from the smoothness of the
wide layers of tuff, which resembled a vast plastered floor. Brattle Island
is, I believe, the largest crater in the Archipelago composed of tuff; its
interior diameter is nearly a nautical mile. At present it is in a ruined
condition, consisting of little more than half a circle open to the south;
its great size is probably due, in part, to internal degradation, from the
action of the sea.

SEGMENT OF A BASALTIC CRATER.

(FIGURE 14. SEGMENT OF A VERY SMALL ORIFICE OF ERUPTION, on the beach of
Fresh-water Bay.)

One side of Fresh-water Bay, in James Island, is bounded by a promontory,
which forms the last wreck of a great crater. On the beach of this
promontory, a quadrant-shaped segment of a small subordinate point of
eruption stands exposed. It consists of nine separate little streams of
lava piled upon each other; and of an irregular pinnacle, about fifteen
feet high, of reddish-brown, vesicular basalt, abounding with large
crystals of glassy albite, and with fused augite. This pinnacle, and some
adjoining paps of rock on the beach, represent the axis of the crater. The
streams of lava can be followed up a little ravine, at right angles to the
coast, for between ten and fifteen yards, where they are hidden by
detritus: along the beach they are visible for nearly eighty yards, and I
do not believe that they extend much further. The three lower streams are
united to the pinnacle; and at the point of junction (as shown in Figure
14, a rude sketch made on the spot), they are slightly arched, as if in the
act of flowing over the lip of the crater. The six upper streams no doubt
were originally united to this same column before it was worn down by the
sea. The lava of these streams is of similar composition with that of the
pinnacle, excepting that the crystals of albite appear to be more
comminuted, and the grains of fused augite are absent. Each stream is
separated from the one above it by a few inches, or at most by one or two
feet in thickness, of loose fragmentary scoriae, apparently derived from
the abrasion of the streams in passing over each other. All these streams
are very remarkable from their thinness. I carefully measured several of
them; one was eight inches thick, but was firmly coated with three inches
above, and three inches below, of red scoriaceous rock (which is the case
with all the streams), making altogether a thickness of fourteen inches:
this thickness was preserved quite uniformly along the entire length of the
section. A second stream was only eight inches thick, including both the
upper and lower scoriaceous surfaces. Until examining this section, I had
not thought it possible that lava could have flowed in such uniformly thin
sheets over a surface far from smooth. These little streams closely
resemble in composition that great deluge of lava at Albemarle Island,
which likewise must have possessed a high degree of fluidity.

PSEUDO-EXTRANEOUS, EJECTED FRAGMENTS.

In the lava and in the scoriae of this little crater, I found several
fragments, which, from their angular form, their granular structure, their
freedom from air-cells, their brittle and burnt condition, closely
resembled those fragments of primary rocks which are occasionally ejected,
as at Ascension, from volcanoes. These fragments consist of glassy albite,
much mackled, and with very imperfect cleavages, mingled with semi-rounded
grains, having tarnished, glossy surfaces, of a steel-blue mineral. The
crystals of albite are coated by a red oxide of iron, appearing like a
residual substance; and their cleavage-planes also are sometimes separated
by excessively fine layers of this oxide, giving to the crystals the
appearance of being ruled like a glass micrometer. There was no quartz. The
steel-blue mineral, which is abundant in the pinnacle, but which disappears
in the streams derived from the pinnacle, has a fused appearance, and
rarely presents even a trace of cleavage; I obtained, however, one
measurement, which proved that it was augite; and in one other fragment,
which differed from the others, in being slightly cellular, and in
gradually blending into the surrounding matrix the small grains of this
mineral were tolerably well crystallised. Although there is so wide a
difference in appearance between the lava of the little streams, and
especially of their red scoriaceous crusts, and one of these angular
ejected fragments, which at first sight might readily be mistaken for
syenite, yet I believe that the lava has originated from the melting and
movement of a mass of rock of absolutely similar composition with the
fragments. Besides the specimen above alluded to, in which we see a
fragment becoming slightly cellular, and blending into the surrounding
matrix, some of the grains of the steel-blue augite also have their
surfaces becoming very finely vesicular, and passing into the nature of the
surrounding paste; other grains are throughout, in an intermediate
condition. The paste seems to consist of the augite more perfectly fused,
or, more probably, merely disturbed in its softened state by the movement
of the mass, and mingled with the oxide of iron and with finely comminuted,
glassy albite. Hence probably it is that the fused albite, which is
abundant in the pinnacle, disappears in the streams. The albite is in
exactly the same state, with the exception of most of the crystals being
smaller in the lava and in the embedded fragments; but in the fragments
they appear to be less abundant: this, however, would naturally happen from
the intumescence of the augitic base, and its consequent apparent increase
in bulk. It is interesting thus to trace the steps by which a compact
granular rock becomes converted into a vesicular, pseudo-porphyritic lava,
and finally into red scoriae. The structure and composition of the embedded
fragments show that they are parts either of a mass of primary rock which
has undergone considerable change from volcanic action, or more probably of
the crust of a body of cooled and crystallised lava, which has afterwards
been broken up and re-liquified; the crust being less acted on by the
renewed heat and movement.

CONCLUDING REMARKS ON THE TUFF-CRATERS.

These craters, from the peculiarity of the resin-like substance which
enters largely into their composition, from their structure, their size and
number, present the most striking feature in the geology of this
Archipelago. The majority of them form either separate islets, or
promontories attached to the larger islands; and those which now stand at
some little distance from the coast are worn and breached, as if by the
action of the sea. From this general circumstance of their position, and
from the small quantity of ejected ashes in any part of the Archipelago, I
am led to conclude, that the tuff has been chiefly produced, by the
grinding together of fragments of lava within active craters, communicating
with the sea. In the origin and composition of the tuff, and in the
frequent presence of a central lake of brine and of layers of salt, these
craters resemble, though on a gigantic scale, the "salses," or hillocks of
mud, which are common in some parts of Italy and in other countries.
(D'Aubuisson "Traite de Geognosie" tome 1 page 189. I may remark, that I
saw at Terceira, in the Azores, a crater of tuff or peperino, very similar
to these of the Galapagos Archipelago. From the description given in
Freycinet "Voyage," similar ones occur at the Sandwich Islands; and
probably they are present in many other places.) Their closer connection,
however, in this Archipelago, with ordinary volcanic action, is shown by
the pools of solidified basalt, with which they are sometimes filled up. 

It at first appears very singular, that all the craters formed of tuff have
their southern sides, either quite broken down and wholly removed, or much
lower than the other sides. I saw and received accounts of twenty-eight of
these craters; of these, twelve form separate islets (These consist of the
three Crossman Islets, the largest of which is 600 feet in height;
Enchanted Island; Gardner Island (760 feet high); Champion Island (331 feet
high); Enderby Island; Brattle Island; two islets near Indefatigable
Island; and one near James Island. A second crater near James Island (with
a salt lake in its centre) has its southern side only about twenty feet
high, whilst the other parts of the circumference are about three hundred
feet in height.), and now exist as mere crescents quite open to the south,
with occasionally a few points of rock marking their former circumference:
of the remaining sixteen, some form promontories, and others stand at a
little distance inland from the shore; but all have their southern sides
either the lowest, or quite broken down. Two, however, of the sixteen had
their northern sides also low, whilst their eastern and western sides were
perfect. I did not see, or hear of, a single exception to the rule, of
these craters being broken down or low on the side, which faces a point of
the horizon between S.E. and S.W. This rule does not apply to craters
composed of lava and scoriae. The explanation is simple: at this
Archipelago, the waves from the trade-wind, and the swell propagated from
the distant parts of the open ocean, coincide in direction (which is not
the case in many parts of the Pacific), and with their united forces attack
the southern sides of all the islands; and consequently the southern slope,
even when entirely formed of hard basaltic rock, is invariably steeper than
the northern slope. As the tuff-craters are composed of a soft material,
and as probably all, or nearly all, have at some period stood immersed in
the sea, we need not wonder that they should invariably exhibit on their
exposed sides the effects of this great denuding power. Judging from the
worn condition of many of these craters, it is probable that some have been
entirely washed away. As there is no reason to suppose, that the craters
formed of scoriae and lava were erupted whilst standing in the sea, we can
see why the rule does not apply to them. At Ascension, it was shown that
the mouths of the craters, which are there all of terrestrial origin, have
been affected by the trade-wind; and this same power might here, also, aid
in making the windward and exposed sides of some of the craters originally
the lowest.

MINERALOGICAL COMPOSITION OF THE ROCKS.

In the northern islands, the basaltic lavas seem generally to contain more
albite than they do in the southern half of the Archipelago; but almost all
the streams contain some. The albite is not unfrequently associated with
olivine. I did not observe in any specimen distinguishable crystals of
hornblende or augite; I except the fused grains in the ejected fragments,
and in the pinnacle of the little crater, above described. I did not meet
with a single specimen of true trachyte; though some of the paler lavas,
when abounding with large crystals of the harsh and glassy albite, resemble
in some degree this rock; but in every case the basis fuses into a black
enamel. Beds of ashes and far-ejected scoriae, as previously stated, are
almost absent; nor did I see a fragment of obsidian or of pumice. Von Buch
believes that the absence of pumice on Mount Etna is consequent on the
feldspar being of the Labrador variety ("Description des Isles Canaries"
page 328.); if the presence of pumice depends on the constitution of the
feldspar, it is remarkable, that it should be absent in this archipelago,
and abundant in the Cordillera of South America, in both of which regions
the feldspar is of the albitic variety. Owing to the absence of ashes, and
the general indecomposable character of the lava in this Archipelago, the
islands are slowly clothed with a poor vegetation, and the scenery has a
desolate and frightful aspect.

ELEVATION OF THE LAND.

Proofs of the rising of the land are scanty and imperfect. At Chatham
Island, I noticed some great blocks of lava, cemented by calcareous matter,
containing recent shells; but they occurred at the height of only a few
feet above high-water mark. One of the officers gave me some fragments of
shells, which he found embedded several hundred feet above the sea, in the
tuff of two craters, distant from each other. It is possible, that these
fragments may have been carried up to their present height in an eruption
of mud; but as, in one instance, they were associated with broken oyster-
shells, almost forming a layer, it is more probable that the tuff was
uplifted with the shells in mass. The specimens are so imperfect that they
can be recognised only as belonging to recent marine genera. On Charles
Island, I observed a line of great rounded blocks, piled on the summit of a
vertical cliff, at the height of fifteen feet above the line, where the sea
now acts during the heaviest gales. This appeared, at first, good evidence
in favour of the elevation of the land; but it was quite deceptive, for I
afterwards saw on an adjoining part of this same coast, and heard from eye-
witnesses, that wherever a recent stream of lava forms a smooth inclined
plane, entering the sea, the waves during gales have the power of ROLLING
UP ROUNDED blocks to a great height, above the line of their ordinary
action. As the little cliff in the foregoing case is formed by a stream of
lava, which, before being worn back, must have entered the sea with a
gently sloping surface, it is possible or rather it is probable, that the
rounded boulders, now lying on its summit, are merely the remnants of those
which had been ROLLED UP during storms to their present height.

DIRECTION OF THE FISSURES OF ERUPTION.

The volcanic orifices in this group cannot be considered as
indiscriminately scattered. Three great craters on Albermarle Island form a
well-marked line, extending N.W. by N. and S.E. by S. Narborough Island,
and the great crater on the rectangular projection of Albemarle Island,
form a second parallel line. To the east, Hood's Island, and the islands
and rocks between it and James Island, form another nearly parallel line,
which, when prolonged, includes Culpepper and Wenman Islands, lying seventy
miles to the north. The other islands lying further eastward, form a less
regular fourth line. Several of these islands, and the vents on Albemarle
Island, are so placed, that they likewise fall on a set of rudely parallel
lines, intersecting the former lines at right angles; so that the principal
craters appear to lie on the points where two sets of fissures cross each
other. The islands themselves, with the exception of Albemarle Island, are
not elongated in the same direction with the lines on which they stand. The
direction of these islands is nearly the same with that which prevails in
so remarkable a manner in the numerous archipelagoes of the great Pacific
Ocean. Finally, I may remark, that amongst the Galapagos Islands there is
no one dominant vent much higher than all the others, as may be observed in
many volcanic archipelagoes: the highest is the great mound on the south-
western extremity of Albemarle Island, which exceeds by barely a thousand
feet several other neighbouring craters.


CHAPTER VI.--TRACHYTE AND BASALT.--DISTRIBUTION OF VOLCANIC ISLES.

The sinking of crystals in fluid lava.
Specific gravity of the constituent parts of trachyte and of basalt, and
their consequent separation.
Obsidian.
Apparent non-separation of the elements of plutonic rocks.
Origin of trap-dikes in the plutonic series.
Distribution of volcanic islands; their prevalence in the great oceans.
They are generally arranged in lines.
The central volcanoes of Von Buch doubtful.
Volcanic islands bordering continents.
Antiquity of volcanic islands, and their elevation in mass.
Eruptions on parallel lines of fissure within the same geological period.

ON THE SEPARATION OF THE CONSTITUENT MINERALS OF LAVA, ACCORDING TO THEIR
SPECIFIC GRAVITIES.

One side of Fresh-water Bay, in James Island, is formed by the wreck of a
large crater, mentioned in the last chapter, of which the interior has been
filled up by a pool of basalt, about two hundred feet in thickness. This
basalt is of a grey colour, and contains many crystals of glassy albite,
which become much more numerous in the lower, scoriaceous part. This is
contrary to what might have been expected, for if the crystals had been
originally disseminated in equal numbers, the greater intumescence of this
lower scoriaceous part would have made them appear fewer in number. Von
Buch has described a stream of obsidian on the Peak of Teneriffe, in which
the crystals of feldspar become more and more numerous, as the depth or
thickness increases, so that near the lower surface of the stream the lava
even resembles a primary rock. ("Description des Isles Canaries" pages 190
and 191.) Von Buch further states, that M. Dree, in his experiments in
melting lava, found that the crystals of feldspar always tended to
precipitate themselves to the bottom of the crucible. In these cases, I
presume there can be no doubt that the crystals sink from their weight. (In
a mass of molten iron, it is found ("Edinburgh New Philosophical Journal"
volume 24 page 66) that the substances, which have a closer affinity for
oxygen than iron has, rise from the interior of the mass to the surface.
But a similar cause can hardly apply to the separation of the crystals of
these lava-streams. The cooling of the surface of lava seems, in some
cases, to have affected its composition; for Dufrenoy ("Mem. pour servir"
tome 4 page 271) found that the interior parts of a stream near Naples
contained two-thirds of a mineral which was acted on by acids, whilst the
surface consisted chiefly of a mineral unattackable by acids.) The specific
gravity of feldspar varies from 2.4 to 2.58, whilst obsidian seems commonly
to be from 2.3 to 2.4; and in a fluidified state its specific gravity would
probably be less, which would facilitate the sinking of the crystals of
feldspar. (I have taken the specific gravities of the simple minerals from
Von Kobell, one of the latest and best authorities, and of the rocks from
various authorities. Obsidian, according to Phillips, is 2.35; and Jameson
says it never exceeds 2.4; but a specimen from Ascension, weighed by
myself, was 2.42.) At James Island, the crystals of albite, though no doubt
of less weight than the grey basalt, in the parts where compact, might
easily be of greater specific gravity than the scoriaceous mass, formed of
melted lava and bubbles of heated gas.

The sinking of crystals through a viscid substance like molten rock, as is
unequivocally shown to have been the case in the experiments of M. Dree, is
worthy of further consideration, as throwing light on the separation of the
trachytic and basaltic series of lavas. Mr. P. Scrope has speculated on
this subject; but he does not seem to have been aware of any positive
facts, such as those above given; and he has overlooked one very necessary
element, as it appears to me, in the phenomenon--namely, the existence of
either the lighter or heavier mineral in globules or in crystals. In a
substance of imperfect fluidity, like molten rock, it is hardly credible,
that the separate, infinitely small atoms, whether of feldspar, augite, or
of any other mineral, would have power from their slightly different
gravities to overcome the friction caused by their movement; but if the
atoms of any one of these minerals became, whilst the others remained
fluid, united into crystals or granules, it is easy to perceive that from
the lessened friction, their sinking or floating power would be greatly
increased. On the other hand, if all the minerals became granulated at the
same time, it is scarcely possible, from their mutual resistance, that any
separation could take place. A valuable, practical discovery, illustrating
the effect of the granulation of one element in a fluid mass, in aiding its
separation, has lately been made: when lead containing a small proportion
of silver, is constantly stirred whilst cooling, it becomes granulated, and
the grains of imperfect crystals of nearly pure lead sink to the bottom,
leaving a residue of melted metal much richer in silver; whereas if the
mixture be left undisturbed, although kept fluid for a length of time, the
two metals show no signs of separating. (A full and interesting account of
this discovery, by Mr. Pattinson, was read before the British Association
in September 1838. In some alloys, according to Turner "Chemistry" page
210, the heaviest metal sinks, and it appears that this takes place whilst
both metals are fluid. Where there is a considerable difference in gravity,
as between iron and the slag formed during the fusion of the ore, we need
not be surprised at the atoms separating, without either substance being
granulated.) The sole use of the stirring seems to be, the formation of
detached granules. The specific gravity of silver is 10.4, and of lead
11.35: the granulated lead, which sinks, is never absolutely pure, and the
residual fluid metal contains, when richest, only 1/119 part of silver. As
the difference in specific gravity, caused by the different proportions of
the two metals, is so exceedingly small, the separation is probably aided
in a great degree by the difference in gravity between the lead, when
granular though still hot, and when fluid.

In a body of liquified volcanic rock, left for some time without any
violent disturbance, we might expect, in accordance with the above facts,
that if one of the constituent minerals became aggregated into crystals or
granules, or had been enveloped in this state from some previously existing
mass, such crystals or granules would rise or sink, according to their
specific gravity. Now we have plain evidence of crystals being embedded in
many lavas, whilst the paste or basis has continued fluid. I need only
refer, as instances, to the several, great, pseudo-porphyritic streams at
the Galapagos Islands, and to the trachytic streams in many parts of the
world, in which we find crystals of feldspar bent and broken by the
movement of the surrounding, semi-fluid matter. Lavas are chiefly composed
of three varieties of feldspar, varying in specific gravity from 2.4 to
2.74; of hornblende and augite, varying from 3.0 to 3.4; of olivine,
varying from 3.3 to 3.4; and lastly, of oxides of iron, with specific
gravities from 4.8 to 5.2. Hence crystals of feldspar, enveloped in a mass
of liquified, but not highly vesicular lava, would tend to rise to the
upper parts; and crystals or granules of the other minerals, thus
enveloped, would tend to sink. We ought not, however, to expect any perfect
degree of separation in such viscid materials. Trachyte, which consists
chiefly of feldspar, with some hornblende and oxide of iron, has a specific
gravity of about 2.45; whilst basalt, composed chiefly of augite and
feldspar, often with much iron and olivine, has a gravity of about 3.0.
(Trachyte from Java was found by Von Buch to be 2.47; from Auvergne, by De
la Beche, it was 2.42; from Ascension, by myself, it was 2.42. Jameson and
other authors give to basalt a specific gravity of 3.0; but specimens from
Auvergne were found, by De la Beche, to be only 2.78; and from the Giant's
Causeway, to be 2.91.) Accordingly we find, that where both trachytic and
basaltic streams have proceeded from the same orifice, the trachytic
streams have generally been first erupted owing, as we must suppose, to the
molten lava of this series having accumulated in the upper parts of the
volcanic focus. This order of eruption has been observed by Beudant,
Scrope, and by other authors; three instances, also, have been given in
this volume. As the later eruptions, however, from most volcanic mountains,
burst through their basal parts, owing to the increased height and weight
of the internal column of molten rock, we see why, in most cases, only the
lower flanks of the central, trachytic masses, are enveloped by basaltic
streams. The separation of the ingredients of a mass of lava, would,
perhaps, sometimes take place within the body of a volcanic mountain, if
lofty and of great dimensions, instead of within the underground focus; in
which case, trachytic streams might be poured forth, almost
contemporaneously, or at short recurrent intervals, from its summit, and
basaltic streams from its base: this seems to have taken place at
Teneriffe. (Consult Von Buch's well-known and admirable "Description
Physique" of this island, which might serve as a model of descriptive
geology.) I need only further remark, that from violent disturbances the
separation of the two series, even under otherwise favourable conditions,
would naturally often be prevented, and likewise their usual order of
eruption be inverted. From the high degree of fluidity of most basaltic
lavas, these perhaps, alone, would in many cases reach the surface.

As we have seen that crystals of feldspar, in the instance described by Von
Buch, sink in obsidian, in accordance with their known greater specific
gravity, we might expect to find in every trachytic district, where
obsidian has flowed as lava, that it had proceeded from the upper or
highest orifices. This, according to Von Buch, holds good in a remarkable
manner both at the Lipari Islands and on the Peak of Teneriffe; at this
latter place obsidian has never flowed from a less height than 9,200 feet.
Obsidian, also, appears to have been erupted from the loftiest peaks of the
Peruvian Cordillera. I will only further observe, that the specific gravity
of quartz varies from 2.6 to 2.8; and therefore, that when present in a
volcanic focus, it would not tend to sink with the basaltic bases; and
this, perhaps, explains the frequent presence, and the abundance of this
mineral, in the lavas of the trachytic series, as observed in previous
parts of this volume.

An objection to the foregoing theory will, perhaps, be drawn from the
plutonic rocks not being separated into two evidently distinct series, of
different specific gravities; although, like the volcanic, they have been
liquified. In answer, it may first be remarked, that we have no evidence of
the atoms of any one of the constituent minerals in the plutonic series
having been aggregated, whilst the others remained fluid, which we have
endeavoured to show is an almost necessary condition of their separation;
on the contrary, the crystals have generally impressed each other with
their forms. (The crystalline paste of phonolite is frequently penetrated
by long needles of hornblende; from which it appears that the hornblende,
though the more fusible mineral, has crystallised before, or at the same
time with a more refractory substance. Phonolite, as far as my observations
serve, in every instance appears to be an injected rock, like those of the
plutonic series; hence probably, like these latter, it has generally been
cooled without repeated and violent disturbances. Those geologists who have
doubted whether granite could have been formed by igneous liquefaction,
because minerals of different degrees of fusibility impress each other with
their forms, could not have been aware of the fact of crystallised
hornblende penetrating phonolite, a rock undoubtedly of igneous origin. The
viscidity, which it is now known, that both feldspar and quartz retain at a
temperature much below their points of fusion, easily explains their mutual
impressment. Consult on this subject Mr. Horner's paper on Bonn "Geolog.
Transact." volume 4 page 439; and "L'Institut" with respect to quartz 1839
page 161.)

In the second place, the perfect tranquillity, under which it is probable
that the plutonic masses, buried at profound depths, have cooled, would,
most likely, be highly unfavourable to the separation of their constituent
minerals; for, if the attractive force, which during the progressive
cooling draws together the molecules of the different minerals, has power
sufficient to keep them together, the friction between such half-formed
crystals or pasty globules would effectually prevent the heavier ones from
sinking, or the lighter ones from rising. On the other hand, a small amount
of disturbance, which would probably occur in most volcanic foci, and which
we have seen does not prevent the separation of granules of lead from a
mixture of molten lead and silver, or crystals of feldspar from streams of
lava, by breaking and dissolving the less perfectly formed globules, would
permit the more perfect and therefore unbroken crystals, to sink or rise,
according to their specific gravity.

Although in plutonic rocks two distinct species, corresponding to the
trachytic and basaltic series, do not exist, I much suspect that a certain
amount of separation of their constituent parts has often taken place. I
suspect this from having observed how frequently dikes of greenstone and
basalt intersect widely extended formations of granite and the allied
metamorphic rocks. I have never examined a district in an extensive
granitic region without discovering dikes; I may instance the numerous
trap-dikes, in several districts of Brazil, Chile, and Australia, and at
the Cape of Good Hope: many dikes likewise occur in the great granitic
tracts of India, in the north of Europe, and in other countries. Whence,
then, has the greenstone and basalt, forming these dikes, come? Are we to
suppose, like some of the elder geologists, that a zone of trap is
uniformly spread out beneath the granitic series, which composes, as far as
we know, the foundations of the earth's crust? Is it not more probable,
that these dikes have been formed by fissures penetrating into partially
cooled rocks of the granitic and metamorphic series, and by their more
fluid parts, consisting chiefly of hornblende, oozing out, and being sucked
into such fissures? At Bahia, in Brazil, in a district composed of gneiss
and primitive greenstone, I saw many dikes, of a dark augitic (for one
crystal certainly was of this mineral) or hornblendic rock, which, as
several appearances clearly proved, either had been formed before the
surrounding mass had become solid, or had together with it been afterwards
thoroughly softened. (Portions of these dikes have been broken off, and are
now surrounded by the primary rocks, with their laminae conformably winding
round them. Dr. Hubbard also ("Silliman's Journal" volume 34 page 119), has
described an interlacement of trap-veins in the granite of the White
Mountains, which he thinks must have been formed when both rocks were
soft.) On both sides of one of these dikes, the gneiss was penetrated, to
the distance of several yards, by numerous, curvilinear threads or streaks
of dark matter, which resembled in form clouds of the class called cirrhi-
comae; some few of these threads could be traced to their junction with the
dike. When examining them, I doubted whether such hair-like and curvilinear
veins could have been injected, and I now suspect, that instead of having
been injected from the dike, they were its feeders. If the foregoing views
of the origin of trap-dikes in widely extended granitic regions far from
rocks of any other formation, be admitted as probable, we may further
admit, in the case of a great body of plutonic rock, being impelled by
repeated movements into the axis of a mountain-chain, that its more liquid
constituent parts might drain into deep and unseen abysses; afterwards,
perhaps, to be brought to the surface under the form, either of injected
masses of greenstone and augitic porphyry, or of basaltic eruptions. (Mr.
Phillips "Lardner's Encyclop." volume 2 page 115 quotes Von Buch's
statement, that augitic porphyry ranges parallel to, and is found
constantly at the base of, great chains of mountains. Humboldt, also, has
remarked the frequent occurrence of trap-rock, in a similar position; of
which fact I have observed many examples at the foot of the Chilian
Cordillera. The existence of granite in the axes of great mountain chains
is always probable, and I am tempted to suppose, that the laterally
injected masses of augitic porphyry and of trap, bear nearly the same
relation to the granitic axes which basaltic lavas bear to the central
trachytic masses, round the flanks of which they have so frequently been
erupted.) Much of the difficulty which geologists have experienced when
they have compared the composition of volcanic with plutonic formations,
will, I think, be removed, if we may believe that most plutonic masses have
been, to a certain extent, drained of those comparatively weighty and
easily liquified elements, which compose the trappean and basaltic series
of rocks.

ON THE DISTRIBUTION OF VOLCANIC ISLANDS.

During my investigations on coral-reefs, I had occasion to consult the
works of many voyagers, and I was invariably struck with the fact, that
with rare exceptions, the innumerable islands scattered throughout the
Pacific, Indian, and Atlantic Oceans, were composed either of volcanic, or
of modern coral-rocks. It would be tedious to give a long catalogue of all
the volcanic islands; but the exceptions which I have found are easily
enumerated: in the Atlantic, we have St. Paul's Rock, described in this
volume, and the Falkland Islands, composed of quartz and clay-slate; but
these latter islands are of considerable size, and lie not very far from
the South American coast (Judging from Forster's imperfect observation,
perhaps Georgia is not volcanic. Dr. Allan is my informant with regard to
the Seychelles. I do not know of what formation Rodriguez, in the Indian
Ocean, is composed.): in the Indian Ocean, the Seychelles (situated in a
line prolonged from Madagascar) consist of granite and quartz: in the
Pacific Ocean, New Caledonia, an island of large size, belongs (as far as
is known) to the primary class. New Zealand, which contains much volcanic
rock and some active volcanoes, from its size cannot be classed with the
small islands, which we are now considering. The presence of a small
quantity of non-volcanic rock, as of clay-slate on three of the Azores
(This is stated on the authority of Count V. de Bedemar, with respect to
Flores and Graciosa (Charlsworth "Magazine of Nat. Hist." volume 1 page
557). St. Maria has no volcanic rock, according to Captain Boyd (Von Buch
"Descript." page 365). Chatham Island has been described by Dr. Dieffenbach
in the "Geographical Journal" 1841 page 201. As yet we have received only
imperfect notices on Kerguelen Land, from the Antarctic Expedition.), or of
tertiary limestone at Madeira, or of clay-slate at Chatham Island in the
Pacific, or of lignite at Kerguelen Land, ought not to exclude such islands
or archipelagoes, if formed chiefly of erupted matter, from the volcanic
class.

The composition of the numerous islands scattered through the great oceans
being with such rare exceptions volcanic, is evidently an extension of that
law, and the effect of those same causes, whether chemical or mechanical,
from which it results, that a vast majority of the volcanoes now in action
stand either as islands in the sea, or near its shores. This fact of the
ocean-islands being so generally volcanic is also interesting in relation
to the nature of the mountain-chains on our continents, which are
comparatively seldom volcanic; and yet we are led to suppose that where our
continents now stand an ocean once extended. Do volcanic eruptions, we may
ask, reach the surface more readily through fissures formed during the
first stages of the conversion of the bed of the ocean into a tract of
land?

Looking at the charts of the numerous volcanic archipelagoes, we see that
the islands are generally arranged either in single, double, or triple
rows, in lines which are frequently curved in a slight degree. (Professors
William and Henry Darwin Rogers have lately insisted much, in a memoir read
before the American Association, on the regularly curved lines of elevation
in parts of the Appalachian range.) Each separate island is either rounded,
or more generally elongated in the same direction with the group in which
it stands, but sometimes transversely to it. Some of the groups which are
not much elongated present little symmetry in their forms; M. Virlet
("Bulletin de la Soc. Geolog." tome 3 page 110.) states that this is the
case with the Grecian Archipelago: in such groups I suspect (for I am aware
how easy it is to deceive oneself on these points), that the vents are
generally arranged on one line, or on a set of short parallel lines,
intersecting at nearly right angles another line, or set of lines. The
Galapagos Archipelago offers an example of this structure, for most of the
islands and the chief orifices on the largest island are so grouped as to
fall on a set of lines ranging about N.W. by N., and on another set ranging
about W.S.W.: in the Canary Archipelago we have a simpler structure of the
same kind: in the Cape de Verde group, which appears to be the least
symmetrical of any oceanic volcanic archipelago, a N.W. and S.E. line
formed by several islands, if prolonged, would intersect at right angles a
curved line, on which the remaining islands are placed.

Von Buch ("Description des Isles Canaries" page 324.) has classed all
volcanoes under two heads, namely, CENTRAL VOLCANOES, round which numerous
eruptions have taken place on all sides, in a manner almost regular, and
VOLCANIC CHAINS. In the examples given of the first class, as far as
position is concerned, I can see no grounds for their being called
"central;" and the evidence of any difference in mineralogical nature
between CENTRAL VOLCANOES and VOLCANIC CHAINS appears slight. No doubt some
one island in most small volcanic archipelagoes is apt to be considerably
higher than the others; and in a similar manner, whatever the cause may be,
that on the same island one vent is generally higher than all the others.
Von Buch does not include in his class of volcanic chains small
archipelagoes, in which the islands are admitted by him, as at the Azores,
to be arranged in lines; but when viewing on a map of the world how perfect
a series exists from a few volcanic islands placed in a row to a train of
linear archipelagoes following each other in a straight line, and so on to
a great wall like the Cordillera of America, it is difficult to believe
that there exists any essential difference between short and long volcanic
chains. Von Buch (Idem page 393.) states that his volcanic chains surmount,
or are closely connected with, mountain-ranges of primary formation: but if
trains of linear archipelagoes are, in the course of time, by the long-
continued action of the elevatory and volcanic forces, converted into
mountain-ranges, it would naturally result that the inferior primary rocks
would often be uplifted and brought into view.

Some authors have remarked that volcanic islands occur scattered, though at
very unequal distances, along the shores of the great continents, as if in
some measure connected with them. In the case of Juan Fernandez, situated
330 miles from the coast of Chile, there was undoubtedly a connection
between the volcanic forces acting under this island and under the
continent, as was shown during the earthquake of 1835. The islands,
moreover, of some of the small volcanic groups which thus border
continents, are placed in lines, related to those along which the adjoining
shores of the continents trend; I may instance the lines of intersection at
the Galapagos, and at the Cape de Verde Archipelagoes, and the best marked
line of the Canary Islands. If these facts be not merely accidental, we see
that many scattered volcanic islands and small groups are related not only
by proximity, but in the direction of the fissures of eruption to the
neighbouring continents--a relation, which Von Buch considers,
characteristic of his great volcanic chains.

In volcanic archipelagoes, the orifices are seldom in activity on more than
one island at a time; and the greater eruptions usually recur only after
long intervals. Observing the number of craters, that are usually found on
each island of a group, and the vast amount of matter which has been
erupted from them, one is led to attribute a high antiquity even to those
groups, which appear, like the Galapagos, to be of comparatively recent
origin. This conclusion accords with the prodigious amount of degradation,
by the slow action of the sea, which their originally sloping coasts must
have suffered, when they are worn back, as is so often the case, into grand
precipices. We ought not, however, to suppose, in hardly any instance, that
the whole body of matter, forming a volcanic island, has been erupted at
the level, on which it now stands: the number of dikes, which seem
invariably to intersect the interior parts of every volcano, show, on the
principles explained by M. Elie de Beaumont, that the whole mass has been
uplifted and fissured. A connection, moreover, between volcanic eruptions
and contemporaneous elevations in mass has, I think, been shown to exist in
my work on Coral-Reefs, both from the frequent presence of upraised organic
remains, and from the structure of the accompanying coral-reefs. (A similar
conclusion is forced on us, by the phenomena, which accompanied the
earthquake of 1835, at Concepcion, and which are detailed in my paper
(volume 5 page 601) in the "Geological Transactions.") Finally, I may
remark, that in the same Archipelago, eruptions have taken place within the
historical period on more than one of the parallel lines of fissure: thus,
at the Galapagos Archipelago, eruptions have taken place from a vent on
Narborough Island, and from one on Albemarle Island, which vents do not
fall on the same line; at the Canary Islands, eruptions have taken place in
Teneriffe and Lanzarote; and at the Azores, on the three parallel lines of
Pico, St. Jorge, and Terceira. Believing that a mountain-axis differs
essentially from a volcano, only in plutonic rocks having been injected,
instead of volcanic matter having been ejected, this appears to me an
interesting circumstance; for we may infer from it as probable, that in the
elevation of a mountain-chain, two or more of the parallel lines forming it
may be upraised and injected within the same geological period.


CHAPTER VII.--AUSTRALIA; NEW ZEALAND; CAPE OF GOOD HOPE.

New South Wales.
Sandstone formation.
Embedded pseudo-fragments of shale.
Stratification.
Current-cleavage.
Great valleys.
Van Diemen's Land.
Palaeozoic formation.
Newer formation with volcanic rocks.
Travertin with leaves of extinct plants.
Elevation of the land.
New Zealand.
King George's Sound.
Superficial ferruginous beds.
Superficial calcareous deposits, with casts of branches.
Their origin from drifted particles of shells and corals.
Their extent.
Cape of Good Hope.
Junction of the granite and clay-slate.
Sandstone formation.

The "Beagle," in her homeward voyage, touched at New Zealand, Australia,
Van Diemen's Land, and the Cape of Good Hope. In order to confine the Third
Part of these Geological Observations to South America, I will here briefly
describe all that I observed at these places worthy of the attention of
geologists.

NEW SOUTH WALES.

My opportunities of observation consisted of a ride of ninety geographical
miles to Bathurst, in a W.N.W. direction from Sydney. The first thirty
miles from the coast passes over a sandstone country, broken up in many
places by trap-rocks, and separated by a bold escarpment overhanging the
river Nepean, from the great sandstone platform of the Blue Mountains. This
upper platform is 1,000 feet high at the edge of the escarpment, and rises
in a distance of twenty-five miles to between three and four thousand feet
above the level of the sea. At this distance the road descends to a country
rather less elevated, and composed in chief part of primary rocks. There is
much granite, in one part passing into a red porphyry with octagonal
crystals of quartz, and intersected in some places by trap-dikes. Near the
Downs of Bathurst I passed over much pale-brown, glossy clay-slate, with
the shattered laminae running north and south; I mention this fact, because
Captain King informs me that, in the country a hundred miles southward,
near Lake George, the mica-slate ranges so invariably north and south that
the inhabitants take advantage of it in finding their way through the
forests.

The sandstone of the Blue Mountains is at least 1,200 feet thick, and in
some parts is apparently of greater thickness; it consists of small grains
of quartz, cemented by white earthy matter, and it abounds with ferruginous
veins. The lower beds sometimes alternate with shales and coal: at Wolgan I
found in carbonaceous shale leaves of the Glossopteris Brownii, a fern
which so frequently accompanies the coal of Australia. The sandstone
contains pebbles of quartz; and these generally increase in number and size
(seldom, however, exceeding an inch or two in diameter) in the upper beds:
I observed a similar circumstance in the grand sandstone formation at the
Cape of Good Hope. On the South American coast, where tertiary and supra-
tertiary beds have been extensively elevated, I repeatedly noticed that the
uppermost beds were formed of coarser materials than the lower: this
appears to indicate that, as the sea became shallower, the force of the
waves or currents increased. On the lower platform, however, between the
Blue Mountains and the coast, I observed that the upper beds of the
sandstone frequently passed into argillaceous shale,--the effect, probably,
of this lower space having been protected from strong currents during its
elevation. The sandstone of the Blue Mountains evidently having been of
mechanical origin, and not having suffered any metamorphic action, I was
surprised at observing that, in some specimens, nearly all the grains of
quartz were so perfectly crystallised with brilliant facets that they
evidently had not in their PRESENT form been aggregated in any previously
existing rock. (I have lately seen, in a paper by Smith (the father of
English geologists), in the "Magazine of Natural History," that the grains
of quartz in the millstone grit of England are often crystallised. Sir
David Brewster, in a paper read before the British Association, 1840,
states, that in old decomposed glass, the silex and metals separate into
concentric rings, and that the silex regains its crystalline structure, as
is shown by its action on light.) It is difficult to imagine how these
crystals could have been formed; one can hardly believe that they were
separately precipitated in their present crystallised state. Is it possible
that rounded grains of quartz may have been acted on by a fluid corroding
their surfaces, and depositing on them fresh silica? I may remark that, in
the sandstone formation of the Cape of Good Hope, it is evident that silica
has been profusely deposited from aqueous solution.

In several parts of the sandstone I noticed patches of shale which might at
the first glance have been mistaken for extraneous fragments; their
horizontal laminae, however, being parallel with those of the sandstone,
showed that they were the remnants of thin, continuous beds. One such
fragment (probably the section of a long narrow strip) seen in the face of
a cliff, was of greater vertical thickness than breadth, which proves that
this bed of shale must have been in some slight degree consolidated, after
having been deposited, and before being worn away by the currents. Each
patch of the shale shows, also, how slowly many of the successive layers of
sandstone were deposited. These pseudo-fragments of shale will perhaps
explain, in some cases, the origin of apparently extraneous fragments in
crystalline metamorphic rocks. I mention this, because I found near Rio de
Janeiro a well-defined angular fragment, seven yards long by two yards in
breadth, of gneiss containing garnets and mica in layers, enclosed in the
ordinary, stratified, porphyritic gneiss of the country. The laminae of the
fragment and of the surrounding matrix ran in exactly the same direction,
but they dipped at different angles. I do not wish to affirm that this
singular fragment (a solitary case, as far as I know) was originally
deposited in a layer, like the shale in the Blue Mountains, between the
strata of the porphyritic gneiss, before they were metamorphosed; but there
is sufficient analogy between the two cases to render such an explanation
possible.

STRATIFICATION OF THE ESCARPMENT.

The strata of the Blue Mountains appear to the eye horizontal; but they
probably have a similar inclination with the surface of the platform, which
slopes from the west towards the escarpment over the Nepean, at an angle of
one degree, or of one hundred feet in a mile. (This is stated on the
authority of Sir T. Mitchell in "Travels" volume 2 page 357.) The strata of
the escarpment dip almost conformably with its steeply inclined face, and
with so much regularity, that they appear as if thrown into their present
position; but on a more careful examination, they are seen to thicken and
to thin out, and in the upper part to be succeeded and almost capped by
horizontal beds. These appearances render it probable, that we here see an
original escarpment, not formed by the sea having eaten back into the
strata, but by the strata having originally extended only thus far. Those
who have been in the habit of examining accurate charts of sea-coasts,
where sediment is accumulating, will be aware, that the surfaces of the
banks thus formed, generally slope from the coast very gently towards a
certain line in the offing, beyond which the depth in most cases suddenly
becomes great. I may instance the great banks of sediment within the West
Indian Archipelago (I have described these very curious banks in the
Appendix to my volume on the structure of Coral-Reefs. I have ascertained
the inclination of the edges of the banks, from information given me by
Captain B. Allen, one of the surveyors, and by carefully measuring the
horizontal distances between the last sounding on the bank and the first in
the deep water. Widely extended banks in all parts of the West Indies have
the same general form of surface.), which terminate in submarine slopes,
inclined at angles of between thirty and forty degrees, and sometimes even
at more than forty degrees: every one knows how steep such a slope would
appear on the land. Banks of this nature, if uplifted, would probably have
nearly the same external form as the platform of the Blue Mountains, where
it abruptly terminates over the Nepean.

CURRENT-CLEAVAGE.

The strata of sandstone in the low coast country, and likewise on the Blue
Mountains, are often divided by cross or current laminae, which dip in
different directions, and frequently at an angle of forty-five degrees.
Most authors have attributed these cross layers to successive small
accumulations on an inclined surface; but from a careful examination in
some parts of the New Red Sandstone of England, I believe that such layers
generally form parts of a series of curves, like gigantic tidal ripples,
the tops of which have since been cut off, either by nearly horizontal
layers, or by another set of great ripples, the folds of which do not
exactly coincide with those below them. It is well-known to surveyors that
mud and sand are disturbed during storms at considerable depths, at least
from three hundred to four hundred and fifty feet (See Martin White on
"Soundings in the British Channel" pages 4 and 166.), so that the nature of
the bottom even becomes temporarily changed; the bottom, also, at a depth
between sixty and seventy feet, has been observed to be broadly rippled.
(M. Siau on the "Action of Waves" "Edin. New Phil. Journ." volume 31 page
245.) One may, therefore, be allowed to suspect, from the appearance just
mentioned in the New Red Sandstone, that at greater depths, the bed of the
ocean is heaped up during gales into great ripple-like furrows and
depressions, which are afterwards cut off by the currents during more
tranquil weather, and again furrowed during gales. 

VALLEYS IN THE SANDSTONE PLATFORMS.

The grand valleys, by which the Blue Mountains and the other sandstone
platforms of this part of Australia are penetrated, and which long offered
an insuperable obstacle to the attempts of the most enterprising colonist
to reach the interior country, form the most striking feature in the
geology of New South Wales. They are of grand dimensions, and are bordered
by continuous links of lofty cliffs. It is not easy to conceive a more
magnificent spectacle, than is presented to a person walking on the summit-
plains, when without any notice he arrives at the brink of one of these
cliffs, which are so perpendicular, that he can strike with a stone (as I
have tried) the trees growing, at the depth of between one thousand and one
thousand five hundred feet below him; on both hands he sees headland beyond
headland of the receding line of cliff, and on the opposite side of the
valley, often at the distance of several miles, he beholds another line
rising up to the same height with that on which he stands, and formed of
the same horizontal strata of pale sandstone. The bottoms of these valleys
are moderately level, and the fall of the rivers flowing in them, according
to Sir T. Mitchell, is gentle. The main valleys often send into the
platform great baylike arms, which expand at their upper ends; and on the
other hand, the platform often sends promontories into the valley, and even
leaves in them great, almost insulated, masses. So continuous are the
bounding lines of cliff, that to descend into some of these valleys, it is
necessary to go round twenty miles; and into others, the surveyors have
only lately penetrated, and the colonists have not yet been able to drive
in their cattle. But the most remarkable point of structure in these
valleys, is, that although several miles wide in their upper parts, they
generally contract towards their mouths to such a degree as to become
impassable. The Surveyor-General, Sir T. Mitchell, in vain endeavoured,
first on foot and then by crawling between the great fallen fragments of
sandstone, to ascend through the gorge by which the river Grose joins the
Nepean ("Travels in Australia" volume 1 page 154.--I must express my
obligation to Sir T. Mitchell for several interesting personal
communications on the subject of these great valleys of New South Wales.);
yet the valley of the Grose in its upper part, as I saw, forms a
magnificent basin some miles in width, and is on all sides surrounded by
cliffs, the summits of which are believed to be nowhere less than 3,000
feet above the level of the sea. When cattle are driven into the valley of
the Wolgan by a path (which I descended) partly cut by the colonists, they
cannot escape; for this valley is in every other part surrounded by
perpendicular cliffs, and eight miles lower down, it contracts, from an
average width of half a mile, to a mere chasm impassable to man or beast.
Sir T. Mitchell states, that the great valley of the Cox river with all its
branches contracts, where it unites with the Nepean, into a gorge 2,200
yards wide, and about one thousand feet in depth. (Idem volume 2 page 358.)
Other similar cases might have been added.

The first impression, from seeing the correspondence of the horizontal
strata, on each side of these valleys and great amphitheatre-like
depressions, is that they have been in chief part hollowed out, like other
valleys, by aqueous erosion; but when one reflects on the enormous amount
of stone, which on this view must have been removed, in most of the above
cases through mere gorges or chasms, one is led to ask whether these spaces
may not have subsided. But considering the form of the irregularly
branching valleys, and of the narrow promontories, projecting into them
from the platforms, we are compelled to abandon this notion. To attribute
these hollows to alluvial action, would be preposterous; nor does the
drainage from the summit-level always fall, as I remarked near the
Weatherboard, into the head of these valleys, but into one side of their
bay-like recesses. Some of the inhabitants remarked to me, that they never
viewed one of these baylike recesses, with the headlands receding on both
hands, without being struck with their resemblance to a bold sea-coast.
This is certainly the case; moreover, the numerous fine harbours, with
their widely branching arms, on the present coast of New South Wales, which
are generally connected with the sea by a narrow mouth, from one mile to a
quarter of a mile in width, passing through the sandstone coast-cliffs,
present a likeness, though on a miniature scale, to the great valleys of
the interior. But then immediately occurs the startling difficulty, why has
the sea worn out these great, though circumscribed, depressions on a wide
platform, and left mere gorges, through which the whole vast amount of
triturated matter must have been carried away? The only light I can throw
on this enigma, is by showing that banks appear to be forming in some seas
of the most irregular forms, and that the sides of such banks are so steep
(as before stated) that a comparatively small amount of subsequent erosion
would form them into cliffs: that the waves have power to form high and
precipitous cliffs, even in landlocked harbours, I have observed in many
parts of South America. In the Red Sea, banks with an extremely irregular
outline and composed of sediment, are penetrated by the most singularly
shaped creeks with narrow mouths: this is likewise the case, though on a
larger scale, with the Bahama Banks. Such banks, I have been led to
suppose, have been formed by currents heaping sediment on an irregular
bottom. (See the "Appendix" to the Part on Coral-Reefs. The fact of the sea
heaping up mud round a submarine nucleus, is worthy of the notice of
geologists: for outlyers of the same composition with the coast banks are
thus formed; and these, if upheaved and worn into cliffs, would naturally
be thought to have been once connected together.) That in some cases, the
sea, instead of spreading out sediment in a uniform sheet, heaps it round
submarine rocks and islands, it is hardly possible to doubt, after having
examined the charts of the West Indies. To apply these ideas to the
sandstone platforms of New South Wales, I imagine that the strata might
have been heaped on an irregular bottom by the action of strong currents,
and of the undulations of an open sea; and that the valley-like spaces thus
left unfilled might, during a slow elevation of the land, have had their
steeply sloping flanks worn into cliffs; the worn-down sandstone being
removed, either at the time when the narrow gorges were cut by the
retreating sea, or subsequently by alluvial action.

VAN DIEMEN'S LAND.

The southern part of this island is mainly formed of mountains of
greenstone, which often assumes a syenitic character, and contains much
hypersthene. These mountains, in their lower half, are generally encased by
strata containing numerous small corals and some shells. These shells have
been examined by Mr. G.B. Sowerby, and have been described by him: they
consist of two species of Producta, and of six of Spirifera; two of these,
namely, P. rugata and S. rotundata, resemble, as far as their imperfect
condition allows of comparison, British mountain-limestone shells. Mr.
Lonsdale has had the kindness to examine the corals; they consist of six
undescribed species, belonging to three genera. Species of these genera
occur in the Silurian, Devonian, and Carboniferous strata of Europe. Mr.
Lonsdale remarks, that all these fossils have undoubtedly a Palaeozoic
character, and that probably they correspond in age to a division of the
system above the Silurian formations.

The strata containing these remains are singular from the extreme
variability of their mineralogical composition. Every intermediate form is
present, between flinty-slate, clay-slate passing into grey wacke, pure
limestone, sandstone, and porcellanic rock; and some of the beds can only
be described as composed of a siliceo-calcareo-clay-slate. The formation,
as far as I could judge, is at least a thousand feet in thickness: the
upper few hundred feet usually consist of a siliceous sandstone, containing
pebbles and no organic remains; the inferior strata, of which a pale flinty
slate is perhaps the most abundant, are the most variable; and these
chiefly abound with the remains. Between two beds of hard crystalline
limestone, near Newtown, a layer of white soft calcareous matter is
quarried, and is used for whitewashing houses. From information given to me
by Mr. Frankland, the Surveyor-General, it appears that this Palaeozoic
formation is found in different parts of the whole island; from the same
authority, I may add, that on the north-eastern coast and in Bass' Straits
primary rocks extensively occur.

The shores of Storm Bay are skirted, to the height of a few hundred feet,
by strata of sandstone, containing pebbles of the formation just described,
with its characteristic fossils, and therefore belonging to a subsequent
age. These strata of sandstone often pass into shale, and alternate with
layers of impure coal; they have in many places been violently disturbed.
Near Hobart Town, I observed one dike, nearly a hundred yards in width, on
one side of which the strata were tilted at an angle of 60 degrees, and on
the other they were in some parts vertical, and had been altered by the
effects of the heat. On the west side of Storm Bay, I found these strata
capped by streams of basaltic lava with olivine; and close by there was a
mass of brecciated scoriae, containing pebbles of lava, which probably
marks the place of an ancient submarine crater. Two of these streams of
basalt were separated from each other by a layer of argillaceous wacke,
which could be traced passing into partially altered scoriae. The wacke
contained numerous rounded grains of a soft, grass-green mineral, with a
waxy lustre, and translucent on its edges: under the blowpipe it instantly
blackened, and the points fused into a strongly magnetic, black enamel. In
these characters, it resembles those masses of decomposed olivine,
described at St. Jago in the Cape de Verde group; and I should have thought
that it had thus originated, had I not found a similar substance, in
cylindrical threads, within the cells of the vesicular basalt,--a state
under which olivine never appears; this substance, I believe, would be
classed as bole by mineralogists. (Chlorophaeite, described by Dr.
MacCulloch ("Western Islands" volume 1 page 504) as occurring in a basaltic
amygdaloid, differs from this substance, in remaining unchanged before the
blowpipe, and in blackening from exposure to the air. May we suppose that
olivine, in undergoing the remarkable change described at St. Jago, passes
through several states?)

TRAVERTIN WITH EXTINCT PLANTS.

Behind Hobart Town there is a small quarry of a hard travertin, the lower
strata of which abound with distinct impressions of leaves. Mr. Robert
Brown has had the kindness to look at my specimens, and he informed me that
there are four or five kinds, none of which he recognises as belonging to
existing species. The most remarkable leaf is palmate, like that of a fan-
palm, and no plant having leaves of this structure has hitherto been
discovered in Van Diemen's Land. The other leaves do not resemble the most
usual form of the Eucalyptus (of which tribe the existing forests are
chiefly composed), nor do they resemble that class of exceptions to the
common form of the leaves of the Eucalyptus, which occur in this island.
The travertin containing this remnant of a lost vegetation, is of a pale
yellow colour, hard, and in parts even crystalline; but not compact, and is
everywhere penetrated by minute, tortuous, cylindrical pores. It contains a
very few pebbles of quartz, and occasionally layers of chalcedonic nodules,
like those of chert in our Greensand. From the pureness of this calcareous
rock, it has been searched for in other places, but has never been found.
From this circumstance, and from the character of the deposit, it was
probably formed by a calcareous spring entering a small pool or narrow
creek. The strata have subsequently been tilted and fissured; and the
surface has been covered by a singular mass, with which, also, a large
fissure has been filled up, formed of balls of trap embedded in a mixture
of wacke and a white, earthy, alumino-calcareous substance. Hence it would
appear, as if a volcanic eruption had taken place on the borders of the
pool, in which the calcareous matter was depositing, and had broken it up
and drained it.

ELEVATION OF THE LAND.

Both the eastern and western shores of the bay, in the neighbourhood of
Hobart Town, are in most parts covered to the height of thirty feet above
the level of high-water mark, with broken shells, mingled with pebbles. The
colonists attribute these shells to the aborigines having carried them up
for food: undoubtedly, there are many large mounds, as was pointed out to
me by Mr. Frankland, which have been thus formed; but I think from the
numbers of the shells, from their frequent small size, from the manner in
which they are thinly scattered, and from some appearances in the form of
the land, that we must attribute the presence of the greater number to a
small elevation of the land. On the shore of Ralph Bay (opening into Storm
Bay) I observed a continuous beach about fifteen feet above high-water
mark, clothed with vegetation, and by digging into it, pebbles encrusted
with Serpulae were found: along the banks, also, of the river Derwent, I
found a bed of broken sea-shells above the surface of the river, and at a
point where the water is now much too fresh for sea-shells to live; but in
both these cases, it is just possible, that before certain spits of sand
and banks of mud in Storm Bay were accumulated, the tides might have risen
to the height where we now find the shells. ( It would appear that some
changes are now in progress in Ralph Bay, for I was assured by an
intelligent farmer, that oysters were formerly abundant in it, but that
about the year 1834 they had, without any apparent cause, disappeared. In
the "Transactions of the Maryland Academy" volume 1 part 1 page 28 there is
an account by Mr. Ducatel of vast beds of oysters and clams having been
destroyed by the gradual filling up of the shallow lagoons and channels, on
the shores of the southern United States. At Chiloe, in South America, I
heard of a similar loss, sustained by the inhabitants, in the disappearance
from one part of the coast of an edible species of Ascidia.)

Evidence more or less distinct of a change of level between the land and
water, has been detected on almost all the land on this side of the globe.
Captain Grey, and other travellers, have found in Southern Australia
upraised shells, belonging either to the recent, or to a late tertiary
period. The French naturalists in Baudin's expedition, found shells
similarly circumstanced on the S.W. coast of Australia. The Rev. W.B.
Clarke finds proofs of the elevation of the land, to the amount of 400
feet, at the Cape of Good Hope. ("Proceedings of the Geological Society"
volume 3 page 420.) In the neighbourhood of the Bay of Islands in New
Zealand, I observed that the shores were scattered to some height, as at
Van Diemen's Land, with sea-shells, which the colonists attribute to the
natives. (I will here give a catalogue of the rocks which I met with near
the Bay of Islands, in New Zealand:--1st, Much basaltic lava, and scoriform
rocks, forming distinct craters;--2nd, A castellated hill of horizontal
strata of flesh-coloured limestone, showing when fractured distinct
crystalline facets: the rain has acted on this rock in a remarkable manner,
corroding its surface into a miniature model of an Alpine country: I
observed here layers of chert and clay ironstone; and in the bed of a
stream, pebbles of clay-slate;--3rd, The shores of the Bay of Islands are
formed of a feldspathic rock, of a bluish-grey colour, often much
decomposed, with an angular fracture, and crossed by numerous ferruginous
seams, but without any distinct stratification or cleavage. Some varieties
are highly crystalline, and would at once be pronounced to be trap; others
strikingly resembled clay-slate, slightly altered by heat: I was unable to
form any decided opinion on this formation.) Whatever may have been the
origin of these shells, I cannot doubt, after having seen a section of the
valley of the Thames River (37 degrees S.), drawn by the Rev. W. Williams,
that the land has been there elevated: on the opposite sides of this great
valley, three step-like terraces, composed of an enormous accumulation of
rounded pebbles, exactly correspond with each other: the escarpment of each
terrace is about fifty feet in height. No one after having examined the
terraces in the valleys on the western shores of South America, which are
strewed with sea-shells, and have been formed during intervals of rest in
the slow elevation of the land, could doubt that the New Zealand terraces
have been similarly formed. I may add, that Dr. Dieffenbach, in his
description of the Chatham Islands ("Geographical Journal" volume 11 pages
202, 205.) (S.W. of New Zealand), states that it is manifest "that the sea
has left many places bare which were once covered by its waters."

KING GEORGE'S SOUND.

This settlement is situated at the south-western angle of the Australian
continent: the whole country is granitic, with the constituent minerals
sometimes obscurely arranged in straight or curved laminae. In these cases,
the rock would be called by Humboldt, gneiss-granite, and it is remarkable
that the form of the bare conical hills, appearing to be composed of great
folding layers, strikingly resembles, on a small scale, those composed of
gneiss-granite at Rio de Janeiro, and those described by Humboldt at
Venezuela. These plutonic rocks are, in many places, intersected by
trappean-dikes; in one place, I found ten parallel dikes ranging in an E.
and W. line; and not far off another set of eight dikes, composed of a
different variety of trap, ranging at right angles to the former ones. I
have observed in several primary districts, the occurrence of systems of
dikes parallel and close to each other.

SUPERFICIAL FERRUGINOUS BEDS.

The lower parts of the country are everywhere covered by a bed, following
the inequalities of the surface, of a honeycombed sandstone, abounding with
oxides of iron. Beds of nearly similar composition are common, I believe,
along the whole western coast of Australia, and on many of the East Indian
islands. At the Cape of Good Hope, at the base of the mountains formed of
granite and capped with sandstone, the ground is everywhere coated either
by a fine-grained, rubbly, ochraceous mass, like that at King George's
Sound, or by a coarser sandstone with fragments of quartz, and rendered
hard and heavy by an abundance of the hydrate of iron, which presents, when
freshly broken, a metallic lustre. Both these varieties have a very
irregular texture, including spaces either rounded or angular, full of
loose sand: from this cause the surface is always honeycombed. The oxide of
iron is most abundant on the edges of the cavities, where alone it affords
a metallic fracture. In these formations, as well as in many true
sedimentary deposits, it is evident that iron tends to become aggregated,
either in the form of a shell, or of a network. The origin of these
superficial beds, though sufficiently obscure, seems to be due to alluvial
action on detritus abounding with iron.

SUPERFICIAL CALCAREOUS DEPOSIT.

A calcareous deposit on the summit of Bald Head, containing branched
bodies, supposed by some authors to have been corals, has been celebrated
by the descriptions of many distinguished voyagers. (I visited this hill,
in company with Captain Fitzroy, and we came to a similar conclusion
regarding these branching bodies.) It folds round and conceals irregular
hummocks of granite, at the height of 600 feet above the level of the sea.
It varies much in thickness; where stratified, the beds are often inclined
at high angles, even as much as at thirty degrees, and they dip in all
directions. These beds are sometimes crossed by oblique and even-sided
laminae. The deposit consists either of a fine, white calcareous powder, in
which not a trace of structure can be discovered, or of exceedingly minute,
rounded grains, of brown, yellowish, and purplish colours; both varieties
being generally, but not always, mixed with small particles of quartz, and
being cemented into a more or less perfect stone. The rounded calcareous
grains, when heated in a slight degree, instantly lose their colours; in
this and in every other respect, closely resembling those minute, equal-
sized particles of shells and corals, which at St. Helena have been drifted
up the side of the mountains, and have thus been winnowed of all coarser
fragments. I cannot doubt that the coloured calcareous particles here have
had a similar origin. The impalpable powder has probably been derived from
the decay of the rounded particles; this certainly is possible, for on the
coast of Peru, I have traced LARGE UNBROKEN shells gradually falling into a
substance as fine as powdered chalk. Both of the above-mentioned varieties
of calcareous sandstone frequently alternate with, and blend into, thin
layers of a hard substalagmitic rock, which, even when the stone on each
side contains particles of quartz, is entirely free from them (I adopt this
term from Lieutenant Nelson's excellent paper on the Bermuda Islands
"Geolog. Trans." volume 5 page 106, for the hard, compact, cream- or brown-
coloured stone, without any crystalline structure, which so often
accompanies superficial calcareous accumulations. I have observed such
superficial beds, coated with substalagmitic rock, at the Cape of Good
Hope, in several parts of Chile, and over wide spaces in La Plata and
Patagonia. Some of these beds have been formed from decayed shells, but the
origin of the greater number is sufficiently obscure. The causes which
determine water to dissolve lime, and then soon to redeposit it, are not, I
think, known. The surface of the substalagmitic layers appears always to be
corroded by the rain-water. As all the above-mentioned countries have a
long dry season, compared with the rainy one, I should have thought that
the presence of the substalagmitic was connected with the climate, had not
Lieutenant Nelson found this substance forming under sea-water.
Disintegrated shell seems to be extremely soluble; of which I found good
evidence, in a curious rock at Coquimbo in Chile, which consisted of small,
pellucid, empty husks, cemented together. A series of specimens clearly
showed that these husks had originally contained small rounded particles of
shells, which had been enveloped and cemented together by calcareous matter
(as often happens on sea-beaches), and which subsequently had decayed, and
been dissolved by water, that must have penetrated through the calcareous
husks, without corroding them,--of which processes every stage could be
seen.): hence we must suppose that these layers, as well as certain vein-
like masses, have been formed by rain dissolving the calcareous matter and
re-precipitating it, as has happened at St. Helena. Each layer probably
marks a fresh surface, when the, now firmly cemented, particles existed as
loose sand. These layers are sometimes brecciated and re-cemented, as if
they had been broken by the slipping of the sand when soft. I did not find
a single fragment of a sea-shell; but bleached shells of the Helix melo, an
existing land species, abound in all the strata; and I likewise found
another Helix, and the case of an Oniscus.

The branches are absolutely undistinguishable in shape from the broken and
upright stumps of a thicket; their roots are often uncovered, and are seen
to diverge on all sides; here and there a branch lies prostrate. The
branches generally consist of the sandstone, rather firmer than the
surrounding matter, with the central parts filled, either with friable,
calcareous matter, or with a substalagmitic variety; this central part is
also frequently penetrated by linear crevices, sometimes, though rarely,
containing a trace of woody matter. These calcareous, branching bodies,
appear to have been formed by fine calcareous matter being washed into the
casts or cavities, left by the decay of branches and roots of thickets,
buried under drifted sand. The whole surface of the hill is now undergoing
disintegration, and hence the casts, which are compact and hard, are left
projecting. In calcareous sand at the Cape of Good Hope, I found the casts,
described by Abel, quite similar to these at Bald Head; but their centres
are often filled with black carbonaceous matter not yet removed. It is not
surprising, that the woody matter should have been almost entirely removed
from the casts on Bald Head; for it is certain, that many centuries must
have elapsed since the thickets were buried; at present, owing to the form
and height of the narrow promontory, no sand is drifted up, and the whole
surface, as I have remarked, is wearing away. We must, therefore, look back
to a period when the land stood lower, of which the French naturalists (See
M. Peron "Voyage" tome 1 page 204.) found evidence in upraised shells of
recent species, for the drifting on Bald Head of the calcareous and
quartzose sand, and the consequent embedment of the vegetable remains.
There was only one appearance which at first made me doubt concerning the
origin of the cast,--namely, that the finer roots from different stems
sometimes became united together into upright plates or veins; but when the
manner is borne in mind in which fine roots often fill up cracks in hard
earth, and that these roots would decay and leave hollows, as well as the
stems, there is no real difficulty in this case. Besides the calcareous
branches from the Cape of Good Hope, I have seen casts, of exactly the same
forms, from Madeira* and from Bermuda; at this latter place, the
surrounding calcareous rocks, judging from the specimens collected by
Lieutenant Nelson, are likewise similar, as is their subaerial formation.
Reflecting on the stratification of the deposit on Bald Head,--on the
irregularly alternating layers of substalagmitic rock,--on the uniformly
sized, and rounded particles, apparently of sea-shells and corals,--on the
abundance of land-shells throughout the mass,--and finally, on the absolute
resemblance of the calcareous casts, to the stumps, roots, and branches of
that kind of vegetation, which would grow on sand-hillocks, I think there
can be no reasonable doubt, notwithstanding the different opinion of some
authors, that a true view of their origin has been here given.

*(Dr. J. Macaulay has fully described ("Edinb. New Phil. Journ." volume 29
page 350) the casts from Madeira. He considers (differently from Mr. Smith
of Jordan Hill) these bodies to be corals, and the calcareous deposit to be
of subaqueous origin. His arguments chiefly rest (for his remarks on their
structure are vague) on the great quantity of the calcareous matter, and on
the casts containing animal matter, as shown by their evolving ammonia. Had
Dr. Macaulay seen the enormous masses of rolled particles of shells and
corals on the beach of Ascension, and especially on coral-reefs; and had he
reflected on the effects of long-continued, gentle winds, in drifting up
the finer particles, he would hardly have advanced the argument of
quantity, which is seldom trustworthy in geology. If the calcareous matter
has originated from disintegrated shells and corals, the presence of animal
matter is what might have been expected. Mr. Anderson analysed for Dr.
Macaulay part of a cast, and he found it composed of:--
Carbonate of lime......73.15
Silica.................11.90
Phosphate of lime.......8.81
Animal matter...........4.25
Sulphate of lime......a trace
                       98.11)

Calcareous deposits, like these of King George's Sound, are of vast extent
on the Australian shores. Dr. Fitton remarks, that "recent calcareous
breccia (by which term all these deposits are included) was found during
Baudin's voyage, over a space of no less than twenty-five degrees of
latitude and an equal extent of longitude, on the southern, western, and
north-western coasts." (For ample details on this formation consult Dr.
Fitton "Appendix to Captain King's Voyage." Dr. Fitton is inclined to
attribute a concretionary origin to the branching bodies: I may remark,
that I have seen in beds of sand in La Plata cylindrical stems which no
doubt thus originated; but they differed much in appearance from these at
Bald Head, and the other places above specified.) It appears also from M.
Peron, with whose observations and opinions on the origin of the calcareous
matter and branching casts mine entirely accord, that the deposit is
generally much more continuous than near King George's Sound. At Swan
River, Archdeacon Scott states that in one part it extends ten miles
inland. ("Proceedings of the Geolog. Soc." volume 1 page 320.) Captain
Wickham, moreover, informs me that during his late survey of the western
coast, the bottom of the sea, wherever the vessel anchored, was
ascertained, by crowbars being let down, to consist of white calcareous
matter. Hence it seems that along this coast, as at Bermuda and at Keeling
Atoll, submarine and subaerial deposits are contemporaneously in process of
formation, from the disintegration of marine organic bodies. The extent of
these deposits, considering their origin, is very striking; and they can be
compared in this respect only with the great coral-reefs of the Indian and
Pacific Oceans. In other parts of the world, for instance in South America,
there are SUPERFICIAL calcareous deposits of great extent, in which not a
trace of organic structure is discoverable; these observations would lead
to the inquiry, whether such deposits may not, also, have been formed from
disintegrated shells and corals.

CAPE OF GOOD HOPE.

After the accounts given by Barrow, Carmichael, Basil Hall, and W.B. Clarke
of the geology of this district, I shall confine myself to a few
observations on the junction of the three principal formations. The
fundamental rock is granite (In several places I observed in the granite,
small dark-coloured balls, composed of minute scales of black mica in a
tough basis. In another place, I found crystals of black schorl radiating
from a common centre. Dr. Andrew Smith found, in the interior parts of the
country, some beautiful specimens of granite, with silvery mica radiating
or rather branching, like moss, from central points. At the Geological
Society, there are specimens of granite with crystallised feldspar
branching and radiating in like manner.), overlaid by clay-slate: the
latter is generally hard, and glossy from containing minute scales of mica;
it alternates with, and passes into, beds of slightly crystalline,
feldspathic, slaty rock. This clay-slate is remarkable from being in some
places (as on the Lion's Rump) decomposed, even to the depth of twenty
feet, into a pale-coloured, sandstone-like rock, which has been mistaken, I
believe, by some observers, for a separate formation. I was guided by Dr.
Andrew Smith to a fine junction at Green Point between the granite and
clay-slate: the latter at the distance of a quarter of a mile from the
spot, where the granite appears on the beach (though, probably, the granite
is much nearer underground), becomes slightly more compact and crystalline.
At a less distance, some of the beds of clay-slate are of a homogeneous
texture, and obscurely striped with different zones of colour, whilst
others are obscurely spotted. Within a hundred yards of the first vein of
granite, the clay-slate consists of several varieties; some compact with a
tinge of purple, others glistening with numerous minute scales of mica and
imperfectly crystallised feldspar; some obscurely granular, others
porphyritic with small, elongated spots of a soft white mineral, which
being easily corroded, gives to this variety a vesicular appearance. Close
to the granite, the clay-slate is changed into a dark-coloured, laminated
rock, having a granular fracture, which is due to imperfect crystals of
feldspar, coated by minute, brilliant scales of mica.

The actual junction between the granitic and clay-slate districts extends
over a width of about two hundred yards, and consists of irregular masses
and of numerous dikes of granite, entangled and surrounded by the clay-
slate: most of the dikes range in a N.W. and S.E. line, parallel to the
cleavage of the slate. As we leave the junction, thin beds, and lastly,
mere films of the altered clay-slate are seen, quite isolated, as if
floating, in the coarsely crystallised granite; but although completely
detached, they all retain traces of the uniform N.W. and S.E. cleavage.
This fact has been observed in other similar cases, and has been advanced
by some eminent geologists (See M. Keilhau "Theory on Granite" translated
in the "Edinburgh New Philosophical Journal" volume 24 page 402.), as a
great difficulty on the ordinary theory, of granite having been injected
whilst liquified; but if we reflect on the probable state of the lower
surface of a laminated mass, like clay-slate, after having been violently
arched by a body of molten granite, we may conclude that it would be full
of fissures parallel to the planes of cleavage; and that these would be
filled with granite, so that wherever the fissures were close to each
other, mere parting layers or wedges of the slate would depend into the
granite. Should, therefore, the whole body of rock afterwards become worn
down and denuded, the lower ends of these dependent masses or wedges of
slate would be left quite isolated in the granite; yet they would retain
their proper lines of cleavage, from having been united, whilst the granite
was fluid, with a continuous covering of clay-slate.

Following, in company with Dr. A. Smith, the line of junction between the
granite and the slate, as it stretched inland, in a S.E. direction, we came
to a place, where the slate was converted into a fine-grained, perfectly
characterised gneiss, composed of yellow-brown granular feldspar, of
abundant black brilliant mica, and of few and thin laminae of quartz. From
the abundance of the mica in this gneiss, compared with the small quantity
and excessively minute scales, in which it exists in the glossy clay-slate,
we must conclude, that it has been here formed by the metamorphic action--a
circumstance doubted, under nearly similar circumstances, by some authors.
The laminae of the clay-slate are straight; and it was interesting to
observe, that as they assumed the character of gneiss, they became
undulatory with some of the smaller flexures angular, like the laminae of
many true metamorphic schists.

SANDSTONE FORMATION.

This formation makes the most imposing feature in the geology of Southern
Africa. The strata are in many parts horizontal, and attain a thickness of
about two thousand feet. The sandstone varies in character; it contains
little earthy matter, but is often stained with iron; some of the beds are
very fine-grained and quite white; others are as compact and homogeneous as
quartz rock. In some places I observed a breccia of quartz, with the
fragments almost dissolved in a siliceous paste. Broad veins of quartz,
often including large and perfect crystals, are very numerous; and it is
evident in nearly all the strata, that silica has been deposited from
solution in remarkable quantity. Many of the varieties of quartzite
appeared quite like metamorphic rocks; but from the upper strata being as
siliceous as the lower, and from the undisturbed junctions with the
granite, which in many places can be examined, I can hardly believe that
these sandstone-strata have been exposed to heat. (The Rev. W.B. Clarke,
however, states, to my surprise ("Geolog. Proceedings" volume 3 page 422),
that the sandstone in some parts is penetrated by granitic dikes: such
dikes must belong to an epoch altogether subsequent to that when the molten
granite acted on the clay-slate.) On the lines of junction between these
two great formations, I found in several places the granite decayed to the
depth of a few inches, and succeeded, either by a thin layer of ferruginous
shale, or by four or five inches in thickness of the re-cemented crystals
of the granite, on which the great pile of sandstone immediately rested.

Mr. Schomburgk has described ("Geographical Journal" volume 10 page 246.) a
great sandstone formation in Northern Brazil, resting on granite, and
resembling to a remarkable degree, in composition and in the external form
of the land, this formation of the Cape of Good Hope. The sandstones of the
great platforms of Eastern Australia, which also rest on granite, differ in
containing more earthy and less siliceous matter. No fossil remains have
been discovered in these three vast deposits. Finally, I may add that I did
not see any boulders of far-transported rocks at the Cape of Good Hope, or
on the eastern and western shores of Australia, or at Van Diemen's Land. In
the northern island of New Zealand, I noticed some large blocks of
greenstone, but whether their parent rock was far distant, I had no
opportunity of determining
