# Supplementary material for: Probing the Topological Properties of Complex Networks Modeling Short Written Texts
Source: PLoS One. 2015 Feb 26;10(2):e0118394. doi: 10.1371/journal.pone.0118394 (PMC4342245; doi:10.1371/journal.pone.0118394)
Supplement: S1 Dataset — (ZIP) [file pone.0118394.s001.zip › livros/anne_.txt]

Happy families are all alike; every unhappy family is unhappy in its own
way.

Everything was in confusion in the Oblonskys’ house. The wife had
discovered that the husband was carrying on an intrigue with a French
girl, who had been a governess in their family, and she had announced to
her husband that she could not go on living in the same house with him.
This position of affairs had now lasted three days, and not only the
husband and wife themselves, but all the members of their family and
household, were painfully conscious of it. Every person in the house
felt that there was no sense in their living together, and that the
stray people brought together by chance in any inn had more in common
with one another than they, the members of the family and household of
the Oblonskys. The wife did not leave her own room, the husband had not
been at home for three days. The children ran wild all over the house;
the English governess quarreled with the housekeeper, and wrote to a
friend asking her to look out for a new situation for her; the man-cook
had walked off the day before just at dinner time; the kitchen-maid, and
the coachman had given warning.

Three days after the quarrel, Prince Stepan Arkadyevitch Oblonsky—Stiva,
as he was called in the fashionable world—woke up at his usual hour,
that is, at eight o’clock in the morning, not in his wife’s bedroom, but
on the leather-covered sofa in his study. He turned over his stout,
well-cared-for person on the springy sofa, as though he would sink into
a long sleep again; he vigorously embraced the pillow on the other side
and buried his face in it; but all at once he jumped up, sat up on the
sofa, and opened his eyes.

"Yes, yes, how was it now?" he thought, going over his dream. "Now, how
was it? To be sure! Alabin was giving a dinner at Darmstadt; no, not
Darmstadt, but something American. Yes, but then, Darmstadt was in
America. Yes, Alabin was giving a dinner on glass tables, and the tables
sang, _Il mio tesoro_—not _Il mio tesoro_ though, but something better,
and there were some sort of little decanters on the table, and they were
women, too," he remembered.

Stepan Arkadyevitch’s eyes twinkled gaily, and he pondered with a smile.
"Yes, it was nice, very nice. There was a great deal more that was
delightful, only there’s no putting it into words, or even expressing it
in one’s thoughts awake." And noticing a gleam of light peeping in
beside one of the serge curtains, he cheerfully dropped his feet over
the edge of the sofa, and felt about with them for his slippers, a
present on his last birthday, worked for him by his wife on gold-colored
morocco. And, as he had done every day for the last nine years, he
stretched out his hand, without getting up, towards the place where his
dressing-gown always hung in his bedroom. And thereupon he suddenly
remembered that he was not sleeping in his wife’s room, but in his
study, and why: the smile vanished from his face, he knitted his brows.

"Ah, ah, ah! Oo!..." he muttered, recalling everything that had
happened. And again every detail of his quarrel with his wife was
present to his imagination, all the hopelessness of his position, and
worst of all, his own fault.

"Yes, she won’t forgive me, and she can’t forgive me. And the most awful
thing about it is that it’s all my fault—all my fault, though I’m not to
blame. That’s the point of the whole situation," he reflected. "Oh, oh,
oh!" he kept repeating in despair, as he remembered the acutely painful
sensations caused him by this quarrel.

Most unpleasant of all was the first minute when, on coming, happy and
good-humored, from the theater, with a huge pear in his hand for his
wife, he had not found his wife in the drawing-room, to his surprise had
not found her in the study either, and saw her at last in her bedroom
with the unlucky letter that revealed everything in her hand.

She, his Dolly, forever fussing and worrying over household details, and
limited in her ideas, as he considered, was sitting perfectly still with
the letter in her hand, looking at him with an expression of horror,
despair, and indignation.

"What’s this? this?" she asked, pointing to the letter.

And at this recollection, Stepan Arkadyevitch, as is so often the case,
was not so much annoyed at the fact itself as at the way in which he had
met his wife’s words.

There happened to him at that instant what does happen to people when
they are unexpectedly caught in something very disgraceful. He did not
succeed in adapting his face to the position in which he was placed
towards his wife by the discovery of his fault. Instead of being hurt,
denying, defending himself, begging forgiveness, instead of remaining
indifferent even—anything would have been better than what he did do—his
face utterly involuntarily (reflex spinal action, reflected Stepan
Arkadyevitch, who was fond of physiology)—utterly involuntarily assumed
its habitual, good-humored, and therefore idiotic smile.

This idiotic smile he could not forgive himself. Catching sight of that
smile, Dolly shuddered as though at physical pain, broke out with her
characteristic heat into a flood of cruel words, and rushed out of the
room. Since then she had refused to see her husband.

"It’s that idiotic smile that’s to blame for it all," thought Stepan
Arkadyevitch.

"But what’s to be done? What’s to be done?" he said to himself in
despair, and found no answer.


Chapter 2


Stepan Arkadyevitch was a truthful man in his relations with himself. He
was incapable of deceiving himself and persuading himself that he
repented of his conduct. He could not at this date repent of the fact
that he, a handsome, susceptible man of thirty-four, was not in love
with his wife, the mother of five living and two dead children, and only
a year younger than himself. All he repented of was that he had not
succeeded better in hiding it from his wife. But he felt all the
difficulty of his position and was sorry for his wife, his children, and
himself. Possibly he might have managed to conceal his sins better from
his wife if he had anticipated that the knowledge of them would have had
such an effect on her. He had never clearly thought out the subject, but
he had vaguely conceived that his wife must long ago have suspected him
of being unfaithful to her, and shut her eyes to the fact. He had even
supposed that she, a worn-out woman no longer young or good-looking, and
in no way remarkable or interesting, merely a good mother, ought from a
sense of fairness to take an indulgent view. It had turned out quite the
other way.

"Oh, it’s awful! oh dear, oh dear! awful!" Stepan Arkadyevitch kept
repeating to himself, and he could think of nothing to be done. "And how
well things were going up till now! how well we got on! She was
contented and happy in her children; I never interfered with her in
anything; I let her manage the children and the house just as she liked.
It’s true it’s bad _her_ having been a governess in our house. That’s
bad! There’s something common, vulgar, in flirting with one’s governess.
But what a governess!" (He vividly recalled the roguish black eyes of
Mlle. Roland and her smile.) "But after all, while she was in the house,
I kept myself in hand. And the worst of it all is that she’s already ...
it seems as if ill-luck would have it so! Oh, oh! But what, what is to
be done?"

There was no solution, but that universal solution which life gives to
all questions, even the most complex and insoluble. That answer is: one
must live in the needs of the day—that is, forget oneself. To forget
himself in sleep was impossible now, at least till nighttime; he could
not go back now to the music sung by the decanter-women; so he must
forget himself in the dream of daily life.

"Then we shall see," Stepan Arkadyevitch said to himself, and getting up
he put on a gray dressing-gown lined with blue silk, tied the tassels in
a knot, and, drawing a deep breath of air into his broad, bare chest, he
walked to the window with his usual confident step, turning out his feet
that carried his full frame so easily. He pulled up the blind and rang
the bell loudly. It was at once answered by the appearance of an old
friend, his valet, Matvey, carrying his clothes, his boots, and a
telegram. Matvey was followed by the barber with all the necessaries for
shaving.

"Are there any papers from the office?" asked Stepan Arkadyevitch,
taking the telegram and seating himself at the looking-glass.

"On the table," replied Matvey, glancing with inquiring sympathy at his
master; and, after a short pause, he added with a sly smile, "They’ve
sent from the carriage-jobbers."

Stepan Arkadyevitch made no reply, he merely glanced at Matvey in the
looking-glass. In the glance, in which their eyes met in the
looking-glass, it was clear that they understood one another. Stepan
Arkadyevitch’s eyes asked: "Why do you tell me that? don’t you know?"

Matvey put his hands in his jacket pockets, thrust out one leg, and
gazed silently, good-humoredly, with a faint smile, at his master.

"I told them to come on Sunday, and till then not to trouble you or
themselves for nothing," he said. He had obviously prepared the sentence
beforehand.

Stepan Arkadyevitch saw Matvey wanted to make a joke and attract
attention to himself. Tearing open the telegram, he read it through,
guessing at the words, misspelt as they always are in telegrams, and his
face brightened.

"Matvey, my sister Anna Arkadyevna will be here tomorrow," he said,
checking for a minute the sleek, plump hand of the barber, cutting a
pink path through his long, curly whiskers.

"Thank God!" said Matvey, showing by this response that he, like his
master, realized the significance of this arrival—that is, that Anna
Arkadyevna, the sister he was so fond of, might bring about a
reconciliation between husband and wife.

"Alone, or with her husband?" inquired Matvey.

Stepan Arkadyevitch could not answer, as the barber was at work on his
upper lip, and he raised one finger. Matvey nodded at the looking-glass.

"Alone. Is the room to be got ready upstairs?"

"Inform Darya Alexandrovna: where she orders."

"Darya Alexandrovna?" Matvey repeated, as though in doubt.

"Yes, inform her. Here, take the telegram; give it to her, and then do
what she tells you."

"You want to try it on," Matvey understood, but he only said, "Yes sir."

Stepan Arkadyevitch was already washed and combed and ready to be
dressed, when Matvey, stepping deliberately in his creaky boots, came
back into the room with the telegram in his hand. The barber had gone.

"Darya Alexandrovna told me to inform you that she is going away. Let
him do—that is you—do as he likes," he said, laughing only with his
eyes, and putting his hands in his pockets, he watched his master with
his head on one side. Stepan Arkadyevitch was silent a minute. Then a
good-humored and rather pitiful smile showed itself on his handsome
face.

"Eh, Matvey?" he said, shaking his head.

"It’s all right, sir; she will come round," said Matvey.

"Come round?"

"Yes, sir."

"Do you think so? Who’s there?" asked Stepan Arkadyevitch, hearing the
rustle of a woman’s dress at the door.

"It’s I," said a firm, pleasant, woman’s voice, and the stern,
pockmarked face of Matrona Philimonovna, the nurse, was thrust in at the
doorway.

"Well, what is it, Matrona?" queried Stepan Arkadyevitch, going up to
her at the door.

Although Stepan Arkadyevitch was completely in the wrong as regards his
wife, and was conscious of this himself, almost every one in the house
(even the nurse, Darya Alexandrovna’s chief ally) was on his side.

"Well, what now?" he asked disconsolately.

"Go to her, sir; own your fault again. Maybe God will aid you. She is
suffering so, it’s sad to see her; and besides, everything in the house
is topsy-turvy. You must have pity, sir, on the children. Beg her
forgiveness, sir. There’s no help for it! One must take the
consequences..."

"But she won’t see me."

"You do your part. God is merciful; pray to God, sir, pray to God."

"Come, that’ll do, you can go," said Stepan Arkadyevitch, blushing
suddenly. "Well now, do dress me." He turned to Matvey and threw off his
dressing-gown decisively.

Matvey was already holding up the shirt like a horse’s collar, and,
blowing off some invisible speck, he slipped it with obvious pleasure
over the well-groomed body of his master.


Chapter 3


When he was dressed, Stepan Arkadyevitch sprinkled some scent on
himself, pulled down his shirt-cuffs, distributed into his pockets his
cigarettes, pocketbook, matches, and watch with its double chain and
seals, and shaking out his handkerchief, feeling himself clean,
fragrant, healthy, and physically at ease, in spite of his unhappiness,
he walked with a slight swing on each leg into the dining-room, where
coffee was already waiting for him, and beside the coffee, letters and
papers from the office.

He read the letters. One was very unpleasant, from a merchant who was
buying a forest on his wife’s property. To sell this forest was
absolutely essential; but at present, until he was reconciled with his
wife, the subject could not be discussed. The most unpleasant thing of
all was that his pecuniary interests should in this way enter into the
question of his reconciliation with his wife. And the idea that he might
be led on by his interests, that he might seek a reconciliation with his
wife on account of the sale of the forest—that idea hurt him.

When he had finished his letters, Stepan Arkadyevitch moved the
office-papers close to him, rapidly looked through two pieces of
business, made a few notes with a big pencil, and pushing away the
papers, turned to his coffee. As he sipped his coffee, he opened a still
damp morning paper, and began reading it.

Stepan Arkadyevitch took in and read a liberal paper, not an extreme
one, but one advocating the views held by the majority. And in spite of
the fact that science, art, and politics had no special interest for
him, he firmly held those views on all these subjects which were held by
the majority and by his paper, and he only changed them when the
majority changed them—or, more strictly speaking, he did not change
them, but they imperceptibly changed of themselves within him.

Stepan Arkadyevitch had not chosen his political opinions or his views;
these political opinions and views had come to him of themselves, just
as he did not choose the shapes of his hat and coat, but simply took
those that were being worn. And for him, living in a certain
society—owing to the need, ordinarily developed at years of discretion,
for some degree of mental activity—to have views was just as
indispensable as to have a hat. If there was a reason for his preferring
liberal to conservative views, which were held also by many of his
circle, it arose not from his considering liberalism more rational, but
from its being in closer accordance with his manner of life. The liberal
party said that in Russia everything is wrong, and certainly Stepan
Arkadyevitch had many debts and was decidedly short of money. The
liberal party said that marriage is an institution quite out of date,
and that it needs reconstruction; and family life certainly afforded
Stepan Arkadyevitch little gratification, and forced him into lying and
hypocrisy, which was so repulsive to his nature. The liberal party said,
or rather allowed it to be understood, that religion is only a curb to
keep in check the barbarous classes of the people; and Stepan
Arkadyevitch could not get through even a short service without his legs
aching from standing up, and could never make out what was the object of
all the terrible and high-flown language about another world when life
might be so very amusing in this world. And with all this, Stepan
Arkadyevitch, who liked a joke, was fond of puzzling a plain man by
saying that if he prided himself on his origin, he ought not to stop at
Rurik and disown the first founder of his family—the monkey. And so
Liberalism had become a habit of Stepan Arkadyevitch’s, and he liked his
newspaper, as he did his cigar after dinner, for the slight fog it
diffused in his brain. He read the leading article, in which it was
maintained that it was quite senseless in our day to raise an outcry
that radicalism was threatening to swallow up all conservative elements,
and that the government ought to take measures to crush the
revolutionary hydra; that, on the contrary, "in our opinion the danger
lies not in that fantastic revolutionary hydra, but in the obstinacy of
traditionalism clogging progress," etc., etc. He read another article,
too, a financial one, which alluded to Bentham and Mill, and dropped
some innuendoes reflecting on the ministry. With his characteristic
quickwittedness he caught the drift of each innuendo, divined whence it
came, at whom and on what ground it was aimed, and that afforded him, as
it always did, a certain satisfaction. But today that satisfaction was
embittered by Matrona Philimonovna’s advice and the unsatisfactory state
of the household. He read, too, that Count Beist was rumored to have
left for Wiesbaden, and that one need have no more gray hair, and of the
sale of a light carriage, and of a young person seeking a situation; but
these items of information did not give him, as usual, a quiet, ironical
gratification. Having finished the paper, a second cup of coffee and a
roll and butter, he got up, shaking the crumbs of the roll off his
waistcoat; and, squaring his broad chest, he smiled joyously: not
because there was anything particularly agreeable in his mind—the joyous
smile was evoked by a good digestion.

But this joyous smile at once recalled everything to him, and he grew
thoughtful.

Two childish voices (Stepan Arkadyevitch recognized the voices of
Grisha, his youngest boy, and Tanya, his eldest girl) were heard outside
the door. They were carrying something, and dropped it.

"I told you not to sit passengers on the roof," said the little girl in
English; "there, pick them up!"

"Everything’s in confusion," thought Stepan Arkadyevitch; "there are the
children running about by themselves." And going to the door, he called
them. They threw down the box, that represented a train, and came in to
their father.

The little girl, her father’s favorite, ran up boldly, embraced him, and
hung laughingly on his neck, enjoying as she always did the smell of
scent that came from his whiskers. At last the little girl kissed his
face, which was flushed from his stooping posture and beaming with
tenderness, loosed her hands, and was about to run away again; but her
father held her back.

"How is mamma?" he asked, passing his hand over his daughter’s smooth,
soft little neck. "Good morning," he said, smiling to the boy, who had
come up to greet him. He was conscious that he loved the boy less, and
always tried to be fair; but the boy felt it, and did not respond with a
smile to his father’s chilly smile.

"Mamma? She is up," answered the girl.

Stepan Arkadyevitch sighed. "That means that she’s not slept again all
night," he thought.

"Well, is she cheerful?"

The little girl knew that there was a quarrel between her father and
mother, and that her mother could not be cheerful, and that her father
must be aware of this, and that he was pretending when he asked about it
so lightly. And she blushed for her father. He at once perceived it, and
blushed too.

"I don’t know," she said. "She did not say we must do our lessons, but
she said we were to go for a walk with Miss Hoole to grandmamma’s."

"Well, go, Tanya, my darling. Oh, wait a minute, though," he said, still
holding her and stroking her soft little hand.

He took off the mantelpiece, where he had put it yesterday, a little box
of sweets, and gave her two, picking out her favorites, a chocolate and
a fondant.

"For Grisha?" said the little girl, pointing to the chocolate.

"Yes, yes." And still stroking her little shoulder, he kissed her on the
roots of her hair and neck, and let her go.

"The carriage is ready," said Matvey; "but there’s some one to see you
with a petition."

"Been here long?" asked Stepan Arkadyevitch.

"Half an hour."

"How many times have I told you to tell me at once?"

"One must let you drink your coffee in peace, at least," said Matvey, in
the affectionately gruff tone with which it was impossible to be angry.

"Well, show the person up at once," said Oblonsky, frowning with
vexation.

The petitioner, the widow of a staff captain Kalinin, came with a
request impossible and unreasonable; but Stepan Arkadyevitch, as he
generally did, made her sit down, heard her to the end attentively
without interrupting her, and gave her detailed advice as to how and to
whom to apply, and even wrote her, in his large, sprawling, good and
legible hand, a confident and fluent little note to a personage who
might be of use to her. Having got rid of the staff captain’s widow,
Stepan Arkadyevitch took his hat and stopped to recollect whether he had
forgotten anything. It appeared that he had forgotten nothing except
what he wanted to forget—his wife.

"Ah, yes!" He bowed his head, and his handsome face assumed a harassed
expression. "To go, or not to go!" he said to himself; and an inner
voice told him he must not go, that nothing could come of it but
falsity; that to amend, to set right their relations was impossible,
because it was impossible to make her attractive again and able to
inspire love, or to make him an old man, not susceptible to love. Except
deceit and lying nothing could come of it now; and deceit and lying were
opposed to his nature.

"It must be some time, though: it can’t go on like this," he said,
trying to give himself courage. He squared his chest, took out a
cigarette, took two whiffs at it, flung it into a mother-of-pearl
ashtray, and with rapid steps walked through the drawing room, and
opened the other door into his wife’s bedroom.


Chapter 4


Darya Alexandrovna, in a dressing jacket, and with her now scanty, once
luxuriant and beautiful hair fastened up with hairpins on the nape of
her neck, with a sunken, thin face and large, startled eyes, which
looked prominent from the thinness of her face, was standing among a
litter of all sorts of things scattered all over the room, before an
open bureau, from which she was taking something. Hearing her husband’s
steps, she stopped, looking towards the door, and trying assiduously to
give her features a severe and contemptuous expression. She felt she was
afraid of him, and afraid of the coming interview. She was just
attempting to do what she had attempted to do ten times already in these
last three days—to sort out the children’s things and her own, so as to
take them to her mother’s—and again she could not bring herself to do
this; but now again, as each time before, she kept saying to herself,
"that things cannot go on like this, that she must take some step" to
punish him, put him to shame, avenge on him some little part at least of
the suffering he had caused her. She still continued to tell herself
that she should leave him, but she was conscious that this was
impossible; it was impossible because she could not get out of the habit
of regarding him as her husband and loving him. Besides this, she
realized that if even here in her own house she could hardly manage to
look after her five children properly, they would be still worse off
where she was going with them all. As it was, even in the course of
these three days, the youngest was unwell from being given unwholesome
soup, and the others had almost gone without their dinner the day
before. She was conscious that it was impossible to go away; but,
cheating herself, she went on all the same sorting out her things and
pretending she was going.

Seeing her husband, she dropped her hands into the drawer of the bureau
as though looking for something, and only looked round at him when he
had come quite up to her. But her face, to which she tried to give a
severe and resolute expression, betrayed bewilderment and suffering.

"Dolly!" he said in a subdued and timid voice. He bent his head towards
his shoulder and tried to look pitiful and humble, but for all that he
was radiant with freshness and health. In a rapid glance she scanned his
figure that beamed with health and freshness. "Yes, he is happy and
content!" she thought; "while I.... And that disgusting good nature,
which every one likes him for and praises—I hate that good nature of
his," she thought. Her mouth stiffened, the muscles of the cheek
contracted on the right side of her pale, nervous face.

"What do you want?" she said in a rapid, deep, unnatural voice.

"Dolly!" he repeated, with a quiver in his voice. "Anna is coming
today."

"Well, what is that to me? I can’t see her!" she cried.

"But you must, really, Dolly..."

"Go away, go away, go away!" she shrieked, not looking at him, as though
this shriek were called up by physical pain.

Stepan Arkadyevitch could be calm when he thought of his wife, he could
hope that she would _come round_, as Matvey expressed it, and could
quietly go on reading his paper and drinking his coffee; but when he saw
her tortured, suffering face, heard the tone of her voice, submissive to
fate and full of despair, there was a catch in his breath and a lump in
his throat, and his eyes began to shine with tears.

"My God! what have I done? Dolly! For God’s sake!.... You know...." He
could not go on; there was a sob in his throat.

She shut the bureau with a slam, and glanced at him.

"Dolly, what can I say?.... One thing: forgive... Remember, cannot nine
years of my life atone for an instant...."

She dropped her eyes and listened, expecting what he would say, as it
were beseeching him in some way or other to make her believe
differently.

"—instant of passion?" he said, and would have gone on, but at that
word, as at a pang of physical pain, her lips stiffened again, and again
the muscles of her right cheek worked.

"Go away, go out of the room!" she shrieked still more shrilly, "and
don’t talk to me of your passion and your loathsomeness."

She tried to go out, but tottered, and clung to the back of a chair to
support herself. His face relaxed, his lips swelled, his eyes were
swimming with tears.

"Dolly!" he said, sobbing now; "for mercy’s sake, think of the children;
they are not to blame! I am to blame, and punish me, make me expiate my
fault. Anything I can do, I am ready to do anything! I am to blame, no
words can express how much I am to blame! But, Dolly, forgive me!"

She sat down. He listened to her hard, heavy breathing, and he was
unutterably sorry for her. She tried several times to begin to speak,
but could not. He waited.

"You remember the children, Stiva, to play with them; but I remember
them, and know that this means their ruin," she said—obviously one of
the phrases she had more than once repeated to herself in the course of
the last few days.

She had called him "Stiva," and he glanced at her with gratitude, and
moved to take her hand, but she drew back from him with aversion.

"I think of the children, and for that reason I would do anything in the
world to save them, but I don’t myself know how to save them. By taking
them away from their father, or by leaving them with a vicious
father—yes, a vicious father.... Tell me, after what ... has happened,
can we live together? Is that possible? Tell me, eh, is it possible?"
she repeated, raising her voice, "after my husband, the father of my
children, enters into a love affair with his own children’s governess?"

"But what could I do? what could I do?" he kept saying in a pitiful
voice, not knowing what he was saying, as his head sank lower and lower.

"You are loathsome to me, repulsive!" she shrieked, getting more and
more heated. "Your tears mean nothing! You have never loved me; you have
neither heart nor honorable feeling! You are hateful to me, disgusting,
a stranger—yes, a complete stranger!" With pain and wrath she uttered
the word so terrible to herself—_stranger_.

He looked at her, and the fury expressed in her face alarmed and amazed
him. He did not understand how his pity for her exasperated her. She saw
in him sympathy for her, but not love. "No, she hates me. She will not
forgive me," he thought.

"It is awful! awful!" he said.

At that moment in the next room a child began to cry; probably it had
fallen down. Darya Alexandrovna listened, and her face suddenly
softened.

She seemed to be pulling herself together for a few seconds, as though
she did not know where she was, and what she was doing, and getting up
rapidly, she moved towards the door.

"Well, she loves my child," he thought, noticing the change of her face
at the child’s cry, "my child: how can she hate me?"

"Dolly, one word more," he said, following her.

"If you come near me, I will call in the servants, the children! They
may all know you are a scoundrel! I am going away at once, and you may
live here with your mistress!"

And she went out, slamming the door.

Stepan Arkadyevitch sighed, wiped his face, and with a subdued tread
walked out of the room. "Matvey says she will come round; but how? I
don’t see the least chance of it. Ah, oh, how horrible it is! And how
vulgarly she shouted," he said to himself, remembering her shriek and
the words—"scoundrel" and "mistress." "And very likely the maids were
listening! Horribly vulgar! horrible!" Stepan Arkadyevitch stood a few
seconds alone, wiped his face, squared his chest, and walked out of the
room.

It was Friday, and in the dining room the German watchmaker was winding
up the clock. Stepan Arkadyevitch remembered his joke about this
punctual, bald watchmaker, "that the German was wound up for a whole
lifetime himself, to wind up watches," and he smiled. Stepan
Arkadyevitch was fond of a joke: "And maybe she will come round! That’s
a good expression, ‘_come round,_’" he thought. "I must repeat that."

"Matvey!" he shouted. "Arrange everything with Darya in the sitting room
for Anna Arkadyevna," he said to Matvey when he came in.

"Yes, sir."

Stepan Arkadyevitch put on his fur coat and went out onto the steps.

"You won’t dine at home?" said Matvey, seeing him off.

"That’s as it happens. But here’s for the housekeeping," he said, taking
ten roubles from his pocketbook. "That’ll be enough."

"Enough or not enough, we must make it do," said Matvey, slamming the
carriage door and stepping back onto the steps.

Darya Alexandrovna meanwhile having pacified the child, and knowing from
the sound of the carriage that he had gone off, went back again to her
bedroom. It was her solitary refuge from the household cares which
crowded upon her directly she went out from it. Even now, in the short
time she had been in the nursery, the English governess and Matrona
Philimonovna had succeeded in putting several questions to her, which
did not admit of delay, and which only she could answer: "What were the
children to put on for their walk? Should they have any milk? Should not
a new cook be sent for?"

"Ah, let me alone, let me alone!" she said, and going back to her
bedroom she sat down in the same place as she had sat when talking to
her husband, clasping tightly her thin hands with the rings that slipped
down on her bony fingers, and fell to going over in her memory all the
conversation. "He has gone! But has he broken it off with her?" she
thought. "Can it be he sees her? Why didn’t I ask him! No, no,
reconciliation is impossible. Even if we remain in the same house, we
are strangers—strangers forever!" She repeated again with special
significance the word so dreadful to her. "And how I loved him! my God,
how I loved him!.... How I loved him! And now don’t I love him? Don’t I
love him more than before? The most horrible thing is," she began, but
did not finish her thought, because Matrona Philimonovna put her head in
at the door.

"Let us send for my brother," she said; "he can get a dinner anyway, or
we shall have the children getting nothing to eat till six again, like
yesterday."

"Very well, I will come directly and see about it. But did you send for
some new milk?"

And Darya Alexandrovna plunged into the duties of the day, and drowned
her grief in them for a time.


Chapter 5


Stepan Arkadyevitch had learned easily at school, thanks to his
excellent abilities, but he had been idle and mischievous, and therefore
was one of the lowest in his class. But in spite of his habitually
dissipated mode of life, his inferior grade in the service, and his
comparative youth, he occupied the honorable and lucrative position of
president of one of the government boards at Moscow. This post he had
received through his sister Anna’s husband, Alexey Alexandrovitch
Karenin, who held one of the most important positions in the ministry to
whose department the Moscow office belonged. But if Karenin had not got
his brother-in-law this berth, then through a hundred other
personages—brothers, sisters, cousins, uncles, and aunts—Stiva Oblonsky
would have received this post, or some other similar one, together with
the salary of six thousand absolutely needful for him, as his affairs,
in spite of his wife’s considerable property, were in an embarrassed
condition.

Half Moscow and Petersburg were friends and relations of Stepan
Arkadyevitch. He was born in the midst of those who had been and are the
powerful ones of this world. One-third of the men in the government, the
older men, had been friends of his father’s, and had known him in
petticoats; another third were his intimate chums, and the remainder
were friendly acquaintances. Consequently the distributors of earthly
blessings in the shape of places, rents, shares, and such, were all his
friends, and could not overlook one of their own set; and Oblonsky had
no need to make any special exertion to get a lucrative post. He had
only not to refuse things, not to show jealousy, not to be quarrelsome
or take offense, all of which from his characteristic good nature he
never did. It would have struck him as absurd if he had been told that
he would not get a position with the salary he required, especially as
he expected nothing out of the way; he only wanted what the men of his
own age and standing did get, and he was no worse qualified for
performing duties of the kind than any other man.

Stepan Arkadyevitch was not merely liked by all who knew him for his
good humor, but for his bright disposition, and his unquestionable
honesty. In him, in his handsome, radiant figure, his sparkling eyes,
black hair and eyebrows, and the white and red of his face, there was
something which produced a physical effect of kindliness and good humor
on the people who met him. "Aha! Stiva! Oblonsky! Here he is!" was
almost always said with a smile of delight on meeting him. Even though
it happened at times that after a conversation with him it seemed that
nothing particularly delightful had happened, the next day, and the
next, every one was just as delighted at meeting him again.

After filling for three years the post of president of one of the
government boards at Moscow, Stepan Arkadyevitch had won the respect, as
well as the liking, of his fellow-officials, subordinates, and
superiors, and all who had had business with him. The principal
qualities in Stepan Arkadyevitch which had gained him this universal
respect in the service consisted, in the first place, of his extreme
indulgence for others, founded on a consciousness of his own
shortcomings; secondly, of his perfect liberalism—not the liberalism he
read of in the papers, but the liberalism that was in his blood, in
virtue of which he treated all men perfectly equally and exactly the
same, whatever their fortune or calling might be; and thirdly—the most
important point—his complete indifference to the business in which he
was engaged, in consequence of which he was never carried away, and
never made mistakes.

On reaching the offices of the board, Stepan Arkadyevitch, escorted by a
deferential porter with a portfolio, went into his little private room,
put on his uniform, and went into the boardroom. The clerks and copyists
all rose, greeting him with good-humored deference. Stepan Arkadyevitch
moved quickly, as ever, to his place, shook hands with his colleagues,
and sat down. He made a joke or two, and talked just as much as was
consistent with due decorum, and began work. No one knew better than
Stepan Arkadyevitch how to hit on the exact line between freedom,
simplicity, and official stiffness necessary for the agreeable conduct
of business. A secretary, with the good-humored deference common to
every one in Stepan Arkadyevitch’s office, came up with papers, and
began to speak in the familiar and easy tone which had been introduced
by Stepan Arkadyevitch.

"We have succeeded in getting the information from the government
department of Penza. Here, would you care?...."

"You’ve got them at last?" said Stepan Arkadyevitch, laying his finger
on the paper. "Now, gentlemen...."

And the sitting of the board began.

"If they knew," he thought, bending his head with a significant air as
he listened to the report, "what a guilty little boy their president was
half an hour ago." And his eyes were laughing during the reading of the
report. Till two o’clock the sitting would go on without a break, and at
two o’clock there would be an interval and luncheon.

It was not yet two, when the large glass doors of the boardroom suddenly
opened and someone came in.

All the officials sitting on the further side under the portrait of the
Tsar and the eagle, delighted at any distraction, looked round at the
door; but the doorkeeper standing at the door at once drove out the
intruder, and closed the glass door after him.

When the case had been read through, Stepan Arkadyevitch got up and
stretched, and by way of tribute to the liberalism of the times took out
a cigarette in the boardroom and went into his private room. Two of the
members of the board, the old veteran in the service, Nikitin, and the
_Kammerjunker Grinevitch_, went in with him.

"We shall have time to finish after lunch," said Stepan Arkadyevitch.

"To be sure we shall!" said Nikitin.

"A pretty sharp fellow this Fomin must be," said Grinevitch of one of
the persons taking part in the case they were examining.

Stepan Arkadyevitch frowned at Grinevitch’s words, giving him thereby to
understand that it was improper to pass judgment prematurely, and made
him no reply.

"Who was that came in?" he asked the doorkeeper.

"Someone, your excellency, crept in without permission directly my back
was turned. He was asking for you. I told him: when the members come
out, then...."

"Where is he?"

"Maybe he’s gone into the passage, but here he comes anyway. That is
he," said the doorkeeper, pointing to a strongly built, broad-shouldered
man with a curly beard, who, without taking off his sheepskin cap, was
running lightly and rapidly up the worn steps of the stone staircase.
One of the members going down—a lean official with a portfolio—stood out
of his way and looked disapprovingly at the legs of the stranger, then
glanced inquiringly at Oblonsky.

Stepan Arkadyevitch was standing at the top of the stairs. His
good-naturedly beaming face above the embroidered collar of his uniform
beamed more than ever when he recognized the man coming up.

"Why, it’s actually you, Levin, at last!" he said with a friendly
mocking smile, scanning Levin as he approached. "How is it you have
deigned to look me up in this den?" said Stepan Arkadyevitch, and not
content with shaking hands, he kissed his friend. "Have you been here
long?"

"I have just come, and very much wanted to see you," said Levin, looking
shyly and at the same time angrily and uneasily around.

"Well, let’s go into my room," said Stepan Arkadyevitch, who knew his
friend’s sensitive and irritable shyness, and, taking his arm, he drew
him along, as though guiding him through dangers.

Stepan Arkadyevitch was on familiar terms with almost all his
acquaintances, and called almost all of them by their Christian names:
old men of sixty, boys of twenty, actors, ministers, merchants, and
adjutant-generals, so that many of his intimate chums were to be found
at the extreme ends of the social ladder, and would have been very much
surprised to learn that they had, through the medium of Oblonsky,
something in common. He was the familiar friend of everyone with whom he
took a glass of champagne, and he took a glass of champagne with
everyone, and when in consequence he met any of his disreputable chums,
as he used in joke to call many of his friends, in the presence of his
subordinates, he well knew how, with his characteristic tact, to
diminish the disagreeable impression made on them. Levin was not a
disreputable chum, but Oblonsky, with his ready tact, felt that Levin
fancied he might not care to show his intimacy with him before his
subordinates, and so he made haste to take him off into his room.

Levin was almost of the same age as Oblonsky; their intimacy did not
rest merely on champagne. Levin had been the friend and companion of his
early youth. They were fond of one another in spite of the difference of
their characters and tastes, as friends are fond of one another who have
been together in early youth. But in spite of this, each of them—as is
often the way with men who have selected careers of different
kinds—though in discussion he would even justify the other’s career, in
his heart despised it. It seemed to each of them that the life he led
himself was the only real life, and the life led by his friend was a
mere phantasm. Oblonsky could not restrain a slight mocking smile at the
sight of Levin. How often he had seen him come up to Moscow from the
country where he was doing something, but what precisely Stepan
Arkadyevitch could never quite make out, and indeed he took no interest
in the matter. Levin arrived in Moscow always excited and in a hurry,
rather ill at ease and irritated by his own want of ease, and for the
most part with a perfectly new, unexpected view of things. Stepan
Arkadyevitch laughed at this, and liked it. In the same way Levin in his
heart despised the town mode of life of his friend, and his official
duties, which he laughed at, and regarded as trifling. But the
difference was that Oblonsky, as he was doing the same as every one did,
laughed complacently and good-humoredly, while Levin laughed without
complacency and sometimes angrily.

"We have long been expecting you," said Stepan Arkadyevitch, going into
his room and letting Levin’s hand go as though to show that here all
danger was over. "I am very, very glad to see you," he went on. "Well,
how are you? Eh? When did you come?"

Levin was silent, looking at the unknown faces of Oblonsky’s two
companions, and especially at the hand of the elegant Grinevitch, which
had such long white fingers, such long yellow filbert-shaped nails, and
such huge shining studs on the shirt-cuff, that apparently they absorbed
all his attention, and allowed him no freedom of thought. Oblonsky
noticed this at once, and smiled.

"Ah, to be sure, let me introduce you," he said. "My colleagues: Philip
Ivanitch Nikitin, Mihail Stanislavitch Grinevitch"—and turning to
Levin—"a district councilor, a modern district councilman, a gymnast who
lifts thirteen stone with one hand, a cattle-breeder and sportsman, and
my friend, Konstantin Dmitrievitch Levin, the brother of Sergey
Ivanovitch Koznishev."

"Delighted," said the veteran.

"I have the honor of knowing your brother, Sergey Ivanovitch," said
Grinevitch, holding out his slender hand with its long nails.

Levin frowned, shook hands coldly, and at once turned to Oblonsky.
Though he had a great respect for his half-brother, an author well known
to all Russia, he could not endure it when people treated him not as
Konstantin Levin, but as the brother of the celebrated Koznishev.

"No, I am no longer a district councilor. I have quarreled with them
all, and don’t go to the meetings any more," he said, turning to
Oblonsky.

"You’ve been quick about it!" said Oblonsky with a smile. "But how?
why?"

"It’s a long story. I will tell you some time," said Levin, but he began
telling him at once. "Well, to put it shortly, I was convinced that
nothing was really done by the district councils, or ever could be," he
began, as though some one had just insulted him. "On one side it’s a
plaything; they play at being a parliament, and I’m neither young enough
nor old enough to find amusement in playthings; and on the other side"
(he stammered) "it’s a means for the coterie of the district to make
money. Formerly they had wardships, courts of justice, now they have the
district council—not in the form of bribes, but in the form of unearned
salary," he said, as hotly as though someone of those present had
opposed his opinion.

"Aha! You’re in a new phase again, I see—a conservative," said Stepan
Arkadyevitch. "However, we can go into that later."

"Yes, later. But I wanted to see you," said Levin, looking with hatred
at Grinevitch’s hand.

Stepan Arkadyevitch gave a scarcely perceptible smile.

"How was it you used to say you would never wear European dress again?"
he said, scanning his new suit, obviously cut by a French tailor. "Ah! I
see: a new phase."

Levin suddenly blushed, not as grown men blush, slightly, without being
themselves aware of it, but as boys blush, feeling that they are
ridiculous through their shyness, and consequently ashamed of it and
blushing still more, almost to the point of tears. And it was so strange
to see this sensible, manly face in such a childish plight, that
Oblonsky left off looking at him.

"Oh, where shall we meet? You know I want very much to talk to you,"
said Levin.

Oblonsky seemed to ponder.

"I’ll tell you what: let’s go to Gurin’s to lunch, and there we can
talk. I am free till three."

"No," answered Levin, after an instant’s thought, "I have got to go on
somewhere else."

"All right, then, let’s dine together."

"Dine together? But I have nothing very particular, only a few words to
say, and a question I want to ask you, and we can have a talk
afterwards."

"Well, say the few words, then, at once, and we’ll gossip after dinner."

"Well, it’s this," said Levin; "but it’s of no importance, though."

His face all at once took an expression of anger from the effort he was
making to surmount his shyness.

"What are the Shtcherbatskys doing? Everything as it used to be?" he
said.

Stepan Arkadyevitch, who had long known that Levin was in love with his
sister-in-law, Kitty, gave a hardly perceptible smile, and his eyes
sparkled merrily.

"You said a few words, but I can’t answer in a few words, because....
Excuse me a minute..."

A secretary came in, with respectful familiarity and the modest
consciousness, characteristic of every secretary, of superiority to his
chief in the knowledge of their business; he went up to Oblonsky with
some papers, and began, under pretense of asking a question, to explain
some objection. Stepan Arkadyevitch, without hearing him out, laid his
hand genially on the secretary’s sleeve.

"No, you do as I told you," he said, softening his words with a smile,
and with a brief explanation of his view of the matter he turned away
from the papers, and said: "So do it that way, if you please, Zahar
Nikititch."

The secretary retired in confusion. During the consultation with the
secretary Levin had completely recovered from his embarrassment. He was
standing with his elbows on the back of a chair, and on his face was a
look of ironical attention.

"I don’t understand it, I don’t understand it," he said.

"What don’t you understand?" said Oblonsky, smiling as brightly as ever,
and picking up a cigarette. He expected some queer outburst from Levin.

"I don’t understand what you are doing," said Levin, shrugging his
shoulders. "How can you do it seriously?"

"Why not?"

"Why, because there’s nothing in it."

"You think so, but we’re overwhelmed with work."

"On paper. But, there, you’ve a gift for it," added Levin.

"That’s to say, you think there’s a lack of something in me?"

"Perhaps so," said Levin. "But all the same I admire your grandeur, and
am proud that I’ve a friend in such a great person. You’ve not answered
my question, though," he went on, with a desperate effort looking
Oblonsky straight in the face.

"Oh, that’s all very well. You wait a bit, and you’ll come to this
yourself. It’s very nice for you to have over six thousand acres in the
Karazinsky district, and such muscles, and the freshness of a girl of
twelve; still you’ll be one of us one day. Yes, as to your question,
there is no change, but it’s a pity you’ve been away so long."

"Oh, why so?" Levin queried, panic-stricken.

"Oh, nothing," responded Oblonsky. "We’ll talk it over. But what’s
brought you up to town?"

"Oh, we’ll talk about that, too, later on," said Levin, reddening again
up to his ears.

"All right. I see," said Stepan Arkadyevitch. "I should ask you to come
to us, you know, but my wife’s not quite the thing. But I tell you what;
if you want to see them, they’re sure now to be at the Zoological
Gardens from four to five. Kitty skates. You drive along there, and I’ll
come and fetch you, and we’ll go and dine somewhere together."

"Capital. So good-bye till then."

"Now mind, you’ll forget, I know you, or rush off home to the country!"
Stepan Arkadyevitch called out laughing.

"No, truly!"

And Levin went out of the room, only when he was in the doorway
remembering that he had forgotten to take leave of Oblonsky’s
colleagues.

"That gentleman must be a man of great energy," said Grinevitch, when
Levin had gone away.

"Yes, my dear boy," said Stepan Arkadyevitch, nodding his head, "he’s a
lucky fellow! Over six thousand acres in the Karazinsky district;
everything before him; and what youth and vigor! Not like some of us."

"You have a great deal to complain of, haven’t you, Stepan
Arkadyevitch?"

"Ah, yes, I’m in a poor way, a bad way," said Stepan Arkadyevitch with a
heavy sigh.


Chapter 6


When Oblonsky asked Levin what had brought him to town, Levin blushed,
and was furious with himself for blushing, because he could not answer,
"I have come to make your sister-in-law an offer," though that was
precisely what he had come for.

The families of the Levins and the Shtcherbatskys were old, noble Moscow
families, and had always been on intimate and friendly terms. This
intimacy had grown still closer during Levin’s student days. He had both
prepared for the university with the young Prince Shtcherbatsky, the
brother of Kitty and Dolly, and had entered at the same time with him.
In those days Levin used often to be in the Shtcherbatskys’ house, and
he was in love with the Shtcherbatsky household. Strange as it may
appear, it was with the household, the family, that Konstantin Levin was
in love, especially with the feminine half of the household. Levin did
not remember his own mother, and his only sister was older than he was,
so that it was in the Shtcherbatskys’ house that he saw for the first
time that inner life of an old, noble, cultivated, and honorable family
of which he had been deprived by the death of his father and mother. All
the members of that family, especially the feminine half, were pictured
by him, as it were, wrapped about with a mysterious poetical veil, and
he not only perceived no defects whatever in them, but under the
poetical veil that shrouded them he assumed the existence of the
loftiest sentiments and every possible perfection. Why it was the three
young ladies had one day to speak French, and the next English; why it
was that at certain hours they played by turns on the piano, the sounds
of which were audible in their brother’s room above, where the students
used to work; why they were visited by those professors of French
literature, of music, of drawing, of dancing; why at certain hours all
the three young ladies, with Mademoiselle Linon, drove in the coach to
the Tversky boulevard, dressed in their satin cloaks, Dolly in a long
one, Natalia in a half-long one, and Kitty in one so short that her
shapely legs in tightly-drawn red stockings were visible to all
beholders; why it was they had to walk about the Tversky boulevard
escorted by a footman with a gold cockade in his hat—all this and much
more that was done in their mysterious world he did not understand, but
he was sure that everything that was done there was very good, and he
was in love precisely with the mystery of the proceedings.

In his student days he had all but been in love with the eldest, Dolly,
but she was soon married to Oblonsky. Then he began being in love with
the second. He felt, as it were, that he had to be in love with one of
the sisters, only he could not quite make out which. But Natalia, too,
had hardly made her appearance in the world when she married the
diplomat Lvov. Kitty was still a child when Levin left the university.
Young Shtcherbatsky went into the navy, was drowned in the Baltic, and
Levin’s relations with the Shtcherbatskys, in spite of his friendship
with Oblonsky, became less intimate. But when early in the winter of
this year Levin came to Moscow, after a year in the country, and saw the
Shtcherbatskys, he realized which of the three sisters he was indeed
destined to love.

One would have thought that nothing could be simpler than for him, a man
of good family, rather rich than poor, and thirty-two years old, to make
the young Princess Shtcherbatskaya an offer of marriage; in all
likelihood he would at once have been looked upon as a good match. But
Levin was in love, and so it seemed to him that Kitty was so perfect in
every respect that she was a creature far above everything earthly; and
that he was a creature so low and so earthly that it could not even be
conceived that other people and she herself could regard him as worthy
of her.

After spending two months in Moscow in a state of enchantment, seeing
Kitty almost every day in society, into which he went so as to meet her,
he abruptly decided that it could not be, and went back to the country.

Levin’s conviction that it could not be was founded on the idea that in
the eyes of her family he was a disadvantageous and worthless match for
the charming Kitty, and that Kitty herself could not love him. In her
family’s eyes he had no ordinary, definite career and position in
society, while his contemporaries by this time, when he was thirty-two,
were already, one a colonel, and another a professor, another director
of a bank and railways, or president of a board like Oblonsky. But he
(he knew very well how he must appear to others) was a country
gentleman, occupied in breeding cattle, shooting game, and building
barns; in other words, a fellow of no ability, who had not turned out
well, and who was doing just what, according to the ideas of the world,
is done by people fit for nothing else.

The mysterious, enchanting Kitty herself could not love such an ugly
person as he conceived himself to be, and, above all, such an ordinary,
in no way striking person. Moreover, his attitude to Kitty in the
past—the attitude of a grown-up person to a child, arising from his
friendship with her brother—seemed to him yet another obstacle to love.
An ugly, good-natured man, as he considered himself, might, he supposed,
be liked as a friend; but to be loved with such a love as that with
which he loved Kitty, one would need to be a handsome and, still more, a
distinguished man.

He had heard that women often did care for ugly and ordinary men, but he
did not believe it, for he judged by himself, and he could not himself
have loved any but beautiful, mysterious, and exceptional women.

But after spending two months alone in the country, he was convinced
that this was not one of those passions of which he had had experience
in his early youth; that this feeling gave him not an instant’s rest;
that he could not live without deciding the question, would she or would
she not be his wife, and that his despair had arisen only from his own
imaginings, that he had no sort of proof that he would be rejected. And
he had now come to Moscow with a firm determination to make an offer,
and get married if he were accepted. Or ... he could not conceive what
would become of him if he were rejected.


Chapter 7


On arriving in Moscow by a morning train, Levin had put up at the house
of his elder half-brother, Koznishev. After changing his clothes he went
down to his brother’s study, intending to talk to him at once about the
object of his visit, and to ask his advice; but his brother was not
alone. With him there was a well-known professor of philosophy, who had
come from Harkov expressly to clear up a difference that had arisen
between them on a very important philosophical question. The professor
was carrying on a hot crusade against materialists. Sergey Koznishev had
been following this crusade with interest, and after reading the
professor’s last article, he had written him a letter stating his
objections. He accused the professor of making too great concessions to
the materialists. And the professor had promptly appeared to argue the
matter out. The point in discussion was the question then in vogue: Is
there a line to be drawn between psychological and physiological
phenomena in man? and if so, where?

Sergey Ivanovitch met his brother with the smile of chilly friendliness
he always had for everyone, and introducing him to the professor, went
on with the conversation.

A little man in spectacles, with a narrow forehead, tore himself from
the discussion for an instant to greet Levin, and then went on talking
without paying any further attention to him. Levin sat down to wait till
the professor should go, but he soon began to get interested in the
subject under discussion.

Levin had come across the magazine articles about which they were
disputing, and had read them, interested in them as a development of the
first principles of science, familiar to him as a natural science
student at the university. But he had never connected these scientific
deductions as to the origin of man as an animal, as to reflex action,
biology, and sociology, with those questions as to the meaning of life
and death to himself, which had of late been more and more often in his
mind.

As he listened to his brother’s argument with the professor, he noticed
that they connected these scientific questions with those spiritual
problems, that at times they almost touched on the latter; but every
time they were close upon what seemed to him the chief point, they
promptly beat a hasty retreat, and plunged again into a sea of subtle
distinctions, reservations, quotations, allusions, and appeals to
authorities, and it was with difficulty that he understood what they
were talking about.

"I cannot admit it," said Sergey Ivanovitch, with his habitual
clearness, precision of expression, and elegance of phrase. "I cannot in
any case agree with Keiss that my whole conception of the external world
has been derived from perceptions. The most fundamental idea, the idea
of existence, has not been received by me through sensation; indeed,
there is no special sense-organ for the transmission of such an idea."

"Yes, but they—Wurt, and Knaust, and Pripasov—would answer that your
consciousness of existence is derived from the conjunction of all your
sensations, that that consciousness of existence is the result of your
sensations. Wurt, indeed, says plainly that, assuming there are no
sensations, it follows that there is no idea of existence."

"I maintain the contrary," began Sergey Ivanovitch.

But here it seemed to Levin that just as they were close upon the real
point of the matter, they were again retreating, and he made up his mind
to put a question to the professor.

"According to that, if my senses are annihilated, if my body is dead, I
can have no existence of any sort?" he queried.

The professor, in annoyance, and, as it were, mental suffering at the
interruption, looked round at the strange inquirer, more like a bargeman
than a philosopher, and turned his eyes upon Sergey Ivanovitch, as
though to ask: What’s one to say to him? But Sergey Ivanovitch, who had
been talking with far less heat and one-sidedness than the professor,
and who had sufficient breadth of mind to answer the professor, and at
the same time to comprehend the simple and natural point of view from
which the question was put, smiled and said:

"That question we have no right to answer as yet."

"We have not the requisite data," chimed in the professor, and he went
back to his argument. "No," he said; "I would point out the fact that
if, as Pripasov directly asserts, perception is based on sensation, then
we are bound to distinguish sharply between these two conceptions."

Levin listened no more, and simply waited for the professor to go.


Chapter 8


When the professor had gone, Sergey Ivanovitch turned to his brother.

"Delighted that you’ve come. For some time, is it? How’s your farming
getting on?"

Levin knew that his elder brother took little interest in farming, and
only put the question in deference to him, and so he only told him about
the sale of his wheat and money matters.

Levin had meant to tell his brother of his determination to get married,
and to ask his advice; he had indeed firmly resolved to do so. But after
seeing his brother, listening to his conversation with the professor,
hearing afterwards the unconsciously patronizing tone in which his
brother questioned him about agricultural matters (their mother’s
property had not been divided, and Levin took charge of both their
shares), Levin felt that he could not for some reason begin to talk to
him of his intention of marrying. He felt that his brother would not
look at it as he would have wished him to.

"Well, how is your district council doing?" asked Sergey Ivanovitch, who
was greatly interested in these local boards and attached great
importance to them.

"I really don’t know."

"What! Why, surely you’re a member of the board?"

"No, I’m not a member now; I’ve resigned," answered Levin, "and I no
longer attend the meetings."

"What a pity!" commented Sergey Ivanovitch, frowning.

Levin in self-defense began to describe what took place in the meetings
in his district.

"That’s how it always is!" Sergey Ivanovitch interrupted him. "We
Russians are always like that. Perhaps it’s our strong point, really,
the faculty of seeing our own shortcomings; but we overdo it, we comfort
ourselves with irony which we always have on the tip of our tongues. All
I say is, give such rights as our local self-government to any other
European people—why, the Germans or the English would have worked their
way to freedom from them, while we simply turn them into ridicule."

"But how can it be helped?" said Levin penitently. "It was my last
effort. And I did try with all my soul. I can’t. I’m no good at it."

"It’s not that you’re no good at it," said Sergey Ivanovitch; "it is
that you don’t look at it as you should."

"Perhaps not," Levin answered dejectedly.

"Oh! do you know brother Nikolay’s turned up again?"

This brother Nikolay was the elder brother of Konstantin Levin, and
half-brother of Sergey Ivanovitch; a man utterly ruined, who had
dissipated the greater part of his fortune, was living in the strangest
and lowest company, and had quarreled with his brothers.

"What did you say?" Levin cried with horror. "How do you know?"

"Prokofy saw him in the street."

"Here in Moscow? Where is he? Do you know?" Levin got up from his chair,
as though on the point of starting off at once.

"I am sorry I told you," said Sergey Ivanovitch, shaking his head at his
younger brother’s excitement. "I sent to find out where he is living,
and sent him his IOU to Trubin, which I paid. This is the answer he sent
me."

And Sergey Ivanovitch took a note from under a paper-weight and handed
it to his brother.

Levin read in the queer, familiar handwriting: "I humbly beg you to
leave me in peace. That’s the only favor I ask of my gracious
brothers.—Nikolay Levin."

Levin read it, and without raising his head stood with the note in his
hands opposite Sergey Ivanovitch.

There was a struggle in his heart between the desire to forget his
unhappy brother for the time, and the consciousness that it would be
base to do so.

"He obviously wants to offend me," pursued Sergey Ivanovitch; "but he
cannot offend me, and I should have wished with all my heart to assist
him, but I know it’s impossible to do that."

"Yes, yes," repeated Levin. "I understand and appreciate your attitude
to him; but I shall go and see him."

"If you want to, do; but I shouldn’t advise it," said Sergey Ivanovitch.
"As regards myself, I have no fear of your doing so; he will not make
you quarrel with me; but for your own sake, I should say you would do
better not to go. You can’t do him any good; still, do as you please."

"Very likely I can’t do any good, but I feel—especially at such a
moment—but that’s another thing—I feel I could not be at peace."

"Well, that I don’t understand," said Sergey Ivanovitch. "One thing I do
understand," he added; "it’s a lesson in humility. I have come to look
very differently and more charitably on what is called infamous since
brother Nikolay has become what he is ... you know what he did..."

"Oh, it’s awful, awful!" repeated Levin.

After obtaining his brother’s address from Sergey Ivanovitch’s footman,
Levin was on the point of setting off at once to see him, but on second
thought he decided to put off his visit till the evening. The first
thing to do to set his heart at rest was to accomplish what he had come
to Moscow for. From his brother’s Levin went to Oblonsky’s office, and
on getting news of the Shtcherbatskys from him, he drove to the place
where he had been told he might find Kitty.


Chapter 9


At four o’clock, conscious of his throbbing heart, Levin stepped out of
a hired sledge at the Zoological Gardens, and turned along the path to
the frozen mounds and the skating ground, knowing that he would
certainly find her there, as he had seen the Shtcherbatskys’ carriage at
the entrance.

It was a bright, frosty day. Rows of carriages, sledges, drivers, and
policemen were standing in the approach. Crowds of well-dressed people,
with hats bright in the sun, swarmed about the entrance and along the
well-swept little paths between the little houses adorned with carving
in the Russian style. The old curly birches of the gardens, all their
twigs laden with snow, looked as though freshly decked in sacred
vestments.

He walked along the path towards the skating-ground, and kept saying to
himself—"You mustn’t be excited, you must be calm. What’s the matter
with you? What do you want? Be quiet, stupid," he conjured his heart.
And the more he tried to compose himself, the more breathless he found
himself. An acquaintance met him and called him by his name, but Levin
did not even recognize him. He went towards the mounds, whence came the
clank of the chains of sledges as they slipped down or were dragged up,
the rumble of the sliding sledges, and the sounds of merry voices. He
walked on a few steps, and the skating-ground lay open before his eyes,
and at once, amidst all the skaters, he knew her.

He knew she was there by the rapture and the terror that seized on his
heart. She was standing talking to a lady at the opposite end of the
ground. There was apparently nothing striking either in her dress or her
attitude. But for Levin she was as easy to find in that crowd as a rose
among nettles. Everything was made bright by her. She was the smile that
shed light on all round her. "Is it possible I can go over there on the
ice, go up to her?" he thought. The place where she stood seemed to him
a holy shrine, unapproachable, and there was one moment when he was
almost retreating, so overwhelmed was he with terror. He had to make an
effort to master himself, and to remind himself that people of all sorts
were moving about her, and that he too might come there to skate. He
walked down, for a long while avoiding looking at her as at the sun, but
seeing her, as one does the sun, without looking.

On that day of the week and at that time of day people of one set, all
acquainted with one another, used to meet on the ice. There were crack
skaters there, showing off their skill, and learners clinging to chairs
with timid, awkward movements, boys, and elderly people skating with
hygienic motives. They seemed to Levin an elect band of blissful beings
because they were here, near her. All the skaters, it seemed, with
perfect self-possession, skated towards her, skated by her, even spoke
to her, and were happy, quite apart from her, enjoying the capital ice
and the fine weather.

Nikolay Shtcherbatsky, Kitty’s cousin, in a short jacket and tight
trousers, was sitting on a garden seat with his skates on. Seeing Levin,
he shouted to him:

"Ah, the first skater in Russia! Been here long? First-rate ice—do put
your skates on."

"I haven’t got my skates," Levin answered, marveling at this boldness
and ease in her presence, and not for one second losing sight of her,
though he did not look at her. He felt as though the sun were coming
near him. She was in a corner, and turning out her slender feet in their
high boots with obvious timidity, she skated towards him. A boy in
Russian dress, desperately waving his arms and bowed down to the ground,
overtook her. She skated a little uncertainly; taking her hands out of
the little muff that hung on a cord, she held them ready for emergency,
and looking towards Levin, whom she had recognized, she smiled at him,
and at her own fears. When she had got round the turn, she gave herself
a push off with one foot, and skated straight up to Shtcherbatsky.
Clutching at his arm, she nodded smiling to Levin. She was more splendid
than he had imagined her.

When he thought of her, he could call up a vivid picture of her to
himself, especially the charm of that little fair head, so freely set on
the shapely girlish shoulders, and so full of childish brightness and
good humor. The childishness of her expression, together with the
delicate beauty of her figure, made up her special charm, and that he
fully realized. But what always struck him in her as something unlooked
for, was the expression of her eyes, soft, serene, and truthful, and
above all, her smile, which always transported Levin to an enchanted
world, where he felt himself softened and tender, as he remembered
himself in some days of his early childhood.

"Have you been here long?" she said, giving him her hand. "Thank you,"
she added, as he picked up the handkerchief that had fallen out of her
muff.

"I? I’ve not long ... yesterday ... I mean today ... I arrived,"
answered Levin, in his emotion not at once understanding her question.
"I was meaning to come and see you," he said; and then, recollecting
with what intention he was trying to see her, he was promptly overcome
with confusion and blushed.

"I didn’t know you could skate, and skate so well."

She looked at him earnestly, as though wishing to make out the cause of
his confusion.

"Your praise is worth having. The tradition is kept up here that you are
the best of skaters," she said, with her little black-gloved hand
brushing a grain of hoarfrost off her muff.

"Yes, I used once to skate with passion; I wanted to reach perfection."

"You do everything with passion, I think," she said smiling. "I should
so like to see how you skate. Put on skates, and let us skate together."

"Skate together! Can that be possible?" thought Levin, gazing at her.

"I’ll put them on directly," he said.

And he went off to get skates.

"It’s a long while since we’ve seen you here, sir," said the attendant,
supporting his foot, and screwing on the heel of the skate. "Except you,
there’s none of the gentlemen first-rate skaters. Will that be all
right?" said he, tightening the strap.

"Oh, yes, yes; make haste, please," answered Levin, with difficulty
restraining the smile of rapture which would overspread his face. "Yes,"
he thought, "this now is life, this is happiness! _Together,_ she said;
_let us skate together!_ Speak to her now? But that’s just why I’m
afraid to speak—because I’m happy now, happy in hope, anyway.... And
then?.... But I must! I must! I must! Away with weakness!"

Levin rose to his feet, took off his overcoat, and scurrying over the
rough ice round the hut, came out on the smooth ice and skated without
effort, as it were, by simple exercise of will, increasing and
slackening speed and turning his course. He approached with timidity,
but again her smile reassured him.

She gave him her hand, and they set off side by side, going faster and
faster, and the more rapidly they moved the more tightly she grasped his
hand.

"With you I should soon learn; I somehow feel confidence in you," she
said to him.

"And I have confidence in myself when you are leaning on me," he said,
but was at once panic-stricken at what he had said, and blushed. And
indeed, no sooner had he uttered these words, when all at once, like the
sun going behind a cloud, her face lost all its friendliness, and Levin
detected the familiar change in her expression that denoted the working
of thought; a crease showed on her smooth brow.

"Is there anything troubling you?—though I’ve no right to ask such a
question," he added hurriedly.

"Oh, why so?.... No, I have nothing to trouble me," she responded
coldly; and she added immediately: "You haven’t seen Mlle. Linon, have
you?"

"Not yet."

"Go and speak to her, she likes you so much."

"What’s wrong? I have offended her. Lord help me!" thought Levin, and he
flew towards the old Frenchwoman with the gray ringlets, who was sitting
on a bench. Smiling and showing her false teeth, she greeted him as an
old friend.

"Yes, you see we’re growing up," she said to him, glancing towards
Kitty, "and growing old. _Tiny bear_ has grown big now!" pursued the
Frenchwoman, laughing, and she reminded him of his joke about the three
young ladies whom he had compared to the three bears in the English
nursery tale. "Do you remember that’s what you used to call them?"

He remembered absolutely nothing, but she had been laughing at the joke
for ten years now, and was fond of it.

"Now, go and skate, go and skate. Our Kitty has learned to skate nicely,
hasn’t she?"

When Levin darted up to Kitty her face was no longer stern; her eyes
looked at him with the same sincerity and friendliness, but Levin
fancied that in her friendliness there was a certain note of deliberate
composure. And he felt depressed. After talking a little of her old
governess and her peculiarities, she questioned him about his life.

"Surely you must be dull in the country in the winter, aren’t you?" she
said.

"No, I’m not dull, I am very busy," he said, feeling that she was
holding him in check by her composed tone, which he would not have the
force to break through, just as it had been at the beginning of the
winter.

"Are you going to stay in town long?" Kitty questioned him.

"I don’t know," he answered, not thinking of what he was saying. The
thought that if he were held in check by her tone of quiet friendliness
he would end by going back again without deciding anything came into his
mind, and he resolved to make a struggle against it.

"How is it you don’t know?"

"I don’t know. It depends upon you," he said, and was immediately
horror-stricken at his own words.

Whether it was that she had heard his words, or that she did not want to
hear them, she made a sort of stumble, twice struck out, and hurriedly
skated away from him. She skated up to Mlle. Linon, said something to
her, and went towards the pavilion where the ladies took off their
skates.

"My God! what have I done! Merciful God! help me, guide me," said Levin,
praying inwardly, and at the same time, feeling a need of violent
exercise, he skated about describing inner and outer circles.

At that moment one of the young men, the best of the skaters of the day,
came out of the coffee-house in his skates, with a cigarette in his
mouth. Taking a run, he dashed down the steps in his skates, crashing
and bounding up and down. He flew down, and without even changing the
position of his hands, skated away over the ice.

"Ah, that’s a new trick!" said Levin, and he promptly ran up to the top
to do this new trick.

"Don’t break your neck! it needs practice!" Nikolay Shtcherbatsky
shouted after him.

Levin went to the steps, took a run from above as best he could, and
dashed down, preserving his balance in this unwonted movement with his
hands. On the last step he stumbled, but barely touching the ice with
his hand, with a violent effort recovered himself, and skated off,
laughing.

"How splendid, how nice he is!" Kitty was thinking at that time, as she
came out of the pavilion with Mlle. Linon, and looked towards him with a
smile of quiet affection, as though he were a favorite brother. "And can
it be my fault, can I have done anything wrong? They talk of flirtation.
I know it’s not he that I love; but still I am happy with him, and he’s
so jolly. Only, why did he say that?..." she mused.

Catching sight of Kitty going away, and her mother meeting her at the
steps, Levin, flushed from his rapid exercise, stood still and pondered
a minute. He took off his skates, and overtook the mother and daughter
at the entrance of the gardens.

"Delighted to see you," said Princess Shtcherbatskaya. "On Thursdays we
are home, as always."

"Today, then?"

"We shall be pleased to see you," the princess said stiffly.

This stiffness hurt Kitty, and she could not resist the desire to smooth
over her mother’s coldness. She turned her head, and with a smile said:

"Good-bye till this evening."

At that moment Stepan Arkadyevitch, his hat cocked on one side, with
beaming face and eyes, strode into the garden like a conquering hero.
But as he approached his mother-in-law, he responded in a mournful and
crestfallen tone to her inquiries about Dolly’s health. After a little
subdued and dejected conversation with his mother-in-law, he threw out
his chest again, and put his arm in Levin’s.

"Well, shall we set off?" he asked. "I’ve been thinking about you all
this time, and I’m very, very glad you’ve come," he said, looking him in
the face with a significant air.

"Yes, come along," answered Levin in ecstasy, hearing unceasingly the
sound of that voice saying, "Good-bye till this evening," and seeing the
smile with which it was said.

"To the England or the Hermitage?"

"I don’t mind which."

"All right, then, the England," said Stepan Arkadyevitch, selecting that
restaurant because he owed more there than at the Hermitage, and
consequently considered it mean to avoid it. "Have you got a sledge?
That’s first-rate, for I sent my carriage home."

The friends hardly spoke all the way. Levin was wondering what that
change in Kitty’s expression had meant, and alternately assuring himself
that there was hope, and falling into despair, seeing clearly that his
hopes were insane, and yet all the while he felt himself quite another
man, utterly unlike what he had been before her smile and those words,
"Good-bye till this evening."

Stepan Arkadyevitch was absorbed during the drive in composing the menu
of the dinner.

"You like turbot, don’t you?" he said to Levin as they were arriving.

"Eh?" responded Levin. "Turbot? Yes, I’m _awfully_ fond of turbot."


Chapter 10


When Levin went into the restaurant with Oblonsky, he could not help
noticing a certain peculiarity of expression, as it were, a restrained
radiance, about the face and whole figure of Stepan Arkadyevitch.
Oblonsky took off his overcoat, and with his hat over one ear walked
into the dining room, giving directions to the Tatar waiters, who were
clustered about him in evening coats, bearing napkins. Bowing to right
and left to the people he met, and here as everywhere joyously greeting
acquaintances, he went up to the sideboard for a preliminary appetizer
of fish and vodka, and said to the painted Frenchwoman decked in
ribbons, lace, and ringlets, behind the counter, something so amusing
that even that Frenchwoman was moved to genuine laughter. Levin for his
part refrained from taking any vodka simply because he felt such a
loathing of that Frenchwoman, all made up, it seemed, of false hair,
_poudre de riz,_ and _vinaigre de toilette_. He made haste to move away
from her, as from a dirty place. His whole soul was filled with memories
of Kitty, and there was a smile of triumph and happiness shining in his
eyes.

"This way, your excellency, please. Your excellency won’t be disturbed
here," said a particularly pertinacious, white-headed old Tatar with
immense hips and coat-tails gaping widely behind. "Walk in, your
excellency," he said to Levin; by way of showing his respect to Stepan
Arkadyevitch, being attentive to his guest as well.

Instantly flinging a fresh cloth over the round table under the bronze
chandelier, though it already had a table cloth on it, he pushed up
velvet chairs, and came to a standstill before Stepan Arkadyevitch with
a napkin and a bill of fare in his hands, awaiting his commands.

"If you prefer it, your excellency, a private room will be free
directly; Prince Golistin with a lady. Fresh oysters have come in."

"Ah! oysters."

Stepan Arkadyevitch became thoughtful.

"How if we were to change our program, Levin?" he said, keeping his
finger on the bill of fare. And his face expressed serious hesitation.
"Are the oysters good? Mind now."

"They’re Flensburg, your excellency. We’ve no Ostend."

"Flensburg will do, but are they fresh?"

"Only arrived yesterday."

"Well, then, how if we were to begin with oysters, and so change the
whole program? Eh?"

"It’s all the same to me. I should like cabbage soup and porridge better
than anything; but of course there’s nothing like that here."

"_Porridge à la Russe,_ your honor would like?" said the Tatar, bending
down to Levin, like a nurse speaking to a child.

"No, joking apart, whatever you choose is sure to be good. I’ve been
skating, and I’m hungry. And don’t imagine," he added, detecting a look
of dissatisfaction on Oblonsky’s face, "that I shan’t appreciate your
choice. I am fond of good things."

"I should hope so! After all, it’s one of the pleasures of life," said
Stepan Arkadyevitch. "Well, then, my friend, you give us two—or better
say three—dozen oysters, clear soup with vegetables...."

"_Printanière,_" prompted the Tatar. But Stepan Arkadyevitch apparently
did not care to allow him the satisfaction of giving the French names of
the dishes.

"With vegetables in it, you know. Then turbot with thick sauce, then ...
roast beef; and mind it’s good. Yes, and capons, perhaps, and then
sweets."

The Tatar, recollecting that it was Stepan Arkadyevitch’s way not to
call the dishes by the names in the French bill of fare, did not repeat
them after him, but could not resist rehearsing the whole menu to
himself according to the bill:—"_Soupe printanière, turbot, sauce
Beaumarchais, poulard à l’estragon, macédoine de fruits_ ... etc.," and
then instantly, as though worked by springs, laying down one bound bill
of fare, he took up another, the list of wines, and submitted it to
Stepan Arkadyevitch.

"What shall we drink?"

"What you like, only not too much. Champagne," said Levin.

"What! to start with? You’re right though, I dare say. Do you like the
white seal?"

"_Cachet blanc,_" prompted the Tatar.

"Very well, then, give us that brand with the oysters, and then we’ll
see."

"Yes, sir. And what table wine?"

"You can give us Nuits. Oh, no, better the classic Chablis."

"Yes, sir. And _your_ cheese, your excellency?"

"Oh, yes, Parmesan. Or would you like another?"

"No, it’s all the same to me," said Levin, unable to suppress a smile.

And the Tatar ran off with flying coat-tails, and in five minutes darted
in with a dish of opened oysters on mother-of-pearl shells, and a bottle
between his fingers.

Stepan Arkadyevitch crushed the starchy napkin, tucked it into his
waistcoat, and settling his arms comfortably, started on the oysters.

"Not bad," he said, stripping the oysters from the pearly shell with a
silver fork, and swallowing them one after another. "Not bad," he
repeated, turning his dewy, brilliant eyes from Levin to the Tatar.

Levin ate the oysters indeed, though white bread and cheese would have
pleased him better. But he was admiring Oblonsky. Even the Tatar,
uncorking the bottle and pouring the sparkling wine into the delicate
glasses, glanced at Stepan Arkadyevitch, and settled his white cravat
with a perceptible smile of satisfaction.

"You don’t care much for oysters, do you?" said Stepan Arkadyevitch,
emptying his wine glass, "or you’re worried about something. Eh?"

He wanted Levin to be in good spirits. But it was not that Levin was not
in good spirits; he was ill at ease. With what he had in his soul, he
felt sore and uncomfortable in the restaurant, in the midst of private
rooms where men were dining with ladies, in all this fuss and bustle;
the surroundings of bronzes, looking glasses, gas, and waiters—all of it
was offensive to him. He was afraid of sullying what his soul was
brimful of.

"I? Yes, I am; but besides, all this bothers me," he said. "You can’t
conceive how queer it all seems to a country person like me, as queer as
that gentleman’s nails I saw at your place..."

"Yes, I saw how much interested you were in poor Grinevitch’s nails,"
said Stepan Arkadyevitch, laughing.

"It’s too much for me," responded Levin. "Do try, now, and put yourself
in my place, take the point of view of a country person. We in the
country try to bring our hands into such a state as will be most
convenient for working with. So we cut our nails; sometimes we turn up
our sleeves. And here people purposely let their nails grow as long as
they will, and link on small saucers by way of studs, so that they can
do nothing with their hands."

Stepan Arkadyevitch smiled gaily.

"Oh, yes, that’s just a sign that he has no need to do coarse work. His
work is with the mind..."

"Maybe. But still it’s queer to me, just as at this moment it seems
queer to me that we country folks try to get our meals over as soon as
we can, so as to be ready for our work, while here are we trying to drag
out our meal as long as possible, and with that object eating
oysters..."

"Why, of course," objected Stepan Arkadyevitch. "But that’s just the aim
of civilization—to make everything a source of enjoyment."

"Well, if that’s its aim, I’d rather be a savage."

"And so you are a savage. All you Levins are savages."

Levin sighed. He remembered his brother Nikolay, and felt ashamed and
sore, and he scowled; but Oblonsky began speaking of a subject which at
once drew his attention.

"Oh, I say, are you going tonight to our people, the Shtcherbatskys’, I
mean?" he said, his eyes sparkling significantly as he pushed away the
empty rough shells, and drew the cheese towards him.

"Yes, I shall certainly go," replied Levin; "though I fancied the
princess was not very warm in her invitation."

"What nonsense! That’s her manner.... Come, boy, the soup!.... That’s
her manner—_grande dame,_" said Stepan Arkadyevitch. "I’m coming, too,
but I have to go to the Countess Bonina’s rehearsal. Come, isn’t it true
that you’re a savage? How do you explain the sudden way in which you
vanished from Moscow? The Shtcherbatskys were continually asking me
about you, as though I ought to know. The only thing I know is that you
always do what no one else does."

"Yes," said Levin, slowly and with emotion, "you’re right. I am a
savage. Only, my savageness is not in having gone away, but in coming
now. Now I have come..."

"Oh, what a lucky fellow you are!" broke in Stepan Arkadyevitch, looking
into Levin’s eyes.

"Why?"

    "I know a gallant steed by tokens sure,
    And by his eyes I know a youth in love,"

declaimed Stepan Arkadyevitch. "Everything is before you."

"Why, is it over for you already?"

"No; not over exactly, but the future is yours, and the present is mine,
and the present—well, it’s not all that it might be."

"How so?"

"Oh, things go wrong. But I don’t want to talk of myself, and besides I
can’t explain it all," said Stepan Arkadyevitch. "Well, why have you
come to Moscow, then?.... Hi! take away!" he called to the Tatar.

"You guess?" responded Levin, his eyes like deep wells of light fixed on
Stepan Arkadyevitch.

"I guess, but I can’t be the first to talk about it. You can see by that
whether I guess right or wrong," said Stepan Arkadyevitch, gazing at
Levin with a subtle smile.

"Well, and what have you to say to me?" said Levin in a quivering voice,
feeling that all the muscles of his face were quivering too. "How do you
look at the question?"

Stepan Arkadyevitch slowly emptied his glass of Chablis, never taking
his eyes off Levin.

"I?" said Stepan Arkadyevitch, "there’s nothing I desire so much as
that—nothing! It would be the best thing that could be."

"But you’re not making a mistake? You know what we’re speaking of?" said
Levin, piercing him with his eyes. "You think it’s possible?"

"I think it’s possible. Why not possible?"

"No! do you really think it’s possible? No, tell me all you think! Oh,
but if ... if refusal’s in store for me!... Indeed I feel sure..."

"Why should you think that?" said Stepan Arkadyevitch, smiling at his
excitement.

"It seems so to me sometimes. That will be awful for me, and for her
too."

"Oh, well, anyway there’s nothing awful in it for a girl. Every girl’s
proud of an offer."

"Yes, every girl, but not she."

Stepan Arkadyevitch smiled. He so well knew that feeling of Levin’s,
that for him all the girls in the world were divided into two classes:
one class—all the girls in the world except her, and those girls with
all sorts of human weaknesses, and very ordinary girls: the other
class—she alone, having no weaknesses of any sort and higher than all
humanity.

"Stay, take some sauce," he said, holding back Levin’s hand as it pushed
away the sauce.

Levin obediently helped himself to sauce, but would not let Stepan
Arkadyevitch go on with his dinner.

"No, stop a minute, stop a minute," he said. "You must understand that
it’s a question of life and death for me. I have never spoken to any one
of this. And there’s no one I could speak of it to, except you. You know
we’re utterly unlike each other, different tastes and views and
everything; but I know you’re fond of me and understand me, and that’s
why I like you awfully. But for God’s sake, be quite straightforward
with me."

"I tell you what I think," said Stepan Arkadyevitch, smiling. "But I’ll
say more: my wife is a wonderful woman..." Stepan Arkadyevitch sighed,
remembering his position with his wife, and, after a moment’s silence,
resumed—"She has a gift of foreseeing things. She sees right through
people; but that’s not all; she knows what will come to pass, especially
in the way of marriages. She foretold, for instance, that Princess
Shahovskaya would marry Brenteln. No one would believe it, but it came
to pass. And she’s on your side."

"How do you mean?"

"It’s not only that she likes you—she says that Kitty is certain to be
your wife."

At these words Levin’s face suddenly lighted up with a smile, a smile
not far from tears of emotion.

"She says that!" cried Levin. "I always said she was exquisite, your
wife. There, that’s enough, enough said about it," he said, getting up
from his seat.

"All right, but do sit down."

But Levin could not sit down. He walked with his firm tread twice up and
down the little cage of a room, blinked his eyelids that his tears might
not fall, and only then sat down to the table.

"You must understand," said he, "it’s not love. I’ve been in love, but
it’s not that. It’s not my feeling, but a sort of force outside me has
taken possession of me. I went away, you see, because I made up my mind
that it could never be, you understand, as a happiness that does not
come on earth; but I’ve struggled with myself, I see there’s no living
without it. And it must be settled."

"What did you go away for?"

"Ah, stop a minute! Ah, the thoughts that come crowding on one! The
questions one must ask oneself! Listen. You can’t imagine what you’ve
done for me by what you said. I’m so happy that I’ve become positively
hateful; I’ve forgotten everything. I heard today that my brother
Nikolay ... you know, he’s here ... I had even forgotten him. It seems
to me that he’s happy too. It’s a sort of madness. But one thing’s
awful.... Here, you’ve been married, you know the feeling ... it’s awful
that we—old—with a past ... not of love, but of sins ... are brought all
at once so near to a creature pure and innocent; it’s loathsome, and
that’s why one can’t help feeling oneself unworthy."

"Oh, well, you’ve not many sins on your conscience."

"Alas! all the same," said Levin, "when with loathing I go over my life,
I shudder and curse and bitterly regret it.... Yes."

"What would you have? The world’s made so," said Stepan Arkadyevitch.

"The one comfort is like that prayer, which I always liked: ‘Forgive me
not according to my unworthiness, but according to Thy lovingkindness.’
That’s the only way she can forgive me."


Chapter 11


Levin emptied his glass, and they were silent for a while.

"There’s one other thing I ought to tell you. Do you know Vronsky?"
Stepan Arkadyevitch asked Levin.

"No, I don’t. Why do you ask?"

"Give us another bottle," Stepan Arkadyevitch directed the Tatar, who
was filling up their glasses and fidgeting round them just when he was
not wanted.

"Why you ought to know Vronsky is that he’s one of your rivals."

"Who’s Vronsky?" said Levin, and his face was suddenly transformed from
the look of childlike ecstasy which Oblonsky had just been admiring to
an angry and unpleasant expression.

"Vronsky is one of the sons of Count Kirill Ivanovitch Vronsky, and one
of the finest specimens of the gilded youth of Petersburg. I made his
acquaintance in Tver when I was there on official business, and he came
there for the levy of recruits. Fearfully rich, handsome, great
connections, an aide-de-camp, and with all that a very nice,
good-natured fellow. But he’s more than simply a good-natured fellow, as
I’ve found out here—he’s a cultivated man, too, and very intelligent;
he’s a man who’ll make his mark."

Levin scowled and was dumb.

"Well, he turned up here soon after you’d gone, and as I can see, he’s
over head and ears in love with Kitty, and you know that her mother..."

"Excuse me, but I know nothing," said Levin, frowning gloomily. And
immediately he recollected his brother Nikolay and how hateful he was to
have been able to forget him.

"You wait a bit, wait a bit," said Stepan Arkadyevitch, smiling and
touching his hand. "I’ve told you what I know, and I repeat that in this
delicate and tender matter, as far as one can conjecture, I believe the
chances are in your favor."

Levin dropped back in his chair; his face was pale.

"But I would advise you to settle the thing as soon as may be," pursued
Oblonsky, filling up his glass.

"No, thanks, I can’t drink any more," said Levin, pushing away his
glass. "I shall be drunk.... Come, tell me how are you getting on?" he
went on, obviously anxious to change the conversation.

"One word more: in any case I advise you to settle the question soon.
Tonight I don’t advise you to speak," said Stepan Arkadyevitch. "Go
round tomorrow morning, make an offer in due form, and God bless you..."

"Oh, do you still think of coming to me for some shooting? Come next
spring, do," said Levin.

Now his whole soul was full of remorse that he had begun this
conversation with Stepan Arkadyevitch. A feeling such as his was
profaned by talk of the rivalry of some Petersburg officer, of the
suppositions and the counsels of Stepan Arkadyevitch.

Stepan Arkadyevitch smiled. He knew what was passing in Levin’s soul.

"I’ll come some day," he said. "But women, my boy, they’re the pivot
everything turns upon. Things are in a bad way with me, very bad. And
it’s all through women. Tell me frankly now," he pursued, picking up a
cigar and keeping one hand on his glass; "give me your advice."

"Why, what is it?"

"I’ll tell you. Suppose you’re married, you love your wife, but you’re
fascinated by another woman..."

"Excuse me, but I’m absolutely unable to comprehend how ... just as I
can’t comprehend how I could now, after my dinner, go straight to a
baker’s shop and steal a roll."

Stepan Arkadyevitch’s eyes sparkled more than usual.

"Why not? A roll will sometimes smell so good one can’t resist it."

    "Himmlisch ist’s, wenn ich bezwungen
    Meine irdische Begier;
    Aber doch wenn’s nich gelungen
    Hatt’ ich auch recht huebsch Plaisir!"

As he said this, Stepan Arkadyevitch smiled subtly. Levin, too, could
not help smiling.

"Yes, but joking apart," resumed Stepan Arkadyevitch, "you must
understand that the woman is a sweet, gentle loving creature, poor and
lonely, and has sacrificed everything. Now, when the thing’s done, don’t
you see, can one possibly cast her off? Even supposing one parts from
her, so as not to break up one’s family life, still, can one help
feeling for her, setting her on her feet, softening her lot?"

"Well, you must excuse me there. You know to me all women are divided
into two classes ... at least no ... truer to say: there are women and
there are ... I’ve never seen exquisite fallen beings, and I never shall
see them, but such creatures as that painted Frenchwoman at the counter
with the ringlets are vermin to my mind, and all fallen women are the
same."

"But the Magdalen?"

"Ah, drop that! Christ would never have said those words if He had known
how they would be abused. Of all the Gospel those words are the only
ones remembered. However, I’m not saying so much what I think, as what I
feel. I have a loathing for fallen women. You’re afraid of spiders, and
I of these vermin. Most likely you’ve not made a study of spiders and
don’t know their character; and so it is with me."

"It’s very well for you to talk like that; it’s very much like that
gentleman in Dickens who used to fling all difficult questions over his
right shoulder. But to deny the facts is no answer. What’s to be
done—you tell me that, what’s to be done? Your wife gets older, while
you’re full of life. Before you’ve time to look round, you feel that you
can’t love your wife with love, however much you may esteem her. And
then all at once love turns up, and you’re done for, done for," Stepan
Arkadyevitch said with weary despair.

Levin half smiled.

"Yes, you’re done for," resumed Oblonsky. "But what’s to be done?"

"Don’t steal rolls."

Stepan Arkadyevitch laughed outright.

"Oh, moralist! But you must understand, there are two women; one insists
only on her rights, and those rights are your love, which you can’t give
her; and the other sacrifices everything for you and asks for nothing.
What are you to do? How are you to act? There’s a fearful tragedy in
it."

"If you care for my profession of faith as regards that, I’ll tell you
that I don’t believe there was any tragedy about it. And this is why. To
my mind, love ... both the sorts of love, which you remember Plato
defines in his Banquet, served as the test of men. Some men only
understand one sort, and some only the other. And those who only know
the non-platonic love have no need to talk of tragedy. In such love
there can be no sort of tragedy. ‘I’m much obliged for the
gratification, my humble respects’—that’s all the tragedy. And in
platonic love there can be no tragedy, because in that love all is clear
and pure, because..."

At that instant Levin recollected his own sins and the inner conflict he
had lived through. And he added unexpectedly:

"But perhaps you are right. Very likely ... I don’t know, I don’t know."

"It’s this, don’t you see," said Stepan Arkadyevitch, "you’re very much
all of a piece. That’s your strong point and your failing. You have a
character that’s all of a piece, and you want the whole of life to be of
a piece too—but that’s not how it is. You despise public official work
because you want the reality to be invariably corresponding all the
while with the aim—and that’s not how it is. You want a man’s work, too,
always to have a defined aim, and love and family life always to be
undivided—and that’s not how it is. All the variety, all the charm, all
the beauty of life is made up of light and shadow."

Levin sighed and made no reply. He was thinking of his own affairs, and
did not hear Oblonsky.

And suddenly both of them felt that though they were friends, though
they had been dining and drinking together, which should have drawn them
closer, yet each was thinking only of his own affairs, and they had
nothing to do with one another. Oblonsky had more than once experienced
this extreme sense of aloofness, instead of intimacy, coming on after
dinner, and he knew what to do in such cases.

"Bill!" he called, and he went into the next room where he promptly came
across an aide-de-camp of his acquaintance and dropped into conversation
with him about an actress and her protector. And at once in the
conversation with the aide-de-camp Oblonsky had a sense of relaxation
and relief after the conversation with Levin, which always put him to
too great a mental and spiritual strain.

When the Tatar appeared with a bill for twenty-six roubles and odd
kopecks, besides a tip for himself, Levin, who would another time have
been horrified, like any one from the country, at his share of fourteen
roubles, did not notice it, paid, and set off homewards to dress and go
to the Shtcherbatskys’ there to decide his fate.


Chapter 12


The young Princess Kitty Shtcherbatskaya was eighteen. It was the first
winter that she had been out in the world. Her success in society had
been greater than that of either of her elder sisters, and greater even
than her mother had anticipated. To say nothing of the young men who
danced at the Moscow balls being almost all in love with Kitty, two
serious suitors had already this first winter made their appearance:
Levin, and immediately after his departure, Count Vronsky.

Levin’s appearance at the beginning of the winter, his frequent visits,
and evident love for Kitty, had led to the first serious conversations
between Kitty’s parents as to her future, and to disputes between them.
The prince was on Levin’s side; he said he wished for nothing better for
Kitty. The princess for her part, going round the question in the manner
peculiar to women, maintained that Kitty was too young, that Levin had
done nothing to prove that he had serious intentions, that Kitty felt no
great attraction to him, and other side issues; but she did not state
the principal point, which was that she looked for a better match for
her daughter, and that Levin was not to her liking, and she did not
understand him. When Levin had abruptly departed, the princess was
delighted, and said to her husband triumphantly: "You see I was right."
When Vronsky appeared on the scene, she was still more delighted,
confirmed in her opinion that Kitty was to make not simply a good, but a
brilliant match.

In the mother’s eyes there could be no comparison between Vronsky and
Levin. She disliked in Levin his strange and uncompromising opinions and
his shyness in society, founded, as she supposed, on his pride and his
queer sort of life, as she considered it, absorbed in cattle and
peasants. She did not very much like it that he, who was in love with
her daughter, had kept coming to the house for six weeks, as though he
were waiting for something, inspecting, as though he were afraid he
might be doing them too great an honor by making an offer, and did not
realize that a man, who continually visits at a house where there is a
young unmarried girl, is bound to make his intentions clear. And
suddenly, without doing so, he disappeared. "It’s as well he’s not
attractive enough for Kitty to have fallen in love with him," thought
the mother.

Vronsky satisfied all the mother’s desires. Very wealthy, clever, of
aristocratic family, on the highroad to a brilliant career in the army
and at court, and a fascinating man. Nothing better could be wished for.

Vronsky openly flirted with Kitty at balls, danced with her, and came
continually to the house, consequently there could be no doubt of the
seriousness of his intentions. But, in spite of that, the mother had
spent the whole of that winter in a state of terrible anxiety and
agitation.

Princess Shtcherbatskaya had herself been married thirty years ago, her
aunt arranging the match. Her husband, about whom everything was well
known before hand, had come, looked at his future bride, and been looked
at. The match-making aunt had ascertained and communicated their mutual
impression. That impression had been favorable. Afterwards, on a day
fixed beforehand, the expected offer was made to her parents, and
accepted. All had passed very simply and easily. So it seemed, at least,
to the princess. But over her own daughters she had felt how far from
simple and easy is the business, apparently so commonplace, of marrying
off one’s daughters. The panics that had been lived through, the
thoughts that had been brooded over, the money that had been wasted, and
the disputes with her husband over marrying the two elder girls, Darya
and Natalia! Now, since the youngest had come out, she was going through
the same terrors, the same doubts, and still more violent quarrels with
her husband than she had over the elder girls. The old prince, like all
fathers indeed, was exceedingly punctilious on the score of the honor
and reputation of his daughters. He was irrationally jealous over his
daughters, especially over Kitty, who was his favorite. At every turn he
had scenes with the princess for compromising her daughter. The princess
had grown accustomed to this already with her other daughters, but now
she felt that there was more ground for the prince’s touchiness. She saw
that of late years much was changed in the manners of society, that a
mother’s duties had become still more difficult. She saw that girls of
Kitty’s age formed some sort of clubs, went to some sort of lectures,
mixed freely in men’s society; drove about the streets alone, many of
them did not curtsey, and, what was the most important thing, all the
girls were firmly convinced that to choose their husbands was their own
affair, and not their parents’. "Marriages aren’t made nowadays as they
used to be," was thought and said by all these young girls, and even by
their elders. But how marriages were made now, the princess could not
learn from any one. The French fashion—of the parents arranging their
children’s future—was not accepted; it was condemned. The English
fashion of the complete independence of girls was also not accepted, and
not possible in Russian society. The Russian fashion of match-making by
the offices of intermediate persons was for some reason considered
unseemly; it was ridiculed by every one, and by the princess herself.
But how girls were to be married, and how parents were to marry them, no
one knew. Everyone with whom the princess had chanced to discuss the
matter said the same thing: "Mercy on us, it’s high time in our day to
cast off all that old-fashioned business. It’s the young people have to
marry; and not their parents; and so we ought to leave the young people
to arrange it as they choose." It was very easy for anyone to say that
who had no daughters, but the princess realized that in the process of
getting to know each other, her daughter might fall in love, and fall in
love with someone who did not care to marry her or who was quite unfit
to be her husband. And, however much it was instilled into the princess
that in our times young people ought to arrange their lives for
themselves, she was unable to believe it, just as she would have been
unable to believe that, at any time whatever, the most suitable
playthings for children five years old ought to be loaded pistols. And
so the princess was more uneasy over Kitty than she had been over her
elder sisters.

Now she was afraid that Vronsky might confine himself to simply flirting
with her daughter. She saw that her daughter was in love with him, but
tried to comfort herself with the thought that he was an honorable man,
and would not do this. But at the same time she knew how easy it is,
with the freedom of manners of today, to turn a girl’s head, and how
lightly men generally regard such a crime. The week before, Kitty had
told her mother of a conversation she had with Vronsky during a mazurka.
This conversation had partly reassured the princess; but perfectly at
ease she could not be. Vronsky had told Kitty that both he and his
brother were so used to obeying their mother that they never made up
their minds to any important undertaking without consulting her. "And
just now, I am impatiently awaiting my mother’s arrival from Petersburg,
as peculiarly fortunate," he told her.

Kitty had repeated this without attaching any significance to the words.
But her mother saw them in a different light. She knew that the old lady
was expected from day to day, that she would be pleased at her son’s
choice, and she felt it strange that he should not make his offer
through fear of vexing his mother. However, she was so anxious for the
marriage itself, and still more for relief from her fears, that she
believed it was so. Bitter as it was for the princess to see the
unhappiness of her eldest daughter, Dolly, on the point of leaving her
husband, her anxiety over the decision of her youngest daughter’s fate
engrossed all her feelings. Today, with Levin’s reappearance, a fresh
source of anxiety arose. She was afraid that her daughter, who had at
one time, as she fancied, a feeling for Levin, might, from extreme sense
of honor, refuse Vronsky, and that Levin’s arrival might generally
complicate and delay the affair so near being concluded.

"Why, has he been here long?" the princess asked about Levin, as they
returned home.

"He came today, mamma."

"There’s one thing I want to say..." began the princess, and from her
serious and alert face, Kitty guessed what it would be.

"Mamma," she said, flushing hotly and turning quickly to her, "please,
please don’t say anything about that. I know, I know all about it."

She wished for what her mother wished for, but the motives of her
mother’s wishes wounded her.

"I only want to say that to raise hopes..."

"Mamma, darling, for goodness’ sake, don’t talk about it. It’s so
horrible to talk about it."

"I won’t," said her mother, seeing the tears in her daughter’s eyes;
"but one thing, my love; you promised me you would have no secrets from
me. You won’t?"

"Never, mamma, none," answered Kitty, flushing a little, and looking her
mother straight in the face, "but there’s no use in my telling you
anything, and I ... I ... if I wanted to, I don’t know what to say or
how ... I don’t know..."

"No, she could not tell an untruth with those eyes," thought the mother,
smiling at her agitation and happiness. The princess smiled that what
was taking place just now in her soul seemed to the poor child so
immense and so important.


Chapter 13


After dinner, and till the beginning of the evening, Kitty was feeling a
sensation akin to the sensation of a young man before a battle. Her
heart throbbed violently, and her thoughts would not rest on anything.

She felt that this evening, when they would both meet for the first
time, would be a turning point in her life. And she was continually
picturing them to herself, at one moment each separately, and then both
together. When she mused on the past, she dwelt with pleasure, with
tenderness, on the memories of her relations with Levin. The memories of
childhood and of Levin’s friendship with her dead brother gave a special
poetic charm to her relations with him. His love for her, of which she
felt certain, was flattering and delightful to her; and it was pleasant
for her to think of Levin. In her memories of Vronsky there always
entered a certain element of awkwardness, though he was in the highest
degree well-bred and at ease, as though there were some false note—not
in Vronsky, he was very simple and nice, but in herself, while with
Levin she felt perfectly simple and clear. But, on the other hand,
directly she thought of the future with Vronsky, there arose before her
a perspective of brilliant happiness; with Levin the future seemed
misty.

When she went upstairs to dress, and looked into the looking-glass, she
noticed with joy that it was one of her good days, and that she was in
complete possession of all her forces,—she needed this so for what lay
before her: she was conscious of external composure and free grace in
her movements.

At half-past seven she had only just gone down into the drawing room,
when the footman announced, "Konstantin Dmitrievitch Levin." The
princess was still in her room, and the prince had not come in. "So it
is to be," thought Kitty, and all the blood seemed to rush to her heart.
She was horrified at her paleness, as she glanced into the
looking-glass. At that moment she knew beyond doubt that he had come
early on purpose to find her alone and to make her an offer. And only
then for the first time the whole thing presented itself in a new,
different aspect; only then she realized that the question did not
affect her only—with whom she would be happy, and whom she loved—but
that she would have that moment to wound a man whom she liked. And to
wound him cruelly. What for? Because he, dear fellow, loved her, was in
love with her. But there was no help for it, so it must be, so it would
have to be.

"My God! shall I myself really have to say it to him?" she thought. "Can
I tell him I don’t love him? That will be a lie. What am I to say to
him? That I love someone else? No, that’s impossible. I’m going away,
I’m going away."

She had reached the door, when she heard his step. "No! it’s not honest.
What have I to be afraid of? I have done nothing wrong. What is to be,
will be! I’ll tell the truth. And with him one can’t be ill at ease.
Here he is," she said to herself, seeing his powerful, shy figure, with
his shining eyes fixed on her. She looked straight into his face, as
though imploring him to spare her, and gave her hand.

"It’s not time yet; I think I’m too early," he said glancing round the
empty drawing room. When he saw that his expectations were realized,
that there was nothing to prevent him from speaking, his face became
gloomy.

"Oh, no," said Kitty, and sat down at the table.

"But this was just what I wanted, to find you alone," he began, not
sitting down, and not looking at her, so as not to lose courage.

"Mamma will be down directly. She was very much tired.... Yesterday..."

She talked on, not knowing what her lips were uttering, and not taking
her supplicating and caressing eyes off him.

He glanced at her; she blushed, and ceased speaking.

"I told you I did not know whether I should be here long ... that it
depended on you..."

She dropped her head lower and lower, not knowing herself what answer
she should make to what was coming.

"That it depended on you," he repeated. "I meant to say ... I meant to
say ... I came for this ... to be my wife!" he brought out, not knowing
what he was saying; but feeling that the most terrible thing was said,
he stopped short and looked at her...

She was breathing heavily, not looking at him. She was feeling ecstasy.
Her soul was flooded with happiness. She had never anticipated that the
utterance of love would produce such a powerful effect on her. But it
lasted only an instant. She remembered Vronsky. She lifted her clear,
truthful eyes, and seeing his desperate face, she answered hastily:

"That cannot be ... forgive me."

A moment ago, and how close she had been to him, of what importance in
his life! And how aloof and remote from him she had become now!

"It was bound to be so," he said, not looking at her.

He bowed, and was meaning to retreat.


Chapter 14


But at that very moment the princess came in. There was a look of horror
on her face when she saw them alone, and their disturbed faces. Levin
bowed to her, and said nothing. Kitty did not speak nor lift her eyes.
"Thank God, she has refused him," thought the mother, and her face
lighted up with the habitual smile with which she greeted her guests on
Thursdays. She sat down and began questioning Levin about his life in
the country. He sat down again, waiting for other visitors to arrive, in
order to retreat unnoticed.

Five minutes later there came in a friend of Kitty’s, married the
preceding winter, Countess Nordston.

She was a thin, sallow, sickly, and nervous woman, with brilliant black
eyes. She was fond of Kitty, and her affection for her showed itself, as
the affection of married women for girls always does, in the desire to
make a match for Kitty after her own ideal of married happiness; she
wanted her to marry Vronsky. Levin she had often met at the
Shtcherbatskys’ early in the winter, and she had always disliked him.
Her invariable and favorite pursuit, when they met, consisted in making
fun of him.

"I do like it when he looks down at me from the height of his grandeur,
or breaks off his learned conversation with me because I’m a fool, or is
condescending to me. I like that so; to see him condescending! I am so
glad he can’t bear me," she used to say of him.

She was right, for Levin actually could not bear her, and despised her
for what she was proud of and regarded as a fine characteristic—her
nervousness, her delicate contempt and indifference for everything
coarse and earthly.

The Countess Nordston and Levin got into that relation with one another
not seldom seen in society, when two persons, who remain externally on
friendly terms, despise each other to such a degree that they cannot
even take each other seriously, and cannot even be offended by each
other.

The Countess Nordston pounced upon Levin at once.

"Ah, Konstantin Dmitrievitch! So you’ve come back to our corrupt
Babylon," she said, giving him her tiny, yellow hand, and recalling what
he had chanced to say early in the winter, that Moscow was a Babylon.
"Come, is Babylon reformed, or have you degenerated?" she added,
glancing with a simper at Kitty.

"It’s very flattering for me, countess, that you remember my words so
well," responded Levin, who had succeeded in recovering his composure,
and at once from habit dropped into his tone of joking hostility to the
Countess Nordston. "They must certainly make a great impression on you."

"Oh, I should think so! I always note them all down. Well, Kitty, have
you been skating again?..."

And she began talking to Kitty. Awkward as it was for Levin to withdraw
now, it would still have been easier for him to perpetrate this
awkwardness than to remain all the evening and see Kitty, who glanced at
him now and then and avoided his eyes. He was on the point of getting
up, when the princess, noticing that he was silent, addressed him.

"Shall you be long in Moscow? You’re busy with the district council,
though, aren’t you, and can’t be away for long?"

"No, princess, I’m no longer a member of the council," he said. "I have
come up for a few days."

"There’s something the matter with him," thought Countess Nordston,
glancing at his stern, serious face. "He isn’t in his old argumentative
mood. But I’ll draw him out. I do love making a fool of him before
Kitty, and I’ll do it."

"Konstantin Dmitrievitch," she said to him, "do explain to me, please,
what’s the meaning of it. You know all about such things. At home in our
village of Kaluga all the peasants and all the women have drunk up all
they possessed, and now they can’t pay us any rent. What’s the meaning
of that? You always praise the peasants so."

At that instant another lady came into the room, and Levin got up.

"Excuse me, countess, but I really know nothing about it, and can’t tell
you anything," he said, and looked round at the officer who came in
behind the lady.

"That must be Vronsky," thought Levin, and, to be sure of it, glanced at
Kitty. She had already had time to look at Vronsky, and looked round at
Levin. And simply from the look in her eyes, that grew unconsciously
brighter, Levin knew that she loved that man, knew it as surely as if
she had told him so in words. But what sort of a man was he? Now,
whether for good or for ill, Levin could not choose but remain; he must
find out what the man was like whom she loved.

There are people who, on meeting a successful rival, no matter in what,
are at once disposed to turn their backs on everything good in him, and
to see only what is bad. There are people, on the other hand, who desire
above all to find in that lucky rival the qualities by which he has
outstripped them, and seek with a throbbing ache at heart only what is
good. Levin belonged to the second class. But he had no difficulty in
finding what was good and attractive in Vronsky. It was apparent at the
first glance. Vronsky was a squarely built, dark man, not very tall,
with a good-humored, handsome, and exceedingly calm and resolute face.
Everything about his face and figure, from his short-cropped black hair
and freshly shaven chin down to his loosely fitting, brand-new uniform,
was simple and at the same time elegant. Making way for the lady who had
come in, Vronsky went up to the princess and then to Kitty.

As he approached her, his beautiful eyes shone with a specially tender
light, and with a faint, happy, and modestly triumphant smile (so it
seemed to Levin), bowing carefully and respectfully over her, he held
out his small broad hand to her.

Greeting and saying a few words to everyone, he sat down without once
glancing at Levin, who had never taken his eyes off him.

"Let me introduce you," said the princess, indicating Levin. "Konstantin
Dmitrievitch Levin, Count Alexey Kirillovitch Vronsky."

Vronsky got up and, looking cordially at Levin, shook hands with him.

"I believe I was to have dined with you this winter," he said, smiling
his simple and open smile; "but you had unexpectedly left for the
country."

"Konstantin Dmitrievitch despises and hates town and us townspeople,"
said Countess Nordston.

"My words must make a deep impression on you, since you remember them so
well," said Levin, and, suddenly conscious that he had said just the
same thing before, he reddened.

Vronsky looked at Levin and Countess Nordston, and smiled.

"Are you always in the country?" he inquired. "I should think it must be
dull in the winter."

"It’s not dull if one has work to do; besides, one’s not dull by
oneself," Levin replied abruptly.

"I am fond of the country," said Vronsky, noticing, and affecting not to
notice, Levin’s tone.

"But I hope, count, you would not consent to live in the country
always," said Countess Nordston.

"I don’t know; I have never tried for long. I experienced a queer
feeling once," he went on. "I never longed so for the country, Russian
country, with bast shoes and peasants, as when I was spending a winter
with my mother in Nice. Nice itself is dull enough, you know. And
indeed, Naples and Sorrento are only pleasant for a short time. And it’s
just there that Russia comes back to me most vividly, and especially the
country. It’s as though..."

He talked on, addressing both Kitty and Levin, turning his serene,
friendly eyes from one to the other, and saying obviously just what came
into his head.

Noticing that Countess Nordston wanted to say something, he stopped
short without finishing what he had begun, and listened attentively to
her.

The conversation did not flag for an instant, so that the princess, who
always kept in reserve, in case a subject should be lacking, two heavy
guns—the relative advantages of classical and of modern education, and
universal military service—had not to move out either of them, while
Countess Nordston had not a chance of chaffing Levin.

Levin wanted to, and could not, take part in the general conversation;
saying to himself every instant, "Now go," he still did not go, as
though waiting for something.

The conversation fell upon table-turning and spirits, and Countess
Nordston, who believed in spiritualism, began to describe the marvels
she had seen.

"Ah, countess, you really must take me, for pity’s sake do take me to
see them! I have never seen anything extraordinary, though I am always
on the lookout for it everywhere," said Vronsky, smiling.

"Very well, next Saturday," answered Countess Nordston. "But you,
Konstantin Dmitrievitch, do you believe in it?" she asked Levin.

"Why do you ask me? You know what I shall say."

"But I want to hear your opinion."

"My opinion," answered Levin, "is only that this table-turning simply
proves that educated society—so called—is no higher than the peasants.
They believe in the evil eye, and in witchcraft and omens, while we..."

"Oh, then you don’t believe in it?"

"I can’t believe in it, countess."

"But if I’ve seen it myself?"

"The peasant women too tell us they have seen goblins."

"Then you think I tell a lie?"

And she laughed a mirthless laugh.

"Oh, no, Masha, Konstantin Dmitrievitch said he could not believe in
it," said Kitty, blushing for Levin, and Levin saw this, and, still more
exasperated, would have answered, but Vronsky with his bright frank
smile rushed to the support of the conversation, which was threatening
to become disagreeable.

"You do not admit the conceivability at all?" he queried. "But why not?
We admit the existence of electricity, of which we know nothing. Why
should there not be some new force, still unknown to us, which..."

"When electricity was discovered," Levin interrupted hurriedly, "it was
only the phenomenon that was discovered, and it was unknown from what it
proceeded and what were its effects, and ages passed before its
applications were conceived. But the spiritualists have begun with
tables writing for them, and spirits appearing to them, and have only
later started saying that it is an unknown force."

Vronsky listened attentively to Levin, as he always did listen,
obviously interested in his words.

"Yes, but the spiritualists say we don’t know at present what this force
is, but there is a force, and these are the conditions in which it acts.
Let the scientific men find out what the force consists in. No, I don’t
see why there should not be a new force, if it..."

"Why, because with electricity," Levin interrupted again, "every time
you rub tar against wool, a recognized phenomenon is manifested, but in
this case it does not happen every time, and so it follows it is not a
natural phenomenon."

Feeling probably that the conversation was taking a tone too serious for
a drawing room, Vronsky made no rejoinder, but by way of trying to
change the conversation, he smiled brightly, and turned to the ladies.

"Do let us try at once, countess," he said; but Levin would finish
saying what he thought.

"I think," he went on, "that this attempt of the spiritualists to
explain their marvels as some sort of new natural force is most futile.
They boldly talk of spiritual force, and then try to subject it to
material experiment."

Every one was waiting for him to finish, and he felt it.

"And I think you would be a first-rate medium," said Countess Nordston;
"there’s something enthusiastic in you."

Levin opened his mouth, was about to say something, reddened, and said
nothing.

"Do let us try table-turning at once, please," said Vronsky. "Princess,
will you allow it?"

And Vronsky stood up, looking for a little table.

Kitty got up to fetch a table, and as she passed, her eyes met Levin’s.
She felt for him with her whole heart, the more because she was pitying
him for suffering of which she was herself the cause. "If you can
forgive me, forgive me," said her eyes, "I am so happy."

"I hate them all, and you, and myself," his eyes responded, and he took
up his hat. But he was not destined to escape. Just as they were
arranging themselves round the table, and Levin was on the point of
retiring, the old prince came in, and after greeting the ladies,
addressed Levin.

"Ah!" he began joyously. "Been here long, my boy? I didn’t even know you
were in town. Very glad to see you." The old prince embraced Levin, and
talking to him did not observe Vronsky, who had risen, and was serenely
waiting till the prince should turn to him.

Kitty felt how distasteful her father’s warmth was to Levin after what
had happened. She saw, too, how coldly her father responded at last to
Vronsky’s bow, and how Vronsky looked with amiable perplexity at her
father, as though trying and failing to understand how and why anyone
could be hostilely disposed towards him, and she flushed.

"Prince, let us have Konstantin Dmitrievitch," said Countess Nordston;
"we want to try an experiment."

"What experiment? Table-turning? Well, you must excuse me, ladies and
gentlemen, but to my mind it is better fun to play the ring game," said
the old prince, looking at Vronsky, and guessing that it had been his
suggestion. "There’s some sense in that, anyway."

Vronsky looked wonderingly at the prince with his resolute eyes, and,
with a faint smile, began immediately talking to Countess Nordston of
the great ball that was to come off next week.

"I hope you will be there?" he said to Kitty. As soon as the old prince
turned away from him, Levin went out unnoticed, and the last impression
he carried away with him of that evening was the smiling, happy face of
Kitty answering Vronsky’s inquiry about the ball.


Chapter 15


At the end of the evening Kitty told her mother of her conversation with
Levin, and in spite of all the pity she felt for Levin, she was glad at
the thought that she had received an _offer_. She had no doubt that she
had acted rightly. But after she had gone to bed, for a long while she
could not sleep. One impression pursued her relentlessly. It was Levin’s
face, with his scowling brows, and his kind eyes looking out in dark
dejection below them, as he stood listening to her father, and glancing
at her and at Vronsky. And she felt so sorry for him that tears came
into her eyes. But immediately she thought of the man for whom she had
given him up. She vividly recalled his manly, resolute face, his noble
self-possession, and the good nature conspicuous in everything towards
everyone. She remembered the love for her of the man she loved, and once
more all was gladness in her soul, and she lay on the pillow, smiling
with happiness. "I’m sorry, I’m sorry; but what could I do? It’s not my
fault," she said to herself; but an inner voice told her something else.
Whether she felt remorse at having won Levin’s love, or at having
refused him, she did not know. But her happiness was poisoned by doubts.
"Lord, have pity on us; Lord, have pity on us; Lord, have pity on us!"
she repeated to herself, till she fell asleep.

Meanwhile there took place below, in the prince’s little library, one of
the scenes so often repeated between the parents on account of their
favorite daughter.

"What? I’ll tell you what!" shouted the prince, waving his arms, and at
once wrapping his squirrel-lined dressing-gown round him again. "That
you’ve no pride, no dignity; that you’re disgracing, ruining your
daughter by this vulgar, stupid match-making!"

"But, really, for mercy’s sake, prince, what have I done?" said the
princess, almost crying.

She, pleased and happy after her conversation with her daughter, had
gone to the prince to say good-night as usual, and though she had no
intention of telling him of Levin’s offer and Kitty’s refusal, still she
hinted to her husband that she fancied things were practically settled
with Vronsky, and that he would declare himself so soon as his mother
arrived. And thereupon, at those words, the prince had all at once flown
into a passion, and began to use unseemly language.

"What have you done? I’ll tell you what. First of all, you’re trying to
catch an eligible gentleman, and all Moscow will be talking of it, and
with good reason. If you have evening parties, invite everyone, don’t
pick out the possible suitors. Invite all the young bucks. Engage a
piano player, and let them dance, and not as you do things nowadays,
hunting up good matches. It makes me sick, sick to see it, and you’ve
gone on till you’ve turned the poor wench’s head. Levin’s a thousand
times the better man. As for this little Petersburg swell, they’re
turned out by machinery, all on one pattern, and all precious rubbish.
But if he were a prince of the blood, my daughter need not run after
anyone."

"But what have I done?"

"Why, you’ve..." The prince was crying wrathfully.

"I know if one were to listen to you," interrupted the princess, "we
should never marry our daughter. If it’s to be so, we’d better go into
the country."

"Well, and we had better."

"But do wait a minute. Do I try and catch them? I don’t try to catch
them in the least. A young man, and a very nice one, has fallen in love
with her, and she, I fancy..."

"Oh, yes, you fancy! And how if she really is in love, and he’s no more
thinking of marriage than I am!... Oh, that I should live to see it! Ah!
spiritualism! Ah! Nice! Ah! the ball!" And the prince, imagining that he
was mimicking his wife, made a mincing curtsey at each word. "And this
is how we’re preparing wretchedness for Kitty; and she’s really got the
notion into her head..."

"But what makes you suppose so?"

"I don’t suppose; I know. We have eyes for such things, though
women-folk haven’t. I see a man who has serious intentions, that’s
Levin: and I see a peacock, like this feather-head, who’s only amusing
himself."

"Oh, well, when once you get an idea into your head!..."

"Well, you’ll remember my words, but too late, just as with Dolly."

"Well, well, we won’t talk of it," the princess stopped him,
recollecting her unlucky Dolly.

"By all means, and good night!"

And signing each other with the cross, the husband and wife parted with
a kiss, feeling that they each remained of their own opinion.

The princess had at first been quite certain that that evening had
settled Kitty’s future, and that there could be no doubt of Vronsky’s
intentions, but her husband’s words had disturbed her. And returning to
her own room, in terror before the unknown future, she, too, like Kitty,
repeated several times in her heart, "Lord, have pity; Lord, have pity;
Lord, have pity."


Chapter 16


Vronsky had never had a real home life. His mother had been in her youth
a brilliant society woman, who had had during her married life, and
still more afterwards, many love affairs notorious in the whole
fashionable world. His father he scarcely remembered, and he had been
educated in the Corps of Pages.

Leaving the school very young as a brilliant officer, he had at once got
into the circle of wealthy Petersburg army men. Although he did go more
or less into Petersburg society, his love affairs had always hitherto
been outside it.

In Moscow he had for the first time felt, after his luxurious and coarse
life at Petersburg, all the charm of intimacy with a sweet and innocent
girl of his own rank, who cared for him. It never even entered his head
that there could be any harm in his relations with Kitty. At balls he
danced principally with her. He was a constant visitor at their house.
He talked to her as people commonly do talk in society—all sorts of
nonsense, but nonsense to which he could not help attaching a special
meaning in her case. Although he said nothing to her that he could not
have said before everybody, he felt that she was becoming more and more
dependent upon him, and the more he felt this, the better he liked it,
and the tenderer was his feeling for her. He did not know that his mode
of behavior in relation to Kitty had a definite character, that it is
courting young girls with no intention of marriage, and that such
courting is one of the evil actions common among brilliant young men
such as he was. It seemed to him that he was the first who had
discovered this pleasure, and he was enjoying his discovery.

If he could have heard what her parents were saying that evening, if he
could have put himself at the point of view of the family and have heard
that Kitty would be unhappy if he did not marry her, he would have been
greatly astonished, and would not have believed it. He could not believe
that what gave such great and delicate pleasure to him, and above all to
her, could be wrong. Still less could he have believed that he ought to
marry.

Marriage had never presented itself to him as a possibility. He not only
disliked family life, but a family, and especially a husband was, in
accordance with the views general in the bachelor world in which he
lived, conceived as something alien, repellant, and, above all,
ridiculous.

But though Vronsky had not the least suspicion what the parents were
saying, he felt on coming away from the Shtcherbatskys’ that the secret
spiritual bond which existed between him and Kitty had grown so much
stronger that evening that some step must be taken. But what step could
and ought to be taken he could not imagine.

"What is so exquisite," he thought, as he returned from the
Shtcherbatskys’, carrying away with him, as he always did, a delicious
feeling of purity and freshness, arising partly from the fact that he
had not been smoking for a whole evening, and with it a new feeling of
tenderness at her love for him—"what is so exquisite is that not a word
has been said by me or by her, but we understand each other so well in
this unseen language of looks and tones, that this evening more clearly
than ever she told me she loves me. And how secretly, simply, and most
of all, how trustfully! I feel myself better, purer. I feel that I have
a heart, and that there is a great deal of good in me. Those sweet,
loving eyes! When she said: ‘Indeed I do...’

"Well, what then? Oh, nothing. It’s good for me, and good for her." And
he began wondering where to finish the evening.

He passed in review of the places he might go to. "Club? a game of
bezique, champagne with Ignatov? No, I’m not going. _Château des
Fleurs_; there I shall find Oblonsky, songs, the cancan. No, I’m sick of
it. That’s why I like the Shtcherbatskys’, that I’m growing better. I’ll
go home." He went straight to his room at Dussot’s Hotel, ordered
supper, and then undressed, and as soon as his head touched the pillow,
fell into a sound sleep.


Chapter 17


Next day at eleven o’clock in the morning Vronsky drove to the station
of the Petersburg railway to meet his mother, and the first person he
came across on the great flight of steps was Oblonsky, who was expecting
his sister by the same train.

"Ah! your excellency!" cried Oblonsky, "whom are you meeting?"

"My mother," Vronsky responded, smiling, as everyone did who met
Oblonsky. He shook hands with him, and together they ascended the steps.
"She is to be here from Petersburg today."

"I was looking out for you till two o’clock last night. Where did you go
after the Shtcherbatskys’?"

"Home," answered Vronsky. "I must own I felt so well content yesterday
after the Shtcherbatskys’ that I didn’t care to go anywhere."

    "I know a gallant steed by tokens sure,
    And by his eyes I know a youth in love,"

declaimed Stepan Arkadyevitch, just as he had done before to Levin.

Vronsky smiled with a look that seemed to say that he did not deny it,
but he promptly changed the subject.

"And whom are you meeting?" he asked.

"I? I’ve come to meet a pretty woman," said Oblonsky.

"You don’t say so!"

"_Honi soit qui mal y pense!_ My sister Anna."

"Ah! that’s Madame Karenina," said Vronsky.

"You know her, no doubt?"

"I think I do. Or perhaps not ... I really am not sure," Vronsky
answered heedlessly, with a vague recollection of something stiff and
tedious evoked by the name Karenina.

"But Alexey Alexandrovitch, my celebrated brother-in-law, you surely
must know. All the world knows him."

"I know him by reputation and by sight. I know that he’s clever,
learned, religious somewhat.... But you know that’s not ... _not in my
line,_" said Vronsky in English.

"Yes, he’s a very remarkable man; rather a conservative, but a splendid
man," observed Stepan Arkadyevitch, "a splendid man."

"Oh, well, so much the better for him," said Vronsky smiling. "Oh,
you’ve come," he said, addressing a tall old footman of his mother’s,
standing at the door; "come here."

Besides the charm Oblonsky had in general for everyone, Vronsky had felt
of late specially drawn to him by the fact that in his imagination he
was associated with Kitty.

"Well, what do you say? Shall we give a supper on Sunday for the
_diva?_" he said to him with a smile, taking his arm.

"Of course. I’m collecting subscriptions. Oh, did you make the
acquaintance of my friend Levin?" asked Stepan Arkadyevitch.

"Yes; but he left rather early."

"He’s a capital fellow," pursued Oblonsky. "Isn’t he?"

"I don’t know why it is," responded Vronsky, "in all Moscow
people—present company of course excepted," he put in jestingly,
"there’s something uncompromising. They are all on the defensive, lose
their tempers, as though they all want to make one feel something..."

"Yes, that’s true, it is so," said Stepan Arkadyevitch, laughing
good-humoredly.

"Will the train soon be in?" Vronsky asked a railway official.

"The train’s signaled," answered the man.

The approach of the train was more and more evident by the preparatory
bustle in the station, the rush of porters, the movement of policemen
and attendants, and people meeting the train. Through the frosty vapor
could be seen workmen in short sheepskins and soft felt boots crossing
the rails of the curving line. The hiss of the boiler could be heard on
the distant rails, and the rumble of something heavy.

"No," said Stepan Arkadyevitch, who felt a great inclination to tell
Vronsky of Levin’s intentions in regard to Kitty. "No, you’ve not got a
true impression of Levin. He’s a very nervous man, and is sometimes out
of humor, it’s true, but then he is often very nice. He’s such a true,
honest nature, and a heart of gold. But yesterday there were special
reasons," pursued Stepan Arkadyevitch, with a meaning smile, totally
oblivious of the genuine sympathy he had felt the day before for his
friend, and feeling the same sympathy now, only for Vronsky. "Yes, there
were reasons why he could not help being either particularly happy or
particularly unhappy."

Vronsky stood still and asked directly: "How so? Do you mean he made
your _belle-soeur_ an offer yesterday?"

"Maybe," said Stepan Arkadyevitch. "I fancied something of the sort
yesterday. Yes, if he went away early, and was out of humor too, it must
mean it.... He’s been so long in love, and I’m very sorry for him."

"So that’s it! I should imagine, though, she might reckon on a better
match," said Vronsky, drawing himself up and walking about again,
"though I don’t know him, of course," he added. "Yes, that is a hateful
position! That’s why most fellows prefer to have to do with Klaras. If
you don’t succeed with them it only proves that you’ve not enough cash,
but in this case one’s dignity’s at stake. But here’s the train."

The engine had already whistled in the distance. A few instants later
the platform was quivering, and with puffs of steam hanging low in the
air from the frost, the engine rolled up, with the lever of the middle
wheel rhythmically moving up and down, and the stooping figure of the
engine-driver covered with frost. Behind the tender, setting the
platform more and more slowly swaying, came the luggage van with a dog
whining in it. At last the passenger carriages rolled in, oscillating
before coming to a standstill.

A smart guard jumped out, giving a whistle, and after him one by one the
impatient passengers began to get down: an officer of the guards,
holding himself erect, and looking severely about him; a nimble little
merchant with a satchel, smiling gaily; a peasant with a sack over his
shoulder.

Vronsky, standing beside Oblonsky, watched the carriages and the
passengers, totally oblivious of his mother. What he had just heard
about Kitty excited and delighted him. Unconsciously he arched his
chest, and his eyes flashed. He felt himself a conqueror.

"Countess Vronskaya is in that compartment," said the smart guard, going
up to Vronsky.

The guard’s words roused him, and forced him to think of his mother and
his approaching meeting with her. He did not in his heart respect his
mother, and without acknowledging it to himself, he did not love her,
though in accordance with the ideas of the set in which he lived, and
with his own education, he could not have conceived of any behavior to
his mother not in the highest degree respectful and obedient, and the
more externally obedient and respectful his behavior, the less in his
heart he respected and loved her.


Chapter 18


Vronsky followed the guard to the carriage, and at the door of the
compartment he stopped short to make room for a lady who was getting
out.

With the insight of a man of the world, from one glance at this lady’s
appearance Vronsky classified her as belonging to the best society. He
begged pardon, and was getting into the carriage, but felt he must
glance at her once more; not that she was very beautiful, not on account
of the elegance and modest grace which were apparent in her whole
figure, but because in the expression of her charming face, as she
passed close by him, there was something peculiarly caressing and soft.
As he looked round, she too turned her head. Her shining gray eyes, that
looked dark from the thick lashes, rested with friendly attention on his
face, as though she were recognizing him, and then promptly turned away
to the passing crowd, as though seeking someone. In that brief look
Vronsky had time to notice the suppressed eagerness which played over
her face, and flitted between the brilliant eyes and the faint smile
that curved her red lips. It was as though her nature were so brimming
over with something that against her will it showed itself now in the
flash of her eyes, and now in her smile. Deliberately she shrouded the
light in her eyes, but it shone against her will in the faintly
perceptible smile.

Vronsky stepped into the carriage. His mother, a dried-up old lady with
black eyes and ringlets, screwed up her eyes, scanning her son, and
smiled slightly with her thin lips. Getting up from the seat and handing
her maid a bag, she gave her little wrinkled hand to her son to kiss,
and lifting his head from her hand, kissed him on the cheek.

"You got my telegram? Quite well? Thank God."

"You had a good journey?" said her son, sitting down beside her, and
involuntarily listening to a woman’s voice outside the door. He knew it
was the voice of the lady he had met at the door.

"All the same I don’t agree with you," said the lady’s voice.

"It’s the Petersburg view, madame."

"Not Petersburg, but simply feminine," she responded.

"Well, well, allow me to kiss your hand."

"Good-bye, Ivan Petrovitch. And could you see if my brother is here, and
send him to me?" said the lady in the doorway, and stepped back again
into the compartment.

"Well, have you found your brother?" said Countess Vronskaya, addressing
the lady.

Vronsky understood now that this was Madame Karenina.

"Your brother is here," he said, standing up. "Excuse me, I did not know
you, and, indeed, our acquaintance was so slight," said Vronsky, bowing,
"that no doubt you do not remember me."

"Oh, no," said she, "I should have known you because your mother and I
have been talking, I think, of nothing but you all the way." As she
spoke she let the eagerness that would insist on coming out show itself
in her smile. "And still no sign of my brother."

"Do call him, Alexey," said the old countess. Vronsky stepped out onto
the platform and shouted:

"Oblonsky! Here!"

Madame Karenina, however, did not wait for her brother, but catching
sight of him she stepped out with her light, resolute step. And as soon
as her brother had reached her, with a gesture that struck Vronsky by
its decision and its grace, she flung her left arm around his neck, drew
him rapidly to her, and kissed him warmly. Vronsky gazed, never taking
his eyes from her, and smiled, he could not have said why. But
recollecting that his mother was waiting for him, he went back again
into the carriage.

"She’s very sweet, isn’t she?" said the countess of Madame Karenina.
"Her husband put her with me, and I was delighted to have her. We’ve
been talking all the way. And so you, I hear ... _vous filez le parfait
amour. Tant mieux, mon cher, tant mieux._"

"I don’t know what you are referring to, maman," he answered coldly.
"Come, maman, let us go."

Madame Karenina entered the carriage again to say good-bye to the
countess.

"Well, countess, you have met your son, and I my brother," she said.
"And all my gossip is exhausted. I should have nothing more to tell
you."

"Oh, no," said the countess, taking her hand. "I could go all around the
world with you and never be dull. You are one of those delightful women
in whose company it’s sweet to be silent as well as to talk. Now please
don’t fret over your son; you can’t expect never to be parted."

Madame Karenina stood quite still, holding herself very erect, and her
eyes were smiling.

"Anna Arkadyevna," the countess said in explanation to her son, "has a
little son eight years old, I believe, and she has never been parted
from him before, and she keeps fretting over leaving him."

"Yes, the countess and I have been talking all the time, I of my son and
she of hers," said Madame Karenina, and again a smile lighted up her
face, a caressing smile intended for him.

"I am afraid that you must have been dreadfully bored," he said,
promptly catching the ball of coquetry she had flung him. But apparently
she did not care to pursue the conversation in that strain, and she
turned to the old countess.

"Thank you so much. The time has passed so quickly. Good-bye, countess."

"Good-bye, my love," answered the countess. "Let me have a kiss of your
pretty face. I speak plainly, at my age, and I tell you simply that I’ve
lost my heart to you."

Stereotyped as the phrase was, Madame Karenina obviously believed it and
was delighted by it. She flushed, bent down slightly, and put her cheek
to the countess’s lips, drew herself up again, and with the same smile
fluttering between her lips and her eyes, she gave her hand to Vronsky.
He pressed the little hand she gave him, and was delighted, as though at
something special, by the energetic squeeze with which she freely and
vigorously shook his hand. She went out with the rapid step which bore
her rather fully-developed figure with such strange lightness.

"Very charming," said the countess.

That was just what her son was thinking. His eyes followed her till her
graceful figure was out of sight, and then the smile remained on his
face. He saw out of the window how she went up to her brother, put her
arm in his, and began telling him something eagerly, obviously something
that had nothing to do with him, Vronsky, and at that he felt annoyed.

"Well, maman, are you perfectly well?" he repeated, turning to his
mother.

"Everything has been delightful. Alexander has been very good, and Marie
has grown very pretty. She’s very interesting."

And she began telling him again of what interested her most—the
christening of her grandson, for which she had been staying in
Petersburg, and the special favor shown her elder son by the Tsar.

"Here’s Lavrenty," said Vronsky, looking out of the window; "now we can
go, if you like."

The old butler who had traveled with the countess, came to the carriage
to announce that everything was ready, and the countess got up to go.

"Come; there’s not such a crowd now," said Vronsky.

The maid took a handbag and the lap dog, the butler and a porter the
other baggage. Vronsky gave his mother his arm; but just as they were
getting out of the carriage several men ran suddenly by with
panic-stricken faces. The station-master, too, ran by in his
extraordinary colored cap. Obviously something unusual had happened. The
crowd who had left the train were running back again.

"What?... What?... Where?... Flung himself!... Crushed!..." was heard
among the crowd. Stepan Arkadyevitch, with his sister on his arm, turned
back. They too looked scared, and stopped at the carriage door to avoid
the crowd.

The ladies got in, while Vronsky and Stepan Arkadyevitch followed the
crowd to find out details of the disaster.

A guard, either drunk or too much muffled up in the bitter frost, had
not heard the train moving back, and had been crushed.

Before Vronsky and Oblonsky came back the ladies heard the facts from
the butler.

Oblonsky and Vronsky had both seen the mutilated corpse. Oblonsky was
evidently upset. He frowned and seemed ready to cry.

"Ah, how awful! Ah, Anna, if you had seen it! Ah, how awful!" he said.

Vronsky did not speak; his handsome face was serious, but perfectly
composed.

"Oh, if you had seen it, countess," said Stepan Arkadyevitch. "And his
wife was there.... It was awful to see her!.... She flung herself on the
body. They say he was the only support of an immense family. How awful!"

"Couldn’t one do anything for her?" said Madame Karenina in an agitated
whisper.

Vronsky glanced at her, and immediately got out of the carriage.

"I’ll be back directly, maman," he remarked, turning round in the
doorway.

When he came back a few minutes later, Stepan Arkadyevitch was already
in conversation with the countess about the new singer, while the
countess was impatiently looking towards the door, waiting for her son.

"Now let us be off," said Vronsky, coming in. They went out together.
Vronsky was in front with his mother. Behind walked Madame Karenina with
her brother. Just as they were going out of the station the
station-master overtook Vronsky.

"You gave my assistant two hundred roubles. Would you kindly explain for
whose benefit you intend them?"

"For the widow," said Vronsky, shrugging his shoulders. "I should have
thought there was no need to ask."

"You gave that?" cried Oblonsky, behind, and, pressing his sister’s
hand, he added: "Very nice, very nice! Isn’t he a splendid fellow?
Good-bye, countess."

And he and his sister stood still, looking for her maid.

When they went out the Vronsky’s carriage had already driven away.
People coming in were still talking of what happened.

"What a horrible death!" said a gentleman, passing by. "They say he was
cut in two pieces."

"On the contrary, I think it’s the easiest—instantaneous," observed
another.

"How is it they don’t take proper precautions?" said a third.

Madame Karenina seated herself in the carriage, and Stepan Arkadyevitch
saw with surprise that her lips were quivering, and she was with
difficulty restraining her tears.

"What is it, Anna?" he asked, when they had driven a few hundred yards.

"It’s an omen of evil," she said.

"What nonsense!" said Stepan Arkadyevitch. "You’ve come, that’s the
chief thing. You can’t conceive how I’m resting my hopes on you."

"Have you known Vronsky long?" she asked.

"Yes. You know we’re hoping he will marry Kitty."

"Yes?" said Anna softly. "Come now, let us talk of you," she added,
tossing her head, as though she would physically shake off something
superfluous oppressing her. "Let us talk of your affairs. I got your
letter, and here I am."

"Yes, all my hopes are in you," said Stepan Arkadyevitch.

"Well, tell me all about it."

And Stepan Arkadyevitch began to tell his story.

On reaching home Oblonsky helped his sister out, sighed, pressed her
hand, and set off to his office.


Chapter 19


When Anna went into the room, Dolly was sitting in the little
drawing-room with a white-headed fat little boy, already like his
father, giving him a lesson in French reading. As the boy read, he kept
twisting and trying to tear off a button that was nearly off his jacket.
His mother had several times taken his hand from it, but the fat little
hand went back to the button again. His mother pulled the button off and
put it in her pocket.

"Keep your hands still, Grisha," she said, and she took up her work, a
coverlet she had long been making. She always set to work on it at
depressed moments, and now she knitted at it nervously, twitching her
fingers and counting the stitches. Though she had sent word the day
before to her husband that it was nothing to her whether his sister came
or not, she had made everything ready for her arrival, and was expecting
her sister-in-law with emotion.

Dolly was crushed by her sorrow, utterly swallowed up by it. Still she
did not forget that Anna, her sister-in-law, was the wife of one of the
most important personages in Petersburg, and was a Petersburg _grande
dame_. And, thanks to this circumstance, she did not carry out her
threat to her husband—that is to say, she remembered that her
sister-in-law was coming. "And, after all, Anna is in no wise to blame,"
thought Dolly. "I know nothing of her except the very best, and I have
seen nothing but kindness and affection from her towards myself." It was
true that as far as she could recall her impressions at Petersburg at
the Karenins’, she did not like their household itself; there was
something artificial in the whole framework of their family life. "But
why should I not receive her? If only she doesn’t take it into her head
to console me!" thought Dolly. "All consolation and counsel and
Christian forgiveness, all that I have thought over a thousand times,
and it’s all no use."

All these days Dolly had been alone with her children. She did not want
to talk of her sorrow, but with that sorrow in her heart she could not
talk of outside matters. She knew that in one way or another she would
tell Anna everything, and she was alternately glad at the thought of
speaking freely, and angry at the necessity of speaking of her
humiliation with her, his sister, and of hearing her ready-made phrases
of good advice and comfort. She had been on the lookout for her,
glancing at her watch every minute, and, as so often happens, let slip
just that minute when her visitor arrived, so that she did not hear the
bell.

Catching a sound of skirts and light steps at the door, she looked
round, and her care-worn face unconsciously expressed not gladness, but
wonder. She got up and embraced her sister-in-law.

"What, here already!" she said as she kissed her.

"Dolly, how glad I am to see you!"

"I am glad, too," said Dolly, faintly smiling, and trying by the
expression of Anna’s face to find out whether she knew. "Most likely she
knows," she thought, noticing the sympathy in Anna’s face. "Well, come
along, I’ll take you to your room," she went on, trying to defer as long
as possible the moment of confidences.

"Is this Grisha? Heavens, how he’s grown!" said Anna; and kissing him,
never taking her eyes off Dolly, she stood still and flushed a little.
"No, please, let us stay here."

She took off her kerchief and her hat, and catching it in a lock of her
black hair, which was a mass of curls, she tossed her head and shook her
hair down.

"You are radiant with health and happiness!" said Dolly, almost with
envy.

"I?.... Yes," said Anna. "Merciful heavens, Tanya! You’re the same age
as my Seryozha," she added, addressing the little girl as she ran in.
She took her in her arms and kissed her. "Delightful child, delightful!
Show me them all."

She mentioned them, not only remembering the names, but the years,
months, characters, illnesses of all the children, and Dolly could not
but appreciate that.

"Very well, we will go to them," she said. "It’s a pity Vassya’s
asleep."

After seeing the children, they sat down, alone now, in the drawing
room, to coffee. Anna took the tray, and then pushed it away from her.

"Dolly," she said, "he has told me."

Dolly looked coldly at Anna; she was waiting now for phrases of
conventional sympathy, but Anna said nothing of the sort.

"Dolly, dear," she said, "I don’t want to speak for him to you, nor to
try to comfort you; that’s impossible. But, darling, I’m simply sorry,
sorry from my heart for you!"

Under the thick lashes of her shining eyes tears suddenly glittered. She
moved nearer to her sister-in-law and took her hand in her vigorous
little hand. Dolly did not shrink away, but her face did not lose its
frigid expression. She said:

"To comfort me’s impossible. Everything’s lost after what has happened,
everything’s over!"

And directly she had said this, her face suddenly softened. Anna lifted
the wasted, thin hand of Dolly, kissed it and said:

"But, Dolly, what’s to be done, what’s to be done? How is it best to act
in this awful position—that’s what you must think of."

"All’s over, and there’s nothing more," said Dolly. "And the worst of
all is, you see, that I can’t cast him off: there are the children, I am
tied. And I can’t live with him! it’s a torture to me to see him."

"Dolly, darling, he has spoken to me, but I want to hear it from you:
tell me about it."

Dolly looked at her inquiringly.

Sympathy and love unfeigned were visible on Anna’s face.

"Very well," she said all at once. "But I will tell you it from the
beginning. You know how I was married. With the education mamma gave us
I was more than innocent, I was stupid. I knew nothing. I know they say
men tell their wives of their former lives, but Stiva"—she corrected
herself—"Stepan Arkadyevitch told me nothing. You’ll hardly believe it,
but till now I imagined that I was the only woman he had known. So I
lived eight years. You must understand that I was so far from suspecting
infidelity, I regarded it as impossible, and then—try to imagine it—with
such ideas, to find out suddenly all the horror, all the
loathsomeness.... You must try and understand me. To be fully convinced
of one’s happiness, and all at once..." continued Dolly, holding back
her sobs, "to get a letter ... his letter to his mistress, my governess.
No, it’s too awful!" She hastily pulled out her handkerchief and hid her
face in it. "I can understand being carried away by feeling," she went
on after a brief silence, "but deliberately, slyly deceiving me ... and
with whom?... To go on being my husband together with her ... it’s
awful! You can’t understand..."

"Oh, yes, I understand! I understand! Dolly, dearest, I do understand,"
said Anna, pressing her hand.

"And do you imagine he realizes all the awfulness of my position?" Dolly
resumed. "Not the slightest! He’s happy and contented."

"Oh, no!" Anna interposed quickly. "He’s to be pitied, he’s weighed down
by remorse..."

"Is he capable of remorse?" Dolly interrupted, gazing intently into her
sister-in-law’s face.

"Yes. I know him. I could not look at him without feeling sorry for him.
We both know him. He’s good-hearted, but he’s proud, and now he’s so
humiliated. What touched me most..." (and here Anna guessed what would
touch Dolly most) "he’s tortured by two things: that he’s ashamed for
the children’s sake, and that, loving you—yes, yes, loving you beyond
everything on earth," she hurriedly interrupted Dolly, who would have
answered—"he has hurt you, pierced you to the heart. ‘No, no, she cannot
forgive me,’ he keeps saying."

Dolly looked dreamily away beyond her sister-in-law as she listened to
her words.

"Yes, I can see that his position is awful; it’s worse for the guilty
than the innocent," she said, "if he feels that all the misery comes
from his fault. But how am I to forgive him, how am I to be his wife
again after her? For me to live with him now would be torture, just
because I love my past love for him..."

And sobs cut short her words. But as though of set design, each time she
was softened she began to speak again of what exasperated her.

"She’s young, you see, she’s pretty," she went on. "Do you know, Anna,
my youth and my beauty are gone, taken by whom? By him and his children.
I have worked for him, and all I had has gone in his service, and now of
course any fresh, vulgar creature has more charm for him. No doubt they
talked of me together, or, worse still, they were silent. Do you
understand?"

Again her eyes glowed with hatred.

"And after that he will tell me.... What! can I believe him? Never! No,
everything is over, everything that once made my comfort, the reward of
my work, and my sufferings.... Would you believe it, I was teaching
Grisha just now: once this was a joy to me, now it is a torture. What
have I to strive and toil for? Why are the children here? What’s so
awful is that all at once my heart’s turned, and instead of love and
tenderness, I have nothing but hatred for him; yes, hatred. I could kill
him."

"Darling Dolly, I understand, but don’t torture yourself. You are so
distressed, so overwrought, that you look at many things mistakenly."

Dolly grew calmer, and for two minutes both were silent.

"What’s to be done? Think for me, Anna, help me. I have thought over
everything, and I see nothing."

Anna could think of nothing, but her heart responded instantly to each
word, to each change of expression of her sister-in-law.

"One thing I would say," began Anna. "I am his sister, I know his
character, that faculty of forgetting everything, everything" (she waved
her hand before her forehead), "that faculty for being completely
carried away, but for completely repenting too. He cannot believe it, he
cannot comprehend now how he can have acted as he did."

"No; he understands, he understood!" Dolly broke in. "But I ... you are
forgetting me ... does it make it easier for me?"

"Wait a minute. When he told me, I will own I did not realize all the
awfulness of your position. I saw nothing but him, and that the family
was broken up. I felt sorry for him, but after talking to you, I see it,
as a woman, quite differently. I see your agony, and I can’t tell you
how sorry I am for you! But, Dolly, darling, I fully realize your
sufferings, only there is one thing I don’t know; I don’t know ... I
don’t know how much love there is still in your heart for him. That you
know—whether there is enough for you to be able to forgive him. If there
is, forgive him!"

"No," Dolly was beginning, but Anna cut her short, kissing her hand once
more.

"I know more of the world than you do," she said. "I know how men like
Stiva look at it. You speak of his talking of you with her. That never
happened. Such men are unfaithful, but their home and wife are sacred to
them. Somehow or other these women are still looked on with contempt by
them, and do not touch on their feeling for their family. They draw a
sort of line that can’t be crossed between them and their families. I
don’t understand it, but it is so."

"Yes, but he has kissed her..."

"Dolly, hush, darling. I saw Stiva when he was in love with you. I
remember the time when he came to me and cried, talking of you, and all
the poetry and loftiness of his feeling for you, and I know that the
longer he has lived with you the loftier you have been in his eyes. You
know we have sometimes laughed at him for putting in at every word:
‘Dolly’s a marvelous woman.’ You have always been a divinity for him,
and you are that still, and this has not been an infidelity of the
heart..."

"But if it is repeated?"

"It cannot be, as I understand it..."

"Yes, but could you forgive it?"

"I don’t know, I can’t judge.... Yes, I can," said Anna, thinking a
moment; and grasping the position in her thought and weighing it in her
inner balance, she added: "Yes, I can, I can, I can. Yes, I could
forgive it. I could not be the same, no; but I could forgive it, and
forgive it as though it had never been, never been at all..."

"Oh, of course," Dolly interposed quickly, as though saying what she had
more than once thought, "else it would not be forgiveness. If one
forgives, it must be completely, completely. Come, let us go; I’ll take
you to your room," she said, getting up, and on the way she embraced
Anna. "My dear, how glad I am you came. It has made things better, ever
so much better."


Chapter 20


The whole of that day Anna spent at home, that’s to say at the
Oblonskys’, and received no one, though some of her acquaintances had
already heard of her arrival, and came to call the same day. Anna spent
the whole morning with Dolly and the children. She merely sent a brief
note to her brother to tell him that he must not fail to dine at home.
"Come, God is merciful," she wrote.

Oblonsky did dine at home: the conversation was general, and his wife,
speaking to him, addressed him as "Stiva," as she had not done before.
In the relations of the husband and wife the same estrangement still
remained, but there was no talk now of separation, and Stepan
Arkadyevitch saw the possibility of explanation and reconciliation.

Immediately after dinner Kitty came in. She knew Anna Arkadyevna, but
only very slightly, and she came now to her sister’s with some
trepidation, at the prospect of meeting this fashionable Petersburg
lady, whom everyone spoke so highly of. But she made a favorable
impression on Anna Arkadyevna—she saw that at once. Anna was
unmistakably admiring her loveliness and her youth: before Kitty knew
where she was she found herself not merely under Anna’s sway, but in
love with her, as young girls do fall in love with older and married
women. Anna was not like a fashionable lady, nor the mother of a boy of
eight years old. In the elasticity of her movements, the freshness and
the unflagging eagerness which persisted in her face, and broke out in
her smile and her glance, she would rather have passed for a girl of
twenty, had it not been for a serious and at times mournful look in her
eyes, which struck and attracted Kitty. Kitty felt that Anna was
perfectly simple and was concealing nothing, but that she had another
higher world of interests inaccessible to her, complex and poetic.

After dinner, when Dolly went away to her own room, Anna rose quickly
and went up to her brother, who was just lighting a cigar.

"Stiva," she said to him, winking gaily, crossing him and glancing
towards the door, "go, and God help you."

He threw down the cigar, understanding her, and departed through the
doorway.

When Stepan Arkadyevitch had disappeared, she went back to the sofa
where she had been sitting, surrounded by the children. Either because
the children saw that their mother was fond of this aunt, or that they
felt a special charm in her themselves, the two elder ones, and the
younger following their lead, as children so often do, had clung about
their new aunt since before dinner, and would not leave her side. And it
had become a sort of game among them to sit a close as possible to their
aunt, to touch her, hold her little hand, kiss it, play with her ring,
or even touch the flounce of her skirt.

"Come, come, as we were sitting before," said Anna Arkadyevna, sitting
down in her place.

And again Grisha poked his little face under her arm, and nestled with
his head on her gown, beaming with pride and happiness.

"And when is your next ball?" she asked Kitty.

"Next week, and a splendid ball. One of those balls where one always
enjoys oneself."

"Why, are there balls where one always enjoys oneself?" Anna said, with
tender irony.

"It’s strange, but there are. At the Bobrishtchevs’ one always enjoys
oneself, and at the Nikitins’ too, while at the Mezhkovs’ it’s always
dull. Haven’t you noticed it?"

"No, my dear, for me there are no balls now where one enjoys oneself,"
said Anna, and Kitty detected in her eyes that mysterious world which
was not open to her. "For me there are some less dull and tiresome."

"How can _you_ be dull at a ball?"

"Why should not _I_ be dull at a ball?" inquired Anna.

Kitty perceived that Anna knew what answer would follow.

"Because you always look nicer than anyone."

Anna had the faculty of blushing. She blushed a little, and said:

"In the first place it’s never so; and secondly, if it were, what
difference would it make to me?"

"Are you coming to this ball?" asked Kitty.

"I imagine it won’t be possible to avoid going. Here, take it," she said
to Tanya, who was pulling the loosely-fitting ring off her white,
slender-tipped finger.

"I shall be so glad if you go. I should so like to see you at a ball."

"Anyway, if I do go, I shall comfort myself with the thought that it’s a
pleasure to you ... Grisha, don’t pull my hair. It’s untidy enough
without that," she said, putting up a straying lock, which Grisha had
been playing with.

"I imagine you at the ball in lilac."

"And why in lilac precisely?" asked Anna, smiling. "Now, children, run
along, run along. Do you hear? Miss Hoole is calling you to tea," she
said, tearing the children from her, and sending them off to the dining
room.

"I know why you press me to come to the ball. You expect a great deal of
this ball, and you want everyone to be there to take part in it."

"How do you know? Yes."

"Oh! what a happy time you are at," pursued Anna. "I remember, and I
know that blue haze like the mist on the mountains in Switzerland. That
mist which covers everything in that blissful time when childhood is
just ending, and out of that vast circle, happy and gay, there is a path
growing narrower and narrower, and it is delightful and alarming to
enter the ballroom, bright and splendid as it is.... Who has not been
through it?"

Kitty smiled without speaking. "But how did she go through it? How I
should like to know all her love story!" thought Kitty, recalling the
unromantic appearance of Alexey Alexandrovitch, her husband.

"I know something. Stiva told me, and I congratulate you. I liked him so
much," Anna continued. "I met Vronsky at the railway station."

"Oh, was he there?" asked Kitty, blushing. "What was it Stiva told you?"

"Stiva gossiped about it all. And I should be so glad ... I traveled
yesterday with Vronsky’s mother," she went on; "and his mother talked
without a pause of him, he’s her favorite. I know mothers are partial,
but..."

"What did his mother tell you?"

"Oh, a great deal! And I know that he’s her favorite; still one can see
how chivalrous he is.... Well, for instance, she told me that he had
wanted to give up all his property to his brother, that he had done
something extraordinary when he was quite a child, saved a woman out of
the water. He’s a hero, in fact," said Anna, smiling and recollecting
the two hundred roubles he had given at the station.

But she did not tell Kitty about the two hundred roubles. For some
reason it was disagreeable to her to think of it. She felt that there
was something that had to do with her in it, and something that ought
not to have been.

"She pressed me very much to go and see her," Anna went on; "and I shall
be glad to go to see her tomorrow. Stiva is staying a long while in
Dolly’s room, thank God," Anna added, changing the subject, and getting
up, Kitty fancied, displeased with something.

"No, I’m first! No, I!" screamed the children, who had finished tea,
running up to their Aunt Anna.

"All together," said Anna, and she ran laughing to meet them, and
embraced and swung round all the throng of swarming children, shrieking
with delight.


Chapter 21


Dolly came out of her room to the tea of the grown-up people. Stepan
Arkadyevitch did not come out. He must have left his wife’s room by the
other door.

"I am afraid you’ll be cold upstairs," observed Dolly, addressing Anna;
"I want to move you downstairs, and we shall be nearer."

"Oh, please, don’t trouble about me," answered Anna, looking intently
into Dolly’s face, trying to make out whether there had been a
reconciliation or not.

"It will be lighter for you here," answered her sister-in-law.

"I assure you that I sleep everywhere, and always like a marmot."

"What’s the question?" inquired Stepan Arkadyevitch, coming out of his
room and addressing his wife.

From his tone both Kitty and Anna knew that a reconciliation had taken
place.

"I want to move Anna downstairs, but we must hang up blinds. No one
knows how to do it; I must see to it myself," answered Dolly addressing
him.

"God knows whether they are fully reconciled," thought Anna, hearing her
tone, cold and composed.

"Oh, nonsense, Dolly, always making difficulties," answered her husband.
"Come, I’ll do it all, if you like..."

"Yes, they must be reconciled," thought Anna.

"I know how you do everything," answered Dolly. "You tell Matvey to do
what can’t be done, and go away yourself, leaving him to make a muddle
of everything," and her habitual, mocking smile curved the corners of
Dolly’s lips as she spoke.

"Full, full reconciliation, full," thought Anna; "thank God!" and
rejoicing that she was the cause of it, she went up to Dolly and kissed
her.

"Not at all. Why do you always look down on me and Matvey?" said Stepan
Arkadyevitch, smiling hardly perceptibly, and addressing his wife.

The whole evening Dolly was, as always, a little mocking in her tone to
her husband, while Stepan Arkadyevitch was happy and cheerful, but not
so as to seem as though, having been forgiven, he had forgotten his
offense.

At half-past nine o’clock a particularly joyful and pleasant family
conversation over the tea-table at the Oblonskys’ was broken up by an
apparently simple incident. But this simple incident for some reason
struck everyone as strange. Talking about common acquaintances in
Petersburg, Anna got up quickly.

"She is in my album," she said; "and, by the way, I’ll show you my
Seryozha," she added, with a mother’s smile of pride.

Towards ten o’clock, when she usually said good-night to her son, and
often before going to a ball put him to bed herself, she felt depressed
at being so far from him; and whatever she was talking about, she kept
coming back in thought to her curly-headed Seryozha. She longed to look
at his photograph and talk of him. Seizing the first pretext, she got
up, and with her light, resolute step went for her album. The stairs up
to her room came out on the landing of the great warm main staircase.

Just as she was leaving the drawing room, a ring was heard in the hall.

"Who can that be?" said Dolly.

"It’s early for me to be fetched, and for anyone else it’s late,"
observed Kitty.

"Sure to be someone with papers for me," put in Stepan Arkadyevitch.
When Anna was passing the top of the staircase, a servant was running up
to announce the visitor, while the visitor himself was standing under a
lamp. Anna glancing down at once recognized Vronsky, and a strange
feeling of pleasure and at the same time of dread of something stirred
in her heart. He was standing still, not taking off his coat, pulling
something out of his pocket. At the instant when she was just facing the
stairs, he raised his eyes, caught sight of her, and into the expression
of his face there passed a shade of embarrassment and dismay. With a
slight inclination of her head she passed, hearing behind her Stepan
Arkadyevitch’s loud voice calling him to come up, and the quiet, soft,
and composed voice of Vronsky refusing.

When Anna returned with the album, he was already gone, and Stepan
Arkadyevitch was telling them that he had called to inquire about the
dinner they were giving next day to a celebrity who had just arrived.
"And nothing would induce him to come up. What a queer fellow he is!"
added Stepan Arkadyevitch.

Kitty blushed. She thought that she was the only person who knew why he
had come, and why he would not come up. "He has been at home," she
thought, "and didn’t find me, and thought I should be here, but he did
not come up because he thought it late, and Anna’s here."

All of them looked at each other, saying nothing, and began to look at
Anna’s album.

There was nothing either exceptional or strange in a man’s calling at
half-past nine on a friend to inquire details of a proposed dinner party
and not coming in, but it seemed strange to all of them. Above all, it
seemed strange and not right to Anna.


Chapter 22


The ball was only just beginning as Kitty and her mother walked up the
great staircase, flooded with light, and lined with flowers and footmen
in powder and red coats. From the rooms came a constant, steady hum, as
from a hive, and the rustle of movement; and while on the landing
between trees they gave last touches to their hair and dresses before
the mirror, they heard from the ballroom the careful, distinct notes of
the fiddles of the orchestra beginning the first waltz. A little old man
in civilian dress, arranging his gray curls before another mirror, and
diffusing an odor of scent, stumbled against them on the stairs, and
stood aside, evidently admiring Kitty, whom he did not know. A beardless
youth, one of those society youths whom the old Prince Shtcherbatsky
called "young bucks," in an exceedingly open waistcoat, straightening
his white tie as he went, bowed to them, and after running by, came back
to ask Kitty for a quadrille. As the first quadrille had already been
given to Vronsky, she had to promise this youth the second. An officer,
buttoning his glove, stood aside in the doorway, and stroking his
mustache, admired rosy Kitty.

Although her dress, her coiffure, and all the preparations for the ball
had cost Kitty great trouble and consideration, at this moment she
walked into the ballroom in her elaborate tulle dress over a pink slip
as easily and simply as though all the rosettes and lace, all the minute
details of her attire, had not cost her or her family a moment’s
attention, as though she had been born in that tulle and lace, with her
hair done up high on her head, and a rose and two leaves on the top of
it.

When, just before entering the ballroom, the princess, her mother, tried
to turn right side out of the ribbon of her sash, Kitty had drawn back a
little. She felt that everything must be right of itself, and graceful,
and nothing could need setting straight.

It was one of Kitty’s best days. Her dress was not uncomfortable
anywhere; her lace berthe did not droop anywhere; her rosettes were not
crushed nor torn off; her pink slippers with high, hollowed-out heels
did not pinch, but gladdened her feet; and the thick rolls of fair
chignon kept up on her head as if they were her own hair. All the three
buttons buttoned up without tearing on the long glove that covered her
hand without concealing its lines. The black velvet of her locket
nestled with special softness round her neck. That velvet was delicious;
at home, looking at her neck in the looking glass, Kitty had felt that
that velvet was speaking. About all the rest there might be a doubt, but
the velvet was delicious. Kitty smiled here too, at the ball, when she
glanced at it in the glass. Her bare shoulders and arms gave Kitty a
sense of chill marble, a feeling she particularly liked. Her eyes
sparkled, and her rosy lips could not keep from smiling from the
consciousness of her own attractiveness. She had scarcely entered the
ballroom and reached the throng of ladies, all tulle, ribbons, lace, and
flowers, waiting to be asked to dance—Kitty was never one of that
throng—when she was asked for a waltz, and asked by the best partner,
the first star in the hierarchy of the ballroom, a renowned director of
dances, a married man, handsome and well-built, Yegorushka Korsunsky. He
had only just left the Countess Bonina, with whom he had danced the
first half of the waltz, and, scanning his kingdom—that is to say, a few
couples who had started dancing—he caught sight of Kitty, entering, and
flew up to her with that peculiar, easy amble which is confined to
directors of balls. Without even asking her if she cared to dance, he
put out his arm to encircle her slender waist. She looked round for
someone to give her fan to, and their hostess, smiling to her, took it.

"How nice you’ve come in good time," he said to her, embracing her
waist; "such a bad habit to be late." Bending her left hand, she laid it
on his shoulder, and her little feet in their pink slippers began
swiftly, lightly, and rhythmically moving over the slippery floor in
time to the music.

"It’s a rest to waltz with you," he said to her, as they fell into the
first slow steps of the waltz. "It’s exquisite—such lightness,
precision." He said to her the same thing he said to almost all his
partners whom he knew well.

She smiled at his praise, and continued to look about the room over his
shoulder. She was not like a girl at her first ball, for whom all faces
in the ballroom melt into one vision of fairyland. And she was not a
girl who had gone the stale round of balls till every face in the
ballroom was familiar and tiresome. But she was in the middle stage
between these two; she was excited, and at the same time she had
sufficient self-possession to be able to observe. In the left corner of
the ballroom she saw the cream of society gathered together.
There—incredibly naked—was the beauty Lidi, Korsunsky’s wife; there was
the lady of the house; there shone the bald head of Krivin, always to be
found where the best people were. In that direction gazed the young men,
not venturing to approach. There, too, she descried Stiva, and there she
saw the exquisite figure and head of Anna in a black velvet gown. And
_he_ was there. Kitty had not seen him since the evening she refused
Levin. With her long-sighted eyes, she knew him at once, and was even
aware that he was looking at her.

"Another turn, eh? You’re not tired?" said Korsunsky, a little out of
breath.

"No, thank you!"

"Where shall I take you?"

"Madame Karenina’s here, I think ... take me to her."

"Wherever you command."

And Korsunsky began waltzing with measured steps straight towards the
group in the left corner, continually saying, "Pardon, mesdames, pardon,
pardon, mesdames"; and steering his course through the sea of lace,
tulle, and ribbon, and not disarranging a feather, he turned his partner
sharply round, so that her slim ankles, in light transparent stockings,
were exposed to view, and her train floated out in fan shape and covered
Krivin’s knees. Korsunsky bowed, set straight his open shirt front, and
gave her his arm to conduct her to Anna Arkadyevna. Kitty, flushed, took
her train from Krivin’s knees, and, a little giddy, looked round,
seeking Anna. Anna was not in lilac, as Kitty had so urgently wished,
but in a black, low-cut, velvet gown, showing her full throat and
shoulders, that looked as though carved in old ivory, and her rounded
arms, with tiny, slender wrists. The whole gown was trimmed with
Venetian guipure. On her head, among her black hair—her own, with no
false additions—was a little wreath of pansies, and a bouquet of the
same in the black ribbon of her sash among white lace. Her coiffure was
not striking. All that was noticeable was the little wilful tendrils of
her curly hair that would always break free about her neck and temples.
Round her well-cut, strong neck was a thread of pearls.

Kitty had been seeing Anna every day; she adored her, and had pictured
her invariably in lilac. But now seeing her in black, she felt that she
had not fully seen her charm. She saw her now as someone quite new and
surprising to her. Now she understood that Anna could not have been in
lilac, and that her charm was just that she always stood out against her
attire, that her dress could never be noticeable on her. And her black
dress, with its sumptuous lace, was not noticeable on her; it was only
the frame, and all that was seen was she—simple, natural, elegant, and
at the same time gay and eager.

She was standing holding herself, as always, very erect, and when Kitty
drew near the group she was speaking to the master of the house, her
head slightly turned towards him.

"No, I don’t throw stones," she was saying, in answer to something,
"though I can’t understand it," she went on, shrugging her shoulders,
and she turned at once with a soft smile of protection towards Kitty.
With a flying, feminine glance she scanned her attire, and made a
movement of her head, hardly perceptible, but understood by Kitty,
signifying approval of her dress and her looks. "You came into the room
dancing," she added.

"This is one of my most faithful supporters," said Korsunsky, bowing to
Anna Arkadyevna, whom he had not yet seen. "The princess helps to make
balls happy and successful. Anna Arkadyevna, a waltz?" he said, bending
down to her.

"Why, have you met?" inquired their host.

"Is there anyone we have not met? My wife and I are like white
wolves—everyone knows us," answered Korsunsky. "A waltz, Anna
Arkadyevna?"

"I don’t dance when it’s possible not to dance," she said.

"But tonight it’s impossible," answered Korsunsky.

At that instant Vronsky came up.

"Well, since it’s impossible tonight, let us start," she said, not
noticing Vronsky’s bow, and she hastily put her hand on Korsunsky’s
shoulder.

"What is she vexed with him about?" thought Kitty, discerning that Anna
had intentionally not responded to Vronsky’s bow. Vronsky went up to
Kitty reminding her of the first quadrille, and expressing his regret
that he had not seen her all this time. Kitty gazed in admiration at
Anna waltzing, and listened to him. She expected him to ask her for a
waltz, but he did not, and she glanced wonderingly at him. He flushed
slightly, and hurriedly asked her to waltz, but he had only just put his
arm round her waist and taken the first step when the music suddenly
stopped. Kitty looked into his face, which was so close to her own, and
long afterwards—for several years after—that look, full of love, to
which he made no response, cut her to the heart with an agony of shame.

"_Pardon! pardon!_ Waltz! waltz!" shouted Korsunsky from the other side
of the room, and seizing the first young lady he came across he began
dancing himself.


Chapter 23


Vronsky and Kitty waltzed several times round the room. After the first
waltz Kitty went to her mother, and she had hardly time to say a few
words to Countess Nordston when Vronsky came up again for the first
quadrille. During the quadrille nothing of any significance was said:
there was disjointed talk between them of the Korsunskys, husband and
wife, whom he described very amusingly, as delightful children at forty,
and of the future town theater; and only once the conversation touched
her to the quick, when he asked her about Levin, whether he was here,
and added that he liked him so much. But Kitty did not expect much from
the quadrille. She looked forward with a thrill at her heart to the
mazurka. She fancied that in the mazurka everything must be decided. The
fact that he did not during the quadrille ask her for the mazurka did
not trouble her. She felt sure she would dance the mazurka with him as
she had done at former balls, and refused five young men, saying she was
engaged for the mazurka. The whole ball up to the last quadrille was for
Kitty an enchanted vision of delightful colors, sounds, and motions. She
only sat down when she felt too tired and begged for a rest. But as she
was dancing the last quadrille with one of the tiresome young men whom
she could not refuse, she chanced to be vis-a-vis with Vronsky and Anna.
She had not been near Anna again since the beginning of the evening, and
now again she saw her suddenly quite new and surprising. She saw in her
the signs of that excitement of success she knew so well in herself; she
saw that she was intoxicated with the delighted admiration she was
exciting. She knew that feeling and knew its signs, and saw them in
Anna; saw the quivering, flashing light in her eyes, and the smile of
happiness and excitement unconsciously playing on her lips, and the
deliberate grace, precision, and lightness of her movements.

"Who?" she asked herself. "All or one?" And not assisting the harassed
young man she was dancing with in the conversation, the thread of which
he had lost and could not pick up again, she obeyed with external
liveliness the peremptory shouts of Korsunsky starting them all into the
_grand rond_, and then into the _châine_, and at the same time she kept
watch with a growing pang at her heart. "No, it’s not the admiration of
the crowd has intoxicated her, but the adoration of one. And that one?
can it be he?" Every time he spoke to Anna the joyous light flashed into
her eyes, and the smile of happiness curved her red lips. she seemed to
make an effort to control herself, to try not to show these signs of
delight, but they came out on her face of themselves. "But what of him?"
Kitty looked at him and was filled with terror. What was pictured so
clearly to Kitty in the mirror of Anna’s face she saw in him. What had
become of his always self-possessed resolute manner, and the carelessly
serene expression of his face? Now every time he turned to her, he bent
his head, as though he would have fallen at her feet, and in his eyes
there was nothing but humble submission and dread. "I would not offend
you," his eyes seemed every time to be saying, "but I want to save
myself, and I don’t know how." On his face was a look such as Kitty had
never seen before.

They were speaking of common acquaintances, keeping up the most trivial
conversation, but to Kitty it seemed that every word they said was
determining their fate and hers. And strange it was that they were
actually talking of how absurd Ivan Ivanovitch was with his French, and
how the Eletsky girl might have made a better match, yet these words had
all the while consequence for them, and they were feeling just as Kitty
did. The whole ball, the whole world, everything seemed lost in fog in
Kitty’s soul. Nothing but the stern discipline of her bringing-up
supported her and forced her to do what was expected of her, that is, to
dance, to answer questions, to talk, even to smile. But before the
mazurka, when they were beginning to rearrange the chairs and a few
couples moved out of the smaller rooms into the big room, a moment of
despair and horror came for Kitty. She had refused five partners, and
now she was not dancing the mazurka. She had not even a hope of being
asked for it, because she was so successful in society that the idea
would never occur to anyone that she had remained disengaged till now.
She would have to tell her mother she felt ill and go home, but she had
not the strength to do this. She felt crushed. She went to the furthest
end of the little drawing room and sank into a low chair. Her light,
transparent skirts rose like a cloud about her slender waist; one bare,
thin, soft, girlish arm, hanging listlessly, was lost in the folds of
her pink tunic; in the other she held her fan, and with rapid, short
strokes fanned her burning face. But while she looked like a butterfly,
clinging to a blade of grass, and just about to open its rainbow wings
for fresh flight, her heart ached with a horrible despair.

"But perhaps I am wrong, perhaps it was not so?" And again she recalled
all she had seen.

"Kitty, what is it?" said Countess Nordston, stepping noiselessly over
the carpet towards her. "I don’t understand it."

Kitty’s lower lip began to quiver; she got up quickly.

"Kitty, you’re not dancing the mazurka?"

"No, no," said Kitty in a voice shaking with tears.

"He asked her for the mazurka before me," said Countess Nordston,
knowing Kitty would understand who were "he" and "her." "She said: ‘Why,
aren’t you going to dance it with Princess Shtcherbatskaya?’"

"Oh, I don’t care!" answered Kitty.

No one but she herself understood her position; no one knew that she had
just refused the man whom perhaps she loved, and refused him because she
had put her faith in another.

Countess Nordston found Korsunsky, with whom she was to dance the
mazurka, and told him to ask Kitty.

Kitty danced in the first couple, and luckily for her she had not to
talk, because Korsunsky was all the time running about directing the
figure. Vronsky and Anna sat almost opposite her. She saw them with her
long-sighted eyes, and saw them, too, close by, when they met in the
figures, and the more she saw of them the more convinced was she that
her unhappiness was complete. She saw that they felt themselves alone in
that crowded room. And on Vronsky’s face, always so firm and
independent, she saw that look that had struck her, of bewilderment and
humble submissiveness, like the expression of an intelligent dog when it
has done wrong.

Anna smiled, and her smile was reflected by him. She grew thoughtful,
and he became serious. Some supernatural force drew Kitty’s eyes to
Anna’s face. She was fascinating in her simple black dress, fascinating
were her round arms with their bracelets, fascinating was her firm neck
with its thread of pearls, fascinating the straying curls of her loose
hair, fascinating the graceful, light movements of her little feet and
hands, fascinating was that lovely face in its eagerness, but there was
something terrible and cruel in her fascination.

Kitty admired her more than ever, and more and more acute was her
suffering. Kitty felt overwhelmed, and her face showed it. When Vronsky
saw her, coming across her in the mazurka, he did not at once recognize
her, she was so changed.

"Delightful ball!" he said to her, for the sake of saying something.

"Yes," she answered.

In the middle of the mazurka, repeating a complicated figure, newly
invented by Korsunsky, Anna came forward into the center of the circle,
chose two gentlemen, and summoned a lady and Kitty. Kitty gazed at her
in dismay as she went up. Anna looked at her with drooping eyelids, and
smiled, pressing her hand. But, noticing that Kitty only responded to
her smile by a look of despair and amazement, she turned away from her,
and began gaily talking to the other lady.

"Yes, there is something uncanny, devilish and fascinating in her,"
Kitty said to herself.

Anna did not mean to stay to supper, but the master of the house began
to press her to do so.

"Nonsense, Anna Arkadyevna," said Korsunsky, drawing her bare arm under
the sleeve of his dress coat, "I’ve such an idea for a _cotillion! Un
bijou!_"

And he moved gradually on, trying to draw her along with him. Their host
smiled approvingly.

"No, I am not going to stay," answered Anna, smiling, but in spite of
her smile, both Korsunsky and the master of the house saw from her
resolute tone that she would not stay.

"No; why, as it is, I have danced more at your ball in Moscow than I
have all the winter in Petersburg," said Anna, looking round at Vronsky,
who stood near her. "I must rest a little before my journey."

"Are you certainly going tomorrow then?" asked Vronsky.

"Yes, I suppose so," answered Anna, as it were wondering at the boldness
of his question; but the irrepressible, quivering brilliance of her eyes
and her smile set him on fire as she said it.

Anna Arkadyevna did not stay to supper, but went home.


Chapter 24


"Yes, there is something in me hateful, repulsive," thought Levin, as he
came away from the Shtcherbatskys’, and walked in the direction of his
brother’s lodgings. "And I don’t get on with other people. Pride, they
say. No, I have no pride. If I had any pride, I should not have put
myself in such a position." And he pictured to himself Vronsky, happy,
good-natured, clever, and self-possessed, certainly never placed in the
awful position in which he had been that evening. "Yes, she was bound to
choose him. So it had to be, and I cannot complain of anyone or
anything. I am myself to blame. What right had I to imagine she would
care to join her life to mine? Who am I and what am I? A nobody, not
wanted by any one, nor of use to anybody." And he recalled his brother
Nikolay, and dwelt with pleasure on the thought of him. "Isn’t he right
that everything in the world is base and loathsome? And are we fair in
our judgment of brother Nikolay? Of course, from the point of view of
Prokofy, seeing him in a torn cloak and tipsy, he’s a despicable person.
But I know him differently. I know his soul, and know that we are like
him. And I, instead of going to seek him out, went out to dinner, and
came here." Levin walked up to a lamppost, read his brother’s address,
which was in his pocketbook, and called a sledge. All the long way to
his brother’s, Levin vividly recalled all the facts familiar to him of
his brother Nikolay’s life. He remembered how his brother, while at the
university, and for a year afterwards, had, in spite of the jeers of his
companions, lived like a monk, strictly observing all religious rites,
services, and fasts, and avoiding every sort of pleasure, especially
women. And afterwards, how he had all at once broken out: he had
associated with the most horrible people, and rushed into the most
senseless debauchery. He remembered later the scandal over a boy, whom
he had taken from the country to bring up, and, in a fit of rage, had so
violently beaten that proceedings were brought against him for
unlawfully wounding. Then he recalled the scandal with a sharper, to
whom he had lost money, and given a promissory note, and against whom he
had himself lodged a complaint, asserting that he had cheated him. (This
was the money Sergey Ivanovitch had paid.) Then he remembered how he had
spent a night in the lockup for disorderly conduct in the street. He
remembered the shameful proceedings he had tried to get up against his
brother Sergey Ivanovitch, accusing him of not having paid him his share
of his mother’s fortune, and the last scandal, when he had gone to a
western province in an official capacity, and there had got into trouble
for assaulting a village elder.... It was all horribly disgusting, yet
to Levin it appeared not at all in the same disgusting light as it
inevitably would to those who did not know Nikolay, did not know all his
story, did not know his heart.

Levin remembered that when Nikolay had been in the devout stage, the
period of fasts and monks and church services, when he was seeking in
religion a support and a curb for his passionate temperament, everyone,
far from encouraging him, had jeered at him, and he, too, with the
others. They had teased him, called him Noah and Monk; and, when he had
broken out, no one had helped him, but everyone had turned away from him
with horror and disgust.

Levin felt that, in spite of all the ugliness of his life, his brother
Nikolay, in his soul, in the very depths of his soul, was no more in the
wrong than the people who despised him. He was not to blame for having
been born with his unbridled temperament and his somehow limited
intelligence. But he had always wanted to be good. "I will tell him
everything, without reserve, and I will make him speak without reserve,
too, and I’ll show him that I love him, and so understand him," Levin
resolved to himself, as, towards eleven o’clock, he reached the hotel of
which he had the address.

"At the top, 12 and 13," the porter answered Levin’s inquiry.

"At home?"

"Sure to be at home."

The door of No. 12 was half open, and there came out into the streak of
light thick fumes of cheap, poor tobacco, and the sound of a voice,
unknown to Levin; but he knew at once that his brother was there; he
heard his cough.

As he went in the door, the unknown voice was saying:

"It all depends with how much judgment and knowledge the thing’s done."

Konstantin Levin looked in at the door, and saw that the speaker was a
young man with an immense shock of hair, wearing a Russian jerkin, and
that a pockmarked woman in a woolen gown, without collar or cuffs, was
sitting on the sofa. His brother was not to be seen. Konstantin felt a
sharp pang at his heart at the thought of the strange company in which
his brother spent his life. No one had heard him, and Konstantin, taking
off his galoshes, listened to what the gentleman in the jerkin was
saying. He was speaking of some enterprise.

"Well, the devil flay them, the privileged classes," his brother’s voice
responded, with a cough. "Masha! get us some supper and some wine if
there’s any left; or else go and get some."

The woman rose, came out from behind the screen, and saw Konstantin.

"There’s some gentleman, Nikolay Dmitrievitch," she said.

"Whom do you want?" said the voice of Nikolay Levin, angrily.

"It’s I," answered Konstantin Levin, coming forward into the light.

"Who’s _I_?" Nikolay’s voice said again, still more angrily. He could be
heard getting up hurriedly, stumbling against something, and Levin saw,
facing him in the doorway, the big, scared eyes, and the huge, thin,
stooping figure of his brother, so familiar, and yet astonishing in its
weirdness and sickliness.

He was even thinner than three years before, when Konstantin Levin had
seen him last. He was wearing a short coat, and his hands and big bones
seemed huger than ever. His hair had grown thinner, the same straight
mustaches hid his lips, the same eyes gazed strangely and naively at his
visitor.

"Ah, Kostya!" he exclaimed suddenly, recognizing his brother, and his
eyes lit up with joy. But the same second he looked round at the young
man, and gave the nervous jerk of his head and neck that Konstantin knew
so well, as if his neckband hurt him; and a quite different expression,
wild, suffering, and cruel, rested on his emaciated face.

"I wrote to you and Sergey Ivanovitch both that I don’t know you and
don’t want to know you. What is it you want?"

He was not at all the same as Konstantin had been fancying him. The
worst and most tiresome part of his character, what made all relations
with him so difficult, had been forgotten by Konstantin Levin when he
thought of him, and now, when he saw his face, and especially that
nervous twitching of his head, he remembered it all.

"I didn’t want to see you for anything," he answered timidly. "I’ve
simply come to see you."

His brother’s timidity obviously softened Nikolay. His lips twitched.

"Oh, so that’s it?" he said. "Well, come in; sit down. Like some supper?
Masha, bring supper for three. No, stop a minute. Do you know who this
is?" he said, addressing his brother, and indicating the gentleman in
the jerkin: "This is Mr. Kritsky, my friend from Kiev, a very remarkable
man. He’s persecuted by the police, of course, because he’s not a
scoundrel."

And he looked round in the way he always did at everyone in the room.
Seeing that the woman standing in the doorway was moving to go, he
shouted to her, "Wait a minute, I said." And with the inability to
express himself, the incoherence that Konstantin knew so well, he began,
with another look round at everyone, to tell his brother Kritsky’s
story: how he had been expelled from the university for starting a
benefit society for the poor students and Sunday schools; and how he had
afterwards been a teacher in a peasant school, and how he had been
driven out of that too, and had afterwards been condemned for something.

"You’re of the Kiev university?" said Konstantin Levin to Kritsky, to
break the awkward silence that followed.

"Yes, I was of Kiev," Kritsky replied angrily, his face darkening.

"And this woman," Nikolay Levin interrupted him, pointing to her, "is
the partner of my life, Marya Nikolaevna. I took her out of a bad
house," and he jerked his neck saying this; "but I love her and respect
her, and any one who wants to know me," he added, raising his voice and
knitting his brows, "I beg to love her and respect her. She’s just the
same as my wife, just the same. So now you know whom you’ve to do with.
And if you think you’re lowering yourself, well, here’s the floor,
there’s the door."

And again his eyes traveled inquiringly over all of them.

"Why I should be lowering myself, I don’t understand."

"Then, Masha, tell them to bring supper; three portions, spirits and
wine.... No, wait a minute.... No, it doesn’t matter.... Go along."


Chapter 25


"So you see," pursued Nikolay Levin, painfully wrinkling his forehead
and twitching.

It was obviously difficult for him to think of what to say and do.

"Here, do you see?"... He pointed to some sort of iron bars, fastened
together with strings, lying in a corner of the room. "Do you see that?
That’s the beginning of a new thing we’re going into. It’s a productive
association..."

Konstantin scarcely heard him. He looked into his sickly, consumptive
face, and he was more and more sorry for him, and he could not force
himself to listen to what his brother was telling him about the
association. He saw that this association was a mere anchor to save him
from self-contempt. Nikolay Levin went on talking:

"You know that capital oppresses the laborer. The laborers with us, the
peasants, bear all the burden of labor, and are so placed that however
much they work they can’t escape from their position of beasts of
burden. All the profits of labor, on which they might improve their
position, and gain leisure for themselves, and after that education, all
the surplus values are taken from them by the capitalists. And society’s
so constituted that the harder they work, the greater the profit of the
merchants and landowners, while they stay beasts of burden to the end.
And that state of things must be changed," he finished up, and he looked
questioningly at his brother.

"Yes, of course," said Konstantin, looking at the patch of red that had
come out on his brother’s projecting cheek bones.

"And so we’re founding a locksmiths’ association, where all the
production and profit and the chief instruments of production will be in
common."

"Where is the association to be?" asked Konstantin Levin.

"In the village of Vozdrem, Kazan government."

"But why in a village? In the villages, I think, there is plenty of work
as it is. Why a locksmiths’ association in a village?"

"Why? Because the peasants are just as much slaves as they ever were,
and that’s why you and Sergey Ivanovitch don’t like people to try and
get them out of their slavery," said Nikolay Levin, exasperated by the
objection.

Konstantin Levin sighed, looking meanwhile about the cheerless and dirty
room. This sigh seemed to exasperate Nikolay still more.

"I know your and Sergey Ivanovitch’s aristocratic views. I know that he
applies all the power of his intellect to justify existing evils."

"No; and what do you talk of Sergey Ivanovitch for?" said Levin,
smiling.

"Sergey Ivanovitch? I’ll tell you what for!" Nikolay Levin shrieked
suddenly at the name of Sergey Ivanovitch. "I’ll tell you what for....
But what’s the use of talking? There’s only one thing.... What did you
come to me for? You look down on this, and you’re welcome to,—and go
away, in God’s name go away!" he shrieked, getting up from his chair.
"And go away, and go away!"

"I don’t look down on it at all," said Konstantin Levin timidly. "I
don’t even dispute it."

At that instant Marya Nikolaevna came back. Nikolay Levin looked round
angrily at her. She went quickly to him, and whispered something.

"I’m not well; I’ve grown irritable," said Nikolay Levin, getting calmer
and breathing painfully; "and then you talk to me of Sergey Ivanovitch
and his article. It’s such rubbish, such lying, such self-deception.
What can a man write of justice who knows nothing of it? Have you read
his article?" he asked Kritsky, sitting down again at the table, and
moving back off half of it the scattered cigarettes, so as to clear a
space.

"I’ve not read it," Kritsky responded gloomily, obviously not desiring
to enter into the conversation.

"Why not?" said Nikolay Levin, now turning with exasperation upon
Kritsky.

"Because I didn’t see the use of wasting my time over it."

"Oh, but excuse me, how did you know it would be wasting your time? That
article’s too deep for many people—that’s to say it’s over their heads.
But with me, it’s another thing; I see through his ideas, and I know
where its weakness lies."

Everyone was mute. Kritsky got up deliberately and reached his cap.

"Won’t you have supper? All right, good-bye! Come round tomorrow with
the locksmith."

Kritsky had hardly gone out when Nikolay Levin smiled and winked.

"He’s no good either," he said. "I see, of course..."

But at that instant Kritsky, at the door, called him...

"What do you want now?" he said, and went out to him in the passage.
Left alone with Marya Nikolaevna, Levin turned to her.

"Have you been long with my brother?" he said to her.

"Yes, more than a year. Nikolay Dmitrievitch’s health has become very
poor. Nikolay Dmitrievitch drinks a great deal," she said.

"That is ... how does he drink?"

"Drinks vodka, and it’s bad for him."

"And a great deal?" whispered Levin.

"Yes," she said, looking timidly towards the doorway, where Nikolay
Levin had reappeared.

"What were you talking about?" he said, knitting his brows, and turning
his scared eyes from one to the other. "What was it?"

"Oh, nothing," Konstantin answered in confusion.

"Oh, if you don’t want to say, don’t. Only it’s no good your talking to
her. She’s a wench, and you’re a gentleman," he said with a jerk of the
neck. "You understand everything, I see, and have taken stock of
everything, and look with commiseration on my shortcomings," he began
again, raising his voice.

"Nikolay Dmitrievitch, Nikolay Dmitrievitch," whispered Marya
Nikolaevna, again going up to him.

"Oh, very well, very well!... But where’s the supper? Ah, here it is,"
he said, seeing a waiter with a tray. "Here, set it here," he added
angrily, and promptly seizing the vodka, he poured out a glassful and
drank it greedily. "Like a drink?" he turned to his brother, and at once
became better humored.

"Well, enough of Sergey Ivanovitch. I’m glad to see you, anyway. After
all’s said and done, we’re not strangers. Come, have a drink. Tell me
what you’re doing," he went on, greedily munching a piece of bread, and
pouring out another glassful. "How are you living?"

"I live alone in the country, as I used to. I’m busy looking after the
land," answered Konstantin, watching with horror the greediness with
which his brother ate and drank, and trying to conceal that he noticed
it.

"Why don’t you get married?"

"It hasn’t happened so," Konstantin answered, reddening a little.

"Why not? For me now ... everything’s at an end! I’ve made a mess of my
life. But this I’ve said, and I say still, that if my share had been
given me when I needed it, my whole life would have been different."

Konstantin made haste to change the conversation.

"Do you know your little Vanya’s with me, a clerk in the countinghouse
at Pokrovskoe."

Nikolay jerked his neck, and sank into thought.

"Yes, tell me what’s going on at Pokrovskoe. Is the house standing
still, and the birch trees, and our schoolroom? And Philip the gardener,
is he living? How I remember the arbor and the seat! Now mind and don’t
alter anything in the house, but make haste and get married, and make
everything as it used to be again. Then I’ll come and see you, if your
wife is nice."

"But come to me now," said Levin. "How nicely we would arrange it!"

"I’d come and see you if I were sure I should not find Sergey
Ivanovitch."

"You wouldn’t find him there. I live quite independently of him."

"Yes, but say what you like, you will have to choose between me and
him," he said, looking timidly into his brother’s face.

This timidity touched Konstantin.

"If you want to hear my confession of faith on the subject, I tell you
that in your quarrel with Sergey Ivanovitch I take neither side. You’re
both wrong. You’re more wrong externally, and he inwardly."

"Ah, ah! You see that, you see that!" Nikolay shouted joyfully.

"But I personally value friendly relations with you more because..."

"Why, why?"

Konstantin could not say that he valued it more because Nikolay was
unhappy, and needed affection. But Nikolay knew that this was just what
he meant to say, and scowling he took up the vodka again.

"Enough, Nikolay Dmitrievitch!" said Marya Nikolaevna, stretching out
her plump, bare arm towards the decanter.

"Let it be! Don’t insist! I’ll beat you!" he shouted.

Marya Nikolaevna smiled a sweet and good-humored smile, which was at
once reflected on Nikolay’s face, and she took the bottle.

"And do you suppose she understands nothing?" said Nikolay. "She
understands it all better than any of us. Isn’t it true there’s
something good and sweet in her?"

"Were you never before in Moscow?" Konstantin said to her, for the sake
of saying something.

"Only you mustn’t be polite and stiff with her. It frightens her. No one
ever spoke to her so but the justices of the peace who tried her for
trying to get out of a house of ill-fame. Mercy on us, the senselessness
in the world!" he cried suddenly. "These new institutions, these
justices of the peace, rural councils, what hideousness it all is!"

And he began to enlarge on his encounters with the new institutions.

Konstantin Levin heard him, and the disbelief in the sense of all public
institutions, which he shared with him, and often expressed, was
distasteful to him now from his brother’s lips.

"In another world we shall understand it all," he said lightly.

"In another world! Ah, I don’t like that other world! I don’t like it,"
he said, letting his scared eyes rest on his brother’s eyes. "Here one
would think that to get out of all the baseness and the mess, one’s own
and other people’s, would be a good thing, and yet I’m afraid of death,
awfully afraid of death." He shuddered. "But do drink something. Would
you like some champagne? Or shall we go somewhere? Let’s go to the
Gypsies! Do you know I have got so fond of the Gypsies and Russian
songs."

His speech had begun to falter, and he passed abruptly from one subject
to another. Konstantin with the help of Masha persuaded him not to go
out anywhere, and got him to bed hopelessly drunk.

Masha promised to write to Konstantin in case of need, and to persuade
Nikolay Levin to go and stay with his brother.


Chapter 26


In the morning Konstantin Levin left Moscow, and towards evening he
reached home. On the journey in the train he talked to his neighbors
about politics and the new railways, and, just as in Moscow, he was
overcome by a sense of confusion of ideas, dissatisfaction with himself,
shame of something or other. But when he got out at his own station,
when he saw his one-eyed coachman, Ignat, with the collar of his coat
turned up; when, in the dim light reflected by the station fires, he saw
his own sledge, his own horses with their tails tied up, in their
harness trimmed with rings and tassels; when the coachman Ignat, as he
put in his luggage, told him the village news, that the contractor had
arrived, and that Pava had calved,—he felt that little by little the
confusion was clearing up, and the shame and self-dissatisfaction were
passing away. He felt this at the mere sight of Ignat and the horses;
but when he had put on the sheepskin brought for him, had sat down
wrapped up in the sledge, and had driven off pondering on the work that
lay before him in the village, and staring at the side-horse, that had
been his saddle-horse, past his prime now, but a spirited beast from the
Don, he began to see what had happened to him in quite a different
light. He felt himself, and did not want to be any one else. All he
wanted now was to be better than before. In the first place he resolved
that from that day he would give up hoping for any extraordinary
happiness, such as marriage must have given him, and consequently he
would not so disdain what he really had. Secondly, he would never again
let himself give way to low passion, the memory of which had so tortured
him when he had been making up his mind to make an offer. Then
remembering his brother Nikolay, he resolved to himself that he would
never allow himself to forget him, that he would follow him up, and not
lose sight of him, so as to be ready to help when things should go ill
with him. And that would be soon, he felt. Then, too, his brother’s talk
of communism, which he had treated so lightly at the time, now made him
think. He considered a revolution in economic conditions nonsense. But
he always felt the injustice of his own abundance in comparison with the
poverty of the peasants, and now he determined that so as to feel quite
in the right, though he had worked hard and lived by no means
luxuriously before, he would now work still harder, and would allow
himself even less luxury. And all this seemed to him so easy a conquest
over himself that he spent the whole drive in the pleasantest daydreams.
With a resolute feeling of hope in a new, better life, he reached home
before nine o’clock at night.

The snow of the little quadrangle before the house was lit up by a light
in the bedroom windows of his old nurse, Agafea Mihalovna, who performed
the duties of housekeeper in his house. She was not yet asleep. Kouzma,
waked up by her, came sidling sleepily out onto the steps. A setter
bitch, Laska, ran out too, almost upsetting Kouzma, and whining, turned
round about Levin’s knees, jumping up and longing, but not daring, to
put her forepaws on his chest.

"You’re soon back again, sir," said Agafea Mihalovna.

"I got tired of it, Agafea Mihalovna. With friends, one is well; but at
home, one is better," he answered, and went into his study.

The study was slowly lit up as the candle was brought in. The familiar
details came out: the stag’s horns, the bookshelves, the looking-glass,
the stove with its ventilator, which had long wanted mending, his
father’s sofa, a large table, on the table an open book, a broken ash
tray, a manuscript book with his handwriting. As he saw all this, there
came over him for an instant a doubt of the possibility of arranging the
new life, of which he had been dreaming on the road. All these traces of
his life seemed to clutch him, and to say to him: "No, you’re not going
to get away from us, and you’re not going to be different, but you’re
going to be the same as you’ve always been; with doubts, everlasting
dissatisfaction with yourself, vain efforts to amend, and falls, and
everlasting expectation, of a happiness which you won’t get, and which
isn’t possible for you."

This the things said to him, but another voice in his heart was telling
him that he must not fall under the sway of the past, and that one can
do anything with oneself. And hearing that voice, he went into the
corner where stood his two heavy dumbbells, and began brandishing them
like a gymnast, trying to restore his confident temper. There was a
creak of steps at the door. He hastily put down the dumbbells.

The bailiff came in, and said everything, thank God, was doing well; but
informed him that the buckwheat in the new drying machine had been a
little scorched. This piece of news irritated Levin. The new drying
machine had been constructed and partly invented by Levin. The bailiff
had always been against the drying machine, and now it was with
suppressed triumph that he announced that the buckwheat had been
scorched. Levin was firmly convinced that if the buckwheat had been
scorched, it was only because the precautions had not been taken, for
which he had hundreds of times given orders. He was annoyed, and
reprimanded the bailiff. But there had been an important and joyful
event: Pava, his best cow, an expensive beast, bought at a show, had
calved.

"Kouzma, give me my sheepskin. And you tell them to take a lantern. I’ll
come and look at her," he said to the bailiff.

The cowhouse for the more valuable cows was just behind the house.
Walking across the yard, passing a snowdrift by the lilac tree, he went
into the cowhouse. There was the warm, steamy smell of dung when the
frozen door was opened, and the cows, astonished at the unfamiliar light
of the lantern, stirred on the fresh straw. He caught a glimpse of the
broad, smooth, black and piebald back of Hollandka. Berkoot, the bull,
was lying down with his ring in his lip, and seemed about to get up, but
thought better of it, and only gave two snorts as they passed by him.
Pava, a perfect beauty, huge as a hippopotamus, with her back turned to
them, prevented their seeing the calf, as she sniffed her all over.

Levin went into the pen, looked Pava over, and lifted the red and
spotted calf onto her long, tottering legs. Pava, uneasy, began lowing,
but when Levin put the calf close to her she was soothed, and, sighing
heavily, began licking her with her rough tongue. The calf, fumbling,
poked her nose under her mother’s udder, and stiffened her tail out
straight.

"Here, bring the light, Fyodor, this way," said Levin, examining the
calf. "Like the mother! though the color takes after the father; but
that’s nothing. Very good. Long and broad in the haunch. Vassily
Fedorovitch, isn’t she splendid?" he said to the bailiff, quite
forgiving him for the buckwheat under the influence of his delight in
the calf.

"How could she fail to be? Oh, Semyon the contractor came the day after
you left. You must settle with him, Konstantin Dmitrievitch," said the
bailiff. "I did inform you about the machine."

This question was enough to take Levin back to all the details of his
work on the estate, which was on a large scale, and complicated. He went
straight from the cowhouse to the counting house, and after a little
conversation with the bailiff and Semyon the contractor, he went back to
the house and straight upstairs to the drawing room.


Chapter 27


The house was big and old-fashioned, and Levin, though he lived alone,
had the whole house heated and used. He knew that this was stupid, he
knew that it was positively not right, and contrary to his present new
plans, but this house was a whole world to Levin. It was the world in
which his father and mother had lived and died. They had lived just the
life that to Levin seemed the ideal of perfection, and that he had
dreamed of beginning with his wife, his family.

Levin scarcely remembered his mother. His conception of her was for him
a sacred memory, and his future wife was bound to be in his imagination
a repetition of that exquisite, holy ideal of a woman that his mother
had been.

He was so far from conceiving of love for woman apart from marriage that
he positively pictured to himself first the family, and only secondarily
the woman who would give him a family. His ideas of marriage were,
consequently, quite unlike those of the great majority of his
acquaintances, for whom getting married was one of the numerous facts of
social life. For Levin it was the chief affair of life, on which its
whole happiness turned. And now he had to give up that.

When he had gone into the little drawing room, where he always had tea,
and had settled himself in his armchair with a book, and Agafea
Mihalovna had brought him tea, and with her usual, "Well, I’ll stay a
while, sir," had taken a chair in the window, he felt that, however
strange it might be, he had not parted from his daydreams, and that he
could not live without them. Whether with her, or with another, still it
would be. He was reading a book, and thinking of what he was reading,
and stopping to listen to Agafea Mihalovna, who gossiped away without
flagging, and yet with all that, all sorts of pictures of family life
and work in the future rose disconnectedly before his imagination. He
felt that in the depth of his soul something had been put in its place,
settled down, and laid to rest.

He heard Agafea Mihalovna talking of how Prohor had forgotten his duty
to God, and with the money Levin had given him to buy a horse, had been
drinking without stopping, and had beaten his wife till he’d half killed
her. He listened, and read his book, and recalled the whole train of
ideas suggested by his reading. It was Tyndall’s _Treatise on Heat_. He
recalled his own criticisms of Tyndall of his complacent satisfaction in
the cleverness of his experiments, and for his lack of philosophic
insight. And suddenly there floated into his mind the joyful thought:
"In two years’ time I shall have two Dutch cows; Pava herself will
perhaps still be alive, a dozen young daughters of Berkoot and the three
others—how lovely!"

He took up his book again. "Very good, electricity and heat are the same
thing; but is it possible to substitute the one quantity for the other
in the equation for the solution of any problem? No. Well, then what of
it? The connection between all the forces of nature is felt
instinctively.... It’s particulary nice if Pava’s daughter should be a
red-spotted cow, and all the herd will take after her, and the other
three, too! Splendid! To go out with my wife and visitors to meet the
herd.... My wife says, ‘Kostya and I looked after that calf like a
child.’ ‘How can it interest you so much?’ says a visitor. ‘Everything
that interests him, interests me.’ But who will she be?" And he
remembered what had happened at Moscow.... "Well, there’s nothing to be
done.... It’s not my fault. But now everything shall go on in a new way.
It’s nonsense to pretend that life won’t let one, that the past won’t
let one. One must struggle to live better, much better."... He raised
his head, and fell to dreaming. Old Laska, who had not yet fully
digested her delight at his return, and had run out into the yard to
bark, came back wagging her tail, and crept up to him, bringing in the
scent of fresh air, put her head under his hand, and whined plaintively,
asking to be stroked.

"There, who’d have thought it?" said Agafea Mihalovna. "The dog now ...
why, she understands that her master’s come home, and that he’s
low-spirited."

"Why low-spirited?"

"Do you suppose I don’t see it, sir? It’s high time I should know the
gentry. Why, I’ve grown up from a little thing with them. It’s nothing,
sir, so long as there’s health and a clear conscience."

Levin looked intently at her, surprised at how well she knew his
thought.

"Shall I fetch you another cup?" said she, and taking his cup she went
out.

Laska kept poking her head under his hand. He stroked her, and she
promptly curled up at his feet, laying her head on a hindpaw. And in
token of all now being well and satisfactory, she opened her mouth a
little, smacked her lips, and settling her sticky lips more comfortably
about her old teeth, she sank into blissful repose. Levin watched all
her movements attentively.

"That’s what I’ll do," he said to himself; "that’s what I’ll do!
Nothing’s amiss.... All’s well."


Chapter 28


After the ball, early next morning, Anna Arkadyevna sent her husband a
telegram that she was leaving Moscow the same day.

"No, I must go, I must go"; she explained to her sister-in-law the
change in her plans in a tone that suggested that she had to remember so
many things that there was no enumerating them: "no, it had really
better be today!"

Stepan Arkadyevitch was not dining at home, but he promised to come and
see his sister off at seven o’clock.

Kitty, too, did not come, sending a note that she had a headache. Dolly
and Anna dined alone with the children and the English governess.
Whether it was that the children were fickle, or that they had acute
senses, and felt that Anna was quite different that day from what she
had been when they had taken such a fancy to her, that she was not now
interested in them,—but they had abruptly dropped their play with their
aunt, and their love for her, and were quite indifferent that she was
going away. Anna was absorbed the whole morning in preparations for her
departure. She wrote notes to her Moscow acquaintances, put down her
accounts, and packed. Altogether Dolly fancied she was not in a placid
state of mind, but in that worried mood, which Dolly knew well with
herself, and which does not come without cause, and for the most part
covers dissatisfaction with self. After dinner, Anna went up to her room
to dress, and Dolly followed her.

"How queer you are today!" Dolly said to her.

"I? Do you think so? I’m not queer, but I’m nasty. I am like that
sometimes. I keep feeling as if I could cry. It’s very stupid, but it’ll
pass off," said Anna quickly, and she bent her flushed face over a tiny
bag in which she was packing a nightcap and some cambric handkerchiefs.
Her eyes were particularly bright, and were continually swimming with
tears. "In the same way I didn’t want to leave Petersburg, and now I
don’t want to go away from here."

"You came here and did a good deed," said Dolly, looking intently at
her.

Anna looked at her with eyes wet with tears.

"Don’t say that, Dolly. I’ve done nothing, and could do nothing. I often
wonder why people are all in league to spoil me. What have I done, and
what could I do? In your heart there was found love enough to
forgive..."

"If it had not been for you, God knows what would have happened! How
happy you are, Anna!" said Dolly. "Everything is clear and good in your
heart."

"Every heart has its own _skeletons_, as the English say."

"You have no sort of _skeleton_, have you? Everything is so clear in
you."

"I have!" said Anna suddenly, and, unexpectedly after her tears, a sly,
ironical smile curved her lips.

"Come, he’s amusing, anyway, your _skeleton_, and not depressing," said
Dolly, smiling.

"No, he’s depressing. Do you know why I’m going today instead of
tomorrow? It’s a confession that weighs on me; I want to make it to
you," said Anna, letting herself drop definitely into an armchair, and
looking straight into Dolly’s face.

And to her surprise Dolly saw that Anna was blushing up to her ears, up
to the curly black ringlets on her neck.

"Yes," Anna went on. "Do you know why Kitty didn’t come to dinner? She’s
jealous of me. I have spoiled ... I’ve been the cause of that ball being
a torture to her instead of a pleasure. But truly, truly, it’s not my
fault, or only my fault a little bit," she said, daintily drawling the
words "a little bit."

"Oh, how like Stiva you said that!" said Dolly, laughing.

Anna was hurt.

"Oh no, oh no! I’m not Stiva," she said, knitting her brows. "That’s why
I’m telling you, just because I could never let myself doubt myself for
an instant," said Anna.

But at the very moment she was uttering the words, she felt that they
were not true. She was not merely doubting herself, she felt emotion at
the thought of Vronsky, and was going away sooner than she had meant,
simply to avoid meeting him.

"Yes, Stiva told me you danced the mazurka with him, and that he..."

"You can’t imagine how absurdly it all came about. I only meant to be
matchmaking, and all at once it turned out quite differently. Possibly
against my own will..."

She crimsoned and stopped.

"Oh, they feel it directly?" said Dolly.

"But I should be in despair if there were anything serious in it on his
side," Anna interrupted her. "And I am certain it will all be forgotten,
and Kitty will leave off hating me."

"All the same, Anna, to tell you the truth, I’m not very anxious for
this marriage for Kitty. And it’s better it should come to nothing, if
he, Vronsky, is capable of falling in love with you in a single day."

"Oh, heavens, that would be too silly!" said Anna, and again a deep
flush of pleasure came out on her face, when she heard the idea, that
absorbed her, put into words. "And so here I am going away, having made
an enemy of Kitty, whom I liked so much! Ah, how sweet she is! But
you’ll make it right, Dolly? Eh?"

Dolly could scarcely suppress a smile. She loved Anna, but she enjoyed
seeing that she too had her weaknesses.

"An enemy? That can’t be."

"I did so want you all to care for me, as I do for you, and now I care
for you more than ever," said Anna, with tears in her eyes. "Ah, how
silly I am today!"

She passed her handkerchief over her face and began dressing.

At the very moment of starting Stepan Arkadyevitch arrived, late, rosy
and good-humored, smelling of wine and cigars.

Anna’s emotionalism infected Dolly, and when she embraced her
sister-in-law for the last time, she whispered: "Remember, Anna, what
you’ve done for me—I shall never forget. And remember that I love you,
and shall always love you as my dearest friend!"

"I don’t know why," said Anna, kissing her and hiding her tears.

"You understood me, and you understand. Good-bye, my darling!"


Chapter 29


"Come, it’s all over, and thank God!" was the first thought that came to
Anna Arkadyevna, when she had said good-bye for the last time to her
brother, who had stood blocking up the entrance to the carriage till the
third bell rang. She sat down on her lounge beside Annushka, and looked
about her in the twilight of the sleeping-carriage. "Thank God! tomorrow
I shall see Seryozha and Alexey Alexandrovitch, and my life will go on
in the old way, all nice and as usual."

Still in the same anxious frame of mind, as she had been all that day,
Anna took pleasure in arranging herself for the journey with great care.
With her little deft hands she opened and shut her little red bag, took
out a cushion, laid it on her knees, and carefully wrapping up her feet,
settled herself comfortably. An invalid lady had already lain down to
sleep. Two other ladies began talking to Anna, and a stout elderly lady
tucked up her feet, and made observations about the heating of the
train. Anna answered a few words, but not foreseeing any entertainment
from the conversation, she asked Annushka to get a lamp, hooked it onto
the arm of her seat, and took from her bag a paper knife and an English
novel. At first her reading made no progress. The fuss and bustle were
disturbing; then when the train had started, she could not help
listening to the noises; then the snow beating on the left window and
sticking to the pane, and the sight of the muffled guard passing by,
covered with snow on one side, and the conversations about the terrible
snowstorm raging outside, distracted her attention. Farther on, it was
continually the same again and again: the same shaking and rattling, the
same snow on the window, the same rapid transitions from steaming heat
to cold, and back again to heat, the same passing glimpses of the same
figures in the twilight, and the same voices, and Anna began to read and
to understand what she read. Annushka was already dozing, the red bag on
her lap, clutched by her broad hands, in gloves, of which one was torn.
Anna Arkadyevna read and understood, but it was distasteful to her to
read, that is, to follow the reflection of other people’s lives. She had
too great a desire to live herself. If she read that the heroine of the
novel was nursing a sick man, she longed to move with noiseless steps
about the room of a sick man; if she read of a member of Parliament
making a speech, she longed to be delivering the speech; if she read of
how Lady Mary had ridden after the hounds, and had provoked her
sister-in-law, and had surprised everyone by her boldness, she too
wished to be doing the same. But there was no chance of doing anything;
and twisting the smooth paper knife in her little hands, she forced
herself to read.

The hero of the novel was already almost reaching his English happiness,
a baronetcy and an estate, and Anna was feeling a desire to go with him
to the estate, when she suddenly felt that _he_ ought to feel ashamed,
and that she was ashamed of the same thing. But what had he to be
ashamed of? "What have I to be ashamed of?" she asked herself in injured
surprise. She laid down the book and sank against the back of the chair,
tightly gripping the paper cutter in both hands. There was nothing. She
went over all her Moscow recollections. All were good, pleasant. She
remembered the ball, remembered Vronsky and his face of slavish
adoration, remembered all her conduct with him: there was nothing
shameful. And for all that, at the same point in her memories, the
feeling of shame was intensified, as though some inner voice, just at
the point when she thought of Vronsky, were saying to her, "Warm, very
warm, hot." "Well, what is it?" she said to herself resolutely, shifting
her seat in the lounge. "What does it mean? Am I afraid to look it
straight in the face? Why, what is it? Can it be that between me and
this officer boy there exist, or can exist, any other relations than
such as are common with every acquaintance?" She laughed contemptuously
and took up her book again; but now she was definitely unable to follow
what she read. She passed the paper knife over the window pane, then
laid its smooth, cool surface to her cheek, and almost laughed aloud at
the feeling of delight that all at once without cause came over her. She
felt as though her nerves were strings being strained tighter and
tighter on some sort of screwing peg. She felt her eyes opening wider
and wider, her fingers and toes twitching nervously, something within
oppressing her breathing, while all shapes and sounds seemed in the
uncertain half-light to strike her with unaccustomed vividness. Moments
of doubt were continually coming upon her, when she was uncertain
whether the train were going forwards or backwards, or were standing
still altogether; whether it were Annushka at her side or a stranger.
"What’s that on the arm of the chair, a fur cloak or some beast? And
what am I myself? Myself or some other woman?" She was afraid of giving
way to this delirium. But something drew her towards it, and she could
yield to it or resist it at will. She got up to rouse herself, and
slipped off her plaid and the cape of her warm dress. For a moment she
regained her self-possession, and realized that the thin peasant who had
come in wearing a long overcoat, with buttons missing from it, was the
stoveheater, that he was looking at the thermometer, that it was the
wind and snow bursting in after him at the door; but then everything
grew blurred again.... That peasant with the long waist seemed to be
gnawing something on the wall, the old lady began stretching her legs
the whole length of the carriage, and filling it with a black cloud;
then there was a fearful shrieking and banging, as though someone were
being torn to pieces; then there was a blinding dazzle of red fire
before her eyes and a wall seemed to rise up and hide everything. Anna
felt as though she were sinking down. But it was not terrible, but
delightful. The voice of a man muffled up and covered with snow shouted
something in her ear. She got up and pulled herself together; she
realized that they had reached a station and that this was the guard.
She asked Annushka to hand her the cape she had taken off and her shawl,
put them on and moved towards the door.

"Do you wish to get out?" asked Annushka.

"Yes, I want a little air. It’s very hot in here." And she opened the
door. The driving snow and the wind rushed to meet her and struggled
with her over the door. But she enjoyed the struggle.

She opened the door and went out. The wind seemed as though lying in
wait for her; with gleeful whistle it tried to snatch her up and bear
her off, but she clung to the cold door post, and holding her skirt got
down onto the platform and under the shelter of the carriages. The wind
had been powerful on the steps, but on the platform, under the lee of
the carriages, there was a lull. With enjoyment she drew deep breaths of
the frozen, snowy air, and standing near the carriage looked about the
platform and the lighted station.


Chapter 30


The raging tempest rushed whistling between the wheels of the carriages,
about the scaffolding, and round the corner of the station. The
carriages, posts, people, everything that was to be seen was covered
with snow on one side, and was getting more and more thickly covered.
For a moment there would come a lull in the storm, but then it would
swoop down again with such onslaughts that it seemed impossible to stand
against it. Meanwhile men ran to and fro, talking merrily together,
their steps crackling on the platform as they continually opened and
closed the big doors. The bent shadow of a man glided by at her feet,
and she heard sounds of a hammer upon iron. "Hand over that telegram!"
came an angry voice out of the stormy darkness on the other side. "This
way! No. 28!" several different voices shouted again, and muffled
figures ran by covered with snow. Two gentlemen with lighted cigarettes
passed by her. She drew one more deep breath of the fresh air, and had
just put her hand out of her muff to take hold of the door post and get
back into the carriage, when another man in a military overcoat, quite
close beside her, stepped between her and the flickering light of the
lamp post. She looked round, and the same instant recognized Vronsky’s
face. Putting his hand to the peak of his cap, he bowed to her and
asked, Was there anything she wanted? Could he be of any service to her?
She gazed rather a long while at him without answering, and, in spite of
the shadow in which he was standing, she saw, or fancied she saw, both
the expression of his face and his eyes. It was again that expression of
reverential ecstasy which had so worked upon her the day before. More
than once she had told herself during the past few days, and again only
a few moments before, that Vronsky was for her only one of the hundreds
of young men, forever exactly the same, that are met everywhere, that
she would never allow herself to bestow a thought upon him. But now at
the first instant of meeting him, she was seized by a feeling of joyful
pride. She had no need to ask why he had come. She knew as certainly as
if he had told her that he was here to be where she was.

"I didn’t know you were going. What are you coming for?" she said,
letting fall the hand with which she had grasped the door post. And
irrepressible delight and eagerness shone in her face.

"What am I coming for?" he repeated, looking straight into her eyes.
"You know that I have come to be where you are," he said; "I can’t help
it."

At that moment the wind, as it were, surmounting all obstacles, sent the
snow flying from the carriage roofs, and clanked some sheet of iron it
had torn off, while the hoarse whistle of the engine roared in front,
plaintively and gloomily. All the awfulness of the storm seemed to her
more splendid now. He had said what her soul longed to hear, though she
feared it with her reason. She made no answer, and in her face he saw
conflict.

"Forgive me, if you dislike what I said," he said humbly.

He had spoken courteously, deferentially, yet so firmly, so stubbornly,
that for a long while she could make no answer.

"It’s wrong, what you say, and I beg you, if you’re a good man, to
forget what you’ve said, as I forget it," she said at last.

"Not one word, not one gesture of yours shall I, could I, ever
forget..."

"Enough, enough!" she cried trying assiduously to give a stern
expression to her face, into which he was gazing greedily. And clutching
at the cold door post, she clambered up the steps and got rapidly into
the corridor of the carriage. But in the little corridor she paused,
going over in her imagination what had happened. Though she could not
recall her own words or his, she realized instinctively that the
momentary conversation had brought them fearfully closer; and she was
panic-stricken and blissful at it. After standing still a few seconds,
she went into the carriage and sat down in her place. The overstrained
condition which had tormented her before did not only come back, but was
intensified, and reached such a pitch that she was afraid every minute
that something would snap within her from the excessive tension. She did
not sleep all night. But in that nervous tension, and in the visions
that filled her imagination, there was nothing disagreeable or gloomy:
on the contrary there was something blissful, glowing, and exhilarating.
Towards morning Anna sank into a doze, sitting in her place, and when
she waked it was daylight and the train was near Petersburg. At once
thoughts of home, of husband and of son, and the details of that day and
the following came upon her.

At Petersburg, as soon as the train stopped and she got out, the first
person that attracted her attention was her husband. "Oh, mercy! why do
his ears look like that?" she thought, looking at his frigid and
imposing figure, and especially the ears that struck her at the moment
as propping up the brim of his round hat. Catching sight of her, he came
to meet her, his lips falling into their habitual sarcastic smile, and
his big, tired eyes looking straight at her. An unpleasant sensation
gripped at her heart when she met his obstinate and weary glance, as
though she had expected to see him different. She was especially struck
by the feeling of dissatisfaction with herself that she experienced on
meeting him. That feeling was an intimate, familiar feeling, like a
consciousness of hypocrisy, which she experienced in her relations with
her husband. But hitherto she had not taken note of the feeling, now she
was clearly and painfully aware of it.

"Yes, as you see, your tender spouse, as devoted as the first year after
marriage, burned with impatience to see you," he said in his deliberate,
high-pitched voice, and in that tone which he almost always took with
her, a tone of jeering at anyone who should say in earnest what he said.

"Is Seryozha quite well?" she asked.

"And is this all the reward," said he, "for my ardor? He’s quite
well..."


Chapter 31


Vronsky had not even tried to sleep all that night. He sat in his
armchair, looking straight before him or scanning the people who got in
and out. If he had indeed on previous occasions struck and impressed
people who did not know him by his air of unhesitating composure, he
seemed now more haughty and self-possessed than ever. He looked at
people as if they were things. A nervous young man, a clerk in a law
court, sitting opposite him, hated him for that look. The young man
asked him for a light, and entered into conversation with him, and even
pushed against him, to make him feel that he was not a thing, but a
person. But Vronsky gazed at him exactly as he did at the lamp, and the
young man made a wry face, feeling that he was losing his
self-possession under the oppression of this refusal to recognize him as
a person.

Vronsky saw nothing and no one. He felt himself a king, not because he
believed that he had made an impression on Anna—he did not yet believe
that,—but because the impression she had made on him gave him happiness
and pride.

What would come of it all he did not know, he did not even think. He
felt that all his forces, hitherto dissipated, wasted, were centered on
one thing, and bent with fearful energy on one blissful goal. And he was
happy at it. He knew only that he had told her the truth, that he had
come where she was, that all the happiness of his life, the only meaning
in life for him, now lay in seeing and hearing her. And when he got out
of the carriage at Bologova to get some seltzer water, and caught sight
of Anna, involuntarily his first word had told her just what he thought.
And he was glad he had told her it, that she knew it now and was
thinking of it. He did not sleep all night. When he was back in the
carriage, he kept unceasingly going over every position in which he had
seen her, every word she had uttered, and before his fancy, making his
heart faint with emotion, floated pictures of a possible future.

When he got out of the train at Petersburg, he felt after his sleepless
night as keen and fresh as after a cold bath. He paused near his
compartment, waiting for her to get out. "Once more," he said to
himself, smiling unconsciously, "once more I shall see her walk, her
face; she will say something, turn her head, glance, smile, maybe." But
before he caught sight of her, he saw her husband, whom the
station-master was deferentially escorting through the crowd. "Ah, yes!
The husband." Only now for the first time did Vronsky realize clearly
the fact that there was a person attached to her, a husband. He knew
that she had a husband, but had hardly believed in his existence, and
only now fully believed in him, with his head and shoulders, and his
legs clad in black trousers; especially when he saw this husband calmly
take her arm with a sense of property.

Seeing Alexey Alexandrovitch with his Petersburg face and severely
self-confident figure, in his round hat, with his rather prominent
spine, he believed in him, and was aware of a disagreeable sensation,
such as a man might feel tortured by thirst, who, on reaching a spring,
should find a dog, a sheep, or a pig, who has drunk of it and muddied
the water. Alexey Alexandrovitch’s manner of walking, with a swing of
the hips and flat feet, particularly annoyed Vronsky. He could recognize
in no one but himself an indubitable right to love her. But she was
still the same, and the sight of her affected him the same way,
physically reviving him, stirring him, and filling his soul with
rapture. He told his German valet, who ran up to him from the second
class, to take his things and go on, and he himself went up to her. He
saw the first meeting between the husband and wife, and noted with a
lover’s insight the signs of slight reserve with which she spoke to her
husband. "No, she does not love him and cannot love him," he decided to
himself.

At the moment when he was approaching Anna Arkadyevna he noticed too
with joy that she was conscious of his being near, and looked round, and
seeing him, turned again to her husband.

"Have you passed a good night?" he asked, bowing to her and her husband
together, and leaving it up to Alexey Alexandrovitch to accept the bow
on his own account, and to recognize it or not, as he might see fit.

"Thank you, very good," she answered.

Her face looked weary, and there was not that play of eagerness in it,
peeping out in her smile and her eyes; but for a single instant, as she
glanced at him, there was a flash of something in her eyes, and although
the flash died away at once, he was happy for that moment. She glanced
at her husband to find out whether he knew Vronsky. Alexey
Alexandrovitch looked at Vronsky with displeasure, vaguely recalling who
this was. Vronsky’s composure and self-confidence here struck, like a
scythe against a stone, upon the cold self-confidence of Alexey
Alexandrovitch.

"Count Vronsky," said Anna.

"Ah! We are acquainted, I believe," said Alexey Alexandrovitch
indifferently, giving his hand.

"You set off with the mother and you return with the son," he said,
articulating each syllable, as though each were a separate favor he was
bestowing.

"You’re back from leave, I suppose?" he said, and without waiting for a
reply, he turned to his wife in his jesting tone: "Well, were a great
many tears shed at Moscow at parting?"

By addressing his wife like this he gave Vronsky to understand that he
wished to be left alone, and, turning slightly towards him, he touched
his hat; but Vronsky turned to Anna Arkadyevna.

"I hope I may have the honor of calling on you," he said.

Alexey Alexandrovitch glanced with his weary eyes at Vronsky.

"Delighted," he said coldly. "On Mondays we’re at home. Most fortunate,"
he said to his wife, dismissing Vronsky altogether, "that I should just
have half an hour to meet you, so that I can prove my devotion," he went
on in the same jesting tone.

"You lay too much stress on your devotion for me to value it much," she
responded in the same jesting tone, involuntarily listening to the sound
of Vronsky’s steps behind them. "But what has it to do with me?" she
said to herself, and she began asking her husband how Seryozha had got
on without her.

"Oh, capitally! Mariette says he has been very good, And ... I must
disappoint you ... but he has not missed you as your husband has. But
once more _merci,_ my dear, for giving me a day. Our dear _Samovar_ will
be delighted." (He used to call the Countess Lidia Ivanovna, well known
in society, a samovar, because she was always bubbling over with
excitement.) "She has been continually asking after you. And, do you
know, if I may venture to advise you, you should go and see her today.
You know how she takes everything to heart. Just now, with all her own
cares, she’s anxious about the Oblonskys being brought together."

The Countess Lidia Ivanovna was a friend of her husband’s, and the
center of that one of the coteries of the Petersburg world with which
Anna was, through her husband, in the closest relations.

"But you know I wrote to her?"

"Still she’ll want to hear details. Go and see her, if you’re not too
tired, my dear. Well, Kondraty will take you in the carriage, while I go
to my committee. I shall not be alone at dinner again," Alexey
Alexandrovitch went on, no longer in a sarcastic tone. "You wouldn’t
believe how I’ve missed..." And with a long pressure of her hand and a
meaning smile, he put her in her carriage.


Chapter 32


The first person to meet Anna at home was her son. He dashed down the
stairs to her, in spite of the governess’s call, and with desperate joy
shrieked: "Mother! mother!" Running up to her, he hung on her neck.

"I told you it was mother!" he shouted to the governess. "I knew!"

And her son, like her husband, aroused in Anna a feeling akin to
disappointment. She had imagined him better than he was in reality. She
had to let herself drop down to the reality to enjoy him as he really
was. But even as he was, he was charming, with his fair curls, his blue
eyes, and his plump, graceful little legs in tightly pulled-up
stockings. Anna experienced almost physical pleasure in the sensation of
his nearness, and his caresses, and moral soothing, when she met his
simple, confiding, and loving glance, and heard his naïve questions.
Anna took out the presents Dolly’s children had sent him, and told her
son what sort of little girl was Tanya at Moscow, and how Tanya could
read, and even taught the other children.

"Why, am I not so nice as she?" asked Seryozha.

"To me you’re nicer than anyone in the world."

"I know that," said Seryozha, smiling.

Anna had not had time to drink her coffee when the Countess Lidia
Ivanovna was announced. The Countess Lidia Ivanovna was a tall, stout
woman, with an unhealthily sallow face and splendid, pensive black eyes.
Anna liked her, but today she seemed to be seeing her for the first time
with all her defects.

"Well, my dear, so you took the olive branch?" inquired Countess Lidia
Ivanovna, as soon as she came into the room.

"Yes, it’s all over, but it was all much less serious than we had
supposed," answered Anna. "My _belle-soeur_ is in general too hasty."

But Countess Lidia Ivanovna, though she was interested in everything
that did not concern her, had a habit of never listening to what
interested her; she interrupted Anna:

"Yes, there’s plenty of sorrow and evil in the world. I am so worried
today."

"Oh, why?" asked Anna, trying to suppress a smile.

"I’m beginning to be weary of fruitlessly championing the truth, and
sometimes I’m quite unhinged by it. The Society of the Little Sisters"
(this was a religiously-patriotic, philanthropic institution) "was going
splendidly, but with these gentlemen it’s impossible to do anything,"
added Countess Lidia Ivanovna in a tone of ironical submission to
destiny. "They pounce on the idea, and distort it, and then work it out
so pettily and unworthily. Two or three people, your husband among them,
understand all the importance of the thing, but the others simply drag
it down. Yesterday Pravdin wrote to me..."

Pravdin was a well-known Panslavist abroad, and Countess Lidia Ivanovna
described the purport of his letter.

Then the countess told her of more disagreements and intrigues against
the work of the unification of the churches, and departed in haste, as
she had that day to be at the meeting of some society and also at the
Slavonic committee.

"It was all the same before, of course; but why was it I didn’t notice
it before?" Anna asked herself. "Or has she been very much irritated
today? It’s really ludicrous; her object is doing good; she a Christian,
yet she’s always angry; and she always has enemies, and always enemies
in the name of Christianity and doing good."

After Countess Lidia Ivanovna another friend came, the wife of a chief
secretary, who told her all the news of the town. At three o’clock she
too went away, promising to come to dinner. Alexey Alexandrovitch was at
the ministry. Anna, left alone, spent the time till dinner in assisting
at her son’s dinner (he dined apart from his parents) and in putting her
things in order, and in reading and answering the notes and letters
which had accumulated on her table.

The feeling of causeless shame, which she had felt on the journey, and
her excitement, too, had completely vanished. In the habitual conditions
of her life she felt again resolute and irreproachable.

She recalled with wonder her state of mind on the previous day. "What
was it? Nothing. Vronsky said something silly, which it was easy to put
a stop to, and I answered as I ought to have done. To speak of it to my
husband would be unnecessary and out of the question. To speak of it
would be to attach importance to what has no importance." She remembered
how she had told her husband of what was almost a declaration made her
at Petersburg by a young man, one of her husband’s subordinates, and how
Alexey Alexandrovitch had answered that every woman living in the world
was exposed to such incidents, but that he had the fullest confidence in
her tact, and could never lower her and himself by jealousy. "So then
there’s no reason to speak of it? And indeed, thank God, there’s nothing
to speak of," she told herself.


Chapter 33


Alexey Alexandrovitch came back from the meeting of the ministers at
four o’clock, but as often happened, he had not time to come in to her.
He went into his study to see the people waiting for him with petitions,
and to sign some papers brought him by his chief secretary. At dinner
time (there were always a few people dining with the Karenins) there
arrived an old lady, a cousin of Alexey Alexandrovitch, the chief
secretary of the department and his wife, and a young man who had been
recommended to Alexey Alexandrovitch for the service. Anna went into the
drawing room to receive these guests. Precisely at five o’clock, before
the bronze Peter the First clock had struck the fifth stroke, Alexey
Alexandrovitch came in, wearing a white tie and evening coat with two
stars, as he had to go out directly after dinner. Every minute of Alexey
Alexandrovitch’s life was portioned out and occupied. And to make time
to get through all that lay before him every day, he adhered to the
strictest punctuality. "Unhasting and unresting," was his motto. He came
into the dining hall, greeted everyone, and hurriedly sat down, smiling
to his wife.

"Yes, my solitude is over. You wouldn’t believe how uncomfortable" (he
laid stress on the word _uncomfortable_) "it is to dine alone."

At dinner he talked a little to his wife about Moscow matters, and, with
a sarcastic smile, asked her after Stepan Arkadyevitch; but the
conversation was for the most part general, dealing with Petersburg
official and public news. After dinner he spent half an hour with his
guests, and again, with a smile, pressed his wife’s hand, withdrew, and
drove off to the council. Anna did not go out that evening either to the
Princess Betsy Tverskaya, who, hearing of her return, had invited her,
nor to the theater, where she had a box for that evening. She did not go
out principally because the dress she had reckoned upon was not ready.
Altogether, Anna, on turning, after the departure of her guests, to the
consideration of her attire, was very much annoyed. She was generally a
mistress of the art of dressing well without great expense, and before
leaving Moscow she had given her dressmaker three dresses to transform.
The dresses had to be altered so that they could not be recognized, and
they ought to have been ready three days before. It appeared that two
dresses had not been done at all, while the other one had not been
altered as Anna had intended. The dressmaker came to explain, declaring
that it would be better as she had done it, and Anna was so furious that
she felt ashamed when she thought of it afterwards. To regain her
serenity completely she went into the nursery, and spent the whole
evening with her son, put him to bed herself, signed him with the cross,
and tucked him up. She was glad she had not gone out anywhere, and had
spent the evening so well. She felt so light-hearted and serene, she saw
so clearly that all that had seemed to her so important on her railway
journey was only one of the common trivial incidents of fashionable
life, and that she had no reason to feel ashamed before anyone else or
before herself. Anna sat down at the hearth with an English novel and
waited for her husband. Exactly at half-past nine she heard his ring,
and he came into the room.

"Here you are at last!" she observed, holding out her hand to him.

He kissed her hand and sat down beside her.

"Altogether then, I see your visit was a success," he said to her.

"Oh, yes," she said, and she began telling him about everything from the
beginning: her journey with Countess Vronskaya, her arrival, the
accident at the station. Then she described the pity she had felt, first
for her brother, and afterwards for Dolly.

"I imagine one cannot exonerate such a man from blame, though he is your
brother," said Alexey Alexandrovitch severely.

Anna smiled. She knew that he said that simply to show that family
considerations could not prevent him from expressing his genuine
opinion. She knew that characteristic in her husband, and liked it.

"I am glad it has all ended so satisfactorily, and that you are back
again," he went on. "Come, what do they say about the new act I have got
passed in the council?"

Anna had heard nothing of this act, and she felt conscience-stricken at
having been able so readily to forget what was to him of such
importance.

"Here, on the other hand, it has made a great sensation," he said, with
a complacent smile.

She saw that Alexey Alexandrovitch wanted to tell her something pleasant
to him about it, and she brought him by questions to telling it. With
the same complacent smile he told her of the ovations he had received in
consequence of the act he had passed.

"I was very, very glad. It shows that at last a reasonable and steady
view of the matter is becoming prevalent among us."

Having drunk his second cup of tea with cream, and bread, Alexey
Alexandrovitch got up, and was going towards his study.

"And you’ve not been anywhere this evening? You’ve been dull, I expect?"
he said.

"Oh, no!" she answered, getting up after him and accompanying him across
the room to his study. "What are you reading now?" she asked.

"Just now I’m reading Duc de Lille, _Poésie des Enfers,_" he answered.
"A very remarkable book."

Anna smiled, as people smile at the weaknesses of those they love, and,
putting her hand under his, she escorted him to the door of the study.
She knew his habit, that had grown into a necessity, of reading in the
evening. She knew, too, that in spite of his official duties, which
swallowed up almost the whole of his time, he considered it his duty to
keep up with everything of note that appeared in the intellectual world.
She knew, too, that he was really interested in books dealing with
politics, philosophy, and theology, that art was utterly foreign to his
nature; but, in spite of this, or rather, in consequence of it, Alexey
Alexandrovitch never passed over anything in the world of art, but made
it his duty to read everything. She knew that in politics, in
philosophy, in theology, Alexey Alexandrovitch often had doubts, and
made investigations; but on questions of art and poetry, and, above all,
of music, of which he was totally devoid of understanding, he had the
most distinct and decided opinions. He was fond of talking about
Shakespeare, Raphael, Beethoven, of the significance of new schools of
poetry and music, all of which were classified by him with very
conspicuous consistency.

"Well, God be with you," she said at the door of the study, where a
shaded candle and a decanter of water were already put by his armchair.
"And I’ll write to Moscow."

He pressed her hand, and again kissed it.

"All the same he’s a good man; truthful, good-hearted, and remarkable in
his own line," Anna said to herself going back to her room, as though
she were defending him to someone who had attacked him and said that one
could not love him. "But why is it his ears stick out so strangely? Or
has he had his hair cut?"

Precisely at twelve o’clock, when Anna was still sitting at her writing
table, finishing a letter to Dolly, she heard the sound of measured
steps in slippers, and Alexey Alexandrovitch, freshly washed and combed,
with a book under his arm, came in to her.

"It’s time, it’s time," said he, with a meaning smile, and he went into
their bedroom.

"And what right had he to look at him like that?" thought Anna,
recalling Vronsky’s glance at Alexey Alexandrovitch.

Undressing, she went into the bedroom; but her face had none of the
eagerness which, during her stay in Moscow, had fairly flashed from her
eyes and her smile; on the contrary, now the fire seemed quenched in
her, hidden somewhere far away.


Chapter 34


When Vronsky went to Moscow from Petersburg, he had left his large set
of rooms in Morskaia to his friend and favorite comrade Petritsky.

Petritsky was a young lieutenant, not particularly well-connected, and
not merely not wealthy, but always hopelessly in debt. Towards evening
he was always drunk, and he had often been locked up after all sorts of
ludicrous and disgraceful scandals, but he was a favorite both of his
comrades and his superior officers. On arriving at twelve o’clock from
the station at his flat, Vronsky saw, at the outer door, a hired
carriage familiar to him. While still outside his own door, as he rang,
he heard masculine laughter, the lisp of a feminine voice, and
Petritsky’s voice. "If that’s one of the villains, don’t let him in!"
Vronsky told the servant not to announce him, and slipped quietly into
the first room. Baroness Shilton, a friend of Petritsky’s, with a rosy
little face and flaxen hair, resplendent in a lilac satin gown, and
filling the whole room, like a canary, with her Parisian chatter, sat at
the round table making coffee. Petritsky, in his overcoat, and the
cavalry captain Kamerovsky, in full uniform, probably just come from
duty, were sitting each side of her.

"Bravo! Vronsky!" shouted Petritsky, jumping up, scraping his chair.
"Our host himself! Baroness, some coffee for him out of the new coffee
pot. Why, we didn’t expect you! Hope you’re satisfied with the ornament
of your study," he said, indicating the baroness. "You know each other,
of course?"

"I should think so," said Vronsky, with a bright smile, pressing the
baroness’s little hand. "What next! I’m an old friend."

"You’re home after a journey," said the baroness, "so I’m flying. Oh,
I’ll be off this minute, if I’m in the way."

"You’re home, wherever you are, baroness," said Vronsky. "How do you do,
Kamerovsky?" he added, coldly shaking hands with Kamerovsky.

"There, you never know how to say such pretty things," said the
baroness, turning to Petritsky.

"No; what’s that for? After dinner I say things quite as good."

"After dinner there’s no credit in them? Well, then, I’ll make you some
coffee, so go and wash and get ready," said the baroness, sitting down
again, and anxiously turning the screw in the new coffee pot. "Pierre,
give me the coffee," she said, addressing Petritsky, whom she called
Pierre as a contraction of his surname, making no secret of her
relations with him. "I’ll put it in."

"You’ll spoil it!"

"No, I won’t spoil it! Well, and your wife?" said the baroness suddenly,
interrupting Vronsky’s conversation with his comrade. "We’ve been
marrying you here. Have you brought your wife?"

"No, baroness. I was born a Bohemian, and a Bohemian I shall die."

"So much the better, so much the better. Shake hands on it."

And the baroness, detaining Vronsky, began telling him, with many jokes,
about her last new plans of life, asking his advice.

"He persists in refusing to give me a divorce! Well, what am I to do?"
(_He_ was her husband.) "Now I want to begin a suit against him. What do
you advise? Kamerovsky, look after the coffee; it’s boiling over. You
see, I’m engrossed with business! I want a lawsuit, because I must have
my property. Do you understand the folly of it, that on the pretext of
my being unfaithful to him," she said contemptuously, "he wants to get
the benefit of my fortune."

Vronsky heard with pleasure this light-hearted prattle of a pretty
woman, agreed with her, gave her half-joking counsel, and altogether
dropped at once into the tone habitual to him in talking to such women.
In his Petersburg world all people were divided into utterly opposed
classes. One, the lower class, vulgar, stupid, and, above all,
ridiculous people, who believe that one husband ought to live with the
one wife whom he has lawfully married; that a girl should be innocent, a
woman modest, and a man manly, self-controlled, and strong; that one
ought to bring up one’s children, earn one’s bread, and pay one’s debts;
and various similar absurdities. This was the class of old-fashioned and
ridiculous people. But there was another class of people, the real
people. To this class they all belonged, and in it the great thing was
to be elegant, generous, plucky, gay, to abandon oneself without a blush
to every passion, and to laugh at everything else.

For the first moment only, Vronsky was startled after the impression of
a quite different world that he had brought with him from Moscow. But
immediately as though slipping his feet into old slippers, he dropped
back into the light-hearted, pleasant world he had always lived in.

The coffee was never really made, but spluttered over every one, and
boiled away, doing just what was required of it—that is, providing much
cause for much noise and laughter, and spoiling a costly rug and the
baroness’s gown.

"Well now, good-bye, or you’ll never get washed, and I shall have on my
conscience the worst sin a gentleman can commit. So you would advise a
knife to his throat?"

"To be sure, and manage that your hand may not be far from his lips.
He’ll kiss your hand, and all will end satisfactorily," answered
Vronsky.

"So at the Francais!" and, with a rustle of her skirts, she vanished.

Kamerovsky got up too, and Vronsky, not waiting for him to go, shook
hands and went off to his dressing room.

While he was washing, Petritsky described to him in brief outlines his
position, as far as it had changed since Vronsky had left Petersburg. No
money at all. His father said he wouldn’t give him any and pay his
debts. His tailor was trying to get him locked up, and another fellow,
too, was threatening to get him locked up. The colonel of the regiment
had announced that if these scandals did not cease he would have to
leave. As for the baroness, he was sick to death of her, especially
since she’d taken to offering continually to lend him money. But he had
found a girl—he’d show her to Vronsky—a marvel, exquisite, in the strict
Oriental style, "genre of the slave Rebecca, don’t you know." He’d had a
row, too, with Berkoshov, and was going to send seconds to him, but of
course it would come to nothing. Altogether everything was supremely
amusing and jolly. And, not letting his comrade enter into further
details of his position, Petritsky proceeded to tell him all the
interesting news. As he listened to Petritsky’s familiar stories in the
familiar setting of the rooms he had spent the last three years in,
Vronsky felt a delightful sense of coming back to the careless
Petersburg life that he was used to.

"Impossible!" he cried, letting down the pedal of the washing basin in
which he had been sousing his healthy red neck. "Impossible!" he cried,
at the news that Laura had flung over Fertinghof and had made up to
Mileev. "And is he as stupid and pleased as ever? Well, and how’s
Buzulukov?"

"Oh, there is a tale about Buzulukov—simply lovely!" cried Petritsky.
"You know his weakness for balls, and he never misses a single court
ball. He went to a big ball in a new helmet. Have you seen the new
helmets? Very nice, lighter. Well, so he’s standing.... No, I say, do
listen."

"I am listening," answered Vronsky, rubbing himself with a rough towel.

"Up comes the Grand Duchess with some ambassador or other, and, as
ill-luck would have it, she begins talking to him about the new helmets.
The Grand Duchess positively wanted to show the new helmet to the
ambassador. They see our friend standing there." (Petritsky mimicked how
he was standing with the helmet.) "The Grand Duchess asked him to give
her the helmet; he doesn’t give it to her. What do you think of that?
Well, every one’s winking at him, nodding, frowning—give it to her, do!
He doesn’t give it to her. He’s mute as a fish. Only picture it!...
Well, the ... what’s his name, whatever he was ... tries to take the
helmet from him ... he won’t give it up!... He pulls it from him, and
hands it to the Grand Duchess. ‘Here, your Highness,’ says he, ‘is the
new helmet.’ She turned the helmet the other side up, And—just picture
it!—plop went a pear and sweetmeats out of it, two pounds of
sweetmeats!... He’d been storing them up, the darling!"

Vronsky burst into roars of laughter. And long afterwards, when he was
talking of other things, he broke out into his healthy laugh, showing
his strong, close rows of teeth, when he thought of the helmet.

Having heard all the news, Vronsky, with the assistance of his valet,
got into his uniform, and went off to report himself. He intended, when
he had done that, to drive to his brother’s and to Betsy’s and to pay
several visits with a view to beginning to go into that society where he
might meet Madame Karenina. As he always did in Petersburg, he left home
not meaning to return till late at night.


PART TWO


Chapter 1


At the end of the winter, in the Shtcherbatskys’ house, a consultation
was being held, which was to pronounce on the state of Kitty’s health
and the measures to be taken to restore her failing strength. She had
been ill, and as spring came on she grew worse. The family doctor gave
her cod liver oil, then iron, then nitrate of silver, but as the first
and the second and the third were alike in doing no good, and as his
advice when spring came was to go abroad, a celebrated physician was
called in. The celebrated physician, a very handsome man, still
youngish, asked to examine the patient. He maintained, with peculiar
satisfaction, it seemed, that maiden modesty is a mere relic of
barbarism, and that nothing could be more natural than for a man still
youngish to handle a young girl naked. He thought it natural because he
did it every day, and felt and thought, as it seemed to him, no harm as
he did it and consequently he considered modesty in the girl not merely
as a relic of barbarism, but also as an insult to himself.

There was nothing for it but to submit, since, although all the doctors
had studied in the same school, had read the same books, and learned the
same science, and though some people said this celebrated doctor was a
bad doctor, in the princess’s household and circle it was for some
reason accepted that this celebrated doctor alone had some special
knowledge, and that he alone could save Kitty. After a careful
examination and sounding of the bewildered patient, dazed with shame,
the celebrated doctor, having scrupulously washed his hands, was
standing in the drawing room talking to the prince. The prince frowned
and coughed, listening to the doctor. As a man who had seen something of
life, and neither a fool nor an invalid, he had no faith in medicine,
and in his heart was furious at the whole farce, specially as he was
perhaps the only one who fully comprehended the cause of Kitty’s
illness. "Conceited blockhead!" he thought, as he listened to the
celebrated doctor’s chatter about his daughter’s symptoms. The doctor
was meantime with difficulty restraining the expression of his contempt
for this old gentleman, and with difficulty condescending to the level
of his intelligence. He perceived that it was no good talking to the old
man, and that the principal person in the house was the mother. Before
her he decided to scatter his pearls. At that instant the princess came
into the drawing room with the family doctor. The prince withdrew,
trying not to show how ridiculous he thought the whole performance. The
princess was distracted, and did not know what to do. She felt she had
sinned against Kitty.

"Well, doctor, decide our fate," said the princess. "Tell me
everything."

"Is there hope?" she meant to say, but her lips quivered, and she could
not utter the question. "Well, doctor?"

"Immediately, princess. I will talk it over with my colleague, and then
I will have the honor of laying my opinion before you."

"So we had better leave you?"

"As you please."

The princess went out with a sigh.

When the doctors were left alone, the family doctor began timidly
explaining his opinion, that there was a commencement of tuberculous
trouble, but ... and so on. The celebrated doctor listened to him, and
in the middle of his sentence looked at his big gold watch.

"Yes," said he. "But..."

The family doctor respectfully ceased in the middle of his observations.

"The commencement of the tuberculous process we are not, as you are
aware, able to define; till there are cavities, there is nothing
definite. But we may suspect it. And there are indications;
malnutrition, nervous excitability, and so on. The question stands thus:
in presence of indications of tuberculous process, what is to be done to
maintain nutrition?"

"But, you know, there are always moral, spiritual causes at the back in
these cases," the family doctor permitted himself to interpolate with a
subtle smile.

"Yes, that’s an understood thing," responded the celebrated physician,
again glancing at his watch. "Beg pardon, is the Yausky bridge done yet,
or shall I have to drive around?" he asked. "Ah! it is. Oh, well, then I
can do it in twenty minutes. So we were saying the problem may be put
thus: to maintain nutrition and to give tone to the nerves. The one is
in close connection with the other, one must attack both sides at once."

"And how about a tour abroad?" asked the family doctor.

"I’ve no liking for foreign tours. And take note: if there is an early
stage of tuberculous process, of which we cannot be certain, a foreign
tour will be of no use. What is wanted is means of improving nutrition,
and not for lowering it." And the celebrated doctor expounded his plan
of treatment with Soden waters, a remedy obviously prescribed primarily
on the ground that they could do no harm.

The family doctor listened attentively and respectfully.

"But in favor of foreign travel I would urge the change of habits, the
removal from conditions calling up reminiscences. And then the mother
wishes it," he added.

"Ah! Well, in that case, to be sure, let them go. Only, those German
quacks are mischievous.... They ought to be persuaded.... Well, let them
go then."

He glanced once more at his watch.

"Oh! time’s up already," And he went to the door. The celebrated doctor
announced to the princess (a feeling of what was due from him dictated
his doing so) that he ought to see the patient once more.

"What! another examination!" cried the mother, with horror.

"Oh, no, only a few details, princess."

"Come this way."

And the mother, accompanied by the doctor, went into the drawing room to
Kitty. Wasted and flushed, with a peculiar glitter in her eyes, left
there by the agony of shame she had been put through, Kitty stood in the
middle of the room. When the doctor came in she flushed crimson, and her
eyes filled with tears. All her illness and treatment struck her as a
thing so stupid, ludicrous even! Doctoring her seemed to her as absurd
as putting together the pieces of a broken vase. Her heart was broken.
Why would they try to cure her with pills and powders? But she could not
grieve her mother, especially as her mother considered herself to blame.

"May I trouble you to sit down, princess?" the celebrated doctor said to
her.

He sat down with a smile, facing her, felt her pulse, and again began
asking her tiresome questions. She answered him, and all at once got up,
furious.

"Excuse me, doctor, but there is really no object in this. This is the
third time you’ve asked me the same thing."

The celebrated doctor did not take offense.

"Nervous irritability," he said to the princess, when Kitty had left the
room. "However, I had finished..."

And the doctor began scientifically explaining to the princess, as an
exceptionally intelligent woman, the condition of the young princess,
and concluded by insisting on the drinking of the waters, which were
certainly harmless. At the question: Should they go abroad? the doctor
plunged into deep meditation, as though resolving a weighty problem.
Finally his decision was pronounced: they were to go abroad, but to put
no faith in foreign quacks, and to apply to him in any need.

It seemed as though some piece of good fortune had come to pass after
the doctor had gone. The mother was much more cheerful when she went
back to her daughter, and Kitty pretended to be more cheerful. She had
often, almost always, to be pretending now.

"Really, I’m quite well, mamma. But if you want to go abroad, let’s go!"
she said, and trying to appear interested in the proposed tour, she
began talking of the preparations for the journey.


Chapter 2


Soon after the doctor, Dolly had arrived. She knew that there was to be
a consultation that day, and though she was only just up after her
confinement (she had another baby, a little girl, born at the end of the
winter), though she had trouble and anxiety enough of her own, she had
left her tiny baby and a sick child, to come and hear Kitty’s fate,
which was to be decided that day.

"Well, well?" she said, coming into the drawing room, without taking off
her hat. "You’re all in good spirits. Good news, then?"

They tried to tell her what the doctor had said, but it appeared that
though the doctor had talked distinctly enough and at great length, it
was utterly impossible to report what he had said. The only point of
interest was that it was settled they should go abroad.

Dolly could not help sighing. Her dearest friend, her sister, was going
away. And her life was not a cheerful one. Her relations with Stepan
Arkadyevitch after their reconciliation had become humiliating. The
union Anna had cemented turned out to be of no solid character, and
family harmony was breaking down again at the same point. There had been
nothing definite, but Stepan Arkadyevitch was hardly ever at home;
money, too, was hardly ever forthcoming, and Dolly was continually
tortured by suspicions of infidelity, which she tried to dismiss,
dreading the agonies of jealousy she had been through already. The first
onslaught of jealousy, once lived through, could never come back again,
and even the discovery of infidelities could never now affect her as it
had the first time. Such a discovery now would only mean breaking up
family habits, and she let herself be deceived, despising him and still
more herself, for the weakness. Besides this, the care of her large
family was a constant worry to her: first, the nursing of her young baby
did not go well, then the nurse had gone away, now one of the children
had fallen ill.

"Well, how are all of you?" asked her mother.

"Ah, mamma, we have plenty of troubles of our own. Lili is ill, and I’m
afraid it’s scarlatina. I have come here now to hear about Kitty, and
then I shall shut myself up entirely, if—God forbid—it should be
scarlatina."

The old prince too had come in from his study after the doctor’s
departure, and after presenting his cheek to Dolly, and saying a few
words to her, he turned to his wife:

"How have you settled it? you’re going? Well, and what do you mean to do
with me?"

"I suppose you had better stay here, Alexander," said his wife.

"That’s as you like."

"Mamma, why shouldn’t father come with us?" said Kitty. "It would be
nicer for him and for us too."

The old prince got up and stroked Kitty’s hair. She lifted her head and
looked at him with a forced smile. It always seemed to her that he
understood her better than anyone in the family, though he did not say
much about her. Being the youngest, she was her father’s favorite, and
she fancied that his love gave him insight. When now her glance met his
blue kindly eyes looking intently at her, it seemed to her that he saw
right through her, and understood all that was not good that was passing
within her. Reddening, she stretched out towards him expecting a kiss,
but he only patted her hair and said:

"These stupid chignons! There’s no getting at the real daughter. One
simply strokes the bristles of dead women. Well, Dolinka," he turned to
his elder daughter, "what’s your young buck about, hey?"

"Nothing, father," answered Dolly, understanding that her husband was
meant. "He’s always out; I scarcely ever see him," she could not resist
adding with a sarcastic smile.

"Why, hasn’t he gone into the country yet—to see about selling that
forest?"

"No, he’s still getting ready for the journey."

"Oh, that’s it!" said the prince. "And so am I to be getting ready for a
journey too? At your service," he said to his wife, sitting down. "And I
tell you what, Katia," he went on to his younger daughter, "you must
wake up one fine day and say to yourself: Why, I’m quite well, and
merry, and going out again with father for an early morning walk in the
frost. Hey?"

What her father said seemed simple enough, yet at these words Kitty
became confused and overcome like a detected criminal. "Yes, he sees it
all, he understands it all, and in these words he’s telling me that
though I’m ashamed, I must get over my shame." She could not pluck up
spirit to make any answer. She tried to begin, and all at once burst
into tears, and rushed out of the room.

"See what comes of your jokes!" the princess pounced down on her
husband. "You’re always..." she began a string of reproaches.

The prince listened to the princess’s scolding rather a long while
without speaking, but his face was more and more frowning.

"She’s so much to be pitied, poor child, so much to be pitied, and you
don’t feel how it hurts her to hear the slightest reference to the cause
of it. Ah! to be so mistaken in people!" said the princess, and by the
change in her tone both Dolly and the prince knew she was speaking of
Vronsky. "I don’t know why there aren’t laws against such base,
dishonorable people."

"Ah, I can’t bear to hear you!" said the prince gloomily, getting up
from his low chair, and seeming anxious to get away, yet stopping in the
doorway. "There are laws, madam, and since you’ve challenged me to it,
I’ll tell you who’s to blame for it all: you and you, you and nobody
else. Laws against such young gallants there have always been, and there
still are! Yes, if there has been nothing that ought not to have been,
old as I am, I’d have called him out to the barrier, the young dandy.
Yes, and now you physic her and call in these quacks."

The prince apparently had plenty more to say, but as soon as the
princess heard his tone she subsided at once, and became penitent, as
she always did on serious occasions.

"Alexander, Alexander," she whispered, moving to him and beginning to
weep.

As soon as she began to cry the prince too calmed down. He went up to
her.

"There, that’s enough, that’s enough! You’re wretched too, I know. It
can’t be helped. There’s no great harm done. God is merciful ...
thanks..." he said, not knowing what he was saying, as he responded to
the tearful kiss of the princess that he felt on his hand. And the
prince went out of the room.

Before this, as soon as Kitty went out of the room in tears, Dolly, with
her motherly, family instincts, had promptly perceived that here a
woman’s work lay before her, and she prepared to do it. She took off her
hat, and, morally speaking, tucked up her sleeves and prepared for
action. While her mother was attacking her father, she tried to restrain
her mother, so far as filial reverence would allow. During the prince’s
outburst she was silent; she felt ashamed for her mother, and tender
towards her father for so quickly being kind again. But when her father
left them she made ready for what was the chief thing needful—to go to
Kitty and console her.

"I’d been meaning to tell you something for a long while, mamma: did you
know that Levin meant to make Kitty an offer when he was here the last
time? He told Stiva so."

"Well, what then? I don’t understand..."

"So did Kitty perhaps refuse him?... She didn’t tell you so?"

"No, she has said nothing to me either of one or the other; she’s too
proud. But I know it’s all on account of the other."

"Yes, but suppose she has refused Levin, and she wouldn’t have refused
him if it hadn’t been for the other, I know. And then, he has deceived
her so horribly."

It was too terrible for the princess to think how she had sinned against
her daughter, and she broke out angrily.

"Oh, I really don’t understand! Nowadays they will all go their own way,
and mothers haven’t a word to say in anything, and then..."

"Mamma, I’ll go up to her."

"Well, do. Did I tell you not to?" said her mother.


Chapter 3


When she went into Kitty’s little room, a pretty, pink little room, full
of knick-knacks in _vieux saxe,_ as fresh, and pink, and white, and gay
as Kitty herself had been two months ago, Dolly remembered how they had
decorated the room the year before together, with what love and gaiety.
Her heart turned cold when she saw Kitty sitting on a low chair near the
door, her eyes fixed immovably on a corner of the rug. Kitty glanced at
her sister, and the cold, rather ill-tempered expression of her face did
not change.

"I’m just going now, and I shall have to keep in and you won’t be able
to come to see me," said Dolly, sitting down beside her. "I want to talk
to you."

"What about?" Kitty asked swiftly, lifting her head in dismay.

"What should it be, but your trouble?"

"I have no trouble."

"Nonsense, Kitty. Do you suppose I could help knowing? I know all about
it. And believe me, it’s of so little consequence.... We’ve all been
through it."

Kitty did not speak, and her face had a stern expression.

"He’s not worth your grieving over him," pursued Darya Alexandrovna,
coming straight to the point.

"No, because he has treated me with contempt," said Kitty, in a breaking
voice. "Don’t talk of it! Please, don’t talk of it!"

"But who can have told you so? No one has said that. I’m certain he was
in love with you, and would still be in love with you, if it hadn’t...

"Oh, the most awful thing of all for me is this sympathizing!" shrieked
Kitty, suddenly flying into a passion. She turned round on her chair,
flushed crimson, and rapidly moving her fingers, pinched the clasp of
her belt first with one hand and then with the other. Dolly knew this
trick her sister had of clenching her hands when she was much excited;
she knew, too, that in moments of excitement Kitty was capable of
forgetting herself and saying a great deal too much, and Dolly would
have soothed her, but it was too late.

"What, what is it you want to make me feel, eh?" said Kitty quickly.
"That I’ve been in love with a man who didn’t care a straw for me, and
that I’m dying of love for him? And this is said to me by my own sister,
who imagines that ... that ... that she’s sympathizing with me!... I
don’t want these condolences and humbug!"

"Kitty, you’re unjust."

"Why are you tormenting me?"

"But I ... quite the contrary ... I see you’re unhappy..."

But Kitty in her fury did not hear her.

"I’ve nothing to grieve over and be comforted about. I am too proud ever
to allow myself to care for a man who does not love me."

"Yes, I don’t say so either.... Only one thing. Tell me the truth," said
Darya Alexandrovna, taking her by the hand: "tell me, did Levin speak to
you?..."

The mention of Levin’s name seemed to deprive Kitty of the last vestige
of self-control. She leaped up from her chair, and flinging her clasp on
the ground, she gesticulated rapidly with her hands and said:

"Why bring Levin in too? I can’t understand what you want to torment me
for. I’ve told you, and I say it again, that I have some pride, and
never, _never_ would I do as you’re doing—go back to a man who’s
deceived you, who has cared for another woman. I can’t understand it!
You may, but I can’t!"

And saying these words she glanced at her sister, and seeing that Dolly
sat silent, her head mournfully bowed, Kitty, instead of running out of
the room as she had meant to do, sat down near the door, and hid her
face in her handkerchief.

The silence lasted for two minutes: Dolly was thinking of herself. That
humiliation of which she was always conscious came back to her with a
peculiar bitterness when her sister reminded her of it. She had not
looked for such cruelty in her sister, and she was angry with her. But
suddenly she heard the rustle of a skirt, and with it the sound of
heart-rending, smothered sobbing, and felt arms about her neck. Kitty
was on her knees before her.

"Dolinka, I am so, so wretched!" she whispered penitently. And the sweet
face covered with tears hid itself in Darya Alexandrovna’s skirt.

As though tears were the indispensable oil, without which the machinery
of mutual confidence could not run smoothly between the two sisters, the
sisters after their tears talked, not of what was uppermost in their
minds, but, though they talked of outside matters, they understood each
other. Kitty knew that the words she had uttered in anger about her
husband’s infidelity and her humiliating position had cut her poor
sister to the heart, but that she had forgiven her. Dolly for her part
knew all she had wanted to find out. She felt certain that her surmises
were correct; that Kitty’s misery, her inconsolable misery, was due
precisely to the fact that Levin had made her an offer and she had
refused him, and Vronsky had deceived her, and that she was fully
prepared to love Levin and to detest Vronsky. Kitty said not a word of
that; she talked of nothing but her spiritual condition.

"I have nothing to make me miserable," she said, getting calmer; "but
can you understand that everything has become hateful, loathsome, coarse
to me, and I myself most of all? You can’t imagine what loathsome
thoughts I have about everything."

"Why, whatever loathsome thoughts can you have?" asked Dolly, smiling.

"The most utterly loathsome and coarse: I can’t tell you. It’s not
unhappiness, or low spirits, but much worse. As though everything that
was good in me was all hidden away, and nothing was left but the most
loathsome. Come, how am I to tell you?" she went on, seeing the puzzled
look in her sister’s eyes. "Father began saying something to me just
now.... It seems to me he thinks all I want is to be married. Mother
takes me to a ball: it seems to me she only takes me to get me married
off as soon as may be, and be rid of me. I know it’s not the truth, but
I can’t drive away such thoughts. Eligible suitors, as they call them—I
can’t bear to see them. It seems to me they’re taking stock of me and
summing me up. In old days to go anywhere in a ball dress was a simple
joy to me, I admired myself; now I feel ashamed and awkward. And then!
The doctor.... Then..." Kitty hesitated; she wanted to say further that
ever since this change had taken place in her, Stepan Arkadyevitch had
become insufferably repulsive to her, and that she could not see him
without the grossest and most hideous conceptions rising before her
imagination.

"Oh, well, everything presents itself to me, in the coarsest, most
loathsome light," she went on. "That’s my illness. Perhaps it will pass
off."

"But you mustn’t think about it."

"I can’t help it. I’m never happy except with the children at your
house."

"What a pity you can’t be with me!"

"Oh, yes, I’m coming. I’ve had scarlatina, and I’ll persuade mamma to
let me."

Kitty insisted on having her way, and went to stay at her sister’s and
nursed the children all through the scarlatina, for scarlatina it turned
out to be. The two sisters brought all the six children successfully
through it, but Kitty was no better in health, and in Lent the
Shtcherbatskys went abroad.


Chapter 4


The highest Petersburg society is essentially one: in it everyone knows
everyone else, everyone even visits everyone else. But this great set
has its subdivisions. Anna Arkadyevna Karenina had friends and close
ties in three different circles of this highest society. One circle was
her husband’s government official set, consisting of his colleagues and
subordinates, brought together in the most various and capricious
manner, and belonging to different social strata. Anna found it
difficult now to recall the feeling of almost awe-stricken reverence
which she had at first entertained for these persons. Now she knew all
of them as people know one another in a country town; she knew their
habits and weaknesses, and where the shoe pinched each one of them. She
knew their relations with one another and with the head authorities,
knew who was for whom, and how each one maintained his position, and
where they agreed and disagreed. But the circle of political, masculine
interests had never interested her, in spite of countess Lidia
Ivanovna’s influence, and she avoided it.

Another little set with which Anna was in close relations was the one by
means of which Alexey Alexandrovitch had made his career. The center of
this circle was the Countess Lidia Ivanovna. It was a set made up of
elderly, ugly, benevolent, and godly women, and clever, learned, and
ambitious men. One of the clever people belonging to the set had called
it "the conscience of Petersburg society." Alexey Alexandrovitch had the
highest esteem for this circle, and Anna with her special gift for
getting on with everyone, had in the early days of her life in
Petersburg made friends in this circle also. Now, since her return from
Moscow, she had come to feel this set insufferable. It seemed to her
that both she and all of them were insincere, and she felt so bored and
ill at ease in that world that she went to see the Countess Lidia
Ivanovna as little as possible.

The third circle with which Anna had ties was preeminently the
fashionable world—the world of balls, of dinners, of sumptuous dresses,
the world that hung on to the court with one hand, so as to avoid
sinking to the level of the demi-monde. For the demi-monde the members
of that fashionable world believed that they despised, though their
tastes were not merely similar, but in fact identical. Her connection
with this circle was kept up through Princess Betsy Tverskaya, her
cousin’s wife, who had an income of a hundred and twenty thousand
roubles, and who had taken a great fancy to Anna ever since she first
came out, showed her much attention, and drew her into her set, making
fun of Countess Lidia Ivanovna’s coterie.

"When I’m old and ugly I’ll be the same," Betsy used to say; "but for a
pretty young woman like you it’s early days for that house of charity."

Anna had at first avoided as far as she could Princess Tverskaya’s
world, because it necessitated an expenditure beyond her means, and
besides in her heart she preferred the first circle. But since her visit
to Moscow she had done quite the contrary. She avoided her
serious-minded friends, and went out into the fashionable world. There
she met Vronsky, and experienced an agitating joy at those meetings. She
met Vronsky specially often at Betsy’s for Betsy was a Vronsky by birth
and his cousin. Vronsky was everywhere where he had any chance of
meeting Anna, and speaking to her, when he could, of his love. She gave
him no encouragement, but every time she met him there surged up in her
heart that same feeling of quickened life that had come upon her that
day in the railway carriage when she saw him for the first time. She was
conscious herself that her delight sparkled in her eyes and curved her
lips into a smile, and she could not quench the expression of this
delight.

At first Anna sincerely believed that she was displeased with him for
daring to pursue her. Soon after her return from Moscow, on arriving at
a _soirée_ where she had expected to meet him, and not finding him
there, she realized distinctly from the rush of disappointment that she
had been deceiving herself, and that this pursuit was not merely not
distasteful to her, but that it made the whole interest of her life.

A celebrated singer was singing for the second time, and all the
fashionable world was in the theater. Vronsky, seeing his cousin from
his stall in the front row, did not wait till the entr’acte, but went to
her box.

"Why didn’t you come to dinner?" she said to him. "I marvel at the
second sight of lovers," she added with a smile, so that no one but he
could hear; "_she wasn’t there_. But come after the opera."

Vronsky looked inquiringly at her. She nodded. He thanked her by a
smile, and sat down beside her.

"But how I remember your jeers!" continued Princess Betsy, who took a
peculiar pleasure in following up this passion to a successful issue.
"What’s become of all that? You’re caught, my dear boy."

"That’s my one desire, to be caught," answered Vronsky, with his serene,
good-humored smile. "If I complain of anything it’s only that I’m not
caught enough, to tell the truth. I begin to lose hope."

"Why, whatever hope can you have?" said Betsy, offended on behalf of her
friend. "_Entendons nous...._" But in her eyes there were gleams of
light that betrayed that she understood perfectly and precisely as he
did what hope he might have.

"None whatever," said Vronsky, laughing and showing his even rows of
teeth. "Excuse me," he added, taking an opera glass out of her hand, and
proceeding to scrutinize, over her bare shoulder, the row of boxes
facing them. "I’m afraid I’m becoming ridiculous."

He was very well aware that he ran no risk of being ridiculous in the
eyes of Betsy or any other fashionable people. He was very well aware
that in their eyes the position of an unsuccessful lover of a girl, or
of any woman free to marry, might be ridiculous. But the position of a
man pursuing a married woman, and, regardless of everything, staking his
life on drawing her into adultery, has something fine and grand about
it, and can never be ridiculous; and so it was with a proud and gay
smile under his mustaches that he lowered the opera glass and looked at
his cousin.

"But why was it you didn’t come to dinner?" she said, admiring him.

"I must tell you about that. I was busily employed, and doing what, do
you suppose? I’ll give you a hundred guesses, a thousand ... you’d never
guess. I’ve been reconciling a husband with a man who’d insulted his
wife. Yes, really!"

"Well, did you succeed?"

"Almost."

"You really must tell me about it," she said, getting up. "Come to me in
the next _entr’acte._"

"I can’t; I’m going to the French theater."

"From Nilsson?" Betsy queried in horror, though she could not herself
have distinguished Nilsson’s voice from any chorus girl’s.

"Can’t help it. I’ve an appointment there, all to do with my mission of
peace."

"‘Blessed are the peacemakers; theirs is the kingdom of heaven,’" said
Betsy, vaguely recollecting she had heard some similar saying from
someone. "Very well, then, sit down, and tell me what it’s all about."

And she sat down again.


Chapter 5


"This is rather indiscreet, but it’s so good it’s an awful temptation to
tell the story," said Vronsky, looking at her with his laughing eyes.
"I’m not going to mention any names."

"But I shall guess, so much the better."

"Well, listen: two festive young men were driving—"

"Officers of your regiment, of course?"

"I didn’t say they were officers,—two young men who had been lunching."

"In other words, drinking."

"Possibly. They were driving on their way to dinner with a friend in the
most festive state of mind. And they beheld a pretty woman in a hired
sledge; she overtakes them, looks round at them, and, so they fancy
anyway, nods to them and laughs. They, of course, follow her. They
gallop at full speed. To their amazement, the fair one alights at the
entrance of the very house to which they were going. The fair one darts
upstairs to the top story. They get a glimpse of red lips under a short
veil, and exquisite little feet."

"You describe it with such feeling that I fancy you must be one of the
two."

"And after what you said, just now! Well, the young men go in to their
comrade’s; he was giving a farewell dinner. There they certainly did
drink a little too much, as one always does at farewell dinners. And at
dinner they inquire who lives at the top in that house. No one knows;
only their host’s valet, in answer to their inquiry whether any ‘young
ladies’ are living on the top floor, answered that there were a great
many of them about there. After dinner the two young men go into their
host’s study, and write a letter to the unknown fair one. They compose
an ardent epistle, a declaration in fact, and they carry the letter
upstairs themselves, so as to elucidate whatever might appear not
perfectly intelligible in the letter."

"Why are you telling me these horrible stories? Well?"

"They ring. A maid-servant opens the door, they hand her the letter, and
assure the maid that they’re both so in love that they’ll die on the
spot at the door. The maid, stupefied, carries in their messages. All at
once a gentleman appears with whiskers like sausages, as red as a
lobster, announces that there is no one living in the flat except his
wife, and sends them both about their business."

"How do you know he had whiskers like sausages, as you say?"

"Ah, you shall hear. I’ve just been to make peace between them."

"Well, and what then?"

"That’s the most interesting part of the story. It appears that it’s a
happy couple, a government clerk and his lady. The government clerk
lodges a complaint, and I became a mediator, and such a mediator!... I
assure you Talleyrand couldn’t hold a candle to me."

"Why, where was the difficulty?"

"Ah, you shall hear.... We apologize in due form: we are in despair, we
entreat forgiveness for the unfortunate misunderstanding. The government
clerk with the sausages begins to melt, but he, too, desires to express
his sentiments, and as soon as ever he begins to express them, he begins
to get hot and say nasty things, and again I’m obliged to trot out all
my diplomatic talents. I allowed that their conduct was bad, but I urged
him to take into consideration their heedlessness, their youth; then,
too, the young men had only just been lunching together. ‘You
understand. They regret it deeply, and beg you to overlook their
misbehavior.’ The government clerk was softened once more. ‘I consent,
count, and am ready to overlook it; but you perceive that my wife—my
wife’s a respectable woman—has been exposed to the persecution, and
insults, and effrontery of young upstarts, scoundrels....’ And you must
understand, the young upstarts are present all the while, and I have to
keep the peace between them. Again I call out all my diplomacy, and
again as soon as the thing was about at an end, our friend the
government clerk gets hot and red, and his sausages stand on end with
wrath, and once more I launch out into diplomatic wiles."

"Ah, he must tell you this story!" said Betsy, laughing, to a lady who
came into her box. "He has been making me laugh so."

"Well, _bonne chance_!" she added, giving Vronsky one finger of the hand
in which she held her fan, and with a shrug of her shoulders she
twitched down the bodice of her gown that had worked up, so as to be
duly naked as she moved forward towards the footlights into the light of
the gas, and the sight of all eyes.

Vronsky drove to the French theater, where he really had to see the
colonel of his regiment, who never missed a single performance there. He
wanted to see him, to report on the result of his mediation, which had
occupied and amused him for the last three days. Petritsky, whom he
liked, was implicated in the affair, and the other culprit was a capital
fellow and first-rate comrade, who had lately joined the regiment, the
young Prince Kedrov. And what was most important, the interests of the
regiment were involved in it too.

Both the young men were in Vronsky’s company. The colonel of the
regiment was waited upon by the government clerk, Venden, with a
complaint against his officers, who had insulted his wife. His young
wife, so Venden told the story—he had been married half a year—was at
church with her mother, and suddenly overcome by indisposition, arising
from her interesting condition, she could not remain standing, she drove
home in the first sledge, a smart-looking one, she came across. On the
spot the officers set off in pursuit of her; she was alarmed, and
feeling still more unwell, ran up the staircase home. Venden himself, on
returning from his office, heard a ring at their bell and voices, went
out, and seeing the intoxicated officers with a letter, he had turned
them out. He asked for exemplary punishment.

"Yes, it’s all very well," said the colonel to Vronsky, whom he had
invited to come and see him. "Petritsky’s becoming impossible. Not a
week goes by without some scandal. This government clerk won’t let it
drop, he’ll go on with the thing."

Vronsky saw all the thanklessness of the business, and that there could
be no question of a duel in it, that everything must be done to soften
the government clerk, and hush the matter up. The colonel had called in
Vronsky just because he knew him to be an honorable and intelligent man,
and, more than all, a man who cared for the honor of the regiment. They
talked it over, and decided that Petritsky and Kedrov must go with
Vronsky to Venden’s to apologize. The colonel and Vronsky were both
fully aware that Vronsky’s name and rank would be sure to contribute
greatly to the softening of the injured husband’s feelings.

And these two influences were not in fact without effect; though the
result remained, as Vronsky had described, uncertain.

On reaching the French theater, Vronsky retired to the foyer with the
colonel, and reported to him his success, or non-success. The colonel,
thinking it all over, made up his mind not to pursue the matter further,
but then for his own satisfaction proceeded to cross-examine Vronsky
about his interview; and it was a long while before he could restrain
his laughter, as Vronsky described how the government clerk, after
subsiding for a while, would suddenly flare up again, as he recalled the
details, and how Vronsky, at the last half word of conciliation,
skillfully maneuvered a retreat, shoving Petritsky out before him.

"It’s a disgraceful story, but killing. Kedrov really can’t fight the
gentleman! Was he so awfully hot?" he commented, laughing. "But what do
you say to Claire today? She’s marvelous," he went on, speaking of a new
French actress. "However often you see her, every day she’s different.
It’s only the French who can do that."


Chapter 6


Princess Betsy drove home from the theater, without waiting for the end
of the last act. She had only just time to go into her dressing room,
sprinkle her long, pale face with powder, rub it, set her dress to
rights, and order tea in the big drawing room, when one after another
carriages drove up to her huge house in Bolshaia Morskaia. Her guests
stepped out at the wide entrance, and the stout porter, who used to read
the newspapers in the mornings behind the glass door, to the edification
of the passers-by, noiselessly opened the immense door, letting the
visitors pass by him into the house.

Almost at the same instant the hostess, with freshly arranged coiffure
and freshened face, walked in at one door and her guests at the other
door of the drawing room, a large room with dark walls, downy rugs, and
a brightly lighted table, gleaming with the light of candles, white
cloth, silver samovar, and transparent china tea things.

The hostess sat down at the table and took off her gloves. Chairs were
set with the aid of footmen, moving almost imperceptibly about the room;
the party settled itself, divided into two groups: one round the samovar
near the hostess, the other at the opposite end of the drawing room,
round the handsome wife of an ambassador, in black velvet, with sharply
defined black eyebrows. In both groups conversation wavered, as it
always does, for the first few minutes, broken up by meetings,
greetings, offers of tea, and as it were, feeling about for something to
rest upon.

"She’s exceptionally good as an actress; one can see she’s studied
Kaulbach," said a diplomatic attache in the group round the ambassador’s
wife. "Did you notice how she fell down?..."

"Oh, please, don’t let us talk about Nilsson! No one can possibly say
anything new about her," said a fat, red-faced, flaxen-headed lady,
without eyebrows and chignon, wearing an old silk dress. This was
Princess Myakaya, noted for her simplicity and the roughness of her
manners, and nicknamed _enfant terrible_. Princess Myakaya, sitting in
the middle between the two groups, and listening to both, took part in
the conversation first of one and then of the other. "Three people have
used that very phrase about Kaulbach to me today already, just as though
they had made a compact about it. And I can’t see why they liked that
remark so."

The conversation was cut short by this observation, and a new subject
had to be thought of again.

"Do tell me something amusing but not spiteful," said the ambassador’s
wife, a great proficient in the art of that elegant conversation called
by the English, _small talk_. She addressed the attache, who was at a
loss now what to begin upon.

"They say that that’s a difficult task, that nothing’s amusing that
isn’t spiteful," he began with a smile. "But I’ll try. Get me a subject.
It all lies in the subject. If a subject’s given me, it’s easy to spin
something round it. I often think that the celebrated talkers of the
last century would have found it difficult to talk cleverly now.
Everything clever is so stale..."

"That has been said long ago," the ambassador’s wife interrupted him,
laughing.

The conversation began amiably, but just because it was too amiable, it
came to a stop again. They had to have recourse to the sure,
never-failing topic—gossip.

"Don’t you think there’s something Louis Quinze about Tushkevitch?" he
said, glancing towards a handsome, fair-haired young man, standing at
the table.

"Oh, yes! He’s in the same style as the drawing room and that’s why it
is he’s so often here."

This conversation was maintained, since it rested on allusions to what
could not be talked of in that room—that is to say, of the relations of
Tushkevitch with their hostess.

Round the samovar and the hostess the conversation had been meanwhile
vacillating in just the same way between three inevitable topics: the
latest piece of public news, the theater, and scandal. It, too, came
finally to rest on the last topic, that is, ill-natured gossip.

"Have you heard the Maltishtcheva woman—the mother, not the daughter—has
ordered a costume in _diable rose_ color?"

"Nonsense! No, that’s too lovely!"

"I wonder that with her sense—for she’s not a fool, you know—that she
doesn’t see how funny she is."

Everyone had something to say in censure or ridicule of the luckless
Madame Maltishtcheva, and the conversation crackled merrily, like a
burning faggot-stack.

The husband of Princess Betsy, a good-natured fat man, an ardent
collector of engravings, hearing that his wife had visitors, came into
the drawing room before going to his club. Stepping noiselessly over the
thick rugs, he went up to Princess Myakaya.

"How did you like Nilsson?" he asked.

"Oh, how can you steal upon anyone like that! How you startled me!" she
responded. "Please don’t talk to me about the opera; you know nothing
about music. I’d better meet you on your own ground, and talk about your
majolica and engravings. Come now, what treasure have you been buying
lately at the old curiosity shops?"

"Would you like me to show you? But you don’t understand such things."

"Oh, do show me! I’ve been learning about them at those—what’s their
names?... the bankers ... they’ve some splendid engravings. They showed
them to us."

"Why, have you been at the Schützburgs?" asked the hostess from the
samovar.

"Yes, _ma chère_. They asked my husband and me to dinner, and told us
the sauce at that dinner cost a hundred pounds," Princess Myakaya said,
speaking loudly, and conscious everyone was listening; "and very nasty
sauce it was, some green mess. We had to ask them, and I made them sauce
for eighteen pence, and everybody was very much pleased with it. I can’t
run to hundred-pound sauces."

"She’s unique!" said the lady of the house.

"Marvelous!" said someone.

The sensation produced by Princess Myakaya’s speeches was always unique,
and the secret of the sensation she produced lay in the fact that though
she spoke not always appropriately, as now, she said simple things with
some sense in them. In the society in which she lived such plain
statements produced the effect of the wittiest epigram. Princess Myakaya
could never see why it had that effect, but she knew it had, and took
advantage of it.

As everyone had been listening while Princess Myakaya spoke, and so the
conversation around the ambassador’s wife had dropped, Princess Betsy
tried to bring the whole party together, and turned to the ambassador’s
wife.

"Will you really not have tea? You should come over here by us."

"No, we’re very happy here," the ambassador’s wife responded with a
smile, and she went on with the conversation that had been begun.

It was a very agreeable conversation. They were criticizing the
Karenins, husband and wife.

"Anna is quite changed since her stay in Moscow. There’s something
strange about her," said her friend.

"The great change is that she brought back with her the shadow of Alexey
Vronsky," said the ambassador’s wife.

"Well, what of it? There’s a fable of Grimm’s about a man without a
shadow, a man who’s lost his shadow. And that’s his punishment for
something. I never could understand how it was a punishment. But a woman
must dislike being without a shadow."

"Yes, but women with a shadow usually come to a bad end," said Anna’s
friend.

"Bad luck to your tongue!" said Princess Myakaya suddenly. "Madame
Karenina’s a splendid woman. I don’t like her husband, but I like her
very much."

"Why don’t you like her husband? He’s such a remarkable man," said the
ambassador’s wife. "My husband says there are few statesmen like him in
Europe."

"And my husband tells me just the same, but I don’t believe it," said
Princess Myakaya. "If our husbands didn’t talk to us, we should see the
facts as they are. Alexey Alexandrovitch, to my thinking, is simply a
fool. I say it in a whisper ... but doesn’t it really make everything
clear? Before, when I was told to consider him clever, I kept looking
for his ability, and thought myself a fool for not seeing it; but
directly I said, _he’s a fool,_ though only in a whisper, everything’s
explained, isn’t it?"

"How spiteful you are today!"

"Not a bit. I’d no other way out of it. One of the two had to be a fool.
And, well, you know one can’t say that of oneself."

"‘No one is satisfied with his fortune, and everyone is satisfied with
his wit.’" The attaché repeated the French saying.

"That’s just it, just it," Princess Myakaya turned to him. "But the
point is that I won’t abandon Anna to your mercies. She’s so nice, so
charming. How can she help it if they’re all in love with her, and
follow her about like shadows?"

"Oh, I had no idea of blaming her for it," Anna’s friend said in
self-defense.

"If no one follows us about like a shadow, that’s no proof that we’ve
any right to blame her."

And having duly disposed of Anna’s friend, the Princess Myakaya got up,
and together with the ambassador’s wife, joined the group at the table,
where the conversation was dealing with the king of Prussia.

"What wicked gossip were you talking over there?" asked Betsy.

"About the Karenins. The princess gave us a sketch of Alexey
Alexandrovitch," said the ambassador’s wife with a smile, as she sat
down at the table.

"Pity we didn’t hear it!" said Princess Betsy, glancing towards the
door. "Ah, here you are at last!" she said, turning with a smile to
Vronsky, as he came in.

Vronsky was not merely acquainted with all the persons whom he was
meeting here; he saw them all every day; and so he came in with the
quiet manner with which one enters a room full of people from whom one
has only just parted.

"Where do I come from?" he said, in answer to a question from the
ambassador’s wife. "Well, there’s no help for it, I must confess. From
the _opera bouffé_. I do believe I’ve seen it a hundred times, and
always with fresh enjoyment. It’s exquisite! I know it’s disgraceful,
but I go to sleep at the opera, and I sit out the _opera bouffé_ to the
last minute, and enjoy it. This evening..."

He mentioned a French actress, and was going to tell something about
her; but the ambassador’s wife, with playful horror, cut him short.

"Please don’t tell us about that horror."

"All right, I won’t especially as everyone knows those horrors."

"And we should all go to see them if it were accepted as the correct
thing, like the opera," chimed in Princess Myakaya.


Chapter 7


Steps were heard at the door, and Princess Betsy, knowing it was Madame
Karenina, glanced at Vronsky. He was looking towards the door, and his
face wore a strange new expression. Joyfully, intently, and at the same
time timidly, he gazed at the approaching figure, and slowly he rose to
his feet. Anna walked into the drawing room. Holding herself extremely
erect, as always, looking straight before her, and moving with her
swift, resolute, and light step, that distinguished her from all other
society women, she crossed the short space to her hostess, shook hands
with her, smiled, and with the same smile looked around at Vronsky.
Vronsky bowed low and pushed a chair up for her.

She acknowledged this only by a slight nod, flushed a little, and
frowned. But immediately, while rapidly greeting her acquaintances, and
shaking the hands proffered to her, she addressed Princess Betsy:

"I have been at Countess Lidia’s, and meant to have come here earlier,
but I stayed on. Sir John was there. He’s very interesting."

"Oh, that’s this missionary?"

"Yes; he told us about the life in India, most interesting things."

The conversation, interrupted by her coming in, flickered up again like
the light of a lamp being blown out.

"Sir John! Yes, Sir John; I’ve seen him. He speaks well. The Vlassieva
girl’s quite in love with him."

"And is it true the younger Vlassieva girl’s to marry Topov?"

"Yes, they say it’s quite a settled thing."

"I wonder at the parents! They say it’s a marriage for love."

"For love? What antediluvian notions you have! Can one talk of love in
these days?" said the ambassador’s wife.

"What’s to be done? It’s a foolish old fashion that’s kept up still,"
said Vronsky.

"So much the worse for those who keep up the fashion. The only happy
marriages I know are marriages of prudence."

"Yes, but then how often the happiness of these prudent marriages flies
away like dust just because that passion turns up that they have refused
to recognize," said Vronsky.

"But by marriages of prudence we mean those in which both parties have
sown their wild oats already. That’s like scarlatina—one has to go
through it and get it over."

"Then they ought to find out how to vaccinate for love, like smallpox."

"I was in love in my young days with a deacon," said the Princess
Myakaya. "I don’t know that it did me any good."

"No; I imagine, joking apart, that to know love, one must make mistakes
and then correct them," said Princess Betsy.

"Even after marriage?" said the ambassador’s wife playfully.

"‘It’s never too late to mend.’" The attaché repeated the English
proverb.

"Just so," Betsy agreed; "one must make mistakes and correct them. What
do you think about it?" she turned to Anna, who, with a faintly
perceptible resolute smile on her lips, was listening in silence to the
conversation.

"I think," said Anna, playing with the glove she had taken off, "I think
... of so many men, so many minds, certainly so many hearts, so many
kinds of love."

Vronsky was gazing at Anna, and with a fainting heart waiting for what
she would say. He sighed as after a danger escaped when she uttered
these words.

Anna suddenly turned to him.

"Oh, I have had a letter from Moscow. They write me that Kitty
Shtcherbatskaya’s very ill."

"Really?" said Vronsky, knitting his brows.

Anna looked sternly at him.

"That doesn’t interest you?"

"On the contrary, it does, very much. What was it exactly they told you,
if I may know?" he questioned.

Anna got up and went to Betsy.

"Give me a cup of tea," she said, standing at her table.

While Betsy was pouring out the tea, Vronsky went up to Anna.

"What is it they write to you?" he repeated.

"I often think men have no understanding of what’s not honorable though
they’re always talking of it," said Anna, without answering him. "I’ve
wanted to tell you so a long while," she added, and moving a few steps
away, she sat down at a table in a corner covered with albums.

"I don’t quite understand the meaning of your words," he said, handing
her the cup.

She glanced towards the sofa beside her, and he instantly sat down.

"Yes, I have been wanting to tell you," she said, not looking at him.
"You behaved wrongly, very wrongly."

"Do you suppose I don’t know that I’ve acted wrongly? But who was the
cause of my doing so?"

"What do you say that to me for?" she said, glancing severely at him.

"You know what for," he answered boldly and joyfully, meeting her glance
and not dropping his eyes.

Not he, but she, was confused.

"That only shows you have no heart," she said. But her eyes said that
she knew he had a heart, and that was why she was afraid of him.

"What you spoke of just now was a mistake, and not love."

"Remember that I have forbidden you to utter that word, that hateful
word," said Anna, with a shudder. But at once she felt that by that very
word "forbidden" she had shown that she acknowledged certain rights over
him, and by that very fact was encouraging him to speak of love. "I have
long meant to tell you this," she went on, looking resolutely into his
eyes, and hot all over from the burning flush on her cheeks. "I’ve come
on purpose this evening, knowing I should meet you. I have come to tell
you that this must end. I have never blushed before anyone, and you
force me to feel to blame for something."

He looked at her and was struck by a new spiritual beauty in her face.

"What do you wish of me?" he said simply and seriously.

"I want you to go to Moscow and ask for Kitty’s forgiveness," she said.

"You don’t wish that?" he said.

He saw she was saying what she forced herself to say, not what she
wanted to say.

"If you love me, as you say," she whispered, "do so that I may be at
peace."

His face grew radiant.

"Don’t you know that you’re all my life to me? But I know no peace, and
I can’t give it to you; all myself—and love ... yes. I can’t think of
you and myself apart. You and I are one to me. And I see no chance
before us of peace for me or for you. I see a chance of despair, of
wretchedness ... or I see a chance of bliss, what bliss!... Can it be
there’s no chance of it?" he murmured with his lips; but she heard.

She strained every effort of her mind to say what ought to be said. But
instead of that she let her eyes rest on him, full of love, and made no
answer.

"It’s come!" he thought in ecstasy. "When I was beginning to despair,
and it seemed there would be no end—it’s come! She loves me! She owns
it!"

"Then do this for me: never say such things to me, and let us be
friends," she said in words; but her eyes spoke quite differently.

"Friends we shall never be, you know that yourself. Whether we shall be
the happiest or the wretchedest of people—that’s in your hands."

She would have said something, but he interrupted her.

"I ask one thing only: I ask for the right to hope, to suffer as I do.
But if even that cannot be, command me to disappear, and I disappear.
You shall not see me if my presence is distasteful to you."

"I don’t want to drive you away."

"Only don’t change anything, leave everything as it is," he said in a
shaky voice. "Here’s your husband."

At that instant Alexey Alexandrovitch did in fact walk into the room
with his calm, awkward gait.

Glancing at his wife and Vronsky, he went up to the lady of the house,
and sitting down for a cup of tea, began talking in his deliberate,
always audible voice, in his habitual tone of banter, ridiculing
someone.

"Your Rambouillet is in full conclave," he said, looking round at all
the party; "the graces and the muses."

But Princess Betsy could not endure that tone of his—"sneering," as she
called it, using the English word, and like a skillful hostess she at
once brought him into a serious conversation on the subject of universal
conscription. Alexey Alexandrovitch was immediately interested in the
subject, and began seriously defending the new imperial decree against
Princess Betsy, who had attacked it.

Vronsky and Anna still sat at the little table.

"This is getting indecorous," whispered one lady, with an expressive
glance at Madame Karenina, Vronsky, and her husband.

"What did I tell you?" said Anna’s friend.

But not only those ladies, almost everyone in the room, even the
Princess Myakaya and Betsy herself, looked several times in the
direction of the two who had withdrawn from the general circle, as
though that were a disturbing fact. Alexey Alexandrovitch was the only
person who did not once look in that direction, and was not diverted
from the interesting discussion he had entered upon.

Noticing the disagreeable impression that was being made on everyone,
Princess Betsy slipped someone else into her place to listen to Alexey
Alexandrovitch, and went up to Anna.

"I’m always amazed at the clearness and precision of your husband’s
language," she said. "The most transcendental ideas seem to be within my
grasp when he’s speaking."

"Oh, yes!" said Anna, radiant with a smile of happiness, and not
understanding a word of what Betsy had said. She crossed over to the big
table and took part in the general conversation.

Alexey Alexandrovitch, after staying half an hour, went up to his wife
and suggested that they should go home together. But she answered, not
looking at him, that she was staying to supper. Alexey Alexandrovitch
made his bows and withdrew.

The fat old Tatar, Madame Karenina’s coachman, was with difficulty
holding one of her pair of grays, chilled with the cold and rearing at
the entrance. A footman stood opening the carriage door. The hall porter
stood holding open the great door of the house. Anna Arkadyevna, with
her quick little hand, was unfastening the lace of her sleeve, caught in
the hook of her fur cloak, and with bent head listening to the words
Vronsky murmured as he escorted her down.

"You’ve said nothing, of course, and I ask nothing," he was saying; "but
you know that friendship’s not what I want: that there’s only one
happiness in life for me, that word that you dislike so ... yes,
love!..."

"Love," she repeated slowly, in an inner voice, and suddenly, at the
very instant she unhooked the lace, she added, "Why I don’t like the
word is that it means too much to me, far more than you can understand,"
and she glanced into his face. "_Au revoir!_"

She gave him her hand, and with her rapid, springy step she passed by
the porter and vanished into the carriage.

Her glance, the touch of her hand, set him aflame. He kissed the palm of
his hand where she had touched it, and went home, happy in the sense
that he had got nearer to the attainment of his aims that evening than
during the last two months.


Chapter 8


Alexey Alexandrovitch had seen nothing striking or improper in the fact
that his wife was sitting with Vronsky at a table apart, in eager
conversation with him about something. But he noticed that to the rest
of the party this appeared something striking and improper, and for that
reason it seemed to him too to be improper. He made up his mind that he
must speak of it to his wife.

On reaching home Alexey Alexandrovitch went to his study, as he usually
did, seated himself in his low chair, opened a book on the Papacy at the
place where he had laid the paper-knife in it, and read till one
o’clock, just as he usually did. But from time to time he rubbed his
high forehead and shook his head, as though to drive away something. At
his usual time he got up and made his toilet for the night. Anna
Arkadyevna had not yet come in. With a book under his arm he went
upstairs. But this evening, instead of his usual thoughts and
meditations upon official details, his thoughts were absorbed by his
wife and something disagreeable connected with her. Contrary to his
usual habit, he did not get into bed, but fell to walking up and down
the rooms with his hands clasped behind his back. He could not go to
bed, feeling that it was absolutely needful for him first to think
thoroughly over the position that had just arisen.

When Alexey Alexandrovitch had made up his mind that he must talk to his
wife about it, it had seemed a very easy and simple matter. But now,
when he began to think over the question that had just presented itself,
it seemed to him very complicated and difficult.

Alexey Alexandrovitch was not jealous. Jealousy according to his notions
was an insult to one’s wife, and one ought to have confidence in one’s
wife. Why one ought to have confidence—that is to say, complete
conviction that his young wife would always love him—he did not ask
himself. But he had no experience of lack of confidence, because he had
confidence in her, and told himself that he ought to have it. Now,
though his conviction that jealousy was a shameful feeling and that one
ought to feel confidence, had not broken down, he felt that he was
standing face to face with something illogical and irrational, and did
not know what was to be done. Alexey Alexandrovitch was standing face to
face with life, with the possibility of his wife’s loving someone other
than himself, and this seemed to him very irrational and
incomprehensible because it was life itself. All his life Alexey
Alexandrovitch had lived and worked in official spheres, having to do
with the reflection of life. And every time he had stumbled against life
itself he had shrunk away from it. Now he experienced a feeling akin to
that of a man who, while calmly crossing a precipice by a bridge, should
suddenly discover that the bridge is broken, and that there is a chasm
below. That chasm was life itself, the bridge that artificial life in
which Alexey Alexandrovitch had lived. For the first time the question
presented itself to him of the possibility of his wife’s loving someone
else, and he was horrified at it.

He did not undress, but walked up and down with his regular tread over
the resounding parquet of the dining room, where one lamp was burning,
over the carpet of the dark drawing room, in which the light was
reflected on the big new portrait of himself hanging over the sofa, and
across her boudoir, where two candles burned, lighting up the portraits
of her parents and woman friends, and the pretty knick-knacks of her
writing table, that he knew so well. He walked across her boudoir to the
bedroom door, and turned back again. At each turn in his walk,
especially at the parquet of the lighted dining room, he halted and said
to himself, "Yes, this I must decide and put a stop to; I must express
my view of it and my decision." And he turned back again. "But express
what—what decision?" he said to himself in the drawing room, and he
found no reply. "But after all," he asked himself before turning into
the boudoir, "what has occurred? Nothing. She was talking a long while
with him. But what of that? Surely women in society can talk to whom
they please. And then, jealousy means lowering both myself and her," he
told himself as he went into her boudoir; but this dictum, which had
always had such weight with him before, had now no weight and no meaning
at all. And from the bedroom door he turned back again; but as he
entered the dark drawing room some inner voice told him that it was not
so, and that if others noticed it that showed that there was something.
And he said to himself again in the dining room, "Yes, I must decide and
put a stop to it, and express my view of it..." And again at the turn in
the drawing room he asked himself, "Decide how?" And again he asked
himself, "What had occurred?" and answered, "Nothing," and recollected
that jealousy was a feeling insulting to his wife; but again in the
drawing room he was convinced that something had happened. His thoughts,
like his body, went round a complete circle, without coming upon
anything new. He noticed this, rubbed his forehead, and sat down in her
boudoir.

There, looking at her table, with the malachite blotting case lying at
the top and an unfinished letter, his thoughts suddenly changed. He
began to think of her, of what she was thinking and feeling. For the
first time he pictured vividly to himself her personal life, her ideas,
her desires, and the idea that she could and should have a separate life
of her own seemed to him so alarming that he made haste to dispel it. It
was the chasm which he was afraid to peep into. To put himself in
thought and feeling in another person’s place was a spiritual exercise
not natural to Alexey Alexandrovitch. He looked on this spiritual
exercise as a harmful and dangerous abuse of the fancy.

"And the worst of it all," thought he, "is that just now, at the very
moment when my great work is approaching completion" (he was thinking of
the project he was bringing forward at the time), "when I stand in need
of all my mental peace and all my energies, just now this stupid worry
should fall foul of me. But what’s to be done? I’m not one of those men
who submit to uneasiness and worry without having the force of character
to face them.

"I must think it over, come to a decision, and put it out of my mind,"
he said aloud.

"The question of her feelings, of what has passed and may be passing in
her soul, that’s not my affair; that’s the affair of her conscience, and
falls under the head of religion," he said to himself, feeling
consolation in the sense that he had found to which division of
regulating principles this new circumstance could be properly referred.

"And so," Alexey Alexandrovitch said to himself, "questions as to her
feelings, and so on, are questions for her conscience, with which I can
have nothing to do. My duty is clearly defined. As the head of the
family, I am a person bound in duty to guide her, and consequently, in
part the person responsible; I am bound to point out the danger I
perceive, to warn her, even to use my authority. I ought to speak
plainly to her." And everything that he would say tonight to his wife
took clear shape in Alexey Alexandrovitch’s head. Thinking over what he
would say, he somewhat regretted that he should have to use his time and
mental powers for domestic consumption, with so little to show for it,
but, in spite of that, the form and contents of the speech before him
shaped itself as clearly and distinctly in his head as a ministerial
report.

"I must say and express fully the following points: first, exposition of
the value to be attached to public opinion and to decorum; secondly,
exposition of religious significance of marriage; thirdly, if need be,
reference to the calamity possibly ensuing to our son; fourthly,
reference to the unhappiness likely to result to herself." And,
interlacing his fingers, Alexey Alexandrovitch stretched them, and the
joints of the fingers cracked. This trick, a bad habit, the cracking of
his fingers, always soothed him, and gave precision to his thoughts, so
needful to him at this juncture.

There was the sound of a carriage driving up to the front door. Alexey
Alexandrovitch halted in the middle of the room.

A woman’s step was heard mounting the stairs. Alexey Alexandrovitch,
ready for his speech, stood compressing his crossed fingers, waiting to
see if the crack would not come again. One joint cracked.

Already, from the sound of light steps on the stairs, he was aware that
she was close, and though he was satisfied with his speech, he felt
frightened of the explanation confronting him...


Chapter 9


Anna came in with hanging head, playing with the tassels of her hood.
Her face was brilliant and glowing; but this glow was not one of
brightness; it suggested the fearful glow of a conflagration in the
midst of a dark night. On seeing her husband, Anna raised her head and
smiled, as though she had just waked up.

"You’re not in bed? What a wonder!" she said, letting fall her hood, and
without stopping, she went on into the dressing room. "It’s late, Alexey
Alexandrovitch," she said, when she had gone through the doorway.

"Anna, it’s necessary for me to have a talk with you."

"With me?" she said, wonderingly. She came out from behind the door of
the dressing room, and looked at him. "Why, what is it? What about?" she
asked, sitting down. "Well, let’s talk, if it’s so necessary. But it
would be better to get to sleep."

Anna said what came to her lips, and marveled, hearing herself, at her
own capacity for lying. How simple and natural were her words, and how
likely that she was simply sleepy! She felt herself clad in an
impenetrable armor of falsehood. She felt that some unseen force had
come to her aid and was supporting her.

"Anna, I must warn you," he began.

"Warn me?" she said. "Of what?"

She looked at him so simply, so brightly, that anyone who did not know
her as her husband knew her could not have noticed anything unnatural,
either in the sound or the sense of her words. But to him, knowing her,
knowing that whenever he went to bed five minutes later than usual, she
noticed it, and asked him the reason; to him, knowing that every joy,
every pleasure and pain that she felt she communicated to him at once;
to him, now to see that she did not care to notice his state of mind,
that she did not care to say a word about herself, meant a great deal.
He saw that the inmost recesses of her soul, that had always hitherto
lain open before him, were closed against him. More than that, he saw
from her tone that she was not even perturbed at that, but as it were
said straight out to him: "Yes, it’s shut up, and so it must be, and
will be in future." Now he experienced a feeling such as a man might
have, returning home and finding his own house locked up. "But perhaps
the key may yet be found," thought Alexey Alexandrovitch.

"I want to warn you," he said in a low voice, "that through
thoughtlessness and lack of caution you may cause yourself to be talked
about in society. Your too animated conversation this evening with Count
Vronsky" (he enunciated the name firmly and with deliberate emphasis)
"attracted attention."

He talked and looked at her laughing eyes, which frightened him now with
their impenetrable look, and, as he talked, he felt all the uselessness
and idleness of his words.

"You’re always like that," she answered, as though completely
misapprehending him, and of all he had said only taking in the last
phrase. "One time you don’t like my being dull, and another time you
don’t like my being lively. I wasn’t dull. Does that offend you?"

Alexey Alexandrovitch shivered, and bent his hands to make the joints
crack.

"Oh, please, don’t do that, I do so dislike it," she said.

"Anna, is this you?" said Alexey Alexandrovitch, quietly making an
effort over himself, and restraining the motion of his fingers.

"But what is it all about?" she said, with such genuine and droll
wonder. "What do you want of me?"

Alexey Alexandrovitch paused, and rubbed his forehead and his eyes. He
saw that instead of doing as he had intended—that is to say, warning his
wife against a mistake in the eyes of the world—he had unconsciously
become agitated over what was the affair of her conscience, and was
struggling against the barrier he fancied between them.

"This is what I meant to say to you," he went on coldly and composedly,
"and I beg you to listen to it. I consider jealousy, as you know, a
humiliating and degrading feeling, and I shall never allow myself to be
influenced by it; but there are certain rules of decorum which cannot be
disregarded with impunity. This evening it was not I observed it, but
judging by the impression made on the company, everyone observed that
your conduct and deportment were not altogether what could be desired."

"I positively don’t understand," said Anna, shrugging her shoulders—"He
doesn’t care," she thought. "But other people noticed it, and that’s
what upsets him."—"You’re not well, Alexey Alexandrovitch," she added,
and she got up, and would have gone towards the door; but he moved
forward as though he would stop her.

His face was ugly and forbidding, as Anna had never seen him. She
stopped, and bending her head back and on one side, began with her rapid
hand taking out her hairpins.

"Well, I’m listening to what’s to come," she said, calmly and
ironically; "and indeed I listen with interest, for I should like to
understand what’s the matter."

She spoke, and marveled at the confident, calm, and natural tone in
which she was speaking, and the choice of the words she used.

"To enter into all the details of your feelings I have no right, and
besides, I regard that as useless and even harmful," began Alexey
Alexandrovitch. "Ferreting in one’s soul, one often ferrets out
something that might have lain there unnoticed. Your feelings are an
affair of your own conscience; but I am in duty bound to you, to myself,
and to God, to point out to you your duties. Our life has been joined,
not by man, but by God. That union can only be severed by a crime, and a
crime of that nature brings its own chastisement."

"I don’t understand a word. And, oh dear! how sleepy I am, unluckily,"
she said, rapidly passing her hand through her hair, feeling for the
remaining hairpins.

"Anna, for God’s sake don’t speak like that!" he said gently. "Perhaps I
am mistaken, but believe me, what I say, I say as much for myself as for
you. I am your husband, and I love you."

For an instant her face fell, and the mocking gleam in her eyes died
away; but the word _love_ threw her into revolt again. She thought:
"Love? Can he love? If he hadn’t heard there was such a thing as love,
he would never have used the word. He doesn’t even know what love is."

"Alexey Alexandrovitch, really I don’t understand," she said. "Define
what it is you find..."

"Pardon, let me say all I have to say. I love you. But I am not speaking
of myself; the most important persons in this matter are our son and
yourself. It may very well be, I repeat, that my words seem to you
utterly unnecessary and out of place; it may be that they are called
forth by my mistaken impression. In that case, I beg you to forgive me.
But if you are conscious yourself of even the smallest foundation for
them, then I beg you to think a little, and if your heart prompts you,
to speak out to me..."

Alexey Alexandrovitch was unconsciously saying something utterly unlike
what he had prepared.

"I have nothing to say. And besides," she said hurriedly, with
difficulty repressing a smile, "it’s really time to be in bed."

Alexey Alexandrovitch sighed, and, without saying more, went into the
bedroom.

When she came into the bedroom, he was already in bed. His lips were
sternly compressed, and his eyes looked away from her. Anna got into her
bed, and lay expecting every minute that he would begin to speak to her
again. She both feared his speaking and wished for it. But he was
silent. She waited for a long while without moving, and had forgotten
about him. She thought of that other; she pictured him, and felt how her
heart was flooded with emotion and guilty delight at the thought of him.
Suddenly she heard an even, tranquil snore. For the first instant Alexey
Alexandrovitch seemed, as it were, appalled at his own snoring, and
ceased; but after an interval of two breathings the snore sounded again,
with a new tranquil rhythm.

"It’s late, it’s late," she whispered with a smile. A long while she
lay, not moving, with open eyes, whose brilliance she almost fancied she
could herself see in the darkness.


Chapter 10


From that time a new life began for Alexey Alexandrovitch and for his
wife. Nothing special happened. Anna went out into society, as she had
always done, was particularly often at Princess Betsy’s, and met Vronsky
everywhere. Alexey Alexandrovitch saw this, but could do nothing. All
his efforts to draw her into open discussion she confronted with a
barrier which he could not penetrate, made up of a sort of amused
perplexity. Outwardly everything was the same, but their inner relations
were completely changed. Alexey Alexandrovitch, a man of great power in
the world of politics, felt himself helpless in this. Like an ox with
head bent, submissively he awaited the blow which he felt was lifted
over him. Every time he began to think about it, he felt that he must
try once more, that by kindness, tenderness, and persuasion there was
still hope of saving her, of bringing her back to herself, and every day
he made ready to talk to her. But every time he began talking to her, he
felt that the spirit of evil and deceit, which had taken possession of
her, had possession of him too, and he talked to her in a tone quite
unlike that in which he had meant to talk. Involuntarily he talked to
her in his habitual tone of jeering at anyone who should say what he was
saying. And in that tone it was impossible to say what needed to be said
to her.


Chapter 11


That which for Vronsky had been almost a whole year the one absorbing
desire of his life, replacing all his old desires; that which for Anna
had been an impossible, terrible, and even for that reason more
entrancing dream of bliss, that desire had been fulfilled. He stood
before her, pale, his lower jaw quivering, and besought her to be calm,
not knowing how or why.

"Anna! Anna!" he said with a choking voice, "Anna, for pity’s sake!..."

But the louder he spoke, the lower she dropped her once proud and gay,
now shame-stricken head, and she bowed down and sank from the sofa where
she was sitting, down on the floor, at his feet; she would have fallen
on the carpet if he had not held her.

"My God! Forgive me!" she said, sobbing, pressing his hands to her
bosom.

She felt so sinful, so guilty, that nothing was left her but to
humiliate herself and beg forgiveness; and as now there was no one in
her life but him, to him she addressed her prayer for forgiveness.
Looking at him, she had a physical sense of her humiliation, and she
could say nothing more. He felt what a murderer must feel, when he sees
the body he has robbed of life. That body, robbed by him of life, was
their love, the first stage of their love. There was something awful and
revolting in the memory of what had been bought at this fearful price of
shame. Shame at their spiritual nakedness crushed her and infected him.
But in spite of all the murderer’s horror before the body of his victim,
he must hack it to pieces, hide the body, must use what he has gained by
his murder.

And with fury, as it were with passion, the murderer falls on the body,
and drags it and hacks at it; so he covered her face and shoulders with
kisses. She held his hand, and did not stir. "Yes, these kisses—that is
what has been bought by this shame. Yes, and one hand, which will always
be mine—the hand of my accomplice." She lifted up that hand and kissed
it. He sank on his knees and tried to see her face; but she hid it, and
said nothing. At last, as though making an effort over herself, she got
up and pushed him away. Her face was still as beautiful, but it was only
the more pitiful for that.

"All is over," she said; "I have nothing but you. Remember that."

"I can never forget what is my whole life. For one instant of this
happiness..."

"Happiness!" she said with horror and loathing and her horror
unconsciously infected him. "For pity’s sake, not a word, not a word
more."

She rose quickly and moved away from him.

"Not a word more," she repeated, and with a look of chill despair,
incomprehensible to him, she parted from him. She felt that at that
moment she could not put into words the sense of shame, of rapture, and
of horror at this stepping into a new life, and she did not want to
speak of it, to vulgarize this feeling by inappropriate words. But later
too, and the next day and the third day, she still found no words in
which she could express the complexity of her feelings; indeed, she
could not even find thoughts in which she could clearly think out all
that was in her soul.

She said to herself: "No, just now I can’t think of it, later on, when I
am calmer." But this calm for thought never came; every time the thought
rose of what she had done and what would happen to her, and what she
ought to do, a horror came over her and she drove those thoughts away.

"Later, later," she said—"when I am calmer."

But in dreams, when she had no control over her thoughts, her position
presented itself to her in all its hideous nakedness. One dream haunted
her almost every night. She dreamed that both were her husbands at once,
that both were lavishing caresses on her. Alexey Alexandrovitch was
weeping, kissing her hands, and saying, "How happy we are now!" And
Alexey Vronsky was there too, and he too was her husband. And she was
marveling that it had once seemed impossible to her, was explaining to
them, laughing, that this was ever so much simpler, and that now both of
them were happy and contented. But this dream weighed on her like a
nightmare, and she awoke from it in terror.


Chapter 12


In the early days after his return from Moscow, whenever Levin shuddered
and grew red, remembering the disgrace of his rejection, he said to
himself: "This was just how I used to shudder and blush, thinking myself
utterly lost, when I was plucked in physics and did not get my remove;
and how I thought myself utterly ruined after I had mismanaged that
affair of my sister’s that was entrusted to me. And yet, now that years
have passed, I recall it and wonder that it could distress me so much.
It will be the same thing too with this trouble. Time will go by and I
shall not mind about this either."

But three months had passed and he had not left off minding about it;
and it was as painful for him to think of it as it had been those first
days. He could not be at peace because after dreaming so long of family
life, and feeling himself so ripe for it, he was still not married, and
was further than ever from marriage. He was painfully conscious himself,
as were all about him, that at his years it is not well for man to be
alone. He remembered how before starting for Moscow he had once said to
his cowman Nikolay, a simple-hearted peasant, whom he liked talking to:
"Well, Nikolay! I mean to get married," and how Nikolay had promptly
answered, as of a matter on which there could be no possible doubt: "And
high time too, Konstantin Demitrievitch." But marriage had now become
further off than ever. The place was taken, and whenever he tried to
imagine any of the girls he knew in that place, he felt that it was
utterly impossible. Moreover, the recollection of the rejection and the
part he had played in the affair tortured him with shame. However often
he told himself that he was in no wise to blame in it, that
recollection, like other humiliating reminiscences of a similar kind,
made him twinge and blush. There had been in his past, as in every
man’s, actions, recognized by him as bad, for which his conscience ought
to have tormented him; but the memory of these evil actions was far from
causing him so much suffering as those trivial but humiliating
reminiscences. These wounds never healed. And with these memories was
now ranged his rejection and the pitiful position in which he must have
appeared to others that evening. But time and work did their part.
Bitter memories were more and more covered up by the incidents—paltry in
his eyes, but really important—of his country life. Every week he
thought less often of Kitty. He was impatiently looking forward to the
news that she was married, or just going to be married, hoping that such
news would, like having a tooth out, completely cure him.

Meanwhile spring came on, beautiful and kindly, without the delays and
treacheries of spring,—one of those rare springs in which plants,
beasts, and man rejoice alike. This lovely spring roused Levin still
more, and strengthened him in his resolution of renouncing all his past
and building up his lonely life firmly and independently. Though many of
the plans with which he had returned to the country had not been carried
out, still his most important resolution—that of purity—had been kept by
him. He was free from that shame, which had usually harassed him after a
fall; and he could look everyone straight in the face. In February he
had received a letter from Marya Nikolaevna telling him that his brother
Nikolay’s health was getting worse, but that he would not take advice,
and in consequence of this letter Levin went to Moscow to his brother’s
and succeeded in persuading him to see a doctor and to go to a
watering-place abroad. He succeeded so well in persuading his brother,
and in lending him money for the journey without irritating him, that he
was satisfied with himself in that matter. In addition to his farming,
which called for special attention in spring, and in addition to
reading, Levin had begun that winter a work on agriculture, the plan of
which turned on taking into account the character of the laborer on the
land as one of the unalterable data of the question, like the climate
and the soil, and consequently deducing all the principles of scientific
culture, not simply from the data of soil and climate, but from the data
of soil, climate, and a certain unalterable character of the laborer.
Thus, in spite of his solitude, or in consequence of his solitude, his
life was exceedingly full. Only rarely he suffered from an unsatisfied
desire to communicate his stray ideas to someone besides Agafea
Mihalovna. With her indeed he not infrequently fell into discussion upon
physics, the theory of agriculture, and especially philosophy;
philosophy was Agafea Mihalovna’s favorite subject.

Spring was slow in unfolding. For the last few weeks it had been
steadily fine frosty weather. In the daytime it thawed in the sun, but
at night there were even seven degrees of frost. There was such a frozen
surface on the snow that they drove the wagons anywhere off the roads.
Easter came in the snow. Then all of a sudden, on Easter Monday, a warm
wind sprang up, storm clouds swooped down, and for three days and three
nights the warm, driving rain fell in streams. On Thursday the wind
dropped, and a thick gray fog brooded over the land as though hiding the
mysteries of the transformations that were being wrought in nature.
Behind the fog there was the flowing of water, the cracking and floating
of ice, the swift rush of turbid, foaming torrents; and on the following
Monday, in the evening, the fog parted, the storm clouds split up into
little curling crests of cloud, the sky cleared, and the real spring had
come. In the morning the sun rose brilliant and quickly wore away the
thin layer of ice that covered the water, and all the warm air was
quivering with the steam that rose up from the quickened earth. The old
grass looked greener, and the young grass thrust up its tiny blades; the
buds of the guelder-rose and of the currant and the sticky birch-buds
were swollen with sap, and an exploring bee was humming about the golden
blossoms that studded the willow. Larks trilled unseen above the velvety
green fields and the ice-covered stubble-land; peewits wailed over the
low lands and marshes flooded by the pools; cranes and wild geese flew
high across the sky uttering their spring calls. The cattle, bald in
patches where the new hair had not grown yet, lowed in the pastures; the
bowlegged lambs frisked round their bleating mothers. Nimble children
ran about the drying paths, covered with the prints of bare feet. There
was a merry chatter of peasant women over their linen at the pond, and
the ring of axes in the yard, where the peasants were repairing ploughs
and harrows. The real spring had come.


Chapter 13


Levin put on his big boots, and, for the first time, a cloth jacket,
instead of his fur cloak, and went out to look after his farm, stepping
over streams of water that flashed in the sunshine and dazzled his eyes,
and treading one minute on ice and the next into sticky mud.

Spring is the time of plans and projects. And, as he came out into the
farmyard, Levin, like a tree in spring that knows not what form will be
taken by the young shoots and twigs imprisoned in its swelling buds,
hardly knew what undertakings he was going to begin upon now in the farm
work that was so dear to him. But he felt that he was full of the most
splendid plans and projects. First of all he went to the cattle. The
cows had been let out into their paddock, and their smooth sides were
already shining with their new, sleek, spring coats; they basked in the
sunshine and lowed to go to the meadow. Levin gazed admiringly at the
cows he knew so intimately to the minutest detail of their condition,
and gave orders for them to be driven out into the meadow, and the
calves to be let into the paddock. The herdsman ran gaily to get ready
for the meadow. The cowherd girls, picking up their petticoats, ran
splashing through the mud with bare legs, still white, not yet brown
from the sun, waving brush wood in their hands, chasing the calves that
frolicked in the mirth of spring.

After admiring the young ones of that year, who were particularly
fine—the early calves were the size of a peasant’s cow, and Pava’s
daughter, at three months old, was as big as a yearling—Levin gave
orders for a trough to be brought out and for them to be fed in the
paddock. But it appeared that as the paddock had not been used during
the winter, the hurdles made in the autumn for it were broken. He sent
for the carpenter, who, according to his orders, ought to have been at
work at the thrashing machine. But it appeared that the carpenter was
repairing the harrows, which ought to have been repaired before Lent.
This was very annoying to Levin. It was annoying to come upon that
everlasting slovenliness in the farm work against which he had been
striving with all his might for so many years. The hurdles, as he
ascertained, being not wanted in winter, had been carried to the
cart-horses’ stable; and there broken, as they were of light
construction, only meant for feeding calves. Moreover, it was apparent
also that the harrows and all the agricultural implements, which he had
directed to be looked over and repaired in the winter, for which very
purpose he had hired three carpenters, had not been put into repair, and
the harrows were being repaired when they ought to have been harrowing
the field. Levin sent for his bailiff, but immediately went off himself
to look for him. The bailiff, beaming all over, like everyone that day,
in a sheepskin bordered with astrachan, came out of the barn, twisting a
bit of straw in his hands.

"Why isn’t the carpenter at the thrashing machine?"

"Oh, I meant to tell you yesterday, the harrows want repairing. Here
it’s time they got to work in the fields."

"But what were they doing in the winter, then?"

"But what did you want the carpenter for?"

"Where are the hurdles for the calves’ paddock?"

"I ordered them to be got ready. What would you have with those
peasants!" said the bailiff, with a wave of his hand.

"It’s not those peasants but this bailiff!" said Levin, getting angry.
"Why, what do I keep you for?" he cried. But, bethinking himself that
this would not help matters, he stopped short in the middle of a
sentence, and merely sighed. "Well, what do you say? Can sowing begin?"
he asked, after a pause.

"Behind Turkin tomorrow or the next day they might begin."

"And the clover?"

"I’ve sent Vassily and Mishka; they’re sowing. Only I don’t know if
they’ll manage to get through; it’s so slushy."

"How many acres?"

"About fifteen."

"Why not sow all?" cried Levin.

That they were only sowing the clover on fifteen acres, not on all the
forty-five, was still more annoying to him. Clover, as he knew, both
from books and from his own experience, never did well except when it
was sown as early as possible, almost in the snow. And yet Levin could
never get this done.

"There’s no one to send. What would you have with such a set of
peasants? Three haven’t turned up. And there’s Semyon..."

"Well, you should have taken some men from the thatching."

"And so I have, as it is."

"Where are the peasants, then?"

"Five are making compôte" (which meant compost), "four are shifting the
oats for fear of a touch of mildew, Konstantin Dmitrievitch."

Levin knew very well that "a touch of mildew" meant that his English
seed oats were already ruined. Again they had not done as he had
ordered.

"Why, but I told you during Lent to put in pipes," he cried.

"Don’t put yourself out; we shall get it all done in time."

Levin waved his hand angrily, went into the granary to glance at the
oats, and then to the stable. The oats were not yet spoiled. But the
peasants were carrying the oats in spades when they might simply let
them slide down into the lower granary; and arranging for this to be
done, and taking two workmen from there for sowing clover, Levin got
over his vexation with the bailiff. Indeed, it was such a lovely day
that one could not be angry.

"Ignat!" he called to the coachman, who, with his sleeves tucked up, was
washing the carriage wheels, "saddle me..."

"Which, sir?"

"Well, let it be Kolpik."

"Yes, sir."

While they were saddling his horse, Levin again called up the bailiff,
who was hanging about in sight, to make it up with him, and began
talking to him about the spring operations before them, and his plans
for the farm.

The wagons were to begin carting manure earlier, so as to get all done
before the early mowing. And the ploughing of the further land to go on
without a break so as to let it ripen lying fallow. And the mowing to be
all done by hired labor, not on half-profits. The bailiff listened
attentively, and obviously made an effort to approve of his employer’s
projects. But still he had that look Levin knew so well that always
irritated him, a look of hopelessness and despondency. That look said:
"That’s all very well, but as God wills."

Nothing mortified Levin so much as that tone. But it was the tone common
to all the bailiffs he had ever had. They had all taken up that attitude
to his plans, and so now he was not angered by it, but mortified, and
felt all the more roused to struggle against this, as it seemed,
elemental force continually ranged against him, for which he could find
no other expression than "as God wills."

"If we can manage it, Konstantin Dmitrievitch," said the bailiff.

"Why ever shouldn’t you manage it?"

"We positively must have another fifteen laborers. And they don’t turn
up. There were some here today asking seventy roubles for the summer."

Levin was silent. Again he was brought face to face with that opposing
force. He knew that however much they tried, they could not hire more
than forty—thirty-seven perhaps or thirty-eight—laborers for a
reasonable sum. Some forty had been taken on, and there were no more.
But still he could not help struggling against it.

"Send to Sury, to Tchefirovka; if they don’t come we must look for
them."

"Oh, I’ll send, to be sure," said Vassily Fedorovitch despondently. "But
there are the horses, too, they’re not good for much."

"We’ll get some more. I know, of course," Levin added laughing, "you
always want to do with as little and as poor quality as possible; but
this year I’m not going to let you have things your own way. I’ll see to
everything myself."

"Why, I don’t think you take much rest as it is. It cheers us up to work
under the master’s eye..."

"So they’re sowing clover behind the Birch Dale? I’ll go and have a look
at them," he said, getting on to the little bay cob, Kolpik, who was led
up by the coachman.

"You can’t get across the streams, Konstantin Dmitrievitch," the
coachman shouted.

"All right, I’ll go by the forest."

And Levin rode through the slush of the farmyard to the gate and out
into the open country, his good little horse, after his long inactivity,
stepping out gallantly, snorting over the pools, and asking, as it were,
for guidance. If Levin had felt happy before in the cattle pens and
farmyard, he felt happier yet in the open country. Swaying rhythmically
with the ambling paces of his good little cob, drinking in the warm yet
fresh scent of the snow and the air, as he rode through his forest over
the crumbling, wasted snow, still left in parts, and covered with
dissolving tracks, he rejoiced over every tree, with the moss reviving
on its bark and the buds swelling on its shoots. When he came out of the
forest, in the immense plain before him, his grass fields stretched in
an unbroken carpet of green, without one bare place or swamp, only
spotted here and there in the hollows with patches of melting snow. He
was not put out of temper even by the sight of the peasants’ horses and
colts trampling down his young grass (he told a peasant he met to drive
them out), nor by the sarcastic and stupid reply of the peasant Ipat,
whom he met on the way, and asked, "Well, Ipat, shall we soon be
sowing?" "We must get the ploughing done first, Konstantin
Dmitrievitch," answered Ipat. The further he rode, the happier he
became, and plans for the land rose to his mind each better than the
last; to plant all his fields with hedges along the southern borders, so
that the snow should not lie under them; to divide them up into six
fields of arable and three of pasture and hay; to build a cattle yard at
the further end of the estate, and to dig a pond and to construct
movable pens for the cattle as a means of manuring the land. And then
eight hundred acres of wheat, three hundred of potatoes, and four
hundred of clover, and not one acre exhausted.

Absorbed in such dreams, carefully keeping his horse by the hedges, so
as not to trample his young crops, he rode up to the laborers who had
been sent to sow clover. A cart with the seed in it was standing, not at
the edge, but in the middle of the crop, and the winter corn had been
torn up by the wheels and trampled by the horse. Both the laborers were
sitting in the hedge, probably smoking a pipe together. The earth in the
cart, with which the seed was mixed, was not crushed to powder, but
crusted together or adhering in clods. Seeing the master, the laborer,
Vassily, went towards the cart, while Mishka set to work sowing. This
was not as it should be, but with the laborers Levin seldom lost his
temper. When Vassily came up, Levin told him to lead the horse to the
hedge.

"It’s all right, sir, it’ll spring up again," responded Vassily.

"Please don’t argue," said Levin, "but do as you’re told."

"Yes, sir," answered Vassily, and he took the horse’s head. "What a
sowing, Konstantin Dmitrievitch," he said, hesitating; "first rate. Only
it’s a work to get about! You drag a ton of earth on your shoes."

"Why is it you have earth that’s not sifted?" said Levin.

"Well, we crumble it up," answered Vassily, taking up some seed and
rolling the earth in his palms.

Vassily was not to blame for their having filled up his cart with
unsifted earth, but still it was annoying.

Levin had more than once already tried a way he knew for stifling his
anger, and turning all that seemed dark right again, and he tried that
way now. He watched how Mishka strode along, swinging the huge clods of
earth that clung to each foot; and getting off his horse, he took the
sieve from Vassily and started sowing himself.

"Where did you stop?"

Vassily pointed to the mark with his foot, and Levin went forward as
best he could, scattering the seed on the land. Walking was as difficult
as on a bog, and by the time Levin had ended the row he was in a great
heat, and he stopped and gave up the sieve to Vassily.

"Well, master, when summer’s here, mind you don’t scold me for these
rows," said Vassily.

"Eh?" said Levin cheerily, already feeling the effect of his method.

"Why, you’ll see in the summer time. It’ll look different. Look you
where I sowed last spring. How I did work at it! I do my best,
Konstantin Dmitrievitch, d’ye see, as I would for my own father. I don’t
like bad work myself, nor would I let another man do it. What’s good for
the master’s good for us too. To look out yonder now," said Vassily,
pointing, "it does one’s heart good."

"It’s a lovely spring, Vassily."

"Why, it’s a spring such as the old men don’t remember the like of. I
was up home; an old man up there has sown wheat too, about an acre of
it. He was saying you wouldn’t know it from rye."

"Have you been sowing wheat long?"

"Why, sir, it was you taught us the year before last. You gave me two
measures. We sold about eight bushels and sowed a rood."

"Well, mind you crumble up the clods," said Levin, going towards his
horse, "and keep an eye on Mishka. And if there’s a good crop you shall
have half a rouble for every acre."

"Humbly thankful. We are very well content, sir, as it is."

Levin got on his horse and rode towards the field where was last year’s
clover, and the one which was ploughed ready for the spring corn.

The crop of clover coming up in the stubble was magnificent. It had
survived everything, and stood up vividly green through the broken
stalks of last year’s wheat. The horse sank in up to the pasterns, and
he drew each hoof with a sucking sound out of the half-thawed ground.
Over the ploughland riding was utterly impossible; the horse could only
keep a foothold where there was ice, and in the thawing furrows he sank
deep in at each step. The ploughland was in splendid condition; in a
couple of days it would be fit for harrowing and sowing. Everything was
capital, everything was cheering. Levin rode back across the streams,
hoping the water would have gone down. And he did in fact get across,
and startled two ducks. "There must be snipe too," he thought, and just
as he reached the turning homewards he met the forest keeper, who
confirmed his theory about the snipe.

Levin went home at a trot, so as to have time to eat his dinner and get
his gun ready for the evening.


Chapter 14


As he rode up to the house in the happiest frame of mind, Levin heard
the bell ring at the side of the principal entrance of the house.

"Yes, that’s someone from the railway station," he thought, "just the
time to be here from the Moscow train ... Who could it be? What if it’s
brother Nikolay? He did say: ‘Maybe I’ll go to the waters, or maybe I’ll
come down to you.’" He felt dismayed and vexed for the first minute,
that his brother Nikolay’s presence should come to disturb his happy
mood of spring. But he felt ashamed of the feeling, and at once he
opened, as it were, the arms of his soul, and with a softened feeling of
joy and expectation, now he hoped with all his heart that it was his
brother. He pricked up his horse, and riding out from behind the acacias
he saw a hired three-horse sledge from the railway station, and a
gentleman in a fur coat. It was not his brother. "Oh, if it were only
some nice person one could talk to a little!" he thought.

"Ah," cried Levin joyfully, flinging up both his hands. "Here’s a
delightful visitor! Ah, how glad I am to see you!" he shouted,
recognizing Stepan Arkadyevitch.

"I shall find out for certain whether she’s married, or when she’s going
to be married," he thought. And on that delicious spring day he felt
that the thought of her did not hurt him at all.

"Well, you didn’t expect me, eh?" said Stepan Arkadyevitch, getting out
of the sledge, splashed with mud on the bridge of his nose, on his
cheek, and on his eyebrows, but radiant with health and good spirits.
"I’ve come to see you in the first place," he said, embracing and
kissing him, "to have some stand-shooting second, and to sell the forest
at Ergushovo third."

"Delightful! What a spring we’re having! How ever did you get along in a
sledge?"

"In a cart it would have been worse still, Konstantin Dmitrievitch,"
answered the driver, who knew him.

"Well, I’m very, very glad to see you," said Levin, with a genuine smile
of childlike delight.

Levin led his friend to the room set apart for visitors, where Stepan
Arkadyevitch’s things were carried also—a bag, a gun in a case, a
satchel for cigars. Leaving him there to wash and change his clothes,
Levin went off to the counting house to speak about the ploughing and
clover. Agafea Mihalovna, always very anxious for the credit of the
house, met him in the hall with inquiries about dinner.

"Do just as you like, only let it be as soon as possible," he said, and
went to the bailiff.

When he came back, Stepan Arkadyevitch, washed and combed, came out of
his room with a beaming smile, and they went upstairs together.

"Well, I am glad I managed to get away to you! Now I shall understand
what the mysterious business is that you are always absorbed in here.
No, really, I envy you. What a house, how nice it all is! So bright, so
cheerful!" said Stepan Arkadyevitch, forgetting that it was not always
spring and fine weather like that day. "And your nurse is simply
charming! A pretty maid in an apron might be even more agreeable,
perhaps; but for your severe monastic style it does very well."

Stepan Arkadyevitch told him many interesting pieces of news; especially
interesting to Levin was the news that his brother, Sergey Ivanovitch,
was intending to pay him a visit in the summer.

Not one word did Stepan Arkadyevitch say in reference to Kitty and the
Shtcherbatskys; he merely gave him greetings from his wife. Levin was
grateful to him for his delicacy and was very glad of his visitor. As
always happened with him during his solitude, a mass of ideas and
feelings had been accumulating within him, which he could not
communicate to those about him. And now he poured out upon Stepan
Arkadyevitch his poetic joy in the spring, and his failures and plans
for the land, and his thoughts and criticisms on the books he had been
reading, and the idea of his own book, the basis of which really was,
though he was unaware of it himself, a criticism of all the old books on
agriculture. Stepan Arkadyevitch, always charming, understanding
everything at the slightest reference, was particularly charming on this
visit, and Levin noticed in him a special tenderness, as it were, and a
new tone of respect that flattered him.

The efforts of Agafea Mihalovna and the cook, that the dinner should be
particularly good, only ended in the two famished friends attacking the
preliminary course, eating a great deal of bread and butter, salt goose
and salted mushrooms, and in Levin’s finally ordering the soup to be
served without the accompaniment of little pies, with which the cook had
particularly meant to impress their visitor. But though Stepan
Arkadyevitch was accustomed to very different dinners, he thought
everything excellent: the herb brandy, and the bread, and the butter,
and above all the salt goose and the mushrooms, and the nettle soup, and
the chicken in white sauce, and the white Crimean wine—everything was
superb and delicious.

"Splendid, splendid!" he said, lighting a fat cigar after the roast. "I
feel as if, coming to you, I had landed on a peaceful shore after the
noise and jolting of a steamer. And so you maintain that the laborer
himself is an element to be studied and to regulate the choice of
methods in agriculture. Of course, I’m an ignorant outsider; but I
should fancy theory and its application will have its influence on the
laborer too."

"Yes, but wait a bit. I’m not talking of political economy, I’m talking
of the science of agriculture. It ought to be like the natural sciences,
and to observe given phenomena and the laborer in his economic,
ethnographical..."

At that instant Agafea Mihalovna came in with jam.

"Oh, Agafea Mihalovna," said Stepan Arkadyevitch, kissing the tips of
his plump fingers, "what salt goose, what herb brandy!... What do you
think, isn’t it time to start, Kostya?" he added.

Levin looked out of the window at the sun sinking behind the bare
tree-tops of the forest.

"Yes, it’s time," he said. "Kouzma, get ready the trap," and he ran
downstairs.

Stepan Arkadyevitch, going down, carefully took the canvas cover off his
varnished gun case with his own hands, and opening it, began to get
ready his expensive new-fashioned gun. Kouzma, who already scented a big
tip, never left Stepan Arkadyevitch’s side, and put on him both his
stockings and boots, a task which Stepan Arkadyevitch readily left him.

"Kostya, give orders that if the merchant Ryabinin comes ... I told him
to come today, he’s to be brought in and to wait for me..."

"Why, do you mean to say you’re selling the forest to Ryabinin?"

"Yes. Do you know him?"

"To be sure I do. I have had to do business with him, ‘positively and
conclusively.’"

Stepan Arkadyevitch laughed. "Positively and conclusively" were the
merchant’s favorite words.

"Yes, it’s wonderfully funny the way he talks. She knows where her
master’s going!" he added, patting Laska, who hung about Levin, whining
and licking his hands, his boots, and his gun.

The trap was already at the steps when they went out.

"I told them to bring the trap round; or would you rather walk?"

"No, we’d better drive," said Stepan Arkadyevitch, getting into the
trap. He sat down, tucked the tiger-skin rug round him, and lighted a
cigar. "How is it you don’t smoke? A cigar is a sort of thing, not
exactly a pleasure, but the crown and outward sign of pleasure. Come,
this is life! How splendid it is! This is how I should like to live!"

"Why, who prevents you?" said Levin, smiling.

"No, you’re a lucky man! You’ve got everything you like. You like
horses—and you have them; dogs—you have them; shooting—you have it;
farming—you have it."

"Perhaps because I rejoice in what I have, and don’t fret for what I
haven’t," said Levin, thinking of Kitty.

Stepan Arkadyevitch comprehended, looked at him, but said nothing.

Levin was grateful to Oblonsky for noticing, with his never-failing
tact, that he dreaded conversation about the Shtcherbatskys, and so
saying nothing about them. But now Levin was longing to find out what
was tormenting him so, yet he had not the courage to begin.

"Come, tell me how things are going with you," said Levin, bethinking
himself that it was not nice of him to think only of himself.

Stepan Arkadyevitch’s eyes sparkled merrily.

"You don’t admit, I know, that one can be fond of new rolls when one has
had one’s rations of bread—to your mind it’s a crime; but I don’t count
life as life without love," he said, taking Levin’s question his own
way. "What am I to do? I’m made that way. And really, one does so little
harm to anyone, and gives oneself so much pleasure..."

"What! is there something new, then?" queried Levin.

"Yes, my boy, there is! There, do you see, you know the type of Ossian’s
women.... Women, such as one sees in dreams.... Well, these women are
sometimes to be met in reality ... and these women are terrible. Woman,
don’t you know, is such a subject that however much you study it, it’s
always perfectly new."

"Well, then, it would be better not to study it."

"No. Some mathematician has said that enjoyment lies in the search for
truth, not in the finding it."

Levin listened in silence, and in spite of all the efforts he made, he
could not in the least enter into the feelings of his friend and
understand his sentiments and the charm of studying such women.


Chapter 15


The place fixed on for the stand-shooting was not far above a stream in
a little aspen copse. On reaching the copse, Levin got out of the trap
and led Oblonsky to a corner of a mossy, swampy glade, already quite
free from snow. He went back himself to a double birch tree on the other
side, and leaning his gun on the fork of a dead lower branch, he took
off his full overcoat, fastened his belt again, and worked his arms to
see if they were free.

Gray old Laska, who had followed them, sat down warily opposite him and
pricked up her ears. The sun was setting behind a thick forest, and in
the glow of sunset the birch trees, dotted about in the aspen copse,
stood out clearly with their hanging twigs, and their buds swollen
almost to bursting.

From the thickest parts of the copse, where the snow still remained,
came the faint sound of narrow winding threads of water running away.
Tiny birds twittered, and now and then fluttered from tree to tree.

In the pauses of complete stillness there came the rustle of last year’s
leaves, stirred by the thawing of the earth and the growth of the grass.

"Imagine! One can hear and see the grass growing!" Levin said to
himself, noticing a wet, slate-colored aspen leaf moving beside a blade
of young grass. He stood, listened, and gazed sometimes down at the wet
mossy ground, sometimes at Laska listening all alert, sometimes at the
sea of bare tree tops that stretched on the slope below him, sometimes
at the darkening sky, covered with white streaks of cloud.

A hawk flew high over a forest far away with slow sweep of its wings;
another flew with exactly the same motion in the same direction and
vanished. The birds twittered more and more loudly and busily in the
thicket. An owl hooted not far off, and Laska, starting, stepped
cautiously a few steps forward, and putting her head on one side, began
to listen intently. Beyond the stream was heard the cuckoo. Twice she
uttered her usual cuckoo call, and then gave a hoarse, hurried call and
broke down.

"Imagine! the cuckoo already!" said Stepan Arkadyevitch, coming out from
behind a bush.

"Yes, I hear it," answered Levin, reluctantly breaking the stillness
with his voice, which sounded disagreeable to himself. "Now it’s
coming!"

Stepan Arkadyevitch’s figure again went behind the bush, and Levin saw
nothing but the bright flash of a match, followed by the red glow and
blue smoke of a cigarette.

"Tchk! tchk!" came the snapping sound of Stepan Arkadyevitch cocking his
gun.

"What’s that cry?" asked Oblonsky, drawing Levin’s attention to a
prolonged cry, as though a colt were whinnying in a high voice, in play.

"Oh, don’t you know it? That’s the hare. But enough talking! Listen,
it’s flying!" almost shrieked Levin, cocking his gun.

They heard a shrill whistle in the distance, and in the exact time, so
well known to the sportsman, two seconds later—another, a third, and
after the third whistle the hoarse, guttural cry could be heard.

Levin looked about him to right and to left, and there, just facing him
against the dusky blue sky above the confused mass of tender shoots of
the aspens, he saw the flying bird. It was flying straight towards him;
the guttural cry, like the even tearing of some strong stuff, sounded
close to his ear; the long beak and neck of the bird could be seen, and
at the very instant when Levin was taking aim, behind the bush where
Oblonsky stood, there was a flash of red lightning: the bird dropped
like an arrow, and darted upwards again. Again came the red flash and
the sound of a blow, and fluttering its wings as though trying to keep
up in the air, the bird halted, stopped still an instant, and fell with
a heavy splash on the slushy ground.

"Can I have missed it?" shouted Stepan Arkadyevitch, who could not see
for the smoke.

"Here it is!" said Levin, pointing to Laska, who with one ear raised,
wagging the end of her shaggy tail, came slowly back as though she would
prolong the pleasure, and as it were smiling, brought the dead bird to
her master. "Well, I’m glad you were successful," said Levin, who, at
the same time, had a sense of envy that he had not succeeded in shooting
the snipe.

"It was a bad shot from the right barrel," responded Stepan
Arkadyevitch, loading his gun. "Sh... it’s flying!"

The shrill whistles rapidly following one another were heard again. Two
snipe, playing and chasing one another, and only whistling, not crying,
flew straight at the very heads of the sportsmen. There was the report
of four shots, and like swallows the snipe turned swift somersaults in
the air and vanished from sight.

The stand-shooting was capital. Stepan Arkadyevitch shot two more birds
and Levin two, of which one was not found. It began to get dark. Venus,
bright and silvery, shone with her soft light low down in the west
behind the birch trees, and high up in the east twinkled the red lights
of Arcturus. Over his head Levin made out the stars of the Great Bear
and lost them again. The snipe had ceased flying; but Levin resolved to
stay a little longer, till Venus, which he saw below a branch of birch,
should be above it, and the stars of the Great Bear should be perfectly
plain. Venus had risen above the branch, and the ear of the Great Bear
with its shaft was now all plainly visible against the dark blue sky,
yet still he waited.

"Isn’t it time to go home?" said Stepan Arkadyevitch.

It was quite still now in the copse, and not a bird was stirring.

"Let’s stay a little while," answered Levin.

"As you like."

They were standing now about fifteen paces from one another.

"Stiva!" said Levin unexpectedly; "how is it you don’t tell me whether
your sister-in-law’s married yet, or when she’s going to be?"

Levin felt so resolute and serene that no answer, he fancied, could
affect him. But he had never dreamed of what Stepan Arkadyevitch
replied.

"She’s never thought of being married, and isn’t thinking of it; but
she’s very ill, and the doctors have sent her abroad. They’re positively
afraid she may not live."

"What!" cried Levin. "Very ill? What is wrong with her? How has she...?"

While they were saying this, Laska, with ears pricked up, was looking
upwards at the sky, and reproachfully at them.

"They have chosen a time to talk," she was thinking. "It’s on the
wing.... Here it is, yes, it is. They’ll miss it," thought Laska.

But at that very instant both suddenly heard a shrill whistle which, as
it were, smote on their ears, and both suddenly seized their guns and
two flashes gleamed, and two bangs sounded at the very same instant. The
snipe flying high above instantly folded its wings and fell into a
thicket, bending down the delicate shoots.

"Splendid! Together!" cried Levin, and he ran with Laska into the
thicket to look for the snipe.

"Oh, yes, what was it that was unpleasant?" he wondered. "Yes, Kitty’s
ill.... Well, it can’t be helped; I’m very sorry," he thought.

"She’s found it! Isn’t she a clever thing?" he said, taking the warm
bird from Laska’s mouth and packing it into the almost full game bag.
"I’ve got it, Stiva!" he shouted.


Chapter 16


On the way home Levin asked all details of Kitty’s illness and the
Shtcherbatskys’ plans, and though he would have been ashamed to admit
it, he was pleased at what he heard. He was pleased that there was still
hope, and still more pleased that she should be suffering who had made
him suffer so much. But when Stepan Arkadyevitch began to speak of the
causes of Kitty’s illness, and mentioned Vronsky’s name, Levin cut him
short.

"I have no right whatever to know family matters, and, to tell the
truth, no interest in them either."

Stepan Arkadyevitch smiled hardly perceptibly, catching the
instantaneous change he knew so well in Levin’s face, which had become
as gloomy as it had been bright a minute before.

"Have you quite settled about the forest with Ryabinin?" asked Levin.

"Yes, it’s settled. The price is magnificent; thirty-eight thousand.
Eight straight away, and the rest in six years. I’ve been bothering
about it for ever so long. No one would give more."

"Then you’ve as good as given away your forest for nothing," said Levin
gloomily.

"How do you mean for nothing?" said Stepan Arkadyevitch with a
good-humored smile, knowing that nothing would be right in Levin’s eyes
now.

"Because the forest is worth at least a hundred and fifty roubles the
acre," answered Levin.

"Oh, these farmers!" said Stepan Arkadyevitch playfully. "Your tone of
contempt for us poor townsfolk!... But when it comes to business, we do
it better than anyone. I assure you I have reckoned it all out," he
said, "and the forest is fetching a very good price—so much so that I’m
afraid of this fellow’s crying off, in fact. You know it’s not
‘timber,’" said Stepan Arkadyevitch, hoping by this distinction to
convince Levin completely of the unfairness of his doubts. "And it won’t
run to more than twenty-five yards of fagots per acre, and he’s giving
me at the rate of seventy roubles the acre."

Levin smiled contemptuously. "I know," he thought, "that fashion not
only in him, but in all city people, who, after being twice in ten years
in the country, pick up two or three phrases and use them in season and
out of season, firmly persuaded that they know all about it. ‘_Timber,
run to so many yards the acre._’ He says those words without
understanding them himself."

"I wouldn’t attempt to teach you what you write about in your office,"
said he, "and if need arose, I should come to you to ask about it. But
you’re so positive you know all the lore of the forest. It’s difficult.
Have you counted the trees?"

"How count the trees?" said Stepan Arkadyevitch, laughing, still trying
to draw his friend out of his ill-temper. "Count the sands of the sea,
number the stars. Some higher power might do it."

"Oh, well, the higher power of Ryabinin can. Not a single merchant ever
buys a forest without counting the trees, unless they get it given them
for nothing, as you’re doing now. I know your forest. I go there every
year shooting, and your forest’s worth a hundred and fifty roubles an
acre paid down, while he’s giving you sixty by installments. So that in
fact you’re making him a present of thirty thousand."

"Come, don’t let your imagination run away with you," said Stepan
Arkadyevitch piteously. "Why was it none would give it, then?"

"Why, because he has an understanding with the merchants; he’s bought
them off. I’ve had to do with all of them; I know them. They’re not
merchants, you know: they’re speculators. He wouldn’t look at a bargain
that gave him ten, fifteen per cent profit, but holds back to buy a
rouble’s worth for twenty kopecks."

"Well, enough of it! You’re out of temper."

"Not the least," said Levin gloomily, as they drove up to the house.

At the steps there stood a trap tightly covered with iron and leather,
with a sleek horse tightly harnessed with broad collar-straps. In the
trap sat the chubby, tightly belted clerk who served Ryabinin as
coachman. Ryabinin himself was already in the house, and met the friends
[truncated: 1,564,958 more chars]
