# Supplementary material for: Probing the Topological Properties of Complex Networks Modeling Short Written Texts
Source: PLoS One. 2015 Feb 26;10(2):e0118394. doi: 10.1371/journal.pone.0118394 (PMC4342245; doi:10.1371/journal.pone.0118394)
Supplement: S1 Dataset — (ZIP) [file pone.0118394.s001.zip › livros/barnaby_rudge.txt]

The late Mr Waterton having, some time ago, expressed his opinion that
ravens are gradually becoming extinct in England, I offered the few
following words about my experience of these birds.

The raven in this story is a compound of two great originals, of whom I
was, at different times, the proud possessor. The first was in the bloom
of his youth, when he was discovered in a modest retirement in London,
by a friend of mine, and given to me. He had from the first, as Sir Hugh
Evans says of Anne Page, 'good gifts', which he improved by study and
attention in a most exemplary manner. He slept in a stable--generally
on horseback--and so terrified a Newfoundland dog by his preternatural
sagacity, that he has been known, by the mere superiority of his genius,
to walk off unmolested with the dog's dinner, from before his face. He
was rapidly rising in acquirements and virtues, when, in an evil hour,
his stable was newly painted. He observed the workmen closely, saw that
they were careful of the paint, and immediately burned to possess it. On
their going to dinner, he ate up all they had left behind, consisting of
a pound or two of white lead; and this youthful indiscretion terminated
in death.

While I was yet inconsolable for his loss, another friend of mine
in Yorkshire discovered an older and more gifted raven at a village
public-house, which he prevailed upon the landlord to part with for a
consideration, and sent up to me. The first act of this Sage, was, to
administer to the effects of his predecessor, by disinterring all the
cheese and halfpence he had buried in the garden--a work of immense
labour and research, to which he devoted all the energies of his mind.
When he had achieved this task, he applied himself to the acquisition
of stable language, in which he soon became such an adept, that he would
perch outside my window and drive imaginary horses with great skill,
all day. Perhaps even I never saw him at his best, for his former master
sent his duty with him, 'and if I wished the bird to come out very
strong, would I be so good as to show him a drunken man'--which I never
did, having (unfortunately) none but sober people at hand.

But I could hardly have respected him more, whatever the stimulating
influences of this sight might have been. He had not the least respect,
I am sorry to say, for me in return, or for anybody but the cook; to
whom he was attached--but only, I fear, as a Policeman might have been.
Once, I met him unexpectedly, about half-a-mile from my house, walking
down the middle of a public street, attended by a pretty large crowd,
and spontaneously exhibiting the whole of his accomplishments. His
gravity under those trying circumstances, I can never forget, nor the
extraordinary gallantry with which, refusing to be brought home, he
defended himself behind a pump, until overpowered by numbers. It may
have been that he was too bright a genius to live long, or it may have
been that he took some pernicious substance into his bill, and thence
into his maw--which is not improbable, seeing that he new-pointed
the greater part of the garden-wall by digging out the mortar, broke
countless squares of glass by scraping away the putty all round the
frames, and tore up and swallowed, in splinters, the greater part of a
wooden staircase of six steps and a landing--but after some three years
he too was taken ill, and died before the kitchen fire. He kept his eye
to the last upon the meat as it roasted, and suddenly turned over
on his back with a sepulchral cry of 'Cuckoo!' Since then I have been
ravenless.

No account of the Gordon Riots having been to my knowledge introduced
into any Work of Fiction, and the subject presenting very extraordinary
and remarkable features, I was led to project this Tale.

It is unnecessary to say, that those shameful tumults, while they
reflect indelible disgrace upon the time in which they occurred, and all
who had act or part in them, teach a good lesson. That what we falsely
call a religious cry is easily raised by men who have no religion, and
who in their daily practice set at nought the commonest principles of
right and wrong; that it is begotten of intolerance and persecution;
that it is senseless, besotted, inveterate and unmerciful; all History
teaches us. But perhaps we do not know it in our hearts too well,
to profit by even so humble an example as the 'No Popery' riots of
Seventeen Hundred and Eighty.

However imperfectly those disturbances are set forth in the following
pages, they are impartially painted by one who has no sympathy with the
Romish Church, though he acknowledges, as most men do, some esteemed
friends among the followers of its creed.

In the description of the principal outrages, reference has been had to
the best authorities of that time, such as they are; the account given
in this Tale, of all the main features of the Riots, is substantially
correct.

Mr Dennis's allusions to the flourishing condition of his trade in those
days, have their foundation in Truth, and not in the Author's fancy. Any
file of old Newspapers, or odd volume of the Annual Register, will prove
this with terrible ease.

Even the case of Mary Jones, dwelt upon with so much pleasure by the
same character, is no effort of invention. The facts were stated,
exactly as they are stated here, in the House of Commons. Whether they
afforded as much entertainment to the merry gentlemen assembled there,
as some other most affecting circumstances of a similar nature mentioned
by Sir Samuel Romilly, is not recorded.

That the case of Mary Jones may speak the more emphatically for
itself, I subjoin it, as related by SIR WILLIAM MEREDITH in a speech in
Parliament, 'on Frequent Executions', made in 1777.

'Under this act,' the Shop-lifting Act, 'one Mary Jones was executed,
whose case I shall just mention; it was at the time when press warrants
were issued, on the alarm about Falkland Islands. The woman's husband
was pressed, their goods seized for some debts of his, and she, with two
small children, turned into the streets a-begging. It is a circumstance
not to be forgotten, that she was very young (under nineteen), and most
remarkably handsome. She went to a linen-draper's shop, took some coarse
linen off the counter, and slipped it under her cloak; the shopman saw
her, and she laid it down: for this she was hanged. Her defence was (I
have the trial in my pocket), "that she had lived in credit, and wanted
for nothing, till a press-gang came and stole her husband from her; but
since then, she had no bed to lie on; nothing to give her children
to eat; and they were almost naked; and perhaps she might have done
something wrong, for she hardly knew what she did." The parish officers
testified the truth of this story; but it seems, there had been a good
deal of shop-lifting about Ludgate; an example was thought necessary;
and this woman was hanged for the comfort and satisfaction of
shopkeepers in Ludgate Street. When brought to receive sentence,
she behaved in such a frantic manner, as proved her mind to be in a
distracted and desponding state; and the child was sucking at her breast
when she set out for Tyburn.'


Chapter 1


In the year 1775, there stood upon the borders of Epping Forest, at a
distance of about twelve miles from London--measuring from the Standard
in Cornhill,' or rather from the spot on or near to which the Standard
used to be in days of yore--a house of public entertainment called the
Maypole; which fact was demonstrated to all such travellers as
could neither read nor write (and at that time a vast number both of
travellers and stay-at-homes were in this condition) by the emblem
reared on the roadside over against the house, which, if not of those
goodly proportions that Maypoles were wont to present in olden times,
was a fair young ash, thirty feet in height, and straight as any arrow
that ever English yeoman drew.

The Maypole--by which term from henceforth is meant the house, and not
its sign--the Maypole was an old building, with more gable ends than a
lazy man would care to count on a sunny day; huge zig-zag chimneys, out
of which it seemed as though even smoke could not choose but come in
more than naturally fantastic shapes, imparted to it in its tortuous
progress; and vast stables, gloomy, ruinous, and empty. The place was
said to have been built in the days of King Henry the Eighth; and there
was a legend, not only that Queen Elizabeth had slept there one night
while upon a hunting excursion, to wit, in a certain oak-panelled room
with a deep bay window, but that next morning, while standing on a
mounting block before the door with one foot in the stirrup, the virgin
monarch had then and there boxed and cuffed an unlucky page for some
neglect of duty. The matter-of-fact and doubtful folks, of whom there
were a few among the Maypole customers, as unluckily there always are
in every little community, were inclined to look upon this tradition as
rather apocryphal; but, whenever the landlord of that ancient hostelry
appealed to the mounting block itself as evidence, and triumphantly
pointed out that there it stood in the same place to that very day, the
doubters never failed to be put down by a large majority, and all true
believers exulted as in a victory.

Whether these, and many other stories of the like nature, were true or
untrue, the Maypole was really an old house, a very old house, perhaps
as old as it claimed to be, and perhaps older, which will sometimes
happen with houses of an uncertain, as with ladies of a certain, age.
Its windows were old diamond-pane lattices, its floors were sunken
and uneven, its ceilings blackened by the hand of time, and heavy with
massive beams. Over the doorway was an ancient porch, quaintly and
grotesquely carved; and here on summer evenings the more favoured
customers smoked and drank--ay, and sang many a good song too,
sometimes--reposing on two grim-looking high-backed settles, which,
like the twin dragons of some fairy tale, guarded the entrance to the
mansion.

In the chimneys of the disused rooms, swallows had built their nests
for many a long year, and from earliest spring to latest autumn whole
colonies of sparrows chirped and twittered in the eaves. There were more
pigeons about the dreary stable-yard and out-buildings than anybody
but the landlord could reckon up. The wheeling and circling flights
of runts, fantails, tumblers, and pouters, were perhaps not quite
consistent with the grave and sober character of the building, but the
monotonous cooing, which never ceased to be raised by some among them
all day long, suited it exactly, and seemed to lull it to rest. With its
overhanging stories, drowsy little panes of glass, and front bulging
out and projecting over the pathway, the old house looked as if it were
nodding in its sleep. Indeed, it needed no very great stretch of fancy
to detect in it other resemblances to humanity. The bricks of which it
was built had originally been a deep dark red, but had grown yellow and
discoloured like an old man's skin; the sturdy timbers had decayed like
teeth; and here and there the ivy, like a warm garment to comfort it in
its age, wrapt its green leaves closely round the time-worn walls.

It was a hale and hearty age though, still: and in the summer or
autumn evenings, when the glow of the setting sun fell upon the oak and
chestnut trees of the adjacent forest, the old house, partaking of its
lustre, seemed their fit companion, and to have many good years of life
in him yet.

The evening with which we have to do, was neither a summer nor an autumn
one, but the twilight of a day in March, when the wind howled dismally
among the bare branches of the trees, and rumbling in the wide chimneys
and driving the rain against the windows of the Maypole Inn, gave such
of its frequenters as chanced to be there at the moment an undeniable
reason for prolonging their stay, and caused the landlord to prophesy
that the night would certainly clear at eleven o'clock precisely,--which
by a remarkable coincidence was the hour at which he always closed his
house.

The name of him upon whom the spirit of prophecy thus descended was
John Willet, a burly, large-headed man with a fat face, which betokened
profound obstinacy and slowness of apprehension, combined with a very
strong reliance upon his own merits. It was John Willet's ordinary
boast in his more placid moods that if he were slow he was sure; which
assertion could, in one sense at least, be by no means gainsaid, seeing
that he was in everything unquestionably the reverse of fast, and withal
one of the most dogged and positive fellows in existence--always sure
that what he thought or said or did was right, and holding it as a thing
quite settled and ordained by the laws of nature and Providence, that
anybody who said or did or thought otherwise must be inevitably and of
necessity wrong.

Mr Willet walked slowly up to the window, flattened his fat nose
against the cold glass, and shading his eyes that his sight might not
be affected by the ruddy glow of the fire, looked abroad. Then he
walked slowly back to his old seat in the chimney-corner, and, composing
himself in it with a slight shiver, such as a man might give way to and
so acquire an additional relish for the warm blaze, said, looking round
upon his guests:

'It'll clear at eleven o'clock. No sooner and no later. Not before and
not arterwards.'

'How do you make out that?' said a little man in the opposite corner.
'The moon is past the full, and she rises at nine.'

John looked sedately and solemnly at his questioner until he had brought
his mind to bear upon the whole of his observation, and then made
answer, in a tone which seemed to imply that the moon was peculiarly his
business and nobody else's:

'Never you mind about the moon. Don't you trouble yourself about her.
You let the moon alone, and I'll let you alone.'

'No offence I hope?' said the little man.

Again John waited leisurely until the observation had thoroughly
penetrated to his brain, and then replying, 'No offence as YET,' applied
a light to his pipe and smoked in placid silence; now and then casting
a sidelong look at a man wrapped in a loose riding-coat with huge cuffs
ornamented with tarnished silver lace and large metal buttons, who
sat apart from the regular frequenters of the house, and wearing a hat
flapped over his face, which was still further shaded by the hand on
which his forehead rested, looked unsociable enough.

There was another guest, who sat, booted and spurred, at some distance
from the fire also, and whose thoughts--to judge from his folded
arms and knitted brows, and from the untasted liquor before him--were
occupied with other matters than the topics under discussion or
the persons who discussed them. This was a young man of about
eight-and-twenty, rather above the middle height, and though of somewhat
slight figure, gracefully and strongly made. He wore his own dark hair,
and was accoutred in a riding dress, which together with his large boots
(resembling in shape and fashion those worn by our Life Guardsmen at
the present day), showed indisputable traces of the bad condition of
the roads. But travel-stained though he was, he was well and even richly
attired, and without being overdressed looked a gallant gentleman.

Lying upon the table beside him, as he had carelessly thrown them down,
were a heavy riding-whip and a slouched hat, the latter worn no doubt as
being best suited to the inclemency of the weather. There, too, were a
pair of pistols in a holster-case, and a short riding-cloak. Little of
his face was visible, except the long dark lashes which concealed his
downcast eyes, but an air of careless ease and natural gracefulness
of demeanour pervaded the figure, and seemed to comprehend even those
slight accessories, which were all handsome, and in good keeping.

Towards this young gentleman the eyes of Mr Willet wandered but once,
and then as if in mute inquiry whether he had observed his silent
neighbour. It was plain that John and the young gentleman had often met
before. Finding that his look was not returned, or indeed observed by
the person to whom it was addressed, John gradually concentrated the
whole power of his eyes into one focus, and brought it to bear upon the
man in the flapped hat, at whom he came to stare in course of time with
an intensity so remarkable, that it affected his fireside cronies, who
all, as with one accord, took their pipes from their lips, and stared
with open mouths at the stranger likewise.

The sturdy landlord had a large pair of dull fish-like eyes, and the
little man who had hazarded the remark about the moon (and who was the
parish-clerk and bell-ringer of Chigwell, a village hard by) had little
round black shiny eyes like beads; moreover this little man wore at the
knees of his rusty black breeches, and on his rusty black coat, and
all down his long flapped waistcoat, little queer buttons like nothing
except his eyes; but so like them, that as they twinkled and glistened
in the light of the fire, which shone too in his bright shoe-buckles,
he seemed all eyes from head to foot, and to be gazing with every one of
them at the unknown customer. No wonder that a man should grow restless
under such an inspection as this, to say nothing of the eyes belonging
to short Tom Cobb the general chandler and post-office keeper, and long
Phil Parkes the ranger, both of whom, infected by the example of their
companions, regarded him of the flapped hat no less attentively.

The stranger became restless; perhaps from being exposed to this raking
fire of eyes, perhaps from the nature of his previous meditations--most
probably from the latter cause, for as he changed his position and
looked hastily round, he started to find himself the object of such keen
regard, and darted an angry and suspicious glance at the fireside group.
It had the effect of immediately diverting all eyes to the chimney,
except those of John Willet, who finding himself as it were, caught in
the fact, and not being (as has been already observed) of a very ready
nature, remained staring at his guest in a particularly awkward and
disconcerted manner.

'Well?' said the stranger.

Well. There was not much in well. It was not a long speech. 'I thought
you gave an order,' said the landlord, after a pause of two or three
minutes for consideration.

The stranger took off his hat, and disclosed the hard features of a man
of sixty or thereabouts, much weatherbeaten and worn by time, and
the naturally harsh expression of which was not improved by a dark
handkerchief which was bound tightly round his head, and, while it
served the purpose of a wig, shaded his forehead, and almost hid his
eyebrows. If it were intended to conceal or divert attention from a deep
gash, now healed into an ugly seam, which when it was first inflicted
must have laid bare his cheekbone, the object was but indifferently
attained, for it could scarcely fail to be noted at a glance. His
complexion was of a cadaverous hue, and he had a grizzly jagged beard
of some three weeks' date. Such was the figure (very meanly and poorly
clad) that now rose from the seat, and stalking across the room sat down
in a corner of the chimney, which the politeness or fears of the little
clerk very readily assigned to him.

'A highwayman!' whispered Tom Cobb to Parkes the ranger.

'Do you suppose highwaymen don't dress handsomer than that?' replied
Parkes. 'It's a better business than you think for, Tom, and highwaymen
don't need or use to be shabby, take my word for it.'

Meanwhile the subject of their speculations had done due honour to the
house by calling for some drink, which was promptly supplied by the
landlord's son Joe, a broad-shouldered strapping young fellow of twenty,
whom it pleased his father still to consider a little boy, and to treat
accordingly. Stretching out his hands to warm them by the blazing fire,
the man turned his head towards the company, and after running his eye
sharply over them, said in a voice well suited to his appearance:

'What house is that which stands a mile or so from here?'

'Public-house?' said the landlord, with his usual deliberation.

'Public-house, father!' exclaimed Joe, 'where's the public-house
within a mile or so of the Maypole? He means the great house--the
Warren--naturally and of course. The old red brick house, sir, that
stands in its own grounds--?'

'Aye,' said the stranger.

'And that fifteen or twenty years ago stood in a park five times as
broad, which with other and richer property has bit by bit changed hands
and dwindled away--more's the pity!' pursued the young man.

'Maybe,' was the reply. 'But my question related to the owner. What it
has been I don't care to know, and what it is I can see for myself.'

The heir-apparent to the Maypole pressed his finger on his lips, and
glancing at the young gentleman already noticed, who had changed his
attitude when the house was first mentioned, replied in a lower tone:

'The owner's name is Haredale, Mr Geoffrey Haredale, and'--again
he glanced in the same direction as before--'and a worthy gentleman
too--hem!'

Paying as little regard to this admonitory cough, as to the significant
gesture that had preceded it, the stranger pursued his questioning.

'I turned out of my way coming here, and took the footpath that crosses
the grounds. Who was the young lady that I saw entering a carriage? His
daughter?'

'Why, how should I know, honest man?' replied Joe, contriving in the
course of some arrangements about the hearth, to advance close to his
questioner and pluck him by the sleeve, 'I didn't see the young lady,
you know. Whew! There's the wind again--AND rain--well it IS a night!'

Rough weather indeed!' observed the strange man.

'You're used to it?' said Joe, catching at anything which seemed to
promise a diversion of the subject.

'Pretty well,' returned the other. 'About the young lady--has Mr
Haredale a daughter?'

'No, no,' said the young fellow fretfully, 'he's a single
gentleman--he's--be quiet, can't you, man? Don't you see this talk is
not relished yonder?'

Regardless of this whispered remonstrance, and affecting not to hear it,
his tormentor provokingly continued:

'Single men have had daughters before now. Perhaps she may be his
daughter, though he is not married.'

'What do you mean?' said Joe, adding in an undertone as he approached
him again, 'You'll come in for it presently, I know you will!'

'I mean no harm'--returned the traveller boldly, 'and have said none
that I know of. I ask a few questions--as any stranger may, and not
unnaturally--about the inmates of a remarkable house in a neighbourhood
which is new to me, and you are as aghast and disturbed as if I were
talking treason against King George. Perhaps you can tell me why, sir,
for (as I say) I am a stranger, and this is Greek to me?'

The latter observation was addressed to the obvious cause of Joe
Willet's discomposure, who had risen and was adjusting his riding-cloak
preparatory to sallying abroad. Briefly replying that he could give him
no information, the young man beckoned to Joe, and handing him a piece
of money in payment of his reckoning, hurried out attended by young
Willet himself, who taking up a candle followed to light him to the
house-door.

While Joe was absent on this errand, the elder Willet and his three
companions continued to smoke with profound gravity, and in a deep
silence, each having his eyes fixed on a huge copper boiler that was
suspended over the fire. After some time John Willet slowly shook his
head, and thereupon his friends slowly shook theirs; but no man withdrew
his eyes from the boiler, or altered the solemn expression of his
countenance in the slightest degree.

At length Joe returned--very talkative and conciliatory, as though with
a strong presentiment that he was going to be found fault with.

'Such a thing as love is!' he said, drawing a chair near the fire, and
looking round for sympathy. 'He has set off to walk to London,--all
the way to London. His nag gone lame in riding out here this blessed
afternoon, and comfortably littered down in our stable at this minute;
and he giving up a good hot supper and our best bed, because Miss
Haredale has gone to a masquerade up in town, and he has set his heart
upon seeing her! I don't think I could persuade myself to do that,
beautiful as she is,--but then I'm not in love (at least I don't think I
am) and that's the whole difference.'

'He is in love then?' said the stranger.

'Rather,' replied Joe. 'He'll never be more in love, and may very easily
be less.'

'Silence, sir!' cried his father.

'What a chap you are, Joe!' said Long Parkes.

'Such a inconsiderate lad!' murmured Tom Cobb.

'Putting himself forward and wringing the very nose off his own father's
face!' exclaimed the parish-clerk, metaphorically.

'What HAVE I done?' reasoned poor Joe.

'Silence, sir!' returned his father, 'what do you mean by talking, when
you see people that are more than two or three times your age, sitting
still and silent and not dreaming of saying a word?'

'Why that's the proper time for me to talk, isn't it?' said Joe
rebelliously.

'The proper time, sir!' retorted his father, 'the proper time's no
time.'

'Ah to be sure!' muttered Parkes, nodding gravely to the other two who
nodded likewise, observing under their breaths that that was the point.

'The proper time's no time, sir,' repeated John Willet; 'when I was
your age I never talked, I never wanted to talk. I listened and improved
myself that's what I did.'

'And you'd find your father rather a tough customer in argeyment, Joe,
if anybody was to try and tackle him,' said Parkes.

'For the matter o' that, Phil!' observed Mr Willet, blowing a long,
thin, spiral cloud of smoke out of the corner of his mouth, and staring
at it abstractedly as it floated away; 'For the matter o' that, Phil,
argeyment is a gift of Natur. If Natur has gifted a man with powers
of argeyment, a man has a right to make the best of 'em, and has not
a right to stand on false delicacy, and deny that he is so gifted; for
that is a turning of his back on Natur, a flouting of her, a slighting
of her precious caskets, and a proving of one's self to be a swine that
isn't worth her scattering pearls before.'

The landlord pausing here for a very long time, Mr Parkes naturally
concluded that he had brought his discourse to an end; and therefore,
turning to the young man with some austerity, exclaimed:

'You hear what your father says, Joe? You wouldn't much like to tackle
him in argeyment, I'm thinking, sir.'

'IF,' said John Willet, turning his eyes from the ceiling to the face of
his interrupter, and uttering the monosyllable in capitals, to apprise
him that he had put in his oar, as the vulgar say, with unbecoming
and irreverent haste; 'IF, sir, Natur has fixed upon me the gift of
argeyment, why should I not own to it, and rather glory in the same?
Yes, sir, I AM a tough customer that way. You are right, sir. My
toughness has been proved, sir, in this room many and many a time, as I
think you know; and if you don't know,' added John, putting his pipe in
his mouth again, 'so much the better, for I an't proud and am not going
to tell you.'

A general murmur from his three cronies, and a general shaking of
heads at the copper boiler, assured John Willet that they had had good
experience of his powers and needed no further evidence to assure them
of his superiority. John smoked with a little more dignity and surveyed
them in silence.

'It's all very fine talking,' muttered Joe, who had been fidgeting in
his chair with divers uneasy gestures. 'But if you mean to tell me that
I'm never to open my lips--'

'Silence, sir!' roared his father. 'No, you never are. When your
opinion's wanted, you give it. When you're spoke to, you speak. When
your opinion's not wanted and you're not spoke to, don't you give an
opinion and don't you speak. The world's undergone a nice alteration
since my time, certainly. My belief is that there an't any boys
left--that there isn't such a thing as a boy--that there's nothing now
between a male baby and a man--and that all the boys went out with his
blessed Majesty King George the Second.'

'That's a very true observation, always excepting the young princes,'
said the parish-clerk, who, as the representative of church and state in
that company, held himself bound to the nicest loyalty. 'If it's godly
and righteous for boys, being of the ages of boys, to behave themselves
like boys, then the young princes must be boys and cannot be otherwise.'

'Did you ever hear tell of mermaids, sir?' said Mr Willet.

'Certainly I have,' replied the clerk.

'Very good,' said Mr Willet. 'According to the constitution of mermaids,
so much of a mermaid as is not a woman must be a fish. According to the
constitution of young princes, so much of a young prince (if anything)
as is not actually an angel, must be godly and righteous. Therefore if
it's becoming and godly and righteous in the young princes (as it is
at their ages) that they should be boys, they are and must be boys, and
cannot by possibility be anything else.'

This elucidation of a knotty point being received with such marks of
approval as to put John Willet into a good humour, he contented himself
with repeating to his son his command of silence, and addressing the
stranger, said:

'If you had asked your questions of a grown-up person--of me or any of
these gentlemen--you'd have had some satisfaction, and wouldn't have
wasted breath. Miss Haredale is Mr Geoffrey Haredale's niece.'

'Is her father alive?' said the man, carelessly.

'No,' rejoined the landlord, 'he is not alive, and he is not dead--'

'Not dead!' cried the other.

'Not dead in a common sort of way,' said the landlord.

The cronies nodded to each other, and Mr Parkes remarked in an
undertone, shaking his head meanwhile as who should say, 'let no man
contradict me, for I won't believe him,' that John Willet was in amazing
force to-night, and fit to tackle a Chief Justice.

The stranger suffered a short pause to elapse, and then asked abruptly,
'What do you mean?'

'More than you think for, friend,' returned John Willet. 'Perhaps
there's more meaning in them words than you suspect.'

'Perhaps there is,' said the strange man, gruffly; 'but what the devil
do you speak in such mysteries for? You tell me, first, that a man is
not alive, nor yet dead--then, that he's not dead in a common sort of
way--then, that you mean a great deal more than I think for. To tell
you the truth, you may do that easily; for so far as I can make out, you
mean nothing. What DO you mean, I ask again?'

'That,' returned the landlord, a little brought down from his dignity
by the stranger's surliness, 'is a Maypole story, and has been any time
these four-and-twenty years. That story is Solomon Daisy's story. It
belongs to the house; and nobody but Solomon Daisy has ever told it
under this roof, or ever shall--that's more.'

The man glanced at the parish-clerk, whose air of consciousness and
importance plainly betokened him to be the person referred to, and,
observing that he had taken his pipe from his lips, after a very long
whiff to keep it alight, and was evidently about to tell his story
without further solicitation, gathered his large coat about him, and
shrinking further back was almost lost in the gloom of the spacious
chimney-corner, except when the flame, struggling from under a great
faggot, whose weight almost crushed it for the time, shot upward with a
strong and sudden glare, and illumining his figure for a moment, seemed
afterwards to cast it into deeper obscurity than before.

By this flickering light, which made the old room, with its heavy
timbers and panelled walls, look as if it were built of polished
ebony--the wind roaring and howling without, now rattling the latch
and creaking the hinges of the stout oaken door, and now driving at
the casement as though it would beat it in--by this light, and under
circumstances so auspicious, Solomon Daisy began his tale:

'It was Mr Reuben Haredale, Mr Geoffrey's elder brother--'

Here he came to a dead stop, and made so long a pause that even John
Willet grew impatient and asked why he did not proceed.

'Cobb,' said Solomon Daisy, dropping his voice and appealing to the
post-office keeper; 'what day of the month is this?'

'The nineteenth.'

'Of March,' said the clerk, bending forward, 'the nineteenth of March;
that's very strange.'

In a low voice they all acquiesced, and Solomon went on:

'It was Mr Reuben Haredale, Mr Geoffrey's elder brother, that twenty-two
years ago was the owner of the Warren, which, as Joe has said--not that
you remember it, Joe, for a boy like you can't do that, but because you
have often heard me say so--was then a much larger and better place, and
a much more valuable property than it is now. His lady was lately
dead, and he was left with one child--the Miss Haredale you have been
inquiring about--who was then scarcely a year old.'

Although the speaker addressed himself to the man who had shown so much
curiosity about this same family, and made a pause here as if expecting
some exclamation of surprise or encouragement, the latter made no
remark, nor gave any indication that he heard or was interested in what
was said. Solomon therefore turned to his old companions, whose noses
were brightly illuminated by the deep red glow from the bowls of their
pipes; assured, by long experience, of their attention, and resolved to
show his sense of such indecent behaviour.

'Mr Haredale,' said Solomon, turning his back upon the strange man,
'left this place when his lady died, feeling it lonely like, and went
up to London, where he stopped some months; but finding that place as
lonely as this--as I suppose and have always heard say--he suddenly
came back again with his little girl to the Warren, bringing with him
besides, that day, only two women servants, and his steward, and a
gardener.'

Mr Daisy stopped to take a whiff at his pipe, which was going out,
and then proceeded--at first in a snuffling tone, occasioned by keen
enjoyment of the tobacco and strong pulling at the pipe, and afterwards
with increasing distinctness:

'--Bringing with him two women servants, and his steward, and a
gardener. The rest stopped behind up in London, and were to follow next
day. It happened that that night, an old gentleman who lived at Chigwell
Row, and had long been poorly, deceased, and an order came to me at half
after twelve o'clock at night to go and toll the passing-bell.'

There was a movement in the little group of listeners, sufficiently
indicative of the strong repugnance any one of them would have felt to
have turned out at such a time upon such an errand. The clerk felt and
understood it, and pursued his theme accordingly.

'It WAS a dreary thing, especially as the grave-digger was laid up in
his bed, from long working in a damp soil and sitting down to take his
dinner on cold tombstones, and I was consequently under obligation to go
alone, for it was too late to hope to get any other companion. However,
I wasn't unprepared for it; as the old gentleman had often made it a
request that the bell should be tolled as soon as possible after the
breath was out of his body, and he had been expected to go for some
days. I put as good a face upon it as I could, and muffling myself up
(for it was mortal cold), started out with a lighted lantern in one hand
and the key of the church in the other.'

At this point of the narrative, the dress of the strange man rustled as
if he had turned himself to hear more distinctly. Slightly pointing over
his shoulder, Solomon elevated his eyebrows and nodded a silent inquiry
to Joe whether this was the case. Joe shaded his eyes with his hand and
peered into the corner, but could make out nothing, and so shook his
head.

'It was just such a night as this; blowing a hurricane, raining heavily,
and very dark--I often think now, darker than I ever saw it before or
since; that may be my fancy, but the houses were all close shut and the
folks in doors, and perhaps there is only one other man who knows how
dark it really was. I got into the church, chained the door back so that
it should keep ajar--for, to tell the truth, I didn't like to be shut
in there alone--and putting my lantern on the stone seat in the little
corner where the bell-rope is, sat down beside it to trim the candle.

'I sat down to trim the candle, and when I had done so I could not
persuade myself to get up again, and go about my work. I don't know how
it was, but I thought of all the ghost stories I had ever heard, even
those that I had heard when I was a boy at school, and had forgotten
long ago; and they didn't come into my mind one after another, but
all crowding at once, like. I recollected one story there was in the
village, how that on a certain night in the year (it might be that very
night for anything I knew), all the dead people came out of the ground
and sat at the heads of their own graves till morning. This made me
think how many people I had known, were buried between the church-door
and the churchyard gate, and what a dreadful thing it would be to have
to pass among them and know them again, so earthy and unlike themselves.
I had known all the niches and arches in the church from a child; still,
I couldn't persuade myself that those were their natural shadows which
I saw on the pavement, but felt sure there were some ugly figures hiding
among 'em and peeping out. Thinking on in this way, I began to think of
the old gentleman who was just dead, and I could have sworn, as I looked
up the dark chancel, that I saw him in his usual place, wrapping his
shroud about him and shivering as if he felt it cold. All this time I
sat listening and listening, and hardly dared to breathe. At length
I started up and took the bell-rope in my hands. At that minute there
rang--not that bell, for I had hardly touched the rope--but another!

'I heard the ringing of another bell, and a deep bell too, plainly. It
was only for an instant, and even then the wind carried the sound away,
but I heard it. I listened for a long time, but it rang no more. I had
heard of corpse candles, and at last I persuaded myself that this must
be a corpse bell tolling of itself at midnight for the dead. I tolled my
bell--how, or how long, I don't know--and ran home to bed as fast as I
could touch the ground.

'I was up early next morning after a restless night, and told the story
to my neighbours. Some were serious and some made light of it; I don't
think anybody believed it real. But, that morning, Mr Reuben Haredale
was found murdered in his bedchamber; and in his hand was a piece of the
cord attached to an alarm-bell outside the roof, which hung in his room
and had been cut asunder, no doubt by the murderer, when he seized it.

'That was the bell I heard.

'A bureau was found opened, and a cash-box, which Mr Haredale had
brought down that day, and was supposed to contain a large sum of money,
was gone. The steward and gardener were both missing and both suspected
for a long time, but they were never found, though hunted far and wide.
And far enough they might have looked for poor Mr Rudge the steward,
whose body--scarcely to be recognised by his clothes and the watch and
ring he wore--was found, months afterwards, at the bottom of a piece of
water in the grounds, with a deep gash in the breast where he had been
stabbed with a knife. He was only partly dressed; and people all agreed
that he had been sitting up reading in his own room, where there were
many traces of blood, and was suddenly fallen upon and killed before his
master.

Everybody now knew that the gardener must be the murderer, and though
he has never been heard of from that day to this, he will be, mark my
words. The crime was committed this day two-and-twenty years--on the
nineteenth of March, one thousand seven hundred and fifty-three. On the
nineteenth of March in some year--no matter when--I know it, I am sure
of it, for we have always, in some strange way or other, been brought
back to the subject on that day ever since--on the nineteenth of March
in some year, sooner or later, that man will be discovered.'


Chapter 2


'A strange story!' said the man who had been the cause of the
narration.--'Stranger still if it comes about as you predict. Is that
all?'

A question so unexpected, nettled Solomon Daisy not a little. By dint of
relating the story very often, and ornamenting it (according to village
report) with a few flourishes suggested by the various hearers from time
to time, he had come by degrees to tell it with great effect; and 'Is
that all?' after the climax, was not what he was accustomed to.

'Is that all?' he repeated, 'yes, that's all, sir. And enough too, I
think.'

'I think so too. My horse, young man! He is but a hack hired from a
roadside posting house, but he must carry me to London to-night.'

'To-night!' said Joe.

'To-night,' returned the other. 'What do you stare at? This tavern
would seem to be a house of call for all the gaping idlers of the
neighbourhood!'

At this remark, which evidently had reference to the scrutiny he had
undergone, as mentioned in the foregoing chapter, the eyes of John
Willet and his friends were diverted with marvellous rapidity to the
copper boiler again. Not so with Joe, who, being a mettlesome fellow,
returned the stranger's angry glance with a steady look, and rejoined:

'It is not a very bold thing to wonder at your going on to-night. Surely
you have been asked such a harmless question in an inn before, and in
better weather than this. I thought you mightn't know the way, as you
seem strange to this part.'

'The way--' repeated the other, irritably.

'Yes. DO you know it?'

'I'll--humph!--I'll find it,' replied the man, waving his hand and
turning on his heel. 'Landlord, take the reckoning here.'

John Willet did as he was desired; for on that point he was seldom slow,
except in the particulars of giving change, and testing the goodness of
any piece of coin that was proffered to him, by the application of his
teeth or his tongue, or some other test, or in doubtful cases, by a long
series of tests terminating in its rejection. The guest then wrapped his
garments about him so as to shelter himself as effectually as he could
from the rough weather, and without any word or sign of farewell betook
himself to the stableyard. Here Joe (who had left the room on the
conclusion of their short dialogue) was protecting himself and the horse
from the rain under the shelter of an old penthouse roof.

'He's pretty much of my opinion,' said Joe, patting the horse upon the
neck. 'I'll wager that your stopping here to-night would please him
better than it would please me.'

'He and I are of different opinions, as we have been more than once on
our way here,' was the short reply.

'So I was thinking before you came out, for he has felt your spurs, poor
beast.'

The stranger adjusted his coat-collar about his face, and made no
answer.

'You'll know me again, I see,' he said, marking the young fellow's
earnest gaze, when he had sprung into the saddle.

'The man's worth knowing, master, who travels a road he don't know,
mounted on a jaded horse, and leaves good quarters to do it on such a
night as this.'

'You have sharp eyes and a sharp tongue, I find.'

'Both I hope by nature, but the last grows rusty sometimes for want of
using.'

'Use the first less too, and keep their sharpness for your sweethearts,
boy,' said the man.

So saying he shook his hand from the bridle, struck him roughly on the
head with the butt end of his whip, and galloped away; dashing through
the mud and darkness with a headlong speed, which few badly mounted
horsemen would have cared to venture, even had they been thoroughly
acquainted with the country; and which, to one who knew nothing of the
way he rode, was attended at every step with great hazard and danger.

The roads, even within twelve miles of London, were at that time
ill paved, seldom repaired, and very badly made. The way this rider
traversed had been ploughed up by the wheels of heavy waggons, and
rendered rotten by the frosts and thaws of the preceding winter, or
possibly of many winters. Great holes and gaps had been worn into the
soil, which, being now filled with water from the late rains, were not
easily distinguishable even by day; and a plunge into any one of them
might have brought down a surer-footed horse than the poor beast now
urged forward to the utmost extent of his powers. Sharp flints and
stones rolled from under his hoofs continually; the rider could scarcely
see beyond the animal's head, or farther on either side than his own
arm would have extended. At that time, too, all the roads in the
neighbourhood of the metropolis were infested by footpads or highwaymen,
and it was a night, of all others, in which any evil-disposed person of
this class might have pursued his unlawful calling with little fear of
detection.

Still, the traveller dashed forward at the same reckless pace,
regardless alike of the dirt and wet which flew about his head, the
profound darkness of the night, and the probability of encountering
some desperate characters abroad. At every turn and angle, even where
a deviation from the direct course might have been least expected, and
could not possibly be seen until he was close upon it, he guided the
bridle with an unerring hand, and kept the middle of the road. Thus he
sped onward, raising himself in the stirrups, leaning his body forward
until it almost touched the horse's neck, and flourishing his heavy whip
above his head with the fervour of a madman.

There are times when, the elements being in unusual commotion, those who
are bent on daring enterprises, or agitated by great thoughts, whether
of good or evil, feel a mysterious sympathy with the tumult of nature,
and are roused into corresponding violence. In the midst of thunder,
lightning, and storm, many tremendous deeds have been committed; men,
self-possessed before, have given a sudden loose to passions they could
no longer control. The demons of wrath and despair have striven to
emulate those who ride the whirlwind and direct the storm; and man,
lashed into madness with the roaring winds and boiling waters, has
become for the time as wild and merciless as the elements themselves.

Whether the traveller was possessed by thoughts which the fury of the
night had heated and stimulated into a quicker current, or was merely
impelled by some strong motive to reach his journey's end, on he swept
more like a hunted phantom than a man, nor checked his pace until,
arriving at some cross roads, one of which led by a longer route to
the place whence he had lately started, he bore down so suddenly upon a
vehicle which was coming towards him, that in the effort to avoid it he
well-nigh pulled his horse upon his haunches, and narrowly escaped being
thrown.

'Yoho!' cried the voice of a man. 'What's that? Who goes there?'

'A friend!' replied the traveller.

'A friend!' repeated the voice. 'Who calls himself a friend and rides
like that, abusing Heaven's gifts in the shape of horseflesh, and
endangering, not only his own neck (which might be no great matter) but
the necks of other people?'

'You have a lantern there, I see,' said the traveller dismounting, 'lend
it me for a moment. You have wounded my horse, I think, with your shaft
or wheel.'

'Wounded him!' cried the other, 'if I haven't killed him, it's no fault
of yours. What do you mean by galloping along the king's highway like
that, eh?'

'Give me the light,' returned the traveller, snatching it from his hand,
'and don't ask idle questions of a man who is in no mood for talking.'

'If you had said you were in no mood for talking before, I should
perhaps have been in no mood for lighting,' said the voice. 'Hows'ever
as it's the poor horse that's damaged and not you, one of you is welcome
to the light at all events--but it's not the crusty one.'

The traveller returned no answer to this speech, but holding the light
near to his panting and reeking beast, examined him in limb and carcass.
Meanwhile, the other man sat very composedly in his vehicle, which was
a kind of chaise with a depository for a large bag of tools, and watched
his proceedings with a careful eye.

The looker-on was a round, red-faced, sturdy yeoman, with a double chin,
and a voice husky with good living, good sleeping, good humour, and good
health. He was past the prime of life, but Father Time is not always a
hard parent, and, though he tarries for none of his children, often lays
his hand lightly upon those who have used him well; making them old men
and women inexorably enough, but leaving their hearts and spirits young
and in full vigour. With such people the grey head is but the impression
of the old fellow's hand in giving them his blessing, and every wrinkle
but a notch in the quiet calendar of a well-spent life.

The person whom the traveller had so abruptly encountered was of
this kind: bluff, hale, hearty, and in a green old age: at peace with
himself, and evidently disposed to be so with all the world. Although
muffled up in divers coats and handkerchiefs--one of which, passed over
his crown, and tied in a convenient crease of his double chin, secured
his three-cornered hat and bob-wig from blowing off his head--there
was no disguising his plump and comfortable figure; neither did certain
dirty finger-marks upon his face give it any other than an odd and
comical expression, through which its natural good humour shone with
undiminished lustre.

'He is not hurt,' said the traveller at length, raising his head and the
lantern together.

'You have found that out at last, have you?' rejoined the old man. 'My
eyes have seen more light than yours, but I wouldn't change with you.'

'What do you mean?'

'Mean! I could have told you he wasn't hurt, five minutes ago. Give me
the light, friend; ride forward at a gentler pace; and good night.'

In handing up the lantern, the man necessarily cast its rays full on the
speaker's face. Their eyes met at the instant. He suddenly dropped it
and crushed it with his foot.

'Did you never see a locksmith before, that you start as if you had come
upon a ghost?' cried the old man in the chaise, 'or is this,' he added
hastily, thrusting his hand into the tool basket and drawing out a
hammer, 'a scheme for robbing me? I know these roads, friend. When I
travel them, I carry nothing but a few shillings, and not a crown's
worth of them. I tell you plainly, to save us both trouble, that there's
nothing to be got from me but a pretty stout arm considering my years,
and this tool, which, mayhap from long acquaintance with, I can use
pretty briskly. You shall not have it all your own way, I promise you,
if you play at that game. With these words he stood upon the defensive.

'I am not what you take me for, Gabriel Varden,' replied the other.

'Then what and who are you?' returned the locksmith. 'You know my name,
it seems. Let me know yours.'

'I have not gained the information from any confidence of yours, but
from the inscription on your cart which tells it to all the town,'
replied the traveller.

'You have better eyes for that than you had for your horse, then,' said
Varden, descending nimbly from his chaise; 'who are you? Let me see your
face.'

While the locksmith alighted, the traveller had regained his saddle,
from which he now confronted the old man, who, moving as the horse moved
in chafing under the tightened rein, kept close beside him.

'Let me see your face, I say.'

'Stand off!'

'No masquerading tricks,' said the locksmith, 'and tales at the club
to-morrow, how Gabriel Varden was frightened by a surly voice and a dark
night. Stand--let me see your face.'

Finding that further resistance would only involve him in a personal
struggle with an antagonist by no means to be despised, the traveller
threw back his coat, and stooping down looked steadily at the locksmith.

Perhaps two men more powerfully contrasted, never opposed each other
face to face. The ruddy features of the locksmith so set off and
heightened the excessive paleness of the man on horseback, that he
looked like a bloodless ghost, while the moisture, which hard riding had
brought out upon his skin, hung there in dark and heavy drops, like dews
of agony and death. The countenance of the old locksmith lighted up with
the smile of one expecting to detect in this unpromising stranger some
latent roguery of eye or lip, which should reveal a familiar person in
that arch disguise, and spoil his jest. The face of the other, sullen
and fierce, but shrinking too, was that of a man who stood at bay; while
his firmly closed jaws, his puckered mouth, and more than all a certain
stealthy motion of the hand within his breast, seemed to announce a
desperate purpose very foreign to acting, or child's play.

Thus they regarded each other for some time, in silence.

'Humph!' he said when he had scanned his features; 'I don't know you.'

'Don't desire to?'--returned the other, muffling himself as before.

'I don't,' said Gabriel; 'to be plain with you, friend, you don't carry
in your countenance a letter of recommendation.'

'It's not my wish,' said the traveller. 'My humour is to be avoided.'

'Well,' said the locksmith bluntly, 'I think you'll have your humour.'

'I will, at any cost,' rejoined the traveller. 'In proof of it, lay this
to heart--that you were never in such peril of your life as you have
been within these few moments; when you are within five minutes of
breathing your last, you will not be nearer death than you have been
to-night!'

'Aye!' said the sturdy locksmith.

'Aye! and a violent death.'

'From whose hand?'

'From mine,' replied the traveller.

With that he put spurs to his horse, and rode away; at first plashing
heavily through the mire at a smart trot, but gradually increasing in
speed until the last sound of his horse's hoofs died away upon the wind;
when he was again hurrying on at the same furious gallop, which had been
his pace when the locksmith first encountered him.

Gabriel Varden remained standing in the road with the broken lantern in
his hand, listening in stupefied silence until no sound reached his ear
but the moaning of the wind, and the fast-falling rain; when he struck
himself one or two smart blows in the breast by way of rousing himself,
and broke into an exclamation of surprise.

'What in the name of wonder can this fellow be! a madman? a highwayman?
a cut-throat? If he had not scoured off so fast, we'd have seen who was
in most danger, he or I. I never nearer death than I have been to-night!
I hope I may be no nearer to it for a score of years to come--if so,
I'll be content to be no farther from it. My stars!--a pretty brag this
to a stout man--pooh, pooh!'

Gabriel resumed his seat, and looked wistfully up the road by which the
traveller had come; murmuring in a half whisper:

'The Maypole--two miles to the Maypole. I came the other road from the
Warren after a long day's work at locks and bells, on purpose that I
should not come by the Maypole and break my promise to Martha by looking
in--there's resolution! It would be dangerous to go on to London without
a light; and it's four miles, and a good half mile besides, to the
Halfway-House; and between this and that is the very place where one
needs a light most. Two miles to the Maypole! I told Martha I wouldn't;
I said I wouldn't, and I didn't--there's resolution!'

Repeating these two last words very often, as if to compensate for the
little resolution he was going to show by piquing himself on the great
resolution he had shown, Gabriel Varden quietly turned back, determining
to get a light at the Maypole, and to take nothing but a light.

When he got to the Maypole, however, and Joe, responding to his
well-known hail, came running out to the horse's head, leaving the door
open behind him, and disclosing a delicious perspective of warmth and
brightness--when the ruddy gleam of the fire, streaming through the old
red curtains of the common room, seemed to bring with it, as part of
itself, a pleasant hum of voices, and a fragrant odour of steaming grog
and rare tobacco, all steeped as it were in the cheerful glow--when the
shadows, flitting across the curtain, showed that those inside had risen
from their snug seats, and were making room in the snuggest corner (how
well he knew that corner!) for the honest locksmith, and a broad glare,
suddenly streaming up, bespoke the goodness of the crackling log from
which a brilliant train of sparks was doubtless at that moment whirling
up the chimney in honour of his coming--when, superadded to these
enticements, there stole upon him from the distant kitchen a gentle
sound of frying, with a musical clatter of plates and dishes, and a
savoury smell that made even the boisterous wind a perfume--Gabriel
felt his firmness oozing rapidly away. He tried to look stoically at the
tavern, but his features would relax into a look of fondness. He turned
his head the other way, and the cold black country seemed to frown him
off, and drive him for a refuge into its hospitable arms.

'The merciful man, Joe,' said the locksmith, 'is merciful to his beast.
I'll get out for a little while.'

And how natural it was to get out! And how unnatural it seemed for a
sober man to be plodding wearily along through miry roads, encountering
the rude buffets of the wind and pelting of the rain, when there was
a clean floor covered with crisp white sand, a well swept hearth, a
blazing fire, a table decorated with white cloth, bright pewter flagons,
and other tempting preparations for a well-cooked meal--when there were
these things, and company disposed to make the most of them, all ready
to his hand, and entreating him to enjoyment!


Chapter 3


Such were the locksmith's thoughts when first seated in the snug corner,
and slowly recovering from a pleasant defect of vision--pleasant,
because occasioned by the wind blowing in his eyes--which made it a
matter of sound policy and duty to himself, that he should take refuge
from the weather, and tempted him, for the same reason, to aggravate
a slight cough, and declare he felt but poorly. Such were still his
thoughts more than a full hour afterwards, when, supper over, he still
sat with shining jovial face in the same warm nook, listening to the
cricket-like chirrup of little Solomon Daisy, and bearing no unimportant
or slightly respected part in the social gossip round the Maypole fire.

'I wish he may be an honest man, that's all,' said Solomon, winding up
a variety of speculations relative to the stranger, concerning whom
Gabriel had compared notes with the company, and so raised a grave
discussion; 'I wish he may be an honest man.'

'So we all do, I suppose, don't we?' observed the locksmith.

'I don't,' said Joe.

'No!' cried Gabriel.

'No. He struck me with his whip, the coward, when he was mounted and I
afoot, and I should be better pleased that he turned out what I think
him.'

'And what may that be, Joe?'

'No good, Mr Varden. You may shake your head, father, but I say no good,
and will say no good, and I would say no good a hundred times over, if
that would bring him back to have the drubbing he deserves.'

'Hold your tongue, sir,' said John Willet.

'I won't, father. It's all along of you that he ventured to do what he
did. Seeing me treated like a child, and put down like a fool, HE plucks
up a heart and has a fling at a fellow that he thinks--and may well
think too--hasn't a grain of spirit. But he's mistaken, as I'll show
him, and as I'll show all of you before long.'

'Does the boy know what he's a saying of!' cried the astonished John
Willet.

'Father,' returned Joe, 'I know what I say and mean, well--better than
you do when you hear me. I can bear with you, but I cannot bear the
contempt that your treating me in the way you do, brings upon me from
others every day. Look at other young men of my age. Have they no
liberty, no will, no right to speak? Are they obliged to sit mumchance,
and to be ordered about till they are the laughing-stock of young and
old? I am a bye-word all over Chigwell, and I say--and it's fairer
my saying so now, than waiting till you are dead, and I have got your
money--I say, that before long I shall be driven to break such bounds,
and that when I do, it won't be me that you'll have to blame, but your
own self, and no other.'

John Willet was so amazed by the exasperation and boldness of his
hopeful son, that he sat as one bewildered, staring in a ludicrous
manner at the boiler, and endeavouring, but quite ineffectually, to
collect his tardy thoughts, and invent an answer. The guests, scarcely
less disturbed, were equally at a loss; and at length, with a variety
of muttered, half-expressed condolences, and pieces of advice, rose to
depart; being at the same time slightly muddled with liquor.

The honest locksmith alone addressed a few words of coherent and
sensible advice to both parties, urging John Willet to remember that
Joe was nearly arrived at man's estate, and should not be ruled with
too tight a hand, and exhorting Joe himself to bear with his father's
caprices, and rather endeavour to turn them aside by temperate
remonstrance than by ill-timed rebellion. This advice was received as
such advice usually is. On John Willet it made almost as much impression
as on the sign outside the door, while Joe, who took it in the best
part, avowed himself more obliged than he could well express, but
politely intimated his intention nevertheless of taking his own course
uninfluenced by anybody.

'You have always been a very good friend to me, Mr Varden,' he said,
as they stood without, in the porch, and the locksmith was equipping
himself for his journey home; 'I take it very kind of you to say all
this, but the time's nearly come when the Maypole and I must part
company.'

'Roving stones gather no moss, Joe,' said Gabriel.

'Nor milestones much,' replied Joe. 'I'm little better than one here,
and see as much of the world.'

'Then, what would you do, Joe?' pursued the locksmith, stroking his chin
reflectively. 'What could you be? Where could you go, you see?'

'I must trust to chance, Mr Varden.'

'A bad thing to trust to, Joe. I don't like it. I always tell my girl
when we talk about a husband for her, never to trust to chance, but to
make sure beforehand that she has a good man and true, and then chance
will neither make her nor break her. What are you fidgeting about there,
Joe? Nothing gone in the harness, I hope?'

'No no,' said Joe--finding, however, something very engrossing to do in
the way of strapping and buckling--'Miss Dolly quite well?'

'Hearty, thankye. She looks pretty enough to be well, and good too.'

'She's always both, sir'--

'So she is, thank God!'

'I hope,' said Joe after some hesitation, 'that you won't tell this
story against me--this of my having been beat like the boy they'd make
of me--at all events, till I have met this man again and settled the
account. It'll be a better story then.'

'Why who should I tell it to?' returned Gabriel. 'They know it here, and
I'm not likely to come across anybody else who would care about it.'

'That's true enough,' said the young fellow with a sigh. 'I quite forgot
that. Yes, that's true!'

So saying, he raised his face, which was very red,--no doubt from the
exertion of strapping and buckling as aforesaid,--and giving the reins
to the old man, who had by this time taken his seat, sighed again and
bade him good night.

'Good night!' cried Gabriel. 'Now think better of what we have just
been speaking of; and don't be rash, there's a good fellow! I have an
interest in you, and wouldn't have you cast yourself away. Good night!'

Returning his cheery farewell with cordial goodwill, Joe Willet lingered
until the sound of wheels ceased to vibrate in his ears, and then,
shaking his head mournfully, re-entered the house.

Gabriel Varden went his way towards London, thinking of a great
many things, and most of all of flaming terms in which to relate his
adventure, and so account satisfactorily to Mrs Varden for visiting the
Maypole, despite certain solemn covenants between himself and that lady.
Thinking begets, not only thought, but drowsiness occasionally, and the
more the locksmith thought, the more sleepy he became.

A man may be very sober--or at least firmly set upon his legs on that
neutral ground which lies between the confines of perfect sobriety and
slight tipsiness--and yet feel a strong tendency to mingle up present
circumstances with others which have no manner of connection with them;
to confound all consideration of persons, things, times, and places;
and to jumble his disjointed thoughts together in a kind of mental
kaleidoscope, producing combinations as unexpected as they are
transitory. This was Gabriel Varden's state, as, nodding in his dog
sleep, and leaving his horse to pursue a road with which he was well
acquainted, he got over the ground unconsciously, and drew nearer and
nearer home. He had roused himself once, when the horse stopped until
the turnpike gate was opened, and had cried a lusty 'good night!' to the
toll-keeper; but then he awoke out of a dream about picking a lock in
the stomach of the Great Mogul, and even when he did wake, mixed up the
turnpike man with his mother-in-law who had been dead twenty years. It
is not surprising, therefore, that he soon relapsed, and jogged heavily
along, quite insensible to his progress.

And, now, he approached the great city, which lay outstretched before
him like a dark shadow on the ground, reddening the sluggish air with a
deep dull light, that told of labyrinths of public ways and shops, and
swarms of busy people. Approaching nearer and nearer yet, this halo
began to fade, and the causes which produced it slowly to develop
themselves. Long lines of poorly lighted streets might be faintly
traced, with here and there a lighter spot, where lamps were clustered
round a square or market, or round some great building; after a time
these grew more distinct, and the lamps themselves were visible; slight
yellow specks, that seemed to be rapidly snuffed out, one by one, as
intervening obstacles hid them from the sight. Then, sounds arose--the
striking of church clocks, the distant bark of dogs, the hum of traffic
in the streets; then outlines might be traced--tall steeples looming
in the air, and piles of unequal roofs oppressed by chimneys; then,
the noise swelled into a louder sound, and forms grew more distinct and
numerous still, and London--visible in the darkness by its own faint
light, and not by that of Heaven--was at hand.

The locksmith, however, all unconscious of its near vicinity, still
jogged on, half sleeping and half waking, when a loud cry at no great
distance ahead, roused him with a start.

For a moment or two he looked about him like a man who had been
transported to some strange country in his sleep, but soon recognising
familiar objects, rubbed his eyes lazily and might have relapsed again,
but that the cry was repeated--not once or twice or thrice, but many
times, and each time, if possible, with increased vehemence. Thoroughly
aroused, Gabriel, who was a bold man and not easily daunted, made
straight to the spot, urging on his stout little horse as if for life or
death.

The matter indeed looked sufficiently serious, for, coming to the place
whence the cries had proceeded, he descried the figure of a man extended
in an apparently lifeless state upon the pathway, and, hovering round
him, another person with a torch in his hand, which he waved in the air
with a wild impatience, redoubling meanwhile those cries for help which
had brought the locksmith to the spot.

'What's here to do?' said the old man, alighting. 'How's
this--what--Barnaby?'

The bearer of the torch shook his long loose hair back from his eyes,
and thrusting his face eagerly into that of the locksmith, fixed upon
him a look which told his history at once.

'You know me, Barnaby?' said Varden.

He nodded--not once or twice, but a score of times, and that with a
fantastic exaggeration which would have kept his head in motion for
an hour, but that the locksmith held up his finger, and fixing his eye
sternly upon him caused him to desist; then pointed to the body with an
inquiring look.

'There's blood upon him,' said Barnaby with a shudder. 'It makes me
sick!'

'How came it there?' demanded Varden.

'Steel, steel, steel!' he replied fiercely, imitating with his hand the
thrust of a sword.

'Is he robbed?' said the locksmith.

Barnaby caught him by the arm, and nodded 'Yes;' then pointed towards
the city.

'Oh!' said the old man, bending over the body and looking round as he
spoke into Barnaby's pale face, strangely lighted up by something that
was NOT intellect. 'The robber made off that way, did he? Well, well,
never mind that just now. Hold your torch this way--a little farther
off--so. Now stand quiet, while I try to see what harm is done.'

With these words, he applied himself to a closer examination of
the prostrate form, while Barnaby, holding the torch as he had been
directed, looked on in silence, fascinated by interest or curiosity, but
repelled nevertheless by some strong and secret horror which convulsed
him in every nerve.

As he stood, at that moment, half shrinking back and half bending
forward, both his face and figure were full in the strong glare of the
link, and as distinctly revealed as though it had been broad day. He
was about three-and-twenty years old, and though rather spare, of a fair
height and strong make. His hair, of which he had a great profusion, was
red, and hanging in disorder about his face and shoulders, gave to his
restless looks an expression quite unearthly--enhanced by the paleness
of his complexion, and the glassy lustre of his large protruding eyes.
Startling as his aspect was, the features were good, and there was
something even plaintive in his wan and haggard aspect. But, the absence
of the soul is far more terrible in a living man than in a dead one; and
in this unfortunate being its noblest powers were wanting.

His dress was of green, clumsily trimmed here and there--apparently by
his own hands--with gaudy lace; brightest where the cloth was most
worn and soiled, and poorest where it was at the best. A pair of tawdry
ruffles dangled at his wrists, while his throat was nearly bare. He had
ornamented his hat with a cluster of peacock's feathers, but they were
limp and broken, and now trailed negligently down his back. Girt to his
side was the steel hilt of an old sword without blade or scabbard; and
some particoloured ends of ribands and poor glass toys completed the
ornamental portion of his attire. The fluttered and confused disposition
of all the motley scraps that formed his dress, bespoke, in a scarcely
less degree than his eager and unsettled manner, the disorder of his
mind, and by a grotesque contrast set off and heightened the more
impressive wildness of his face.

'Barnaby,' said the locksmith, after a hasty but careful inspection,
'this man is not dead, but he has a wound in his side, and is in a
fainting-fit.'

'I know him, I know him!' cried Barnaby, clapping his hands.

'Know him?' repeated the locksmith.

'Hush!' said Barnaby, laying his fingers upon his lips. 'He went out
to-day a wooing. I wouldn't for a light guinea that he should never go
a wooing again, for, if he did, some eyes would grow dim that are now as
bright as--see, when I talk of eyes, the stars come out! Whose eyes are
they? If they are angels' eyes, why do they look down here and see good
men hurt, and only wink and sparkle all the night?'

'Now Heaven help this silly fellow,' murmured the perplexed locksmith;
'can he know this gentleman? His mother's house is not far off; I had
better see if she can tell me who he is. Barnaby, my man, help me to put
him in the chaise, and we'll ride home together.'

'I can't touch him!' cried the idiot falling back, and shuddering as
with a strong spasm; he's bloody!'

'It's in his nature, I know,' muttered the locksmith, 'it's cruel to ask
him, but I must have help. Barnaby--good Barnaby--dear Barnaby--if you
know this gentleman, for the sake of his life and everybody's life that
loves him, help me to raise him and lay him down.'

'Cover him then, wrap him close--don't let me see it--smell it--hear the
word. Don't speak the word--don't!'

'No, no, I'll not. There, you see he's covered now. Gently. Well done,
well done!'

They placed him in the carriage with great ease, for Barnaby was strong
and active, but all the time they were so occupied he shivered from head
to foot, and evidently experienced an ecstasy of terror.

This accomplished, and the wounded man being covered with Varden's own
greatcoat which he took off for the purpose, they proceeded onward at
a brisk pace: Barnaby gaily counting the stars upon his fingers, and
Gabriel inwardly congratulating himself upon having an adventure now,
which would silence Mrs Varden on the subject of the Maypole, for that
night, or there was no faith in woman.


Chapter 4


In the venerable suburb--it was a suburb once--of Clerkenwell, towards
that part of its confines which is nearest to the Charter House, and in
one of those cool, shady Streets, of which a few, widely scattered
and dispersed, yet remain in such old parts of the metropolis,--each
tenement quietly vegetating like an ancient citizen who long ago retired
from business, and dozing on in its infirmity until in course of time it
tumbles down, and is replaced by some extravagant young heir, flaunting
in stucco and ornamental work, and all the vanities of modern days,--in
this quarter, and in a street of this description, the business of the
present chapter lies.

At the time of which it treats, though only six-and-sixty years ago,
a very large part of what is London now had no existence. Even in the
brains of the wildest speculators, there had sprung up no long rows of
streets connecting Highgate with Whitechapel, no assemblages of palaces
in the swampy levels, nor little cities in the open fields. Although
this part of town was then, as now, parcelled out in streets, and
plentifully peopled, it wore a different aspect. There were gardens
to many of the houses, and trees by the pavement side; with an air of
freshness breathing up and down, which in these days would be sought
in vain. Fields were nigh at hand, through which the New River took its
winding course, and where there was merry haymaking in the summer time.
Nature was not so far removed, or hard to get at, as in these days; and
although there were busy trades in Clerkenwell, and working jewellers
by scores, it was a purer place, with farm-houses nearer to it than many
modern Londoners would readily believe, and lovers' walks at no great
distance, which turned into squalid courts, long before the lovers of
this age were born, or, as the phrase goes, thought of.

In one of these streets, the cleanest of them all, and on the shady
side of the way--for good housewives know that sunlight damages their
cherished furniture, and so choose the shade rather than its intrusive
glare--there stood the house with which we have to deal. It was a modest
building, not very straight, not large, not tall; not bold-faced, with
great staring windows, but a shy, blinking house, with a conical roof
going up into a peak over its garret window of four small panes of
glass, like a cocked hat on the head of an elderly gentleman with one
eye. It was not built of brick or lofty stone, but of wood and plaster;
it was not planned with a dull and wearisome regard to regularity,
for no one window matched the other, or seemed to have the slightest
reference to anything besides itself.

The shop--for it had a shop--was, with reference to the first floor,
where shops usually are; and there all resemblance between it and any
other shop stopped short and ceased. People who went in and out didn't
go up a flight of steps to it, or walk easily in upon a level with the
street, but dived down three steep stairs, as into a cellar. Its floor
was paved with stone and brick, as that of any other cellar might be;
and in lieu of window framed and glazed it had a great black wooden flap
or shutter, nearly breast high from the ground, which turned back in
the day-time, admitting as much cold air as light, and very often more.
Behind this shop was a wainscoted parlour, looking first into a paved
yard, and beyond that again into a little terrace garden, raised some
feet above it. Any stranger would have supposed that this wainscoted
parlour, saving for the door of communication by which he had entered,
was cut off and detached from all the world; and indeed most strangers
on their first entrance were observed to grow extremely thoughtful, as
weighing and pondering in their minds whether the upper rooms were only
approachable by ladders from without; never suspecting that two of
the most unassuming and unlikely doors in existence, which the most
ingenious mechanician on earth must of necessity have supposed to be
the doors of closets, opened out of this room--each without the smallest
preparation, or so much as a quarter of an inch of passage--upon two
dark winding flights of stairs, the one upward, the other downward,
which were the sole means of communication between that chamber and the
other portions of the house.

With all these oddities, there was not a neater, more scrupulously tidy,
or more punctiliously ordered house, in Clerkenwell, in London, in all
England. There were not cleaner windows, or whiter floors, or brighter
Stoves, or more highly shining articles of furniture in old mahogany;
there was not more rubbing, scrubbing, burnishing and polishing, in the
whole street put together. Nor was this excellence attained without some
cost and trouble and great expenditure of voice, as the neighbours
were frequently reminded when the good lady of the house overlooked and
assisted in its being put to rights on cleaning days--which were usually
from Monday morning till Saturday night, both days inclusive.

Leaning against the door-post of this, his dwelling, the locksmith
stood early on the morning after he had met with the wounded man, gazing
disconsolately at a great wooden emblem of a key, painted in vivid
yellow to resemble gold, which dangled from the house-front, and swung
to and fro with a mournful creaking noise, as if complaining that it had
nothing to unlock. Sometimes, he looked over his shoulder into the shop,
which was so dark and dingy with numerous tokens of his trade, and so
blackened by the smoke of a little forge, near which his 'prentice
was at work, that it would have been difficult for one unused to such
espials to have distinguished anything but various tools of uncouth make
and shape, great bunches of rusty keys, fragments of iron, half-finished
locks, and such like things, which garnished the walls and hung in
clusters from the ceiling.

After a long and patient contemplation of the golden key, and many such
backward glances, Gabriel stepped into the road, and stole a look at the
upper windows. One of them chanced to be thrown open at the moment,
and a roguish face met his; a face lighted up by the loveliest pair of
sparkling eyes that ever locksmith looked upon; the face of a pretty,
laughing, girl; dimpled and fresh, and healthful--the very impersonation
of good-humour and blooming beauty.

'Hush!' she whispered, bending forward and pointing archly to the window
underneath. 'Mother is still asleep.'

'Still, my dear,' returned the locksmith in the same tone. 'You talk as
if she had been asleep all night, instead of little more than half an
hour. But I'm very thankful. Sleep's a blessing--no doubt about it.' The
last few words he muttered to himself.

'How cruel of you to keep us up so late this morning, and never tell us
where you were, or send us word!' said the girl.

'Ah Dolly, Dolly!' returned the locksmith, shaking his head, and
smiling, 'how cruel of you to run upstairs to bed! Come down to
breakfast, madcap, and come down lightly, or you'll wake your mother.
She must be tired, I am sure--I am.'

Keeping these latter words to himself, and returning his daughter's nod,
he was passing into the workshop, with the smile she had awakened still
beaming on his face, when he just caught sight of his 'prentice's brown
paper cap ducking down to avoid observation, and shrinking from the
window back to its former place, which the wearer no sooner reached than
he began to hammer lustily.

'Listening again, Simon!' said Gabriel to himself. 'That's bad. What in
the name of wonder does he expect the girl to say, that I always catch
him listening when SHE speaks, and never at any other time! A bad habit,
Sim, a sneaking, underhanded way. Ah! you may hammer, but you won't beat
that out of me, if you work at it till your time's up!'

So saying, and shaking his head gravely, he re-entered the workshop, and
confronted the subject of these remarks.

'There's enough of that just now,' said the locksmith. 'You needn't make
any more of that confounded clatter. Breakfast's ready.'

'Sir,' said Sim, looking up with amazing politeness, and a peculiar
little bow cut short off at the neck, 'I shall attend you immediately.'

'I suppose,' muttered Gabriel, 'that's out of the 'Prentice's Garland or
the 'Prentice's Delight, or the 'Prentice's Warbler, or the Prentice's
Guide to the Gallows, or some such improving textbook. Now he's going to
beautify himself--here's a precious locksmith!'

Quite unconscious that his master was looking on from the dark corner by
the parlour door, Sim threw off the paper cap, sprang from his seat,
and in two extraordinary steps, something between skating and minuet
dancing, bounded to a washing place at the other end of the shop,
and there removed from his face and hands all traces of his previous
work--practising the same step all the time with the utmost gravity.
This done, he drew from some concealed place a little scrap of
looking-glass, and with its assistance arranged his hair, and
ascertained the exact state of a little carbuncle on his nose. Having
now completed his toilet, he placed the fragment of mirror on a low
bench, and looked over his shoulder at so much of his legs as could be
reflected in that small compass, with the greatest possible complacency
and satisfaction.

Sim, as he was called in the locksmith's family, or Mr Simon Tappertit,
as he called himself, and required all men to style him out of doors,
on holidays, and Sundays out,--was an old-fashioned, thin-faced,
sleek-haired, sharp-nosed, small-eyed little fellow, very little more
than five feet high, and thoroughly convinced in his own mind that he
was above the middle size; rather tall, in fact, than otherwise. Of his
figure, which was well enough formed, though somewhat of the leanest,
he entertained the highest admiration; and with his legs, which, in
knee-breeches, were perfect curiosities of littleness, he was enraptured
to a degree amounting to enthusiasm. He also had some majestic, shadowy
ideas, which had never been quite fathomed by his intimate friends,
concerning the power of his eye. Indeed he had been known to go so far
as to boast that he could utterly quell and subdue the haughtiest beauty
by a simple process, which he termed 'eyeing her over;' but it must
be added, that neither of this faculty, nor of the power he claimed
to have, through the same gift, of vanquishing and heaving down dumb
animals, even in a rabid state, had he ever furnished evidence which
could be deemed quite satisfactory and conclusive.

It may be inferred from these premises, that in the small body of Mr
Tappertit there was locked up an ambitious and aspiring soul. As
certain liquors, confined in casks too cramped in their dimensions, will
ferment, and fret, and chafe in their imprisonment, so the spiritual
essence or soul of Mr Tappertit would sometimes fume within that
precious cask, his body, until, with great foam and froth and splutter,
it would force a vent, and carry all before it. It was his custom to
remark, in reference to any one of these occasions, that his soul had
got into his head; and in this novel kind of intoxication many scrapes
and mishaps befell him, which he had frequently concealed with no small
difficulty from his worthy master.

Sim Tappertit, among the other fancies upon which his before-mentioned
soul was for ever feasting and regaling itself (and which fancies,
like the liver of Prometheus, grew as they were fed upon), had a mighty
notion of his order; and had been heard by the servant-maid openly
expressing his regret that the 'prentices no longer carried clubs
wherewith to mace the citizens: that was his strong expression. He was
likewise reported to have said that in former times a stigma had been
cast upon the body by the execution of George Barnwell, to which they
should not have basely submitted, but should have demanded him of
the legislature--temperately at first; then by an appeal to arms, if
necessary--to be dealt with as they in their wisdom might think fit.
These thoughts always led him to consider what a glorious engine the
'prentices might yet become if they had but a master spirit at their
head; and then he would darkly, and to the terror of his hearers, hint
at certain reckless fellows that he knew of, and at a certain Lion Heart
ready to become their captain, who, once afoot, would make the Lord
Mayor tremble on his throne.

In respect of dress and personal decoration, Sim Tappertit was no less
of an adventurous and enterprising character. He had been seen, beyond
dispute, to pull off ruffles of the finest quality at the corner of the
street on Sunday nights, and to put them carefully in his pocket before
returning home; and it was quite notorious that on all great holiday
occasions it was his habit to exchange his plain steel knee-buckles for
a pair of glittering paste, under cover of a friendly post, planted most
conveniently in that same spot. Add to this that he was in years just
twenty, in his looks much older, and in conceit at least two hundred;
that he had no objection to be jested with, touching his admiration
of his master's daughter; and had even, when called upon at a certain
obscure tavern to pledge the lady whom he honoured with his love,
toasted, with many winks and leers, a fair creature whose Christian
name, he said, began with a D--;--and as much is known of Sim Tappertit,
who has by this time followed the locksmith in to breakfast, as is
necessary to be known in making his acquaintance.

It was a substantial meal; for, over and above the ordinary tea
equipage, the board creaked beneath the weight of a jolly round of beef,
a ham of the first magnitude, and sundry towers of buttered Yorkshire
cake, piled slice upon slice in most alluring order. There was also
a goodly jug of well-browned clay, fashioned into the form of an old
gentleman, not by any means unlike the locksmith, atop of whose bald
head was a fine white froth answering to his wig, indicative, beyond
dispute, of sparkling home-brewed ale. But, better far than fair
home-brewed, or Yorkshire cake, or ham, or beef, or anything to eat or
drink that earth or air or water can supply, there sat, presiding over
all, the locksmith's rosy daughter, before whose dark eyes even beef
grew insignificant, and malt became as nothing.

Fathers should never kiss their daughters when young men are by. It's
too much. There are bounds to human endurance. So thought Sim Tappertit
when Gabriel drew those rosy lips to his--those lips within Sim's reach
from day to day, and yet so far off. He had a respect for his master,
but he wished the Yorkshire cake might choke him.

'Father,' said the locksmith's daughter, when this salute was over, and
they took their seats at table, 'what is this I hear about last night?'

'All true, my dear; true as the Gospel, Doll.'

'Young Mr Chester robbed, and lying wounded in the road, when you came
up!'

'Ay--Mr Edward. And beside him, Barnaby, calling for help with all his
might. It was well it happened as it did; for the road's a lonely one,
the hour was late, and, the night being cold, and poor Barnaby even less
sensible than usual from surprise and fright, the young gentleman might
have met his death in a very short time.'

'I dread to think of it!' cried his daughter with a shudder. 'How did
you know him?'

'Know him!' returned the locksmith. 'I didn't know him--how could I? I
had never seen him, often as I had heard and spoken of him. I took him
to Mrs Rudge's; and she no sooner saw him than the truth came out.'

'Miss Emma, father--If this news should reach her, enlarged upon as it
is sure to be, she will go distracted.'

'Why, lookye there again, how a man suffers for being good-natured,'
said the locksmith. 'Miss Emma was with her uncle at the masquerade at
Carlisle House, where she had gone, as the people at the Warren told me,
sorely against her will. What does your blockhead father when he and Mrs
Rudge have laid their heads together, but goes there when he ought to be
abed, makes interest with his friend the doorkeeper, slips him on a mask
and domino, and mixes with the masquers.'

'And like himself to do so!' cried the girl, putting her fair arm round
his neck, and giving him a most enthusiastic kiss.

'Like himself!' repeated Gabriel, affecting to grumble, but evidently
delighted with the part he had taken, and with her praise. 'Very like
himself--so your mother said. However, he mingled with the crowd,
and prettily worried and badgered he was, I warrant you, with people
squeaking, "Don't you know me?" and "I've found you out," and all that
kind of nonsense in his ears. He might have wandered on till now, but
in a little room there was a young lady who had taken off her mask, on
account of the place being very warm, and was sitting there alone.'

'And that was she?' said his daughter hastily.

'And that was she,' replied the locksmith; 'and I no sooner whispered to
her what the matter was--as softly, Doll, and with nearly as much art as
you could have used yourself--than she gives a kind of scream and faints
away.'

'What did you do--what happened next?' asked his daughter. 'Why, the
masks came flocking round, with a general noise and hubbub, and I
thought myself in luck to get clear off, that's all,' rejoined the
locksmith. 'What happened when I reached home you may guess, if you
didn't hear it. Ah! Well, it's a poor heart that never rejoices.--Put
Toby this way, my dear.'

This Toby was the brown jug of which previous mention has been made.
Applying his lips to the worthy old gentleman's benevolent forehead, the
locksmith, who had all this time been ravaging among the eatables, kept
them there so long, at the same time raising the vessel slowly in
the air, that at length Toby stood on his head upon his nose, when he
smacked his lips, and set him on the table again with fond reluctance.

Although Sim Tappertit had taken no share in this conversation, no part
of it being addressed to him, he had not been wanting in such silent
manifestations of astonishment, as he deemed most compatible with the
favourable display of his eyes. Regarding the pause which now ensued, as
a particularly advantageous opportunity for doing great execution with
them upon the locksmith's daughter (who he had no doubt was looking
at him in mute admiration), he began to screw and twist his face,
and especially those features, into such extraordinary, hideous, and
unparalleled contortions, that Gabriel, who happened to look towards
him, was stricken with amazement.

'Why, what the devil's the matter with the lad?' cried the locksmith.
'Is he choking?'

'Who?' demanded Sim, with some disdain.

'Who? Why, you,' returned his master. 'What do you mean by making those
horrible faces over your breakfast?'

'Faces are matters of taste, sir,' said Mr Tappertit, rather
discomfited; not the less so because he saw the locksmith's daughter
smiling.

'Sim,' rejoined Gabriel, laughing heartily. 'Don't be a fool, for I'd
rather see you in your senses. These young fellows,' he added, turning
to his daughter, 'are always committing some folly or another. There was
a quarrel between Joe Willet and old John last night though I can't say
Joe was much in fault either. He'll be missing one of these mornings,
and will have gone away upon some wild-goose errand, seeking his
fortune.--Why, what's the matter, Doll? YOU are making faces now. The
girls are as bad as the boys every bit!'

'It's the tea,' said Dolly, turning alternately very red and very white,
which is no doubt the effect of a slight scald--'so very hot.'

Mr Tappertit looked immensely big at a quartern loaf on the table, and
breathed hard.

'Is that all?' returned the locksmith. 'Put some more milk in it.--Yes,
I am sorry for Joe, because he is a likely young fellow, and gains upon
one every time one sees him. But he'll start off, you'll find. Indeed he
told me as much himself!'

'Indeed!' cried Dolly in a faint voice. 'In-deed!'

'Is the tea tickling your throat still, my dear?' said the locksmith.

But, before his daughter could make him any answer, she was taken with
a troublesome cough, and it was such a very unpleasant cough, that,
when she left off, the tears were starting in her bright eyes. The
good-natured locksmith was still patting her on the back and applying
such gentle restoratives, when a message arrived from Mrs Varden, making
known to all whom it might concern, that she felt too much indisposed
to rise after her great agitation and anxiety of the previous night; and
therefore desired to be immediately accommodated with the little black
teapot of strong mixed tea, a couple of rounds of buttered toast, a
middling-sized dish of beef and ham cut thin, and the Protestant Manual
in two volumes post octavo. Like some other ladies who in remote
ages flourished upon this globe, Mrs Varden was most devout when most
ill-tempered. Whenever she and her husband were at unusual variance,
then the Protestant Manual was in high feather.

Knowing from experience what these requests portended, the triumvirate
broke up; Dolly, to see the orders executed with all despatch; Gabriel,
to some out-of-door work in his little chaise; and Sim, to his daily
duty in the workshop, to which retreat he carried the big look, although
the loaf remained behind.

Indeed the big look increased immensely, and when he had tied his apron
on, became quite gigantic. It was not until he had several times walked
up and down with folded arms, and the longest strides he could take,
and had kicked a great many small articles out of his way, that his lip
began to curl. At length, a gloomy derision came upon his features, and
he smiled; uttering meanwhile with supreme contempt the monosyllable
'Joe!'

'I eyed her over, while he talked about the fellow,' he said, 'and that
was of course the reason of her being confused. Joe!'

He walked up and down again much quicker than before, and if possible
with longer strides; sometimes stopping to take a glance at his legs,
and sometimes to jerk out, and cast from him, another 'Joe!' In the
course of a quarter of an hour or so he again assumed the paper cap and
tried to work. No. It could not be done.

'I'll do nothing to-day,' said Mr Tappertit, dashing it down again, 'but
grind. I'll grind up all the tools. Grinding will suit my present humour
well. Joe!'

Whirr-r-r-r. The grindstone was soon in motion; the sparks were flying
off in showers. This was the occupation for his heated spirit.

Whirr-r-r-r-r-r-r.

'Something will come of this!' said Mr Tappertit, pausing as if in
triumph, and wiping his heated face upon his sleeve. 'Something will
come of this. I hope it mayn't be human gore!'

Whirr-r-r-r-r-r-r-r.


Chapter 5


As soon as the business of the day was over, the locksmith sallied
forth, alone, to visit the wounded gentleman and ascertain the progress
of his recovery. The house where he had left him was in a by-street
in Southwark, not far from London Bridge; and thither he hied with all
speed, bent upon returning with as little delay as might be, and getting
to bed betimes.

The evening was boisterous--scarcely better than the previous night had
been. It was not easy for a stout man like Gabriel to keep his legs at
the street corners, or to make head against the high wind, which often
fairly got the better of him, and drove him back some paces, or, in
defiance of all his energy, forced him to take shelter in an arch or
doorway until the fury of the gust was spent. Occasionally a hat or wig,
or both, came spinning and trundling past him, like a mad thing; while
the more serious spectacle of falling tiles and slates, or of masses of
brick and mortar or fragments of stone-coping rattling upon the pavement
near at hand, and splitting into fragments, did not increase the
pleasure of the journey, or make the way less dreary.

'A trying night for a man like me to walk in!' said the locksmith, as
he knocked softly at the widow's door. 'I'd rather be in old John's
chimney-corner, faith!'

'Who's there?' demanded a woman's voice from within. Being answered, it
added a hasty word of welcome, and the door was quickly opened.

She was about forty--perhaps two or three years older--with a cheerful
aspect, and a face that had once been pretty. It bore traces of
affliction and care, but they were of an old date, and Time had smoothed
them. Any one who had bestowed but a casual glance on Barnaby might
have known that this was his mother, from the strong resemblance between
them; but where in his face there was wildness and vacancy, in hers
there was the patient composure of long effort and quiet resignation.

One thing about this face was very strange and startling. You could not
look upon it in its most cheerful mood without feeling that it had some
extraordinary capacity of expressing terror. It was not on the surface.
It was in no one feature that it lingered. You could not take the
eyes or mouth, or lines upon the cheek, and say, if this or that were
otherwise, it would not be so. Yet there it always lurked--something for
ever dimly seen, but ever there, and never absent for a moment. It was
the faintest, palest shadow of some look, to which an instant of intense
and most unutterable horror only could have given birth; but indistinct
and feeble as it was, it did suggest what that look must have been, and
fixed it in the mind as if it had had existence in a dream.

More faintly imaged, and wanting force and purpose, as it were, because
of his darkened intellect, there was this same stamp upon the son.
Seen in a picture, it must have had some legend with it, and would have
haunted those who looked upon the canvas. They who knew the Maypole
story, and could remember what the widow was, before her husband's and
his master's murder, understood it well. They recollected how the change
had come, and could call to mind that when her son was born, upon the
very day the deed was known, he bore upon his wrist what seemed a smear
of blood but half washed out.

'God save you, neighbour!' said the locksmith, as he followed her, with
the air of an old friend, into a little parlour where a cheerful fire
was burning.

'And you,' she answered smiling. 'Your kind heart has brought you
here again. Nothing will keep you at home, I know of old, if there are
friends to serve or comfort, out of doors.'

'Tut, tut,' returned the locksmith, rubbing his hands and warming them.
'You women are such talkers. What of the patient, neighbour?'

'He is sleeping now. He was very restless towards daylight, and for
some hours tossed and tumbled sadly. But the fever has left him, and the
doctor says he will soon mend. He must not be removed until to-morrow.'

'He has had visitors to-day--humph?' said Gabriel, slyly.

'Yes. Old Mr Chester has been here ever since we sent for him, and had
not been gone many minutes when you knocked.'

'No ladies?' said Gabriel, elevating his eyebrows and looking
disappointed.

'A letter,' replied the widow.

'Come. That's better than nothing!' replied the locksmith. 'Who was the
bearer?'

'Barnaby, of course.'

'Barnaby's a jewel!' said Varden; 'and comes and goes with ease where we
who think ourselves much wiser would make but a poor hand of it. He is
not out wandering, again, I hope?'

'Thank Heaven he is in his bed; having been up all night, as you know,
and on his feet all day. He was quite tired out. Ah, neighbour, if I
could but see him oftener so--if I could but tame down that terrible
restlessness--'

'In good time,' said the locksmith, kindly, 'in good time--don't be
down-hearted. To my mind he grows wiser every day.'

The widow shook her head. And yet, though she knew the locksmith sought
to cheer her, and spoke from no conviction of his own, she was glad to
hear even this praise of her poor benighted son.

'He will be a 'cute man yet,' resumed the locksmith. 'Take care, when we
are growing old and foolish, Barnaby doesn't put us to the blush, that's
all. But our other friend,' he added, looking under the table and
about the floor--'sharpest and cunningest of all the sharp and cunning
ones--where's he?'

'In Barnaby's room,' rejoined the widow, with a faint smile.

'Ah! He's a knowing blade!' said Varden, shaking his head. 'I should
be sorry to talk secrets before him. Oh! He's a deep customer. I've no
doubt he can read, and write, and cast accounts if he chooses. What was
that? Him tapping at the door?'

'No,' returned the widow. 'It was in the street, I think. Hark! Yes.
There again! 'Tis some one knocking softly at the shutter. Who can it
be!'

They had been speaking in a low tone, for the invalid lay overhead, and
the walls and ceilings being thin and poorly built, the sound of their
voices might otherwise have disturbed his slumber. The party without,
whoever it was, could have stood close to the shutter without hearing
anything spoken; and, seeing the light through the chinks and finding
all so quiet, might have been persuaded that only one person was there.

'Some thief or ruffian maybe,' said the locksmith. 'Give me the light.'

'No, no,' she returned hastily. 'Such visitors have never come to this
poor dwelling. Do you stay here. You're within call, at the worst. I
would rather go myself--alone.'

'Why?' said the locksmith, unwillingly relinquishing the candle he had
caught up from the table.

'Because--I don't know why--because the wish is so strong upon me,' she
rejoined. 'There again--do not detain me, I beg of you!'

Gabriel looked at her, in great surprise to see one who was usually so
mild and quiet thus agitated, and with so little cause. She left the
room and closed the door behind her. She stood for a moment as if
hesitating, with her hand upon the lock. In this short interval the
knocking came again, and a voice close to the window--a voice the
locksmith seemed to recollect, and to have some disagreeable association
with--whispered 'Make haste.'

The words were uttered in that low distinct voice which finds its way so
readily to sleepers' ears, and wakes them in a fright. For a moment
it startled even the locksmith; who involuntarily drew back from the
window, and listened.

The wind rumbling in the chimney made it difficult to hear what passed,
but he could tell that the door was opened, that there was the tread of
a man upon the creaking boards, and then a moment's silence--broken by a
suppressed something which was not a shriek, or groan, or cry for help,
and yet might have been either or all three; and the words 'My God!'
uttered in a voice it chilled him to hear.

He rushed out upon the instant. There, at last, was that dreadful
look--the very one he seemed to know so well and yet had never seen
before--upon her face. There she stood, frozen to the ground, gazing
with starting eyes, and livid cheeks, and every feature fixed and
ghastly, upon the man he had encountered in the dark last night. His
eyes met those of the locksmith. It was but a flash, an instant, a
breath upon a polished glass, and he was gone.

The locksmith was upon him--had the skirts of his streaming garment
almost in his grasp--when his arms were tightly clutched, and the widow
flung herself upon the ground before him.

'The other way--the other way,' she cried. 'He went the other way.
Turn--turn!'

'The other way! I see him now,' rejoined the locksmith,
pointing--'yonder--there--there is his shadow passing by that light.
What--who is this? Let me go.'

'Come back, come back!' exclaimed the woman, clasping him; 'Do not
touch him on your life. I charge you, come back. He carries other lives
besides his own. Come back!'

'What does this mean?' cried the locksmith.

'No matter what it means, don't ask, don't speak, don't think about it.
He is not to be followed, checked, or stopped. Come back!'

The old man looked at her in wonder, as she writhed and clung about him;
and, borne down by her passion, suffered her to drag him into the house.
It was not until she had chained and double-locked the door, fastened
every bolt and bar with the heat and fury of a maniac, and drawn him
back into the room, that she turned upon him, once again, that stony
look of horror, and, sinking down into a chair, covered her face, and
shuddered, as though the hand of death were on her.


Chapter 6


Beyond all measure astonished by the strange occurrences which had
passed with so much violence and rapidity, the locksmith gazed upon the
shuddering figure in the chair like one half stupefied, and would have
gazed much longer, had not his tongue been loosened by compassion and
humanity.

'You are ill,' said Gabriel. 'Let me call some neighbour in.'

'Not for the world,' she rejoined, motioning to him with her trembling
hand, and holding her face averted. 'It is enough that you have been by,
to see this.'

'Nay, more than enough--or less,' said Gabriel.

'Be it so,' she returned. 'As you like. Ask me no questions, I entreat
you.'

'Neighbour,' said the locksmith, after a pause. 'Is this fair, or
reasonable, or just to yourself? Is it like you, who have known me so
long and sought my advice in all matters--like you, who from a girl have
had a strong mind and a staunch heart?'

'I have need of them,' she replied. 'I am growing old, both in years and
care. Perhaps that, and too much trial, have made them weaker than they
used to be. Do not speak to me.'

'How can I see what I have seen, and hold my peace!' returned the
locksmith. 'Who was that man, and why has his coming made this change in
you?'

She was silent, but held to the chair as though to save herself from
falling on the ground.

'I take the licence of an old acquaintance, Mary,' said the locksmith,
'who has ever had a warm regard for you, and maybe has tried to prove it
when he could. Who is this ill-favoured man, and what has he to do with
you? Who is this ghost, that is only seen in the black nights and bad
weather? How does he know, and why does he haunt, this house, whispering
through chinks and crevices, as if there was that between him and you,
which neither durst so much as speak aloud of? Who is he?'

'You do well to say he haunts this house,' returned the widow, faintly.
'His shadow has been upon it and me, in light and darkness, at noonday
and midnight. And now, at last, he has come in the body!'

'But he wouldn't have gone in the body,' returned the locksmith with
some irritation, 'if you had left my arms and legs at liberty. What
riddle is this?'

'It is one,' she answered, rising as she spoke, 'that must remain for
ever as it is. I dare not say more than that.'

'Dare not!' repeated the wondering locksmith.

'Do not press me,' she replied. 'I am sick and faint, and every faculty
of life seems dead within me.--No!--Do not touch me, either.'

Gabriel, who had stepped forward to render her assistance, fell back as
she made this hasty exclamation, and regarded her in silent wonder.

'Let me go my way alone,' she said in a low voice, 'and let the hands of
no honest man touch mine to-night.' When she had tottered to the door,
she turned, and added with a stronger effort, 'This is a secret, which,
of necessity, I trust to you. You are a true man. As you have ever been
good and kind to me,--keep it. If any noise was heard above, make some
excuse--say anything but what you really saw, and never let a word or
look between us, recall this circumstance. I trust to you. Mind, I trust
to you. How much I trust, you never can conceive.'

Casting her eyes upon him for an instant, she withdrew, and left him
there alone.

Gabriel, not knowing what to think, stood staring at the door with a
countenance full of surprise and dismay. The more he pondered on
what had passed, the less able he was to give it any favourable
interpretation. To find this widow woman, whose life for so many years
had been supposed to be one of solitude and retirement, and who, in her
quiet suffering character, had gained the good opinion and respect of
all who knew her--to find her linked mysteriously with an ill-omened
man, alarmed at his appearance, and yet favouring his escape, was a
discovery that pained as much as startled him. Her reliance on his
secrecy, and his tacit acquiescence, increased his distress of mind. If
he had spoken boldly, persisted in questioning her, detained her
when she rose to leave the room, made any kind of protest, instead of
silently compromising himself, as he felt he had done, he would have
been more at ease.

'Why did I let her say it was a secret, and she trusted it to me!' said
Gabriel, putting his wig on one side to scratch his head with greater
ease, and looking ruefully at the fire. 'I have no more readiness than
old John himself. Why didn't I say firmly, "You have no right to such
secrets, and I demand of you to tell me what this means," instead of
standing gaping at her, like an old moon-calf as I am! But there's my
weakness. I can be obstinate enough with men if need be, but women may
twist me round their fingers at their pleasure.'

He took his wig off outright as he made this reflection, and, warming
his handkerchief at the fire began to rub and polish his bald head with
it, until it glistened again.

'And yet,' said the locksmith, softening under this soothing process,
and stopping to smile, 'it MAY be nothing. Any drunken brawler trying to
make his way into the house, would have alarmed a quiet soul like her.
But then'--and here was the vexation--'how came it to be that man; how
comes he to have this influence over her; how came she to favour his
getting away from me; and, more than all, how came she not to say it
was a sudden fright, and nothing more? It's a sad thing to have, in one
minute, reason to mistrust a person I have known so long, and an old
sweetheart into the bargain; but what else can I do, with all this upon
my mind!--Is that Barnaby outside there?'

'Ay!' he cried, looking in and nodding. 'Sure enough it's Barnaby--how
did you guess?'

'By your shadow,' said the locksmith.

'Oho!' cried Barnaby, glancing over his shoulder, 'He's a merry fellow,
that shadow, and keeps close to me, though I AM silly. We have such
pranks, such walks, such runs, such gambols on the grass! Sometimes
he'll be half as tall as a church steeple, and sometimes no bigger
than a dwarf. Now, he goes on before, and now behind, and anon he'll
be stealing on, on this side, or on that, stopping whenever I stop, and
thinking I can't see him, though I have my eye on him sharp enough. Oh!
he's a merry fellow. Tell me--is he silly too? I think he is.'

'Why?' asked Gabriel.

'Because he never tires of mocking me, but does it all day long.--Why
don't you come?'

'Where?'

'Upstairs. He wants you. Stay--where's HIS shadow? Come. You're a wise
man; tell me that.'

'Beside him, Barnaby; beside him, I suppose,' returned the locksmith.

'No!' he replied, shaking his head. 'Guess again.'

'Gone out a walking, maybe?'

'He has changed shadows with a woman,' the idiot whispered in his ear,
and then fell back with a look of triumph. 'Her shadow's always with
him, and his with her. That's sport I think, eh?'

'Barnaby,' said the locksmith, with a grave look; 'come hither, lad.'

'I know what you want to say. I know!' he replied, keeping away from
him. 'But I'm cunning, I'm silent. I only say so much to you--are you
ready?' As he spoke, he caught up the light, and waved it with a wild
laugh above his head.

'Softly--gently,' said the locksmith, exerting all his influence to keep
him calm and quiet. 'I thought you had been asleep.'

'So I HAVE been asleep,' he rejoined, with widely-opened eyes. 'There
have been great faces coming and going--close to my face, and then a
mile away--low places to creep through, whether I would or no--high
churches to fall down from--strange creatures crowded up together neck
and heels, to sit upon the bed--that's sleep, eh?'

'Dreams, Barnaby, dreams,' said the locksmith.

'Dreams!' he echoed softly, drawing closer to him. 'Those are not
dreams.'

'What are,' replied the locksmith, 'if they are not?'

'I dreamed,' said Barnaby, passing his arm through Varden's, and peering
close into his face as he answered in a whisper, 'I dreamed just now
that something--it was in the shape of a man--followed me--came softly
after me--wouldn't let me be--but was always hiding and crouching, like
a cat in dark corners, waiting till I should pass; when it crept out and
came softly after me.--Did you ever see me run?'

'Many a time, you know.'

'You never saw me run as I did in this dream. Still it came creeping on
to worry me. Nearer, nearer, nearer--I ran faster--leaped--sprung out
of bed, and to the window--and there, in the street below--but he is
waiting for us. Are you coming?'

'What in the street below, Barnaby?' said Varden, imagining that
he traced some connection between this vision and what had actually
occurred.

Barnaby looked into his face, muttered incoherently, waved the light
above his head again, laughed, and drawing the locksmith's arm more
tightly through his own, led him up the stairs in silence.

They entered a homely bedchamber, garnished in a scanty way with chairs,
whose spindle-shanks bespoke their age, and other furniture of very
little worth; but clean and neatly kept. Reclining in an easy-chair
before the fire, pale and weak from waste of blood, was Edward Chester,
the young gentleman who had been the first to quit the Maypole on the
previous night, and who, extending his hand to the locksmith, welcomed
him as his preserver and friend.

'Say no more, sir, say no more,' said Gabriel. 'I hope I would have done
at least as much for any man in such a strait, and most of all for you,
sir. A certain young lady,' he added, with some hesitation, 'has done us
many a kind turn, and we naturally feel--I hope I give you no offence in
saying this, sir?'

The young man smiled and shook his head; at the same time moving in his
chair as if in pain.

'It's no great matter,' he said, in answer to the locksmith's
sympathising look, 'a mere uneasiness arising at least as much from
being cooped up here, as from the slight wound I have, or from the loss
of blood. Be seated, Mr Varden.'

'If I may make so bold, Mr Edward, as to lean upon your chair,' returned
the locksmith, accommodating his action to his speech, and bending over
him, 'I'll stand here for the convenience of speaking low. Barnaby is
not in his quietest humour to-night, and at such times talking never
does him good.'

They both glanced at the subject of this remark, who had taken a seat on
the other side of the fire, and, smiling vacantly, was making puzzles on
his fingers with a skein of string.

'Pray, tell me, sir,' said Varden, dropping his voice still lower,
'exactly what happened last night. I have my reason for inquiring. You
left the Maypole, alone?'

'And walked homeward alone, until I had nearly reached the place where
you found me, when I heard the gallop of a horse.'

'Behind you?' said the locksmith.

'Indeed, yes--behind me. It was a single rider, who soon overtook me,
and checking his horse, inquired the way to London.'

'You were on the alert, sir, knowing how many highwaymen there are,
scouring the roads in all directions?' said Varden.

'I was, but I had only a stick, having imprudently left my pistols
in their holster-case with the landlord's son. I directed him as he
desired. Before the words had passed my lips, he rode upon me furiously,
as if bent on trampling me down beneath his horse's hoofs. In starting
aside, I slipped and fell. You found me with this stab and an ugly
bruise or two, and without my purse--in which he found little enough for
his pains. And now, Mr Varden,' he added, shaking the locksmith by the
hand, 'saving the extent of my gratitude to you, you know as much as I.'

'Except,' said Gabriel, bending down yet more, and looking cautiously
towards their silent neighhour, 'except in respect of the robber
himself. What like was he, sir? Speak low, if you please. Barnaby means
no harm, but I have watched him oftener than you, and I know, little as
you would think it, that he's listening now.'

It required a strong confidence in the locksmith's veracity to lead any
one to this belief, for every sense and faculty that Barnaby possessed,
seemed to be fixed upon his game, to the exclusion of all other things.
Something in the young man's face expressed this opinion, for Gabriel
repeated what he had just said, more earnestly than before, and with
another glance towards Barnaby, again asked what like the man was.

'The night was so dark,' said Edward, 'the attack so sudden, and he so
wrapped and muffled up, that I can hardly say. It seems that--'

'Don't mention his name, sir,' returned the locksmith, following his
look towards Barnaby; 'I know HE saw him. I want to know what YOU saw.'

'All I remember is,' said Edward, 'that as he checked his horse his
hat was blown off. He caught it, and replaced it on his head, which
I observed was bound with a dark handkerchief. A stranger entered the
Maypole while I was there, whom I had not seen--for I had sat apart for
reasons of my own--and when I rose to leave the room and glanced round,
he was in the shadow of the chimney and hidden from my sight. But, if he
and the robber were two different persons, their voices were strangely
and most remarkably alike; for directly the man addressed me in the
road, I recognised his speech again.'

'It is as I feared. The very man was here to-night,' thought the
locksmith, changing colour. 'What dark history is this!'

'Halloa!' cried a hoarse voice in his ear. 'Halloa, halloa, halloa! Bow
wow wow. What's the matter here! Hal-loa!'

The speaker--who made the locksmith start as if he had been some
supernatural agent--was a large raven, who had perched upon the top of
the easy-chair, unseen by him and Edward, and listened with a polite
attention and a most extraordinary appearance of comprehending every
word, to all they had said up to this point; turning his head from one
to the other, as if his office were to judge between them, and it were
of the very last importance that he should not lose a word.

'Look at him!' said Varden, divided between admiration of the bird and a
kind of fear of him. 'Was there ever such a knowing imp as that! Oh he's
a dreadful fellow!'

The raven, with his head very much on one side, and his bright eye
shining like a diamond, preserved a thoughtful silence for a few
seconds, and then replied in a voice so hoarse and distant, that it
seemed to come through his thick feathers rather than out of his mouth.

'Halloa, halloa, halloa! What's the matter here! Keep up your spirits.
Never say die. Bow wow wow. I'm a devil, I'm a devil, I'm a devil.
Hurrah!'--And then, as if exulting in his infernal character, he began
to whistle.

'I more than half believe he speaks the truth. Upon my word I do,'
said Varden. 'Do you see how he looks at me, as if he knew what I was
saying?'

To which the bird, balancing himself on tiptoe, as it were, and moving
his body up and down in a sort of grave dance, rejoined, 'I'm a devil,
I'm a devil, I'm a devil,' and flapped his wings against his sides as
if he were bursting with laughter. Barnaby clapped his hands, and fairly
rolled upon the ground in an ecstasy of delight.

'Strange companions, sir,' said the locksmith, shaking his head, and
looking from one to the other. 'The bird has all the wit.'

'Strange indeed!' said Edward, holding out his forefinger to the raven,
who, in acknowledgment of the attention, made a dive at it immediately
with his iron bill. 'Is he old?'

'A mere boy, sir,' replied the locksmith. 'A hundred and twenty, or
thereabouts. Call him down, Barnaby, my man.'

'Call him!' echoed Barnaby, sitting upright upon the floor, and staring
vacantly at Gabriel, as he thrust his hair back from his face. 'But who
can make him come! He calls me, and makes me go where he will. He goes
on before, and I follow. He's the master, and I'm the man. Is that the
truth, Grip?'

The raven gave a short, comfortable, confidential kind of croak;--a most
expressive croak, which seemed to say, 'You needn't let these fellows
into our secrets. We understand each other. It's all right.'

'I make HIM come?' cried Barnaby, pointing to the bird. 'Him, who never
goes to sleep, or so much as winks!--Why, any time of night, you may see
his eyes in my dark room, shining like two sparks. And every night, and
all night too, he's broad awake, talking to himself, thinking what he
shall do to-morrow, where we shall go, and what he shall steal, and
hide, and bury. I make HIM come! Ha ha ha!'

On second thoughts, the bird appeared disposed to come of himself. After
a short survey of the ground, and a few sidelong looks at the ceiling
and at everybody present in turn, he fluttered to the floor, and went
to Barnaby--not in a hop, or walk, or run, but in a pace like that of
a very particular gentleman with exceedingly tight boots on, trying to
walk fast over loose pebbles. Then, stepping into his extended hand,
and condescending to be held out at arm's length, he gave vent to a
succession of sounds, not unlike the drawing of some eight or ten dozen
of long corks, and again asserted his brimstone birth and parentage with
great distinctness.

The locksmith shook his head--perhaps in some doubt of the creature's
being really nothing but a bird--perhaps in pity for Barnaby, who by
this time had him in his arms, and was rolling about, with him, on the
ground. As he raised his eyes from the poor fellow he encountered those
of his mother, who had entered the room, and was looking on in silence.

She was quite white in the face, even to her lips, but had wholly
subdued her emotion, and wore her usual quiet look. Varden fancied as he
glanced at her that she shrunk from his eye; and that she busied herself
about the wounded gentleman to avoid him the better.

It was time he went to bed, she said. He was to be removed to his own
home on the morrow, and he had already exceeded his time for sitting up,
by a full hour. Acting on this hint, the locksmith prepared to take his
leave.

'By the bye,' said Edward, as he shook him by the hand, and looked from
him to Mrs Rudge and back again, 'what noise was that below? I heard
your voice in the midst of it, and should have inquired before, but our
other conversation drove it from my memory. What was it?'

The locksmith looked towards her, and bit his lip. She leant against the
chair, and bent her eyes upon the ground. Barnaby too--he was listening.

--'Some mad or drunken fellow, sir,' Varden at length made answer,
looking steadily at the widow as he spoke. 'He mistook the house, and
tried to force an entrance.'

She breathed more freely, but stood quite motionless. As the locksmith
said 'Good night,' and Barnaby caught up the candle to light him down
the stairs, she took it from him, and charged him--with more haste and
earnestness than so slight an occasion appeared to warrant--not to stir.
The raven followed them to satisfy himself that all was right below,
and when they reached the street-door, stood on the bottom stair drawing
corks out of number.

With a trembling hand she unfastened the chain and bolts, and turned
the key. As she had her hand upon the latch, the locksmith said in a low
voice,

'I have told a lie to-night, for your sake, Mary, and for the sake of
bygone times and old acquaintance, when I would scorn to do so for my
own. I hope I may have done no harm, or led to none. I can't help the
suspicions you have forced upon me, and I am loth, I tell you plainly,
to leave Mr Edward here. Take care he comes to no hurt. I doubt the
safety of this roof, and am glad he leaves it so soon. Now, let me go.'

For a moment she hid her face in her hands and wept; but resisting the
strong impulse which evidently moved her to reply, opened the door--no
wider than was sufficient for the passage of his body--and motioned him
away. As the locksmith stood upon the step, it was chained and locked
behind him, and the raven, in furtherance of these precautions, barked
like a lusty house-dog.

'In league with that ill-looking figure that might have fallen from a
gibbet--he listening and hiding here--Barnaby first upon the spot last
night--can she who has always borne so fair a name be guilty of such
crimes in secret!' said the locksmith, musing. 'Heaven forgive me if I
am wrong, and send me just thoughts; but she is poor, the temptation
may be great, and we daily hear of things as strange.--Ay, bark away, my
friend. If there's any wickedness going on, that raven's in it, I'll be
sworn.'


Chapter 7


Mrs Varden was a lady of what is commonly called an uncertain temper--a
phrase which being interpreted signifies a temper tolerably certain to
make everybody more or less uncomfortable. Thus it generally happened,
that when other people were merry, Mrs Varden was dull; and that
when other people were dull, Mrs Varden was disposed to be amazingly
cheerful. Indeed the worthy housewife was of such a capricious nature,
that she not only attained a higher pitch of genius than Macbeth, in
respect of her ability to be wise, amazed, temperate and furious,
loyal and neutral in an instant, but would sometimes ring the changes
backwards and forwards on all possible moods and flights in one short
quarter of an hour; performing, as it were, a kind of triple bob major
on the peal of instruments in the female belfry, with a skilfulness and
rapidity of execution that astonished all who heard her.

It had been observed in this good lady (who did not want for personal
attractions, being plump and buxom to look at, though like her
fair daughter, somewhat short in stature) that this uncertainty of
disposition strengthened and increased with her temporal prosperity; and
divers wise men and matrons, on friendly terms with the locksmith and
his family, even went so far as to assert, that a tumble down some
half-dozen rounds in the world's ladder--such as the breaking of the
bank in which her husband kept his money, or some little fall of that
kind--would be the making of her, and could hardly fail to render her
one of the most agreeable companions in existence. Whether they were
right or wrong in this conjecture, certain it is that minds, like
bodies, will often fall into a pimpled ill-conditioned state from
mere excess of comfort, and like them, are often successfully cured by
remedies in themselves very nauseous and unpalatable.

Mrs Varden's chief aider and abettor, and at the same time her principal
victim and object of wrath, was her single domestic servant, one Miss
Miggs; or as she was called, in conformity with those prejudices of
society which lop and top from poor hand-maidens all such genteel
excrescences--Miggs. This Miggs was a tall young lady, very much
addicted to pattens in private life; slender and shrewish, of a rather
uncomfortable figure, and though not absolutely ill-looking, of a sharp
and acid visage. As a general principle and abstract proposition, Miggs
held the male sex to be utterly contemptible and unworthy of notice;
to be fickle, false, base, sottish, inclined to perjury, and wholly
undeserving. When particularly exasperated against them (which, scandal
said, was when Sim Tappertit slighted her most) she was accustomed to
wish with great emphasis that the whole race of women could but die off,
in order that the men might be brought to know the real value of the
blessings by which they set so little store; nay, her feeling for her
order ran so high, that she sometimes declared, if she could only have
good security for a fair, round number--say ten thousand--of young
virgins following her example, she would, to spite mankind, hang, drown,
stab, or poison herself, with a joy past all expression.

It was the voice of Miggs that greeted the locksmith, when he knocked at
his own house, with a shrill cry of 'Who's there?'

'Me, girl, me,' returned Gabriel.

What, already, sir!' said Miggs, opening the door with a look of
surprise. 'We were just getting on our nightcaps to sit up,--me and
mistress. Oh, she has been SO bad!'

Miggs said this with an air of uncommon candour and concern; but the
parlour-door was standing open, and as Gabriel very well knew for whose
ears it was designed, he regarded her with anything but an approving
look as he passed in.

'Master's come home, mim,' cried Miggs, running before him into the
parlour. 'You was wrong, mim, and I was right. I thought he wouldn't
keep us up so late, two nights running, mim. Master's always considerate
so far. I'm so glad, mim, on your account. I'm a little'--here Miggs
simpered--'a little sleepy myself; I'll own it now, mim, though I said I
wasn't when you asked me. It ain't of no consequence, mim, of course.'

'You had better,' said the locksmith, who most devoutly wished that
Barnaby's raven was at Miggs's ankles, 'you had better get to bed at
once then.'

'Thanking you kindly, sir,' returned Miggs, 'I couldn't take my rest in
peace, nor fix my thoughts upon my prayers, otherways than that I knew
mistress was comfortable in her bed this night; by rights she ought to
have been there, hours ago.'

'You're talkative, mistress,' said Varden, pulling off his greatcoat,
and looking at her askew.

'Taking the hint, sir,' cried Miggs, with a flushed face, 'and thanking
you for it most kindly, I will make bold to say, that if I give offence
by having consideration for my mistress, I do not ask your pardon, but
am content to get myself into trouble and to be in suffering.'

Here Mrs Varden, who, with her countenance shrouded in a large nightcap,
had been all this time intent upon the Protestant Manual, looked round,
and acknowledged Miggs's championship by commanding her to hold her
tongue.

Every little bone in Miggs's throat and neck developed itself with a
spitefulness quite alarming, as she replied, 'Yes, mim, I will.'

'How do you find yourself now, my dear?' said the locksmith, taking a
chair near his wife (who had resumed her book), and rubbing his knees
hard as he made the inquiry.

'You're very anxious to know, an't you?' returned Mrs Varden, with
her eyes upon the print. 'You, that have not been near me all day, and
wouldn't have been if I was dying!'

'My dear Martha--' said Gabriel.

Mrs Varden turned over to the next page; then went back again to the
bottom line over leaf to be quite sure of the last words; and then went
on reading with an appearance of the deepest interest and study.

'My dear Martha,' said the locksmith, 'how can you say such things,
when you know you don't mean them? If you were dying! Why, if there was
anything serious the matter with you, Martha, shouldn't I be in constant
attendance upon you?'

'Yes!' cried Mrs Varden, bursting into tears, 'yes, you would. I don't
doubt it, Varden. Certainly you would. That's as much as to tell me that
you would be hovering round me like a vulture, waiting till the breath
was out of my body, that you might go and marry somebody else.'

Miggs groaned in sympathy--a little short groan, checked in its birth,
and changed into a cough. It seemed to say, 'I can't help it. It's wrung
from me by the dreadful brutality of that monster master.'

'But you'll break my heart one of these days,' added Mrs Varden, with
more resignation, 'and then we shall both be happy. My only desire is
to see Dolly comfortably settled, and when she is, you may settle ME as
soon as you like.'

'Ah!' cried Miggs--and coughed again.

Poor Gabriel twisted his wig about in silence for a long time, and then
said mildly, 'Has Dolly gone to bed?'

'Your master speaks to you,' said Mrs Varden, looking sternly over her
shoulder at Miss Miggs in waiting.

'No, my dear, I spoke to you,' suggested the locksmith.

'Did you hear me, Miggs?' cried the obdurate lady, stamping her foot
upon the ground. 'YOU are beginning to despise me now, are you? But this
is example!'

At this cruel rebuke, Miggs, whose tears were always ready, for large
or small parties, on the shortest notice and the most reasonable terms,
fell a crying violently; holding both her hands tight upon her heart
meanwhile, as if nothing less would prevent its splitting into small
fragments. Mrs Varden, who likewise possessed that faculty in high
perfection, wept too, against Miggs; and with such effect that Miggs
gave in after a time, and, except for an occasional sob, which seemed to
threaten some remote intention of breaking out again, left her mistress
in possession of the field. Her superiority being thoroughly asserted,
that lady soon desisted likewise, and fell into a quiet melancholy.

The relief was so great, and the fatiguing occurrences of last night so
completely overpowered the locksmith, that he nodded in his chair, and
would doubtless have slept there all night, but for the voice of Mrs
Varden, which, after a pause of some five minutes, awoke him with a
start.

'If I am ever,' said Mrs V.--not scolding, but in a sort of monotonous
remonstrance--'in spirits, if I am ever cheerful, if I am ever more than
usually disposed to be talkative and comfortable, this is the way I am
treated.'

'Such spirits as you was in too, mim, but half an hour ago!' cried
Miggs. 'I never see such company!'

'Because,' said Mrs Varden, 'because I never interfere or interrupt;
because I never question where anybody comes or goes; because my whole
mind and soul is bent on saving where I can save, and labouring in this
house;--therefore, they try me as they do.'

'Martha,' urged the locksmith, endeavouring to look as wakeful as
possible, 'what is it you complain of? I really came home with every
wish and desire to be happy. I did, indeed.'

'What do I complain of!' retorted his wife. 'Is it a chilling thing to
have one's husband sulking and falling asleep directly he comes home--to
have him freezing all one's warm-heartedness, and throwing cold water
over the fireside? Is it natural, when I know he went out upon a matter
in which I am as much interested as anybody can be, that I should wish
to know all that has happened, or that he should tell me without my
begging and praying him to do it? Is that natural, or is it not?'

'I am very sorry, Martha,' said the good-natured locksmith. 'I was
really afraid you were not disposed to talk pleasantly; I'll tell you
everything; I shall only be too glad, my dear.'

'No, Varden,' returned his wife, rising with dignity. 'I dare say--thank
you! I'm not a child to be corrected one minute and petted the next--I'm
a little too old for that, Varden. Miggs, carry the light.--YOU can be
cheerful, Miggs, at least.'

Miggs, who, to this moment, had been in the very depths of compassionate
despondency, passed instantly into the liveliest state conceivable,
and tossing her head as she glanced towards the locksmith, bore off her
mistress and the light together.

'Now, who would think,' thought Varden, shrugging his shoulders and
drawing his chair nearer to the fire, 'that that woman could ever be
pleasant and agreeable? And yet she can be. Well, well, all of us have
our faults. I'll not be hard upon hers. We have been man and wife too
long for that.'

He dozed again--not the less pleasantly, perhaps, for his hearty temper.
While his eyes were closed, the door leading to the upper stairs was
partially opened; and a head appeared, which, at sight of him, hastily
drew back again.

'I wish,' murmured Gabriel, waking at the noise, and looking round
the room, 'I wish somebody would marry Miggs. But that's impossible! I
wonder whether there's any madman alive, who would marry Miggs!'

This was such a vast speculation that he fell into a doze again, and
slept until the fire was quite burnt out. At last he roused himself; and
having double-locked the street-door according to custom, and put the
key in his pocket, went off to bed.

He had not left the room in darkness many minutes, when the head again
appeared, and Sim Tappertit entered, bearing in his hand a little lamp.

'What the devil business has he to stop up so late!' muttered Sim,
passing into the workshop, and setting it down upon the forge. 'Here's
half the night gone already. There's only one good that has ever come to
me, out of this cursed old rusty mechanical trade, and that's this piece
of ironmongery, upon my soul!'

As he spoke, he drew from the right hand, or rather right leg pocket of
his smalls, a clumsy large-sized key, which he inserted cautiously in
the lock his master had secured, and softly opened the door. That done,
he replaced his piece of secret workmanship in his pocket; and leaving
the lamp burning, and closing the door carefully and without noise,
stole out into the street--as little suspected by the locksmith in his
sound deep sleep, as by Barnaby himself in his phantom-haunted dreams.


Chapter 8


Clear of the locksmith's house, Sim Tappertit laid aside his cautious
manner, and assuming in its stead that of a ruffling, swaggering, roving
blade, who would rather kill a man than otherwise, and eat him too if
needful, made the best of his way along the darkened streets.

Half pausing for an instant now and then to smite his pocket and assure
himself of the safety of his master key, he hurried on to Barbican, and
turning into one of the narrowest of the narrow streets which diverged
from that centre, slackened his pace and wiped his heated brow, as if
the termination of his walk were near at hand.

It was not a very choice spot for midnight expeditions, being in truth
one of more than questionable character, and of an appearance by no
means inviting. From the main street he had entered, itself little
better than an alley, a low-browed doorway led into a blind court, or
yard, profoundly dark, unpaved, and reeking with stagnant odours. Into
this ill-favoured pit, the locksmith's vagrant 'prentice groped his way;
and stopping at a house from whose defaced and rotten front the rude
effigy of a bottle swung to and fro like some gibbeted malefactor,
struck thrice upon an iron grating with his foot. After listening in
vain for some response to his signal, Mr Tappertit became impatient, and
struck the grating thrice again.

A further delay ensued, but it was not of long duration. The ground
seemed to open at his feet, and a ragged head appeared.

'Is that the captain?' said a voice as ragged as the head.

'Yes,' replied Mr Tappertit haughtily, descending as he spoke, 'who
should it be?'

'It's so late, we gave you up,' returned the voice, as its owner stopped
to shut and fasten the grating. 'You're late, sir.'

'Lead on,' said Mr Tappertit, with a gloomy majesty, 'and make remarks
when I require you. Forward!'

This latter word of command was perhaps somewhat theatrical and
unnecessary, inasmuch as the descent was by a very narrow, steep, and
slippery flight of steps, and any rashness or departure from the beaten
track must have ended in a yawning water-butt. But Mr Tappertit being,
like some other great commanders, favourable to strong effects, and
personal display, cried 'Forward!' again, in the hoarsest voice he could
assume; and led the way, with folded arms and knitted brows, to the
cellar down below, where there was a small copper fixed in one corner,
a chair or two, a form and table, a glimmering fire, and a truckle-bed,
covered with a ragged patchwork rug.

'Welcome, noble captain!' cried a lanky figure, rising as from a nap.

The captain nodded. Then, throwing off his outer coat, he stood composed
in all his dignity, and eyed his follower over.

'What news to-night?' he asked, when he had looked into his very soul.

'Nothing particular,' replied the other, stretching himself--and he was
so long already that it was quite alarming to see him do it--'how come
you to be so late?'

'No matter,' was all the captain deigned to say in answer. 'Is the room
prepared?'

'It is,' replied the follower.

'The comrade--is he here?'

'Yes. And a sprinkling of the others--you hear 'em?'

'Playing skittles!' said the captain moodily. 'Light-hearted revellers!'

There was no doubt respecting the particular amusement in which these
heedless spirits were indulging, for even in the close and stifling
atmosphere of the vault, the noise sounded like distant thunder. It
certainly appeared, at first sight, a singular spot to choose, for that
or any other purpose of relaxation, if the other cellars answered to
the one in which this brief colloquy took place; for the floors were of
sodden earth, the walls and roof of damp bare brick tapestried with
the tracks of snails and slugs; the air was sickening, tainted, and
offensive. It seemed, from one strong flavour which was uppermost among
the various odours of the place, that it had, at no very distant period,
been used as a storehouse for cheeses; a circumstance which, while it
accounted for the greasy moisture that hung about it, was agreeably
suggestive of rats. It was naturally damp besides, and little trees of
fungus sprung from every mouldering corner.

The proprietor of this charming retreat, and owner of the ragged head
before mentioned--for he wore an old tie-wig as bare and frowzy as a
stunted hearth-broom--had by this time joined them; and stood a little
apart, rubbing his hands, wagging his hoary bristled chin, and smiling
in silence. His eyes were closed; but had they been wide open, it would
have been easy to tell, from the attentive expression of the face he
turned towards them--pale and unwholesome as might be expected in one
of his underground existence--and from a certain anxious raising and
quivering of the lids, that he was blind.

'Even Stagg hath been asleep,' said the long comrade, nodding towards
this person.

'Sound, captain, sound!' cried the blind man; 'what does my noble
captain drink--is it brandy, rum, usquebaugh? Is it soaked gunpowder, or
blazing oil? Give it a name, heart of oak, and we'd get it for you, if
it was wine from a bishop's cellar, or melted gold from King George's
mint.'

'See,' said Mr Tappertit haughtily, 'that it's something strong, and
comes quick; and so long as you take care of that, you may bring it from
the devil's cellar, if you like.'

'Boldly said, noble captain!' rejoined the blind man. 'Spoken like the
'Prentices' Glory. Ha, ha! From the devil's cellar! A brave joke! The
captain joketh. Ha, ha, ha!'

'I'll tell you what, my fine feller,' said Mr Tappertit, eyeing the
host over as he walked to a closet, and took out a bottle and glass as
carelessly as if he had been in full possession of his sight, 'if you
make that row, you'll find that the captain's very far from joking, and
so I tell you.'

'He's got his eyes on me!' cried Stagg, stopping short on his way back,
and affecting to screen his face with the bottle. 'I feel 'em though I
can't see 'em. Take 'em off, noble captain. Remove 'em, for they pierce
like gimlets.'

Mr Tappertit smiled grimly at his comrade; and twisting out one more
look--a kind of ocular screw--under the influence of which the blind man
feigned to undergo great anguish and torture, bade him, in a softened
tone, approach, and hold his peace.

'I obey you, captain,' cried Stagg, drawing close to him and filling
out a bumper without spilling a drop, by reason that he held his little
finger at the brim of the glass, and stopped at the instant the liquor
touched it, 'drink, noble governor. Death to all masters, life to all
'prentices, and love to all fair damsels. Drink, brave general, and warm
your gallant heart!'

Mr Tappertit condescended to take the glass from his outstretched hand.
Stagg then dropped on one knee, and gently smoothed the calves of his
legs, with an air of humble admiration.

'That I had but eyes!' he cried, 'to behold my captain's symmetrical
proportions! That I had but eyes, to look upon these twin invaders of
domestic peace!'

'Get out!' said Mr Tappertit, glancing downward at his favourite limbs.
'Go along, will you, Stagg!'

'When I touch my own afterwards,' cried the host, smiting them
reproachfully, 'I hate 'em. Comparatively speaking, they've no more
shape than wooden legs, beside these models of my noble captain's.'

'Yours!' exclaimed Mr Tappertit. 'No, I should think not. Don't talk
about those precious old toothpicks in the same breath with mine; that's
rather too much. Here. Take the glass. Benjamin. Lead on. To business!'

With these words, he folded his arms again; and frowning with a sullen
majesty, passed with his companion through a little door at the upper
end of the cellar, and disappeared; leaving Stagg to his private
meditations.

The vault they entered, strewn with sawdust and dimly lighted, was
between the outer one from which they had just come, and that in which
the skittle-players were diverting themselves; as was manifested by
the increased noise and clamour of tongues, which was suddenly stopped,
however, and replaced by a dead silence, at a signal from the long
comrade. Then, this young gentleman, going to a little cupboard,
returned with a thigh-bone, which in former times must have been part
and parcel of some individual at least as long as himself, and placed
the same in the hands of Mr Tappertit; who, receiving it as a sceptre
and staff of authority, cocked his three-cornered hat fiercely on the
top of his head, and mounted a large table, whereon a chair of state,
cheerfully ornamented with a couple of skulls, was placed ready for his
reception.

He had no sooner assumed this position, than another young gentleman
appeared, bearing in his arms a huge clasped book, who made him a
profound obeisance, and delivering it to the long comrade, advanced to
the table, and turning his back upon it, stood there Atlas-wise. Then,
the long comrade got upon the table too; and seating himself in a lower
chair than Mr Tappertit's, with much state and ceremony, placed the
large book on the shoulders of their mute companion as deliberately as
if he had been a wooden desk, and prepared to make entries therein with
a pen of corresponding size.

When the long comrade had made these preparations, he looked towards Mr
Tappertit; and Mr Tappertit, flourishing the bone, knocked nine times
therewith upon one of the skulls. At the ninth stroke, a third young
gentleman emerged from the door leading to the skittle ground, and
bowing low, awaited his commands.

'Prentice!' said the mighty captain, 'who waits without?'

The 'prentice made answer that a stranger was in attendance, who claimed
admission into that secret society of 'Prentice Knights, and a free
participation in their rights, privileges, and immunities. Thereupon
Mr Tappertit flourished the bone again, and giving the other skull a
prodigious rap on the nose, exclaimed 'Admit him!' At these dread words
the 'prentice bowed once more, and so withdrew as he had come.

There soon appeared at the same door, two other 'prentices, having
between them a third, whose eyes were bandaged, and who was attired in a
bag-wig, and a broad-skirted coat, trimmed with tarnished lace; and who
was girded with a sword, in compliance with the laws of the Institution
regulating the introduction of candidates, which required them to
assume this courtly dress, and kept it constantly in lavender, for
their convenience. One of the conductors of this novice held a rusty
blunderbuss pointed towards his ear, and the other a very ancient
sabre, with which he carved imaginary offenders as he came along in a
sanguinary and anatomical manner.

As this silent group advanced, Mr Tappertit fixed his hat upon his head.
The novice then laid his hand upon his breast and bent before him. When
he had humbled himself sufficiently, the captain ordered the bandage to
be removed, and proceeded to eye him over.

'Ha!' said the captain, thoughtfully, when he had concluded this ordeal.
'Proceed.'

The long comrade read aloud as follows:--'Mark Gilbert. Age, nineteen.
Bound to Thomas Curzon, hosier, Golden Fleece, Aldgate. Loves Curzon's
daughter. Cannot say that Curzon's daughter loves him. Should think it
probable. Curzon pulled his ears last Tuesday week.'

'How!' cried the captain, starting.

'For looking at his daughter, please you,' said the novice.

'Write Curzon down, Denounced,' said the captain. 'Put a black cross
against the name of Curzon.'

'So please you,' said the novice, 'that's not the worst--he calls his
'prentice idle dog, and stops his beer unless he works to his liking. He
gives Dutch cheese, too, eating Cheshire, sir, himself; and Sundays out,
are only once a month.'

'This,' said Mr Tappert gravely, 'is a flagrant case. Put two black
crosses to the name of Curzon.'

'If the society,' said the novice, who was an ill-looking, one-sided,
shambling lad, with sunken eyes set close together in his head--'if the
society would burn his house down--for he's not insured--or beat him
as he comes home from his club at night, or help me to carry off his
daughter, and marry her at the Fleet, whether she gave consent or no--'

Mr Tappertit waved his grizzly truncheon as an admonition to him not to
interrupt, and ordered three black crosses to the name of Curzon.

'Which means,' he said in gracious explanation, 'vengeance, complete and
terrible. 'Prentice, do you love the Constitution?'

To which the novice (being to that end instructed by his attendant
sponsors) replied 'I do!'

'The Church, the State, and everything established--but the masters?'
quoth the captain.

Again the novice said 'I do.'

Having said it, he listened meekly to the captain, who in an address
prepared for such occasions, told him how that under that same
Constitution (which was kept in a strong box somewhere, but where
exactly he could not find out, or he would have endeavoured to procure a
copy of it), the 'prentices had, in times gone by, had frequent holidays
of right, broken people's heads by scores, defied their masters, nay,
even achieved some glorious murders in the streets, which privileges
had gradually been wrested from them, and in all which noble aspirations
they were now restrained; how the degrading checks imposed upon them
were unquestionably attributable to the innovating spirit of the times,
and how they united therefore to resist all change, except such change
as would restore those good old English customs, by which they would
stand or fall. After illustrating the wisdom of going backward, by
reference to that sagacious fish, the crab, and the not unfrequent
practice of the mule and donkey, he described their general objects;
which were briefly vengeance on their Tyrant Masters (of whose grievous
and insupportable oppression no 'prentice could entertain a moment's
doubt) and the restoration, as aforesaid, of their ancient rights and
holidays; for neither of which objects were they now quite ripe, being
barely twenty strong, but which they pledged themselves to pursue with
fire and sword when needful. Then he described the oath which every
member of that small remnant of a noble body took, and which was of a
dreadful and impressive kind; binding him, at the bidding of his chief,
to resist and obstruct the Lord Mayor, sword-bearer, and chaplain; to
despise the authority of the sheriffs; and to hold the court of aldermen
as nought; but not on any account, in case the fulness of time should
bring a general rising of 'prentices, to damage or in any way disfigure
Temple Bar, which was strictly constitutional and always to be
approached with reverence. Having gone over these several heads with
great eloquence and force, and having further informed the novice that
this society had its origin in his own teeming brain, stimulated by a
swelling sense of wrong and outrage, Mr Tappertit demanded whether he
had strength of heart to take the mighty pledge required, or whether he
would withdraw while retreat was yet in his power.

To this the novice made rejoinder, that he would take the vow, though
it should choke him; and it was accordingly administered with many
impressive circumstances, among which the lighting up of the two skulls
with a candle-end inside of each, and a great many flourishes with
the bone, were chiefly conspicuous; not to mention a variety of grave
exercises with the blunderbuss and sabre, and some dismal groaning by
unseen 'prentices without. All these dark and direful ceremonies
being at length completed, the table was put aside, the chair of state
removed, the sceptre locked up in its usual cupboard, the doors of
communication between the three cellars thrown freely open, and the
'Prentice Knights resigned themselves to merriment.

But Mr Tappertit, who had a soul above the vulgar herd, and who, on
account of his greatness, could only afford to be merry now and then,
threw himself on a bench with the air of a man who was faint with
dignity. He looked with an indifferent eye, alike on skittles, cards,
and dice, thinking only of the locksmith's daughter, and the base
degenerate days on which he had fallen.

'My noble captain neither games, nor sings, nor dances,' said his host,
taking a seat beside him. 'Drink, gallant general!'

Mr Tappertit drained the proffered goblet to the dregs; then thrust
his hands into his pockets, and with a lowering visage walked among the
skittles, while his followers (such is the influence of superior genius)
restrained the ardent ball, and held his little shins in dumb respect.

'If I had been born a corsair or a pirate, a brigand, genteel highwayman
or patriot--and they're the same thing,' thought Mr Tappertit, musing
among the nine-pins, 'I should have been all right. But to drag out a
ignoble existence unbeknown to mankind in general--patience! I will be
famous yet. A voice within me keeps on whispering Greatness. I shall
burst out one of these days, and when I do, what power can keep me down?
I feel my soul getting into my head at the idea. More drink there!'

'The novice,' pursued Mr Tappertit, not exactly in a voice of thunder,
for his tones, to say the truth were rather cracked and shrill--but very
impressively, notwithstanding--'where is he?'

'Here, noble captain!' cried Stagg. 'One stands beside me who I feel is
a stranger.'

'Have you,' said Mr Tappertit, letting his gaze fall on the party
indicated, who was indeed the new knight, by this time restored to his
own apparel; 'Have you the impression of your street-door key in wax?'

The long comrade anticipated the reply, by producing it from the shelf
on which it had been deposited.

'Good,' said Mr Tappertit, scrutinising it attentively, while a
breathless silence reigned around; for he had constructed secret
door-keys for the whole society, and perhaps owed something of his
influence to that mean and trivial circumstance--on such slight
accidents do even men of mind depend!--'This is easily made. Come
hither, friend.'

With that, he beckoned the new knight apart, and putting the pattern in
his pocket, motioned to him to walk by his side.

'And so,' he said, when they had taken a few turns up and down, you--you
love your master's daughter?'

'I do,' said the 'prentice. 'Honour bright. No chaff, you know.'

'Have you,' rejoined Mr Tappertit, catching him by the wrist, and
giving him a look which would have been expressive of the most deadly
malevolence, but for an accidental hiccup that rather interfered with
it; 'have you a--a rival?'

'Not as I know on,' replied the 'prentice.

'If you had now--' said Mr Tappertit--'what would you--eh?--'

The 'prentice looked fierce and clenched his fists.

'It is enough,' cried Mr Tappertit hastily, 'we understand each other.
We are observed. I thank you.'

So saying, he cast him off again; and calling the long comrade aside
after taking a few hasty turns by himself, bade him immediately write
and post against the wall, a notice, proscribing one Joseph Willet
(commonly known as Joe) of Chigwell; forbidding all 'Prentice Knights
to succour, comfort, or hold communion with him; and requiring them,
on pain of excommunication, to molest, hurt, wrong, annoy, and pick
quarrels with the said Joseph, whensoever and wheresoever they, or any
of them, should happen to encounter him.

Having relieved his mind by this energetic proceeding, he condescended
to approach the festive board, and warming by degrees, at length deigned
to preside, and even to enchant the company with a song. After this,
he rose to such a pitch as to consent to regale the society with a
hornpipe, which he actually performed to the music of a fiddle (played
by an ingenious member) with such surpassing agility and brilliancy of
execution, that the spectators could not be sufficiently enthusiastic in
their admiration; and their host protested, with tears in his eyes, that
he had never truly felt his blindness until that moment.

But the host withdrawing--probably to weep in secret--soon returned with
the information that it wanted little more than an hour of day, and that
all the cocks in Barbican had already begun to crow, as if their lives
depended on it. At this intelligence, the 'Prentice Knights arose in
haste, and marshalling into a line, filed off one by one and dispersed
with all speed to their several homes, leaving their leader to pass the
grating last.

'Good night, noble captain,' whispered the blind man as he held it open
for his passage out; 'Farewell, brave general. Bye, bye, illustrious
commander. Good luck go with you for a--conceited, bragging,
empty-headed, duck-legged idiot.'

With which parting words, coolly added as he listened to his receding
footsteps and locked the grate upon himself, he descended the steps,
and lighting the fire below the little copper, prepared, without
any assistance, for his daily occupation; which was to retail at the
area-head above pennyworths of broth and soup, and savoury puddings,
compounded of such scraps as were to be bought in the heap for the least
money at Fleet Market in the evening time; and for the sale of which
he had need to have depended chiefly on his private connection, for the
court had no thoroughfare, and was not that kind of place in which
many people were likely to take the air, or to frequent as an agreeable
promenade.


Chapter 9


Chronicler's are privileged to enter where they list, to come and go
through keyholes, to ride upon the wind, to overcome, in their soarings
up and down, all obstacles of distance, time, and place. Thrice blessed
be this last consideration, since it enables us to follow the disdainful
Miggs even into the sanctity of her chamber, and to hold her in sweet
companionship through the dreary watches of the night!

Miss Miggs, having undone her mistress, as she phrased it (which means,
assisted to undress her), and having seen her comfortably to bed in
the back room on the first floor, withdrew to her own apartment, in
the attic story. Notwithstanding her declaration in the locksmith's
presence, she was in no mood for sleep; so, putting her light upon the
table and withdrawing the little window curtain, she gazed out pensively
at the wild night sky.

Perhaps she wondered what star was destined for her habitation when
she had run her little course below; perhaps speculated which of those
glimmering spheres might be the natal orb of Mr Tappertit; perhaps
marvelled how they could gaze down on that perfidious creature, man, and
not sicken and turn green as chemists' lamps; perhaps thought of nothing
in particular. Whatever she thought about, there she sat, until her
attention, alive to anything connected with the insinuating 'prentice,
was attracted by a noise in the next room to her own--his room; the room
in which he slept, and dreamed--it might be, sometimes dreamed of her.

That he was not dreaming now, unless he was taking a walk in his sleep,
was clear, for every now and then there came a shuffling noise, as
though he were engaged in polishing the whitewashed wall; then a gentle
creaking of his door; then the faintest indication of his stealthy
footsteps on the landing-place outside. Noting this latter circumstance,
Miss Miggs turned pale and shuddered, as mistrusting his intentions; and
more than once exclaimed, below her breath, 'Oh! what a Providence it
is, as I am bolted in!'--which, owing doubtless to her alarm, was a
confusion of ideas on her part between a bolt and its use; for though
there was one on the door, it was not fastened.

Miss Miggs's sense of hearing, however, having as sharp an edge as her
temper, and being of the same snappish and suspicious kind, very soon
informed her that the footsteps passed her door, and appeared to have
some object quite separate and disconnected from herself. At this
discovery she became more alarmed than ever, and was about to give
utterance to those cries of 'Thieves!' and 'Murder!' which she had
hitherto restrained, when it occurred to her to look softly out, and see
that her fears had some good palpable foundation.

Looking out accordingly, and stretching her neck over the handrail,
she descried, to her great amazement, Mr Tappertit completely dressed,
stealing downstairs, one step at a time, with his shoes in one hand
and a lamp in the other. Following him with her eyes, and going down a
little way herself to get the better of an intervening angle, she beheld
him thrust his head in at the parlour-door, draw it back again with
great swiftness, and immediately begin a retreat upstairs with all
possible expedition.

'Here's mysteries!' said the damsel, when she was safe in her own room
again, quite out of breath. 'Oh, gracious, here's mysteries!'

The prospect of finding anybody out in anything, would have kept Miss
Miggs awake under the influence of henbane. Presently, she heard the
step again, as she would have done if it had been that of a feather
endowed with motion and walking down on tiptoe. Then gliding out as
before, she again beheld the retreating figure of the 'prentice; again
he looked cautiously in at the parlour-door, but this time instead of
retreating, he passed in and disappeared.

Miggs was back in her room, and had her head out of the window, before
an elderly gentleman could have winked and recovered from it. Out he
came at the street-door, shut it carefully behind him, tried it with
his knee, and swaggered off, putting something in his pocket as he
went along. At this spectacle Miggs cried 'Gracious!' again, and then
'Goodness gracious!' and then 'Goodness gracious me!' and then, candle
in hand, went downstairs as he had done. Coming to the workshop, she saw
the lamp burning on the forge, and everything as Sim had left it.

'Why I wish I may only have a walking funeral, and never be buried
decent with a mourning-coach and feathers, if the boy hasn't been and
made a key for his own self!' cried Miggs. 'Oh the little villain!'

This conclusion was not arrived at without consideration, and much
peeping and peering about; nor was it unassisted by the recollection
that she had on several occasions come upon the 'prentice suddenly,
and found him busy at some mysterious occupation. Lest the fact of Miss
Miggs calling him, on whom she stooped to cast a favourable eye, a
boy, should create surprise in any breast, it may be observed that she
invariably affected to regard all male bipeds under thirty as mere chits
and infants; which phenomenon is not unusual in ladies of Miss Miggs's
temper, and is indeed generally found to be the associate of such
indomitable and savage virtue.

Miss Miggs deliberated within herself for some little time, looking hard
at the shop-door while she did so, as though her eyes and thoughts were
both upon it; and then, taking a sheet of paper from a drawer, twisted
it into a long thin spiral tube. Having filled this instrument with a
quantity of small coal-dust from the forge, she approached the door,
and dropping on one knee before it, dexterously blew into the keyhole as
much of these fine ashes as the lock would hold. When she had filled it
to the brim in a very workmanlike and skilful manner, she crept upstairs
again, and chuckled as she went.

'There!' cried Miggs, rubbing her hands, 'now let's see whether you
won't be glad to take some notice of me, mister. He, he, he! You'll have
eyes for somebody besides Miss Dolly now, I think. A fat-faced puss she
is, as ever I come across!'

As she uttered this criticism, she glanced approvingly at her small
mirror, as who should say, I thank my stars that can't be said of
me!--as it certainly could not; for Miss Miggs's style of beauty was of
that kind which Mr Tappertit himself had not inaptly termed, in private,
'scraggy.'

'I don't go to bed this night!' said Miggs, wrapping herself in a shawl,
and drawing a couple of chairs near the window, flouncing down upon
one, and putting her feet upon the other, 'till you come home, my lad. I
wouldn't,' said Miggs viciously, 'no, not for five-and-forty pound!'

With that, and with an expression of face in which a great number of
opposite ingredients, such as mischief, cunning, malice, triumph,
and patient expectation, were all mixed up together in a kind of
physiognomical punch, Miss Miggs composed herself to wait and listen,
like some fair ogress who had set a trap and was watching for a nibble
from a plump young traveller.

She sat there, with perfect composure, all night. At length, just upon
break of day, there was a footstep in the street, and presently she
could hear Mr Tappertit stop at the door. Then she could make out that
he tried his key--that he was blowing into it--that he knocked it on the
nearest post to beat the dust out--that he took it under a lamp to look
at it--that he poked bits of stick into the lock to clear it--that
he peeped into the keyhole, first with one eye, and then with the
other--that he tried the key again--that he couldn't turn it, and what
was worse, couldn't get it out--that he bent it--that then it was much
less disposed to come out than before--that he gave it a mighty twist
and a great pull, and then it came out so suddenly that he staggered
backwards--that he kicked the door--that he shook it--finally, that he
smote his forehead, and sat down on the step in despair.

When this crisis had arrived, Miss Miggs, affecting to be exhausted
with terror, and to cling to the window-sill for support, put out her
nightcap, and demanded in a faint voice who was there.

Mr Tappertit cried 'Hush!' and, backing to the road, exhorted her in
frenzied pantomime to secrecy and silence.

'Tell me one thing,' said Miggs. 'Is it thieves?'

'No--no--no!' cried Mr Tappertit.

'Then,' said Miggs, more faintly than before, 'it's fire. Where is it,
sir? It's near this room, I know. I've a good conscience, sir, and would
much rather die than go down a ladder. All I wish is, respecting my love
to my married sister, Golden Lion Court, number twenty-sivin, second
bell-handle on the right-hand door-post.'

'Miggs!' cried Mr Tappertit, 'don't you know me? Sim, you know--Sim--'

'Oh! what about him!' cried Miggs, clasping her hands. 'Is he in any
danger? Is he in the midst of flames and blazes! Oh gracious, gracious!'

'Why I'm here, an't I?' rejoined Mr Tappertit, knocking himself on the
breast. 'Don't you see me? What a fool you are, Miggs!'

'There!' cried Miggs, unmindful of this compliment. 'Why--so
it--Goodness, what is the meaning of--If you please, mim, here's--'

'No, no!' cried Mr Tappertit, standing on tiptoe, as if by that means
he, in the street, were any nearer being able to stop the mouth of Miggs
in the garret. 'Don't!--I've been out without leave, and something or
another's the matter with the lock. Come down, and undo the shop window,
that I may get in that way.'

'I dursn't do it, Simmun,' cried Miggs--for that was her pronunciation
of his Christian name. 'I dursn't do it, indeed. You know as well as
anybody, how particular I am. And to come down in the dead of night,
when the house is wrapped in slumbers and weiled in obscurity.' And
there she stopped and shivered, for her modesty caught cold at the very
thought.

'But Miggs,' cried Mr Tappertit, getting under the lamp, that she might
see his eyes. 'My darling Miggs--'

Miggs screamed slightly.

'--That I love so much, and never can help thinking of,' and it
is impossible to describe the use he made of his eyes when he said
this--'do--for my sake, do.'

'Oh Simmun,' cried Miggs, 'this is worse than all. I know if I come
down, you'll go, and--'

'And what, my precious?' said Mr Tappertit.

'And try,' said Miggs, hysterically, 'to kiss me, or some such
dreadfulness; I know you will!'

'I swear I won't,' said Mr Tappertit, with remarkable earnestness. 'Upon
my soul I won't. It's getting broad day, and the watchman's waking
up. Angelic Miggs! If you'll only come and let me in, I promise you
faithfully and truly I won't.'

Miss Miggs, whose gentle heart was touched, did not wait for the oath
(knowing how strong the temptation was, and fearing he might forswear
himself), but tripped lightly down the stairs, and with her own fair
hands drew back the rough fastenings of the workshop window. Having
helped the wayward 'prentice in, she faintly articulated the words
'Simmun is safe!' and yielding to her woman's nature, immediately became
insensible.

'I knew I should quench her,' said Sim, rather embarrassed by this
circumstance. 'Of course I was certain it would come to this, but there
was nothing else to be done--if I hadn't eyed her over, she wouldn't
have come down. Here. Keep up a minute, Miggs. What a slippery figure
she is! There's no holding her, comfortably. Do keep up a minute, Miggs,
will you?'

As Miggs, however, was deaf to all entreaties, Mr Tappertit leant her
against the wall as one might dispose of a walking-stick or umbrella,
until he had secured the window, when he took her in his arms again,
and, in short stages and with great difficulty--arising from her being
tall and his being short, and perhaps in some degree from that peculiar
physical conformation on which he had already remarked--carried her
upstairs, and planting her, in the same umbrella and walking-stick
fashion, just inside her own door, left her to her repose.

'He may be as cool as he likes,' said Miss Miggs, recovering as soon
as she was left alone; 'but I'm in his confidence and he can't help
himself, nor couldn't if he was twenty Simmunses!'


Chapter 10


It was on one of those mornings, common in early spring, when the year,
fickle and changeable in its youth like all other created things, is
undecided whether to step backward into winter or forward into summer,
and in its uncertainty inclines now to the one and now to the other, and
now to both at once--wooing summer in the sunshine, and lingering still
with winter in the shade--it was, in short, on one of those mornings,
when it is hot and cold, wet and dry, bright and lowering, sad and
cheerful, withering and genial, in the compass of one short hour, that
old John Willet, who was dropping asleep over the copper boiler, was
roused by the sound of a horse's feet, and glancing out at window,
beheld a traveller of goodly promise, checking his bridle at the Maypole
door.

He was none of your flippant young fellows, who would call for a tankard
of mulled ale, and make themselves as much at home as if they had
ordered a hogshead of wine; none of your audacious young swaggerers, who
would even penetrate into the bar--that solemn sanctuary--and, smiting
old John upon the back, inquire if there was never a pretty girl in the
house, and where he hid his little chambermaids, with a hundred other
impertinences of that nature; none of your free-and-easy companions, who
would scrape their boots upon the firedogs in the common room, and
be not at all particular on the subject of spittoons; none of your
unconscionable blades, requiring impossible chops, and taking unheard-of
pickles for granted. He was a staid, grave, placid gentleman, something
past the prime of life, yet upright in his carriage, for all that, and
slim as a greyhound. He was well-mounted upon a sturdy chestnut cob, and
had the graceful seat of an experienced horseman; while his riding gear,
though free from such fopperies as were then in vogue, was handsome and
well chosen. He wore a riding-coat of a somewhat brighter green than
might have been expected to suit the taste of a gentleman of his years,
with a short, black velvet cape, and laced pocket-holes and cuffs, all
of a jaunty fashion; his linen, too, was of the finest kind, worked in a
rich pattern at the wrists and throat, and scrupulously white. Although
he seemed, judging from the mud he had picked up on the way, to have
come from London, his horse was as smooth and cool as his own iron-grey
periwig and pigtail. Neither man nor beast had turned a single hair; and
saving for his soiled skirts and spatter-dashes, this gentleman, with
his blooming face, white teeth, exactly-ordered dress, and perfect
calmness, might have come from making an elaborate and leisurely toilet,
to sit for an equestrian portrait at old John Willet's gate.

It must not be supposed that John observed these several characteristics
by other than very slow degrees, or that he took in more than half a one
at a time, or that he even made up his mind upon that, without a great
deal of very serious consideration. Indeed, if he had been distracted in
the first instance by questionings and orders, it would have taken him
at the least a fortnight to have noted what is here set down; but it
happened that the gentleman, being struck with the old house, or with
the plump pigeons which were skimming and curtseying about it, or with
the tall maypole, on the top of which a weathercock, which had been out
of order for fifteen years, performed a perpetual walk to the music of
its own creaking, sat for some little time looking round in silence.
Hence John, standing with his hand upon the horse's bridle, and
his great eyes on the rider, and with nothing passing to divert his
thoughts, had really got some of these little circumstances into his
brain by the time he was called upon to speak.

'A quaint place this,' said the gentleman--and his voice was as rich as
his dress. 'Are you the landlord?'

'At your service, sir,' replied John Willet.

'You can give my horse good stabling, can you, and me an early dinner (I
am not particular what, so that it be cleanly served), and a decent
room of which there seems to be no lack in this great mansion,' said the
stranger, again running his eyes over the exterior.

'You can have, sir,' returned John with a readiness quite surprising,
'anything you please.'

'It's well I am easily satisfied,' returned the other with a smile,
'or that might prove a hardy pledge, my friend.' And saying so, he
dismounted, with the aid of the block before the door, in a twinkling.

'Halloa there! Hugh!' roared John. 'I ask your pardon, sir, for keeping
you standing in the porch; but my son has gone to town on business, and
the boy being, as I may say, of a kind of use to me, I'm rather put
out when he's away. Hugh!--a dreadful idle vagrant fellow, sir, half
a gipsy, as I think--always sleeping in the sun in summer, and in
the straw in winter time, sir--Hugh! Dear Lord, to keep a gentleman
a waiting here through him!--Hugh! I wish that chap was dead, I do
indeed.'

'Possibly he is,' returned the other. 'I should think if he were living,
he would have heard you by this time.'

'In his fits of laziness, he sleeps so desperate hard,' said the
distracted host, 'that if you were to fire off cannon-balls into his
ears, it wouldn't wake him, sir.'

The guest made no remark upon this novel cure for drowsiness, and recipe
for making people lively, but, with his hands clasped behind him, stood
in the porch, very much amused to see old John, with the bridle in his
hand, wavering between a strong impulse to abandon the animal to his
fate, and a half disposition to lead him into the house, and shut him up
in the parlour, while he waited on his master.

'Pillory the fellow, here he is at last!' cried John, in the very height
and zenith of his distress. 'Did you hear me a calling, villain?'

The figure he addressed made no answer, but putting his hand upon the
saddle, sprung into it at a bound, turned the horse's head towards the
stable, and was gone in an instant.

'Brisk enough when he is awake,' said the guest.

'Brisk enough, sir!' replied John, looking at the place where the horse
had been, as if not yet understanding quite, what had become of him. 'He
melts, I think. He goes like a drop of froth. You look at him, and there
he is. You look at him again, and--there he isn't.'

Having, in the absence of any more words, put this sudden climax to what
he had faintly intended should be a long explanation of the whole life
and character of his man, the oracular John Willet led the gentleman up
his wide dismantled staircase into the Maypole's best apartment.

It was spacious enough in all conscience, occupying the whole depth of
the house, and having at either end a great bay window, as large as many
modern rooms; in which some few panes of stained glass, emblazoned
with fragments of armorial bearings, though cracked, and patched, and
shattered, yet remained; attesting, by their presence, that the former
owner had made the very light subservient to his state, and pressed the
sun itself into his list of flatterers; bidding it, when it shone into
his chamber, reflect the badges of his ancient family, and take new hues
and colours from their pride.

But those were old days, and now every little ray came and went as it
would; telling the plain, bare, searching truth. Although the best room
of the inn, it had the melancholy aspect of grandeur in decay, and was
much too vast for comfort. Rich rustling hangings, waving on the walls;
and, better far, the rustling of youth and beauty's dress; the light of
women's eyes, outshining the tapers and their own rich jewels; the sound
of gentle tongues, and music, and the tread of maiden feet, had once
been there, and filled it with delight. But they were gone, and with
them all its gladness. It was no longer a home; children were never born
and bred there; the fireside had become mercenary--a something to be
bought and sold--a very courtezan: let who would die, or sit beside, or
leave it, it was still the same--it missed nobody, cared for nobody,
had equal warmth and smiles for all. God help the man whose heart ever
changes with the world, as an old mansion when it becomes an inn!

No effort had been made to furnish this chilly waste, but before the
broad chimney a colony of chairs and tables had been planted on a square
of carpet, flanked by a ghostly screen, enriched with figures, grinning
and grotesque. After lighting with his own hands the faggots which were
heaped upon the hearth, old John withdrew to hold grave council with his
cook, touching the stranger's entertainment; while the guest himself,
seeing small comfort in the yet unkindled wood, opened a lattice in the
distant window, and basked in a sickly gleam of cold March sun.

Leaving the window now and then, to rake the crackling logs together,
or pace the echoing room from end to end, he closed it when the fire was
quite burnt up, and having wheeled the easiest chair into the warmest
corner, summoned John Willet.

'Sir,' said John.

He wanted pen, ink, and paper. There was an old standish on the
mantelshelf containing a dusty apology for all three. Having set this
before him, the landlord was retiring, when he motioned him to stay.

'There's a house not far from here,' said the guest when he had written
a few lines, 'which you call the Warren, I believe?'

As this was said in the tone of one who knew the fact, and asked the
question as a thing of course, John contented himself with nodding his
head in the affirmative; at the same time taking one hand out of his
pockets to cough behind, and then putting it in again.

'I want this note'--said the guest, glancing on what he had written, and
folding it, 'conveyed there without loss of time, and an answer brought
back here. Have you a messenger at hand?'

John was thoughtful for a minute or thereabouts, and then said Yes.

'Let me see him,' said the guest.

This was disconcerting; for Joe being out, and Hugh engaged in rubbing
down the chestnut cob, he designed sending on the errand, Barnaby, who
had just then arrived in one of his rambles, and who, so that he thought
himself employed on a grave and serious business, would go anywhere.

'Why the truth is,' said John after a long pause, 'that the person who'd
go quickest, is a sort of natural, as one may say, sir; and though quick
of foot, and as much to be trusted as the post itself, he's not good at
talking, being touched and flighty, sir.'

'You don't,' said the guest, raising his eyes to John's fat face, 'you
don't mean--what's the fellow's name--you don't mean Barnaby?'

'Yes, I do,' returned the landlord, his features turning quite
expressive with surprise.

'How comes he to be here?' inquired the guest, leaning back in his
chair; speaking in the bland, even tone, from which he never varied; and
with the same soft, courteous, never-changing smile upon his face. 'I
saw him in London last night.'

'He's, for ever, here one hour, and there the next,' returned old John,
after the usual pause to get the question in his mind. 'Sometimes he
walks, and sometimes runs. He's known along the road by everybody, and
sometimes comes here in a cart or chaise, and sometimes riding double.
He comes and goes, through wind, rain, snow, and hail, and on the
darkest nights. Nothing hurts HIM.'

'He goes often to the Warren, does he not?' said the guest carelessly.
'I seem to remember his mother telling me something to that effect
yesterday. But I was not attending to the good woman much.'

'You're right, sir,' John made answer, 'he does. His father, sir, was
murdered in that house.'

'So I have heard,' returned the guest, taking a gold toothpick from his
pocket with the same sweet smile. 'A very disagreeable circumstance for
the family.'

'Very,' said John with a puzzled look, as if it occurred to him, dimly
and afar off, that this might by possibility be a cool way of treating
the subject.

'All the circumstances after a murder,' said the guest soliloquising,
'must be dreadfully unpleasant--so much bustle and disturbance--no
repose--a constant dwelling upon one subject--and the running in and
out, and up and down stairs, intolerable. I wouldn't have such a thing
happen to anybody I was nearly interested in, on any account. 'Twould
be enough to wear one's life out.--You were going to say, friend--' he
added, turning to John again.

'Only that Mrs Rudge lives on a little pension from the family, and that
Barnaby's as free of the house as any cat or dog about it,' answered
John. 'Shall he do your errand, sir?'

'Oh yes,' replied the guest. 'Oh certainly. Let him do it by all means.
Please to bring him here that I may charge him to be quick. If he
objects to come you may tell him it's Mr Chester. He will remember my
name, I dare say.'

John was so very much astonished to find who his visitor was, that he
could express no astonishment at all, by looks or otherwise, but left
the room as if he were in the most placid and imperturbable of all
possible conditions. It has been reported that when he got downstairs,
he looked steadily at the boiler for ten minutes by the clock, and all
that time never once left off shaking his head; for which statement
there would seem to be some ground of truth and feasibility, inasmuch
as that interval of time did certainly elapse, before he returned with
Barnaby to the guest's apartment.

'Come hither, lad,' said Mr Chester. 'You know Mr Geoffrey Haredale?'

Barnaby laughed, and looked at the landlord as though he would say,
'You hear him?' John, who was greatly shocked at this breach of decorum,
clapped his finger to his nose, and shook his head in mute remonstrance.

'He knows him, sir,' said John, frowning aside at Barnaby, 'as well as
you or I do.'

'I haven't the pleasure of much acquaintance with the gentleman,'
returned his guest. 'YOU may have. Limit the comparison to yourself, my
friend.'

Although this was said with the same easy affability, and the same
smile, John felt himself put down, and laying the indignity at Barnaby's
door, determined to kick his raven, on the very first opportunity.

'Give that,' said the guest, who had by this time sealed the note, and
who beckoned his messenger towards him as he spoke, 'into Mr Haredale's
own hands. Wait for an answer, and bring it back to me here. If you
should find that Mr Haredale is engaged just now, tell him--can he
remember a message, landlord?'

'When he chooses, sir,' replied John. 'He won't forget this one.'

'How are you sure of that?'

John merely pointed to him as he stood with his head bent forward, and
his earnest gaze fixed closely on his questioner's face; and nodded
sagely.

'Tell him then, Barnaby, should he be engaged,' said Mr Chester, 'that
I shall be glad to wait his convenience here, and to see him (if he will
call) at any time this evening.--At the worst I can have a bed here,
Willet, I suppose?'

Old John, immensely flattered by the personal notoriety implied in this
familiar form of address, answered, with something like a knowing look,
'I should believe you could, sir,' and was turning over in his mind
various forms of eulogium, with the view of selecting one appropriate to
the qualities of his best bed, when his ideas were put to flight by Mr
Chester giving Barnaby the letter, and bidding him make all speed away.

'Speed!' said Barnaby, folding the little packet in his breast, 'Speed!
If you want to see hurry and mystery, come here. Here!'

With that, he put his hand, very much to John Willet's horror, on the
guest's fine broadcloth sleeve, and led him stealthily to the back
window.

'Look down there,' he said softly; 'do you mark how they whisper in each
other's ears; then dance and leap, to make believe they are in sport?
Do you see how they stop for a moment, when they think there is no one
looking, and mutter among themselves again; and then how they roll and
gambol, delighted with the mischief they've been plotting? Look at
'em now. See how they whirl and plunge. And now they stop again, and
whisper, cautiously together--little thinking, mind, how often I have
lain upon the grass and watched them. I say what is it that they plot
and hatch? Do you know?'

'They are only clothes,' returned the guest, 'such as we wear; hanging
on those lines to dry, and fluttering in the wind.'

'Clothes!' echoed Barnaby, looking close into his face, and falling
quickly back. 'Ha ha! Why, how much better to be silly, than as wise
as you! You don't see shadowy people there, like those that live in
sleep--not you. Nor eyes in the knotted panes of glass, nor swift ghosts
when it blows hard, nor do you hear voices in the air, nor see men
stalking in the sky--not you! I lead a merrier life than you, with all
your cleverness. You're the dull men. We're the bright ones. Ha! ha!
I'll not change with you, clever as you are,--not I!'

With that, he waved his hat above his head, and darted off.

'A strange creature, upon my word!' said the guest, pulling out a
handsome box, and taking a pinch of snuff.

'He wants imagination,' said Mr Willet, very slowly, and after a long
silence; 'that's what he wants. I've tried to instil it into him, many
and many's the time; but'--John added this in confidence--'he an't made
for it; that's the fact.'

To record that Mr Chester smiled at John's remark would be little to the
purpose, for he preserved the same conciliatory and pleasant look at all
times. He drew his chair nearer to the fire though, as a kind of hint
that he would prefer to be alone, and John, having no reasonable excuse
for remaining, left him to himself.

Very thoughtful old John Willet was, while the dinner was preparing; and
if his brain were ever less clear at one time than another, it is but
reasonable to suppose that he addled it in no slight degree by shaking
his head so much that day. That Mr Chester, between whom and Mr
Haredale, it was notorious to all the neighbourhood, a deep and bitter
animosity existed, should come down there for the sole purpose, as it
seemed, of seeing him, and should choose the Maypole for their place
of meeting, and should send to him express, were stumbling blocks John
could not overcome. The only resource he had, was to consult the boiler,
and wait impatiently for Barnaby's return.

But Barnaby delayed beyond all precedent. The visitor's dinner was
served, removed, his wine was set, the fire replenished, the hearth
clean swept; the light waned without, it grew dusk, became quite dark,
and still no Barnaby appeared. Yet, though John Willet was full of
wonder and misgiving, his guest sat cross-legged in the easy-chair, to
all appearance as little ruffled in his thoughts as in his dress--the
same calm, easy, cool gentleman, without a care or thought beyond his
golden toothpick.

'Barnaby's late,' John ventured to observe, as he placed a pair of
tarnished candlesticks, some three feet high, upon the table, and
snuffed the lights they held.

'He is rather so,' replied the guest, sipping his wine. 'He will not be
much longer, I dare say.'

John coughed and raked the fire together.

'As your roads bear no very good character, if I may judge from my son's
mishap, though,' said Mr Chester, 'and as I have no fancy to be knocked
on the head--which is not only disconcerting at the moment, but places
one, besides, in a ridiculous position with respect to the people who
chance to pick one up--I shall stop here to-night. I think you said you
had a bed to spare.'

'Such a bed, sir,' returned John Willet; 'ay, such a bed as few, even
of the gentry's houses, own. A fixter here, sir. I've heard say that
bedstead is nigh two hundred years of age. Your noble son--a fine young
gentleman--slept in it last, sir, half a year ago.'

'Upon my life, a recommendation!' said the guest, shrugging his
shoulders and wheeling his chair nearer to the fire. 'See that it be
well aired, Mr Willet, and let a blazing fire be lighted there at once.
This house is something damp and chilly.'

John raked the faggots up again, more from habit than presence of mind,
or any reference to this remark, and was about to withdraw, when a
bounding step was heard upon the stair, and Barnaby came panting in.

'He'll have his foot in the stirrup in an hour's time,' he cried,
advancing. 'He has been riding hard all day--has just come home--but
will be in the saddle again as soon as he has eat and drank, to meet his
loving friend.'

'Was that his message?' asked the visitor, looking up, but without the
smallest discomposure--or at least without the show of any.

'All but the last words,' Barnaby rejoined. 'He meant those. I saw that,
in his face.'

'This for your pains,' said the other, putting money in his hand, and
glancing at him steadfastly.' This for your pains, sharp Barnaby.'

'For Grip, and me, and Hugh, to share among us,' he rejoined, putting
it up, and nodding, as he counted it on his fingers. 'Grip one, me two,
Hugh three; the dog, the goat, the cats--well, we shall spend it pretty
soon, I warn you. Stay.--Look. Do you wise men see nothing there, now?'

He bent eagerly down on one knee, and gazed intently at the smoke, which
was rolling up the chimney in a thick black cloud. John Willet, who
appeared to consider himself particularly and chiefly referred to under
the term wise men, looked that way likewise, and with great solidity of
feature.

'Now, where do they go to, when they spring so fast up there,' asked
Barnaby; 'eh? Why do they tread so closely on each other's heels, and
why are they always in a hurry--which is what you blame me for, when I
only take pattern by these busy folk about me? More of 'em! catching to
each other's skirts; and as fast as they go, others come! What a merry
dance it is! I would that Grip and I could frisk like that!'

'What has he in that basket at his back?' asked the guest after a few
moments, during which Barnaby was still bending down to look higher up
the chimney, and earnestly watching the smoke.

'In this?' he answered, jumping up, before John Willet could
reply--shaking it as he spoke, and stooping his head to listen. 'In
this! What is there here? Tell him!'

'A devil, a devil, a devil!' cried a hoarse voice.

'Here's money!' said Barnaby, chinking it in his hand, 'money for a
treat, Grip!'

'Hurrah! Hurrah! Hurrah!' replied the raven, 'keep up your spirits.
Never say die. Bow, wow, wow!'

Mr Willet, who appeared to entertain strong doubts whether a customer in
a laced coat and fine linen could be supposed to have any acquaintance
even with the existence of such unpolite gentry as the bird claimed
to belong to, took Barnaby off at this juncture, with the view of
preventing any other improper declarations, and quitted the room with
his very best bow.


Chapter 11


There was great news that night for the regular Maypole customers, to
each of whom, as he straggled in to occupy his allotted seat in the
chimney-corner, John, with a most impressive slowness of delivery, and
in an apoplectic whisper, communicated the fact that Mr Chester was
alone in the large room upstairs, and was waiting the arrival of
Mr Geoffrey Haredale, to whom he had sent a letter (doubtless of a
threatening nature) by the hands of Barnaby, then and there present.

For a little knot of smokers and solemn gossips, who had seldom any
new topics of discussion, this was a perfect Godsend. Here was a good,
dark-looking mystery progressing under that very roof--brought home to
the fireside, as it were, and enjoyable without the smallest pains
or trouble. It is extraordinary what a zest and relish it gave to the
drink, and how it heightened the flavour of the tobacco. Every man
smoked his pipe with a face of grave and serious delight, and looked at
his neighbour with a sort of quiet congratulation. Nay, it was felt
to be such a holiday and special night, that, on the motion of little
Solomon Daisy, every man (including John himself) put down his sixpence
for a can of flip, which grateful beverage was brewed with all despatch,
and set down in the midst of them on the brick floor; both that it might
simmer and stew before the fire, and that its fragrant steam, rising
up among them, and mixing with the wreaths of vapour from their pipes,
might shroud them in a delicious atmosphere of their own, and shut
out all the world. The very furniture of the room seemed to mellow and
deepen in its tone; the ceiling and walls looked blacker and more highly
polished, the curtains of a ruddier red; the fire burnt clear and high,
and the crickets in the hearthstone chirped with a more than wonted
satisfaction.

There were present two, however, who showed but little interest in the
general contentment. Of these, one was Barnaby himself, who slept,
or, to avoid being beset with questions, feigned to sleep, in the
chimney-corner; the other, Hugh, who, sleeping too, lay stretched upon
the bench on the opposite side, in the full glare of the blazing fire.

The light that fell upon this slumbering form, showed it in all its
muscular and handsome proportions. It was that of a young man, of a hale
athletic figure, and a giant's strength, whose sunburnt face and swarthy
throat, overgrown with jet black hair, might have served a painter for
a model. Loosely attired, in the coarsest and roughest garb, with scraps
of straw and hay--his usual bed--clinging here and there, and mingling
with his uncombed locks, he had fallen asleep in a posture as careless
as his dress. The negligence and disorder of the whole man, with
something fierce and sullen in his features, gave him a picturesque
appearance, that attracted the regards even of the Maypole customers who
knew him well, and caused Long Parkes to say that Hugh looked more like
a poaching rascal to-night than ever he had seen him yet.

'He's waiting here, I suppose,' said Solomon, 'to take Mr Haredale's
horse.'

'That's it, sir,' replied John Willet. 'He's not often in the house, you
know. He's more at his ease among horses than men. I look upon him as a
animal himself.'

Following up this opinion with a shrug that seemed meant to say, 'we
can't expect everybody to be like us,' John put his pipe into his mouth
again, and smoked like one who felt his superiority over the general run
of mankind.

'That chap, sir,' said John, taking it out again after a time, and
pointing at him with the stem, 'though he's got all his faculties
about him--bottled up and corked down, if I may say so, somewheres or
another--'

'Very good!' said Parkes, nodding his head. 'A very good expression,
Johnny. You'll be a tackling somebody presently. You're in twig
to-night, I see.'

'Take care,' said Mr Willet, not at all grateful for the compliment,
'that I don't tackle you, sir, which I shall certainly endeavour to do,
if you interrupt me when I'm making observations.--That chap, I was
a saying, though he has all his faculties about him, somewheres or
another, bottled up and corked down, has no more imagination than
Barnaby has. And why hasn't he?'

The three friends shook their heads at each other; saying by that
action, without the trouble of opening their lips, 'Do you observe what
a philosophical mind our friend has?'

'Why hasn't he?' said John, gently striking the table with his open
hand. 'Because they was never drawed out of him when he was a boy.
That's why. What would any of us have been, if our fathers hadn't drawed
our faculties out of us? What would my boy Joe have been, if I hadn't
drawed his faculties out of him?--Do you mind what I'm a saying of,
gentlemen?'

'Ah! we mind you,' cried Parkes. 'Go on improving of us, Johnny.'

'Consequently, then,' said Mr Willet, 'that chap, whose mother was
hung when he was a little boy, along with six others, for passing bad
notes--and it's a blessed thing to think how many people are hung in
batches every six weeks for that, and such like offences, as showing how
wide awake our government is--that chap that was then turned loose, and
had to mind cows, and frighten birds away, and what not, for a few pence
to live on, and so got on by degrees to mind horses, and to sleep in
course of time in lofts and litter, instead of under haystacks and
hedges, till at last he come to be hostler at the Maypole for his board
and lodging and a annual trifle--that chap that can't read nor write,
and has never had much to do with anything but animals, and has never
lived in any way but like the animals he has lived among, IS a animal.
And,' said Mr Willet, arriving at his logical conclusion, 'is to be
treated accordingly.'

'Willet,' said Solomon Daisy, who had exhibited some impatience at the
intrusion of so unworthy a subject on their more interesting theme,
'when Mr Chester come this morning, did he order the large room?'

'He signified, sir,' said John, 'that he wanted a large apartment. Yes.
Certainly.'

'Why then, I'll tell you what,' said Solomon, speaking softly and with
an earnest look. 'He and Mr Haredale are going to fight a duel in it.'

Everybody looked at Mr Willet, after this alarming suggestion. Mr Willet
looked at the fire, weighing in his own mind the effect which such an
occurrence would be likely to have on the establishment.

'Well,' said John, 'I don't know--I am sure--I remember that when I went
up last, he HAD put the lights upon the mantel-shelf.'

'It's as plain,' returned Solomon, 'as the nose on Parkes's face'--Mr
Parkes, who had a large nose, rubbed it, and looked as if he considered
this a personal allusion--'they'll fight in that room. You know by
the newspapers what a common thing it is for gentlemen to fight in
coffee-houses without seconds. One of 'em will be wounded or perhaps
killed in this house.'

'That was a challenge that Barnaby took then, eh?' said John.

'--Inclosing a slip of paper with the measure of his sword upon it, I'll
bet a guinea,' answered the little man. 'We know what sort of gentleman
Mr Haredale is. You have told us what Barnaby said about his looks, when
he came back. Depend upon it, I'm right. Now, mind.'

The flip had had no flavour till now. The tobacco had been of mere
English growth, compared with its present taste. A duel in that great
old rambling room upstairs, and the best bed ordered already for the
wounded man!

'Would it be swords or pistols, now?' said John.

'Heaven knows. Perhaps both,' returned Solomon. 'The gentlemen wear
swords, and may easily have pistols in their pockets--most likely have,
indeed. If they fire at each other without effect, then they'll draw,
and go to work in earnest.'

A shade passed over Mr Willet's face as he thought of broken windows and
disabled furniture, but bethinking himself that one of the parties would
probably be left alive to pay the damage, he brightened up again.

'And then,' said Solomon, looking from face to face, 'then we shall have
one of those stains upon the floor that never come out. If Mr Haredale
wins, depend upon it, it'll be a deep one; or if he loses, it will
perhaps be deeper still, for he'll never give in unless he's beaten
down. We know him better, eh?'

'Better indeed!' they whispered all together.

'As to its ever being got out again,' said Solomon, 'I tell you it never
will, or can be. Why, do you know that it has been tried, at a certain
house we are acquainted with?'

'The Warren!' cried John. 'No, sure!'

'Yes, sure--yes. It's only known by very few. It has been whispered
about though, for all that. They planed the board away, but there it
was. They went deep, but it went deeper. They put new boards down, but
there was one great spot that came through still, and showed itself in
the old place. And--harkye--draw nearer--Mr Geoffrey made that room his
study, and sits there, always, with his foot (as I have heard) upon it;
and he believes, through thinking of it long and very much, that it will
never fade until he finds the man who did the deed.'

As this recital ended, and they all drew closer round the fire, the
tramp of a horse was heard without.

'The very man!' cried John, starting up. 'Hugh! Hugh!'

The sleeper staggered to his feet, and hurried after him. John quickly
returned, ushering in with great attention and deference (for Mr
Haredale was his landlord) the long-expected visitor, who strode into
the room clanking his heavy boots upon the floor; and looking keenly
round upon the bowing group, raised his hat in acknowledgment of their
profound respect.

'You have a stranger here, Willet, who sent to me,' he said, in a voice
which sounded naturally stern and deep. 'Where is he?'

'In the great room upstairs, sir,' answered John.

'Show the way. Your staircase is dark, I know. Gentlemen, good night.'

With that, he signed to the landlord to go on before; and went clanking
out, and up the stairs; old John, in his agitation, ingeniously lighting
everything but the way, and making a stumble at every second step.

'Stop!' he said, when they reached the landing. 'I can announce myself.
Don't wait.'

He laid his hand upon the door, entered, and shut it heavily. Mr Willet
was by no means disposed to stand there listening by himself, especially
as the walls were very thick; so descended, with much greater alacrity
than he had come up, and joined his friends below.


Chapter 12


There was a brief pause in the state-room of the Maypole, as Mr Haredale
tried the lock to satisfy himself that he had shut the door securely,
and, striding up the dark chamber to where the screen inclosed a little
patch of light and warmth, presented himself, abruptly and in silence,
before the smiling guest.

If the two had no greater sympathy in their inward thoughts than in
their outward bearing and appearance, the meeting did not seem likely to
prove a very calm or pleasant one. With no great disparity between them
in point of years, they were, in every other respect, as unlike and
far removed from each other as two men could well be. The one was
soft-spoken, delicately made, precise, and elegant; the other, a burly
square-built man, negligently dressed, rough and abrupt in manner,
stern, and, in his present mood, forbidding both in look and speech. The
one preserved a calm and placid smile; the other, a distrustful frown.
The new-comer, indeed, appeared bent on showing by his every tone and
gesture his determined opposition and hostility to the man he had come
to meet. The guest who received him, on the other hand, seemed to feel
that the contrast between them was all in his favour, and to derive a
quiet exultation from it which put him more at his ease than ever.

'Haredale,' said this gentleman, without the least appearance of
embarrassment or reserve, 'I am very glad to see you.'

'Let us dispense with compliments. They are misplaced between us,'
returned the other, waving his hand, 'and say plainly what we have to
say. You have asked me to meet you. I am here. Why do we stand face to
face again?'

'Still the same frank and sturdy character, I see!'

'Good or bad, sir, I am,' returned the other, leaning his arm upon
the chimney-piece, and turning a haughty look upon the occupant of
the easy-chair, 'the man I used to be. I have lost no old likings or
dislikings; my memory has not failed me by a hair's-breadth. You ask me
to give you a meeting. I say, I am here.'

'Our meeting, Haredale,' said Mr Chester, tapping his snuff-box, and
following with a smile the impatient gesture he had made--perhaps
unconsciously--towards his sword, 'is one of conference and peace, I
hope?'

'I have come here,' returned the other, 'at your desire, holding myself
bound to meet you, when and where you would. I have not come to bandy
pleasant speeches, or hollow professions. You are a smooth man of the
world, sir, and at such play have me at a disadvantage. The very last
man on this earth with whom I would enter the lists to combat with
gentle compliments and masked faces, is Mr Chester, I do assure you. I
am not his match at such weapons, and have reason to believe that few
men are.'

'You do me a great deal of honour Haredale,' returned the other, most
composedly, 'and I thank you. I will be frank with you--'

'I beg your pardon--will be what?'

'Frank--open--perfectly candid.'

'Hab!' cried Mr Haredale, drawing his breath. 'But don't let me
interrupt you.'

'So resolved am I to hold this course,' returned the other, tasting his
wine with great deliberation; 'that I have determined not to quarrel
with you, and not to be betrayed into a warm expression or a hasty
word.'

'There again,' said Mr Haredale, 'you have me at a great advantage. Your
self-command--'

'Is not to be disturbed, when it will serve my purpose, you would
say'--rejoined the other, interrupting him with the same complacency.
'Granted. I allow it. And I have a purpose to serve now. So have you. I
am sure our object is the same. Let us attain it like sensible men, who
have ceased to be boys some time.--Do you drink?'

'With my friends,' returned the other.

'At least,' said Mr Chester, 'you will be seated?'

'I will stand,' returned Mr Haredale impatiently, 'on this dismantled,
beggared hearth, and not pollute it, fallen as it is, with mockeries. Go
on.'

'You are wrong, Haredale,' said the other, crossing his legs, and
smiling as he held his glass up in the bright glow of the fire. 'You are
really very wrong. The world is a lively place enough, in which we must
accommodate ourselves to circumstances, sail with the stream as glibly
as we can, be content to take froth for substance, the surface for the
depth, the counterfeit for the real coin. I wonder no philosopher has
ever established that our globe itself is hollow. It should be, if
Nature is consistent in her works.'

'YOU think it is, perhaps?'

'I should say,' he returned, sipping his wine, 'there could be no doubt
about it. Well; we, in trifling with this jingling toy, have had
the ill-luck to jostle and fall out. We are not what the world calls
friends; but we are as good and true and loving friends for all that, as
nine out of every ten of those on whom it bestows the title. You have a
niece, and I a son--a fine lad, Haredale, but foolish. They fall in
love with each other, and form what this same world calls an attachment;
meaning a something fanciful and false like the rest, which, if it took
its own free time, would break like any other bubble. But it may not
have its own free time--will not, if they are left alone--and the
question is, shall we two, because society calls us enemies, stand
aloof, and let them rush into each other's arms, when, by approaching
each other sensibly, as we do now, we can prevent it, and part them?'

'I love my niece,' said Mr Haredale, after a short silence. 'It may
sound strangely in your ears; but I love her.'

'Strangely, my good fellow!' cried Mr Chester, lazily filling his glass
again, and pulling out his toothpick. 'Not at all. I like Ned too--or,
as you say, love him--that's the word among such near relations.
I'm very fond of Ned. He's an amazingly good fellow, and a handsome
fellow--foolish and weak as yet; that's all. But the thing
is, Haredale--for I'll be very frank, as I told you I would at
first--independently of any dislike that you and I might have to being
related to each other, and independently of the religious differences
between us--and damn it, that's important--I couldn't afford a match of
this description. Ned and I couldn't do it. It's impossible.'

'Curb your tongue, in God's name, if this conversation is to last,'
retorted Mr Haredale fiercely. 'I have said I love my niece. Do you
think that, loving her, I would have her fling her heart away on any man
who had your blood in his veins?'

'You see,' said the other, not at all disturbed, 'the advantage of being
so frank and open. Just what I was about to add, upon my honour! I am
amazingly attached to Ned--quite doat upon him, indeed--and even if we
could afford to throw ourselves away, that very objection would be quite
insuperable.--I wish you'd take some wine?'

'Mark me,' said Mr Haredale, striding to the table, and laying his hand
upon it heavily. 'If any man believes--presumes to think--that I, in
word or deed, or in the wildest dream, ever entertained remotely the
idea of Emma Haredale's favouring the suit of any one who was akin to
you--in any way--I care not what--he lies. He lies, and does me grievous
wrong, in the mere thought.'

'Haredale,' returned the other, rocking himself to and fro as in assent,
and nodding at the fire, 'it's extremely manly, and really very generous
in you, to meet me in this unreserved and handsome way. Upon my word,
those are exactly my sentiments, only expressed with much more force and
power than I could use--you know my sluggish nature, and will forgive
me, I am sure.'

'While I would restrain her from all correspondence with your son, and
sever their intercourse here, though it should cause her death,' said
Mr Haredale, who had been pacing to and fro, 'I would do it kindly and
tenderly if I can. I have a trust to discharge, which my nature is not
formed to understand, and, for this reason, the bare fact of there
being any love between them comes upon me to-night, almost for the first
time.'

'I am more delighted than I can possibly tell you,' rejoined Mr Chester
with the utmost blandness, 'to find my own impression so confirmed. You
see the advantage of our having met. We understand each other. We quite
agree. We have a most complete and thorough explanation, and we know
what course to take.--Why don't you taste your tenant's wine? It's
really very good.'

'Pray who,' said Mr Haredale, 'have aided Emma, or your son? Who are
their go-betweens, and agents--do you know?'

'All the good people hereabouts--the neighbourhood in general, I think,'
returned the other, with his most affable smile. 'The messenger I sent
to you to-day, foremost among them all.'

'The idiot? Barnaby?'

'You are surprised? I am glad of that, for I was rather so myself. Yes.
I wrung that from his mother--a very decent sort of woman--from whom,
indeed, I chiefly learnt how serious the matter had become, and so
determined to ride out here to-day, and hold a parley with you on this
neutral ground.--You're stouter than you used to be, Haredale, but you
look extremely well.'

'Our business, I presume, is nearly at an end,' said Mr Haredale, with
an expression of impatience he was at no pains to conceal. 'Trust me, Mr
Chester, my niece shall change from this time. I will appeal,' he added
in a lower tone, 'to her woman's heart, her dignity, her pride, her
duty--'

'I shall do the same by Ned,' said Mr Chester, restoring some errant
faggots to their places in the grate with the toe of his boot. 'If there
is anything real in this world, it is those amazingly fine feelings and
those natural obligations which must subsist between father and son. I
shall put it to him on every ground of moral and religious feeling. I
shall represent to him that we cannot possibly afford it--that I have
always looked forward to his marrying well, for a genteel provision for
myself in the autumn of life--that there are a great many clamorous dogs
to pay, whose claims are perfectly just and right, and who must be paid
out of his wife's fortune. In short, that the very highest and most
honourable feelings of our nature, with every consideration of filial
duty and affection, and all that sort of thing, imperatively demand that
he should run away with an heiress.'

'And break her heart as speedily as possible?' said Mr Haredale, drawing
on his glove.

'There Ned will act exactly as he pleases,' returned the other,
sipping his wine; 'that's entirely his affair. I wouldn't for the
world interfere with my son, Haredale, beyond a certain point. The
relationship between father and son, you know, is positively quite a
holy kind of bond.--WON'T you let me persuade you to take one glass of
wine? Well! as you please, as you please,' he added, helping himself
again.

'Chester,' said Mr Haredale, after a short silence, during which he had
eyed his smiling face from time to time intently, 'you have the head and
heart of an evil spirit in all matters of deception.'

'Your health!' said the other, with a nod. 'But I have interrupted
you--'

'If now,' pursued Mr Haredale, 'we should find it difficult to separate
these young people, and break off their intercourse--if, for instance,
you find it difficult on your side, what course do you intend to take?'

'Nothing plainer, my good fellow, nothing easier,' returned the other,
shrugging his shoulders and stretching himself more comfortably before
the fire. 'I shall then exert those powers on which you flatter me so
highly--though, upon my word, I don't deserve your compliments to their
full extent--and resort to a few little trivial subterfuges for rousing
jealousy and resentment. You see?'

'In short, justifying the means by the end, we are, as a last resource
for tearing them asunder, to resort to treachery and--and lying,' said
Mr Haredale.

'Oh dear no. Fie, fie!' returned the other, relishing a pinch of snuff
extremely. 'Not lying. Only a little management, a little diplomacy, a
little--intriguing, that's the word.'

'I wish,' said Mr Haredale, moving to and fro, and stopping, and moving
on again, like one who was ill at ease, 'that this could have been
foreseen or prevented. But as it has gone so far, and it is necessary
for us to act, it is of no use shrinking or regretting. Well! I shall
second your endeavours to the utmost of my power. There is one topic in
the whole wide range of human thoughts on which we both agree. We shall
act in concert, but apart. There will be no need, I hope, for us to meet
again.'

'Are you going?' said Mr Chester, rising with a graceful indolence. 'Let
me light you down the stairs.'

'Pray keep your seat,' returned the other drily, 'I know the way. So,
waving his hand slightly, and putting on his hat as he turned upon his
heel, he went clanking out as he had come, shut the door behind him, and
tramped down the echoing stairs.

'Pah! A very coarse animal, indeed!' said Mr Chester, composing himself
in the easy-chair again. 'A rough brute. Quite a human badger!'

John Willet and his friends, who had been listening intently for the
clash of swords, or firing of pistols in the great room, and had indeed
settled the order in which they should rush in when summoned--in which
procession old John had carefully arranged that he should bring up the
rear--were very much astonished to see Mr Haredale come down without a
scratch, call for his horse, and ride away thoughtfully at a footpace.
After some consideration, it was decided that he had left the gentleman
above, for dead, and had adopted this stratagem to divert suspicion or
pursuit.

As this conclusion involved the necessity of their going upstairs
forthwith, they were about to ascend in the order they had agreed
upon, when a smart ringing at the guest's bell, as if he had pulled it
vigorously, overthrew all their speculations, and involved them in
great uncertainty and doubt. At length Mr Willet agreed to go upstairs
himself, escorted by Hugh and Barnaby, as the strongest and stoutest
fellows on the premises, who were to make their appearance under
pretence of clearing away the glasses.

Under this protection, the brave and broad-faced John boldly entered
the room, half a foot in advance, and received an order for a boot-jack
without trembling. But when it was brought, and he leant his sturdy
shoulder to the guest, Mr Willet was observed to look very hard into his
boots as he pulled them off, and, by opening his eyes much wider than
usual, to appear to express some surprise and disappointment at not
finding them full of blood. He took occasion, too, to examine the
gentleman as closely as he could, expecting to discover sundry loopholes
in his person, pierced by his adversary's sword. Finding none,
however, and observing in course of time that his guest was as cool and
unruffled, both in his dress and temper, as he had been all day, old
John at last heaved a deep sigh, and began to think no duel had been
fought that night.

'And now, Willet,' said Mr Chester, 'if the room's well aired, I'll try
the merits of that famous bed.'

'The room, sir,' returned John, taking up a candle, and nudging Barnaby
and Hugh to accompany them, in case the gentleman should unexpectedly
drop down faint or dead from some internal wound, 'the room's as warm as
any toast in a tankard. Barnaby, take you that other candle, and go on
before. Hugh! Follow up, sir, with the easy-chair.'

In this order--and still, in his earnest inspection, holding his candle
very close to the guest; now making him feel extremely warm about the
legs, now threatening to set his wig on fire, and constantly begging his
pardon with great awkwardness and embarrassment--John led the party to
the best bedroom, which was nearly as large as the chamber from which
they had come, and held, drawn out near the fire for warmth, a great old
spectral bedstead, hung with faded brocade, and ornamented, at the top
of each carved post, with a plume of feathers that had once been white,
but with dust and age had now grown hearse-like and funereal.

'Good night, my friends,' said Mr Chester with a sweet smile, seating
himself, when he had surveyed the room from end to end, in the
easy-chair which his attendants wheeled before the fire. 'Good night!
Barnaby, my good fellow, you say some prayers before you go to bed, I
hope?'

Barnaby nodded. 'He has some nonsense that he calls his prayers, sir,'
returned old John, officiously. 'I'm afraid there an't much good in em.'

'And Hugh?' said Mr Chester, turning to him.

'Not I,' he answered. 'I know his'--pointing to Barnaby--'they're well
enough. He sings 'em sometimes in the straw. I listen.'

'He's quite a animal, sir,' John whispered in his ear with dignity.
'You'll excuse him, I'm sure. If he has any soul at all, sir, it must be
such a very small one, that it don't signify what he does or doesn't in
that way. Good night, sir!'

The guest rejoined 'God bless you!' with a fervour that was quite
affecting; and John, beckoning his guards to go before, bowed himself
out of the room, and left him to his rest in the Maypole's ancient bed.


Chapter 13


If Joseph Willet, the denounced and proscribed of 'prentices, had
happened to be at home when his father's courtly guest presented himself
before the Maypole door--that is, if it had not perversely chanced to be
one of the half-dozen days in the whole year on which he was at liberty
to absent himself for as many hours without question or reproach--he
would have contrived, by hook or crook, to dive to the very bottom of Mr
Chester's mystery, and to come at his purpose with as much certainty as
though he had been his confidential adviser. In that fortunate case, the
lovers would have had quick warning of the ills that threatened them,
and the aid of various timely and wise suggestions to boot; for all
Joe's readiness of thought and action, and all his sympathies and good
wishes, were enlisted in favour of the young people, and were staunch in
devotion to their cause. Whether this disposition arose out of his old
prepossessions in favour of the young lady, whose history had surrounded
her in his mind, almost from his cradle, with circumstances of unusual
interest; or from his attachment towards the young gentleman, into
whose confidence he had, through his shrewdness and alacrity, and the
rendering of sundry important services as a spy and messenger, almost
imperceptibly glided; whether they had their origin in either of these
sources, or in the habit natural to youth, or in the constant badgering
and worrying of his venerable parent, or in any hidden little love
affair of his own which gave him something of a fellow-feeling in the
matter, it is needless to inquire--especially as Joe was out of the way,
and had no opportunity on that particular occasion of testifying to his
sentiments either on one side or the other.

It was, in fact, the twenty-fifth of March, which, as most people
know to their cost, is, and has been time out of mind, one of those
unpleasant epochs termed quarter-days. On this twenty-fifth of March,
it was John Willet's pride annually to settle, in hard cash, his account
with a certain vintner and distiller in the city of London; to give into
whose hands a canvas bag containing its exact amount, and not a penny
more or less, was the end and object of a journey for Joe, so surely as
the year and day came round.

This journey was performed upon an old grey mare, concerning whom John
had an indistinct set of ideas hovering about him, to the effect that
she could win a plate or cup if she tried. She never had tried, and
probably never would now, being some fourteen or fifteen years of age,
short in wind, long in body, and rather the worse for wear in respect of
her mane and tail. Notwithstanding these slight defects, John perfectly
gloried in the animal; and when she was brought round to the door by
Hugh, actually retired into the bar, and there, in a secret grove of
lemons, laughed with pride.

'There's a bit of horseflesh, Hugh!' said John, when he had recovered
enough self-command to appear at the door again. 'There's a comely
creature! There's high mettle! There's bone!'

There was bone enough beyond all doubt; and so Hugh seemed to think, as
he sat sideways in the saddle, lazily doubled up with his chin nearly
touching his knees; and heedless of the dangling stirrups and loose
bridle-rein, sauntered up and down on the little green before the door.

'Mind you take good care of her, sir,' said John, appealing from this
insensible person to his son and heir, who now appeared, fully equipped
and ready. 'Don't you ride hard.'

'I should be puzzled to do that, I think, father,' Joe replied, casting
a disconsolate look at the animal.

'None of your impudence, sir, if you please,' retorted old John. 'What
would you ride, sir? A wild ass or zebra would be too tame for you,
wouldn't he, eh sir? You'd like to ride a roaring lion, wouldn't you,
sir, eh sir? Hold your tongue, sir.' When Mr Willet, in his differences
with his son, had exhausted all the questions that occurred to him, and
Joe had said nothing at all in answer, he generally wound up by bidding
him hold his tongue.

'And what does the boy mean,' added Mr Willet, after he had stared at
him for a little time, in a species of stupefaction, 'by cocking his
hat, to such an extent! Are you going to kill the wintner, sir?'

'No,' said Joe, tartly; 'I'm not. Now your mind's at ease, father.'

'With a milintary air, too!' said Mr Willet, surveying him from top to
toe; 'with a swaggering, fire-eating, biling-water drinking sort of way
with him! And what do you mean by pulling up the crocuses and snowdrops,
eh sir?'

'It's only a little nosegay,' said Joe, reddening. 'There's no harm in
that, I hope?'

'You're a boy of business, you are, sir!' said Mr Willet, disdainfully,
'to go supposing that wintners care for nosegays.'

'I don't suppose anything of the kind,' returned Joe. 'Let them keep
their red noses for bottles and tankards. These are going to Mr Varden's
house.'

'And do you suppose HE minds such things as crocuses?' demanded John.

'I don't know, and to say the truth, I don't care,' said Joe. 'Come,
father, give me the money, and in the name of patience let me go.'

'There it is, sir,' replied John; 'and take care of it; and mind you
don't make too much haste back, but give the mare a long rest.--Do you
mind?'

'Ay, I mind,' returned Joe. 'She'll need it, Heaven knows.'

'And don't you score up too much at the Black Lion,' said John. 'Mind
that too.'

'Then why don't you let me have some money of my own?' retorted Joe,
sorrowfully; 'why don't you, father? What do you send me into London
for, giving me only the right to call for my dinner at the Black Lion,
which you're to pay for next time you go, as if I was not to be trusted
with a few shillings? Why do you use me like this? It's not right of
you. You can't expect me to be quiet under it.'

'Let him have money!' cried John, in a drowsy reverie. 'What does he
call money--guineas? Hasn't he got money? Over and above the tolls,
hasn't he one and sixpence?'

'One and sixpence!' repeated his son contemptuously.

'Yes, sir,' returned John, 'one and sixpence. When I was your age, I
had never seen so much money, in a heap. A shilling of it is in case
of accidents--the mare casting a shoe, or the like of that. The other
sixpence is to spend in the diversions of London; and the diversion
I recommend is going to the top of the Monument, and sitting there.
There's no temptation there, sir--no drink--no young women--no bad
characters of any sort--nothing but imagination. That's the way I
enjoyed myself when I was your age, sir.'

To this, Joe made no answer, but beckoning Hugh, leaped into the saddle
and rode away; and a very stalwart, manly horseman he looked, deserving
a better charger than it was his fortune to bestride. John stood staring
after him, or rather after the grey mare (for he had no eyes for her
rider), until man and beast had been out of sight some twenty minutes,
when he began to think they were gone, and slowly re-entering the house,
fell into a gentle doze.

The unfortunate grey mare, who was the agony of Joe's life, floundered
along at her own will and pleasure until the Maypole was no longer
visible, and then, contracting her legs into what in a puppet would have
been looked upon as a clumsy and awkward imitation of a canter, mended
her pace all at once, and did it of her own accord. The acquaintance
with her rider's usual mode of proceeding, which suggested this
improvement in hers, impelled her likewise to turn up a bye-way,
leading--not to London, but through lanes running parallel with the road
they had come, and passing within a few hundred yards of the Maypole,
which led finally to an inclosure surrounding a large, old, red-brick
mansion--the same of which mention was made as the Warren in the
first chapter of this history. Coming to a dead stop in a little copse
thereabout, she suffered her rider to dismount with right goodwill, and
to tie her to the trunk of a tree.

'Stay there, old girl,' said Joe, 'and let us see whether there's any
little commission for me to-day.' So saying, he left her to browze upon
such stunted grass and weeds as happened to grow within the length of
her tether, and passing through a wicket gate, entered the grounds on
foot.

The pathway, after a very few minutes' walking, brought him close to the
house, towards which, and especially towards one particular window, he
directed many covert glances. It was a dreary, silent building, with
echoing courtyards, desolated turret-chambers, and whole suites of rooms
shut up and mouldering to ruin.

The terrace-garden, dark with the shade of overhanging trees, had an air
of melancholy that was quite oppressive. Great iron gates, disused for
many years, and red with rust, drooping on their hinges and overgrown
with long rank grass, seemed as though they tried to sink into the
ground, and hide their fallen state among the friendly weeds. The
fantastic monsters on the walls, green with age and damp, and covered
here and there with moss, looked grim and desolate. There was a sombre
aspect even on that part of the mansion which was inhabited and kept
in good repair, that struck the beholder with a sense of sadness; of
something forlorn and failing, whence cheerfulness was banished. It
would have been difficult to imagine a bright fire blazing in the dull
and darkened rooms, or to picture any gaiety of heart or revelry that
the frowning walls shut in. It seemed a place where such things had
been, but could be no more--the very ghost of a house, haunting the old
spot in its old outward form, and that was all.

Much of this decayed and sombre look was attributable, no doubt, to the
death of its former master, and the temper of its present occupant;
but remembering the tale connected with the mansion, it seemed the very
place for such a deed, and one that might have been its predestined
theatre years upon years ago. Viewed with reference to this legend, the
sheet of water where the steward's body had been found appeared to wear
a black and sullen character, such as no other pool might own; the bell
upon the roof that had told the tale of murder to the midnight wind,
became a very phantom whose voice would raise the listener's hair on
end; and every leafless bough that nodded to another, had its stealthy
whispering of the crime.

Joe paced up and down the path, sometimes stopping in affected
contemplation of the building or the prospect, sometimes leaning against
a tree with an assumed air of idleness and indifference, but always
keeping an eye upon the window he had singled out at first. After some
quarter of an hour's delay, a small white hand was waved to him for an
instant from this casement, and the young man, with a respectful bow,
departed; saying under his breath as he crossed his horse again, 'No
errand for me to-day!'

But the air of smartness, the cock of the hat to which John Willet had
objected, and the spring nosegay, all betokened some little errand
of his own, having a more interesting object than a vintner or even a
locksmith. So, indeed, it turned out; for when he had settled with the
vintner--whose place of business was down in some deep cellars hard by
Thames Street, and who was as purple-faced an old gentleman as if he
had all his life supported their arched roof on his head--when he had
settled the account, and taken the receipt, and declined tasting more
than three glasses of old sherry, to the unbounded astonishment of the
purple-faced vintner, who, gimlet in hand, had projected an attack upon
at least a score of dusty casks, and who stood transfixed, or morally
gimleted as it were, to his own wall--when he had done all this, and
disposed besides of a frugal dinner at the Black Lion in Whitechapel;
spurning the Monument and John's advice, he turned his steps towards the
locksmith's house, attracted by the eyes of blooming Dolly Varden.

Joe was by no means a sheepish fellow, but, for all that, when he got
to the corner of the street in which the locksmith lived, he could by no
means make up his mind to walk straight to the house. First, he resolved
to stroll up another street for five minutes, then up another street for
five minutes more, and so on until he had lost full half an hour, when
he made a bold plunge and found himself with a red face and a beating
heart in the smoky workshop.

'Joe Willet, or his ghost?' said Varden, rising from the desk at which
he was busy with his books, and looking at him under his spectacles.
'Which is it? Joe in the flesh, eh? That's hearty. And how are all the
Chigwell company, Joe?'

'Much as usual, sir--they and I agree as well as ever.'

'Well, well!' said the locksmith. 'We must be patient, Joe, and bear
with old folks' foibles. How's the mare, Joe? Does she do the four miles
an hour as easily as ever? Ha, ha, ha! Does she, Joe? Eh!--What have we
there, Joe--a nosegay!'

'A very poor one, sir--I thought Miss Dolly--'

'No, no,' said Gabriel, dropping his voice, and shaking his head, 'not
Dolly. Give 'em to her mother, Joe. A great deal better give 'em to her
mother. Would you mind giving 'em to Mrs Varden, Joe?'

'Oh no, sir,' Joe replied, and endeavouring, but not with the greatest
possible success, to hide his disappointment. 'I shall be very glad, I'm
sure.'

'That's right,' said the locksmith, patting him on the back. 'It don't
matter who has 'em, Joe?'

'Not a bit, sir.'--Dear heart, how the words stuck in his throat!

'Come in,' said Gabriel. 'I have just been called to tea. She's in the
parlour.'

'She,' thought Joe. 'Which of 'em I wonder--Mrs or Miss?' The locksmith
settled the doubt as neatly as if it had been expressed aloud, by
leading him to the door, and saying, 'Martha, my dear, here's young Mr
Willet.'

Now, Mrs Varden, regarding the Maypole as a sort of human mantrap,
or decoy for husbands; viewing its proprietor, and all who aided and
abetted him, in the light of so many poachers among Christian men; and
believing, moreover, that the publicans coupled with sinners in Holy
Writ were veritable licensed victuallers; was far from being favourably
disposed towards her visitor. Wherefore she was taken faint directly;
and being duly presented with the crocuses and snowdrops, divined on
further consideration that they were the occasion of the languor which
had seized upon her spirits. 'I'm afraid I couldn't bear the room
another minute,' said the good lady, 'if they remained here. WOULD you
excuse my putting them out of window?'

Joe begged she wouldn't mention it on any account, and smiled feebly as
he saw them deposited on the sill outside. If anybody could have known
the pains he had taken to make up that despised and misused bunch of
flowers!--

'I feel it quite a relief to get rid of them, I assure you,' said Mrs
Varden. 'I'm better already.' And indeed she did appear to have plucked
up her spirits.

Joe expressed his gratitude to Providence for this favourable
dispensation, and tried to look as if he didn't wonder where Dolly was.

'You're sad people at Chigwell, Mr Joseph,' said Mrs V.

'I hope not, ma'am,' returned Joe.

'You're the cruellest and most inconsiderate people in the world,' said
Mrs Varden, bridling. 'I wonder old Mr Willet, having been a married
man himself, doesn't know better than to conduct himself as he does. His
doing it for profit is no excuse. I would rather pay the money twenty
times over, and have Varden come home like a respectable and sober
tradesman. If there is one character,' said Mrs Varden with great
emphasis, 'that offends and disgusts me more than another, it is a sot.'

'Come, Martha, my dear,' said the locksmith cheerily, 'let us have tea,
and don't let us talk about sots. There are none here, and Joe don't
want to hear about them, I dare say.'

At this crisis, Miggs appeared with toast.

'I dare say he does not,' said Mrs Varden; 'and I dare say you do not,
Varden. It's a very unpleasant subject, I have no doubt, though I
won't say it's personal'--Miggs coughed--'whatever I may be forced to
think'--Miggs sneezed expressively. 'You never will know, Varden, and
nobody at young Mr Willet's age--you'll excuse me, sir--can be expected
to know, what a woman suffers when she is waiting at home under such
circumstances. If you don't believe me, as I know you don't, here's
Miggs, who is only too often a witness of it--ask her.'

'Oh! she were very bad the other night, sir, indeed she were, said
Miggs. 'If you hadn't the sweetness of an angel in you, mim, I don't
think you could abear it, I raly don't.'

'Miggs,' said Mrs Varden, 'you're profane.'

'Begging your pardon, mim,' returned Miggs, with shrill rapidity, 'such
was not my intentions, and such I hope is not my character, though I am
but a servant.'

'Answering me, Miggs, and providing yourself,' retorted her mistress,
looking round with dignity, 'is one and the same thing. How
dare you speak of angels in connection with your sinful
fellow-beings--mere'--said Mrs Varden, glancing at herself in a
neighbouring mirror, and arranging the ribbon of her cap in a more
becoming fashion--'mere worms and grovellers as we are!'

'I did not intend, mim, if you please, to give offence,' said Miggs,
confident in the strength of her compliment, and developing strongly in
the throat as usual, 'and I did not expect it would be took as such. I
hope I know my own unworthiness, and that I hate and despise myself and
all my fellow-creatures as every practicable Christian should.'

'You'll have the goodness, if you please,' said Mrs Varden, loftily, 'to
step upstairs and see if Dolly has finished dressing, and to tell her
that the chair that was ordered for her will be here in a minute, and
that if she keeps it waiting, I shall send it away that instant.--I'm
sorry to see that you don't take your tea, Varden, and that you don't
take yours, Mr Joseph; though of course it would be foolish of me to
expect that anything that can be had at home, and in the company of
females, would please YOU.'

This pronoun was understood in the plural sense, and included both
gentlemen, upon both of whom it was rather hard and undeserved, for
Gabriel had applied himself to the meal with a very promising appetite,
until it was spoilt by Mrs Varden herself, and Joe had as great a liking
for the female society of the locksmith's house--or for a part of it at
all events--as man could well entertain.

But he had no opportunity to say anything in his own defence, for at
that moment Dolly herself appeared, and struck him quite dumb with her
beauty. Never had Dolly looked so handsome as she did then, in all the
glow and grace of youth, with all her charms increased a hundredfold by
a most becoming dress, by a thousand little coquettish ways which nobody
could assume with a better grace, and all the sparkling expectation of
that accursed party. It is impossible to tell how Joe hated that party
wherever it was, and all the other people who were going to it, whoever
they were.

And she hardly looked at him--no, hardly looked at him. And when
the chair was seen through the open door coming blundering into the
workshop, she actually clapped her hands and seemed glad to go. But Joe
gave her his arm--there was some comfort in that--and handed her into
it. To see her seat herself inside, with her laughing eyes brighter
than diamonds, and her hand--surely she had the prettiest hand in
the world--on the ledge of the open window, and her little finger
provokingly and pertly tilted up, as if it wondered why Joe didn't
squeeze or kiss it! To think how well one or two of the modest snowdrops
would have become that delicate bodice, and how they were lying
neglected outside the parlour window! To see how Miggs looked on with
a face expressive of knowing how all this loveliness was got up, and
of being in the secret of every string and pin and hook and eye, and
of saying it ain't half as real as you think, and I could look quite as
well myself if I took the pains! To hear that provoking precious little
scream when the chair was hoisted on its poles, and to catch that
transient but not-to-be-forgotten vision of the happy face within--what
torments and aggravations, and yet what delights were these! The very
chairmen seemed favoured rivals as they bore her down the street.

There never was such an alteration in a small room in a small time as in
that parlour when they went back to finish tea. So dark, so deserted,
so perfectly disenchanted. It seemed such sheer nonsense to be sitting
tamely there, when she was at a dance with more lovers than man could
calculate fluttering about her--with the whole party doting on and
adoring her, and wanting to marry her. Miggs was hovering about too; and
the fact of her existence, the mere circumstance of her ever having been
born, appeared, after Dolly, such an unaccountable practical joke. It
was impossible to talk. It couldn't be done. He had nothing left for it
but to stir his tea round, and round, and round, and ruminate on all the
fascinations of the locksmith's lovely daughter.

Gabriel was dull too. It was a part of the certain uncertainty of Mrs
Varden's temper, that when they were in this condition, she should be
gay and sprightly.

'I need have a cheerful disposition, I am sure,' said the smiling
housewife, 'to preserve any spirits at all; and how I do it I can
scarcely tell.'

'Ah, mim,' sighed Miggs, 'begging your pardon for the interruption,
there an't a many like you.'

'Take away, Miggs,' said Mrs Varden, rising, 'take away, pray. I know
I'm a restraint here, and as I wish everybody to enjoy themselves as
they best can, I feel I had better go.'

'No, no, Martha,' cried the locksmith. 'Stop here. I'm sure we shall be
very sorry to lose you, eh Joe!' Joe started, and said 'Certainly.'

'Thank you, Varden, my dear,' returned his wife; 'but I know your wishes
better. Tobacco and beer, or spirits, have much greater attractions than
any I can boast of, and therefore I shall go and sit upstairs and look
out of window, my love. Good night, Mr Joseph. I'm very glad to have
seen you, and I only wish I could have provided something more suitable
to your taste. Remember me very kindly if you please to old Mr Willet,
and tell him that whenever he comes here I have a crow to pluck with
him. Good night!'

Having uttered these words with great sweetness of manner, the good
lady dropped a curtsey remarkable for its condescension, and serenely
withdrew.

And it was for this Joe had looked forward to the twenty-fifth of March
for weeks and weeks, and had gathered the flowers with so much care, and
had cocked his hat, and made himself so smart! This was the end of all
his bold determination, resolved upon for the hundredth time, to speak
out to Dolly and tell her how he loved her! To see her for a minute--for
but a minute--to find her going out to a party and glad to go; to be
looked upon as a common pipe-smoker, beer-bibber, spirit-guzzler, and
tosspot! He bade farewell to his friend the locksmith, and hastened to
take horse at the Black Lion, thinking as he turned towards home, as
many another Joe has thought before and since, that here was an end to
all his hopes--that the thing was impossible and never could be--that
she didn't care for him--that he was wretched for life--and that the
only congenial prospect left him, was to go for a soldier or a sailor,
and get some obliging enemy to knock his brains out as soon as possible.


Chapter 14


Joe Willet rode leisurely along in his desponding mood, picturing the
locksmith's daughter going down long country-dances, and poussetting
dreadfully with bold strangers--which was almost too much to bear--when
he heard the tramp of a horse's feet behind him, and looking back, saw
a well-mounted gentleman advancing at a smart canter. As this rider
passed, he checked his steed, and called him of the Maypole by his name.
Joe set spurs to the grey mare, and was at his side directly.

'I thought it was you, sir,' he said, touching his hat. 'A fair evening,
sir. Glad to see you out of doors again.'

The gentleman smiled and nodded. 'What gay doings have been going on
to-day, Joe? Is she as pretty as ever? Nay, don't blush, man.'

'If I coloured at all, Mr Edward,' said Joe, 'which I didn't know I did,
it was to think I should have been such a fool as ever to have any hope
of her. She's as far out of my reach as--as Heaven is.'

'Well, Joe, I hope that's not altogether beyond it,' said Edward,
good-humouredly. 'Eh?'

'Ah!' sighed Joe. 'It's all very fine talking, sir. Proverbs are easily
made in cold blood. But it can't be helped. Are you bound for our house,
sir?'

'Yes. As I am not quite strong yet, I shall stay there to-night, and
ride home coolly in the morning.'

'If you're in no particular hurry,' said Joe after a short silence, 'and
will bear with the pace of this poor jade, I shall be glad to ride on
with you to the Warren, sir, and hold your horse when you dismount.
It'll save you having to walk from the Maypole, there and back again. I
can spare the time well, sir, for I am too soon.'

'And so am I,' returned Edward, 'though I was unconsciously riding fast
just now, in compliment I suppose to the pace of my thoughts, which were
travelling post. We will keep together, Joe, willingly, and be as good
company as may be. And cheer up, cheer up, think of the locksmith's
daughter with a stout heart, and you shall win her yet.'

Joe shook his head; but there was something so cheery in the buoyant
hopeful manner of this speech, that his spirits rose under its
influence, and communicated as it would seem some new impulse even to
the grey mare, who, breaking from her sober amble into a gentle trot,
emulated the pace of Edward Chester's horse, and appeared to flatter
herself that he was doing his very best.

It was a fine dry night, and the light of a young moon, which was then
just rising, shed around that peace and tranquillity which gives to
evening time its most delicious charm. The lengthened shadows of the
trees, softened as if reflected in still water, threw their carpet on
the path the travellers pursued, and the light wind stirred yet more
softly than before, as though it were soothing Nature in her sleep. By
little and little they ceased talking, and rode on side by side in a
pleasant silence.

'The Maypole lights are brilliant to-night,' said Edward, as they rode
along the lane from which, while the intervening trees were bare of
leaves, that hostelry was visible.

'Brilliant indeed, sir,' returned Joe, rising in his stirrups to get
a better view. 'Lights in the large room, and a fire glimmering in the
best bedchamber? Why, what company can this be for, I wonder!'

'Some benighted horseman wending towards London, and deterred from
going on to-night by the marvellous tales of my friend the highwayman, I
suppose,' said Edward.

'He must be a horseman of good quality to have such accommodations. Your
bed too, sir--!'

'No matter, Joe. Any other room will do for me. But come--there's nine
striking. We may push on.'

They cantered forward at as brisk a pace as Joe's charger could attain,
and presently stopped in the little copse where he had left her in the
morning. Edward dismounted, gave his bridle to his companion, and walked
with a light step towards the house.

A female servant was waiting at a side gate in the garden-wall, and
admitted him without delay. He hurried along the terrace-walk, and
darted up a flight of broad steps leading into an old and gloomy hall,
whose walls were ornamented with rusty suits of armour, antlers, weapons
of the chase, and suchlike garniture. Here he paused, but not long; for
as he looked round, as if expecting the attendant to have followed, and
wondering she had not done so, a lovely girl appeared, whose dark hair
next moment rested on his breast. Almost at the same instant a heavy
hand was laid upon her arm, Edward felt himself thrust away, and Mr
Haredale stood between them.

He regarded the young man sternly without removing his hat; with
one hand clasped his niece, and with the other, in which he held his
riding-whip, motioned him towards the door. The young man drew himself
up, and returned his gaze.

'This is well done of you, sir, to corrupt my servants, and enter my
house unbidden and in secret, like a thief!' said Mr Haredale. 'Leave
it, sir, and return no more.'

'Miss Haredale's presence,' returned the young man, 'and your
relationship to her, give you a licence which, if you are a brave man,
you will not abuse. You have compelled me to this course, and the fault
is yours--not mine.'

'It is neither generous, nor honourable, nor the act of a true man,
sir,' retorted the other, 'to tamper with the affections of a weak,
trusting girl, while you shrink, in your unworthiness, from her guardian
and protector, and dare not meet the light of day. More than this I will
not say to you, save that I forbid you this house, and require you to be
gone.'

'It is neither generous, nor honourable, nor the act of a true man to
play the spy,' said Edward. 'Your words imply dishonour, and I reject
them with the scorn they merit.'

'You will find,' said Mr Haredale, calmly, 'your trusty go-between in
waiting at the gate by which you entered. I have played no spy's part,
sir. I chanced to see you pass the gate, and followed. You might have
heard me knocking for admission, had you been less swift of foot,
or lingered in the garden. Please to withdraw. Your presence here is
offensive to me and distressful to my niece.' As he said these words,
he passed his arm about the waist of the terrified and weeping girl, and
drew her closer to him; and though the habitual severity of his manner
was scarcely changed, there was yet apparent in the action an air of
kindness and sympathy for her distress.

'Mr Haredale,' said Edward, 'your arm encircles her on whom I have set
my every hope and thought, and to purchase one minute's happiness for
whom I would gladly lay down my life; this house is the casket that
holds the precious jewel of my existence. Your niece has plighted her
faith to me, and I have plighted mine to her. What have I done that
you should hold me in this light esteem, and give me these discourteous
words?'

'You have done that, sir,' answered Mr Haredale, 'which must be undone.
You have tied a lover's-knot here which must be cut asunder. Take good
heed of what I say. Must. I cancel the bond between ye. I reject you,
and all of your kith and kin--all the false, hollow, heartless stock.'

'High words, sir,' said Edward, scornfully.

'Words of purpose and meaning, as you will find,' replied the other.
'Lay them to heart.'

'Lay you then, these,' said Edward. 'Your cold and sullen temper, which
chills every breast about you, which turns affection into fear, and
changes duty into dread, has forced us on this secret course, repugnant
to our nature and our wish, and far more foreign, sir, to us than you.
I am not a false, a hollow, or a heartless man; the character is yours,
who poorly venture on these injurious terms, against the truth, and
under the shelter whereof I reminded you just now. You shall not cancel
the bond between us. I will not abandon this pursuit. I rely upon your
niece's truth and honour, and set your influence at nought. I leave her
with a confidence in her pure faith, which you will never weaken, and
with no concern but that I do not leave her in some gentler care.'

With that, he pressed her cold hand to his lips, and once more
encountering and returning Mr Haredale's steady look, withdrew.

A few words to Joe as he mounted his horse sufficiently explained what
had passed, and renewed all that young gentleman's despondency with
tenfold aggravation. They rode back to the Maypole without exchanging a
syllable, and arrived at the door with heavy hearts.

Old John, who had peeped from behind the red curtain as they rode up
shouting for Hugh, was out directly, and said with great importance as
he held the young man's stirrup,

'He's comfortable in bed--the best bed. A thorough gentleman; the
smilingest, affablest gentleman I ever had to do with.'

'Who, Willet?' said Edward carelessly, as he dismounted.

'Your worthy father, sir,' replied John. 'Your honourable, venerable
father.'

'What does he mean?' said Edward, looking with a mixture of alarm and
doubt, at Joe.

'What DO you mean?' said Joe. 'Don't you see Mr Edward doesn't
understand, father?'

'Why, didn't you know of it, sir?' said John, opening his eyes wide.
'How very singular! Bless you, he's been here ever since noon to-day,
and Mr Haredale has been having a long talk with him, and hasn't been
gone an hour.'

'My father, Willet!'

'Yes, sir, he told me so--a handsome, slim, upright gentleman, in
green-and-gold. In your old room up yonder, sir. No doubt you can go in,
sir,' said John, walking backwards into the road and looking up at the
window. 'He hasn't put out his candles yet, I see.'

Edward glanced at the window also, and hastily murmuring that he had
changed his mind--forgotten something--and must return to London,
mounted his horse again and rode away; leaving the Willets, father and
son, looking at each other in mute astonishment.


Chapter 15


At noon next day, John Willet's guest sat lingering over his breakfast
in his own home, surrounded by a variety of comforts, which left the
Maypole's highest flight and utmost stretch of accommodation at an
infinite distance behind, and suggested comparisons very much to the
disadvantage and disfavour of that venerable tavern.

In the broad old-fashioned window-seat--as capacious as many modern
sofas, and cushioned to serve the purpose of a luxurious settee--in the
broad old-fashioned window-seat of a roomy chamber, Mr Chester lounged,
very much at his ease, over a well-furnished breakfast-table. He had
exchanged his riding-coat for a handsome morning-gown, his boots for
slippers; had been at great pains to atone for the having been obliged
to make his toilet when he rose without the aid of dressing-case and
tiring equipage; and, having gradually forgotten through these means the
discomforts of an indifferent night and an early ride, was in a state of
perfect complacency, indolence, and satisfaction.

The situation in which he found himself, indeed, was particularly
favourable to the growth of these feelings; for, not to mention the lazy
influence of a late and lonely breakfast, with the additional sedative
of a newspaper, there was an air of repose about his place of residence
peculiar to itself, and which hangs about it, even in these times, when
it is more bustling and busy than it was in days of yore.

There are, still, worse places than the Temple, on a sultry day,
for basking in the sun, or resting idly in the shade. There is yet a
drowsiness in its courts, and a dreamy dulness in its trees and gardens;
those who pace its lanes and squares may yet hear the echoes of their
footsteps on the sounding stones, and read upon its gates, in passing
from the tumult of the Strand or Fleet Street, 'Who enters here leaves
noise behind.' There is still the plash of falling water in fair
Fountain Court, and there are yet nooks and corners where dun-haunted
students may look down from their dusty garrets, on a vagrant ray of
sunlight patching the shade of the tall houses, and seldom troubled
to reflect a passing stranger's form. There is yet, in the Temple,
something of a clerkly monkish atmosphere, which public offices of law
have not disturbed, and even legal firms have failed to scare away. In
summer time, its pumps suggest to thirsty idlers, springs cooler, and
more sparkling, and deeper than other wells; and as they trace the
spillings of full pitchers on the heated ground, they snuff the
freshness, and, sighing, cast sad looks towards the Thames, and think of
baths and boats, and saunter on, despondent.

It was in a room in Paper Buildings--a row of goodly tenements, shaded
in front by ancient trees, and looking, at the back, upon the Temple
Gardens--that this, our idler, lounged; now taking up again the paper
he had laid down a hundred times; now trifling with the fragments of
his meal; now pulling forth his golden toothpick, and glancing leisurely
about the room, or out at window into the trim garden walks, where a few
early loiterers were already pacing to and fro. Here a pair of lovers
met to quarrel and make up; there a dark-eyed nursery-maid had better
eyes for Templars than her charge; on this hand an ancient spinster,
with her lapdog in a string, regarded both enormities with scornful
sidelong looks; on that a weazen old gentleman, ogling the nursery-maid,
looked with like scorn upon the spinster, and wondered she didn't know
she was no longer young. Apart from all these, on the river's margin two
or three couple of business-talkers walked slowly up and down in earnest
conversation; and one young man sat thoughtfully on a bench, alone.

'Ned is amazingly patient!' said Mr Chester, glancing at this last-named
person as he set down his teacup and plied the golden toothpick,
'immensely patient! He was sitting yonder when I began to dress, and has
scarcely changed his posture since. A most eccentric dog!'

As he spoke, the figure rose, and came towards him with a rapid pace.

'Really, as if he had heard me,' said the father, resuming his newspaper
with a yawn. 'Dear Ned!'

Presently the room-door opened, and the young man entered; to whom his
father gently waved his hand, and smiled.

'Are you at leisure for a little conversation, sir?' said Edward.

'Surely, Ned. I am always at leisure. You know my constitution.--Have
you breakfasted?'

'Three hours ago.'

'What a very early dog!' cried his father, contemplating him from behind
the toothpick, with a languid smile.

'The truth is,' said Edward, bringing a chair forward, and seating
himself near the table, 'that I slept but ill last night, and was glad
to rise. The cause of my uneasiness cannot but be known to you, sir; and
it is upon that I wish to speak.'

'My dear boy,' returned his father, 'confide in me, I beg. But you know
my constitution--don't be prosy, Ned.'

'I will be plain, and brief,' said Edward.

'Don't say you will, my good fellow,' returned his father, crossing his
legs, 'or you certainly will not. You are going to tell me'--

'Plainly this, then,' said the son, with an air of great concern, 'that
I know where you were last night--from being on the spot, indeed--and
whom you saw, and what your purpose was.'

'You don't say so!' cried his father. 'I am delighted to hear it. It
saves us the worry, and terrible wear and tear of a long explanation,
and is a great relief for both. At the very house! Why didn't you come
up? I should have been charmed to see you.'

'I knew that what I had to say would be better said after a night's
reflection, when both of us were cool,' returned the son.

''Fore Gad, Ned,' rejoined the father, 'I was cool enough last night.
That detestable Maypole! By some infernal contrivance of the builder,
it holds the wind, and keeps it fresh. You remember the sharp east wind
that blew so hard five weeks ago? I give you my honour it was rampant
in that old house last night, though out of doors there was a dead calm.
But you were saying'--

'I was about to say, Heaven knows how seriously and earnestly, that you
have made me wretched, sir. Will you hear me gravely for a moment?'

'My dear Ned,' said his father, 'I will hear you with the patience of an
anchorite. Oblige me with the milk.'

'I saw Miss Haredale last night,' Edward resumed, when he had complied
with this request; 'her uncle, in her presence, immediately after your
interview, and, as of course I know, in consequence of it, forbade
me the house, and, with circumstances of indignity which are of your
creation I am sure, commanded me to leave it on the instant.'

'For his manner of doing so, I give you my honour, Ned, I am not
accountable,' said his father. 'That you must excuse. He is a mere boor,
a log, a brute, with no address in life.--Positively a fly in the jug.
The first I have seen this year.'

Edward rose, and paced the room. His imperturbable parent sipped his
tea.

'Father,' said the young man, stopping at length before him, 'we must
not trifle in this matter. We must not deceive each other, or ourselves.
Let me pursue the manly open part I wish to take, and do not repel me by
this unkind indifference.'

'Whether I am indifferent or no,' returned the other, 'I leave you, my
dear boy, to judge. A ride of twenty-five or thirty miles, through miry
roads--a Maypole dinner--a tete-a-tete with Haredale, which, vanity
apart, was quite a Valentine and Orson business--a Maypole bed--a
Maypole landlord, and a Maypole retinue of idiots and centaurs;--whether
the voluntary endurance of these things looks like indifference, dear
Ned, or like the excessive anxiety, and devotion, and all that sort of
thing, of a parent, you shall determine for yourself.'

'I wish you to consider, sir,' said Edward, 'in what a cruel situation I
am placed. Loving Miss Haredale as I do'--

'My dear fellow,' interrupted his father with a compassionate smile,
'you do nothing of the kind. You don't know anything about it. There's
no such thing, I assure you. Now, do take my word for it. You have good
sense, Ned,--great good sense. I wonder you should be guilty of such
amazing absurdities. You really surprise me.'

'I repeat,' said his son firmly, 'that I love her. You have interposed
to part us, and have, to the extent I have just now told you of,
succeeded. May I induce you, sir, in time, to think more favourably of
our attachment, or is it your intention and your fixed design to hold us
asunder if you can?'

'My dear Ned,' returned his father, taking a pinch of snuff and pushing
his box towards him, 'that is my purpose most undoubtedly.'

'The time that has elapsed,' rejoined his son, 'since I began to know
her worth, has flown in such a dream that until now I have hardly once
paused to reflect upon my true position. What is it? From my childhood
I have been accustomed to luxury and idleness, and have been bred as
though my fortune were large, and my expectations almost without a
limit. The idea of wealth has been familiarised to me from my cradle. I
have been taught to look upon those means, by which men raise themselves
to riches and distinction, as being beyond my heeding, and beneath my
care. I have been, as the phrase is, liberally educated, and am fit
for nothing. I find myself at last wholly dependent upon you, with no
resource but in your favour. In this momentous question of my life we do
not, and it would seem we never can, agree. I have shrunk instinctively
alike from those to whom you have urged me to pay court, and from the
motives of interest and gain which have rendered them in your eyes
visible objects for my suit. If there never has been thus much
plain-speaking between us before, sir, the fault has not been mine,
indeed. If I seem to speak too plainly now, it is, believe me father, in
the hope that there may be a franker spirit, a worthier reliance, and a
kinder confidence between us in time to come.'

'My good fellow,' said his smiling father, 'you quite affect me. Go
on, my dear Edward, I beg. But remember your promise. There is great
earnestness, vast candour, a manifest sincerity in all you say, but I
fear I observe the faintest indications of a tendency to prose.'

'I am very sorry, sir.'

'I am very sorry, too, Ned, but you know that I cannot fix my mind for
any long period upon one subject. If you'll come to the point at once,
I'll imagine all that ought to go before, and conclude it said. Oblige
me with the milk again. Listening, invariably makes me feverish.'

'What I would say then, tends to this,' said Edward. 'I cannot bear
this absolute dependence, sir, even upon you. Time has been lost and
opportunity thrown away, but I am yet a young man, and may retrieve it.
Will you give me the means of devoting such abilities and energies as I
possess, to some worthy pursuit? Will you let me try to make for myself
an honourable path in life? For any term you please to name--say for
five years if you will--I will pledge myself to move no further in the
matter of our difference without your full concurrence. During that
period, I will endeavour earnestly and patiently, if ever man did, to
open some prospect for myself, and free you from the burden you fear
I should become if I married one whose worth and beauty are her chief
endowments. Will you do this, sir? At the expiration of the term we
agree upon, let us discuss this subject again. Till then, unless it is
revived by you, let it never be renewed between us.'

'My dear Ned,' returned his father, laying down the newspaper at which
he had been glancing carelessly, and throwing himself back in the
window-seat, 'I believe you know how very much I dislike what are called
family affairs, which are only fit for plebeian Christmas days, and
have no manner of business with people of our condition. But as you
are proceeding upon a mistake, Ned--altogether upon a mistake--I will
conquer my repugnance to entering on such matters, and give you a
perfectly plain and candid answer, if you will do me the favour to shut
the door.'

Edward having obeyed him, he took an elegant little knife from his
pocket, and paring his nails, continued:

'You have to thank me, Ned, for being of good family; for your mother,
charming person as she was, and almost broken-hearted, and so forth, as
she left me, when she was prematurely compelled to become immortal--had
nothing to boast of in that respect.'

'Her father was at least an eminent lawyer, sir,' said Edward.

'Quite right, Ned; perfectly so. He stood high at the bar, had a great
name and great wealth, but having risen from nothing--I have
always closed my eyes to the circumstance and steadily resisted its
contemplation, but I fear his father dealt in pork, and that his
business did once involve cow-heel and sausages--he wished to marry his
daughter into a good family. He had his heart's desire, Ned. I was a
younger son's younger son, and I married her. We each had our object,
and gained it. She stepped at once into the politest and best circles,
and I stepped into a fortune which I assure you was very necessary to my
comfort--quite indispensable. Now, my good fellow, that fortune is among
the things that have been. It is gone, Ned, and has been gone--how old
are you? I always forget.'

'Seven-and-twenty, sir.'

'Are you indeed?' cried his father, raising his eyelids in a languishing
surprise. 'So much! Then I should say, Ned, that as nearly as I
remember, its skirts vanished from human knowledge, about eighteen or
nineteen years ago. It was about that time when I came to live in these
chambers (once your grandfather's, and bequeathed by that extremely
respectable person to me), and commenced to live upon an inconsiderable
annuity and my past reputation.'

'You are jesting with me, sir,' said Edward.

'Not in the slightest degree, I assure you,' returned his father with
great composure. 'These family topics are so extremely dry, that I am
sorry to say they don't admit of any such relief. It is for that reason,
and because they have an appearance of business, that I dislike them so
very much. Well! You know the rest. A son, Ned, unless he is old enough
to be a companion--that is to say, unless he is some two or three and
twenty--is not the kind of thing to have about one. He is a restraint
upon his father, his father is a restraint upon him, and they make each
other mutually uncomfortable. Therefore, until within the last four
years or so--I have a poor memory for dates, and if I mistake, you will
correct me in your own mind--you pursued your studies at a distance, and
picked up a great variety of accomplishments. Occasionally we passed a
week or two together here, and disconcerted each other as only such near
relations can. At last you came home. I candidly tell you, my dear boy,
that if you had been awkward and overgrown, I should have exported you
to some distant part of the world.'

'I wish with all my soul you had, sir,' said Edward.

'No you don't, Ned,' said his father coolly; 'you are mistaken, I assure
you. I found you a handsome, prepossessing, elegant fellow, and I threw
you into the society I can still command. Having done that, my dear
fellow, I consider that I have provided for you in life, and rely upon
your doing something to provide for me in return.'

'I do not understand your meaning, sir.'

'My meaning, Ned, is obvious--I observe another fly in the cream-jug,
but have the goodness not to take it out as you did the first, for
their walk when their legs are milky, is extremely ungraceful and
disagreeable--my meaning is, that you must do as I did; that you must
marry well and make the most of yourself.'

'A mere fortune-hunter!' cried the son, indignantly.

'What in the devil's name, Ned, would you be!' returned the father. 'All
men are fortune-hunters, are they not? The law, the church, the court,
the camp--see how they are all crowded with fortune-hunters, jostling
each other in the pursuit. The stock-exchange, the pulpit, the
counting-house, the royal drawing-room, the senate,--what but
fortune-hunters are they filled with? A fortune-hunter! Yes. You
ARE one; and you would be nothing else, my dear Ned, if you were
the greatest courtier, lawyer, legislator, prelate, or merchant, in
existence. If you are squeamish and moral, Ned, console yourself with
the reflection that at the very worst your fortune-hunting can make but
one person miserable or unhappy. How many people do you suppose these
other kinds of huntsmen crush in following their sport--hundreds at a
step? Or thousands?'

The young man leant his head upon his hand, and made no answer.

'I am quite charmed,' said the father rising, and walking slowly to and
fro--stopping now and then to glance at himself in the mirror, or survey
a picture through his glass, with the air of a connoisseur, 'that we
have had this conversation, Ned, unpromising as it was. It establishes
a confidence between us which is quite delightful, and was certainly
necessary, though how you can ever have mistaken our positions and
designs, I confess I cannot understand. I conceived, until I found your
fancy for this girl, that all these points were tacitly agreed upon
between us.'

'I knew you were embarrassed, sir,' returned the son, raising his head
for a moment, and then falling into his former attitude, 'but I had no
idea we were the beggared wretches you describe. How could I suppose it,
bred as I have been; witnessing the life you have always led; and the
appearance you have always made?'

'My dear child,' said the father--'for you really talk so like a child
that I must call you one--you were bred upon a careful principle;
the very manner of your education, I assure you, maintained my credit
surprisingly. As to the life I lead, I must lead it, Ned. I must have
these little refinements about me. I have always been used to them, and
I cannot exist without them. They must surround me, you observe, and
therefore they are here. With regard to our circumstances, Ned, you
may set your mind at rest upon that score. They are desperate. Your own
appearance is by no means despicable, and our joint pocket-money alone
devours our income. That's the truth.'

'Why have I never known this before? Why have you encouraged me, sir, to
an expenditure and mode of life to which we have no right or title?'

'My good fellow,' returned his father more compassionately than ever,
'if you made no appearance, how could you possibly succeed in the
pursuit for which I destined you? As to our mode of life, every man
has a right to live in the best way he can; and to make himself as
comfortable as he can, or he is an unnatural scoundrel. Our debts, I
grant, are very great, and therefore it the more behoves you, as a young
man of principle and honour, to pay them off as speedily as possible.'

'The villain's part,' muttered Edward, 'that I have unconsciously
played! I to win the heart of Emma Haredale! I would, for her sake, I
had died first!'

'I am glad you see, Ned,' returned his father, 'how perfectly
self-evident it is, that nothing can be done in that quarter. But apart
from this, and the necessity of your speedily bestowing yourself on
another (as you know you could to-morrow, if you chose), I wish you'd
look upon it pleasantly. In a religious point of view alone, how
could you ever think of uniting yourself to a Catholic, unless she was
amazingly rich? You ought to be so very Protestant, coming of such a
Protestant family as you do. Let us be moral, Ned, or we are nothing.
Even if one could set that objection aside, which is impossible, we come
to another which is quite conclusive. The very idea of marrying a girl
whose father was killed, like meat! Good God, Ned, how disagreeable!
Consider the impossibility of having any respect for your father-in-law
under such unpleasant circumstances--think of his having been "viewed"
by jurors, and "sat upon" by coroners, and of his very doubtful position
in the family ever afterwards. It seems to me such an indelicate sort
of thing that I really think the girl ought to have been put to death by
the state to prevent its happening. But I tease you perhaps. You would
rather be alone? My dear Ned, most willingly. God bless you. I shall
be going out presently, but we shall meet to-night, or if not to-night,
certainly to-morrow. Take care of yourself in the mean time, for both
our sakes. You are a person of great consequence to me, Ned--of vast
consequence indeed. God bless you!'

With these words, the father, who had been arranging his cravat in
the glass, while he uttered them in a disconnected careless manner,
withdrew, humming a tune as he went. The son, who had appeared so lost
in thought as not to hear or understand them, remained quite still and
silent. After the lapse of half an hour or so, the elder Chester, gaily
dressed, went out. The younger still sat with his head resting on his
hands, in what appeared to be a kind of stupor.


Chapter 16


A series of pictures representing the streets of London in the night,
even at the comparatively recent date of this tale, would present to the
eye something so very different in character from the reality which is
witnessed in these times, that it would be difficult for the beholder to
recognise his most familiar walks in the altered aspect of little more
than half a century ago.

They were, one and all, from the broadest and best to the narrowest and
least frequented, very dark. The oil and cotton lamps, though regularly
trimmed twice or thrice in the long winter nights, burnt feebly at the
best; and at a late hour, when they were unassisted by the lamps and
candles in the shops, cast but a narrow track of doubtful light upon the
footway, leaving the projecting doors and house-fronts in the deepest
gloom. Many of the courts and lanes were left in total darkness; those
of the meaner sort, where one glimmering light twinkled for a score of
houses, being favoured in no slight degree. Even in these places, the
inhabitants had often good reason for extinguishing their lamp as soon
as it was lighted; and the watch being utterly inefficient and powerless
to prevent them, they did so at their pleasure. Thus, in the lightest
thoroughfares, there was at every turn some obscure and dangerous spot
whither a thief might fly or shelter, and few would care to follow; and
the city being belted round by fields, green lanes, waste grounds, and
lonely roads, dividing it at that time from the suburbs that have joined
it since, escape, even where the pursuit was hot, was rendered easy.

It is no wonder that with these favouring circumstances in full and
constant operation, street robberies, often accompanied by cruel wounds,
and not unfrequently by loss of life, should have been of nightly
occurrence in the very heart of London, or that quiet folks should have
had great dread of traversing its streets after the shops were closed.
It was not unusual for those who wended home alone at midnight, to
keep the middle of the road, the better to guard against surprise from
lurking footpads; few would venture to repair at a late hour to Kentish
Town or Hampstead, or even to Kensington or Chelsea, unarmed and
unattended; while he who had been loudest and most valiant at the
supper-table or the tavern, and had but a mile or so to go, was glad to
fee a link-boy to escort him home.

There were many other characteristics--not quite so disagreeable--about
the thoroughfares of London then, with which they had been long
familiar. Some of the shops, especially those to the eastward of Temple
Bar, still adhered to the old practice of hanging out a sign; and the
creaking and swinging of these boards in their iron frames on windy
nights, formed a strange and mournful concert for the ears of those
who lay awake in bed or hurried through the streets. Long stands of
hackney-chairs and groups of chairmen, compared with whom the coachmen
of our day are gentle and polite, obstructed the way and filled the
air with clamour; night-cellars, indicated by a little stream of light
crossing the pavement, and stretching out half-way into the road, and
by the stifled roar of voices from below, yawned for the reception and
entertainment of the most abandoned of both sexes; under every shed and
bulk small groups of link-boys gamed away the earnings of the day; or
one more weary than the rest, gave way to sleep, and let the fragment of
his torch fall hissing on the puddled ground.

Then there was the watch with staff and lantern crying the hour, and
the kind of weather; and those who woke up at his voice and turned them
round in bed, were glad to hear it rained, or snowed, or blew, or froze,
for very comfort's sake. The solitary passenger was startled by the
chairmen's cry of 'By your leave there!' as two came trotting past
him with their empty vehicle--carried backwards to show its being
disengaged--and hurried to the nearest stand. Many a private chair,
too, inclosing some fine lady, monstrously hooped and furbelowed, and
preceded by running-footmen bearing flambeaux--for which extinguishers
are yet suspended before the doors of a few houses of the better
sort--made the way gay and light as it danced along, and darker and more
dismal when it had passed. It was not unusual for these running gentry,
who carried it with a very high hand, to quarrel in the servants' hall
while waiting for their masters and mistresses; and, falling to blows
either there or in the street without, to strew the place of skirmish
with hair-powder, fragments of bag-wigs, and scattered nosegays. Gaming,
the vice which ran so high among all classes (the fashion being of
course set by the upper), was generally the cause of these disputes;
for cards and dice were as openly used, and worked as much mischief, and
yielded as much excitement below stairs, as above. While incidents like
these, arising out of drums and masquerades and parties at quadrille,
were passing at the west end of the town, heavy stagecoaches and scarce
heavier waggons were lumbering slowly towards the city, the coachmen,
guard, and passengers, armed to the teeth, and the coach--a day or so
perhaps behind its time, but that was nothing--despoiled by highwaymen;
who made no scruple to attack, alone and single-handed, a whole caravan
of goods and men, and sometimes shot a passenger or two, and were
sometimes shot themselves, as the case might be. On the morrow, rumours
of this new act of daring on the road yielded matter for a few hours'
conversation through the town, and a Public Progress of some fine
gentleman (half-drunk) to Tyburn, dressed in the newest fashion, and
damning the ordinary with unspeakable gallantry and grace, furnished to
the populace, at once a pleasant excitement and a wholesome and profound
example.

Among all the dangerous characters who, in such a state of society,
prowled and skulked in the metropolis at night, there was one man from
whom many as uncouth and fierce as he, shrunk with an involuntary dread.
Who he was, or whence he came, was a question often asked, but which
none could answer. His name was unknown, he had never been seen until
within about eight days or thereabouts, and was equally a stranger to
the old ruffians, upon whose haunts he ventured fearlessly, as to the
young. He could be no spy, for he never removed his slouched hat to look
about him, entered into conversation with no man, heeded nothing that
passed, listened to no discourse, regarded nobody that came or went.
But so surely as the dead of night set in, so surely this man was in the
midst of the loose concourse in the night-cellar where outcasts of every
grade resorted; and there he sat till morning.

He was not only a spectre at their licentious feasts; a something in the
midst of their revelry and riot that chilled and haunted them; but out
of doors he was the same. Directly it was dark, he was abroad--never in
company with any one, but always alone; never lingering or loitering,
but always walking swiftly; and looking (so they said who had seen him)
over his shoulder from time to time, and as he did so quickening his
pace. In the fields, the lanes, the roads, in all quarters of the
town--east, west, north, and south--that man was seen gliding on like a
shadow. He was always hurrying away. Those who encountered him, saw him
steal past, caught sight of the backward glance, and so lost him in the
darkness.

This constant restlessness, and flitting to and fro, gave rise to
strange stories. He was seen in such distant and remote places, at times
so nearly tallying with each other, that some doubted whether there were
not two of them, or more--some, whether he had not unearthly means of
travelling from spot to spot. The footpad hiding in a ditch had marked
him passing like a ghost along its brink; the vagrant had met him on the
dark high-road; the beggar had seen him pause upon the bridge to look
down at the water, and then sweep on again; they who dealt in bodies
with the surgeons could swear he slept in churchyards, and that they
had beheld him glide away among the tombs on their approach. And as they
told these stories to each other, one who had looked about him would
pull his neighbour by the sleeve, and there he would be among them.

At last, one man--he was one of those whose commerce lay among the
graves--resolved to question this strange companion. Next night, when
he had eat his poor meal voraciously (he was accustomed to do that, they
had observed, as though he had no other in the day), this fellow sat
down at his elbow.

'A black night, master!'

'It is a black night.'

'Blacker than last, though that was pitchy too. Didn't I pass you near
the turnpike in the Oxford Road?'

'It's like you may. I don't know.'

'Come, come, master,' cried the fellow, urged on by the looks of his
comrades, and slapping him on the shoulder; 'be more companionable and
communicative. Be more the gentleman in this good company. There are
tales among us that you have sold yourself to the devil, and I know not
what.'

'We all have, have we not?' returned the stranger, looking up. 'If we
were fewer in number, perhaps he would give better wages.'

'It goes rather hard with you, indeed,' said the fellow, as the stranger
disclosed his haggard unwashed face, and torn clothes. 'What of that? Be
merry, master. A stave of a roaring song now'--

'Sing you, if you desire to hear one,' replied the other, shaking him
roughly off; 'and don't touch me if you're a prudent man; I carry
arms which go off easily--they have done so, before now--and make it
dangerous for strangers who don't know the trick of them, to lay hands
upon me.'

'Do you threaten?' said the fellow.

'Yes,' returned the other, rising and turning upon him, and looking
fiercely round as if in apprehension of a general attack.

His voice, and look, and bearing--all expressive of the wildest
recklessness and desperation--daunted while they repelled the
bystanders. Although in a very different sphere of action now, they were
not without much of the effect they had wrought at the Maypole Inn.

'I am what you all are, and live as you all do,' said the man sternly,
after a short silence. 'I am in hiding here like the rest, and if we
were surprised would perhaps do my part with the best of ye. If it's my
humour to be left to myself, let me have it. Otherwise,'--and here
he swore a tremendous oath--'there'll be mischief done in this place,
though there ARE odds of a score against me.'

A low murmur, having its origin perhaps in a dread of the man and the
mystery that surrounded him, or perhaps in a sincere opinion on the part
of some of those present, that it would be an inconvenient precedent to
meddle too curiously with a gentleman's private affairs if he saw reason
to conceal them, warned the fellow who had occasioned this discussion
that he had best pursue it no further. After a short time the strange
man lay down upon a bench to sleep, and when they thought of him again,
they found he was gone.

Next night, as soon as it was dark, he was abroad again and traversing
the streets; he was before the locksmith's house more than once, but
the family were out, and it was close shut. This night he crossed London
Bridge and passed into Southwark. As he glided down a bye street, a
woman with a little basket on her arm, turned into it at the other end.
Directly he observed her, he sought the shelter of an archway, and
stood aside until she had passed. Then he emerged cautiously from his
hiding-place, and followed.

She went into several shops to purchase various kinds of household
necessaries, and round every place at which she stopped he hovered like
her evil spirit; following her when she reappeared. It was nigh eleven
o'clock, and the passengers in the streets were thinning fast, when she
turned, doubtless to go home. The phantom still followed her.

She turned into the same bye street in which he had seen her first,
which, being free from shops, and narrow, was extremely dark. She
quickened her pace here, as though distrustful of being stopped, and
robbed of such trifling property as she carried with her. He crept along
on the other side of the road. Had she been gifted with the speed of
wind, it seemed as if his terrible shadow would have tracked her down.

At length the widow--for she it was--reached her own door, and, panting
for breath, paused to take the key from her basket. In a flush and glow,
with the haste she had made, and the pleasure of being safe at home,
she stooped to draw it out, when, raising her head, she saw him standing
silently beside her: the apparition of a dream.

His hand was on her mouth, but that was needless, for her tongue clove
to its roof, and her power of utterance was gone. 'I have been looking
for you many nights. Is the house empty? Answer me. Is any one inside?'

She could only answer by a rattle in her throat.

'Make me a sign.'

She seemed to indicate that there was no one there. He took the key,
unlocked the door, carried her in, and secured it carefully behind them.


Chapter 17


It was a chilly night, and the fire in the widow's parlour had burnt
low. Her strange companion placed her in a chair, and stooping down
before the half-extinguished ashes, raked them together and fanned them
with his hat. From time to time he glanced at her over his shoulder, as
though to assure himself of her remaining quiet and making no effort to
depart; and that done, busied himself about the fire again.

It was not without reason that he took these pains, for his dress was
dank and drenched with wet, his jaws rattled with cold, and he shivered
from head to foot. It had rained hard during the previous night and for
some hours in the morning, but since noon it had been fine. Wheresoever
he had passed the hours of darkness, his condition sufficiently
betokened that many of them had been spent beneath the open sky.
Besmeared with mire; his saturated clothes clinging with a damp embrace
about his limbs; his beard unshaven, his face unwashed, his meagre
cheeks worn into deep hollows,--a more miserable wretch could hardly be,
than this man who now cowered down upon the widow's hearth, and watched
the struggling flame with bloodshot eyes.

She had covered her face with her hands, fearing, as it seemed, to look
towards him. So they remained for some short time in silence. Glancing
round again, he asked at length:

'Is this your house?'

'It is. Why, in the name of Heaven, do you darken it?'

'Give me meat and drink,' he answered sullenly, 'or I dare do more than
that. The very marrow in my bones is cold, with wet and hunger. I must
have warmth and food, and I will have them here.'

'You were the robber on the Chigwell road.'

'I was.'

'And nearly a murderer then.'

'The will was not wanting. There was one came upon me and raised the
hue-and-cry', that it would have gone hard with, but for his nimbleness.
I made a thrust at him.'

'You thrust your sword at HIM!' cried the widow, looking upwards. 'You
hear this man! you hear and saw!'

He looked at her, as, with her head thrown back, and her hands tight
clenched together, she uttered these words in an agony of appeal. Then,
starting to his feet as she had done, he advanced towards her.

'Beware!' she cried in a suppressed voice, whose firmness stopped him
midway. 'Do not so much as touch me with a finger, or you are lost; body
and soul, you are lost.'

'Hear me,' he replied, menacing her with his hand. 'I, that in the form
of a man live the life of a hunted beast; that in the body am a spirit,
a ghost upon the earth, a thing from which all creatures shrink, save
those curst beings of another world, who will not leave me;--I am, in my
desperation of this night, past all fear but that of the hell in which I
exist from day to day. Give the alarm, cry out, refuse to shelter me. I
will not hurt you. But I will not be taken alive; and so surely as you
threaten me above your breath, I fall a dead man on this floor. The
blood with which I sprinkle it, be on you and yours, in the name of the
Evil Spirit that tempts men to their ruin!'

As he spoke, he took a pistol from his breast, and firmly clutched it in
his hand.

'Remove this man from me, good Heaven!' cried the widow. 'In thy grace
and mercy, give him one minute's penitence, and strike him dead!'

'It has no such purpose,' he said, confronting her. 'It is deaf. Give me
to eat and drink, lest I do that it cannot help my doing, and will not
do for you.'

'Will you leave me, if I do thus much? Will you leave me and return no
more?'

'I will promise nothing,' he rejoined, seating himself at the table,
'nothing but this--I will execute my threat if you betray me.'

She rose at length, and going to a closet or pantry in the room, brought
out some fragments of cold meat and bread and put them on the table. He
asked for brandy, and for water. These she produced likewise; and he ate
and drank with the voracity of a famished hound. All the time he was so
engaged she kept at the uttermost distance of the chamber, and sat there
shuddering, but with her face towards him. She never turned her back
upon him once; and although when she passed him (as she was obliged to
do in going to and from the cupboard) she gathered the skirts of her
garment about her, as if even its touching his by chance were horrible
to think of, still, in the midst of all this dread and terror, she kept
her face towards his own, and watched his every movement.

His repast ended--if that can be called one, which was a mere ravenous
satisfying of the calls of hunger--he moved his chair towards the
fire again, and warming himself before the blaze which had now sprung
brightly up, accosted her once more.

'I am an outcast, to whom a roof above his head is often an uncommon
luxury, and the food a beggar would reject is delicate fare. You live
here at your ease. Do you live alone?'

'I do not,' she made answer with an effort.

'Who dwells here besides?'

'One--it is no matter who. You had best begone, or he may find you here.
Why do you linger?'

'For warmth,' he replied, spreading out his hands before the fire. 'For
warmth. You are rich, perhaps?'

'Very,' she said faintly. 'Very rich. No doubt I am very rich.'

'At least you are not penniless. You have some money. You were making
purchases to-night.'

'I have a little left. It is but a few shillings.'

'Give me your purse. You had it in your hand at the door. Give it to
me.'

She stepped to the table and laid it down. He reached across, took it
up, and told the contents into his hand. As he was counting them, she
listened for a moment, and sprung towards him.

'Take what there is, take all, take more if more were there, but go
before it is too late. I have heard a wayward step without, I know full
well. It will return directly. Begone.'

'What do you mean?'

'Do not stop to ask. I will not answer. Much as I dread to touch you, I
would drag you to the door if I possessed the strength, rather than you
should lose an instant. Miserable wretch! fly from this place.'

'If there are spies without, I am safer here,' replied the man, standing
aghast. 'I will remain here, and will not fly till the danger is past.'

'It is too late!' cried the widow, who had listened for the step, and
not to him. 'Hark to that foot upon the ground. Do you tremble to hear
it! It is my son, my idiot son!'

As she said this wildly, there came a heavy knocking at the door. He
looked at her, and she at him.

'Let him come in,' said the man, hoarsely. 'I fear him less than the
dark, houseless night. He knocks again. Let him come in!'

'The dread of this hour,' returned the widow, 'has been upon me all my
life, and I will not. Evil will fall upon him, if you stand eye to eye.
My blighted boy! Oh! all good angels who know the truth--hear a poor
mother's prayer, and spare my boy from knowledge of this man!'

'He rattles at the shutters!' cried the man. 'He calls you. That voice
and cry! It was he who grappled with me in the road. Was it he?'

She had sunk upon her knees, and so knelt down, moving her lips, but
uttering no sound. As he gazed upon her, uncertain what to do or where
to turn, the shutters flew open. He had barely time to catch a knife
from the table, sheathe it in the loose sleeve of his coat, hide in the
closet, and do all with the lightning's speed, when Barnaby tapped at
the bare glass, and raised the sash exultingly.

'Why, who can keep out Grip and me!' he cried, thrusting in his head,
and staring round the room. 'Are you there, mother? How long you keep us
from the fire and light.'

She stammered some excuse and tendered him her hand. But Barnaby sprung
lightly in without assistance, and putting his arms about her neck,
kissed her a hundred times.

'We have been afield, mother--leaping ditches, scrambling through
hedges, running down steep banks, up and away, and hurrying on. The wind
has been blowing, and the rushes and young plants bowing and bending to
it, lest it should do them harm, the cowards--and Grip--ha ha ha!--brave
Grip, who cares for nothing, and when the wind rolls him over in the
dust, turns manfully to bite it--Grip, bold Grip, has quarrelled with
every little bowing twig--thinking, he told me, that it mocked him--and
has worried it like a bulldog. Ha ha ha!'

The raven, in his little basket at his master's back, hearing this
frequent mention of his name in a tone of exultation, expressed his
sympathy by crowing like a cock, and afterwards running over his various
phrases of speech with such rapidity, and in so many varieties of
hoarseness, that they sounded like the murmurs of a crowd of people.

'He takes such care of me besides!' said Barnaby. 'Such care, mother! He
watches all the time I sleep, and when I shut my eyes and make-believe
to slumber, he practises new learning softly; but he keeps his eye on
me the while, and if he sees me laugh, though never so little, stops
directly. He won't surprise me till he's perfect.'

The raven crowed again in a rapturous manner which plainly said, 'Those
are certainly some of my characteristics, and I glory in them.' In the
meantime, Barnaby closed the window and secured it, and coming to the
fireplace, prepared to sit down with his face to the closet. But
his mother prevented this, by hastily taking that side herself, and
motioning him towards the other.

'How pale you are to-night!' said Barnaby, leaning on his stick. 'We
have been cruel, Grip, and made her anxious!'

Anxious in good truth, and sick at heart! The listener held the door
of his hiding-place open with his hand, and closely watched her son.
Grip--alive to everything his master was unconscious of--had his head
out of the basket, and in return was watching him intently with his
glistening eye.

'He flaps his wings,' said Barnaby, turning almost quickly enough to
catch the retreating form and closing door, 'as if there were strangers
here, but Grip is wiser than to fancy that. Jump then!'

Accepting this invitation with a dignity peculiar to himself, the bird
hopped up on his master's shoulder, from that to his extended hand, and
so to the ground. Barnaby unstrapping the basket and putting it down in
a corner with the lid open, Grip's first care was to shut it down with
all possible despatch, and then to stand upon it. Believing, no doubt,
that he had now rendered it utterly impossible, and beyond the power of
mortal man, to shut him up in it any more, he drew a great many corks in
triumph, and uttered a corresponding number of hurrahs.

'Mother!' said Barnaby, laying aside his hat and stick, and returning
to the chair from which he had risen, 'I'll tell you where we have been
to-day, and what we have been doing,--shall I?'

She took his hand in hers, and holding it, nodded the word she could not
speak.

'You mustn't tell,' said Barnaby, holding up his finger, 'for it's a
secret, mind, and only known to me, and Grip, and Hugh. We had the dog
with us, but he's not like Grip, clever as he is, and doesn't guess it
yet, I'll wager.--Why do you look behind me so?'

'Did I?' she answered faintly. 'I didn't know I did. Come nearer me.'

'You are frightened!' said Barnaby, changing colour. 'Mother--you don't
see'--

'See what?'

'There's--there's none of this about, is there?' he answered in a
whisper, drawing closer to her and clasping the mark upon his wrist.
'I am afraid there is, somewhere. You make my hair stand on end, and my
flesh creep. Why do you look like that? Is it in the room as I have seen
it in my dreams, dashing the ceiling and the walls with red? Tell me. Is
it?'

He fell into a shivering fit as he put the question, and shutting out
the light with his hands, sat shaking in every limb until it had passed
away. After a time, he raised his head and looked about him.

'Is it gone?'

'There has been nothing here,' rejoined his mother, soothing him.
'Nothing indeed, dear Barnaby. Look! You see there are but you and me.'

He gazed at her vacantly, and, becoming reassured by degrees, burst into
a wild laugh.

'But let us see,' he said, thoughtfully. 'Were we talking? Was it you
and me? Where have we been?'

'Nowhere but here.'

'Aye, but Hugh, and I,' said Barnaby,--'that's it. Maypole Hugh, and
I, you know, and Grip--we have been lying in the forest, and among the
trees by the road side, with a dark lantern after night came on, and the
dog in a noose ready to slip him when the man came by.'

'What man?'

'The robber; him that the stars winked at. We have waited for him
after dark these many nights, and we shall have him. I'd know him in a
thousand. Mother, see here! This is the man. Look!'

He twisted his handkerchief round his head, pulled his hat upon his
brow, wrapped his coat about him, and stood up before her: so like the
original he counterfeited, that the dark figure peering out behind him
might have passed for his own shadow.

'Ha ha ha! We shall have him,' he cried, ridding himself of the
semblance as hastily as he had assumed it. 'You shall see him, mother,
bound hand and foot, and brought to London at a saddle-girth; and you
shall hear of him at Tyburn Tree if we have luck. So Hugh says. You're
pale again, and trembling. And why DO you look behind me so?'

'It is nothing,' she answered. 'I am not quite well. Go you to bed,
dear, and leave me here.'

'To bed!' he answered. 'I don't like bed. I like to lie before the fire,
watching the prospects in the burning coals--the rivers, hills, and
dells, in the deep, red sunset, and the wild faces. I am hungry too,
and Grip has eaten nothing since broad noon. Let us to supper. Grip! To
supper, lad!'

The raven flapped his wings, and, croaking his satisfaction, hopped to
the feet of his master, and there held his bill open, ready for snapping
up such lumps of meat as he should throw him. Of these he received about
a score in rapid succession, without the smallest discomposure.

'That's all,' said Barnaby.

'More!' cried Grip. 'More!'

But it appearing for a certainty that no more was to be had, he
retreated with his store; and disgorging the morsels one by one from his
pouch, hid them in various corners--taking particular care, however, to
avoid the closet, as being doubtful of the hidden man's propensities and
power of resisting temptation. When he had concluded these arrangements,
he took a turn or two across the room with an elaborate assumption of
having nothing on his mind (but with one eye hard upon his treasure all
the time), and then, and not till then, began to drag it out, piece by
piece, and eat it with the utmost relish.

Barnaby, for his part, having pressed his mother to eat in vain, made a
hearty supper too. Once during the progress of his meal, he wanted more
bread from the closet and rose to get it. She hurriedly interposed to
prevent him, and summoning her utmost fortitude, passed into the recess,
and brought it out herself.

'Mother,' said Barnaby, looking at her steadfastly as she sat down
beside him after doing so; 'is to-day my birthday?'

'To-day!' she answered. 'Don't you recollect it was but a week or so
ago, and that summer, autumn, and winter have to pass before it comes
again?'

'I remember that it has been so till now,' said Barnaby. 'But I think
to-day must be my birthday too, for all that.'

She asked him why? 'I'll tell you why,' he said. 'I have always seen
you--I didn't let you know it, but I have--on the evening of that day
grow very sad. I have seen you cry when Grip and I were most glad; and
look frightened with no reason; and I have touched your hand, and felt
that it was cold--as it is now. Once, mother (on a birthday that was,
also), Grip and I thought of this after we went upstairs to bed, and
when it was midnight, striking one o'clock, we came down to your door to
see if you were well. You were on your knees. I forget what it was you
said. Grip, what was it we heard her say that night?'

'I'm a devil!' rejoined the raven promptly.

'No, no,' said Barnaby. 'But you said something in a prayer; and when
you rose and walked about, you looked (as you have done ever since,
mother, towards night on my birthday) just as you do now. I have found
that out, you see, though I am silly. So I say you're wrong; and this
must be my birthday--my birthday, Grip!'

The bird received this information with a crow of such duration as a
cock, gifted with intelligence beyond all others of his kind, might
usher in the longest day with. Then, as if he had well considered the
sentiment, and regarded it as apposite to birthdays, he cried, 'Never
say die!' a great many times, and flapped his wings for emphasis.

The widow tried to make light of Barnaby's remark, and endeavoured to
divert his attention to some new subject; too easy a task at all times,
as she knew. His supper done, Barnaby, regardless of her entreaties,
stretched himself on the mat before the fire; Grip perched upon his
leg, and divided his time between dozing in the grateful warmth, and
endeavouring (as it presently appeared) to recall a new accomplishment
he had been studying all day.

A long and profound silence ensued, broken only by some change of
position on the part of Barnaby, whose eyes were still wide open and
intently fixed upon the fire; or by an effort of recollection on the
part of Grip, who would cry in a low voice from time to time, 'Polly put
the ket--' and there stop short, forgetting the remainder, and go off in
a doze again.

After a long interval, Barnaby's breathing grew more deep and regular,
and his eyes were closed. But even then the unquiet spirit of the raven
interposed. 'Polly put the ket--' cried Grip, and his master was broad
awake again.

At length Barnaby slept soundly, and the bird with his bill sunk
upon his breast, his breast itself puffed out into a comfortable
alderman-like form, and his bright eye growing smaller and smaller,
really seemed to be subsiding into a state of repose. Now and then he
muttered in a sepulchral voice, 'Polly put the ket--' but very drowsily,
and more like a drunken man than a reflecting raven.

The widow, scarcely venturing to breathe, rose from her seat. The man
glided from the closet, and extinguished the candle.

'--tle on,' cried Grip, suddenly struck with an idea and very much
excited. '--tle on. Hurrah! Polly put the ket-tle on, we'll all have
tea; Polly put the ket-tle on, we'll all have tea. Hurrah, hurrah,
hurrah! I'm a devil, I'm a devil, I'm a ket-tle on, Keep up your
spirits, Never say die, Bow, wow, wow, I'm a devil, I'm a ket-tle, I'm
a--Polly put the ket-tle on, we'll all have tea.'

They stood rooted to the ground, as though it had been a voice from the
grave.

But even this failed to awaken the sleeper. He turned over towards the
fire, his arm fell to the ground, and his head drooped heavily upon it.
The widow and her unwelcome visitor gazed at him and at each other for a
moment, and then she motioned him towards the door.

'Stay,' he whispered. 'You teach your son well.'

'I have taught him nothing that you heard to-night. Depart instantly, or
I will rouse him.'

'You are free to do so. Shall I rouse him?'

'You dare not do that.'

'I dare do anything, I have told you. He knows me well, it seems. At
least I will know him.'

'Would you kill him in his sleep?' cried the widow, throwing herself
between them.

'Woman,' he returned between his teeth, as he motioned her aside, 'I
would see him nearer, and I will. If you want one of us to kill the
other, wake him.'

With that he advanced, and bending down over the prostrate form, softly
turned back the head and looked into the face. The light of the fire
was upon it, and its every lineament was revealed distinctly. He
contemplated it for a brief space, and hastily uprose.

'Observe,' he whispered in the widow's ear: 'In him, of whose existence
I was ignorant until to-night, I have you in my power. Be careful how
you use me. Be careful how you use me. I am destitute and starving, and
a wanderer upon the earth. I may take a sure and slow revenge.'

'There is some dreadful meaning in your words. I do not fathom it.'

'There is a meaning in them, and I see you fathom it to its very depth.
You have anticipated it for years; you have told me as much. I leave you
to digest it. Do not forget my warning.'

He pointed, as he left her, to the slumbering form, and stealthily
withdrawing, made his way into the street. She fell on her knees beside
the sleeper, and remained like one stricken into stone, until the tears
which fear had frozen so long, came tenderly to her relief.

'Oh Thou,' she cried, 'who hast taught me such deep love for this one
remnant of the promise of a happy life, out of whose affliction, even,
perhaps the comfort springs that he is ever a relying, loving child to
me--never growing old or cold at heart, but needing my care and duty in
his manly strength as in his cradle-time--help him, in his darkened walk
through this sad world, or he is doomed, and my poor heart is broken!'


Chapter 18


Gliding along the silent streets, and holding his course where they were
darkest and most gloomy, the man who had left the widow's house crossed
London Bridge, and arriving in the City, plunged into the backways,
lanes, and courts, between Cornhill and Smithfield; with no more
fixedness of purpose than to lose himself among their windings, and
baffle pursuit, if any one were dogging his steps.

It was the dead time of the night, and all was quiet. Now and then a
drowsy watchman's footsteps sounded on the pavement, or the lamplighter
on his rounds went flashing past, leaving behind a little track of smoke
mingled with glowing morsels of his hot red link. He hid himself even
from these partakers of his lonely walk, and, shrinking in some arch or
doorway while they passed, issued forth again when they were gone and so
pursued his solitary way.

To be shelterless and alone in the open country, hearing the wind moan
and watching for day through the whole long weary night; to listen to
the falling rain, and crouch for warmth beneath the lee of some old
barn or rick, or in the hollow of a tree; are dismal things--but not
so dismal as the wandering up and down where shelter is, and beds and
sleepers are by thousands; a houseless rejected creature. To pace
the echoing stones from hour to hour, counting the dull chimes of the
clocks; to watch the lights twinkling in chamber windows, to think what
happy forgetfulness each house shuts in; that here are children coiled
together in their beds, here youth, here age, here poverty, here wealth,
all equal in their sleep, and all at rest; to have nothing in common
with the slumbering world around, not even sleep, Heaven's gift to
all its creatures, and be akin to nothing but despair; to feel, by the
wretched contrast with everything on every hand, more utterly alone and
cast away than in a trackless desert; this is a kind of suffering, on
which the rivers of great cities close full many a time, and which the
solitude in crowds alone awakens.

The miserable man paced up and down the streets--so long, so wearisome,
so like each other--and often cast a wistful look towards the east,
hoping to see the first faint streaks of day. But obdurate night had
yet possession of the sky, and his disturbed and restless walk found no
relief.

One house in a back street was bright with the cheerful glare of lights;
there was the sound of music in it too, and the tread of dancers,
and there were cheerful voices, and many a burst of laughter. To this
place--to be near something that was awake and glad--he returned again
and again; and more than one of those who left it when the merriment
was at its height, felt it a check upon their mirthful mood to see him
flitting to and fro like an uneasy ghost. At last the guests departed,
one and all; and then the house was close shut up, and became as dull
and silent as the rest.

His wanderings brought him at one time to the city jail. Instead of
hastening from it as a place of ill omen, and one he had cause to shun,
he sat down on some steps hard by, and resting his chin upon his hand,
gazed upon its rough and frowning walls as though even they became a
refuge in his jaded eyes. He paced it round and round, came back to the
same spot, and sat down again. He did this often, and once, with a hasty
movement, crossed to where some men were watching in the prison lodge,
and had his foot upon the steps as though determined to accost them. But
looking round, he saw that the day began to break, and failing in his
purpose, turned and fled.

He was soon in the quarter he had lately traversed, and pacing to and
fro again as he had done before. He was passing down a mean street, when
from an alley close at hand some shouts of revelry arose, and there came
straggling forth a dozen madcaps, whooping and calling to each other,
who, parting noisily, took different ways and dispersed in smaller
groups.

Hoping that some low place of entertainment which would afford him a
safe refuge might be near at hand, he turned into this court when they
were all gone, and looked about for a half-opened door, or lighted
window, or other indication of the place whence they had come. It was
so profoundly dark, however, and so ill-favoured, that he concluded they
had but turned up there, missing their way, and were pouring out again
when he observed them. With this impression, and finding there was no
outlet but that by which he had entered, he was about to turn, when from
a grating near his feet a sudden stream of light appeared, and the sound
of talking came. He retreated into a doorway to see who these talkers
were, and to listen to them.

The light came to the level of the pavement as he did this, and a man
ascended, bearing in his hand a torch. This figure unlocked and held
open the grating as for the passage of another, who presently
appeared, in the form of a young man of small stature and uncommon
self-importance, dressed in an obsolete and very gaudy fashion.

'Good night, noble captain,' said he with the torch. 'Farewell,
commander. Good luck, illustrious general!'

In return to these compliments the other bade him hold his tongue, and
keep his noise to himself, and laid upon him many similar injunctions,
with great fluency of speech and sternness of manner.

'Commend me, captain, to the stricken Miggs,' returned the torch-bearer
in a lower voice. 'My captain flies at higher game than Miggses. Ha, ha,
ha! My captain is an eagle, both as respects his eye and soaring wings.
My captain breaketh hearts as other bachelors break eggs at breakfast.'

'What a fool you are, Stagg!' said Mr Tappertit, stepping on the
pavement of the court, and brushing from his legs the dust he had
contracted in his passage upward.

'His precious limbs!' cried Stagg, clasping one of his ankles. 'Shall a
Miggs aspire to these proportions! No, no, my captain. We will inveigle
ladies fair, and wed them in our secret cavern. We will unite ourselves
with blooming beauties, captain.'

'I'll tell you what, my buck,' said Mr Tappertit, releasing his leg;
'I'll trouble you not to take liberties, and not to broach certain
questions unless certain questions are broached to you. Speak when
you're spoke to on particular subjects, and not otherways. Hold
the torch up till I've got to the end of the court, and then kennel
yourself, do you hear?'

'I hear you, noble captain.'

'Obey then,' said Mr Tappertit haughtily. 'Gentlemen, lead on!' With
which word of command (addressed to an imaginary staff or retinue) he
folded his arms, and walked with surpassing dignity down the court.

His obsequious follower stood holding the torch above his head, and then
the observer saw for the first time, from his place of concealment, that
he was blind. Some involuntary motion on his part caught the quick
ear of the blind man, before he was conscious of having moved an inch
towards him, for he turned suddenly and cried, 'Who's there?'

'A man,' said the other, advancing. 'A friend.'

'A stranger!' rejoined the blind man. 'Strangers are not my friends.
What do you do there?'

'I saw your company come out, and waited here till they were gone. I
want a lodging.'

'A lodging at this time!' returned Stagg, pointing towards the dawn as
though he saw it. 'Do you know the day is breaking?'

'I know it,' rejoined the other, 'to my cost. I have been traversing
this iron-hearted town all night.'

'You had better traverse it again,' said the blind man, preparing to
descend, 'till you find some lodgings suitable to your taste. I don't
let any.'

'Stay!' cried the other, holding him by the arm.

'I'll beat this light about that hangdog face of yours (for hangdog it
is, if it answers to your voice), and rouse the neighbourhood besides,
if you detain me,' said the blind man. 'Let me go. Do you hear?'

'Do YOU hear!' returned the other, chinking a few shillings together,
and hurriedly pressing them into his hand. 'I beg nothing of you. I will
pay for the shelter you give me. Death! Is it much to ask of such as
you! I have come from the country, and desire to rest where there are
none to question me. I am faint, exhausted, worn out, almost dead. Let
me lie down, like a dog, before your fire. I ask no more than that. If
you would be rid of me, I will depart to-morrow.'

'If a gentleman has been unfortunate on the road,' muttered Stagg,
yielding to the other, who, pressing on him, had already gained a
footing on the steps--'and can pay for his accommodation--'

'I will pay you with all I have. I am just now past the want of food,
God knows, and wish but to purchase shelter. What companion have you
below?'

'None.'

'Then fasten your grate there, and show me the way. Quick!'

The blind man complied after a moment's hesitation, and they descended
together. The dialogue had passed as hurriedly as the words could be
spoken, and they stood in his wretched room before he had had time to
recover from his first surprise.

'May I see where that door leads to, and what is beyond?' said the man,
glancing keenly round. 'You will not mind that?'

'I will show you myself. Follow me, or go before. Take your choice.'

He bade him lead the way, and, by the light of the torch which his
conductor held up for the purpose, inspected all three cellars narrowly.
Assured that the blind man had spoken truth, and that he lived there
alone, the visitor returned with him to the first, in which a fire was
burning, and flung himself with a deep groan upon the ground before it.

His host pursued his usual occupation without seeming to heed him any
further. But directly he fell asleep--and he noted his falling into a
slumber, as readily as the keenest-sighted man could have done--he knelt
down beside him, and passed his hand lightly but carefully over his face
and person.

His sleep was checkered with starts and moans, and sometimes with a
muttered word or two. His hands were clenched, his brow bent, and his
mouth firmly set. All this, the blind man accurately marked; and as if
his curiosity were strongly awakened, and he had already some inkling
of his mystery, he sat watching him, if the expression may be used, and
listening, until it was broad day.


Chapter 19


Dolly Varden's pretty little head was yet bewildered by various
recollections of the party, and her bright eyes were yet dazzled by a
crowd of images, dancing before them like motes in the sunbeams, among
which the effigy of one partner in particular did especially figure, the
same being a young coachmaker (a master in his own right) who had given
her to understand, when he handed her into the chair at parting, that
it was his fixed resolve to neglect his business from that time, and die
slowly for the love of her--Dolly's head, and eyes, and thoughts, and
seven senses, were all in a state of flutter and confusion for which the
party was accountable, although it was now three days old, when, as
she was sitting listlessly at breakfast, reading all manner of fortunes
(that is to say, of married and flourishing fortunes) in the grounds of
her teacup, a step was heard in the workshop, and Mr Edward Chester
was descried through the glass door, standing among the rusty locks and
keys, like love among the roses--for which apt comparison the historian
may by no means take any credit to himself, the same being the
invention, in a sentimental mood, of the chaste and modest Miggs, who,
beholding him from the doorsteps she was then cleaning, did, in her
maiden meditation, give utterance to the simile.

The locksmith, who happened at the moment to have his eyes thrown upward
and his head backward, in an intense communing with Toby, did not see
his visitor, until Mrs Varden, more watchful than the rest, had desired
Sim Tappertit to open the glass door and give him admission--from which
untoward circumstance the good lady argued (for she could deduce a
precious moral from the most trifling event) that to take a draught of
small ale in the morning was to observe a pernicious, irreligious, and
Pagan custom, the relish whereof should be left to swine, and Satan, or
at least to Popish persons, and should be shunned by the righteous as
a work of sin and evil. She would no doubt have pursued her admonition
much further, and would have founded on it a long list of precious
precepts of inestimable value, but that the young gentleman standing by
in a somewhat uncomfortable and discomfited manner while she read
her spouse this lecture, occasioned her to bring it to a premature
conclusion.

'I'm sure you'll excuse me, sir,' said Mrs Varden, rising and
curtseying. 'Varden is so very thoughtless, and needs so much
reminding--Sim, bring a chair here.'

Mr Tappertit obeyed, with a flourish implying that he did so, under
protest.

'And you can go, Sim,' said the locksmith.

Mr Tappertit obeyed again, still under protest; and betaking himself to
the workshop, began seriously to fear that he might find it necessary to
poison his master, before his time was out.

In the meantime, Edward returned suitable replies to Mrs Varden's
courtesies, and that lady brightened up very much; so that when he
accepted a dish of tea from the fair hands of Dolly, she was perfectly
agreeable.

'I am sure if there's anything we can do,--Varden, or I, or Dolly
either,--to serve you, sir, at any time, you have only to say it, and it
shall be done,' said Mrs V.

'I am much obliged to you, I am sure,' returned Edward. 'You encourage
me to say that I have come here now, to beg your good offices.'

Mrs Varden was delighted beyond measure.

'It occurred to me that probably your fair daughter might be going to
the Warren, either to-day or to-morrow,' said Edward, glancing at Dolly;
'and if so, and you will allow her to take charge of this letter, ma'am,
you will oblige me more than I can tell you. The truth is, that while
I am very anxious it should reach its destination, I have particular
reasons for not trusting it to any other conveyance; so that without
your help, I am wholly at a loss.'

'She was not going that way, sir, either to-day, or to-morrow, nor
indeed all next week,' the lady graciously rejoined, 'but we shall be
very glad to put ourselves out of the way on your account, and if you
wish it, you may depend upon its going to-day. You might suppose,' said
Mrs Varden, frowning at her husband, 'from Varden's sitting there so
glum and silent, that he objected to this arrangement; but you must not
mind that, sir, if you please. It's his way at home. Out of doors, he
can be cheerful and talkative enough.'

Now, the fact was, that the unfortunate locksmith, blessing his stars to
find his helpmate in such good humour, had been sitting with a beaming
face, hearing this discourse with a joy past all expression. Wherefore
this sudden attack quite took him by surprise.

'My dear Martha--' he said.

'Oh yes, I dare say,' interrupted Mrs Varden, with a smile of mingled
scorn and pleasantry. 'Very dear! We all know that.'

'No, but my good soul,' said Gabriel, 'you are quite mistaken. You are
indeed. I was delighted to find you so kind and ready. I waited, my
dear, anxiously, I assure you, to hear what you would say.'

'You waited anxiously,' repeated Mrs V. 'Yes! Thank you, Varden. You
waited, as you always do, that I might bear the blame, if any came of
it. But I am used to it,' said the lady with a kind of solemn titter,
'and that's my comfort!'

'I give you my word, Martha--' said Gabriel.

'Let me give you MY word, my dear,' interposed his wife with a Christian
smile, 'that such discussions as these between married people, are much
better left alone. Therefore, if you please, Varden, we'll drop the
subject. I have no wish to pursue it. I could. I might say a great deal.
But I would rather not. Pray don't say any more.'

'I don't want to say any more,' rejoined the goaded locksmith.

'Well then, don't,' said Mrs Varden.

'Nor did I begin it, Martha,' added the locksmith, good-humouredly, 'I
must say that.'

'You did not begin it, Varden!' exclaimed his wife, opening her eyes
very wide and looking round upon the company, as though she would say,
You hear this man! 'You did not begin it, Varden! But you shall not say
I was out of temper. No, you did not begin it, oh dear no, not you, my
dear!'

'Well, well,' said the locksmith. 'That's settled then.'

'Oh yes,' rejoined his wife, 'quite. If you like to say Dolly began it,
my dear, I shall not contradict you. I know my duty. I need know it,
I am sure. I am often obliged to bear it in mind, when my inclination
perhaps would be for the moment to forget it. Thank you, Varden.' And
so, with a mighty show of humility and forgiveness, she folded her
hands, and looked round again, with a smile which plainly said, 'If you
desire to see the first and foremost among female martyrs, here she is,
on view!'

This little incident, illustrative though it was of Mrs Varden's
extraordinary sweetness and amiability, had so strong a tendency to
check the conversation and to disconcert all parties but that excellent
lady, that only a few monosyllables were uttered until Edward withdrew;
which he presently did, thanking the lady of the house a great many
times for her condescension, and whispering in Dolly's ear that he would
call on the morrow, in case there should happen to be an answer to the
note--which, indeed, she knew without his telling, as Barnaby and his
friend Grip had dropped in on the previous night to prepare her for the
visit which was then terminating.

Gabriel, who had attended Edward to the door, came back with his hands
in his pockets; and, after fidgeting about the room in a very uneasy
manner, and casting a great many sidelong looks at Mrs Varden (who
with the calmest countenance in the world was five fathoms deep in
the Protestant Manual), inquired of Dolly how she meant to go. Dolly
supposed by the stage-coach, and looked at her lady mother, who finding
herself silently appealed to, dived down at least another fathom into
the Manual, and became unconscious of all earthly things.

'Martha--' said the locksmith.

'I hear you, Varden,' said his wife, without rising to the surface.

'I am sorry, my dear, you have such an objection to the Maypole and old
John, for otherways as it's a very fine morning, and Saturday's not
a busy day with us, we might have all three gone to Chigwell in the
chaise, and had quite a happy day of it.'

Mrs Varden immediately closed the Manual, and bursting into tears,
requested to be led upstairs.

'What is the matter now, Martha?' inquired the locksmith.

To which Martha rejoined, 'Oh! don't speak to me,' and protested in
agony that if anybody had told her so, she wouldn't have believed it.

'But, Martha,' said Gabriel, putting himself in the way as she was
moving off with the aid of Dolly's shoulder, 'wouldn't have believed
what? Tell me what's wrong now. Do tell me. Upon my soul I don't know.
Do you know, child? Damme!' cried the locksmith, plucking at his wig in
a kind of frenzy, 'nobody does know, I verily believe, but Miggs!'

'Miggs,' said Mrs Varden faintly, and with symptoms of approaching
incoherence, 'is attached to me, and that is sufficient to draw down
hatred upon her in this house. She is a comfort to me, whatever she may
be to others.'

'She's no comfort to me,' cried Gabriel, made bold by despair. 'She's
the misery of my life. She's all the plagues of Egypt in one.'

'She's considered so, I have no doubt,' said Mrs Varden. 'I was prepared
for that; it's natural; it's of a piece with the rest. When you taunt
me as you do to my face, how can I wonder that you taunt her behind her
back!' And here the incoherence coming on very strong, Mrs Varden wept,
and laughed, and sobbed, and shivered, and hiccoughed, and choked; and
said she knew it was very foolish but she couldn't help it; and that
when she was dead and gone, perhaps they would be sorry for it--which
really under the circumstances did not appear quite so probable as she
seemed to think--with a great deal more to the same effect. In a word,
she passed with great decency through all the ceremonies incidental to
such occasions; and being supported upstairs, was deposited in a highly
spasmodic state on her own bed, where Miss Miggs shortly afterwards
flung herself upon the body.

The philosophy of all this was, that Mrs Varden wanted to go to
Chigwell; that she did not want to make any concession or explanation;
that she would only go on being implored and entreated so to do; and
that she would accept no other terms. Accordingly, after a vast amount
of moaning and crying upstairs, and much damping of foreheads, and
vinegaring of temples, and hartshorning of noses, and so forth;
and after most pathetic adjurations from Miggs, assisted by warm
brandy-and-water not over-weak, and divers other cordials, also of
a stimulating quality, administered at first in teaspoonfuls and
afterwards in increasing doses, and of which Miss Miggs herself partook
as a preventive measure (for fainting is infectious); after all these
remedies, and many more too numerous to mention, but not to take,
had been applied; and many verbal consolations, moral, religious, and
miscellaneous, had been super-added thereto; the locksmith humbled
himself, and the end was gained.

'If it's only for the sake of peace and quietness, father,' said Dolly,
urging him to go upstairs.

'Oh, Doll, Doll,' said her good-natured father. 'If you ever have a
husband of your own--'

Dolly glanced at the glass.

'--Well, WHEN you have,' said the locksmith, 'never faint, my darling.
More domestic unhappiness has come of easy fainting, Doll, than from all
the greater passions put together. Remember that, my dear, if you would
be really happy, which you never can be, if your husband isn't. And a
word in your ear, my precious. Never have a Miggs about you!'

With this advice he kissed his blooming daughter on the cheek, and
slowly repaired to Mrs Varden's room; where that lady, lying all pale
and languid on her couch, was refreshing herself with a sight of her
last new bonnet, which Miggs, as a means of calming her scattered
spirits, displayed to the best advantage at her bedside.

'Here's master, mim,' said Miggs. 'Oh, what a happiness it is when man
and wife come round again! Oh gracious, to think that him and her should
ever have a word together!' In the energy of these sentiments, which
were uttered as an apostrophe to the Heavens in general, Miss Miggs
perched the bonnet on the top of her own head, and folding her hands,
turned on her tears.

'I can't help it,' cried Miggs. 'I couldn't, if I was to be drownded in
'em. She has such a forgiving spirit! She'll forget all that has passed,
and go along with you, sir--Oh, if it was to the world's end, she'd go
along with you.'

Mrs Varden with a faint smile gently reproved her attendant for this
enthusiasm, and reminded her at the same time that she was far too
unwell to venture out that day.

'Oh no, you're not, mim, indeed you're not,' said Miggs; 'I repeal to
master; master knows you're not, mim. The hair, and motion of the shay,
will do you good, mim, and you must not give way, you must not raly. She
must keep up, mustn't she, sir, for all out sakes? I was a telling
her that, just now. She must remember us, even if she forgets herself.
Master will persuade you, mim, I'm sure. There's Miss Dolly's a-going
you know, and master, and you, and all so happy and so comfortable. Oh!'
cried Miggs, turning on the tears again, previous to quitting the room
in great emotion, 'I never see such a blessed one as she is for the
forgiveness of her spirit, I never, never, never did. Not more did
master neither; no, nor no one--never!'

For five minutes or thereabouts, Mrs Varden remained mildly opposed to
all her husband's prayers that she would oblige him by taking a day's
pleasure, but relenting at length, she suffered herself to be persuaded,
and granting him her free forgiveness (the merit whereof, she meekly
said, rested with the Manual and not with her), desired that Miggs might
come and help her dress. The handmaid attended promptly, and it is but
justice to their joint exertions to record that, when the good lady came
downstairs in course of time, completely decked out for the journey, she
really looked as if nothing had happened, and appeared in the very best
health imaginable.

As to Dolly, there she was again, the very pink and pattern of good
looks, in a smart little cherry-coloured mantle, with a hood of the same
drawn over her head, and upon the top of that hood, a little straw hat
trimmed with cherry-coloured ribbons, and worn the merest trifle on one
side--just enough in short to make it the wickedest and most provoking
head-dress that ever malicious milliner devised. And not to speak of the
manner in which these cherry-coloured decorations brightened her eyes,
or vied with her lips, or shed a new bloom on her face, she wore such
a cruel little muff, and such a heart-rending pair of shoes, and was so
surrounded and hemmed in, as it were, by aggravations of all kinds, that
when Mr Tappettit, holding the horse's head, saw her come out of the
house alone, such impulses came over him to decoy her into the chaise
and drive off like mad, that he would unquestionably have done it, but
for certain uneasy doubts besetting him as to the shortest way to
Gretna Green; whether it was up the street or down, or up the right-hand
turning or the left; and whether, supposing all the turnpikes to be
carried by storm, the blacksmith in the end would marry them on credit;
which by reason of his clerical office appeared, even to his excited
imagination, so unlikely, that he hesitated. And while he stood
hesitating, and looking post-chaises-and-six at Dolly, out came his
master and his mistress, and the constant Miggs, and the opportunity
was gone for ever. For now the chaise creaked upon its springs, and Mrs
Varden was inside; and now it creaked again, and more than ever, and
the locksmith was inside; and now it bounded once, as if its heart beat
lightly, and Dolly was inside; and now it was gone and its place
was empty, and he and that dreary Miggs were standing in the street
together.

The hearty locksmith was in as good a humour as if nothing had occurred
for the last twelve months to put him out of his way, Dolly was all
smiles and graces, and Mrs Varden was agreeable beyond all precedent. As
they jogged through the streets talking of this thing and of that, who
should be descried upon the pavement but that very coachmaker, looking
so genteel that nobody would have believed he had ever had anything to
do with a coach but riding in it, and bowing like any nobleman. To
be sure Dolly was confused when she bowed again, and to be sure the
cherry-coloured ribbons trembled a little when she met his mournful eye,
which seemed to say, 'I have kept my word, I have begun, the business is
going to the devil, and you're the cause of it.' There he stood, rooted
to the ground: as Dolly said, like a statue; and as Mrs Varden said,
like a pump; till they turned the corner: and when her father thought
it was like his impudence, and her mother wondered what he meant by it,
Dolly blushed again till her very hood was pale.

But on they went, not the less merrily for this, and there was the
locksmith in the incautious fulness of his heart 'pulling-up' at all
manner of places, and evincing a most intimate acquaintance with all the
taverns on the road, and all the landlords and all the landladies, with
whom, indeed, the little horse was on equally friendly terms, for he
kept on stopping of his own accord. Never were people so glad to see
other people as these landlords and landladies were to behold Mr Varden
and Mrs Varden and Miss Varden; and wouldn't they get out, said one; and
they really must walk upstairs, said another; and she would take it
ill and be quite certain they were proud if they wouldn't have a little
taste of something, said a third; and so on, that it was really quite a
Progress rather than a ride, and one continued scene of hospitality from
beginning to end. It was pleasant enough to be held in such esteem, not
to mention the refreshments; so Mrs Varden said nothing at the time,
and was all affability and delight--but such a body of evidence as
she collected against the unfortunate locksmith that day, to be used
thereafter as occasion might require, never was got together for
matrimonial purposes.

In course of time--and in course of a pretty long time too, for these
agreeable interruptions delayed them not a little,--they arrived upon
the skirts of the Forest, and riding pleasantly on among the trees, came
at last to the Maypole, where the locksmith's cheerful 'Yoho!' speedily
brought to the porch old John, and after him young Joe, both of whom
were so transfixed at sight of the ladies, that for a moment they were
perfectly unable to give them any welcome, and could do nothing but
stare.

It was only for a moment, however, that Joe forgot himself, for speedily
reviving he thrust his drowsy father aside--to Mr Willet's mighty and
inexpressible indignation--and darting out, stood ready to help them to
alight. It was necessary for Dolly to get out first. Joe had her in his
arms;--yes, though for a space of time no longer than you could count
one in, Joe had her in his arms. Here was a glimpse of happiness!

It would be difficult to describe what a flat and commonplace affair the
helping Mrs Varden out afterwards was, but Joe did it, and did it too
with the best grace in the world. Then old John, who, entertaining a
dull and foggy sort of idea that Mrs Varden wasn't fond of him, had been
in some doubt whether she might not have come for purposes of assault
and battery, took courage, hoped she was well, and offered to conduct
her into the house. This tender being amicably received, they marched
in together; Joe and Dolly followed, arm-in-arm, (happiness again!) and
Varden brought up the rear.

Old John would have it that they must sit in the bar, and nobody
objecting, into the bar they went. All bars are snug places, but the
Maypole's was the very snuggest, cosiest, and completest bar, that ever
the wit of man devised. Such amazing bottles in old oaken pigeon-holes;
such gleaming tankards dangling from pegs at about the same inclination
as thirsty men would hold them to their lips; such sturdy little Dutch
kegs ranged in rows on shelves; so many lemons hanging in separate nets,
and forming the fragrant grove already mentioned in this chronicle,
suggestive, with goodly loaves of snowy sugar stowed away hard by,
of punch, idealised beyond all mortal knowledge; such closets, such
presses, such drawers full of pipes, such places for putting things
away in hollow window-seats, all crammed to the throat with eatables,
drinkables, or savoury condiments; lastly, and to crown all, as typical
of the immense resources of the establishment, and its defiances to all
visitors to cut and come again, such a stupendous cheese!

It is a poor heart that never rejoices--it must have been the poorest,
weakest, and most watery heart that ever beat, which would not have
warmed towards the Maypole bar. Mrs Varden's did directly. She could no
more have reproached John Willet among those household gods, the kegs
and bottles, lemons, pipes, and cheese, than she could have stabbed him
with his own bright carving-knife. The order for dinner too--it might
have soothed a savage. 'A bit of fish,' said John to the cook, 'and some
lamb chops (breaded, with plenty of ketchup), and a good salad, and a
roast spring chicken, with a dish of sausages and mashed potatoes, or
something of that sort.' Something of that sort! The resources of
these inns! To talk carelessly about dishes, which in themselves were
a first-rate holiday kind of dinner, suitable to one's wedding-day, as
something of that sort: meaning, if you can't get a spring chicken, any
other trifle in the way of poultry will do--such as a peacock, perhaps!
The kitchen too, with its great broad cavernous chimney; the kitchen,
where nothing in the way of cookery seemed impossible; where you could
believe in anything to eat, they chose to tell you of. Mrs Varden
returned from the contemplation of these wonders to the bar again, with
a head quite dizzy and bewildered. Her housekeeping capacity was not
large enough to comprehend them. She was obliged to go to sleep. Waking
was pain, in the midst of such immensity.

Dolly in the meanwhile, whose gay heart and head ran upon other matters,
passed out at the garden door, and glancing back now and then (but of
course not wondering whether Joe saw her), tripped away by a path across
the fields with which she was well acquainted, to discharge her mission
at the Warren; and this deponent hath been informed and verily
believes, that you might have seen many less pleasant objects than the
cherry-coloured mantle and ribbons, as they went fluttering along the
green meadows in the bright light of the day, like giddy things as they
were.


Chapter 20


The proud consciousness of her trust, and the great importance she
derived from it, might have advertised it to all the house if she had
had to run the gauntlet of its inhabitants; but as Dolly had played in
every dull room and passage many and many a time, when a child, and had
ever since been the humble friend of Miss Haredale, whose foster-sister
she was, she was as free of the building as the young lady herself.
So, using no greater precaution than holding her breath and walking on
tiptoe as she passed the library door, she went straight to Emma's room
as a privileged visitor.

It was the liveliest room in the building. The chamber was sombre like
the rest for the matter of that, but the presence of youth and beauty
would make a prison cheerful (saving alas! that confinement withers
them), and lend some charms of their own to the gloomiest scene. Birds,
flowers, books, drawing, music, and a hundred such graceful tokens of
feminine loves and cares, filled it with more of life and human sympathy
than the whole house besides seemed made to hold. There was heart in
the room; and who that has a heart, ever fails to recognise the silent
presence of another!

Dolly had one undoubtedly, and it was not a tough one either, though
there was a little mist of coquettishness about it, such as sometimes
surrounds that sun of life in its morning, and slightly dims its lustre.
Thus, when Emma rose to greet her, and kissing her affectionately on the
cheek, told her, in her quiet way, that she had been very unhappy, the
tears stood in Dolly's eyes, and she felt more sorry than she could
tell; but next moment she happened to raise them to the glass, and
really there was something there so exceedingly agreeable, that as she
sighed, she smiled, and felt surprisingly consoled.

'I have heard about it, miss,' said Dolly, 'and it's very sad indeed,
but when things are at the worst they are sure to mend.'

'But are you sure they are at the worst?' asked Emma with a smile.

'Why, I don't see how they can very well be more unpromising than they
are; I really don't,' said Dolly. 'And I bring something to begin with.'

'Not from Edward?'

Dolly nodded and smiled, and feeling in her pockets (there were pockets
in those days) with an affectation of not being able to find what she
wanted, which greatly enhanced her importance, at length produced
the letter. As Emma hastily broke the seal and became absorbed in its
contents, Dolly's eyes, by one of those strange accidents for which
there is no accounting, wandered to the glass again. She could not help
wondering whether the coach-maker suffered very much, and quite pitied
the poor man.

It was a long letter--a very long letter, written close on all four
sides of the sheet of paper, and crossed afterwards; but it was not a
consolatory letter, for as Emma read it she stopped from time to time to
put her handkerchief to her eyes. To be sure Dolly marvelled greatly to
see her in so much distress, for to her thinking a love affair ought
to be one of the best jokes, and the slyest, merriest kind of thing in
life. But she set it down in her own mind that all this came from Miss
Haredale's being so constant, and that if she would only take on with
some other young gentleman--just in the most innocent way possible,
to keep her first lover up to the mark--she would find herself
inexpressibly comforted.

'I am sure that's what I should do if it was me,' thought Dolly. 'To
make one's sweetheart miserable is well enough and quite right, but to
be made miserable one's self is a little too much!'

However it wouldn't do to say so, and therefore she sat looking on in
silence. She needed a pretty considerable stretch of patience, for when
the long letter had been read once all through it was read again, and
when it had been read twice all through it was read again. During this
tedious process, Dolly beguiled the time in the most improving manner
that occurred to her, by curling her hair on her fingers, with the
aid of the looking-glass before mentioned, and giving it some killing
twists.

Everything has an end. Even young ladies in love cannot read their
letters for ever. In course of time the packet was folded up, and it
only remained to write the answer.

But as this promised to be a work of time likewise, Emma said she would
put it off until after dinner, and that Dolly must dine with her. As
Dolly had made up her mind to do so beforehand, she required very little
pressing; and when they had settled this point, they went to walk in the
garden.

They strolled up and down the terrace walks, talking incessantly--at
least, Dolly never left off once--and making that quarter of the sad and
mournful house quite gay. Not that they talked loudly or laughed much,
but they were both so very handsome, and it was such a breezy day, and
their light dresses and dark curls appeared so free and joyous in
their abandonment, and Emma was so fair, and Dolly so rosy, and Emma
so delicately shaped, and Dolly so plump, and--in short, there are no
flowers for any garden like such flowers, let horticulturists say what
they may, and both house and garden seemed to know it, and to brighten
up sensibly.

After this, came the dinner and the letter writing, and some more
talking, in the course of which Miss Haredale took occasion to
charge upon Dolly certain flirtish and inconstant propensities, which
accusations Dolly seemed to think very complimentary indeed, and to be
mightily amused with. Finding her quite incorrigible in this respect,
Emma suffered her to depart; but not before she had confided to her that
important and never-sufficiently-to-be-taken-care-of answer, and endowed
her moreover with a pretty little bracelet as a keepsake. Having clasped
it on her arm, and again advised her half in jest and half in earnest to
amend her roguish ways, for she knew she was fond of Joe at heart (which
Dolly stoutly denied, with a great many haughty protestations that she
hoped she could do better than that indeed! and so forth), she bade
her farewell; and after calling her back to give her more supplementary
messages for Edward, than anybody with tenfold the gravity of Dolly
Varden could be reasonably expected to remember, at length dismissed
her.

Dolly bade her good bye, and tripping lightly down the stairs arrived at
the dreaded library door, and was about to pass it again on tiptoe, when
it opened, and behold! there stood Mr Haredale. Now, Dolly had from her
childhood associated with this gentleman the idea of something grim and
ghostly, and being at the moment conscience-stricken besides, the sight
of him threw her into such a flurry that she could neither acknowledge
his presence nor run away, so she gave a great start, and then with
downcast eyes stood still and trembled.

'Come here, girl,' said Mr Haredale, taking her by the hand. 'I want to
speak to you.'

'If you please, sir, I'm in a hurry,' faltered Dolly, 'and--you have
frightened me by coming so suddenly upon me, sir--I would rather go,
sir, if you'll be so good as to let me.'

'Immediately,' said Mr Haredale, who had by this time led her into the
room and closed the door. You shall go directly. You have just left
Emma?'

'Yes, sir, just this minute.--Father's waiting for me, sir, if you'll
please to have the goodness--'

I know. I know,' said Mr Haredale. 'Answer me a question. What did you
bring here to-day?'

'Bring here, sir?' faltered Dolly.

'You will tell me the truth, I am sure. Yes.'

Dolly hesitated for a little while, and somewhat emboldened by his
manner, said at last, 'Well then, sir. It was a letter.'

'From Mr Edward Chester, of course. And you are the bearer of the
answer?'

Dolly hesitated again, and not being able to decide upon any other
course of action, burst into tears.

'You alarm yourself without cause,' said Mr Haredale. 'Why are you so
foolish? Surely you can answer me. You know that I have but to put the
question to Emma and learn the truth directly. Have you the answer with
you?'

Dolly had what is popularly called a spirit of her own, and being now
fairly at bay, made the best of it.

'Yes, sir,' she rejoined, trembling and frightened as she was. 'Yes,
sir, I have. You may kill me if you please, sir, but I won't give it up.
I'm very sorry,--but I won't. There, sir.'

'I commend your firmness and your plain-speaking,' said Mr Haredale.
'Rest assured that I have as little desire to take your letter as your
life. You are a very discreet messenger and a good girl.'

Not feeling quite certain, as she afterwards said, whether he might not
be 'coming over her' with these compliments, Dolly kept as far from him
as she could, cried again, and resolved to defend her pocket (for the
letter was there) to the last extremity.

'I have some design,' said Mr Haredale after a short silence, during
which a smile, as he regarded her, had struggled through the gloom and
melancholy that was natural to his face, 'of providing a companion for
my niece; for her life is a very lonely one. Would you like the office?
You are the oldest friend she has, and the best entitled to it.'

'I don't know, sir,' answered Dolly, not sure but he was bantering her;
'I can't say. I don't know what they might wish at home. I couldn't give
an opinion, sir.'

'If your friends had no objection, would you have any?' said Mr
Haredale. 'Come. There's a plain question; and easy to answer.'

'None at all that I know of sir,' replied Dolly. 'I should be very glad
to be near Miss Emma of course, and always am.'

'That's well,' said Mr Haredale. 'That is all I had to say. You are
anxious to go. Don't let me detain you.'

Dolly didn't let him, nor did she wait for him to try, for the words
had no sooner passed his lips than she was out of the room, out of the
house, and in the fields again.

The first thing to be done, of course, when she came to herself and
considered what a flurry she had been in, was to cry afresh; and the
next thing, when she reflected how well she had got over it, was to
laugh heartily. The tears once banished gave place to the smiles, and at
last Dolly laughed so much that she was fain to lean against a tree,
and give vent to her exultation. When she could laugh no longer, and was
quite tired, she put her head-dress to rights, dried her eyes, looked
back very merrily and triumphantly at the Warren chimneys, which were
just visible, and resumed her walk.

The twilight had come on, and it was quickly growing dusk, but the path
was so familiar to her from frequent traversing that she hardly thought
of this, and certainly felt no uneasiness at being left alone. Moreover,
there was the bracelet to admire; and when she had given it a good
rub, and held it out at arm's length, it sparkled and glittered so
beautifully on her wrist, that to look at it in every point of view and
with every possible turn of the arm, was quite an absorbing business.
There was the letter too, and it looked so mysterious and knowing, when
she took it out of her pocket, and it held, as she knew, so much inside,
that to turn it over and over, and think about it, and wonder how it
began, and how it ended, and what it said all through, was another
matter of constant occupation. Between the bracelet and the letter,
there was quite enough to do without thinking of anything else; and
admiring each by turns, Dolly went on gaily.

As she passed through a wicket-gate to where the path was narrow, and
lay between two hedges garnished here and there with trees, she heard
a rustling close at hand, which brought her to a sudden stop. She
listened. All was very quiet, and she went on again--not absolutely
frightened, but a little quicker than before perhaps, and possibly not
quite so much at her ease, for a check of that kind is startling.

She had no sooner moved on again, than she was conscious of the same
sound, which was like that of a person tramping stealthily among bushes
and brushwood. Looking towards the spot whence it appeared to come, she
almost fancied she could make out a crouching figure. She stopped
again. All was quiet as before. On she went once more--decidedly faster
now--and tried to sing softly to herself. It must be the wind.

But how came the wind to blow only when she walked, and cease when she
stood still? She stopped involuntarily as she made the reflection, and
the rustling noise stopped likewise. She was really frightened now, and
was yet hesitating what to do, when the bushes crackled and snapped, and
a man came plunging through them, close before her.


Chapter 21


It was for the moment an inexpressible relief to Dolly, to recognise in
the person who forced himself into the path so abruptly, and now stood
directly in her way, Hugh of the Maypole, whose name she uttered in a
tone of delighted surprise that came from her heart.

'Was it you?' she said, 'how glad I am to see you! and how could you
terrify me so!'

In answer to which, he said nothing at all, but stood quite still,
looking at her.

'Did you come to meet me?' asked Dolly.

Hugh nodded, and muttered something to the effect that he had been
waiting for her, and had expected her sooner.

'I thought it likely they would send,' said Dolly, greatly reassured by
this.

'Nobody sent me,' was his sullen answer. 'I came of my own accord.'

The rough bearing of this fellow, and his wild, uncouth appearance, had
often filled the girl with a vague apprehension even when other people
were by, and had occasioned her to shrink from him involuntarily. The
having him for an unbidden companion in so solitary a place, with the
darkness fast gathering about them, renewed and even increased the alarm
she had felt at first.

If his manner had been merely dogged and passively fierce, as usual,
she would have had no greater dislike to his company than she always
felt--perhaps, indeed, would have been rather glad to have had him at
hand. But there was something of coarse bold admiration in his look,
which terrified her very much. She glanced timidly towards him,
uncertain whether to go forward or retreat, and he stood gazing at her
like a handsome satyr; and so they remained for some short time without
stirring or breaking silence. At length Dolly took courage, shot past
him, and hurried on.

'Why do you spend so much breath in avoiding me?' said Hugh,
accommodating his pace to hers, and keeping close at her side.

'I wish to get back as quickly as I can, and you walk too near me,
answered Dolly.'

'Too near!' said Hugh, stooping over her so that she could feel his
breath upon her forehead. 'Why too near? You're always proud to ME,
mistress.'

'I am proud to no one. You mistake me,' answered Dolly. 'Fall back, if
you please, or go on.'

'Nay, mistress,' he rejoined, endeavouring to draw her arm through his,
'I'll walk with you.'

She released herself and clenching her little hand, struck him with
right good will. At this, Maypole Hugh burst into a roar of laughter,
and passing his arm about her waist, held her in his strong grasp as
easily as if she had been a bird.

'Ha ha ha! Well done, mistress! Strike again. You shall beat my face,
and tear my hair, and pluck my beard up by the roots, and welcome, for
the sake of your bright eyes. Strike again, mistress. Do. Ha ha ha! I
like it.'

'Let me go,' she cried, endeavouring with both her hands to push him
off. 'Let me go this moment.'

'You had as good be kinder to me, Sweetlips,' said Hugh. 'You had,
indeed. Come. Tell me now. Why are you always so proud? I don't quarrel
with you for it. I love you when you're proud. Ha ha ha! You can't hide
your beauty from a poor fellow; that's a comfort!'

She gave him no answer, but as he had not yet checked her progress,
continued to press forward as rapidly as she could. At length, between
the hurry she had made, her terror, and the tightness of his embrace,
her strength failed her, and she could go no further.

'Hugh,' cried the panting girl, 'good Hugh; if you will leave me I will
give you anything--everything I have--and never tell one word of this to
any living creature.'

'You had best not,' he answered. 'Harkye, little dove, you had best not.
All about here know me, and what I dare do if I have a mind. If ever you
are going to tell, stop when the words are on your lips, and think of
the mischief you'll bring, if you do, upon some innocent heads that you
wouldn't wish to hurt a hair of. Bring trouble on me, and I'll bring
trouble and something more on them in return. I care no more for them
than for so many dogs; not so much--why should I? I'd sooner kill a man
than a dog any day. I've never been sorry for a man's death in all my
life, and I have for a dog's.'

There was something so thoroughly savage in the manner of these
expressions, and the looks and gestures by which they were accompanied,
that her great fear of him gave her new strength, and enabled her by a
sudden effort to extricate herself and run fleetly from him. But Hugh
was as nimble, strong, and swift of foot, as any man in broad England,
and it was but a fruitless expenditure of energy, for he had her in his
encircling arms again before she had gone a hundred yards.

'Softly, darling--gently--would you fly from rough Hugh, that loves you
as well as any drawing-room gallant?'

'I would,' she answered, struggling to free herself again. 'I will.
Help!'

'A fine for crying out,' said Hugh. 'Ha ha ha! A fine, pretty one, from
your lips. I pay myself! Ha ha ha!'

'Help! help! help!' As she shrieked with the utmost violence she could
exert, a shout was heard in answer, and another, and another.

'Thank Heaven!' cried the girl in an ecstasy. 'Joe, dear Joe, this way.
Help!'

Her assailant paused, and stood irresolute for a moment, but the shouts
drawing nearer and coming quick upon them, forced him to a speedy
decision. He released her, whispered with a menacing look, 'Tell HIM:
and see what follows!' and leaping the hedge, was gone in an instant.
Dolly darted off, and fairly ran into Joe Willet's open arms.

'What is the matter? are you hurt? what was it? who was it? where is
he? what was he like?' with a great many encouraging expressions and
assurances of safety, were the first words Joe poured forth. But poor
little Dolly was so breathless and terrified that for some time she
was quite unable to answer him, and hung upon his shoulder, sobbing and
crying as if her heart would break.

Joe had not the smallest objection to have her hanging on his shoulder;
no, not the least, though it crushed the cherry-coloured ribbons sadly,
and put the smart little hat out of all shape. But he couldn't bear to
see her cry; it went to his very heart. He tried to console her, bent
over her, whispered to her--some say kissed her, but that's a fable. At
any rate he said all the kind and tender things he could think of and
Dolly let him go on and didn't interrupt him once, and it was a good ten
minutes before she was able to raise her head and thank him.

'What was it that frightened you?' said Joe.

A man whose person was unknown to her had followed her, she answered; he
began by begging, and went on to threats of robbery, which he was on the
point of carrying into execution, and would have executed, but for Joe's
timely aid. The hesitation and confusion with which she said this, Joe
attributed to the fright she had sustained, and no suspicion of the
truth occurred to him for a moment.

'Stop when the words are on your lips.' A hundred times that night, and
very often afterwards, when the disclosure was rising to her tongue,
Dolly thought of that, and repressed it. A deeply rooted dread of the
man; the conviction that his ferocious nature, once roused, would stop
at nothing; and the strong assurance that if she impeached him, the
full measure of his wrath and vengeance would be wreaked on Joe, who
had preserved her; these were considerations she had not the courage to
overcome, and inducements to secrecy too powerful for her to surmount.

Joe, for his part, was a great deal too happy to inquire very curiously
into the matter; and Dolly being yet too tremulous to walk without
assistance, they went forward very slowly, and in his mind very
pleasantly, until the Maypole lights were near at hand, twinkling their
cheerful welcome, when Dolly stopped suddenly and with a half scream
exclaimed,

'The letter!'

'What letter?' cried Joe.

'That I was carrying--I had it in my hand. My bracelet too,' she said,
clasping her wrist. 'I have lost them both.'

'Do you mean just now?' said Joe.

'Either I dropped them then, or they were taken from me,' answered
Dolly, vainly searching her pocket and rustling her dress. 'They are
gone, both gone. What an unhappy girl I am!' With these words poor
Dolly, who to do her justice was quite as sorry for the loss of the
letter as for her bracelet, fell a-crying again, and bemoaned her fate
most movingly.

Joe tried to comfort her with the assurance that directly he had housed
her in the Maypole, he would return to the spot with a lantern (for it
was now quite dark) and make strict search for the missing articles,
which there was great probability of his finding, as it was not likely
that anybody had passed that way since, and she was not conscious that
they had been forcibly taken from her. Dolly thanked him very heartily
for this offer, though with no great hope of his quest being successful;
and so with many lamentations on her side, and many hopeful words on
his, and much weakness on the part of Dolly and much tender supporting
on the part of Joe, they reached the Maypole bar at last, where the
locksmith and his wife and old John were yet keeping high festival.

Mr Willet received the intelligence of Dolly's trouble with that
surprising presence of mind and readiness of speech for which he was so
eminently distinguished above all other men. Mrs Varden expressed her
sympathy for her daughter's distress by scolding her roundly for being
so late; and the honest locksmith divided himself between condoling with
and kissing Dolly, and shaking hands heartily with Joe, whom he could
not sufficiently praise or thank.

In reference to this latter point, old John was far from agreeing with
his friend; for besides that he by no means approved of an adventurous
spirit in the abstract, it occurred to him that if his son and heir had
been seriously damaged in a scuffle, the consequences would assuredly
have been expensive and inconvenient, and might perhaps have proved
detrimental to the Maypole business. Wherefore, and because he looked
with no favourable eye upon young girls, but rather considered that they
and the whole female sex were a kind of nonsensical mistake on the part
of Nature, he took occasion to retire and shake his head in private at
the boiler; inspired by which silent oracle, he was moved to give Joe
various stealthy nudges with his elbow, as a parental reproof and gentle
admonition to mind his own business and not make a fool of himself.

Joe, however, took down the lantern and lighted it; and arming himself
with a stout stick, asked whether Hugh was in the stable.

'He's lying asleep before the kitchen fire, sir,' said Mr Willet. 'What
do you want him for?'

'I want him to come with me to look after this bracelet and letter,'
answered Joe. 'Halloa there! Hugh!'

Dolly turned pale as death, and felt as if she must faint forthwith.
After a few moments, Hugh came staggering in, stretching himself and
yawning according to custom, and presenting every appearance of having
been roused from a sound nap.

'Here, sleepy-head,' said Joe, giving him the lantern. 'Carry this, and
bring the dog, and that small cudgel of yours. And woe betide the fellow
if we come upon him.'

'What fellow?' growled Hugh, rubbing his eyes and shaking himself.

'What fellow?' returned Joe, who was in a state of great valour and
bustle; 'a fellow you ought to know of and be more alive about. It's
well for the like of you, lazy giant that you are, to be snoring your
time away in chimney-corners, when honest men's daughters can't cross
even our quiet meadows at nightfall without being set upon by footpads,
and frightened out of their precious lives.'

'They never rob me,' cried Hugh with a laugh. 'I have got nothing to
lose. But I'd as lief knock them at head as any other men. How many are
there?'

'Only one,' said Dolly faintly, for everybody looked at her.

'And what was he like, mistress?' said Hugh with a glance at young
Willet, so slight and momentary that the scowl it conveyed was lost on
all but her. 'About my height?'

'Not--not so tall,' Dolly replied, scarce knowing what she said.

'His dress,' said Hugh, looking at her keenly, 'like--like any of ours
now? I know all the people hereabouts, and maybe could give a guess at
the man, if I had anything to guide me.'

Dolly faltered and turned paler yet; then answered that he was wrapped
in a loose coat and had his face hidden by a handkerchief and that she
could give no other description of him.

'You wouldn't know him if you saw him then, belike?' said Hugh with a
malicious grin.

'I should not,' answered Dolly, bursting into tears again. 'I don't wish
to see him. I can't bear to think of him. I can't talk about him any
more. Don't go to look for these things, Mr Joe, pray don't. I entreat
you not to go with that man.'

'Not to go with me!' cried Hugh. 'I'm too rough for them all. They're
all afraid of me. Why, bless you mistress, I've the tenderest heart
alive. I love all the ladies, ma'am,' said Hugh, turning to the
locksmith's wife.

Mrs Varden opined that if he did, he ought to be ashamed of himself;
such sentiments being more consistent (so she argued) with a benighted
Mussulman or wild Islander than with a stanch Protestant. Arguing from
this imperfect state of his morals, Mrs Varden further opined that he
had never studied the Manual. Hugh admitting that he never had, and
moreover that he couldn't read, Mrs Varden declared with much severity,
that he ought to be even more ashamed of himself than before, and
strongly recommended him to save up his pocket-money for the purchase
of one, and further to teach himself the contents with all convenient
diligence. She was still pursuing this train of discourse, when Hugh,
somewhat unceremoniously and irreverently, followed his young master
out, and left her to edify the rest of the company. This she proceeded
to do, and finding that Mr Willet's eyes were fixed upon her with an
appearance of deep attention, gradually addressed the whole of her
discourse to him, whom she entertained with a moral and theological
lecture of considerable length, in the conviction that great workings
were taking place in his spirit. The simple truth was, however, that Mr
Willet, although his eyes were wide open and he saw a woman before
him whose head by long and steady looking at seemed to grow bigger
and bigger until it filled the whole bar, was to all other intents and
purposes fast asleep; and so sat leaning back in his chair with his
hands in his pockets until his son's return caused him to wake up with
a deep sigh, and a faint impression that he had been dreaming about
pickled pork and greens--a vision of his slumbers which was no doubt
referable to the circumstance of Mrs Varden's having frequently
pronounced the word 'Grace' with much emphasis; which word, entering
the portals of Mr Willet's brain as they stood ajar, and coupling itself
with the words 'before meat,' which were there ranging about, did in
time suggest a particular kind of meat together with that description of
vegetable which is usually its companion.

The search was wholly unsuccessful. Joe had groped along the path a
dozen times, and among the grass, and in the dry ditch, and in the
hedge, but all in vain. Dolly, who was quite inconsolable for her loss,
wrote a note to Miss Haredale giving her the same account of it that she
had given at the Maypole, which Joe undertook to deliver as soon as the
family were stirring next day. That done, they sat down to tea in the
bar, where there was an uncommon display of buttered toast, and--in
order that they might not grow faint for want of sustenance, and
might have a decent halting-place or halfway house between dinner and
supper--a few savoury trifles in the shape of great rashers of broiled
ham, which being well cured, done to a turn, and smoking hot, sent forth
a tempting and delicious fragrance.

Mrs Varden was seldom very Protestant at meals, unless it happened that
they were underdone, or overdone, or indeed that anything occurred to
put her out of humour. Her spirits rose considerably on beholding these
goodly preparations, and from the nothingness of good works, she passed
to the somethingness of ham and toast with great cheerfulness. Nay,
under the influence of these wholesome stimulants, she sharply reproved
her daughter for being low and despondent (which she considered an
unacceptable frame of mind), and remarked, as she held her own plate for
a fresh supply, that it would be well for Dolly, who pined over the loss
of a toy and a sheet of paper, if she would reflect upon the voluntary
sacrifices of the missionaries in foreign parts who lived chiefly on
salads.

The proceedings of such a day occasion various fluctuations in the human
thermometer, and especially in instruments so sensitively and delicately
constructed as Mrs Varden. Thus, at dinner Mrs V. stood at summer heat;
genial, smiling, and delightful. After dinner, in the sunshine of the
wine, she went up at least half-a-dozen degrees, and was perfectly
enchanting. As its effect subsided, she fell rapidly, went to sleep for
an hour or so at temperate, and woke at something below freezing. Now
she was at summer heat again, in the shade; and when tea was over, and
old John, producing a bottle of cordial from one of the oaken cases,
insisted on her sipping two glasses thereof in slow succession, she
stood steadily at ninety for one hour and a quarter. Profiting by
experience, the locksmith took advantage of this genial weather to smoke
his pipe in the porch, and in consequence of this prudent management, he
was fully prepared, when the glass went down again, to start homewards
directly.

The horse was accordingly put in, and the chaise brought round to the
door. Joe, who would on no account be dissuaded from escorting them
until they had passed the most dreary and solitary part of the road,
led out the grey mare at the same time; and having helped Dolly into her
seat (more happiness!) sprung gaily into the saddle. Then, after many
good nights, and admonitions to wrap up, and glancing of lights, and
handing in of cloaks and shawls, the chaise rolled away, and Joe trotted
beside it--on Dolly's side, no doubt, and pretty close to the wheel too.


Chapter 22


It was a fine bright night, and for all her lowness of spirits Dolly
kept looking up at the stars in a manner so bewitching (and SHE knew
it!) that Joe was clean out of his senses, and plainly showed that if
ever a man were--not to say over head and ears, but over the Monument
and the top of Saint Paul's in love, that man was himself. The road was
a very good one; not at all a jolting road, or an uneven one; and yet
Dolly held the side of the chaise with one little hand, all the way. If
there had been an executioner behind him with an uplifted axe ready
to chop off his head if he touched that hand, Joe couldn't have helped
doing it. From putting his own hand upon it as if by chance, and taking
it away again after a minute or so, he got to riding along without
taking it off at all; as if he, the escort, were bound to do that as an
important part of his duty, and had come out for the purpose. The most
curious circumstance about this little incident was, that Dolly didn't
seem to know of it. She looked so innocent and unconscious when she
turned her eyes on Joe, that it was quite provoking.

She talked though; talked about her fright, and about Joe's coming up to
rescue her, and about her gratitude, and about her fear that she might
not have thanked him enough, and about their always being friends from
that time forth--and about all that sort of thing. And when Joe said,
not friends he hoped, Dolly was quite surprised, and said not enemies
she hoped; and when Joe said, couldn't they be something much better
than either, Dolly all of a sudden found out a star which was brighter
than all the other stars, and begged to call his attention to the same,
and was ten thousand times more innocent and unconscious than ever.

In this manner they travelled along, talking very little above a
whisper, and wishing the road could be stretched out to some dozen times
its natural length--at least that was Joe's desire--when, as they were
getting clear of the forest and emerging on the more frequented road,
they heard behind them the sound of a horse's feet at a round trot,
which growing rapidly louder as it drew nearer, elicited a scream from
Mrs Varden, and the cry 'a friend!' from the rider, who now came panting
up, and checked his horse beside them.

'This man again!' cried Dolly, shuddering.

'Hugh!' said Joe. 'What errand are you upon?'

'I come to ride back with you,' he answered, glancing covertly at the
locksmith's daughter. 'HE sent me.

'My father!' said poor Joe; adding under his breath, with a very
unfilial apostrophe, 'Will he never think me man enough to take care of
myself!'

'Aye!' returned Hugh to the first part of the inquiry. 'The roads are
not safe just now, he says, and you'd better have a companion.'

'Ride on then,' said Joe. 'I'm not going to turn yet.'

Hugh complied, and they went on again. It was his whim or humour to
ride immediately before the chaise, and from this position he constantly
turned his head, and looked back. Dolly felt that he looked at her, but
she averted her eyes and feared to raise them once, so great was the
dread with which he had inspired her.

This interruption, and the consequent wakefulness of Mrs Varden, who had
been nodding in her sleep up to this point, except for a minute or
two at a time, when she roused herself to scold the locksmith for
audaciously taking hold of her to prevent her nodding herself out of
the chaise, put a restraint upon the whispered conversation, and made
it difficult of resumption. Indeed, before they had gone another mile,
Gabriel stopped at his wife's desire, and that good lady protested she
would not hear of Joe's going a step further on any account whatever. It
was in vain for Joe to protest on the other hand that he was by no means
tired, and would turn back presently, and would see them safely past
such a point, and so forth. Mrs Varden was obdurate, and being so was
not to be overcome by mortal agency.

'Good night--if I must say it,' said Joe, sorrowfully.

'Good night,' said Dolly. She would have added, 'Take care of that man,
and pray don't trust him,' but he had turned his horse's head, and was
standing close to them. She had therefore nothing for it but to suffer
Joe to give her hand a gentle squeeze, and when the chaise had gone on
for some distance, to look back and wave it, as he still lingered on
the spot where they had parted, with the tall dark figure of Hugh beside
him.

What she thought about, going home; and whether the coach-maker held as
favourable a place in her meditations as he had occupied in the morning,
is unknown. They reached home at last--at last, for it was a long way,
made none the shorter by Mrs Varden's grumbling. Miggs hearing the sound
of wheels was at the door immediately.

'Here they are, Simmun! Here they are!' cried Miggs, clapping her
hands, and issuing forth to help her mistress to alight. 'Bring a
chair, Simmun. Now, an't you the better for it, mim? Don't you feel more
yourself than you would have done if you'd have stopped at home? Oh,
gracious! how cold you are! Goodness me, sir, she's a perfect heap of
ice.'

'I can't help it, my good girl. You had better take her in to the fire,'
said the locksmith.

'Master sounds unfeeling, mim,' said Miggs, in a tone of commiseration,
'but such is not his intentions, I'm sure. After what he has seen of you
this day, I never will believe but that he has a deal more affection
in his heart than to speak unkind. Come in and sit yourself down by the
fire; there's a good dear--do.'

Mrs Varden complied. The locksmith followed with his hands in his
pockets, and Mr Tappertit trundled off with the chaise to a neighbouring
stable.

'Martha, my dear,' said the locksmith, when they reached the parlour,
'if you'll look to Dolly yourself or let somebody else do it, perhaps it
will be only kind and reasonable. She has been frightened, you know, and
is not at all well to-night.'

In fact, Dolly had thrown herself upon the sofa, quite regardless of
all the little finery of which she had been so proud in the morning, and
with her face buried in her hands was crying very much.

At first sight of this phenomenon (for Dolly was by no means accustomed
to displays of this sort, rather learning from her mother's example to
avoid them as much as possible) Mrs Varden expressed her belief that
never was any woman so beset as she; that her life was a continued scene
of trial; that whenever she was disposed to be well and cheerful, so
sure were the people around her to throw, by some means or other, a damp
upon her spirits; and that, as she had enjoyed herself that day, and
Heaven knew it was very seldom she did enjoy herself so she was now to
pay the penalty. To all such propositions Miggs assented freely. Poor
Dolly, however, grew none the better for these restoratives, but rather
worse, indeed; and seeing that she was really ill, both Mrs Varden and
Miggs were moved to compassion, and tended her in earnest.

But even then, their very kindness shaped itself into their usual course
of policy, and though Dolly was in a swoon, it was rendered clear to
the meanest capacity, that Mrs Varden was the sufferer. Thus when
Dolly began to get a little better, and passed into that stage in which
matrons hold that remonstrance and argument may be successfully applied,
her mother represented to her, with tears in her eyes, that if she had
been flurried and worried that day, she must remember it was the common
lot of humanity, and in especial of womankind, who through the whole
of their existence must expect no less, and were bound to make up their
minds to meek endurance and patient resignation. Mrs Varden entreated
her to remember that one of these days she would, in all probability,
have to do violence to her feelings so far as to be married; and that
marriage, as she might see every day of her life (and truly she did) was
a state requiring great fortitude and forbearance. She represented to
her in lively colours, that if she (Mrs V.) had not, in steering her
course through this vale of tears, been supported by a strong principle
of duty which alone upheld and prevented her from drooping, she must
have been in her grave many years ago; in which case she desired to know
what would have become of that errant spirit (meaning the locksmith), of
whose eye she was the very apple, and in whose path she was, as it were,
a shining light and guiding star?

Miss Miggs also put in her word to the same effect. She said that indeed
and indeed Miss Dolly might take pattern by her blessed mother, who,
she always had said, and always would say, though she were to be hanged,
drawn, and quartered for it next minute, was the mildest, amiablest,
forgivingest-spirited, longest-sufferingest female as ever she could
have believed; the mere narration of whose excellencies had worked such
a wholesome change in the mind of her own sister-in-law, that, whereas,
before, she and her husband lived like cat and dog, and were in the
habit of exchanging brass candlesticks, pot-lids, flat-irons, and other
such strong resentments, they were now the happiest and affectionatest
couple upon earth; as could be proved any day on application at Golden
Lion Court, number twenty-sivin, second bell-handle on the right-hand
doorpost. After glancing at herself as a comparatively worthless vessel,
but still as one of some desert, she besought her to bear in mind that
her aforesaid dear and only mother was of a weakly constitution and
excitable temperament, who had constantly to sustain afflictions in
domestic life, compared with which thieves and robbers were as nothing,
and yet never sunk down or gave way to despair or wrath, but, in
prize-fighting phraseology, always came up to time with a cheerful
countenance, and went in to win as if nothing had happened. When Miggs
finished her solo, her mistress struck in again, and the two together
performed a duet to the same purpose; the burden being, that Mrs Varden
was persecuted perfection, and Mr Varden, as the representative of
mankind in that apartment, a creature of vicious and brutal habits,
utterly insensible to the blessings he enjoyed. Of so refined a
character, indeed, was their talent of assault under the mask of
sympathy, that when Dolly, recovering, embraced her father tenderly,
as in vindication of his goodness, Mrs Varden expressed her solemn hope
that this would be a lesson to him for the remainder of his life,
and that he would do some little justice to a woman's nature ever
afterwards--in which aspiration Miss Miggs, by divers sniffs and
coughs, more significant than the longest oration, expressed her entire
concurrence.

But the great joy of Miggs's heart was, that she not only picked up
a full account of what had happened, but had the exquisite delight of
conveying it to Mr Tappertit for his jealousy and torture. For that
gentleman, on account of Dolly's indisposition, had been requested to
take his supper in the workshop, and it was conveyed thither by Miss
Miggs's own fair hands.

'Oh Simmun!' said the young lady, 'such goings on to-day! Oh, gracious
me, Simmun!'

Mr Tappertit, who was not in the best of humours, and who disliked Miss
Miggs more when she laid her hand on her heart and panted for breath
than at any other time, as her deficiency of outline was most apparent
under such circumstances, eyed her over in his loftiest style, and
deigned to express no curiosity whatever.

'I never heard the like, nor nobody else,' pursued Miggs. 'The idea of
interfering with HER. What people can see in her to make it worth their
while to do so, that's the joke--he he he!'

Finding there was a lady in the case, Mr Tappertit haughtily requested
his fair friend to be more explicit, and demanded to know what she meant
by 'her.'

'Why, that Dolly,' said Miggs, with an extremely sharp emphasis on the
name. 'But, oh upon my word and honour, young Joseph Willet is a brave
one; and he do deserve her, that he do.'

'Woman!' said Mr Tappertit, jumping off the counter on which he was
seated; 'beware!'

'My stars, Simmun!' cried Miggs, in affected astonishment. 'You frighten
me to death! What's the matter?'

'There are strings,' said Mr Tappertit, flourishing his bread-and-cheese
knife in the air, 'in the human heart that had better not be wibrated.
That's what's the matter.'

'Oh, very well--if you're in a huff,' cried Miggs, turning away.

'Huff or no huff,' said Mr Tappertit, detaining her by the wrist. 'What
do you mean, Jezebel? What were you going to say? Answer me!'

Notwithstanding this uncivil exhortation, Miggs gladly did as she was
required; and told him how that their young mistress, being alone in
the meadows after dark, had been attacked by three or four tall men, who
would have certainly borne her away and perhaps murdered her, but for
the timely arrival of Joseph Willet, who with his own single hand put
them all to flight, and rescued her; to the lasting admiration of his
fellow-creatures generally, and to the eternal love and gratitude of
Dolly Varden.

'Very good,' said Mr Tappertit, fetching a long breath when the tale was
told, and rubbing his hair up till it stood stiff and straight on end
all over his head. 'His days are numbered.'

'Oh, Simmun!'

'I tell you,' said the 'prentice, 'his days are numbered. Leave me. Get
along with you.'

Miggs departed at his bidding, but less because of his bidding than
because she desired to chuckle in secret. When she had given vent to
her satisfaction, she returned to the parlour; where the locksmith,
stimulated by quietness and Toby, had become talkative, and was disposed
to take a cheerful review of the occurrences of the day. But Mrs
Varden, whose practical religion (as is not uncommon) was usually of the
retrospective order, cut him short by declaiming on the sinfulness of
such junketings, and holding that it was high time to go to bed. To bed
therefore she withdrew, with an aspect as grim and gloomy as that of the
Maypole's own state couch; and to bed the rest of the establishment soon
afterwards repaired.


Chapter 23


Twilight had given place to night some hours, and it was high noon
in those quarters of the town in which 'the world' condescended to
dwell--the world being then, as now, of very limited dimensions and
easily lodged--when Mr Chester reclined upon a sofa in his dressing-room
in the Temple, entertaining himself with a book.

He was dressing, as it seemed, by easy stages, and having performed half
the journey was taking a long rest. Completely attired as to his legs
and feet in the trimmest fashion of the day, he had yet the remainder of
his toilet to perform. The coat was stretched, like a refined scarecrow,
on its separate horse; the waistcoat was displayed to the best
advantage; the various ornamental articles of dress were severally set
out in most alluring order; and yet he lay dangling his legs between the
sofa and the ground, as intent upon his book as if there were nothing
but bed before him.

'Upon my honour,' he said, at length raising his eyes to the ceiling
with the air of a man who was reflecting seriously on what he had
read; 'upon my honour, the most masterly composition, the most delicate
thoughts, the finest code of morality, and the most gentlemanly
sentiments in the universe! Ah Ned, Ned, if you would but form your mind
by such precepts, we should have but one common feeling on every subject
that could possibly arise between us!'

This apostrophe was addressed, like the rest of his remarks, to empty
air: for Edward was not present, and the father was quite alone.

'My Lord Chesterfield,' he said, pressing his hand tenderly upon the
book as he laid it down, 'if I could but have profited by your genius
soon enough to have formed my son on the model you have left to all
wise fathers, both he and I would have been rich men. Shakespeare was
undoubtedly very fine in his way; Milton good, though prosy; Lord Bacon
deep, and decidedly knowing; but the writer who should be his country's
pride, is my Lord Chesterfield.'

He became thoughtful again, and the toothpick was in requisition.

'I thought I was tolerably accomplished as a man of the world,' he
continued, 'I flattered myself that I was pretty well versed in all
those little arts and graces which distinguish men of the world from
boors and peasants, and separate their character from those intensely
vulgar sentiments which are called the national character. Apart from
any natural prepossession in my own favour, I believed I was. Still, in
every page of this enlightened writer, I find some captivating hypocrisy
which has never occurred to me before, or some superlative piece of
selfishness to which I was utterly a stranger. I should quite blush for
myself before this stupendous creature, if remembering his precepts, one
might blush at anything. An amazing man! a nobleman indeed! any King or
Queen may make a Lord, but only the Devil himself--and the Graces--can
make a Chesterfield.'

Men who are thoroughly false and hollow, seldom try to hide those vices
from themselves; and yet in the very act of avowing them, they lay claim
to the virtues they feign most to despise. 'For,' say they, 'this is
honesty, this is truth. All mankind are like us, but they have not the
candour to avow it.' The more they affect to deny the existence of any
sincerity in the world, the more they would be thought to possess it in
its boldest shape; and this is an unconscious compliment to Truth on the
part of these philosophers, which will turn the laugh against them to
the Day of Judgment.

Mr Chester, having extolled his favourite author, as above recited,
took up the book again in the excess of his admiration and was composing
himself for a further perusal of its sublime morality, when he was
disturbed by a noise at the outer door; occasioned as it seemed by the
endeavours of his servant to obstruct the entrance of some unwelcome
visitor.

'A late hour for an importunate creditor,' he said, raising his eyebrows
with as indolent an expression of wonder as if the noise were in the
street, and one with which he had not the smallest possible concern.
'Much after their accustomed time. The usual pretence I suppose. No
doubt a heavy payment to make up tomorrow. Poor fellow, he loses time,
and time is money as the good proverb says--I never found it out though.
Well. What now? You know I am not at home.'

'A man, sir,' replied the servant, who was to the full as cool and
negligent in his way as his master, 'has brought home the riding-whip
you lost the other day. I told him you were out, but he said he was to
wait while I brought it in, and wouldn't go till I did.'

'He was quite right,' returned his master, 'and you're a blockhead,
possessing no judgment or discretion whatever. Tell him to come in, and
see that he rubs his shoes for exactly five minutes first.'

The man laid the whip on a chair, and withdrew. The master, who had only
heard his foot upon the ground and had not taken the trouble to turn
round and look at him, shut his book, and pursued the train of ideas his
entrance had disturbed.

'If time were money,' he said, handling his snuff-box, 'I would compound
with my creditors, and give them--let me see--how much a day? There's
my nap after dinner--an hour--they're extremely welcome to that, and to
make the most of it. In the morning, between my breakfast and the
paper, I could spare them another hour; in the evening before dinner
say another. Three hours a day. They might pay themselves in calls, with
interest, in twelve months. I think I shall propose it to them. Ah, my
centaur, are you there?'

'Here I am,' replied Hugh, striding in, followed by a dog, as rough and
sullen as himself; 'and trouble enough I've had to get here. What do you
ask me to come for, and keep me out when I DO come?'

'My good fellow,' returned the other, raising his head a little from the
cushion and carelessly surveying him from top to toe, 'I am delighted to
see you, and to have, in your being here, the very best proof that you
are not kept out. How are you?'

'I'm well enough,' said Hugh impatiently.

'You look a perfect marvel of health. Sit down.'

'I'd rather stand,' said Hugh.

'Please yourself my good fellow,' returned Mr Chester rising, slowly
pulling off the loose robe he wore, and sitting down before the
dressing-glass. 'Please yourself by all means.'

Having said this in the politest and blandest tone possible, he went on
dressing, and took no further notice of his guest, who stood in the same
spot as uncertain what to do next, eyeing him sulkily from time to time.

'Are you going to speak to me, master?' he said, after a long silence.

'My worthy creature,' returned Mr Chester, 'you are a little ruffled and
out of humour. I'll wait till you're quite yourself again. I am in no
hurry.'

This behaviour had its intended effect. It humbled and abashed the man,
and made him still more irresolute and uncertain. Hard words he could
have returned, violence he would have repaid with interest; but this
cool, complacent, contemptuous, self-possessed reception, caused him to
feel his inferiority more completely than the most elaborate arguments.
Everything contributed to this effect. His own rough speech, contrasted
with the soft persuasive accents of the other; his rude bearing, and
Mr Chester's polished manner; the disorder and negligence of his
ragged dress, and the elegant attire he saw before him; with all the
unaccustomed luxuries and comforts of the room, and the silence that
gave him leisure to observe these things, and feel how ill at ease they
made him; all these influences, which have too often some effect on
tutored minds and become of almost resistless power when brought to bear
on such a mind as his, quelled Hugh completely. He moved by little and
little nearer to Mr Chester's chair, and glancing over his shoulder
at the reflection of his face in the glass, as if seeking for some
encouragement in its expression, said at length, with a rough attempt at
conciliation,

'ARE you going to speak to me, master, or am I to go away?'

'Speak you,' said Mr Chester, 'speak you, good fellow. I have spoken,
have I not? I am waiting for you.'

'Why, look'ee, sir,' returned Hugh with increased embarrassment, 'am I
the man that you privately left your whip with before you rode away from
the Maypole, and told to bring it back whenever he might want to see you
on a certain subject?'

'No doubt the same, or you have a twin brother,' said Mr Chester,
glancing at the reflection of his anxious face; 'which is not probable,
I should say.'

'Then I have come, sir,' said Hugh, 'and I have brought it back, and
something else along with it. A letter, sir, it is, that I took from
the person who had charge of it.' As he spoke, he laid upon the
dressing-table, Dolly's lost epistle. The very letter that had cost her
so much trouble.

'Did you obtain this by force, my good fellow?' said Mr Chester, casting
his eye upon it without the least perceptible surprise or pleasure.

'Not quite,' said Hugh. 'Partly.'

'Who was the messenger from whom you took it?'

'A woman. One Varden's daughter.'

'Oh indeed!' said Mr Chester gaily. 'What else did you take from her?'

'What else?'

'Yes,' said the other, in a drawling manner, for he was fixing a very
small patch of sticking plaster on a very small pimple near the corner
of his mouth. 'What else?'

'Well a kiss,' replied Hugh, after some hesitation.

'And what else?'

'Nothing.'

'I think,' said Mr Chester, in the same easy tone, and smiling twice or
thrice to try if the patch adhered--'I think there was something else.
I have heard a trifle of jewellery spoken of--a mere trifle--a thing
of such little value, indeed, that you may have forgotten it. Do you
remember anything of the kind--such as a bracelet now, for instance?'

Hugh with a muttered oath thrust his hand into his breast, and drawing
the bracelet forth, wrapped in a scrap of hay, was about to lay it on
the table likewise, when his patron stopped his hand and bade him put it
up again.

'You took that for yourself my excellent friend,' he said, 'and may keep
it. I am neither a thief nor a receiver. Don't show it to me. You had
better hide it again, and lose no time. Don't let me see where you put
it either,' he added, turning away his head.

'You're not a receiver!' said Hugh bluntly, despite the increasing awe
in which he held him. 'What do you call THAT, master?' striking the
letter with his heavy hand.

'I call that quite another thing,' said Mr Chester coolly. 'I shall
prove it presently, as you will see. You are thirsty, I suppose?'

Hugh drew his sleeve across his lips, and gruffly answered yes.

'Step to that closet and bring me a bottle you will see there, and a
glass.'

He obeyed. His patron followed him with his eyes, and when his back was
turned, smiled as he had never done when he stood beside the mirror.
On his return he filled the glass, and bade him drink. That dram
despatched, he poured him out another, and another.

'How many can you bear?' he said, filling the glass again.

'As many as you like to give me. Pour on. Fill high. A bumper with a
bead in the middle! Give me enough of this,' he added, as he tossed it
down his hairy throat, 'and I'll do murder if you ask me!'

'As I don't mean to ask you, and you might possibly do it without
being invited if you went on much further,' said Mr Chester with great
composure, we will stop, if agreeable to you, my good friend, at the
next glass. You were drinking before you came here.'

'I always am when I can get it,' cried Hugh boisterously, waving the
empty glass above his head, and throwing himself into a rude dancing
attitude. 'I always am. Why not? Ha ha ha! What's so good to me as this?
What ever has been? What else has kept away the cold on bitter nights,
and driven hunger off in starving times? What else has given me the
strength and courage of a man, when men would have left me to die, a
puny child? I should never have had a man's heart but for this. I
should have died in a ditch. Where's he who when I was a weak and sickly
wretch, with trembling legs and fading sight, bade me cheer up, as this
did? I never knew him; not I. I drink to the drink, master. Ha ha ha!'

'You are an exceedingly cheerful young man,' said Mr Chester, putting
on his cravat with great deliberation, and slightly moving his head
from side to side to settle his chin in its proper place. 'Quite a boon
companion.'

'Do you see this hand, master,' said Hugh, 'and this arm?' baring the
brawny limb to the elbow. 'It was once mere skin and bone, and would
have been dust in some poor churchyard by this time, but for the drink.'

'You may cover it,' said Mr Chester, 'it's sufficiently real in your
sleeve.'

'I should never have been spirited up to take a kiss from the proud
little beauty, master, but for the drink,' cried Hugh. 'Ha ha ha! It was
a good one. As sweet as honeysuckle, I warrant you. I thank the drink
for it. I'll drink to the drink again, master. Fill me one more. Come.
[truncated: 1,018,251 more chars]
