# Supplementary material for: Probing the Topological Properties of Complex Networks Modeling Short Written Texts
Source: PLoS One. 2015 Feb 26;10(2):e0118394. doi: 10.1371/journal.pone.0118394 (PMC4342245; doi:10.1371/journal.pone.0118394)
Supplement: S1 Dataset — (ZIP) [file pone.0118394.s001.zip › livros/copperfield.txt]

Whether I shall turn out to be the hero of my own life, or whether that
station will be held by anybody else, these pages must show. To begin my
life with the beginning of my life, I record that I was born (as I have
been informed and believe) on a Friday, at twelve o'clock at night.
It was remarked that the clock began to strike, and I began to cry,
simultaneously.

In consideration of the day and hour of my birth, it was declared by
the nurse, and by some sage women in the neighbourhood who had taken a
lively interest in me several months before there was any possibility
of our becoming personally acquainted, first, that I was destined to be
unlucky in life; and secondly, that I was privileged to see ghosts and
spirits; both these gifts inevitably attaching, as they believed, to
all unlucky infants of either gender, born towards the small hours on a
Friday night.

I need say nothing here, on the first head, because nothing can show
better than my history whether that prediction was verified or falsified
by the result. On the second branch of the question, I will only remark,
that unless I ran through that part of my inheritance while I was still
a baby, I have not come into it yet. But I do not at all complain of
having been kept out of this property; and if anybody else should be in
the present enjoyment of it, he is heartily welcome to keep it.

I was born with a caul, which was advertised for sale, in the
newspapers, at the low price of fifteen guineas. Whether sea-going
people were short of money about that time, or were short of faith and
preferred cork jackets, I don't know; all I know is, that there was but
one solitary bidding, and that was from an attorney connected with the
bill-broking business, who offered two pounds in cash, and the balance
in sherry, but declined to be guaranteed from drowning on any higher
bargain. Consequently the advertisement was withdrawn at a dead
loss--for as to sherry, my poor dear mother's own sherry was in the
market then--and ten years afterwards, the caul was put up in a raffle
down in our part of the country, to fifty members at half-a-crown a
head, the winner to spend five shillings. I was present myself, and I
remember to have felt quite uncomfortable and confused, at a part of
myself being disposed of in that way. The caul was won, I recollect, by
an old lady with a hand-basket, who, very reluctantly, produced from it
the stipulated five shillings, all in halfpence, and twopence halfpenny
short--as it took an immense time and a great waste of arithmetic, to
endeavour without any effect to prove to her. It is a fact which will
be long remembered as remarkable down there, that she was never drowned,
but died triumphantly in bed, at ninety-two. I have understood that it
was, to the last, her proudest boast, that she never had been on the
water in her life, except upon a bridge; and that over her tea (to which
she was extremely partial) she, to the last, expressed her indignation
at the impiety of mariners and others, who had the presumption to go
'meandering' about the world. It was in vain to represent to her
that some conveniences, tea perhaps included, resulted from this
objectionable practice. She always returned, with greater emphasis and
with an instinctive knowledge of the strength of her objection, 'Let us
have no meandering.'

Not to meander myself, at present, I will go back to my birth.

I was born at Blunderstone, in Suffolk, or 'there by', as they say in
Scotland. I was a posthumous child. My father's eyes had closed upon
the light of this world six months, when mine opened on it. There is
something strange to me, even now, in the reflection that he never saw
me; and something stranger yet in the shadowy remembrance that I have
of my first childish associations with his white grave-stone in the
churchyard, and of the indefinable compassion I used to feel for it
lying out alone there in the dark night, when our little parlour
was warm and bright with fire and candle, and the doors of our house
were--almost cruelly, it seemed to me sometimes--bolted and locked
against it.

An aunt of my father's, and consequently a great-aunt of mine, of whom
I shall have more to relate by and by, was the principal magnate of our
family. Miss Trotwood, or Miss Betsey, as my poor mother always called
her, when she sufficiently overcame her dread of this formidable
personage to mention her at all (which was seldom), had been married
to a husband younger than herself, who was very handsome, except in the
sense of the homely adage, 'handsome is, that handsome does'--for he
was strongly suspected of having beaten Miss Betsey, and even of having
once, on a disputed question of supplies, made some hasty but determined
arrangements to throw her out of a two pair of stairs' window. These
evidences of an incompatibility of temper induced Miss Betsey to pay him
off, and effect a separation by mutual consent. He went to India with
his capital, and there, according to a wild legend in our family, he was
once seen riding on an elephant, in company with a Baboon; but I think
it must have been a Baboo--or a Begum. Anyhow, from India tidings of his
death reached home, within ten years. How they affected my aunt, nobody
knew; for immediately upon the separation, she took her maiden name
again, bought a cottage in a hamlet on the sea-coast a long way off,
established herself there as a single woman with one servant, and
was understood to live secluded, ever afterwards, in an inflexible
retirement.

My father had once been a favourite of hers, I believe; but she was
mortally affronted by his marriage, on the ground that my mother was 'a
wax doll'. She had never seen my mother, but she knew her to be not
yet twenty. My father and Miss Betsey never met again. He was double
my mother's age when he married, and of but a delicate constitution. He
died a year afterwards, and, as I have said, six months before I came
into the world.

This was the state of matters, on the afternoon of, what I may be
excused for calling, that eventful and important Friday. I can make no
claim therefore to have known, at that time, how matters stood; or to
have any remembrance, founded on the evidence of my own senses, of what
follows.

My mother was sitting by the fire, but poorly in health, and very low in
spirits, looking at it through her tears, and desponding heavily about
herself and the fatherless little stranger, who was already welcomed by
some grosses of prophetic pins, in a drawer upstairs, to a world not at
all excited on the subject of his arrival; my mother, I say, was sitting
by the fire, that bright, windy March afternoon, very timid and sad, and
very doubtful of ever coming alive out of the trial that was before her,
when, lifting her eyes as she dried them, to the window opposite, she
saw a strange lady coming up the garden.

My mother had a sure foreboding at the second glance, that it was
Miss Betsey. The setting sun was glowing on the strange lady, over the
garden-fence, and she came walking up to the door with a fell rigidity
of figure and composure of countenance that could have belonged to
nobody else.

When she reached the house, she gave another proof of her identity.
My father had often hinted that she seldom conducted herself like any
ordinary Christian; and now, instead of ringing the bell, she came and
looked in at that identical window, pressing the end of her nose against
the glass to that extent, that my poor dear mother used to say it became
perfectly flat and white in a moment.

She gave my mother such a turn, that I have always been convinced I am
indebted to Miss Betsey for having been born on a Friday.

My mother had left her chair in her agitation, and gone behind it in
the corner. Miss Betsey, looking round the room, slowly and inquiringly,
began on the other side, and carried her eyes on, like a Saracen's Head
in a Dutch clock, until they reached my mother. Then she made a frown
and a gesture to my mother, like one who was accustomed to be obeyed, to
come and open the door. My mother went.

'Mrs. David Copperfield, I think,' said Miss Betsey; the emphasis
referring, perhaps, to my mother's mourning weeds, and her condition.

'Yes,' said my mother, faintly.

'Miss Trotwood,' said the visitor. 'You have heard of her, I dare say?'

My mother answered she had had that pleasure. And she had a disagreeable
consciousness of not appearing to imply that it had been an overpowering
pleasure.

'Now you see her,' said Miss Betsey. My mother bent her head, and begged
her to walk in.

They went into the parlour my mother had come from, the fire in the best
room on the other side of the passage not being lighted--not having
been lighted, indeed, since my father's funeral; and when they were both
seated, and Miss Betsey said nothing, my mother, after vainly trying to
restrain herself, began to cry. 'Oh tut, tut, tut!' said Miss Betsey, in
a hurry. 'Don't do that! Come, come!'

My mother couldn't help it notwithstanding, so she cried until she had
had her cry out.

'Take off your cap, child,' said Miss Betsey, 'and let me see you.'

My mother was too much afraid of her to refuse compliance with this odd
request, if she had any disposition to do so. Therefore she did as she
was told, and did it with such nervous hands that her hair (which was
luxuriant and beautiful) fell all about her face.

'Why, bless my heart!' exclaimed Miss Betsey. 'You are a very Baby!'

My mother was, no doubt, unusually youthful in appearance even for her
years; she hung her head, as if it were her fault, poor thing, and said,
sobbing, that indeed she was afraid she was but a childish widow, and
would be but a childish mother if she lived. In a short pause which
ensued, she had a fancy that she felt Miss Betsey touch her hair, and
that with no ungentle hand; but, looking at her, in her timid hope, she
found that lady sitting with the skirt of her dress tucked up, her hands
folded on one knee, and her feet upon the fender, frowning at the fire.

'In the name of Heaven,' said Miss Betsey, suddenly, 'why Rookery?'

'Do you mean the house, ma'am?' asked my mother.

'Why Rookery?' said Miss Betsey. 'Cookery would have been more to the
purpose, if you had had any practical ideas of life, either of you.'

'The name was Mr. Copperfield's choice,' returned my mother. 'When he
bought the house, he liked to think that there were rooks about it.'

The evening wind made such a disturbance just now, among some tall old
elm-trees at the bottom of the garden, that neither my mother nor Miss
Betsey could forbear glancing that way. As the elms bent to one another,
like giants who were whispering secrets, and after a few seconds of such
repose, fell into a violent flurry, tossing their wild arms about, as if
their late confidences were really too wicked for their peace of mind,
some weatherbeaten ragged old rooks'-nests, burdening their higher
branches, swung like wrecks upon a stormy sea.

'Where are the birds?' asked Miss Betsey.

'The--?' My mother had been thinking of something else.

'The rooks--what has become of them?' asked Miss Betsey.

'There have not been any since we have lived here,' said my mother. 'We
thought--Mr. Copperfield thought--it was quite a large rookery; but
the nests were very old ones, and the birds have deserted them a long
while.'

'David Copperfield all over!' cried Miss Betsey. 'David Copperfield from
head to foot! Calls a house a rookery when there's not a rook near it,
and takes the birds on trust, because he sees the nests!'

'Mr. Copperfield,' returned my mother, 'is dead, and if you dare to
speak unkindly of him to me--'

My poor dear mother, I suppose, had some momentary intention of
committing an assault and battery upon my aunt, who could easily have
settled her with one hand, even if my mother had been in far better
training for such an encounter than she was that evening. But it passed
with the action of rising from her chair; and she sat down again very
meekly, and fainted.

When she came to herself, or when Miss Betsey had restored her,
whichever it was, she found the latter standing at the window. The
twilight was by this time shading down into darkness; and dimly as they
saw each other, they could not have done that without the aid of the
fire.

'Well?' said Miss Betsey, coming back to her chair, as if she had only
been taking a casual look at the prospect; 'and when do you expect--'

'I am all in a tremble,' faltered my mother. 'I don't know what's the
matter. I shall die, I am sure!'

'No, no, no,' said Miss Betsey. 'Have some tea.'

'Oh dear me, dear me, do you think it will do me any good?' cried my
mother in a helpless manner.

'Of course it will,' said Miss Betsey. 'It's nothing but fancy. What do
you call your girl?'

'I don't know that it will be a girl, yet, ma'am,' said my mother
innocently.

'Bless the Baby!' exclaimed Miss Betsey, unconsciously quoting the
second sentiment of the pincushion in the drawer upstairs, but
applying it to my mother instead of me, 'I don't mean that. I mean your
servant-girl.'

'Peggotty,' said my mother.

'Peggotty!' repeated Miss Betsey, with some indignation. 'Do you mean to
say, child, that any human being has gone into a Christian church,
and got herself named Peggotty?' 'It's her surname,' said my mother,
faintly. 'Mr. Copperfield called her by it, because her Christian name
was the same as mine.'

'Here! Peggotty!' cried Miss Betsey, opening the parlour door. 'Tea.
Your mistress is a little unwell. Don't dawdle.'

Having issued this mandate with as much potentiality as if she had been
a recognized authority in the house ever since it had been a house,
and having looked out to confront the amazed Peggotty coming along the
passage with a candle at the sound of a strange voice, Miss Betsey shut
the door again, and sat down as before: with her feet on the fender, the
skirt of her dress tucked up, and her hands folded on one knee.

'You were speaking about its being a girl,' said Miss Betsey. 'I have no
doubt it will be a girl. I have a presentiment that it must be a girl.
Now child, from the moment of the birth of this girl--'

'Perhaps boy,' my mother took the liberty of putting in.

'I tell you I have a presentiment that it must be a girl,' returned Miss
Betsey. 'Don't contradict. From the moment of this girl's birth, child,
I intend to be her friend. I intend to be her godmother, and I beg
you'll call her Betsey Trotwood Copperfield. There must be no mistakes
in life with THIS Betsey Trotwood. There must be no trifling with HER
affections, poor dear. She must be well brought up, and well guarded
from reposing any foolish confidences where they are not deserved. I
must make that MY care.'

There was a twitch of Miss Betsey's head, after each of these sentences,
as if her own old wrongs were working within her, and she repressed any
plainer reference to them by strong constraint. So my mother suspected,
at least, as she observed her by the low glimmer of the fire: too
much scared by Miss Betsey, too uneasy in herself, and too subdued and
bewildered altogether, to observe anything very clearly, or to know what
to say.

'And was David good to you, child?' asked Miss Betsey, when she had been
silent for a little while, and these motions of her head had gradually
ceased. 'Were you comfortable together?'

'We were very happy,' said my mother. 'Mr. Copperfield was only too good
to me.'

'What, he spoilt you, I suppose?' returned Miss Betsey.

'For being quite alone and dependent on myself in this rough world
again, yes, I fear he did indeed,' sobbed my mother.

'Well! Don't cry!' said Miss Betsey. 'You were not equally matched,
child--if any two people can be equally matched--and so I asked the
question. You were an orphan, weren't you?' 'Yes.'

'And a governess?'

'I was nursery-governess in a family where Mr. Copperfield came to
visit. Mr. Copperfield was very kind to me, and took a great deal of
notice of me, and paid me a good deal of attention, and at last proposed
to me. And I accepted him. And so we were married,' said my mother
simply.

'Ha! Poor Baby!' mused Miss Betsey, with her frown still bent upon the
fire. 'Do you know anything?'

'I beg your pardon, ma'am,' faltered my mother.

'About keeping house, for instance,' said Miss Betsey.

'Not much, I fear,' returned my mother. 'Not so much as I could wish.
But Mr. Copperfield was teaching me--'

('Much he knew about it himself!') said Miss Betsey in a parenthesis.
--'And I hope I should have improved, being very anxious to learn, and
he very patient to teach me, if the great misfortune of his death'--my
mother broke down again here, and could get no farther.

'Well, well!' said Miss Betsey. --'I kept my housekeeping-book
regularly, and balanced it with Mr. Copperfield every night,' cried my
mother in another burst of distress, and breaking down again.

'Well, well!' said Miss Betsey. 'Don't cry any more.' --'And I am
sure we never had a word of difference respecting it, except when Mr.
Copperfield objected to my threes and fives being too much like each
other, or to my putting curly tails to my sevens and nines,' resumed my
mother in another burst, and breaking down again.

'You'll make yourself ill,' said Miss Betsey, 'and you know that will
not be good either for you or for my god-daughter. Come! You mustn't do
it!'

This argument had some share in quieting my mother, though her
increasing indisposition had a larger one. There was an interval of
silence, only broken by Miss Betsey's occasionally ejaculating 'Ha!' as
she sat with her feet upon the fender.

'David had bought an annuity for himself with his money, I know,' said
she, by and by. 'What did he do for you?'

'Mr. Copperfield,' said my mother, answering with some difficulty, 'was
so considerate and good as to secure the reversion of a part of it to
me.'

'How much?' asked Miss Betsey.

'A hundred and five pounds a year,' said my mother.

'He might have done worse,' said my aunt.

The word was appropriate to the moment. My mother was so much worse
that Peggotty, coming in with the teaboard and candles, and seeing at a
glance how ill she was,--as Miss Betsey might have done sooner if there
had been light enough,--conveyed her upstairs to her own room with all
speed; and immediately dispatched Ham Peggotty, her nephew, who had been
for some days past secreted in the house, unknown to my mother, as a
special messenger in case of emergency, to fetch the nurse and doctor.

Those allied powers were considerably astonished, when they arrived
within a few minutes of each other, to find an unknown lady of
portentous appearance, sitting before the fire, with her bonnet tied
over her left arm, stopping her ears with jewellers' cotton. Peggotty
knowing nothing about her, and my mother saying nothing about her,
she was quite a mystery in the parlour; and the fact of her having a
magazine of jewellers' cotton in her pocket, and sticking the article
in her ears in that way, did not detract from the solemnity of her
presence.

The doctor having been upstairs and come down again, and having
satisfied himself, I suppose, that there was a probability of this
unknown lady and himself having to sit there, face to face, for some
hours, laid himself out to be polite and social. He was the meekest of
his sex, the mildest of little men. He sidled in and out of a room, to
take up the less space. He walked as softly as the Ghost in Hamlet,
and more slowly. He carried his head on one side, partly in modest
depreciation of himself, partly in modest propitiation of everybody
else. It is nothing to say that he hadn't a word to throw at a dog. He
couldn't have thrown a word at a mad dog. He might have offered him one
gently, or half a one, or a fragment of one; for he spoke as slowly as
he walked; but he wouldn't have been rude to him, and he couldn't have
been quick with him, for any earthly consideration.

Mr. Chillip, looking mildly at my aunt with his head on one side, and
making her a little bow, said, in allusion to the jewellers' cotton, as
he softly touched his left ear:

'Some local irritation, ma'am?'

'What!' replied my aunt, pulling the cotton out of one ear like a cork.

Mr. Chillip was so alarmed by her abruptness--as he told my mother
afterwards--that it was a mercy he didn't lose his presence of mind. But
he repeated sweetly:

'Some local irritation, ma'am?'

'Nonsense!' replied my aunt, and corked herself again, at one blow.

Mr. Chillip could do nothing after this, but sit and look at her feebly,
as she sat and looked at the fire, until he was called upstairs again.
After some quarter of an hour's absence, he returned.

'Well?' said my aunt, taking the cotton out of the ear nearest to him.

'Well, ma'am,' returned Mr. Chillip, 'we are--we are progressing slowly,
ma'am.'

'Ba--a--ah!' said my aunt, with a perfect shake on the contemptuous
interjection. And corked herself as before.

Really--really--as Mr. Chillip told my mother, he was almost shocked;
speaking in a professional point of view alone, he was almost shocked.
But he sat and looked at her, notwithstanding, for nearly two hours,
as she sat looking at the fire, until he was again called out. After
another absence, he again returned.

'Well?' said my aunt, taking out the cotton on that side again.

'Well, ma'am,' returned Mr. Chillip, 'we are--we are progressing slowly,
ma'am.'

'Ya--a--ah!' said my aunt. With such a snarl at him, that Mr. Chillip
absolutely could not bear it. It was really calculated to break his
spirit, he said afterwards. He preferred to go and sit upon the stairs,
in the dark and a strong draught, until he was again sent for.

Ham Peggotty, who went to the national school, and was a very dragon at
his catechism, and who may therefore be regarded as a credible witness,
reported next day, that happening to peep in at the parlour-door an hour
after this, he was instantly descried by Miss Betsey, then walking to
and fro in a state of agitation, and pounced upon before he could make
his escape. That there were now occasional sounds of feet and voices
overhead which he inferred the cotton did not exclude, from the
circumstance of his evidently being clutched by the lady as a victim on
whom to expend her superabundant agitation when the sounds were loudest.
That, marching him constantly up and down by the collar (as if he had
been taking too much laudanum), she, at those times, shook him, rumpled
his hair, made light of his linen, stopped his ears as if she confounded
them with her own, and otherwise tousled and maltreated him. This was
in part confirmed by his aunt, who saw him at half past twelve o'clock,
soon after his release, and affirmed that he was then as red as I was.

The mild Mr. Chillip could not possibly bear malice at such a time, if
at any time. He sidled into the parlour as soon as he was at liberty,
and said to my aunt in his meekest manner:

'Well, ma'am, I am happy to congratulate you.'

'What upon?' said my aunt, sharply.

Mr. Chillip was fluttered again, by the extreme severity of my aunt's
manner; so he made her a little bow and gave her a little smile, to
mollify her.

'Mercy on the man, what's he doing!' cried my aunt, impatiently. 'Can't
he speak?'

'Be calm, my dear ma'am,' said Mr. Chillip, in his softest accents.

'There is no longer any occasion for uneasiness, ma'am. Be calm.'

It has since been considered almost a miracle that my aunt didn't shake
him, and shake what he had to say, out of him. She only shook her own
head at him, but in a way that made him quail.

'Well, ma'am,' resumed Mr. Chillip, as soon as he had courage, 'I am
happy to congratulate you. All is now over, ma'am, and well over.'

During the five minutes or so that Mr. Chillip devoted to the delivery
of this oration, my aunt eyed him narrowly.

'How is she?' said my aunt, folding her arms with her bonnet still tied
on one of them.

'Well, ma'am, she will soon be quite comfortable, I hope,' returned Mr.
Chillip. 'Quite as comfortable as we can expect a young mother to be,
under these melancholy domestic circumstances. There cannot be any
objection to your seeing her presently, ma'am. It may do her good.'

'And SHE. How is SHE?' said my aunt, sharply.

Mr. Chillip laid his head a little more on one side, and looked at my
aunt like an amiable bird.

'The baby,' said my aunt. 'How is she?'

'Ma'am,' returned Mr. Chillip, 'I apprehended you had known. It's a
boy.'

My aunt said never a word, but took her bonnet by the strings, in the
manner of a sling, aimed a blow at Mr. Chillip's head with it, put it on
bent, walked out, and never came back. She vanished like a discontented
fairy; or like one of those supernatural beings, whom it was popularly
supposed I was entitled to see; and never came back any more.

No. I lay in my basket, and my mother lay in her bed; but Betsey
Trotwood Copperfield was for ever in the land of dreams and shadows, the
tremendous region whence I had so lately travelled; and the light upon
the window of our room shone out upon the earthly bourne of all such
travellers, and the mound above the ashes and the dust that once was he,
without whom I had never been.


CHAPTER 2. I OBSERVE


The first objects that assume a distinct presence before me, as I look
far back, into the blank of my infancy, are my mother with her pretty
hair and youthful shape, and Peggotty with no shape at all, and eyes so
dark that they seemed to darken their whole neighbourhood in her face,
and cheeks and arms so hard and red that I wondered the birds didn't
peck her in preference to apples.

I believe I can remember these two at a little distance apart, dwarfed
to my sight by stooping down or kneeling on the floor, and I going
unsteadily from the one to the other. I have an impression on my mind
which I cannot distinguish from actual remembrance, of the touch of
Peggotty's forefinger as she used to hold it out to me, and of its being
roughened by needlework, like a pocket nutmeg-grater.

This may be fancy, though I think the memory of most of us can go
farther back into such times than many of us suppose; just as I believe
the power of observation in numbers of very young children to be quite
wonderful for its closeness and accuracy. Indeed, I think that most
grown men who are remarkable in this respect, may with greater propriety
be said not to have lost the faculty, than to have acquired it; the
rather, as I generally observe such men to retain a certain freshness,
and gentleness, and capacity of being pleased, which are also an
inheritance they have preserved from their childhood.

I might have a misgiving that I am 'meandering' in stopping to say this,
but that it brings me to remark that I build these conclusions, in part
upon my own experience of myself; and if it should appear from
anything I may set down in this narrative that I was a child of close
observation, or that as a man I have a strong memory of my childhood, I
undoubtedly lay claim to both of these characteristics.

Looking back, as I was saying, into the blank of my infancy, the first
objects I can remember as standing out by themselves from a confusion of
things, are my mother and Peggotty. What else do I remember? Let me see.


There comes out of the cloud, our house--not new to me, but quite
familiar, in its earliest remembrance. On the ground-floor is Peggotty's
kitchen, opening into a back yard; with a pigeon-house on a pole, in
the centre, without any pigeons in it; a great dog-kennel in a corner,
without any dog; and a quantity of fowls that look terribly tall to me,
walking about, in a menacing and ferocious manner. There is one cock who
gets upon a post to crow, and seems to take particular notice of me as
I look at him through the kitchen window, who makes me shiver, he is so
fierce. Of the geese outside the side-gate who come waddling after
me with their long necks stretched out when I go that way, I dream at
night: as a man environed by wild beasts might dream of lions.

Here is a long passage--what an enormous perspective I make of
it!--leading from Peggotty's kitchen to the front door. A dark
store-room opens out of it, and that is a place to be run past at
night; for I don't know what may be among those tubs and jars and old
tea-chests, when there is nobody in there with a dimly-burning light,
letting a mouldy air come out of the door, in which there is the smell
of soap, pickles, pepper, candles, and coffee, all at one whiff. Then
there are the two parlours: the parlour in which we sit of an evening,
my mother and I and Peggotty--for Peggotty is quite our companion, when
her work is done and we are alone--and the best parlour where we sit
on a Sunday; grandly, but not so comfortably. There is something of a
doleful air about that room to me, for Peggotty has told me--I don't
know when, but apparently ages ago--about my father's funeral, and the
company having their black cloaks put on. One Sunday night my mother
reads to Peggotty and me in there, how Lazarus was raised up from the
dead. And I am so frightened that they are afterwards obliged to take me
out of bed, and show me the quiet churchyard out of the bedroom window,
with the dead all lying in their graves at rest, below the solemn moon.

There is nothing half so green that I know anywhere, as the grass of
that churchyard; nothing half so shady as its trees; nothing half so
quiet as its tombstones. The sheep are feeding there, when I kneel up,
early in the morning, in my little bed in a closet within my mother's
room, to look out at it; and I see the red light shining on the
sun-dial, and think within myself, 'Is the sun-dial glad, I wonder, that
it can tell the time again?'

Here is our pew in the church. What a high-backed pew! With a window
near it, out of which our house can be seen, and IS seen many times
during the morning's service, by Peggotty, who likes to make herself
as sure as she can that it's not being robbed, or is not in flames. But
though Peggotty's eye wanders, she is much offended if mine does,
and frowns to me, as I stand upon the seat, that I am to look at the
clergyman. But I can't always look at him--I know him without that white
thing on, and I am afraid of his wondering why I stare so, and perhaps
stopping the service to inquire--and what am I to do? It's a dreadful
thing to gape, but I must do something. I look at my mother, but she
pretends not to see me. I look at a boy in the aisle, and he makes faces
at me. I look at the sunlight coming in at the open door through
the porch, and there I see a stray sheep--I don't mean a sinner, but
mutton--half making up his mind to come into the church. I feel that
if I looked at him any longer, I might be tempted to say something out
loud; and what would become of me then! I look up at the monumental
tablets on the wall, and try to think of Mr. Bodgers late of this
parish, and what the feelings of Mrs. Bodgers must have been, when
affliction sore, long time Mr. Bodgers bore, and physicians were in
vain. I wonder whether they called in Mr. Chillip, and he was in vain;
and if so, how he likes to be reminded of it once a week. I look from
Mr. Chillip, in his Sunday neckcloth, to the pulpit; and think what a
good place it would be to play in, and what a castle it would make, with
another boy coming up the stairs to attack it, and having the velvet
cushion with the tassels thrown down on his head. In time my eyes
gradually shut up; and, from seeming to hear the clergyman singing a
drowsy song in the heat, I hear nothing, until I fall off the seat with
a crash, and am taken out, more dead than alive, by Peggotty.

And now I see the outside of our house, with the latticed
bedroom-windows standing open to let in the sweet-smelling air, and the
ragged old rooks'-nests still dangling in the elm-trees at the bottom
of the front garden. Now I am in the garden at the back, beyond the
yard where the empty pigeon-house and dog-kennel are--a very preserve
of butterflies, as I remember it, with a high fence, and a gate and
padlock; where the fruit clusters on the trees, riper and richer than
fruit has ever been since, in any other garden, and where my
mother gathers some in a basket, while I stand by, bolting furtive
gooseberries, and trying to look unmoved. A great wind rises, and the
summer is gone in a moment. We are playing in the winter twilight,
dancing about the parlour. When my mother is out of breath and rests
herself in an elbow-chair, I watch her winding her bright curls round
her fingers, and straitening her waist, and nobody knows better than I
do that she likes to look so well, and is proud of being so pretty.

That is among my very earliest impressions. That, and a sense that we
were both a little afraid of Peggotty, and submitted ourselves in most
things to her direction, were among the first opinions--if they may be
so called--that I ever derived from what I saw.

Peggotty and I were sitting one night by the parlour fire, alone. I
had been reading to Peggotty about crocodiles. I must have read very
perspicuously, or the poor soul must have been deeply interested, for I
remember she had a cloudy impression, after I had done, that they were
a sort of vegetable. I was tired of reading, and dead sleepy; but
having leave, as a high treat, to sit up until my mother came home from
spending the evening at a neighbour's, I would rather have died upon
my post (of course) than have gone to bed. I had reached that stage of
sleepiness when Peggotty seemed to swell and grow immensely large.
I propped my eyelids open with my two forefingers, and looked
perseveringly at her as she sat at work; at the little bit of wax-candle
she kept for her thread--how old it looked, being so wrinkled in
all directions!--at the little house with a thatched roof, where the
yard-measure lived; at her work-box with a sliding lid, with a view of
St. Paul's Cathedral (with a pink dome) painted on the top; at the brass
thimble on her finger; at herself, whom I thought lovely. I felt so
sleepy, that I knew if I lost sight of anything for a moment, I was
gone.

'Peggotty,' says I, suddenly, 'were you ever married?'

'Lord, Master Davy,' replied Peggotty. 'What's put marriage in your
head?'

She answered with such a start, that it quite awoke me. And then she
stopped in her work, and looked at me, with her needle drawn out to its
thread's length.

'But WERE you ever married, Peggotty?' says I. 'You are a very handsome
woman, an't you?'

I thought her in a different style from my mother, certainly; but of
another school of beauty, I considered her a perfect example. There
was a red velvet footstool in the best parlour, on which my mother
had painted a nosegay. The ground-work of that stool, and Peggotty's
complexion appeared to me to be one and the same thing. The stool was
smooth, and Peggotty was rough, but that made no difference.

'Me handsome, Davy!' said Peggotty. 'Lawk, no, my dear! But what put
marriage in your head?'

'I don't know!--You mustn't marry more than one person at a time, may
you, Peggotty?'

'Certainly not,' says Peggotty, with the promptest decision.

'But if you marry a person, and the person dies, why then you may marry
another person, mayn't you, Peggotty?'

'YOU MAY,' says Peggotty, 'if you choose, my dear. That's a matter of
opinion.'

'But what is your opinion, Peggotty?' said I.

I asked her, and looked curiously at her, because she looked so
curiously at me.

'My opinion is,' said Peggotty, taking her eyes from me, after a little
indecision and going on with her work, 'that I never was married myself,
Master Davy, and that I don't expect to be. That's all I know about the
subject.'

'You an't cross, I suppose, Peggotty, are you?' said I, after sitting
quiet for a minute.

I really thought she was, she had been so short with me; but I was quite
mistaken: for she laid aside her work (which was a stocking of her own),
and opening her arms wide, took my curly head within them, and gave it
a good squeeze. I know it was a good squeeze, because, being very plump,
whenever she made any little exertion after she was dressed, some of the
buttons on the back of her gown flew off. And I recollect two bursting
to the opposite side of the parlour, while she was hugging me.

'Now let me hear some more about the Crorkindills,' said Peggotty, who
was not quite right in the name yet, 'for I an't heard half enough.'

I couldn't quite understand why Peggotty looked so queer, or why she
was so ready to go back to the crocodiles. However, we returned to those
monsters, with fresh wakefulness on my part, and we left their eggs in
the sand for the sun to hatch; and we ran away from them, and baffled
them by constantly turning, which they were unable to do quickly, on
account of their unwieldy make; and we went into the water after them,
as natives, and put sharp pieces of timber down their throats; and in
short we ran the whole crocodile gauntlet. I did, at least; but I had
my doubts of Peggotty, who was thoughtfully sticking her needle into
various parts of her face and arms, all the time.

We had exhausted the crocodiles, and begun with the alligators, when
the garden-bell rang. We went out to the door; and there was my mother,
looking unusually pretty, I thought, and with her a gentleman with
beautiful black hair and whiskers, who had walked home with us from
church last Sunday.

As my mother stooped down on the threshold to take me in her arms and
kiss me, the gentleman said I was a more highly privileged little fellow
than a monarch--or something like that; for my later understanding
comes, I am sensible, to my aid here.

'What does that mean?' I asked him, over her shoulder.

He patted me on the head; but somehow, I didn't like him or his deep
voice, and I was jealous that his hand should touch my mother's in
touching me--which it did. I put it away, as well as I could.

'Oh, Davy!' remonstrated my mother.

'Dear boy!' said the gentleman. 'I cannot wonder at his devotion!'

I never saw such a beautiful colour on my mother's face before. She
gently chid me for being rude; and, keeping me close to her shawl,
turned to thank the gentleman for taking so much trouble as to bring her
home. She put out her hand to him as she spoke, and, as he met it with
his own, she glanced, I thought, at me.

'Let us say "good night", my fine boy,' said the gentleman, when he had
bent his head--I saw him!--over my mother's little glove.

'Good night!' said I.

'Come! Let us be the best friends in the world!' said the gentleman,
laughing. 'Shake hands!'

My right hand was in my mother's left, so I gave him the other.

'Why, that's the Wrong hand, Davy!' laughed the gentleman.

My mother drew my right hand forward, but I was resolved, for my former
reason, not to give it him, and I did not. I gave him the other, and he
shook it heartily, and said I was a brave fellow, and went away.

At this minute I see him turn round in the garden, and give us a last
look with his ill-omened black eyes, before the door was shut.

Peggotty, who had not said a word or moved a finger, secured the
fastenings instantly, and we all went into the parlour. My mother,
contrary to her usual habit, instead of coming to the elbow-chair by the
fire, remained at the other end of the room, and sat singing to herself.
--'Hope you have had a pleasant evening, ma'am,' said Peggotty, standing
as stiff as a barrel in the centre of the room, with a candlestick in
her hand.

'Much obliged to you, Peggotty,' returned my mother, in a cheerful
voice, 'I have had a VERY pleasant evening.'

'A stranger or so makes an agreeable change,' suggested Peggotty.

'A very agreeable change, indeed,' returned my mother.

Peggotty continuing to stand motionless in the middle of the room, and
my mother resuming her singing, I fell asleep, though I was not so sound
asleep but that I could hear voices, without hearing what they said.
When I half awoke from this uncomfortable doze, I found Peggotty and my
mother both in tears, and both talking.

'Not such a one as this, Mr. Copperfield wouldn't have liked,' said
Peggotty. 'That I say, and that I swear!'

'Good Heavens!' cried my mother, 'you'll drive me mad! Was ever any
poor girl so ill-used by her servants as I am! Why do I do myself
the injustice of calling myself a girl? Have I never been married,
Peggotty?'

'God knows you have, ma'am,' returned Peggotty. 'Then, how can you
dare,' said my mother--'you know I don't mean how can you dare,
Peggotty, but how can you have the heart--to make me so uncomfortable
and say such bitter things to me, when you are well aware that I
haven't, out of this place, a single friend to turn to?'

'The more's the reason,' returned Peggotty, 'for saying that it won't
do. No! That it won't do. No! No price could make it do. No!'--I thought
Peggotty would have thrown the candlestick away, she was so emphatic
with it.

'How can you be so aggravating,' said my mother, shedding more tears
than before, 'as to talk in such an unjust manner! How can you go on as
if it was all settled and arranged, Peggotty, when I tell you over
and over again, you cruel thing, that beyond the commonest civilities
nothing has passed! You talk of admiration. What am I to do? If people
are so silly as to indulge the sentiment, is it my fault? What am I to
do, I ask you? Would you wish me to shave my head and black my face, or
disfigure myself with a burn, or a scald, or something of that sort? I
dare say you would, Peggotty. I dare say you'd quite enjoy it.'

Peggotty seemed to take this aspersion very much to heart, I thought.

'And my dear boy,' cried my mother, coming to the elbow-chair in which
I was, and caressing me, 'my own little Davy! Is it to be hinted to me
that I am wanting in affection for my precious treasure, the dearest
little fellow that ever was!'

'Nobody never went and hinted no such a thing,' said Peggotty.

'You did, Peggotty!' returned my mother. 'You know you did. What else
was it possible to infer from what you said, you unkind creature,
when you know as well as I do, that on his account only last quarter I
wouldn't buy myself a new parasol, though that old green one is frayed
the whole way up, and the fringe is perfectly mangy? You know it is,
Peggotty. You can't deny it.' Then, turning affectionately to me, with
her cheek against mine, 'Am I a naughty mama to you, Davy? Am I a nasty,
cruel, selfish, bad mama? Say I am, my child; say "yes", dear boy, and
Peggotty will love you; and Peggotty's love is a great deal better than
mine, Davy. I don't love you at all, do I?'

At this, we all fell a-crying together. I think I was the loudest of
the party, but I am sure we were all sincere about it. I was quite
heart-broken myself, and am afraid that in the first transports of
wounded tenderness I called Peggotty a 'Beast'. That honest creature was
in deep affliction, I remember, and must have become quite buttonless
on the occasion; for a little volley of those explosives went off,
when, after having made it up with my mother, she kneeled down by the
elbow-chair, and made it up with me.

We went to bed greatly dejected. My sobs kept waking me, for a long
time; and when one very strong sob quite hoisted me up in bed, I found
my mother sitting on the coverlet, and leaning over me. I fell asleep in
her arms, after that, and slept soundly.

Whether it was the following Sunday when I saw the gentleman again,
or whether there was any greater lapse of time before he reappeared,
I cannot recall. I don't profess to be clear about dates. But there he
was, in church, and he walked home with us afterwards. He came in, too,
to look at a famous geranium we had, in the parlour-window. It did not
appear to me that he took much notice of it, but before he went he asked
my mother to give him a bit of the blossom. She begged him to choose it
for himself, but he refused to do that--I could not understand why--so
she plucked it for him, and gave it into his hand. He said he would
never, never part with it any more; and I thought he must be quite a
fool not to know that it would fall to pieces in a day or two.

Peggotty began to be less with us, of an evening, than she had always
been. My mother deferred to her very much--more than usual, it occurred
to me--and we were all three excellent friends; still we were different
from what we used to be, and were not so comfortable among ourselves.
Sometimes I fancied that Peggotty perhaps objected to my mother's
wearing all the pretty dresses she had in her drawers, or to her
going so often to visit at that neighbour's; but I couldn't, to my
satisfaction, make out how it was.

Gradually, I became used to seeing the gentleman with the black
whiskers. I liked him no better than at first, and had the same uneasy
jealousy of him; but if I had any reason for it beyond a child's
instinctive dislike, and a general idea that Peggotty and I could make
much of my mother without any help, it certainly was not THE reason that
I might have found if I had been older. No such thing came into my mind,
or near it. I could observe, in little pieces, as it were; but as to
making a net of a number of these pieces, and catching anybody in it,
that was, as yet, beyond me.

One autumn morning I was with my mother in the front garden, when Mr.
Murdstone--I knew him by that name now--came by, on horseback. He reined
up his horse to salute my mother, and said he was going to Lowestoft to
see some friends who were there with a yacht, and merrily proposed to
take me on the saddle before him if I would like the ride.

The air was so clear and pleasant, and the horse seemed to like the
idea of the ride so much himself, as he stood snorting and pawing at the
garden-gate, that I had a great desire to go. So I was sent upstairs
to Peggotty to be made spruce; and in the meantime Mr. Murdstone
dismounted, and, with his horse's bridle drawn over his arm, walked
slowly up and down on the outer side of the sweetbriar fence, while my
mother walked slowly up and down on the inner to keep him company. I
recollect Peggotty and I peeping out at them from my little window; I
recollect how closely they seemed to be examining the sweetbriar between
them, as they strolled along; and how, from being in a perfectly angelic
temper, Peggotty turned cross in a moment, and brushed my hair the wrong
way, excessively hard.

Mr. Murdstone and I were soon off, and trotting along on the green turf
by the side of the road. He held me quite easily with one arm, and I
don't think I was restless usually; but I could not make up my mind to
sit in front of him without turning my head sometimes, and looking up in
his face. He had that kind of shallow black eye--I want a better word to
express an eye that has no depth in it to be looked into--which, when
it is abstracted, seems from some peculiarity of light to be disfigured,
for a moment at a time, by a cast. Several times when I glanced at him,
I observed that appearance with a sort of awe, and wondered what he
was thinking about so closely. His hair and whiskers were blacker and
thicker, looked at so near, than even I had given them credit for being.
A squareness about the lower part of his face, and the dotted indication
of the strong black beard he shaved close every day, reminded me of
the wax-work that had travelled into our neighbourhood some half-a-year
before. This, his regular eyebrows, and the rich white, and black, and
brown, of his complexion--confound his complexion, and his memory!--made
me think him, in spite of my misgivings, a very handsome man. I have no
doubt that my poor dear mother thought him so too.

We went to an hotel by the sea, where two gentlemen were smoking cigars
in a room by themselves. Each of them was lying on at least four chairs,
and had a large rough jacket on. In a corner was a heap of coats and
boat-cloaks, and a flag, all bundled up together.

They both rolled on to their feet in an untidy sort of manner, when we
came in, and said, 'Halloa, Murdstone! We thought you were dead!'

'Not yet,' said Mr. Murdstone.

'And who's this shaver?' said one of the gentlemen, taking hold of me.

'That's Davy,' returned Mr. Murdstone.

'Davy who?' said the gentleman. 'Jones?'

'Copperfield,' said Mr. Murdstone.

'What! Bewitching Mrs. Copperfield's encumbrance?' cried the gentleman.
'The pretty little widow?'

'Quinion,' said Mr. Murdstone, 'take care, if you please. Somebody's
sharp.'

'Who is?' asked the gentleman, laughing. I looked up, quickly; being
curious to know.

'Only Brooks of Sheffield,' said Mr. Murdstone.

I was quite relieved to find that it was only Brooks of Sheffield; for,
at first, I really thought it was I.

There seemed to be something very comical in the reputation of Mr.
Brooks of Sheffield, for both the gentlemen laughed heartily when he
was mentioned, and Mr. Murdstone was a good deal amused also. After some
laughing, the gentleman whom he had called Quinion, said:

'And what is the opinion of Brooks of Sheffield, in reference to the
projected business?'

'Why, I don't know that Brooks understands much about it at present,'
replied Mr. Murdstone; 'but he is not generally favourable, I believe.'

There was more laughter at this, and Mr. Quinion said he would ring the
bell for some sherry in which to drink to Brooks. This he did; and when
the wine came, he made me have a little, with a biscuit, and, before
I drank it, stand up and say, 'Confusion to Brooks of Sheffield!' The
toast was received with great applause, and such hearty laughter that
it made me laugh too; at which they laughed the more. In short, we quite
enjoyed ourselves.

We walked about on the cliff after that, and sat on the grass, and
looked at things through a telescope--I could make out nothing myself
when it was put to my eye, but I pretended I could--and then we came
back to the hotel to an early dinner. All the time we were out, the two
gentlemen smoked incessantly--which, I thought, if I might judge from
the smell of their rough coats, they must have been doing, ever since
the coats had first come home from the tailor's. I must not forget that
we went on board the yacht, where they all three descended into the
cabin, and were busy with some papers. I saw them quite hard at work,
when I looked down through the open skylight. They left me, during this
time, with a very nice man with a very large head of red hair and a very
small shiny hat upon it, who had got a cross-barred shirt or waistcoat
on, with 'Skylark' in capital letters across the chest. I thought it was
his name; and that as he lived on board ship and hadn't a street door
to put his name on, he put it there instead; but when I called him Mr.
Skylark, he said it meant the vessel.

I observed all day that Mr. Murdstone was graver and steadier than the
two gentlemen. They were very gay and careless. They joked freely with
one another, but seldom with him. It appeared to me that he was
more clever and cold than they were, and that they regarded him with
something of my own feeling. I remarked that, once or twice when Mr.
Quinion was talking, he looked at Mr. Murdstone sideways, as if to make
sure of his not being displeased; and that once when Mr. Passnidge (the
other gentleman) was in high spirits, he trod upon his foot, and gave
him a secret caution with his eyes, to observe Mr. Murdstone, who was
sitting stern and silent. Nor do I recollect that Mr. Murdstone laughed
at all that day, except at the Sheffield joke--and that, by the by, was
his own.

We went home early in the evening. It was a very fine evening, and my
mother and he had another stroll by the sweetbriar, while I was sent in
to get my tea. When he was gone, my mother asked me all about the day I
had had, and what they had said and done. I mentioned what they had said
about her, and she laughed, and told me they were impudent fellows who
talked nonsense--but I knew it pleased her. I knew it quite as well as
I know it now. I took the opportunity of asking if she was at all
acquainted with Mr. Brooks of Sheffield, but she answered No, only she
supposed he must be a manufacturer in the knife and fork way.

Can I say of her face--altered as I have reason to remember it, perished
as I know it is--that it is gone, when here it comes before me at this
instant, as distinct as any face that I may choose to look on in a
crowded street? Can I say of her innocent and girlish beauty, that it
faded, and was no more, when its breath falls on my cheek now, as it
fell that night? Can I say she ever changed, when my remembrance brings
her back to life, thus only; and, truer to its loving youth than I have
been, or man ever is, still holds fast what it cherished then?

I write of her just as she was when I had gone to bed after this talk,
and she came to bid me good night. She kneeled down playfully by the
side of the bed, and laying her chin upon her hands, and laughing, said:

'What was it they said, Davy? Tell me again. I can't believe it.'

'"Bewitching--"' I began.

My mother put her hands upon my lips to stop me.

'It was never bewitching,' she said, laughing. 'It never could have been
bewitching, Davy. Now I know it wasn't!'

'Yes, it was. "Bewitching Mrs. Copperfield",' I repeated stoutly. 'And,
"pretty."'

'No, no, it was never pretty. Not pretty,' interposed my mother, laying
her fingers on my lips again.

'Yes it was. "Pretty little widow."'

'What foolish, impudent creatures!' cried my mother, laughing and
covering her face. 'What ridiculous men! An't they? Davy dear--'

'Well, Ma.'

'Don't tell Peggotty; she might be angry with them. I am dreadfully
angry with them myself; but I would rather Peggotty didn't know.'

I promised, of course; and we kissed one another over and over again,
and I soon fell fast asleep.

It seems to me, at this distance of time, as if it were the next day
when Peggotty broached the striking and adventurous proposition I am
about to mention; but it was probably about two months afterwards.

We were sitting as before, one evening (when my mother was out as
before), in company with the stocking and the yard-measure, and the bit
of wax, and the box with St. Paul's on the lid, and the crocodile book,
when Peggotty, after looking at me several times, and opening her mouth
as if she were going to speak, without doing it--which I thought was
merely gaping, or I should have been rather alarmed--said coaxingly:

'Master Davy, how should you like to go along with me and spend a
fortnight at my brother's at Yarmouth? Wouldn't that be a treat?'

'Is your brother an agreeable man, Peggotty?' I inquired, provisionally.

'Oh, what an agreeable man he is!' cried Peggotty, holding up her hands.
'Then there's the sea; and the boats and ships; and the fishermen; and
the beach; and Am to play with--'

Peggotty meant her nephew Ham, mentioned in my first chapter; but she
spoke of him as a morsel of English Grammar.

I was flushed by her summary of delights, and replied that it would
indeed be a treat, but what would my mother say?

'Why then I'll as good as bet a guinea,' said Peggotty, intent upon my
face, 'that she'll let us go. I'll ask her, if you like, as soon as ever
she comes home. There now!'

'But what's she to do while we're away?' said I, putting my small elbows
on the table to argue the point. 'She can't live by herself.'

If Peggotty were looking for a hole, all of a sudden, in the heel of
that stocking, it must have been a very little one indeed, and not worth
darning.

'I say! Peggotty! She can't live by herself, you know.'

'Oh, bless you!' said Peggotty, looking at me again at last. 'Don't
you know? She's going to stay for a fortnight with Mrs. Grayper. Mrs.
Grayper's going to have a lot of company.'

Oh! If that was it, I was quite ready to go. I waited, in the utmost
impatience, until my mother came home from Mrs. Grayper's (for it was
that identical neighbour), to ascertain if we could get leave to carry
out this great idea. Without being nearly so much surprised as I had
expected, my mother entered into it readily; and it was all arranged
that night, and my board and lodging during the visit were to be paid
for.

The day soon came for our going. It was such an early day that it came
soon, even to me, who was in a fever of expectation, and half afraid
that an earthquake or a fiery mountain, or some other great convulsion
of nature, might interpose to stop the expedition. We were to go in a
carrier's cart, which departed in the morning after breakfast. I would
have given any money to have been allowed to wrap myself up over-night,
and sleep in my hat and boots.

It touches me nearly now, although I tell it lightly, to recollect how
eager I was to leave my happy home; to think how little I suspected what
I did leave for ever.

I am glad to recollect that when the carrier's cart was at the gate, and
my mother stood there kissing me, a grateful fondness for her and for
the old place I had never turned my back upon before, made me cry. I am
glad to know that my mother cried too, and that I felt her heart beat
against mine.

I am glad to recollect that when the carrier began to move, my mother
ran out at the gate, and called to him to stop, that she might kiss me
once more. I am glad to dwell upon the earnestness and love with which
she lifted up her face to mine, and did so.

As we left her standing in the road, Mr. Murdstone came up to where
she was, and seemed to expostulate with her for being so moved. I was
looking back round the awning of the cart, and wondered what business
it was of his. Peggotty, who was also looking back on the other side,
seemed anything but satisfied; as the face she brought back in the cart
denoted.

I sat looking at Peggotty for some time, in a reverie on this
supposititious case: whether, if she were employed to lose me like the
boy in the fairy tale, I should be able to track my way home again by
the buttons she would shed.


CHAPTER 3. I HAVE A CHANGE


The carrier's horse was the laziest horse in the world, I should hope,
and shuffled along, with his head down, as if he liked to keep people
waiting to whom the packages were directed. I fancied, indeed, that he
sometimes chuckled audibly over this reflection, but the carrier said
he was only troubled with a cough. The carrier had a way of keeping his
head down, like his horse, and of drooping sleepily forward as he drove,
with one of his arms on each of his knees. I say 'drove', but it struck
me that the cart would have gone to Yarmouth quite as well without him,
for the horse did all that; and as to conversation, he had no idea of it
but whistling.

Peggotty had a basket of refreshments on her knee, which would have
lasted us out handsomely, if we had been going to London by the same
conveyance. We ate a good deal, and slept a good deal. Peggotty always
went to sleep with her chin upon the handle of the basket, her hold of
which never relaxed; and I could not have believed unless I had heard
her do it, that one defenceless woman could have snored so much.

We made so many deviations up and down lanes, and were such a long time
delivering a bedstead at a public-house, and calling at other places,
that I was quite tired, and very glad, when we saw Yarmouth. It looked
rather spongy and soppy, I thought, as I carried my eye over the great
dull waste that lay across the river; and I could not help wondering, if
the world were really as round as my geography book said, how any
part of it came to be so flat. But I reflected that Yarmouth might be
situated at one of the poles; which would account for it.

As we drew a little nearer, and saw the whole adjacent prospect lying a
straight low line under the sky, I hinted to Peggotty that a mound or so
might have improved it; and also that if the land had been a little more
separated from the sea, and the town and the tide had not been quite
so much mixed up, like toast and water, it would have been nicer. But
Peggotty said, with greater emphasis than usual, that we must take
things as we found them, and that, for her part, she was proud to call
herself a Yarmouth Bloater.

When we got into the street (which was strange enough to me) and smelt
the fish, and pitch, and oakum, and tar, and saw the sailors walking
about, and the carts jingling up and down over the stones, I felt that I
had done so busy a place an injustice; and said as much to Peggotty, who
heard my expressions of delight with great complacency, and told me it
was well known (I suppose to those who had the good fortune to be born
Bloaters) that Yarmouth was, upon the whole, the finest place in the
universe.

'Here's my Am!' screamed Peggotty, 'growed out of knowledge!'

He was waiting for us, in fact, at the public-house; and asked me how I
found myself, like an old acquaintance. I did not feel, at first, that
I knew him as well as he knew me, because he had never come to our house
since the night I was born, and naturally he had the advantage of me.
But our intimacy was much advanced by his taking me on his back to carry
me home. He was, now, a huge, strong fellow of six feet high, broad in
proportion, and round-shouldered; but with a simpering boy's face and
curly light hair that gave him quite a sheepish look. He was dressed in
a canvas jacket, and a pair of such very stiff trousers that they
would have stood quite as well alone, without any legs in them. And you
couldn't so properly have said he wore a hat, as that he was covered in
a-top, like an old building, with something pitchy.

Ham carrying me on his back and a small box of ours under his arm,
and Peggotty carrying another small box of ours, we turned down lanes
bestrewn with bits of chips and little hillocks of sand, and went
past gas-works, rope-walks, boat-builders' yards, shipwrights' yards,
ship-breakers' yards, caulkers' yards, riggers' lofts, smiths' forges,
and a great litter of such places, until we came out upon the dull waste
I had already seen at a distance; when Ham said,

'Yon's our house, Mas'r Davy!'

I looked in all directions, as far as I could stare over the wilderness,
and away at the sea, and away at the river, but no house could I make
out. There was a black barge, or some other kind of superannuated boat,
not far off, high and dry on the ground, with an iron funnel sticking
out of it for a chimney and smoking very cosily; but nothing else in the
way of a habitation that was visible to me.

'That's not it?' said I. 'That ship-looking thing?'

'That's it, Mas'r Davy,' returned Ham.

If it had been Aladdin's palace, roc's egg and all, I suppose I could
not have been more charmed with the romantic idea of living in it. There
was a delightful door cut in the side, and it was roofed in, and there
were little windows in it; but the wonderful charm of it was, that
it was a real boat which had no doubt been upon the water hundreds of
times, and which had never been intended to be lived in, on dry land.
That was the captivation of it to me. If it had ever been meant to be
lived in, I might have thought it small, or inconvenient, or lonely; but
never having been designed for any such use, it became a perfect abode.

It was beautifully clean inside, and as tidy as possible. There was a
table, and a Dutch clock, and a chest of drawers, and on the chest of
drawers there was a tea-tray with a painting on it of a lady with a
parasol, taking a walk with a military-looking child who was trundling a
hoop. The tray was kept from tumbling down, by a bible; and the tray, if
it had tumbled down, would have smashed a quantity of cups and saucers
and a teapot that were grouped around the book. On the walls there were
some common coloured pictures, framed and glazed, of scripture subjects;
such as I have never seen since in the hands of pedlars, without seeing
the whole interior of Peggotty's brother's house again, at one view.
Abraham in red going to sacrifice Isaac in blue, and Daniel in yellow
cast into a den of green lions, were the most prominent of these. Over
the little mantelshelf, was a picture of the 'Sarah Jane' lugger, built
at Sunderland, with a real little wooden stern stuck on to it; a work of
art, combining composition with carpentry, which I considered to be one
of the most enviable possessions that the world could afford. There
were some hooks in the beams of the ceiling, the use of which I did not
divine then; and some lockers and boxes and conveniences of that sort,
which served for seats and eked out the chairs.

All this I saw in the first glance after I crossed the
threshold--child-like, according to my theory--and then Peggotty opened
a little door and showed me my bedroom. It was the completest and most
desirable bedroom ever seen--in the stern of the vessel; with a little
window, where the rudder used to go through; a little looking-glass,
just the right height for me, nailed against the wall, and framed with
oyster-shells; a little bed, which there was just room enough to get
into; and a nosegay of seaweed in a blue mug on the table. The walls
were whitewashed as white as milk, and the patchwork counterpane made my
eyes quite ache with its brightness. One thing I particularly noticed
in this delightful house, was the smell of fish; which was so searching,
that when I took out my pocket-handkerchief to wipe my nose, I found it
smelt exactly as if it had wrapped up a lobster. On my imparting this
discovery in confidence to Peggotty, she informed me that her brother
dealt in lobsters, crabs, and crawfish; and I afterwards found that a
heap of these creatures, in a state of wonderful conglomeration with one
another, and never leaving off pinching whatever they laid hold of,
were usually to be found in a little wooden outhouse where the pots and
kettles were kept.

We were welcomed by a very civil woman in a white apron, whom I had seen
curtseying at the door when I was on Ham's back, about a quarter of a
mile off. Likewise by a most beautiful little girl (or I thought her so)
with a necklace of blue beads on, who wouldn't let me kiss her when I
offered to, but ran away and hid herself. By and by, when we had dined
in a sumptuous manner off boiled dabs, melted butter, and potatoes, with
a chop for me, a hairy man with a very good-natured face came home. As
he called Peggotty 'Lass', and gave her a hearty smack on the cheek, I
had no doubt, from the general propriety of her conduct, that he was her
brother; and so he turned out--being presently introduced to me as Mr.
Peggotty, the master of the house.

'Glad to see you, sir,' said Mr. Peggotty. 'You'll find us rough, sir,
but you'll find us ready.'

I thanked him, and replied that I was sure I should be happy in such a
delightful place.

'How's your Ma, sir?' said Mr. Peggotty. 'Did you leave her pretty
jolly?'

I gave Mr. Peggotty to understand that she was as jolly as I could wish,
and that she desired her compliments--which was a polite fiction on my
part.

'I'm much obleeged to her, I'm sure,' said Mr. Peggotty. 'Well, sir,
if you can make out here, fur a fortnut, 'long wi' her,' nodding at his
sister, 'and Ham, and little Em'ly, we shall be proud of your company.'

Having done the honours of his house in this hospitable manner, Mr.
Peggotty went out to wash himself in a kettleful of hot water, remarking
that 'cold would never get his muck off'. He soon returned, greatly
improved in appearance; but so rubicund, that I couldn't help
thinking his face had this in common with the lobsters, crabs, and
crawfish,--that it went into the hot water very black, and came out very
red.

After tea, when the door was shut and all was made snug (the nights
being cold and misty now), it seemed to me the most delicious retreat
that the imagination of man could conceive. To hear the wind getting
up out at sea, to know that the fog was creeping over the desolate flat
outside, and to look at the fire, and think that there was no house near
but this one, and this one a boat, was like enchantment. Little Em'ly
had overcome her shyness, and was sitting by my side upon the lowest and
least of the lockers, which was just large enough for us two, and just
fitted into the chimney corner. Mrs. Peggotty with the white apron, was
knitting on the opposite side of the fire. Peggotty at her needlework
was as much at home with St. Paul's and the bit of wax-candle, as if
they had never known any other roof. Ham, who had been giving me my
first lesson in all-fours, was trying to recollect a scheme of telling
fortunes with the dirty cards, and was printing off fishy impressions of
his thumb on all the cards he turned. Mr. Peggotty was smoking his pipe.
I felt it was a time for conversation and confidence.

'Mr. Peggotty!' says I.

'Sir,' says he.

'Did you give your son the name of Ham, because you lived in a sort of
ark?'

Mr. Peggotty seemed to think it a deep idea, but answered:

'No, sir. I never giv him no name.'

'Who gave him that name, then?' said I, putting question number two of
the catechism to Mr. Peggotty.

'Why, sir, his father giv it him,' said Mr. Peggotty.

'I thought you were his father!'

'My brother Joe was his father,' said Mr. Peggotty.

'Dead, Mr. Peggotty?' I hinted, after a respectful pause.

'Drowndead,' said Mr. Peggotty.

I was very much surprised that Mr. Peggotty was not Ham's father, and
began to wonder whether I was mistaken about his relationship to anybody
else there. I was so curious to know, that I made up my mind to have it
out with Mr. Peggotty.

'Little Em'ly,' I said, glancing at her. 'She is your daughter, isn't
she, Mr. Peggotty?'

'No, sir. My brother-in-law, Tom, was her father.'

I couldn't help it. '--Dead, Mr. Peggotty?' I hinted, after another
respectful silence.

'Drowndead,' said Mr. Peggotty.

I felt the difficulty of resuming the subject, but had not got to the
bottom of it yet, and must get to the bottom somehow. So I said:

'Haven't you ANY children, Mr. Peggotty?'

'No, master,' he answered with a short laugh. 'I'm a bacheldore.'

'A bachelor!' I said, astonished. 'Why, who's that, Mr. Peggotty?'
pointing to the person in the apron who was knitting.

'That's Missis Gummidge,' said Mr. Peggotty.

'Gummidge, Mr. Peggotty?'

But at this point Peggotty--I mean my own peculiar Peggotty--made such
impressive motions to me not to ask any more questions, that I could
only sit and look at all the silent company, until it was time to go to
bed. Then, in the privacy of my own little cabin, she informed me that
Ham and Em'ly were an orphan nephew and niece, whom my host had
at different times adopted in their childhood, when they were left
destitute: and that Mrs. Gummidge was the widow of his partner in
a boat, who had died very poor. He was but a poor man himself, said
Peggotty, but as good as gold and as true as steel--those were her
similes. The only subject, she informed me, on which he ever showed a
violent temper or swore an oath, was this generosity of his; and if it
were ever referred to, by any one of them, he struck the table a heavy
blow with his right hand (had split it on one such occasion), and swore
a dreadful oath that he would be 'Gormed' if he didn't cut and run
for good, if it was ever mentioned again. It appeared, in answer to
my inquiries, that nobody had the least idea of the etymology of this
terrible verb passive to be gormed; but that they all regarded it as
constituting a most solemn imprecation.

I was very sensible of my entertainer's goodness, and listened to the
women's going to bed in another little crib like mine at the opposite
end of the boat, and to him and Ham hanging up two hammocks for
themselves on the hooks I had noticed in the roof, in a very luxurious
state of mind, enhanced by my being sleepy. As slumber gradually stole
upon me, I heard the wind howling out at sea and coming on across the
flat so fiercely, that I had a lazy apprehension of the great deep
rising in the night. But I bethought myself that I was in a boat, after
all; and that a man like Mr. Peggotty was not a bad person to have on
board if anything did happen.

Nothing happened, however, worse than morning. Almost as soon as it
shone upon the oyster-shell frame of my mirror I was out of bed, and out
with little Em'ly, picking up stones upon the beach.

'You're quite a sailor, I suppose?' I said to Em'ly. I don't know that I
supposed anything of the kind, but I felt it an act of gallantry to
say something; and a shining sail close to us made such a pretty little
image of itself, at the moment, in her bright eye, that it came into my
head to say this.

'No,' replied Em'ly, shaking her head, 'I'm afraid of the sea.'

'Afraid!' I said, with a becoming air of boldness, and looking very big
at the mighty ocean. 'I an't!'

'Ah! but it's cruel,' said Em'ly. 'I have seen it very cruel to some of
our men. I have seen it tear a boat as big as our house, all to pieces.'

'I hope it wasn't the boat that--'

'That father was drownded in?' said Em'ly. 'No. Not that one, I never
see that boat.'

'Nor him?' I asked her.

Little Em'ly shook her head. 'Not to remember!'

Here was a coincidence! I immediately went into an explanation how I had
never seen my own father; and how my mother and I had always lived
by ourselves in the happiest state imaginable, and lived so then, and
always meant to live so; and how my father's grave was in the churchyard
near our house, and shaded by a tree, beneath the boughs of which I had
walked and heard the birds sing many a pleasant morning. But there were
some differences between Em'ly's orphanhood and mine, it appeared. She
had lost her mother before her father; and where her father's grave was
no one knew, except that it was somewhere in the depths of the sea.

'Besides,' said Em'ly, as she looked about for shells and pebbles, 'your
father was a gentleman and your mother is a lady; and my father was a
fisherman and my mother was a fisherman's daughter, and my uncle Dan is
a fisherman.'

'Dan is Mr. Peggotty, is he?' said I.

'Uncle Dan--yonder,' answered Em'ly, nodding at the boat-house.

'Yes. I mean him. He must be very good, I should think?'

'Good?' said Em'ly. 'If I was ever to be a lady, I'd give him a sky-blue
coat with diamond buttons, nankeen trousers, a red velvet waistcoat, a
cocked hat, a large gold watch, a silver pipe, and a box of money.'

I said I had no doubt that Mr. Peggotty well deserved these treasures.
I must acknowledge that I felt it difficult to picture him quite at his
ease in the raiment proposed for him by his grateful little niece, and
that I was particularly doubtful of the policy of the cocked hat; but I
kept these sentiments to myself.

Little Em'ly had stopped and looked up at the sky in her enumeration
of these articles, as if they were a glorious vision. We went on again,
picking up shells and pebbles.

'You would like to be a lady?' I said.

Emily looked at me, and laughed and nodded 'yes'.

'I should like it very much. We would all be gentlefolks together, then.
Me, and uncle, and Ham, and Mrs. Gummidge. We wouldn't mind then, when
there comes stormy weather.---Not for our own sakes, I mean. We would
for the poor fishermen's, to be sure, and we'd help 'em with money when
they come to any hurt.' This seemed to me to be a very satisfactory and
therefore not at all improbable picture. I expressed my pleasure in the
contemplation of it, and little Em'ly was emboldened to say, shyly,

'Don't you think you are afraid of the sea, now?'

It was quiet enough to reassure me, but I have no doubt if I had seen a
moderately large wave come tumbling in, I should have taken to my heels,
with an awful recollection of her drowned relations. However, I said
'No,' and I added, 'You don't seem to be either, though you say you
are,'--for she was walking much too near the brink of a sort of old
jetty or wooden causeway we had strolled upon, and I was afraid of her
falling over.

'I'm not afraid in this way,' said little Em'ly. 'But I wake when it
blows, and tremble to think of Uncle Dan and Ham and believe I hear 'em
crying out for help. That's why I should like so much to be a lady. But
I'm not afraid in this way. Not a bit. Look here!'

She started from my side, and ran along a jagged timber which protruded
from the place we stood upon, and overhung the deep water at some
height, without the least defence. The incident is so impressed on my
remembrance, that if I were a draughtsman I could draw its form here,
I dare say, accurately as it was that day, and little Em'ly springing
forward to her destruction (as it appeared to me), with a look that I
have never forgotten, directed far out to sea.

The light, bold, fluttering little figure turned and came back safe
to me, and I soon laughed at my fears, and at the cry I had uttered;
fruitlessly in any case, for there was no one near. But there have been
times since, in my manhood, many times there have been, when I have
thought, Is it possible, among the possibilities of hidden things, that
in the sudden rashness of the child and her wild look so far off, there
was any merciful attraction of her into danger, any tempting her towards
him permitted on the part of her dead father, that her life might have
a chance of ending that day? There has been a time since when I have
wondered whether, if the life before her could have been revealed to me
at a glance, and so revealed as that a child could fully comprehend it,
and if her preservation could have depended on a motion of my hand, I
ought to have held it up to save her. There has been a time since--I do
not say it lasted long, but it has been--when I have asked myself the
question, would it have been better for little Em'ly to have had the
waters close above her head that morning in my sight; and when I have
answered Yes, it would have been.

This may be premature. I have set it down too soon, perhaps. But let it
stand.

We strolled a long way, and loaded ourselves with things that we thought
curious, and put some stranded starfish carefully back into the water--I
hardly know enough of the race at this moment to be quite certain
whether they had reason to feel obliged to us for doing so, or the
reverse--and then made our way home to Mr. Peggotty's dwelling. We
stopped under the lee of the lobster-outhouse to exchange an innocent
kiss, and went in to breakfast glowing with health and pleasure.

'Like two young mavishes,' Mr. Peggotty said. I knew this meant, in our
local dialect, like two young thrushes, and received it as a compliment.

Of course I was in love with little Em'ly. I am sure I loved that
baby quite as truly, quite as tenderly, with greater purity and more
disinterestedness, than can enter into the best love of a later time
of life, high and ennobling as it is. I am sure my fancy raised up
something round that blue-eyed mite of a child, which etherealized,
and made a very angel of her. If, any sunny forenoon, she had spread
a little pair of wings and flown away before my eyes, I don't think I
should have regarded it as much more than I had had reason to expect.

We used to walk about that dim old flat at Yarmouth in a loving manner,
hours and hours. The days sported by us, as if Time had not grown up
himself yet, but were a child too, and always at play. I told Em'ly
I adored her, and that unless she confessed she adored me I should be
reduced to the necessity of killing myself with a sword. She said she
did, and I have no doubt she did.

As to any sense of inequality, or youthfulness, or other difficulty
in our way, little Em'ly and I had no such trouble, because we had no
future. We made no more provision for growing older, than we did for
growing younger. We were the admiration of Mrs. Gummidge and Peggotty,
who used to whisper of an evening when we sat, lovingly, on our little
locker side by side, 'Lor! wasn't it beautiful!' Mr. Peggotty smiled at
us from behind his pipe, and Ham grinned all the evening and did nothing
else. They had something of the sort of pleasure in us, I suppose, that
they might have had in a pretty toy, or a pocket model of the Colosseum.

I soon found out that Mrs. Gummidge did not always make herself so
agreeable as she might have been expected to do, under the circumstances
of her residence with Mr. Peggotty. Mrs. Gummidge's was rather a fretful
disposition, and she whimpered more sometimes than was comfortable for
other parties in so small an establishment. I was very sorry for
her; but there were moments when it would have been more agreeable, I
thought, if Mrs. Gummidge had had a convenient apartment of her own to
retire to, and had stopped there until her spirits revived.

Mr. Peggotty went occasionally to a public-house called The Willing
Mind. I discovered this, by his being out on the second or third evening
of our visit, and by Mrs. Gummidge's looking up at the Dutch clock,
between eight and nine, and saying he was there, and that, what was
more, she had known in the morning he would go there.

Mrs. Gummidge had been in a low state all day, and had burst into tears
in the forenoon, when the fire smoked. 'I am a lone lorn creetur',' were
Mrs. Gummidge's words, when that unpleasant occurrence took place, 'and
everythink goes contrary with me.'

'Oh, it'll soon leave off,' said Peggotty--I again mean our
Peggotty--'and besides, you know, it's not more disagreeable to you than
to us.'

'I feel it more,' said Mrs. Gummidge.

It was a very cold day, with cutting blasts of wind. Mrs. Gummidge's
peculiar corner of the fireside seemed to me to be the warmest and
snuggest in the place, as her chair was certainly the easiest, but it
didn't suit her that day at all. She was constantly complaining of the
cold, and of its occasioning a visitation in her back which she called
'the creeps'. At last she shed tears on that subject, and said again
that she was 'a lone lorn creetur' and everythink went contrary with
her'.

'It is certainly very cold,' said Peggotty. 'Everybody must feel it so.'

'I feel it more than other people,' said Mrs. Gummidge.

So at dinner; when Mrs. Gummidge was always helped immediately after me,
to whom the preference was given as a visitor of distinction. The
fish were small and bony, and the potatoes were a little burnt. We all
acknowledged that we felt this something of a disappointment; but Mrs.
Gummidge said she felt it more than we did, and shed tears again, and
made that former declaration with great bitterness.

Accordingly, when Mr. Peggotty came home about nine o'clock, this
unfortunate Mrs. Gummidge was knitting in her corner, in a very wretched
and miserable condition. Peggotty had been working cheerfully. Ham had
been patching up a great pair of waterboots; and I, with little Em'ly
by my side, had been reading to them. Mrs. Gummidge had never made any
other remark than a forlorn sigh, and had never raised her eyes since
tea.

'Well, Mates,' said Mr. Peggotty, taking his seat, 'and how are you?'

We all said something, or looked something, to welcome him, except Mrs.
Gummidge, who only shook her head over her knitting.

'What's amiss?' said Mr. Peggotty, with a clap of his hands. 'Cheer up,
old Mawther!' (Mr. Peggotty meant old girl.)

Mrs. Gummidge did not appear to be able to cheer up. She took out an old
black silk handkerchief and wiped her eyes; but instead of putting it
in her pocket, kept it out, and wiped them again, and still kept it out,
ready for use.

'What's amiss, dame?' said Mr. Peggotty.

'Nothing,' returned Mrs. Gummidge. 'You've come from The Willing Mind,
Dan'l?'

'Why yes, I've took a short spell at The Willing Mind tonight,' said Mr.
Peggotty.

'I'm sorry I should drive you there,' said Mrs. Gummidge.

'Drive! I don't want no driving,' returned Mr. Peggotty with an honest
laugh. 'I only go too ready.'

'Very ready,' said Mrs. Gummidge, shaking her head, and wiping her eyes.
'Yes, yes, very ready. I am sorry it should be along of me that you're
so ready.'

'Along o' you! It an't along o' you!' said Mr. Peggotty. 'Don't ye
believe a bit on it.'

'Yes, yes, it is,' cried Mrs. Gummidge. 'I know what I am. I know that I
am a lone lorn creetur', and not only that everythink goes contrary with
me, but that I go contrary with everybody. Yes, yes. I feel more than
other people do, and I show it more. It's my misfortun'.'

I really couldn't help thinking, as I sat taking in all this, that the
misfortune extended to some other members of that family besides Mrs.
Gummidge. But Mr. Peggotty made no such retort, only answering with
another entreaty to Mrs. Gummidge to cheer up.

'I an't what I could wish myself to be,' said Mrs. Gummidge. 'I am far
from it. I know what I am. My troubles has made me contrary. I feel my
troubles, and they make me contrary. I wish I didn't feel 'em, but I
do. I wish I could be hardened to 'em, but I an't. I make the house
uncomfortable. I don't wonder at it. I've made your sister so all day,
and Master Davy.'

Here I was suddenly melted, and roared out, 'No, you haven't, Mrs.
Gummidge,' in great mental distress.

'It's far from right that I should do it,' said Mrs. Gummidge. 'It an't
a fit return. I had better go into the house and die. I am a lone lorn
creetur', and had much better not make myself contrary here. If thinks
must go contrary with me, and I must go contrary myself, let me go
contrary in my parish. Dan'l, I'd better go into the house, and die and
be a riddance!'

Mrs. Gummidge retired with these words, and betook herself to bed. When
she was gone, Mr. Peggotty, who had not exhibited a trace of any feeling
but the profoundest sympathy, looked round upon us, and nodding his head
with a lively expression of that sentiment still animating his face,
said in a whisper:

'She's been thinking of the old 'un!'

I did not quite understand what old one Mrs. Gummidge was supposed to
have fixed her mind upon, until Peggotty, on seeing me to bed, explained
that it was the late Mr. Gummidge; and that her brother always took that
for a received truth on such occasions, and that it always had a moving
effect upon him. Some time after he was in his hammock that night, I
heard him myself repeat to Ham, 'Poor thing! She's been thinking of the
old 'un!' And whenever Mrs. Gummidge was overcome in a similar manner
during the remainder of our stay (which happened some few times), he
always said the same thing in extenuation of the circumstance, and
always with the tenderest commiseration.

So the fortnight slipped away, varied by nothing but the variation of
the tide, which altered Mr. Peggotty's times of going out and coming in,
and altered Ham's engagements also. When the latter was unemployed, he
sometimes walked with us to show us the boats and ships, and once
or twice he took us for a row. I don't know why one slight set of
impressions should be more particularly associated with a place than
another, though I believe this obtains with most people, in reference
especially to the associations of their childhood. I never hear the
name, or read the name, of Yarmouth, but I am reminded of a certain
Sunday morning on the beach, the bells ringing for church, little Em'ly
leaning on my shoulder, Ham lazily dropping stones into the water, and
the sun, away at sea, just breaking through the heavy mist, and showing
us the ships, like their own shadows.

At last the day came for going home. I bore up against the separation
from Mr. Peggotty and Mrs. Gummidge, but my agony of mind at leaving
little Em'ly was piercing. We went arm-in-arm to the public-house where
the carrier put up, and I promised, on the road, to write to her. (I
redeemed that promise afterwards, in characters larger than those in
which apartments are usually announced in manuscript, as being to let.)
We were greatly overcome at parting; and if ever, in my life, I have had
a void made in my heart, I had one made that day.

Now, all the time I had been on my visit, I had been ungrateful to my
home again, and had thought little or nothing about it. But I was no
sooner turned towards it, than my reproachful young conscience seemed
to point that way with a ready finger; and I felt, all the more for the
sinking of my spirits, that it was my nest, and that my mother was my
comforter and friend.

This gained upon me as we went along; so that the nearer we drew, the
more familiar the objects became that we passed, the more excited I was
to get there, and to run into her arms. But Peggotty, instead of sharing
in those transports, tried to check them (though very kindly), and
looked confused and out of sorts.

Blunderstone Rookery would come, however, in spite of her, when the
carrier's horse pleased--and did. How well I recollect it, on a cold
grey afternoon, with a dull sky, threatening rain!

The door opened, and I looked, half laughing and half crying in my
pleasant agitation, for my mother. It was not she, but a strange
servant.

'Why, Peggotty!' I said, ruefully, 'isn't she come home?'

'Yes, yes, Master Davy,' said Peggotty. 'She's come home. Wait a bit,
Master Davy, and I'll--I'll tell you something.'

Between her agitation, and her natural awkwardness in getting out of the
cart, Peggotty was making a most extraordinary festoon of herself, but
I felt too blank and strange to tell her so. When she had got down, she
took me by the hand; led me, wondering, into the kitchen; and shut the
door.

'Peggotty!' said I, quite frightened. 'What's the matter?'

'Nothing's the matter, bless you, Master Davy dear!' she answered,
assuming an air of sprightliness.

'Something's the matter, I'm sure. Where's mama?'

'Where's mama, Master Davy?' repeated Peggotty.

'Yes. Why hasn't she come out to the gate, and what have we come in here
for? Oh, Peggotty!' My eyes were full, and I felt as if I were going to
tumble down.

'Bless the precious boy!' cried Peggotty, taking hold of me. 'What is
it? Speak, my pet!'

'Not dead, too! Oh, she's not dead, Peggotty?'

Peggotty cried out No! with an astonishing volume of voice; and then sat
down, and began to pant, and said I had given her a turn.

I gave her a hug to take away the turn, or to give her another turn
in the right direction, and then stood before her, looking at her in
anxious inquiry.

'You see, dear, I should have told you before now,' said Peggotty,
'but I hadn't an opportunity. I ought to have made it, perhaps, but
I couldn't azackly'--that was always the substitute for exactly, in
Peggotty's militia of words--'bring my mind to it.'

'Go on, Peggotty,' said I, more frightened than before.

'Master Davy,' said Peggotty, untying her bonnet with a shaking hand,
and speaking in a breathless sort of way. 'What do you think? You have
got a Pa!'

I trembled, and turned white. Something--I don't know what, or
how--connected with the grave in the churchyard, and the raising of the
dead, seemed to strike me like an unwholesome wind.

'A new one,' said Peggotty.

'A new one?' I repeated.

Peggotty gave a gasp, as if she were swallowing something that was very
hard, and, putting out her hand, said:

'Come and see him.'

'I don't want to see him.' --'And your mama,' said Peggotty.

I ceased to draw back, and we went straight to the best parlour, where
she left me. On one side of the fire, sat my mother; on the other, Mr.
Murdstone. My mother dropped her work, and arose hurriedly, but timidly
I thought.

'Now, Clara my dear,' said Mr. Murdstone. 'Recollect! control yourself,
always control yourself! Davy boy, how do you do?'

I gave him my hand. After a moment of suspense, I went and kissed my
mother: she kissed me, patted me gently on the shoulder, and sat down
again to her work. I could not look at her, I could not look at him,
I knew quite well that he was looking at us both; and I turned to the
window and looked out there, at some shrubs that were drooping their
heads in the cold.

As soon as I could creep away, I crept upstairs. My old dear bedroom was
changed, and I was to lie a long way off. I rambled downstairs to find
anything that was like itself, so altered it all seemed; and roamed into
the yard. I very soon started back from there, for the empty dog-kennel
was filled up with a great dog--deep mouthed and black-haired like
Him--and he was very angry at the sight of me, and sprang out to get at
me.


CHAPTER 4. I FALL INTO DISGRACE


If the room to which my bed was removed were a sentient thing that could
give evidence, I might appeal to it at this day--who sleeps there now,
I wonder!--to bear witness for me what a heavy heart I carried to it.
I went up there, hearing the dog in the yard bark after me all the way
while I climbed the stairs; and, looking as blank and strange upon the
room as the room looked upon me, sat down with my small hands crossed,
and thought.

I thought of the oddest things. Of the shape of the room, of the
cracks in the ceiling, of the paper on the walls, of the flaws in
the window-glass making ripples and dimples on the prospect, of the
washing-stand being rickety on its three legs, and having a discontented
something about it, which reminded me of Mrs. Gummidge under the
influence of the old one. I was crying all the time, but, except that I
was conscious of being cold and dejected, I am sure I never thought
why I cried. At last in my desolation I began to consider that I was
dreadfully in love with little Em'ly, and had been torn away from her to
come here where no one seemed to want me, or to care about me, half as
much as she did. This made such a very miserable piece of business of
it, that I rolled myself up in a corner of the counterpane, and cried
myself to sleep.

I was awoke by somebody saying 'Here he is!' and uncovering my hot head.
My mother and Peggotty had come to look for me, and it was one of them
who had done it.

'Davy,' said my mother. 'What's the matter?'

I thought it was very strange that she should ask me, and answered,
'Nothing.' I turned over on my face, I recollect, to hide my trembling
lip, which answered her with greater truth. 'Davy,' said my mother.
'Davy, my child!'

I dare say no words she could have uttered would have affected me
so much, then, as her calling me her child. I hid my tears in the
bedclothes, and pressed her from me with my hand, when she would have
raised me up.

'This is your doing, Peggotty, you cruel thing!' said my mother. 'I have
no doubt at all about it. How can you reconcile it to your conscience,
I wonder, to prejudice my own boy against me, or against anybody who is
dear to me? What do you mean by it, Peggotty?'

Poor Peggotty lifted up her hands and eyes, and only answered, in a
sort of paraphrase of the grace I usually repeated after dinner, 'Lord
forgive you, Mrs. Copperfield, and for what you have said this minute,
may you never be truly sorry!'

'It's enough to distract me,' cried my mother. 'In my honeymoon, too,
when my most inveterate enemy might relent, one would think, and not
envy me a little peace of mind and happiness. Davy, you naughty boy!
Peggotty, you savage creature! Oh, dear me!' cried my mother, turning
from one of us to the other, in her pettish wilful manner, 'what a
troublesome world this is, when one has the most right to expect it to
be as agreeable as possible!'

I felt the touch of a hand that I knew was neither hers nor Peggotty's,
and slipped to my feet at the bed-side. It was Mr. Murdstone's hand, and
he kept it on my arm as he said:

'What's this? Clara, my love, have you forgotten?--Firmness, my dear!'

'I am very sorry, Edward,' said my mother. 'I meant to be very good, but
I am so uncomfortable.'

'Indeed!' he answered. 'That's a bad hearing, so soon, Clara.'

'I say it's very hard I should be made so now,' returned my mother,
pouting; 'and it is--very hard--isn't it?'

He drew her to him, whispered in her ear, and kissed her. I knew as
well, when I saw my mother's head lean down upon his shoulder, and her
arm touch his neck--I knew as well that he could mould her pliant nature
into any form he chose, as I know, now, that he did it.

'Go you below, my love,' said Mr. Murdstone. 'David and I will come
down, together. My friend,' turning a darkening face on Peggotty, when
he had watched my mother out, and dismissed her with a nod and a smile;
'do you know your mistress's name?'

'She has been my mistress a long time, sir,' answered Peggotty, 'I ought
to know it.' 'That's true,' he answered. 'But I thought I heard you, as
I came upstairs, address her by a name that is not hers. She has taken
mine, you know. Will you remember that?'

Peggotty, with some uneasy glances at me, curtseyed herself out of the
room without replying; seeing, I suppose, that she was expected to go,
and had no excuse for remaining. When we two were left alone, he shut
the door, and sitting on a chair, and holding me standing before him,
looked steadily into my eyes. I felt my own attracted, no less steadily,
to his. As I recall our being opposed thus, face to face, I seem again
to hear my heart beat fast and high.

'David,' he said, making his lips thin, by pressing them together, 'if I
have an obstinate horse or dog to deal with, what do you think I do?'

'I don't know.'

'I beat him.'

I had answered in a kind of breathless whisper, but I felt, in my
silence, that my breath was shorter now.

'I make him wince, and smart. I say to myself, "I'll conquer that
fellow"; and if it were to cost him all the blood he had, I should do
it. What is that upon your face?'

'Dirt,' I said.

He knew it was the mark of tears as well as I. But if he had asked the
question twenty times, each time with twenty blows, I believe my baby
heart would have burst before I would have told him so.

'You have a good deal of intelligence for a little fellow,' he said,
with a grave smile that belonged to him, 'and you understood me very
well, I see. Wash that face, sir, and come down with me.'

He pointed to the washing-stand, which I had made out to be like Mrs.
Gummidge, and motioned me with his head to obey him directly. I had
little doubt then, and I have less doubt now, that he would have knocked
me down without the least compunction, if I had hesitated.

'Clara, my dear,' he said, when I had done his bidding, and he walked me
into the parlour, with his hand still on my arm; 'you will not be made
uncomfortable any more, I hope. We shall soon improve our youthful
humours.'

God help me, I might have been improved for my whole life, I might have
been made another creature perhaps, for life, by a kind word at that
season. A word of encouragement and explanation, of pity for my childish
ignorance, of welcome home, of reassurance to me that it was home, might
have made me dutiful to him in my heart henceforth, instead of in my
hypocritical outside, and might have made me respect instead of hate
him. I thought my mother was sorry to see me standing in the room so
scared and strange, and that, presently, when I stole to a chair, she
followed me with her eyes more sorrowfully still--missing, perhaps, some
freedom in my childish tread--but the word was not spoken, and the time
for it was gone.

We dined alone, we three together. He seemed to be very fond of my
mother--I am afraid I liked him none the better for that--and she was
very fond of him. I gathered from what they said, that an elder sister
of his was coming to stay with them, and that she was expected that
evening. I am not certain whether I found out then, or afterwards, that,
without being actively concerned in any business, he had some share in,
or some annual charge upon the profits of, a wine-merchant's house
in London, with which his family had been connected from his
great-grandfather's time, and in which his sister had a similar
interest; but I may mention it in this place, whether or no.

After dinner, when we were sitting by the fire, and I was meditating an
escape to Peggotty without having the hardihood to slip away, lest
it should offend the master of the house, a coach drove up to the
garden-gate and he went out to receive the visitor. My mother followed
him. I was timidly following her, when she turned round at the parlour
door, in the dusk, and taking me in her embrace as she had been used to
do, whispered me to love my new father and be obedient to him. She did
this hurriedly and secretly, as if it were wrong, but tenderly; and,
putting out her hand behind her, held mine in it, until we came near
to where he was standing in the garden, where she let mine go, and drew
hers through his arm.

It was Miss Murdstone who was arrived, and a gloomy-looking lady she
was; dark, like her brother, whom she greatly resembled in face and
voice; and with very heavy eyebrows, nearly meeting over her large nose,
as if, being disabled by the wrongs of her sex from wearing whiskers,
she had carried them to that account. She brought with her two
uncompromising hard black boxes, with her initials on the lids in hard
brass nails. When she paid the coachman she took her money out of a hard
steel purse, and she kept the purse in a very jail of a bag which hung
upon her arm by a heavy chain, and shut up like a bite. I had never, at
that time, seen such a metallic lady altogether as Miss Murdstone was.

She was brought into the parlour with many tokens of welcome, and there
formally recognized my mother as a new and near relation. Then she
looked at me, and said:

'Is that your boy, sister-in-law?'

My mother acknowledged me.

'Generally speaking,' said Miss Murdstone, 'I don't like boys. How d'ye
do, boy?'

Under these encouraging circumstances, I replied that I was very well,
and that I hoped she was the same; with such an indifferent grace, that
Miss Murdstone disposed of me in two words:

'Wants manner!'

Having uttered which, with great distinctness, she begged the favour of
being shown to her room, which became to me from that time forth a place
of awe and dread, wherein the two black boxes were never seen open or
known to be left unlocked, and where (for I peeped in once or twice when
she was out) numerous little steel fetters and rivets, with which Miss
Murdstone embellished herself when she was dressed, generally hung upon
the looking-glass in formidable array.

As well as I could make out, she had come for good, and had no intention
of ever going again. She began to 'help' my mother next morning, and was
in and out of the store-closet all day, putting things to rights, and
making havoc in the old arrangements. Almost the first remarkable thing
I observed in Miss Murdstone was, her being constantly haunted by
a suspicion that the servants had a man secreted somewhere on the
premises. Under the influence of this delusion, she dived into the
coal-cellar at the most untimely hours, and scarcely ever opened the
door of a dark cupboard without clapping it to again, in the belief that
she had got him.

Though there was nothing very airy about Miss Murdstone, she was a
perfect Lark in point of getting up. She was up (and, as I believe
to this hour, looking for that man) before anybody in the house was
stirring. Peggotty gave it as her opinion that she even slept with one
eye open; but I could not concur in this idea; for I tried it myself
after hearing the suggestion thrown out, and found it couldn't be done.

On the very first morning after her arrival she was up and ringing her
bell at cock-crow. When my mother came down to breakfast and was going
to make the tea, Miss Murdstone gave her a kind of peck on the cheek,
which was her nearest approach to a kiss, and said:

'Now, Clara, my dear, I am come here, you know, to relieve you of all
the trouble I can. You're much too pretty and thoughtless'--my mother
blushed but laughed, and seemed not to dislike this character--'to have
any duties imposed upon you that can be undertaken by me. If you'll be
so good as give me your keys, my dear, I'll attend to all this sort of
thing in future.'

From that time, Miss Murdstone kept the keys in her own little jail all
day, and under her pillow all night, and my mother had no more to do
with them than I had.

My mother did not suffer her authority to pass from her without a shadow
of protest. One night when Miss Murdstone had been developing certain
household plans to her brother, of which he signified his approbation,
my mother suddenly began to cry, and said she thought she might have
been consulted.

'Clara!' said Mr. Murdstone sternly. 'Clara! I wonder at you.'

'Oh, it's very well to say you wonder, Edward!' cried my mother, 'and
it's very well for you to talk about firmness, but you wouldn't like it
yourself.'

Firmness, I may observe, was the grand quality on which both Mr. and
Miss Murdstone took their stand. However I might have expressed
my comprehension of it at that time, if I had been called upon, I
nevertheless did clearly comprehend in my own way, that it was another
name for tyranny; and for a certain gloomy, arrogant, devil's humour,
that was in them both. The creed, as I should state it now, was this.
Mr. Murdstone was firm; nobody in his world was to be so firm as Mr.
Murdstone; nobody else in his world was to be firm at all, for everybody
was to be bent to his firmness. Miss Murdstone was an exception.
She might be firm, but only by relationship, and in an inferior and
tributary degree. My mother was another exception. She might be firm,
and must be; but only in bearing their firmness, and firmly believing
there was no other firmness upon earth.

'It's very hard,' said my mother, 'that in my own house--'

'My own house?' repeated Mr. Murdstone. 'Clara!'

'OUR own house, I mean,' faltered my mother, evidently frightened--'I
hope you must know what I mean, Edward--it's very hard that in YOUR own
house I may not have a word to say about domestic matters. I am sure
I managed very well before we were married. There's evidence,' said my
mother, sobbing; 'ask Peggotty if I didn't do very well when I wasn't
interfered with!'

'Edward,' said Miss Murdstone, 'let there be an end of this. I go
tomorrow.'

'Jane Murdstone,' said her brother, 'be silent! How dare you to
insinuate that you don't know my character better than your words
imply?'

'I am sure,' my poor mother went on, at a grievous disadvantage, and
with many tears, 'I don't want anybody to go. I should be very
miserable and unhappy if anybody was to go. I don't ask much. I am not
unreasonable. I only want to be consulted sometimes. I am very much
obliged to anybody who assists me, and I only want to be consulted as a
mere form, sometimes. I thought you were pleased, once, with my being a
little inexperienced and girlish, Edward--I am sure you said so--but you
seem to hate me for it now, you are so severe.'

'Edward,' said Miss Murdstone, again, 'let there be an end of this. I go
tomorrow.'

'Jane Murdstone,' thundered Mr. Murdstone. 'Will you be silent? How dare
you?'

Miss Murdstone made a jail-delivery of her pocket-handkerchief, and held
it before her eyes.

'Clara,' he continued, looking at my mother, 'you surprise me! You
astound me! Yes, I had a satisfaction in the thought of marrying
an inexperienced and artless person, and forming her character, and
infusing into it some amount of that firmness and decision of which
it stood in need. But when Jane Murdstone is kind enough to come to my
assistance in this endeavour, and to assume, for my sake, a condition
something like a housekeeper's, and when she meets with a base return--'

'Oh, pray, pray, Edward,' cried my mother, 'don't accuse me of being
ungrateful. I am sure I am not ungrateful. No one ever said I was
before. I have many faults, but not that. Oh, don't, my dear!'

'When Jane Murdstone meets, I say,' he went on, after waiting until my
mother was silent, 'with a base return, that feeling of mine is chilled
and altered.'

'Don't, my love, say that!' implored my mother very piteously.
'Oh, don't, Edward! I can't bear to hear it. Whatever I am, I am
affectionate. I know I am affectionate. I wouldn't say it, if I
wasn't sure that I am. Ask Peggotty. I am sure she'll tell you I'm
affectionate.'

'There is no extent of mere weakness, Clara,' said Mr. Murdstone in
reply, 'that can have the least weight with me. You lose breath.'

'Pray let us be friends,' said my mother, 'I couldn't live under
coldness or unkindness. I am so sorry. I have a great many defects, I
know, and it's very good of you, Edward, with your strength of mind, to
endeavour to correct them for me. Jane, I don't object to anything. I
should be quite broken-hearted if you thought of leaving--' My mother
was too much overcome to go on.

'Jane Murdstone,' said Mr. Murdstone to his sister, 'any harsh words
between us are, I hope, uncommon. It is not my fault that so unusual an
occurrence has taken place tonight. I was betrayed into it by another.
Nor is it your fault. You were betrayed into it by another. Let us both
try to forget it. And as this,' he added, after these magnanimous words,
'is not a fit scene for the boy--David, go to bed!'

I could hardly find the door, through the tears that stood in my eyes.
I was so sorry for my mother's distress; but I groped my way out, and
groped my way up to my room in the dark, without even having the heart
to say good night to Peggotty, or to get a candle from her. When her
coming up to look for me, an hour or so afterwards, awoke me, she said
that my mother had gone to bed poorly, and that Mr. and Miss Murdstone
were sitting alone.

Going down next morning rather earlier than usual, I paused outside the
parlour door, on hearing my mother's voice. She was very earnestly and
humbly entreating Miss Murdstone's pardon, which that lady granted, and
a perfect reconciliation took place. I never knew my mother afterwards
to give an opinion on any matter, without first appealing to Miss
Murdstone, or without having first ascertained by some sure means, what
Miss Murdstone's opinion was; and I never saw Miss Murdstone, when out
of temper (she was infirm that way), move her hand towards her bag as
if she were going to take out the keys and offer to resign them to my
mother, without seeing that my mother was in a terrible fright.

The gloomy taint that was in the Murdstone blood, darkened the Murdstone
religion, which was austere and wrathful. I have thought, since,
that its assuming that character was a necessary consequence of Mr.
Murdstone's firmness, which wouldn't allow him to let anybody off from
the utmost weight of the severest penalties he could find any excuse
for. Be this as it may, I well remember the tremendous visages with
which we used to go to church, and the changed air of the place. Again,
the dreaded Sunday comes round, and I file into the old pew first, like
a guarded captive brought to a condemned service. Again, Miss Murdstone,
in a black velvet gown, that looks as if it had been made out of a pall,
follows close upon me; then my mother; then her husband. There is no
Peggotty now, as in the old time. Again, I listen to Miss Murdstone
mumbling the responses, and emphasizing all the dread words with a cruel
relish. Again, I see her dark eyes roll round the church when she says
'miserable sinners', as if she were calling all the congregation names.
Again, I catch rare glimpses of my mother, moving her lips timidly
between the two, with one of them muttering at each ear like low
thunder. Again, I wonder with a sudden fear whether it is likely that
our good old clergyman can be wrong, and Mr. and Miss Murdstone right,
and that all the angels in Heaven can be destroying angels. Again, if I
move a finger or relax a muscle of my face, Miss Murdstone pokes me with
her prayer-book, and makes my side ache.

Yes, and again, as we walk home, I note some neighbours looking at my
mother and at me, and whispering. Again, as the three go on arm-in-arm,
and I linger behind alone, I follow some of those looks, and wonder if
my mother's step be really not so light as I have seen it, and if the
gaiety of her beauty be really almost worried away. Again, I wonder
whether any of the neighbours call to mind, as I do, how we used to
walk home together, she and I; and I wonder stupidly about that, all the
dreary dismal day.

There had been some talk on occasions of my going to boarding-school.
Mr. and Miss Murdstone had originated it, and my mother had of course
agreed with them. Nothing, however, was concluded on the subject yet.
In the meantime, I learnt lessons at home. Shall I ever forget those
lessons! They were presided over nominally by my mother, but really by
Mr. Murdstone and his sister, who were always present, and found them
a favourable occasion for giving my mother lessons in that miscalled
firmness, which was the bane of both our lives. I believe I was kept
at home for that purpose. I had been apt enough to learn, and willing
enough, when my mother and I had lived alone together. I can faintly
remember learning the alphabet at her knee. To this day, when I look
upon the fat black letters in the primer, the puzzling novelty of their
shapes, and the easy good-nature of O and Q and S, seem to present
themselves again before me as they used to do. But they recall no
feeling of disgust or reluctance. On the contrary, I seem to have walked
along a path of flowers as far as the crocodile-book, and to have been
cheered by the gentleness of my mother's voice and manner all the
way. But these solemn lessons which succeeded those, I remember as the
death-blow of my peace, and a grievous daily drudgery and misery. They
were very long, very numerous, very hard--perfectly unintelligible,
some of them, to me--and I was generally as much bewildered by them as I
believe my poor mother was herself.

Let me remember how it used to be, and bring one morning back again.

I come into the second-best parlour after breakfast, with my books,
and an exercise-book, and a slate. My mother is ready for me at her
writing-desk, but not half so ready as Mr. Murdstone in his easy-chair
by the window (though he pretends to be reading a book), or as Miss
Murdstone, sitting near my mother stringing steel beads. The very sight
of these two has such an influence over me, that I begin to feel the
words I have been at infinite pains to get into my head, all sliding
away, and going I don't know where. I wonder where they do go, by the
by?

I hand the first book to my mother. Perhaps it is a grammar, perhaps a
history, or geography. I take a last drowning look at the page as I give
it into her hand, and start off aloud at a racing pace while I have
got it fresh. I trip over a word. Mr. Murdstone looks up. I trip
over another word. Miss Murdstone looks up. I redden, tumble over
half-a-dozen words, and stop. I think my mother would show me the book
if she dared, but she does not dare, and she says softly:

'Oh, Davy, Davy!'

'Now, Clara,' says Mr. Murdstone, 'be firm with the boy. Don't say, "Oh,
Davy, Davy!" That's childish. He knows his lesson, or he does not know
it.'

'He does NOT know it,' Miss Murdstone interposes awfully.

'I am really afraid he does not,' says my mother.

'Then, you see, Clara,' returns Miss Murdstone, 'you should just give
him the book back, and make him know it.'

'Yes, certainly,' says my mother; 'that is what I intend to do, my dear
Jane. Now, Davy, try once more, and don't be stupid.'

I obey the first clause of the injunction by trying once more, but am
not so successful with the second, for I am very stupid. I tumble down
before I get to the old place, at a point where I was all right before,
and stop to think. But I can't think about the lesson. I think of the
number of yards of net in Miss Murdstone's cap, or of the price of Mr.
Murdstone's dressing-gown, or any such ridiculous problem that I have
no business with, and don't want to have anything at all to do with. Mr.
Murdstone makes a movement of impatience which I have been expecting
for a long time. Miss Murdstone does the same. My mother glances
submissively at them, shuts the book, and lays it by as an arrear to be
worked out when my other tasks are done.

There is a pile of these arrears very soon, and it swells like a rolling
snowball. The bigger it gets, the more stupid I get. The case is so
hopeless, and I feel that I am wallowing in such a bog of nonsense, that
I give up all idea of getting out, and abandon myself to my fate. The
despairing way in which my mother and I look at each other, as I blunder
on, is truly melancholy. But the greatest effect in these miserable
lessons is when my mother (thinking nobody is observing her) tries
to give me the cue by the motion of her lips. At that instant, Miss
Murdstone, who has been lying in wait for nothing else all along, says
in a deep warning voice:

'Clara!'

My mother starts, colours, and smiles faintly. Mr. Murdstone comes out
of his chair, takes the book, throws it at me or boxes my ears with it,
and turns me out of the room by the shoulders.

Even when the lessons are done, the worst is yet to happen, in the shape
of an appalling sum. This is invented for me, and delivered to me orally
by Mr. Murdstone, and begins, 'If I go into a cheesemonger's shop, and
buy five thousand double-Gloucester cheeses at fourpence-halfpenny each,
present payment'--at which I see Miss Murdstone secretly overjoyed.
I pore over these cheeses without any result or enlightenment until
dinner-time, when, having made a Mulatto of myself by getting the dirt
of the slate into the pores of my skin, I have a slice of bread to help
me out with the cheeses, and am considered in disgrace for the rest of
the evening.

It seems to me, at this distance of time, as if my unfortunate studies
generally took this course. I could have done very well if I had been
without the Murdstones; but the influence of the Murdstones upon me was
like the fascination of two snakes on a wretched young bird. Even when
I did get through the morning with tolerable credit, there was not
much gained but dinner; for Miss Murdstone never could endure to see me
untasked, and if I rashly made any show of being unemployed, called her
brother's attention to me by saying, 'Clara, my dear, there's nothing
like work--give your boy an exercise'; which caused me to be clapped
down to some new labour, there and then. As to any recreation with other
children of my age, I had very little of that; for the gloomy theology
of the Murdstones made all children out to be a swarm of little vipers
(though there WAS a child once set in the midst of the Disciples), and
held that they contaminated one another.

The natural result of this treatment, continued, I suppose, for some six
months or more, was to make me sullen, dull, and dogged. I was not
made the less so by my sense of being daily more and more shut out and
alienated from my mother. I believe I should have been almost stupefied
but for one circumstance.

It was this. My father had left a small collection of books in a little
room upstairs, to which I had access (for it adjoined my own) and which
nobody else in our house ever troubled. From that blessed little room,
Roderick Random, Peregrine Pickle, Humphrey Clinker, Tom Jones, the
Vicar of Wakefield, Don Quixote, Gil Blas, and Robinson Crusoe, came
out, a glorious host, to keep me company. They kept alive my fancy, and
my hope of something beyond that place and time,--they, and the Arabian
Nights, and the Tales of the Genii,--and did me no harm; for whatever
harm was in some of them was not there for me; I knew nothing of it. It
is astonishing to me now, how I found time, in the midst of my porings
and blunderings over heavier themes, to read those books as I did. It
is curious to me how I could ever have consoled myself under my
small troubles (which were great troubles to me), by impersonating my
favourite characters in them--as I did--and by putting Mr. and Miss
Murdstone into all the bad ones--which I did too. I have been Tom Jones
(a child's Tom Jones, a harmless creature) for a week together. I have
sustained my own idea of Roderick Random for a month at a stretch, I
verily believe. I had a greedy relish for a few volumes of Voyages and
Travels--I forget what, now--that were on those shelves; and for days
and days I can remember to have gone about my region of our house,
armed with the centre-piece out of an old set of boot-trees--the perfect
realization of Captain Somebody, of the Royal British Navy, in danger of
being beset by savages, and resolved to sell his life at a great price.
The Captain never lost dignity, from having his ears boxed with the
Latin Grammar. I did; but the Captain was a Captain and a hero, in
despite of all the grammars of all the languages in the world, dead or
alive.

This was my only and my constant comfort. When I think of it, the
picture always rises in my mind, of a summer evening, the boys at play
in the churchyard, and I sitting on my bed, reading as if for life.
Every barn in the neighbourhood, every stone in the church, and every
foot of the churchyard, had some association of its own, in my mind,
connected with these books, and stood for some locality made famous in
them. I have seen Tom Pipes go climbing up the church-steeple; I have
watched Strap, with the knapsack on his back, stopping to rest himself
upon the wicket-gate; and I know that Commodore Trunnion held that club
with Mr. Pickle, in the parlour of our little village alehouse.

The reader now understands, as well as I do, what I was when I came to
that point of my youthful history to which I am now coming again.

One morning when I went into the parlour with my books, I found my
mother looking anxious, Miss Murdstone looking firm, and Mr. Murdstone
binding something round the bottom of a cane--a lithe and limber cane,
which he left off binding when I came in, and poised and switched in the
air.

'I tell you, Clara,' said Mr. Murdstone, 'I have been often flogged
myself.'

'To be sure; of course,' said Miss Murdstone.

'Certainly, my dear Jane,' faltered my mother, meekly. 'But--but do you
think it did Edward good?'

'Do you think it did Edward harm, Clara?' asked Mr. Murdstone, gravely.

'That's the point,' said his sister.

To this my mother returned, 'Certainly, my dear Jane,' and said no more.

I felt apprehensive that I was personally interested in this dialogue,
and sought Mr. Murdstone's eye as it lighted on mine.

'Now, David,' he said--and I saw that cast again as he said it--'you
must be far more careful today than usual.' He gave the cane another
poise, and another switch; and having finished his preparation of it,
laid it down beside him, with an impressive look, and took up his book.

This was a good freshener to my presence of mind, as a beginning. I felt
the words of my lessons slipping off, not one by one, or line by line,
but by the entire page; I tried to lay hold of them; but they seemed,
if I may so express it, to have put skates on, and to skim away from me
with a smoothness there was no checking.

We began badly, and went on worse. I had come in with an idea of
distinguishing myself rather, conceiving that I was very well prepared;
but it turned out to be quite a mistake. Book after book was added to
the heap of failures, Miss Murdstone being firmly watchful of us all the
time. And when we came at last to the five thousand cheeses (canes he
made it that day, I remember), my mother burst out crying.

'Clara!' said Miss Murdstone, in her warning voice.

'I am not quite well, my dear Jane, I think,' said my mother.

I saw him wink, solemnly, at his sister, as he rose and said, taking up
the cane:

'Why, Jane, we can hardly expect Clara to bear, with perfect firmness,
the worry and torment that David has occasioned her today. That would be
stoical. Clara is greatly strengthened and improved, but we can hardly
expect so much from her. David, you and I will go upstairs, boy.'

As he took me out at the door, my mother ran towards us. Miss Murdstone
said, 'Clara! are you a perfect fool?' and interfered. I saw my mother
stop her ears then, and I heard her crying.

He walked me up to my room slowly and gravely--I am certain he had a
delight in that formal parade of executing justice--and when we got
there, suddenly twisted my head under his arm.

'Mr. Murdstone! Sir!' I cried to him. 'Don't! Pray don't beat me! I have
tried to learn, sir, but I can't learn while you and Miss Murdstone are
by. I can't indeed!'

'Can't you, indeed, David?' he said. 'We'll try that.'

He had my head as in a vice, but I twined round him somehow, and stopped
him for a moment, entreating him not to beat me. It was only a moment
that I stopped him, for he cut me heavily an instant afterwards, and in
the same instant I caught the hand with which he held me in my mouth,
between my teeth, and bit it through. It sets my teeth on edge to think
of it.

He beat me then, as if he would have beaten me to death. Above all the
noise we made, I heard them running up the stairs, and crying out--I
heard my mother crying out--and Peggotty. Then he was gone; and the
door was locked outside; and I was lying, fevered and hot, and torn, and
sore, and raging in my puny way, upon the floor.

How well I recollect, when I became quiet, what an unnatural stillness
seemed to reign through the whole house! How well I remember, when my
smart and passion began to cool, how wicked I began to feel!

I sat listening for a long while, but there was not a sound. I crawled
up from the floor, and saw my face in the glass, so swollen, red, and
ugly that it almost frightened me. My stripes were sore and stiff, and
made me cry afresh, when I moved; but they were nothing to the guilt I
felt. It lay heavier on my breast than if I had been a most atrocious
criminal, I dare say.

It had begun to grow dark, and I had shut the window (I had been lying,
for the most part, with my head upon the sill, by turns crying, dozing,
and looking listlessly out), when the key was turned, and Miss Murdstone
came in with some bread and meat, and milk. These she put down upon the
table without a word, glaring at me the while with exemplary firmness,
and then retired, locking the door after her.

Long after it was dark I sat there, wondering whether anybody else would
come. When this appeared improbable for that night, I undressed, and
went to bed; and, there, I began to wonder fearfully what would be done
to me. Whether it was a criminal act that I had committed? Whether I
should be taken into custody, and sent to prison? Whether I was at all
in danger of being hanged?

I never shall forget the waking, next morning; the being cheerful and
fresh for the first moment, and then the being weighed down by the stale
and dismal oppression of remembrance. Miss Murdstone reappeared before
I was out of bed; told me, in so many words, that I was free to walk in
the garden for half an hour and no longer; and retired, leaving the door
open, that I might avail myself of that permission.

I did so, and did so every morning of my imprisonment, which lasted five
days. If I could have seen my mother alone, I should have gone down on
my knees to her and besought her forgiveness; but I saw no one, Miss
Murdstone excepted, during the whole time--except at evening prayers in
the parlour; to which I was escorted by Miss Murdstone after everybody
else was placed; where I was stationed, a young outlaw, all alone by
myself near the door; and whence I was solemnly conducted by my jailer,
before any one arose from the devotional posture. I only observed that
my mother was as far off from me as she could be, and kept her face
another way so that I never saw it; and that Mr. Murdstone's hand was
bound up in a large linen wrapper.

The length of those five days I can convey no idea of to any one. They
occupy the place of years in my remembrance. The way in which I listened
to all the incidents of the house that made themselves audible to me;
the ringing of bells, the opening and shutting of doors, the murmuring
of voices, the footsteps on the stairs; to any laughing, whistling, or
singing, outside, which seemed more dismal than anything else to me in
my solitude and disgrace--the uncertain pace of the hours, especially
at night, when I would wake thinking it was morning, and find that the
family were not yet gone to bed, and that all the length of night had
yet to come--the depressed dreams and nightmares I had--the return of
day, noon, afternoon, evening, when the boys played in the churchyard,
and I watched them from a distance within the room, being ashamed to
show myself at the window lest they should know I was a prisoner--the
strange sensation of never hearing myself speak--the fleeting intervals
of something like cheerfulness, which came with eating and drinking,
and went away with it--the setting in of rain one evening, with a fresh
smell, and its coming down faster and faster between me and the church,
until it and gathering night seemed to quench me in gloom, and fear, and
remorse--all this appears to have gone round and round for years instead
of days, it is so vividly and strongly stamped on my remembrance. On the
last night of my restraint, I was awakened by hearing my own name spoken
in a whisper. I started up in bed, and putting out my arms in the dark,
said:

'Is that you, Peggotty?'

There was no immediate answer, but presently I heard my name again, in a
tone so very mysterious and awful, that I think I should have gone into
a fit, if it had not occurred to me that it must have come through the
keyhole.

I groped my way to the door, and putting my own lips to the keyhole,
whispered: 'Is that you, Peggotty dear?'

'Yes, my own precious Davy,' she replied. 'Be as soft as a mouse, or the
Cat'll hear us.'

I understood this to mean Miss Murdstone, and was sensible of the
urgency of the case; her room being close by.

'How's mama, dear Peggotty? Is she very angry with me?'

I could hear Peggotty crying softly on her side of the keyhole, as I was
doing on mine, before she answered. 'No. Not very.'

'What is going to be done with me, Peggotty dear? Do you know?'

'School. Near London,' was Peggotty's answer. I was obliged to get her
to repeat it, for she spoke it the first time quite down my throat,
in consequence of my having forgotten to take my mouth away from the
keyhole and put my ear there; and though her words tickled me a good
deal, I didn't hear them.

'When, Peggotty?'

'Tomorrow.'

'Is that the reason why Miss Murdstone took the clothes out of my
drawers?' which she had done, though I have forgotten to mention it.

'Yes,' said Peggotty. 'Box.'

'Shan't I see mama?'

'Yes,' said Peggotty. 'Morning.'

Then Peggotty fitted her mouth close to the keyhole, and delivered these
words through it with as much feeling and earnestness as a keyhole
has ever been the medium of communicating, I will venture to assert:
shooting in each broken little sentence in a convulsive little burst of
its own.

'Davy, dear. If I ain't been azackly as intimate with you. Lately, as I
used to be. It ain't because I don't love you. Just as well and more, my
pretty poppet. It's because I thought it better for you. And for someone
else besides. Davy, my darling, are you listening? Can you hear?'

'Ye-ye-ye-yes, Peggotty!' I sobbed.

'My own!' said Peggotty, with infinite compassion. 'What I want to say,
is. That you must never forget me. For I'll never forget you. And I'll
take as much care of your mama, Davy. As ever I took of you. And I won't
leave her. The day may come when she'll be glad to lay her poor head.
On her stupid, cross old Peggotty's arm again. And I'll write to you,
my dear. Though I ain't no scholar. And I'll--I'll--' Peggotty fell to
kissing the keyhole, as she couldn't kiss me.

'Thank you, dear Peggotty!' said I. 'Oh, thank you! Thank you! Will you
promise me one thing, Peggotty? Will you write and tell Mr. Peggotty and
little Em'ly, and Mrs. Gummidge and Ham, that I am not so bad as they
might suppose, and that I sent 'em all my love--especially to little
Em'ly? Will you, if you please, Peggotty?'

The kind soul promised, and we both of us kissed the keyhole with the
greatest affection--I patted it with my hand, I recollect, as if it had
been her honest face--and parted. From that night there grew up in my
breast a feeling for Peggotty which I cannot very well define. She did
not replace my mother; no one could do that; but she came into a vacancy
in my heart, which closed upon her, and I felt towards her something
I have never felt for any other human being. It was a sort of comical
affection, too; and yet if she had died, I cannot think what I should
have done, or how I should have acted out the tragedy it would have been
to me.

In the morning Miss Murdstone appeared as usual, and told me I was going
to school; which was not altogether such news to me as she supposed. She
also informed me that when I was dressed, I was to come downstairs into
the parlour, and have my breakfast. There, I found my mother, very pale
and with red eyes: into whose arms I ran, and begged her pardon from my
suffering soul.

'Oh, Davy!' she said. 'That you could hurt anyone I love! Try to be
better, pray to be better! I forgive you; but I am so grieved, Davy,
that you should have such bad passions in your heart.'

They had persuaded her that I was a wicked fellow, and she was more
sorry for that than for my going away. I felt it sorely. I tried to eat
my parting breakfast, but my tears dropped upon my bread-and-butter,
and trickled into my tea. I saw my mother look at me sometimes, and then
glance at the watchful Miss Murdstone, and than look down, or look away.

'Master Copperfield's box there!' said Miss Murdstone, when wheels were
heard at the gate.

I looked for Peggotty, but it was not she; neither she nor Mr. Murdstone
appeared. My former acquaintance, the carrier, was at the door. The box
was taken out to his cart, and lifted in.

'Clara!' said Miss Murdstone, in her warning note.

'Ready, my dear Jane,' returned my mother. 'Good-bye, Davy. You are
going for your own good. Good-bye, my child. You will come home in the
holidays, and be a better boy.'

'Clara!' Miss Murdstone repeated.

'Certainly, my dear Jane,' replied my mother, who was holding me. 'I
forgive you, my dear boy. God bless you!'

'Clara!' Miss Murdstone repeated.

Miss Murdstone was good enough to take me out to the cart, and to say on
the way that she hoped I would repent, before I came to a bad end; and
then I got into the cart, and the lazy horse walked off with it.


CHAPTER 5. I AM SENT AWAY FROM HOME


We might have gone about half a mile, and my pocket-handkerchief was
quite wet through, when the carrier stopped short. Looking out to
ascertain for what, I saw, to My amazement, Peggotty burst from a hedge
and climb into the cart. She took me in both her arms, and squeezed me
to her stays until the pressure on my nose was extremely painful, though
I never thought of that till afterwards when I found it very tender. Not
a single word did Peggotty speak. Releasing one of her arms, she put
it down in her pocket to the elbow, and brought out some paper bags of
cakes which she crammed into my pockets, and a purse which she put into
my hand, but not one word did she say. After another and a final squeeze
with both arms, she got down from the cart and ran away; and, my belief
is, and has always been, without a solitary button on her gown. I
picked up one, of several that were rolling about, and treasured it as a
keepsake for a long time.

The carrier looked at me, as if to inquire if she were coming back. I
shook my head, and said I thought not. 'Then come up,' said the carrier
to the lazy horse; who came up accordingly.

Having by this time cried as much as I possibly could, I began to think
it was of no use crying any more, especially as neither Roderick Random,
nor that Captain in the Royal British Navy, had ever cried, that I
could remember, in trying situations. The carrier, seeing me in this
resolution, proposed that my pocket-handkerchief should be spread upon
the horse's back to dry. I thanked him, and assented; and particularly
small it looked, under those circumstances.

I had now leisure to examine the purse. It was a stiff leather purse,
with a snap, and had three bright shillings in it, which Peggotty had
evidently polished up with whitening, for my greater delight. But its
most precious contents were two half-crowns folded together in a bit
of paper, on which was written, in my mother's hand, 'For Davy. With my
love.' I was so overcome by this, that I asked the carrier to be so good
as to reach me my pocket-handkerchief again; but he said he thought I
had better do without it, and I thought I really had, so I wiped my eyes
on my sleeve and stopped myself.

For good, too; though, in consequence of my previous emotions, I was
still occasionally seized with a stormy sob. After we had jogged on for
some little time, I asked the carrier if he was going all the way.

'All the way where?' inquired the carrier.

'There,' I said.

'Where's there?' inquired the carrier.

'Near London,' I said.

'Why that horse,' said the carrier, jerking the rein to point him out,
'would be deader than pork afore he got over half the ground.'

'Are you only going to Yarmouth then?' I asked.

'That's about it,' said the carrier. 'And there I shall take you to the
stage-cutch, and the stage-cutch that'll take you to--wherever it is.'

As this was a great deal for the carrier (whose name was Mr. Barkis)
to say--he being, as I observed in a former chapter, of a phlegmatic
temperament, and not at all conversational--I offered him a cake as a
mark of attention, which he ate at one gulp, exactly like an elephant,
and which made no more impression on his big face than it would have
done on an elephant's.

'Did SHE make 'em, now?' said Mr. Barkis, always leaning forward, in his
slouching way, on the footboard of the cart with an arm on each knee.

'Peggotty, do you mean, sir?'

'Ah!' said Mr. Barkis. 'Her.'

'Yes. She makes all our pastry, and does all our cooking.'

'Do she though?' said Mr. Barkis. He made up his mouth as if to whistle,
but he didn't whistle. He sat looking at the horse's ears, as if he saw
something new there; and sat so, for a considerable time. By and by, he
said:

'No sweethearts, I b'lieve?'

'Sweetmeats did you say, Mr. Barkis?' For I thought he wanted
something else to eat, and had pointedly alluded to that description of
refreshment.

'Hearts,' said Mr. Barkis. 'Sweet hearts; no person walks with her!'

'With Peggotty?'

'Ah!' he said. 'Her.'

'Oh, no. She never had a sweetheart.'

'Didn't she, though!' said Mr. Barkis.

Again he made up his mouth to whistle, and again he didn't whistle, but
sat looking at the horse's ears.

'So she makes,' said Mr. Barkis, after a long interval of reflection,
'all the apple parsties, and doos all the cooking, do she?'

I replied that such was the fact.

'Well. I'll tell you what,' said Mr. Barkis. 'P'raps you might be
writin' to her?'

'I shall certainly write to her,' I rejoined.

'Ah!' he said, slowly turning his eyes towards me. 'Well! If you was
writin' to her, p'raps you'd recollect to say that Barkis was willin';
would you?'

'That Barkis is willing,' I repeated, innocently. 'Is that all the
message?'

'Ye-es,' he said, considering. 'Ye-es. Barkis is willin'.'

'But you will be at Blunderstone again tomorrow, Mr. Barkis,' I said,
faltering a little at the idea of my being far away from it then, and
could give your own message so much better.'

As he repudiated this suggestion, however, with a jerk of his head,
and once more confirmed his previous request by saying, with profound
gravity, 'Barkis is willin'. That's the message,' I readily undertook
its transmission. While I was waiting for the coach in the hotel
at Yarmouth that very afternoon, I procured a sheet of paper and
an inkstand, and wrote a note to Peggotty, which ran thus: 'My dear
Peggotty. I have come here safe. Barkis is willing. My love to mama.
Yours affectionately. P.S. He says he particularly wants you to
know--BARKIS IS WILLING.'

When I had taken this commission on myself prospectively, Mr. Barkis
relapsed into perfect silence; and I, feeling quite worn out by all that
had happened lately, lay down on a sack in the cart and fell asleep. I
slept soundly until we got to Yarmouth; which was so entirely new
and strange to me in the inn-yard to which we drove, that I at once
abandoned a latent hope I had had of meeting with some of Mr. Peggotty's
family there, perhaps even with little Em'ly herself.

The coach was in the yard, shining very much all over, but without any
horses to it as yet; and it looked in that state as if nothing was
more unlikely than its ever going to London. I was thinking this, and
wondering what would ultimately become of my box, which Mr. Barkis had
put down on the yard-pavement by the pole (he having driven up the yard
to turn his cart), and also what would ultimately become of me, when a
lady looked out of a bow-window where some fowls and joints of meat were
hanging up, and said:

'Is that the little gentleman from Blunderstone?'

'Yes, ma'am,' I said.

'What name?' inquired the lady.

'Copperfield, ma'am,' I said.

'That won't do,' returned the lady. 'Nobody's dinner is paid for here,
in that name.'

'Is it Murdstone, ma'am?' I said.

'If you're Master Murdstone,' said the lady, 'why do you go and give
another name, first?'

I explained to the lady how it was, who than rang a bell, and called
out, 'William! show the coffee-room!' upon which a waiter came running
out of a kitchen on the opposite side of the yard to show it, and seemed
a good deal surprised when he was only to show it to me.

It was a large long room with some large maps in it. I doubt if I could
have felt much stranger if the maps had been real foreign countries, and
I cast away in the middle of them. I felt it was taking a liberty to
sit down, with my cap in my hand, on the corner of the chair nearest the
door; and when the waiter laid a cloth on purpose for me, and put a set
of castors on it, I think I must have turned red all over with modesty.

He brought me some chops, and vegetables, and took the covers off in
such a bouncing manner that I was afraid I must have given him some
offence. But he greatly relieved my mind by putting a chair for me at
the table, and saying, very affably, 'Now, six-foot! come on!'

I thanked him, and took my seat at the board; but found it extremely
difficult to handle my knife and fork with anything like dexterity,
or to avoid splashing myself with the gravy, while he was standing
opposite, staring so hard, and making me blush in the most dreadful
manner every time I caught his eye. After watching me into the second
chop, he said:

'There's half a pint of ale for you. Will you have it now?'

I thanked him and said, 'Yes.' Upon which he poured it out of a jug
into a large tumbler, and held it up against the light, and made it look
beautiful.

'My eye!' he said. 'It seems a good deal, don't it?'

'It does seem a good deal,' I answered with a smile. For it was quite
delightful to me, to find him so pleasant. He was a twinkling-eyed,
pimple-faced man, with his hair standing upright all over his head; and
as he stood with one arm a-kimbo, holding up the glass to the light with
the other hand, he looked quite friendly.

'There was a gentleman here, yesterday,' he said--'a stout gentleman, by
the name of Topsawyer--perhaps you know him?'

'No,' I said, 'I don't think--'

'In breeches and gaiters, broad-brimmed hat, grey coat, speckled
choker,' said the waiter.

'No,' I said bashfully, 'I haven't the pleasure--'

'He came in here,' said the waiter, looking at the light through the
tumbler, 'ordered a glass of this ale--WOULD order it--I told him
not--drank it, and fell dead. It was too old for him. It oughtn't to be
drawn; that's the fact.'

I was very much shocked to hear of this melancholy accident, and said I
thought I had better have some water.

'Why you see,' said the waiter, still looking at the light through the
tumbler, with one of his eyes shut up, 'our people don't like things
being ordered and left. It offends 'em. But I'll drink it, if you like.
I'm used to it, and use is everything. I don't think it'll hurt me, if I
throw my head back, and take it off quick. Shall I?'

I replied that he would much oblige me by drinking it, if he thought
he could do it safely, but by no means otherwise. When he did throw his
head back, and take it off quick, I had a horrible fear, I confess,
of seeing him meet the fate of the lamented Mr. Topsawyer, and fall
lifeless on the carpet. But it didn't hurt him. On the contrary, I
thought he seemed the fresher for it.

'What have we got here?' he said, putting a fork into my dish. 'Not
chops?'

'Chops,' I said.

'Lord bless my soul!' he exclaimed, 'I didn't know they were chops. Why,
a chop's the very thing to take off the bad effects of that beer! Ain't
it lucky?'

So he took a chop by the bone in one hand, and a potato in the other,
and ate away with a very good appetite, to my extreme satisfaction.
He afterwards took another chop, and another potato; and after that,
another chop and another potato. When we had done, he brought me a
pudding, and having set it before me, seemed to ruminate, and to become
absent in his mind for some moments.

'How's the pie?' he said, rousing himself.

'It's a pudding,' I made answer.

'Pudding!' he exclaimed. 'Why, bless me, so it is! What!' looking at it
nearer. 'You don't mean to say it's a batter-pudding!'

'Yes, it is indeed.'

'Why, a batter-pudding,' he said, taking up a table-spoon, 'is my
favourite pudding! Ain't that lucky? Come on, little 'un, and let's see
who'll get most.'

The waiter certainly got most. He entreated me more than once to come in
and win, but what with his table-spoon to my tea-spoon, his dispatch to
my dispatch, and his appetite to my appetite, I was left far behind at
the first mouthful, and had no chance with him. I never saw anyone enjoy
a pudding so much, I think; and he laughed, when it was all gone, as if
his enjoyment of it lasted still.

Finding him so very friendly and companionable, it was then that I asked
for the pen and ink and paper, to write to Peggotty. He not only brought
it immediately, but was good enough to look over me while I wrote the
letter. When I had finished it, he asked me where I was going to school.

I said, 'Near London,' which was all I knew.

'Oh! my eye!' he said, looking very low-spirited, 'I am sorry for that.'

'Why?' I asked him.

'Oh, Lord!' he said, shaking his head, 'that's the school where they
broke the boy's ribs--two ribs--a little boy he was. I should say he
was--let me see--how old are you, about?'

I told him between eight and nine.

'That's just his age,' he said. 'He was eight years and six months old
when they broke his first rib; eight years and eight months old when
they broke his second, and did for him.'

I could not disguise from myself, or from the waiter, that this was an
uncomfortable coincidence, and inquired how it was done. His answer was
not cheering to my spirits, for it consisted of two dismal words, 'With
whopping.'

The blowing of the coach-horn in the yard was a seasonable diversion,
which made me get up and hesitatingly inquire, in the mingled pride and
diffidence of having a purse (which I took out of my pocket), if there
were anything to pay.

'There's a sheet of letter-paper,' he returned. 'Did you ever buy a
sheet of letter-paper?'

I could not remember that I ever had.

'It's dear,' he said, 'on account of the duty. Threepence. That's
the way we're taxed in this country. There's nothing else, except the
waiter. Never mind the ink. I lose by that.'

'What should you--what should I--how much ought I to--what would it be
right to pay the waiter, if you please?' I stammered, blushing.

'If I hadn't a family, and that family hadn't the cowpock,' said the
waiter, 'I wouldn't take a sixpence. If I didn't support a aged pairint,
and a lovely sister,'--here the waiter was greatly agitated--'I wouldn't
take a farthing. If I had a good place, and was treated well here, I
should beg acceptance of a trifle, instead of taking of it. But I live
on broken wittles--and I sleep on the coals'--here the waiter burst into
tears.

I was very much concerned for his misfortunes, and felt that any
recognition short of ninepence would be mere brutality and hardness of
heart. Therefore I gave him one of my three bright shillings, which he
received with much humility and veneration, and spun up with his thumb,
directly afterwards, to try the goodness of.

It was a little disconcerting to me, to find, when I was being helped
up behind the coach, that I was supposed to have eaten all the dinner
without any assistance. I discovered this, from overhearing the lady in
the bow-window say to the guard, 'Take care of that child, George, or
he'll burst!' and from observing that the women-servants who were about
the place came out to look and giggle at me as a young phenomenon. My
unfortunate friend the waiter, who had quite recovered his spirits, did
not appear to be disturbed by this, but joined in the general admiration
without being at all confused. If I had any doubt of him, I suppose
this half awakened it; but I am inclined to believe that with the simple
confidence of a child, and the natural reliance of a child upon superior
years (qualities I am very sorry any children should prematurely change
for worldly wisdom), I had no serious mistrust of him on the whole, even
then.

I felt it rather hard, I must own, to be made, without deserving it, the
subject of jokes between the coachman and guard as to the coach drawing
heavy behind, on account of my sitting there, and as to the greater
expediency of my travelling by waggon. The story of my supposed appetite
getting wind among the outside passengers, they were merry upon it
likewise; and asked me whether I was going to be paid for, at school,
as two brothers or three, and whether I was contracted for, or went upon
the regular terms; with other pleasant questions. But the worst of
it was, that I knew I should be ashamed to eat anything, when an
opportunity offered, and that, after a rather light dinner, I should
remain hungry all night--for I had left my cakes behind, at the hotel,
in my hurry. My apprehensions were realized. When we stopped for supper
I couldn't muster courage to take any, though I should have liked it
very much, but sat by the fire and said I didn't want anything. This did
not save me from more jokes, either; for a husky-voiced gentleman with
a rough face, who had been eating out of a sandwich-box nearly all the
way, except when he had been drinking out of a bottle, said I was like
a boa-constrictor who took enough at one meal to last him a long time;
after which, he actually brought a rash out upon himself with boiled
beef.

We had started from Yarmouth at three o'clock in the afternoon, and we
were due in London about eight next morning. It was Mid-summer weather,
and the evening was very pleasant. When we passed through a village, I
pictured to myself what the insides of the houses were like, and what
the inhabitants were about; and when boys came running after us, and
got up behind and swung there for a little way, I wondered whether their
fathers were alive, and whether they were happy at home. I had plenty to
think of, therefore, besides my mind running continually on the kind
of place I was going to--which was an awful speculation. Sometimes, I
remember, I resigned myself to thoughts of home and Peggotty; and to
endeavouring, in a confused blind way, to recall how I had felt, and
what sort of boy I used to be, before I bit Mr. Murdstone: which I
couldn't satisfy myself about by any means, I seemed to have bitten him
in such a remote antiquity.

The night was not so pleasant as the evening, for it got chilly; and
being put between two gentlemen (the rough-faced one and another) to
prevent my tumbling off the coach, I was nearly smothered by their
falling asleep, and completely blocking me up. They squeezed me so hard
sometimes, that I could not help crying out, 'Oh! If you please!'--which
they didn't like at all, because it woke them. Opposite me was an
elderly lady in a great fur cloak, who looked in the dark more like a
haystack than a lady, she was wrapped up to such a degree. This lady had
a basket with her, and she hadn't known what to do with it, for a long
time, until she found that on account of my legs being short, it could
go underneath me. It cramped and hurt me so, that it made me perfectly
miserable; but if I moved in the least, and made a glass that was in the
basket rattle against something else (as it was sure to do), she gave
me the cruellest poke with her foot, and said, 'Come, don't YOU fidget.
YOUR bones are young enough, I'm sure!'

At last the sun rose, and then my companions seemed to sleep easier.
The difficulties under which they had laboured all night, and which had
found utterance in the most terrific gasps and snorts, are not to be
conceived. As the sun got higher, their sleep became lighter, and so
they gradually one by one awoke. I recollect being very much surprised
by the feint everybody made, then, of not having been to sleep at all,
and by the uncommon indignation with which everyone repelled the
charge. I labour under the same kind of astonishment to this day, having
invariably observed that of all human weaknesses, the one to which our
common nature is the least disposed to confess (I cannot imagine why) is
the weakness of having gone to sleep in a coach.

What an amazing place London was to me when I saw it in the distance,
and how I believed all the adventures of all my favourite heroes to be
constantly enacting and re-enacting there, and how I vaguely made it
out in my own mind to be fuller of wonders and wickedness than all the
cities of the earth, I need not stop here to relate. We approached it by
degrees, and got, in due time, to the inn in the Whitechapel district,
for which we were bound. I forget whether it was the Blue Bull, or the
Blue Boar; but I know it was the Blue Something, and that its likeness
was painted up on the back of the coach.

The guard's eye lighted on me as he was getting down, and he said at the
booking-office door:

'Is there anybody here for a yoongster booked in the name of Murdstone,
from Bloonderstone, Sooffolk, to be left till called for?'

Nobody answered.

'Try Copperfield, if you please, sir,' said I, looking helplessly down.

'Is there anybody here for a yoongster, booked in the name of Murdstone,
from Bloonderstone, Sooffolk, but owning to the name of Copperfield, to
be left till called for?' said the guard. 'Come! IS there anybody?'

No. There was nobody. I looked anxiously around; but the inquiry made no
impression on any of the bystanders, if I except a man in gaiters, with
one eye, who suggested that they had better put a brass collar round my
neck, and tie me up in the stable.

A ladder was brought, and I got down after the lady, who was like a
haystack: not daring to stir, until her basket was removed. The coach
was clear of passengers by that time, the luggage was very soon cleared
out, the horses had been taken out before the luggage, and now the coach
itself was wheeled and backed off by some hostlers, out of the way.
Still, nobody appeared, to claim the dusty youngster from Blunderstone,
Suffolk.

More solitary than Robinson Crusoe, who had nobody to look at him
and see that he was solitary, I went into the booking-office, and, by
invitation of the clerk on duty, passed behind the counter, and sat down
on the scale at which they weighed the luggage. Here, as I sat looking
at the parcels, packages, and books, and inhaling the smell of stables
(ever since associated with that morning), a procession of most
tremendous considerations began to march through my mind. Supposing
nobody should ever fetch me, how long would they consent to keep me
there? Would they keep me long enough to spend seven shillings? Should I
sleep at night in one of those wooden bins, with the other luggage,
and wash myself at the pump in the yard in the morning; or should I
be turned out every night, and expected to come again to be left till
called for, when the office opened next day? Supposing there was no
mistake in the case, and Mr. Murdstone had devised this plan to get rid
of me, what should I do? If they allowed me to remain there until my
seven shillings were spent, I couldn't hope to remain there when I began
to starve. That would obviously be inconvenient and unpleasant to the
customers, besides entailing on the Blue Whatever-it-was, the risk of
funeral expenses. If I started off at once, and tried to walk back home,
how could I ever find my way, how could I ever hope to walk so far, how
could I make sure of anyone but Peggotty, even if I got back? If I
found out the nearest proper authorities, and offered myself to go for a
soldier, or a sailor, I was such a little fellow that it was most likely
they wouldn't take me in. These thoughts, and a hundred other such
thoughts, turned me burning hot, and made me giddy with apprehension and
dismay. I was in the height of my fever when a man entered and whispered
to the clerk, who presently slanted me off the scale, and pushed me over
to him, as if I were weighed, bought, delivered, and paid for.

As I went out of the office, hand in hand with this new acquaintance,
I stole a look at him. He was a gaunt, sallow young man, with hollow
cheeks, and a chin almost as black as Mr. Murdstone's; but there the
likeness ended, for his whiskers were shaved off, and his hair, instead
of being glossy, was rusty and dry. He was dressed in a suit of black
clothes which were rather rusty and dry too, and rather short in the
sleeves and legs; and he had a white neck-kerchief on, that was not
over-clean. I did not, and do not, suppose that this neck-kerchief was
all the linen he wore, but it was all he showed or gave any hint of.

'You're the new boy?' he said. 'Yes, sir,' I said.

I supposed I was. I didn't know.

'I'm one of the masters at Salem House,' he said.

I made him a bow and felt very much overawed. I was so ashamed to allude
to a commonplace thing like my box, to a scholar and a master at Salem
House, that we had gone some little distance from the yard before I had
the hardihood to mention it. We turned back, on my humbly insinuating
that it might be useful to me hereafter; and he told the clerk that the
carrier had instructions to call for it at noon.

'If you please, sir,' I said, when we had accomplished about the same
distance as before, 'is it far?'

'It's down by Blackheath,' he said.

'Is that far, sir?' I diffidently asked.

'It's a good step,' he said. 'We shall go by the stage-coach. It's about
six miles.'

I was so faint and tired, that the idea of holding out for six miles
more, was too much for me. I took heart to tell him that I had had
nothing all night, and that if he would allow me to buy something to
eat, I should be very much obliged to him. He appeared surprised at
this--I see him stop and look at me now--and after considering for a few
moments, said he wanted to call on an old person who lived not far off,
and that the best way would be for me to buy some bread, or whatever I
liked best that was wholesome, and make my breakfast at her house, where
we could get some milk.

Accordingly we looked in at a baker's window, and after I had made a
series of proposals to buy everything that was bilious in the shop, and
he had rejected them one by one, we decided in favour of a nice little
loaf of brown bread, which cost me threepence. Then, at a grocer's shop,
we bought an egg and a slice of streaky bacon; which still left what
I thought a good deal of change, out of the second of the bright
shillings, and made me consider London a very cheap place. These
provisions laid in, we went on through a great noise and uproar that
confused my weary head beyond description, and over a bridge which, no
doubt, was London Bridge (indeed I think he told me so, but I was half
asleep), until we came to the poor person's house, which was a part of
some alms-houses, as I knew by their look, and by an inscription on a
stone over the gate which said they were established for twenty-five
poor women.

The Master at Salem House lifted the latch of one of a number of little
black doors that were all alike, and had each a little diamond-paned
window on one side, and another little diamond--paned window above; and
we went into the little house of one of these poor old women, who was
blowing a fire to make a little saucepan boil. On seeing the master
enter, the old woman stopped with the bellows on her knee, and said
something that I thought sounded like 'My Charley!' but on seeing me
come in too, she got up, and rubbing her hands made a confused sort of
half curtsey.

'Can you cook this young gentleman's breakfast for him, if you please?'
said the Master at Salem House.

'Can I?' said the old woman. 'Yes can I, sure!'

'How's Mrs. Fibbitson today?' said the Master, looking at another old
woman in a large chair by the fire, who was such a bundle of clothes
that I feel grateful to this hour for not having sat upon her by
mistake.

'Ah, she's poorly,' said the first old woman. 'It's one of her bad days.
If the fire was to go out, through any accident, I verily believe she'd
go out too, and never come to life again.'

As they looked at her, I looked at her also. Although it was a warm day,
she seemed to think of nothing but the fire. I fancied she was jealous
even of the saucepan on it; and I have reason to know that she took its
impressment into the service of boiling my egg and broiling my bacon, in
dudgeon; for I saw her, with my own discomfited eyes, shake her fist at
me once, when those culinary operations were going on, and no one else
was looking. The sun streamed in at the little window, but she sat with
her own back and the back of the large chair towards it, screening the
fire as if she were sedulously keeping IT warm, instead of it keeping
her warm, and watching it in a most distrustful manner. The completion
of the preparations for my breakfast, by relieving the fire, gave her
such extreme joy that she laughed aloud--and a very unmelodious laugh
she had, I must say.

I sat down to my brown loaf, my egg, and my rasher of bacon, with a
basin of milk besides, and made a most delicious meal. While I was yet
in the full enjoyment of it, the old woman of the house said to the
Master:

'Have you got your flute with you?'

'Yes,' he returned.

'Have a blow at it,' said the old woman, coaxingly. 'Do!'

The Master, upon this, put his hand underneath the skirts of his coat,
and brought out his flute in three pieces, which he screwed together,
and began immediately to play. My impression is, after many years of
consideration, that there never can have been anybody in the world who
played worse. He made the most dismal sounds I have ever heard produced
by any means, natural or artificial. I don't know what the tunes
were--if there were such things in the performance at all, which I
doubt--but the influence of the strain upon me was, first, to make me
think of all my sorrows until I could hardly keep my tears back; then to
take away my appetite; and lastly, to make me so sleepy that I couldn't
keep my eyes open. They begin to close again, and I begin to nod, as the
recollection rises fresh upon me. Once more the little room, with its
open corner cupboard, and its square-backed chairs, and its angular
little staircase leading to the room above, and its three peacock's
feathers displayed over the mantelpiece--I remember wondering when I
first went in, what that peacock would have thought if he had known what
his finery was doomed to come to--fades from before me, and I nod, and
sleep. The flute becomes inaudible, the wheels of the coach are heard
instead, and I am on my journey. The coach jolts, I wake with a start,
and the flute has come back again, and the Master at Salem House is
sitting with his legs crossed, playing it dolefully, while the old woman
of the house looks on delighted. She fades in her turn, and he fades,
and all fades, and there is no flute, no Master, no Salem House, no
David Copperfield, no anything but heavy sleep.

I dreamed, I thought, that once while he was blowing into this dismal
flute, the old woman of the house, who had gone nearer and nearer to him
in her ecstatic admiration, leaned over the back of his chair and gave
him an affectionate squeeze round the neck, which stopped his playing
for a moment. I was in the middle state between sleeping and waking,
either then or immediately afterwards; for, as he resumed--it was a real
fact that he had stopped playing--I saw and heard the same old woman ask
Mrs. Fibbitson if it wasn't delicious (meaning the flute), to which Mrs.
Fibbitson replied, 'Ay, ay! yes!' and nodded at the fire: to which, I am
persuaded, she gave the credit of the whole performance.

When I seemed to have been dozing a long while, the Master at Salem
House unscrewed his flute into the three pieces, put them up as before,
and took me away. We found the coach very near at hand, and got upon the
roof; but I was so dead sleepy, that when we stopped on the road to take
up somebody else, they put me inside where there were no passengers, and
where I slept profoundly, until I found the coach going at a footpace up
a steep hill among green leaves. Presently, it stopped, and had come to
its destination.

A short walk brought us--I mean the Master and me--to Salem House, which
was enclosed with a high brick wall, and looked very dull. Over a door
in this wall was a board with SALEM HOUSE upon it; and through a grating
in this door we were surveyed when we rang the bell by a surly face,
which I found, on the door being opened, belonged to a stout man with a
bull-neck, a wooden leg, overhanging temples, and his hair cut close all
round his head.

'The new boy,' said the Master.

The man with the wooden leg eyed me all over--it didn't take long, for
there was not much of me--and locked the gate behind us, and took out
the key. We were going up to the house, among some dark heavy trees,
when he called after my conductor. 'Hallo!'

We looked back, and he was standing at the door of a little lodge, where
he lived, with a pair of boots in his hand.

'Here! The cobbler's been,' he said, 'since you've been out, Mr. Mell,
and he says he can't mend 'em any more. He says there ain't a bit of the
original boot left, and he wonders you expect it.'

With these words he threw the boots towards Mr. Mell, who went back a
few paces to pick them up, and looked at them (very disconsolately,
I was afraid), as we went on together. I observed then, for the first
time, that the boots he had on were a good deal the worse for wear, and
that his stocking was just breaking out in one place, like a bud.

Salem House was a square brick building with wings; of a bare and
unfurnished appearance. All about it was so very quiet, that I said to
Mr. Mell I supposed the boys were out; but he seemed surprised at my
not knowing that it was holiday-time. That all the boys were at their
several homes. That Mr. Creakle, the proprietor, was down by the
sea-side with Mrs. and Miss Creakle; and that I was sent in holiday-time
as a punishment for my misdoing, all of which he explained to me as we
went along.

I gazed upon the schoolroom into which he took me, as the most forlorn
and desolate place I had ever seen. I see it now. A long room with three
long rows of desks, and six of forms, and bristling all round with pegs
for hats and slates. Scraps of old copy-books and exercises litter the
dirty floor. Some silkworms' houses, made of the same materials, are
scattered over the desks. Two miserable little white mice, left behind
by their owner, are running up and down in a fusty castle made of
pasteboard and wire, looking in all the corners with their red eyes
for anything to eat. A bird, in a cage very little bigger than himself,
makes a mournful rattle now and then in hopping on his perch, two inches
high, or dropping from it; but neither sings nor chirps. There is a
strange unwholesome smell upon the room, like mildewed corduroys, sweet
apples wanting air, and rotten books. There could not well be more ink
splashed about it, if it had been roofless from its first construction,
and the skies had rained, snowed, hailed, and blown ink through the
varying seasons of the year.

Mr. Mell having left me while he took his irreparable boots upstairs, I
went softly to the upper end of the room, observing all this as I crept
along. Suddenly I came upon a pasteboard placard, beautifully written,
which was lying on the desk, and bore these words: 'TAKE CARE OF HIM. HE
BITES.'

I got upon the desk immediately, apprehensive of at least a great dog
underneath. But, though I looked all round with anxious eyes, I could
see nothing of him. I was still engaged in peering about, when Mr. Mell
came back, and asked me what I did up there?

'I beg your pardon, sir,' says I, 'if you please, I'm looking for the
dog.'

'Dog?' he says. 'What dog?'

'Isn't it a dog, sir?'

'Isn't what a dog?'

'That's to be taken care of, sir; that bites.'

'No, Copperfield,' says he, gravely, 'that's not a dog. That's a boy.
My instructions are, Copperfield, to put this placard on your back. I am
sorry to make such a beginning with you, but I must do it.' With that he
took me down, and tied the placard, which was neatly constructed for
the purpose, on my shoulders like a knapsack; and wherever I went,
afterwards, I had the consolation of carrying it.

What I suffered from that placard, nobody can imagine. Whether it was
possible for people to see me or not, I always fancied that somebody was
reading it. It was no relief to turn round and find nobody; for wherever
my back was, there I imagined somebody always to be. That cruel man with
the wooden leg aggravated my sufferings. He was in authority; and if he
ever saw me leaning against a tree, or a wall, or the house, he roared
out from his lodge door in a stupendous voice, 'Hallo, you sir! You
Copperfield! Show that badge conspicuous, or I'll report you!' The
playground was a bare gravelled yard, open to all the back of the house
and the offices; and I knew that the servants read it, and the butcher
read it, and the baker read it; that everybody, in a word, who came
backwards and forwards to the house, of a morning when I was ordered to
walk there, read that I was to be taken care of, for I bit, I recollect
that I positively began to have a dread of myself, as a kind of wild boy
who did bite.

There was an old door in this playground, on which the boys had a
custom of carving their names. It was completely covered with such
inscriptions. In my dread of the end of the vacation and their coming
back, I could not read a boy's name, without inquiring in what tone and
with what emphasis HE would read, 'Take care of him. He bites.' There
was one boy--a certain J. Steerforth--who cut his name very deep and
very often, who, I conceived, would read it in a rather strong voice,
and afterwards pull my hair. There was another boy, one Tommy Traddles,
who I dreaded would make game of it, and pretend to be dreadfully
frightened of me. There was a third, George Demple, who I fancied would
sing it. I have looked, a little shrinking creature, at that door, until
the owners of all the names--there were five-and-forty of them in the
school then, Mr. Mell said--seemed to send me to Coventry by general
acclamation, and to cry out, each in his own way, 'Take care of him. He
bites!'

It was the same with the places at the desks and forms. It was the same
with the groves of deserted bedsteads I peeped at, on my way to, and
when I was in, my own bed. I remember dreaming night after night, of
being with my mother as she used to be, or of going to a party at Mr.
Peggotty's, or of travelling outside the stage-coach, or of dining again
with my unfortunate friend the waiter, and in all these circumstances
making people scream and stare, by the unhappy disclosure that I had
nothing on but my little night-shirt, and that placard.

In the monotony of my life, and in my constant apprehension of the
re-opening of the school, it was such an insupportable affliction! I had
long tasks every day to do with Mr. Mell; but I did them, there being
no Mr. and Miss Murdstone here, and got through them without disgrace.
Before, and after them, I walked about--supervised, as I have mentioned,
by the man with the wooden leg. How vividly I call to mind the damp
about the house, the green cracked flagstones in the court, an old leaky
water-butt, and the discoloured trunks of some of the grim trees, which
seemed to have dripped more in the rain than other trees, and to have
blown less in the sun! At one we dined, Mr. Mell and I, at the upper end
of a long bare dining-room, full of deal tables, and smelling of fat.
Then, we had more tasks until tea, which Mr. Mell drank out of a blue
teacup, and I out of a tin pot. All day long, and until seven or eight
in the evening, Mr. Mell, at his own detached desk in the schoolroom,
worked hard with pen, ink, ruler, books, and writing-paper, making out
the bills (as I found) for last half-year. When he had put up his things
for the night he took out his flute, and blew at it, until I almost
thought he would gradually blow his whole being into the large hole at
the top, and ooze away at the keys.

I picture my small self in the dimly-lighted rooms, sitting with my
head upon my hand, listening to the doleful performance of Mr. Mell,
and conning tomorrow's lessons. I picture myself with my books shut up,
still listening to the doleful performance of Mr. Mell, and listening
through it to what used to be at home, and to the blowing of the wind
on Yarmouth flats, and feeling very sad and solitary. I picture myself
going up to bed, among the unused rooms, and sitting on my bed-side
crying for a comfortable word from Peggotty. I picture myself coming
downstairs in the morning, and looking through a long ghastly gash of a
staircase window at the school-bell hanging on the top of an out-house
with a weathercock above it; and dreading the time when it shall ring J.
Steerforth and the rest to work: which is only second, in my foreboding
apprehensions, to the time when the man with the wooden leg shall unlock
the rusty gate to give admission to the awful Mr. Creakle. I cannot
think I was a very dangerous character in any of these aspects, but in
all of them I carried the same warning on my back.

Mr. Mell never said much to me, but he was never harsh to me. I suppose
we were company to each other, without talking. I forgot to mention that
he would talk to himself sometimes, and grin, and clench his fist, and
grind his teeth, and pull his hair in an unaccountable manner. But he
had these peculiarities: and at first they frightened me, though I soon
got used to them.


CHAPTER 6. I ENLARGE MY CIRCLE OF ACQUAINTANCE


I HAD led this life about a month, when the man with the wooden leg
began to stump about with a mop and a bucket of water, from which I
inferred that preparations were making to receive Mr. Creakle and the
boys. I was not mistaken; for the mop came into the schoolroom before
long, and turned out Mr. Mell and me, who lived where we could, and got
on how we could, for some days, during which we were always in the way
of two or three young women, who had rarely shown themselves before, and
were so continually in the midst of dust that I sneezed almost as much
as if Salem House had been a great snuff-box.

One day I was informed by Mr. Mell that Mr. Creakle would be home that
evening. In the evening, after tea, I heard that he was come. Before
bedtime, I was fetched by the man with the wooden leg to appear before
him.

Mr. Creakle's part of the house was a good deal more comfortable than
ours, and he had a snug bit of garden that looked pleasant after the
dusty playground, which was such a desert in miniature, that I thought
no one but a camel, or a dromedary, could have felt at home in it. It
seemed to me a bold thing even to take notice that the passage looked
comfortable, as I went on my way, trembling, to Mr. Creakle's presence:
which so abashed me, when I was ushered into it, that I hardly saw
Mrs. Creakle or Miss Creakle (who were both there, in the parlour), or
anything but Mr. Creakle, a stout gentleman with a bunch of watch-chain
and seals, in an arm-chair, with a tumbler and bottle beside him.

'So!' said Mr. Creakle. 'This is the young gentleman whose teeth are to
be filed! Turn him round.'

The wooden-legged man turned me about so as to exhibit the placard; and
having afforded time for a full survey of it, turned me about again,
with my face to Mr. Creakle, and posted himself at Mr. Creakle's side.
Mr. Creakle's face was fiery, and his eyes were small, and deep in his
head; he had thick veins in his forehead, a little nose, and a large
chin. He was bald on the top of his head; and had some thin wet-looking
hair that was just turning grey, brushed across each temple, so that
the two sides interlaced on his forehead. But the circumstance about
him which impressed me most, was, that he had no voice, but spoke in a
whisper. The exertion this cost him, or the consciousness of talking in
that feeble way, made his angry face so much more angry, and his thick
veins so much thicker, when he spoke, that I am not surprised, on
looking back, at this peculiarity striking me as his chief one. 'Now,'
said Mr. Creakle. 'What's the report of this boy?'

'There's nothing against him yet,' returned the man with the wooden leg.
'There has been no opportunity.'

I thought Mr. Creakle was disappointed. I thought Mrs. and Miss Creakle
(at whom I now glanced for the first time, and who were, both, thin and
quiet) were not disappointed.

'Come here, sir!' said Mr. Creakle, beckoning to me.

'Come here!' said the man with the wooden leg, repeating the gesture.

'I have the happiness of knowing your father-in-law,' whispered Mr.
Creakle, taking me by the ear; 'and a worthy man he is, and a man of
a strong character. He knows me, and I know him. Do YOU know me? Hey?'
said Mr. Creakle, pinching my ear with ferocious playfulness.

'Not yet, sir,' I said, flinching with the pain.

'Not yet? Hey?' repeated Mr. Creakle. 'But you will soon. Hey?'

'You will soon. Hey?' repeated the man with the wooden leg. I afterwards
found that he generally acted, with his strong voice, as Mr. Creakle's
interpreter to the boys.

I was very much frightened, and said, I hoped so, if he pleased. I felt,
all this while, as if my ear were blazing; he pinched it so hard.

'I'll tell you what I am,' whispered Mr. Creakle, letting it go at last,
with a screw at parting that brought the water into my eyes. 'I'm a
Tartar.'

'A Tartar,' said the man with the wooden leg.

'When I say I'll do a thing, I do it,' said Mr. Creakle; 'and when I say
I will have a thing done, I will have it done.'

'--Will have a thing done, I will have it done,' repeated the man with
the wooden leg.

'I am a determined character,' said Mr. Creakle. 'That's what I am. I
do my duty. That's what I do. My flesh and blood'--he looked at Mrs.
Creakle as he said this--'when it rises against me, is not my flesh
and blood. I discard it. Has that fellow'--to the man with the wooden
leg--'been here again?'

'No,' was the answer.

'No,' said Mr. Creakle. 'He knows better. He knows me. Let him keep
away. I say let him keep away,' said Mr. Creakle, striking his hand upon
the table, and looking at Mrs. Creakle, 'for he knows me. Now you have
begun to know me too, my young friend, and you may go. Take him away.'

I was very glad to be ordered away, for Mrs. and Miss Creakle were both
wiping their eyes, and I felt as uncomfortable for them as I did for
myself. But I had a petition on my mind which concerned me so nearly,
that I couldn't help saying, though I wondered at my own courage:

'If you please, sir--'

Mr. Creakle whispered, 'Hah! What's this?' and bent his eyes upon me, as
if he would have burnt me up with them.

'If you please, sir,' I faltered, 'if I might be allowed (I am very
sorry indeed, sir, for what I did) to take this writing off, before the
boys come back--'

Whether Mr. Creakle was in earnest, or whether he only did it to
frighten me, I don't know, but he made a burst out of his chair, before
which I precipitately retreated, without waiting for the escort of the
man with the wooden leg, and never once stopped until I reached my own
bedroom, where, finding I was not pursued, I went to bed, as it was
time, and lay quaking, for a couple of hours.

Next morning Mr. Sharp came back. Mr. Sharp was the first master, and
superior to Mr. Mell. Mr. Mell took his meals with the boys, but
Mr. Sharp dined and supped at Mr. Creakle's table. He was a limp,
delicate-looking gentleman, I thought, with a good deal of nose, and a
way of carrying his head on one side, as if it were a little too heavy
for him. His hair was very smooth and wavy; but I was informed by the
very first boy who came back that it was a wig (a second-hand one HE
said), and that Mr. Sharp went out every Saturday afternoon to get it
curled.

It was no other than Tommy Traddles who gave me this piece of
intelligence. He was the first boy who returned. He introduced himself
by informing me that I should find his name on the right-hand corner of
the gate, over the top-bolt; upon that I said, 'Traddles?' to which he
replied, 'The same,' and then he asked me for a full account of myself
and family.

It was a happy circumstance for me that Traddles came back first. He
enjoyed my placard so much, that he saved me from the embarrassment of
either disclosure or concealment, by presenting me to every other boy
who came back, great or small, immediately on his arrival, in this form
of introduction, 'Look here! Here's a game!' Happily, too, the greater
part of the boys came back low-spirited, and were not so boisterous at
my expense as I had expected. Some of them certainly did dance about me
like wild Indians, and the greater part could not resist the temptation
of pretending that I was a dog, and patting and soothing me, lest I
should bite, and saying, 'Lie down, sir!' and calling me Towzer. This
was naturally confusing, among so many strangers, and cost me some
tears, but on the whole it was much better than I had anticipated.

I was not considered as being formally received into the school,
however, until J. Steerforth arrived. Before this boy, who was
reputed to be a great scholar, and was very good-looking, and at least
half-a-dozen years my senior, I was carried as before a magistrate. He
inquired, under a shed in the playground, into the particulars of my
punishment, and was pleased to express his opinion that it was 'a jolly
shame'; for which I became bound to him ever afterwards.

'What money have you got, Copperfield?' he said, walking aside with
me when he had disposed of my affair in these terms. I told him seven
shillings.

'You had better give it to me to take care of,' he said. 'At least, you
can if you like. You needn't if you don't like.'

I hastened to comply with his friendly suggestion, and opening
Peggotty's purse, turned it upside down into his hand.

'Do you want to spend anything now?' he asked me.

'No thank you,' I replied.

'You can, if you like, you know,' said Steerforth. 'Say the word.'

'No, thank you, sir,' I repeated.

'Perhaps you'd like to spend a couple of shillings or so, in a bottle of
currant wine by and by, up in the bedroom?' said Steerforth. 'You belong
to my bedroom, I find.'

It certainly had not occurred to me before, but I said, Yes, I should
like that.

'Very good,' said Steerforth. 'You'll be glad to spend another shilling
or so, in almond cakes, I dare say?'

I said, Yes, I should like that, too.

'And another shilling or so in biscuits, and another in fruit, eh?' said
Steerforth. 'I say, young Copperfield, you're going it!'

I smiled because he smiled, but I was a little troubled in my mind, too.

'Well!' said Steerforth. 'We must make it stretch as far as we can;
that's all. I'll do the best in my power for you. I can go out when I
like, and I'll smuggle the prog in.' With these words he put the money
in his pocket, and kindly told me not to make myself uneasy; he would
take care it should be all right. He was as good as his word, if that
were all right which I had a secret misgiving was nearly all wrong--for
I feared it was a waste of my mother's two half-crowns--though I had
preserved the piece of paper they were wrapped in: which was a precious
saving. When we went upstairs to bed, he produced the whole seven
shillings' worth, and laid it out on my bed in the moonlight, saying:

'There you are, young Copperfield, and a royal spread you've got.'

I couldn't think of doing the honours of the feast, at my time of life,
while he was by; my hand shook at the very thought of it. I begged him
to do me the favour of presiding; and my request being seconded by the
other boys who were in that room, he acceded to it, and sat upon my
pillow, handing round the viands--with perfect fairness, I must say--and
dispensing the currant wine in a little glass without a foot, which was
his own property. As to me, I sat on his left hand, and the rest were
grouped about us, on the nearest beds and on the floor.

How well I recollect our sitting there, talking in whispers; or their
talking, and my respectfully listening, I ought rather to say; the
moonlight falling a little way into the room, through the window,
painting a pale window on the floor, and the greater part of us in
shadow, except when Steerforth dipped a match into a phosphorus-box,
when he wanted to look for anything on the board, and shed a blue glare
over us that was gone directly! A certain mysterious feeling, consequent
on the darkness, the secrecy of the revel, and the whisper in which
everything was said, steals over me again, and I listen to all they tell
me with a vague feeling of solemnity and awe, which makes me glad that
they are all so near, and frightens me (though I feign to laugh) when
Traddles pretends to see a ghost in the corner.

I heard all kinds of things about the school and all belonging to it.
I heard that Mr. Creakle had not preferred his claim to being a Tartar
without reason; that he was the sternest and most severe of masters;
that he laid about him, right and left, every day of his life, charging
in among the boys like a trooper, and slashing away, unmercifully. That
he knew nothing himself, but the art of slashing, being more ignorant
(J. Steerforth said) than the lowest boy in the school; that he had
been, a good many years ago, a small hop-dealer in the Borough, and had
taken to the schooling business after being bankrupt in hops, and making
away with Mrs. Creakle's money. With a good deal more of that sort,
which I wondered how they knew.

I heard that the man with the wooden leg, whose name was Tungay, was an
obstinate barbarian who had formerly assisted in the hop business, but
had come into the scholastic line with Mr. Creakle, in consequence,
as was supposed among the boys, of his having broken his leg in Mr.
Creakle's service, and having done a deal of dishonest work for him,
and knowing his secrets. I heard that with the single exception of Mr.
Creakle, Tungay considered the whole establishment, masters and boys,
as his natural enemies, and that the only delight of his life was to be
sour and malicious. I heard that Mr. Creakle had a son, who had not been
Tungay's friend, and who, assisting in the school, had once held some
remonstrance with his father on an occasion when its discipline was very
cruelly exercised, and was supposed, besides, to have protested against
his father's usage of his mother. I heard that Mr. Creakle had turned
him out of doors, in consequence; and that Mrs. and Miss Creakle had
been in a sad way, ever since.

But the greatest wonder that I heard of Mr. Creakle was, there being one
boy in the school on whom he never ventured to lay a hand, and that
boy being J. Steerforth. Steerforth himself confirmed this when it was
stated, and said that he should like to begin to see him do it. On being
asked by a mild boy (not me) how he would proceed if he did begin to see
him do it, he dipped a match into his phosphorus-box on purpose to shed
a glare over his reply, and said he would commence by knocking him down
with a blow on the forehead from the seven-and-sixpenny ink-bottle
that was always on the mantelpiece. We sat in the dark for some time,
breathless.

I heard that Mr. Sharp and Mr. Mell were both supposed to be wretchedly
paid; and that when there was hot and cold meat for dinner at Mr.
Creakle's table, Mr. Sharp was always expected to say he preferred cold;
which was again corroborated by J. Steerforth, the only parlour-boarder.
I heard that Mr. Sharp's wig didn't fit him; and that he needn't be so
'bounceable'--somebody else said 'bumptious'--about it, because his own
red hair was very plainly to be seen behind.

I heard that one boy, who was a coal-merchant's son, came as a set-off
against the coal-bill, and was called, on that account, 'Exchange or
Barter'--a name selected from the arithmetic book as expressing this
arrangement. I heard that the table beer was a robbery of parents, and
the pudding an imposition. I heard that Miss Creakle was regarded by the
school in general as being in love with Steerforth; and I am sure, as I
sat in the dark, thinking of his nice voice, and his fine face, and his
easy manner, and his curling hair, I thought it very likely. I heard
that Mr. Mell was not a bad sort of fellow, but hadn't a sixpence to
bless himself with; and that there was no doubt that old Mrs. Mell, his
mother, was as poor as job. I thought of my breakfast then, and what had
sounded like 'My Charley!' but I was, I am glad to remember, as mute as
a mouse about it.

The hearing of all this, and a good deal more, outlasted the banquet
some time. The greater part of the guests had gone to bed as soon as the
eating and drinking were over; and we, who had remained whispering and
listening half-undressed, at last betook ourselves to bed, too.

'Good night, young Copperfield,' said Steerforth. 'I'll take care of
you.' 'You're very kind,' I gratefully returned. 'I am very much obliged
to you.'

'You haven't got a sister, have you?' said Steerforth, yawning.

'No,' I answered.

'That's a pity,' said Steerforth. 'If you had had one, I should think
she would have been a pretty, timid, little, bright-eyed sort of girl. I
should have liked to know her. Good night, young Copperfield.'

'Good night, sir,' I replied.

I thought of him very much after I went to bed, and raised myself,
I recollect, to look at him where he lay in the moonlight, with his
handsome face turned up, and his head reclining easily on his arm. He
was a person of great power in my eyes; that was, of course, the reason
of my mind running on him. No veiled future dimly glanced upon him in
the moonbeams. There was no shadowy picture of his footsteps, in the
garden that I dreamed of walking in all night.


CHAPTER 7. MY 'FIRST HALF' AT SALEM HOUSE


School began in earnest next day. A profound impression was made
upon me, I remember, by the roar of voices in the schoolroom suddenly
becoming hushed as death when Mr. Creakle entered after breakfast, and
stood in the doorway looking round upon us like a giant in a story-book
surveying his captives.

Tungay stood at Mr. Creakle's elbow. He had no occasion, I thought,
to cry out 'Silence!' so ferociously, for the boys were all struck
speechless and motionless.

Mr. Creakle was seen to speak, and Tungay was heard, to this effect.

'Now, boys, this is a new half. Take care what you're about, in this new
half. Come fresh up to the lessons, I advise you, for I come fresh up
to the punishment. I won't flinch. It will be of no use your rubbing
yourselves; you won't rub the marks out that I shall give you. Now get
to work, every boy!'

When this dreadful exordium was over, and Tungay had stumped out again,
Mr. Creakle came to where I sat, and told me that if I were famous for
biting, he was famous for biting, too. He then showed me the cane, and
asked me what I thought of THAT, for a tooth? Was it a sharp tooth, hey?
Was it a double tooth, hey? Had it a deep prong, hey? Did it bite, hey?
Did it bite? At every question he gave me a fleshy cut with it that made
me writhe; so I was very soon made free of Salem House (as Steerforth
said), and was very soon in tears also.

Not that I mean to say these were special marks of distinction,
which only I received. On the contrary, a large majority of the boys
(especially the smaller ones) were visited with similar instances
of notice, as Mr. Creakle made the round of the schoolroom. Half the
establishment was writhing and crying, before the day's work began; and
how much of it had writhed and cried before the day's work was over, I
am really afraid to recollect, lest I should seem to exaggerate.

I should think there never can have been a man who enjoyed his
profession more than Mr. Creakle did. He had a delight in cutting at
the boys, which was like the satisfaction of a craving appetite. I am
confident that he couldn't resist a chubby boy, especially; that there
was a fascination in such a subject, which made him restless in his
mind, until he had scored and marked him for the day. I was chubby
myself, and ought to know. I am sure when I think of the fellow now, my
blood rises against him with the disinterested indignation I should
feel if I could have known all about him without having ever been in his
power; but it rises hotly, because I know him to have been an incapable
brute, who had no more right to be possessed of the great trust he held,
than to be Lord High Admiral, or Commander-in-Chief--in either of
which capacities it is probable that he would have done infinitely less
mischief.

Miserable little propitiators of a remorseless Idol, how abject we were
to him! What a launch in life I think it now, on looking back, to be so
mean and servile to a man of such parts and pretensions!

Here I sit at the desk again, watching his eye--humbly watching his eye,
as he rules a ciphering-book for another victim whose hands have just
been flattened by that identical ruler, and who is trying to wipe the
sting out with a pocket-handkerchief. I have plenty to do. I don't watch
his eye in idleness, but because I am morbidly attracted to it, in a
dread desire to know what he will do next, and whether it will be my
turn to suffer, or somebody else's. A lane of small boys beyond me, with
the same interest in his eye, watch it too. I think he knows it,
though he pretends he don't. He makes dreadful mouths as he rules the
ciphering-book; and now he throws his eye sideways down our lane, and we
all droop over our books and tremble. A moment afterwards we are again
eyeing him. An unhappy culprit, found guilty of imperfect exercise,
approaches at his command. The culprit falters excuses, and professes a
determination to do better tomorrow. Mr. Creakle cuts a joke before he
beats him, and we laugh at it,--miserable little dogs, we laugh, with
our visages as white as ashes, and our hearts sinking into our boots.

Here I sit at the desk again, on a drowsy summer afternoon. A buzz and
hum go up around me, as if the boys were so many bluebottles. A cloggy
sensation of the lukewarm fat of meat is upon me (we dined an hour or
two ago), and my head is as heavy as so much lead. I would give the
world to go to sleep. I sit with my eye on Mr. Creakle, blinking at him
like a young owl; when sleep overpowers me for a minute, he still looms
through my slumber, ruling those ciphering-books, until he softly comes
behind me and wakes me to plainer perception of him, with a red ridge
across my back.

Here I am in the playground, with my eye still fascinated by him, though
I can't see him. The window at a little distance from which I know he is
having his dinner, stands for him, and I eye that instead. If he shows
his face near it, mine assumes an imploring and submissive expression.
If he looks out through the glass, the boldest boy (Steerforth excepted)
stops in the middle of a shout or yell, and becomes contemplative. One
day, Traddles (the most unfortunate boy in the world) breaks that window
accidentally, with a ball. I shudder at this moment with the tremendous
sensation of seeing it done, and feeling that the ball has bounded on to
Mr. Creakle's sacred head.

Poor Traddles! In a tight sky-blue suit that made his arms and legs like
German sausages, or roly-poly puddings, he was the merriest and most
miserable of all the boys. He was always being caned--I think he was
caned every day that half-year, except one holiday Monday when he was
only ruler'd on both hands--and was always going to write to his uncle
about it, and never did. After laying his head on the desk for a little
while, he would cheer up, somehow, begin to laugh again, and draw
skeletons all over his slate, before his eyes were dry. I used at first
to wonder what comfort Traddles found in drawing skeletons; and for some
time looked upon him as a sort of hermit, who reminded himself by those
symbols of mortality that caning couldn't last for ever. But I believe
he only did it because they were easy, and didn't want any features.

He was very honourable, Traddles was, and held it as a solemn duty
in the boys to stand by one another. He suffered for this on several
occasions; and particularly once, when Steerforth laughed in church,
and the Beadle thought it was Traddles, and took him out. I see him now,
going away in custody, despised by the congregation. He never said
who was the real offender, though he smarted for it next day, and was
imprisoned so many hours that he came forth with a whole churchyard-full
of skeletons swarming all over his Latin Dictionary. But he had his
reward. Steerforth said there was nothing of the sneak in Traddles, and
we all felt that to be the highest praise. For my part, I could have
gone through a good deal (though I was much less brave than Traddles,
and nothing like so old) to have won such a recompense.

To see Steerforth walk to church before us, arm-in-arm with Miss
Creakle, was one of the great sights of my life. I didn't think Miss
Creakle equal to little Em'ly in point of beauty, and I didn't love
her (I didn't dare); but I thought her a young lady of extraordinary
attractions, and in point of gentility not to be surpassed. When
Steerforth, in white trousers, carried her parasol for her, I felt proud
to know him; and believed that she could not choose but adore him with
all her heart. Mr. Sharp and Mr. Mell were both notable personages in my
eyes; but Steerforth was to them what the sun was to two stars.

Steerforth continued his protection of me, and proved a very useful
friend; since nobody dared to annoy one whom he honoured with his
countenance. He couldn't--or at all events he didn't--defend me from Mr.
Creakle, who was very severe with me; but whenever I had been treated
worse than usual, he always told me that I wanted a little of his pluck,
and that he wouldn't have stood it himself; which I felt he intended
for encouragement, and considered to be very kind of him. There was one
advantage, and only one that I know of, in Mr. Creakle's severity. He
found my placard in his way when he came up or down behind the form on
which I sat, and wanted to make a cut at me in passing; for this reason
it was soon taken off, and I saw it no more.

An accidental circumstance cemented the intimacy between Steerforth
and me, in a manner that inspired me with great pride and satisfaction,
though it sometimes led to inconvenience. It happened on one occasion,
when he was doing me the honour of talking to me in the playground, that
I hazarded the observation that something or somebody--I forget what
now--was like something or somebody in Peregrine Pickle. He said nothing
at the time; but when I was going to bed at night, asked me if I had got
that book?

I told him no, and explained how it was that I had read it, and all
those other books of which I have made mention.

'And do you recollect them?' Steerforth said.

'Oh yes,' I replied; I had a good memory, and I believed I recollected
them very well.

'Then I tell you what, young Copperfield,' said Steerforth, 'you
shall tell 'em to me. I can't get to sleep very early at night, and I
generally wake rather early in the morning. We'll go over 'em one after
another. We'll make some regular Arabian Nights of it.'

I felt extremely flattered by this arrangement, and we commenced
carrying it into execution that very evening. What ravages I committed
on my favourite authors in the course of my interpretation of them, I am
not in a condition to say, and should be very unwilling to know; but
I had a profound faith in them, and I had, to the best of my belief,
a simple, earnest manner of narrating what I did narrate; and these
qualities went a long way.

The drawback was, that I was often sleepy at night, or out of spirits
and indisposed to resume the story; and then it was rather hard work,
and it must be done; for to disappoint or to displease Steerforth was of
course out of the question. In the morning, too, when I felt weary, and
should have enjoyed another hour's repose very much, it was a tiresome
thing to be roused, like the Sultana Scheherazade, and forced into a
long story before the getting-up bell rang; but Steerforth was resolute;
and as he explained to me, in return, my sums and exercises, and
anything in my tasks that was too hard for me, I was no loser by the
transaction. Let me do myself justice, however. I was moved by no
interested or selfish motive, nor was I moved by fear of him. I admired
and loved him, and his approval was return enough. It was so precious to
me that I look back on these trifles, now, with an aching heart.

Steerforth was considerate, too; and showed his consideration, in
one particular instance, in an unflinching manner that was a little
tantalizing, I suspect, to poor Traddles and the rest. Peggotty's
promised letter--what a comfortable letter it was!--arrived before
'the half' was many weeks old; and with it a cake in a perfect nest
of oranges, and two bottles of cowslip wine. This treasure, as in duty
bound, I laid at the feet of Steerforth, and begged him to dispense.

'Now, I'll tell you what, young Copperfield,' said he: 'the wine shall
be kept to wet your whistle when you are story-telling.'

I blushed at the idea, and begged him, in my modesty, not to think of
it. But he said he had observed I was sometimes hoarse--a little roopy
was his exact expression--and it should be, every drop, devoted to the
purpose he had mentioned. Accordingly, it was locked up in his box, and
drawn off by himself in a phial, and administered to me through a
piece of quill in the cork, when I was supposed to be in want of a
restorative. Sometimes, to make it a more sovereign specific, he was so
kind as to squeeze orange juice into it, or to stir it up with ginger,
or dissolve a peppermint drop in it; and although I cannot assert that
the flavour was improved by these experiments, or that it was exactly
the compound one would have chosen for a stomachic, the last thing at
night and the first thing in the morning, I drank it gratefully and was
very sensible of his attention.

We seem, to me, to have been months over Peregrine, and months more over
the other stories. The institution never flagged for want of a story, I
am certain; and the wine lasted out almost as well as the matter. Poor
Traddles--I never think of that boy but with a strange disposition to
laugh, and with tears in my eyes--was a sort of chorus, in general;
and affected to be convulsed with mirth at the comic parts, and to be
overcome with fear when there was any passage of an alarming character
in the narrative. This rather put me out, very often. It was a great
jest of his, I recollect, to pretend that he couldn't keep his teeth
from chattering, whenever mention was made of an Alguazill in connexion
with the adventures of Gil Blas; and I remember that when Gil Blas met
the captain of the robbers in Madrid, this unlucky joker counterfeited
such an ague of terror, that he was overheard by Mr. Creakle, who
was prowling about the passage, and handsomely flogged for disorderly
conduct in the bedroom. Whatever I had within me that was romantic and
dreamy, was encouraged by so much story-telling in the dark; and in that
respect the pursuit may not have been very profitable to me. But the
being cherished as a kind of plaything in my room, and the consciousness
that this accomplishment of mine was bruited about among the boys, and
attracted a good deal of notice to me though I was the youngest there,
stimulated me to exertion. In a school carried on by sheer cruelty,
whether it is presided over by a dunce or not, there is not likely to
be much learnt. I believe our boys were, generally, as ignorant a set
as any schoolboys in existence; they were too much troubled and knocked
about to learn; they could no more do that to advantage, than any one
can do anything to advantage in a life of constant misfortune, torment,
and worry. But my little vanity, and Steerforth's help, urged me on
somehow; and without saving me from much, if anything, in the way of
punishment, made me, for the time I was there, an exception to the
general body, insomuch that I did steadily pick up some crumbs of
knowledge.

In this I was much assisted by Mr. Mell, who had a liking for me that
I am grateful to remember. It always gave me pain to observe that
Steerforth treated him with systematic disparagement, and seldom lost
an occasion of wounding his feelings, or inducing others to do so.
This troubled me the more for a long time, because I had soon told
Steerforth, from whom I could no more keep such a secret, than I could
keep a cake or any other tangible possession, about the two old women
Mr. Mell had taken me to see; and I was always afraid that Steerforth
would let it out, and twit him with it.

We little thought, any one of us, I dare say, when I ate my breakfast
that first morning, and went to sleep under the shadow of the peacock's
feathers to the sound of the flute, what consequences would come of the
introduction into those alms-houses of my insignificant person. But the
visit had its unforeseen consequences; and of a serious sort, too, in
their way.

One day when Mr. Creakle kept the house from indisposition, which
naturally diffused a lively joy through the school, there was a good
deal of noise in the course of the morning's work. The great relief and
satisfaction experienced by the boys made them difficult to manage; and
though the dreaded Tungay brought his wooden leg in twice or thrice, and
took notes of the principal offenders' names, no great impression was
made by it, as they were pretty sure of getting into trouble tomorrow,
do what they would, and thought it wise, no doubt, to enjoy themselves
today.

It was, properly, a half-holiday; being Saturday. But as the noise in
the playground would have disturbed Mr. Creakle, and the weather was
not favourable for going out walking, we were ordered into school in the
afternoon, and set some lighter tasks than usual, which were made for
the occasion. It was the day of the week on which Mr. Sharp went out to
get his wig curled; so Mr. Mell, who always did the drudgery, whatever
it was, kept school by himself. If I could associate the idea of a bull
or a bear with anyone so mild as Mr. Mell, I should think of him, in
connexion with that afternoon when the uproar was at its height, as of
one of those animals, baited by a thousand dogs. I recall him bending
his aching head, supported on his bony hand, over the book on his desk,
and wretchedly endeavouring to get on with his tiresome work, amidst an
uproar that might have made the Speaker of the House of Commons giddy.
Boys started in and out of their places, playing at puss in the corner
with other boys; there were laughing boys, singing boys, talking boys,
dancing boys, howling boys; boys shuffled with their feet, boys whirled
about him, grinning, making faces, mimicking him behind his back and
before his eyes; mimicking his poverty, his boots, his coat, his mother,
everything belonging to him that they should have had consideration for.

'Silence!' cried Mr. Mell, suddenly rising up, and striking his desk
with the book. 'What does this mean! It's impossible to bear it. It's
maddening. How can you do it to me, boys?'

It was my book that he struck his desk with; and as I stood beside him,
following his eye as it glanced round the room, I saw the boys all stop,
some suddenly surprised, some half afraid, and some sorry perhaps.

Steerforth's place was at the bottom of the school, at the opposite end
of the long room. He was lounging with his back against the wall, and
his hands in his pockets, and looked at Mr. Mell with his mouth shut up
as if he were whistling, when Mr. Mell looked at him.

'Silence, Mr. Steerforth!' said Mr. Mell.

'Silence yourself,' said Steerforth, turning red. 'Whom are you talking
to?'

'Sit down,' said Mr. Mell.

'Sit down yourself,' said Steerforth, 'and mind your business.'

There was a titter, and some applause; but Mr. Mell was so white, that
silence immediately succeeded; and one boy, who had darted out behind
him to imitate his mother again, changed his mind, and pretended to want
a pen mended.

'If you think, Steerforth,' said Mr. Mell, 'that I am not acquainted
with the power you can establish over any mind here'--he laid his hand,
without considering what he did (as I supposed), upon my head--'or that
I have not observed you, within a few minutes, urging your juniors on to
every sort of outrage against me, you are mistaken.'

'I don't give myself the trouble of thinking at all about you,' said
Steerforth, coolly; 'so I'm not mistaken, as it happens.'

'And when you make use of your position of favouritism here, sir,'
pursued Mr. Mell, with his lip trembling very much, 'to insult a
gentleman--'

'A what?--where is he?' said Steerforth.

Here somebody cried out, 'Shame, J. Steerforth! Too bad!' It was
Traddles; whom Mr. Mell instantly discomfited by bidding him hold his
tongue. --'To insult one who is not fortunate in life, sir, and who
never gave you the least offence, and the many reasons for not insulting
whom you are old enough and wise enough to understand,' said Mr. Mell,
with his lips trembling more and more, 'you commit a mean and base
action. You can sit down or stand up as you please, sir. Copperfield, go
on.'

'Young Copperfield,' said Steerforth, coming forward up the room,
'stop a bit. I tell you what, Mr. Mell, once for all. When you take the
liberty of calling me mean or base, or anything of that sort, you are
an impudent beggar. You are always a beggar, you know; but when you do
that, you are an impudent beggar.'

I am not clear whether he was going to strike Mr. Mell, or Mr. Mell was
going to strike him, or there was any such intention on either side.
I saw a rigidity come upon the whole school as if they had been turned
into stone, and found Mr. Creakle in the midst of us, with Tungay at his
side, and Mrs. and Miss Creakle looking in at the door as if they were
frightened. Mr. Mell, with his elbows on his desk and his face in his
hands, sat, for some moments, quite still.

'Mr. Mell,' said Mr. Creakle, shaking him by the arm; and his whisper
was so audible now, that Tungay felt it unnecessary to repeat his words;
'you have not forgotten yourself, I hope?'

'No, sir, no,' returned the Master, showing his face, and shaking his
head, and rubbing his hands in great agitation. 'No, sir. No. I have
remembered myself, I--no, Mr. Creakle, I have not forgotten myself, I--I
have remembered myself, sir. I--I--could wish you had remembered me a
little sooner, Mr. Creakle. It--it--would have been more kind, sir, more
just, sir. It would have saved me something, sir.'

Mr. Creakle, looking hard at Mr. Mell, put his hand on Tungay's
shoulder, and got his feet upon the form close by, and sat upon the
desk. After still looking hard at Mr. Mell from his throne, as he
shook his head, and rubbed his hands, and remained in the same state of
agitation, Mr. Creakle turned to Steerforth, and said:

'Now, sir, as he don't condescend to tell me, what is this?'

Steerforth evaded the question for a little while; looking in scorn and
anger on his opponent, and remaining silent. I could not help thinking
even in that interval, I remember, what a noble fellow he was in
appearance, and how homely and plain Mr. Mell looked opposed to him.

'What did he mean by talking about favourites, then?' said Steerforth at
length.

'Favourites?' repeated Mr. Creakle, with the veins in his forehead
swelling quickly. 'Who talked about favourites?'

'He did,' said Steerforth.

'And pray, what did you mean by that, sir?' demanded Mr. Creakle,
turning angrily on his assistant.

'I meant, Mr. Creakle,' he returned in a low voice, 'as I said; that
no pupil had a right to avail himself of his position of favouritism to
degrade me.'

'To degrade YOU?' said Mr. Creakle. 'My stars! But give me leave to ask
you, Mr. What's-your-name'; and here Mr. Creakle folded his arms, cane
and all, upon his chest, and made such a knot of his brows that his
little eyes were hardly visible below them; 'whether, when you talk
about favourites, you showed proper respect to me? To me, sir,' said Mr.
Creakle, darting his head at him suddenly, and drawing it back again,
'the principal of this establishment, and your employer.'

'It was not judicious, sir, I am willing to admit,' said Mr. Mell. 'I
should not have done so, if I had been cool.'

Here Steerforth struck in.

'Then he said I was mean, and then he said I was base, and then I called
him a beggar. If I had been cool, perhaps I shouldn't have called him a
beggar. But I did, and I am ready to take the consequences of it.'

Without considering, perhaps, whether there were any consequences to
be taken, I felt quite in a glow at this gallant speech. It made an
impression on the boys too, for there was a low stir among them, though
no one spoke a word.

'I am surprised, Steerforth--although your candour does you honour,'
said Mr. Creakle, 'does you honour, certainly--I am surprised,
Steerforth, I must say, that you should attach such an epithet to any
person employed and paid in Salem House, sir.'

Steerforth gave a short laugh.

'That's not an answer, sir,' said Mr. Creakle, 'to my remark. I expect
more than that from you, Steerforth.'

If Mr. Mell looked homely, in my eyes, before the handsome boy, it would
be quite impossible to say how homely Mr. Creakle looked. 'Let him deny
it,' said Steerforth.

'Deny that he is a beggar, Steerforth?' cried Mr. Creakle. 'Why, where
does he go a-begging?'

'If he is not a beggar himself, his near relation's one,' said
Steerforth. 'It's all the same.'

He glanced at me, and Mr. Mell's hand gently patted me upon the
shoulder. I looked up with a flush upon my face and remorse in my heart,
but Mr. Mell's eyes were fixed on Steerforth. He continued to pat me
kindly on the shoulder, but he looked at him.

'Since you expect me, Mr. Creakle, to justify myself,' said Steerforth,
'and to say what I mean,--what I have to say is, that his mother lives
on charity in an alms-house.'

Mr. Mell still looked at him, and still patted me kindly on the
shoulder, and said to himself, in a whisper, if I heard right: 'Yes, I
thought so.'

Mr. Creakle turned to his assistant, with a severe frown and laboured
politeness:

'Now, you hear what this gentleman says, Mr. Mell. Have the goodness, if
you please, to set him right before the assembled school.'

'He is right, sir, without correction,' returned Mr. Mell, in the midst
of a dead silence; 'what he has said is true.'

'Be so good then as declare publicly, will you,' said Mr. Creakle,
putting his head on one side, and rolling his eyes round the school,
'whether it ever came to my knowledge until this moment?'

'I believe not directly,' he returned.

'Why, you know not,' said Mr. Creakle. 'Don't you, man?'

'I apprehend you never supposed my worldly circumstances to be very
good,' replied the assistant. 'You know what my position is, and always
has been, here.'

'I apprehend, if you come to that,' said Mr. Creakle, with his veins
swelling again bigger than ever, 'that you've been in a wrong position
altogether, and mistook this for a charity school. Mr. Mell, we'll part,
if you please. The sooner the better.'

'There is no time,' answered Mr. Mell, rising, 'like the present.'

'Sir, to you!' said Mr. Creakle.

'I take my leave of you, Mr. Creakle, and all of you,' said Mr. Mell,
glancing round the room, and again patting me gently on the shoulders.
'James Steerforth, the best wish I can leave you is that you may come to
be ashamed of what you have done today. At present I would prefer to see
you anything rather than a friend, to me, or to anyone in whom I feel an
interest.'

Once more he laid his hand upon my shoulder; and then taking his
flute and a few books from his desk, and leaving the key in it for his
successor, he went out of the school, with his property under his arm.
Mr. Creakle then made a speech, through Tungay, in which he thanked
Steerforth for asserting (though perhaps too warmly) the independence
and respectability of Salem House; and which he wound up by shaking
hands with Steerforth, while we gave three cheers--I did not quite know
what for, but I supposed for Steerforth, and so joined in them ardently,
though I felt miserable. Mr. Creakle then caned Tommy Traddles for
being discovered in tears, instead of cheers, on account of Mr. Mell's
departure; and went back to his sofa, or his bed, or wherever he had
come from.

We were left to ourselves now, and looked very blank, I recollect, on
one another. For myself, I felt so much self-reproach and contrition for
my part in what had happened, that nothing would have enabled me to keep
back my tears but the fear that Steerforth, who often looked at me, I
saw, might think it unfriendly--or, I should rather say, considering our
relative ages, and the feeling with which I regarded him, undutiful--if
I showed the emotion which distressed me. He was very angry with
Traddles, and said he was glad he had caught it.

Poor Traddles, who had passed the stage of lying with his head upon the
desk, and was relieving himself as usual with a burst of skeletons, said
he didn't care. Mr. Mell was ill-used.

'Who has ill-used him, you girl?' said Steerforth.

'Why, you have,' returned Traddles.

'What have I done?' said Steerforth.

'What have you done?' retorted Traddles. 'Hurt his feelings, and lost
him his situation.'

'His feelings?' repeated Steerforth disdainfully. 'His feelings will
soon get the better of it, I'll be bound. His feelings are not like
yours, Miss Traddles. As to his situation--which was a precious one,
wasn't it?--do you suppose I am not going to write home, and take care
that he gets some money? Polly?'

We thought this intention very noble in Steerforth, whose mother was
a widow, and rich, and would do almost anything, it was said, that he
asked her. We were all extremely glad to see Traddles so put down,
and exalted Steerforth to the skies: especially when he told us, as he
condescended to do, that what he had done had been done expressly for
us, and for our cause; and that he had conferred a great boon upon us
by unselfishly doing it. But I must say that when I was going on with a
story in the dark that night, Mr. Mell's old flute seemed more than once
to sound mournfully in my ears; and that when at last Steerforth was
tired, and I lay down in my bed, I fancied it playing so sorrowfully
somewhere, that I was quite wretched.

I soon forgot him in the contemplation of Steerforth, who, in an easy
amateur way, and without any book (he seemed to me to know everything by
heart), took some of his classes until a new master was found. The new
master came from a grammar school; and before he entered on his duties,
dined in the parlour one day, to be introduced to Steerforth. Steerforth
approved of him highly, and told us he was a Brick. Without exactly
understanding what learned distinction was meant by this, I respected
him greatly for it, and had no doubt whatever of his superior knowledge:
though he never took the pains with me--not that I was anybody--that Mr.
Mell had taken.

There was only one other event in this half-year, out of the daily
school-life, that made an impression upon me which still survives. It
survives for many reasons.

One afternoon, when we were all harassed into a state of dire confusion,
and Mr. Creakle was laying about him dreadfully, Tungay came in, and
called out in his usual strong way: 'Visitors for Copperfield!'

A few words were interchanged between him and Mr. Creakle, as, who the
visitors were, and what room they were to be shown into; and then I, who
had, according to custom, stood up on the announcement being made, and
felt quite faint with astonishment, was told to go by the back stairs
and get a clean frill on, before I repaired to the dining-room. These
orders I obeyed, in such a flutter and hurry of my young spirits as
I had never known before; and when I got to the parlour door, and the
thought came into my head that it might be my mother--I had only thought
of Mr. or Miss Murdstone until then--I drew back my hand from the lock,
and stopped to have a sob before I went in.

At first I saw nobody; but feeling a pressure against the door, I looked
round it, and there, to my amazement, were Mr. Peggotty and Ham, ducking
at me with their hats, and squeezing one another against the wall. I
could not help laughing; but it was much more in the pleasure of seeing
them, than at the appearance they made. We shook hands in a very
cordial way; and I laughed and laughed, until I pulled out my
pocket-handkerchief and wiped my eyes.

Mr. Peggotty (who never shut his mouth once, I remember, during the
visit) showed great concern when he saw me do this, and nudged Ham to
say something.

'Cheer up, Mas'r Davy bor'!' said Ham, in his simpering way. 'Why, how
you have growed!'

'Am I grown?' I said, drying my eyes. I was not crying at anything
in particular that I know of; but somehow it made me cry, to see old
friends.

'Growed, Mas'r Davy bor'? Ain't he growed!' said Ham.

'Ain't he growed!' said Mr. Peggotty.

They made me laugh again by laughing at each other, and then we all
three laughed until I was in danger of crying again.

'Do you know how mama is, Mr. Peggotty?' I said. 'And how my dear, dear,
old Peggotty is?'

'Oncommon,' said Mr. Peggotty.

'And little Em'ly, and Mrs. Gummidge?'

'On--common,' said Mr. Peggotty.

There was a silence. Mr. Peggotty, to relieve it, took two prodigious
lobsters, and an enormous crab, and a large canvas bag of shrimps, out
of his pockets, and piled them up in Ham's arms.

'You see,' said Mr. Peggotty, 'knowing as you was partial to a little
relish with your wittles when you was along with us, we took the
liberty. The old Mawther biled 'em, she did. Mrs. Gummidge biled 'em.
Yes,' said Mr. Peggotty, slowly, who I thought appeared to stick to the
subject on account of having no other subject ready, 'Mrs. Gummidge, I
do assure you, she biled 'em.'

I expressed my thanks; and Mr. Peggotty, after looking at Ham, who stood
smiling sheepishly over the shellfish, without making any attempt to
help him, said:

'We come, you see, the wind and tide making in our favour, in one of our
Yarmouth lugs to Gravesen'. My sister she wrote to me the name of this
here place, and wrote to me as if ever I chanced to come to Gravesen',
I was to come over and inquire for Mas'r Davy and give her dooty,
humbly wishing him well and reporting of the fam'ly as they was oncommon
toe-be-sure. Little Em'ly, you see, she'll write to my sister when I go
back, as I see you and as you was similarly oncommon, and so we make it
quite a merry-go-rounder.'

I was obliged to consider a little before I understood what Mr. Peggotty
meant by this figure, expressive of a complete circle of intelligence. I
then thanked him heartily; and said, with a consciousness of reddening,
that I supposed little Em'ly was altered too, since we used to pick up
shells and pebbles on the beach?

'She's getting to be a woman, that's wot she's getting to be,' said Mr.
Peggotty. 'Ask HIM.' He meant Ham, who beamed with delight and assent
over the bag of shrimps.

'Her pretty face!' said Mr. Peggotty, with his own shining like a light.

'Her learning!' said Ham.

'Her writing!' said Mr. Peggotty. 'Why it's as black as jet! And so
large it is, you might see it anywheres.'

It was perfectly delightful to behold with what enthusiasm Mr. Peggotty
became inspired when he thought of his little favourite. He stands
before me again, his bluff hairy face irradiating with a joyful love and
pride, for which I can find no description. His honest eyes fire up, and
sparkle, as if their depths were stirred by something bright. His broad
chest heaves with pleasure. His strong loose hands clench themselves,
in his earnestness; and he emphasizes what he says with a right arm that
shows, in my pigmy view, like a sledge-hammer.

Ham was quite as earnest as he. I dare say they would have said much
more about her, if they had not been abashed by the unexpected coming in
of Steerforth, who, seeing me in a corner speaking with two strangers,
stopped in a song he was singing, and said: 'I didn't know you were
here, young Copperfield!' (for it was not the usual visiting room) and
crossed by us on his way out.

I am not sure whether it was in the pride of having such a friend as
Steerforth, or in the desire to explain to him how I came to have such a
friend as Mr. Peggotty, that I called to him as he was going away. But I
said, modestly--Good Heaven, how it all comes back to me this long time
afterwards--!

'Don't go, Steerforth, if you please. These are two Yarmouth
boatmen--very kind, good people--who are relations of my nurse, and have
come from Gravesend to see me.'

'Aye, aye?' said Steerforth, returning. 'I am glad to see them. How are
you both?'

There was an ease in his manner--a gay and light manner it was, but not
swaggering--which I still believe to have borne a kind of enchantment
with it. I still believe him, in virtue of this carriage, his animal
spirits, his delightful voice, his handsome face and figure, and, for
aught I know, of some inborn power of attraction besides (which I think
a few people possess), to have carried a spell with him to which it was
a natural weakness to yield, and which not many persons could withstand.
I could not but see how pleased they were with him, and how they seemed
to open their hearts to him in a moment.

'You must let them know at home, if you please, Mr. Peggotty,' I said,
'when that letter is sent, that Mr. Steerforth is very kind to me, and
that I don't know what I should ever do here without him.'

'Nonsense!' said Steerforth, laughing. 'You mustn't tell them anything
of the sort.'

'And if Mr. Steerforth ever comes into Norfolk or Suffolk, Mr.
Peggotty,' I said, 'while I am there, you may depend upon it I shall
bring him to Yarmouth, if he will let me, to see your house. You never
saw such a good house, Steerforth. It's made out of a boat!'

'Made out of a boat, is it?' said Steerforth. 'It's the right sort of a
house for such a thorough-built boatman.'

'So 'tis, sir, so 'tis, sir,' said Ham, grinning. 'You're right, young
gen'l'm'n! Mas'r Davy bor', gen'l'm'n's right. A thorough-built boatman!
Hor, hor! That's what he is, too!'

Mr. Peggotty was no less pleased than his nephew, though his modesty
forbade him to claim a personal compliment so vociferously.

'Well, sir,' he said, bowing and chuckling, and tucking in the ends
of his neckerchief at his breast: 'I thankee, sir, I thankee! I do my
endeavours in my line of life, sir.'

'The best of men can do no more, Mr. Peggotty,' said Steerforth. He had
got his name already.

'I'll pound it, it's wot you do yourself, sir,' said Mr. Peggotty,
shaking his head, 'and wot you do well--right well! I thankee, sir. I'm
obleeged to you, sir, for your welcoming manner of me. I'm rough, sir,
but I'm ready--least ways, I hope I'm ready, you unnerstand. My house
ain't much for to see, sir, but it's hearty at your service if ever you
should come along with Mas'r Davy to see it. I'm a reg'lar Dodman,
I am,' said Mr. Peggotty, by which he meant snail, and this was in
allusion to his being slow to go, for he had attempted to go after every
sentence, and had somehow or other come back again; 'but I wish you both
well, and I wish you happy!'

Ham echoed this sentiment, and we parted with them in the heartiest
manner. I was almost tempted that evening to tell Steerforth about
pretty little Em'ly, but I was too timid of mentioning her name, and
too much afraid of his laughing at me. I remember that I thought a good
deal, and in an uneasy sort of way, about Mr. Peggotty having said that
she was getting on to be a woman; but I decided that was nonsense.

We transported the shellfish, or the 'relish' as Mr. Peggotty had
modestly called it, up into our room unobserved, and made a great supper
that evening. But Traddles couldn't get happily out of it. He was too
unfortunate even to come through a supper like anybody else. He was
taken ill in the night--quite prostrate he was--in consequence of Crab;
and after being drugged with black draughts and blue pills, to an extent
which Demple (whose father was a doctor) said was enough to undermine
a horse's constitution, received a caning and six chapters of Greek
Testament for refusing to confess.

The rest of the half-year is a jumble in my recollection of the daily
strife and struggle of our lives; of the waning summer and the changing
season; of the frosty mornings when we were rung out of bed, and the
cold, cold smell of the dark nights when we were rung into bed again; of
the evening schoolroom dimly lighted and indifferently warmed, and the
morning schoolroom which was nothing but a great shivering-machine; of
the alternation of boiled beef with roast beef, and boiled mutton with
roast mutton; of clods of bread-and-butter, dog's-eared lesson-books,
cracked slates, tear-blotted copy-books, canings, rulerings,
hair-cuttings, rainy Sundays, suet-puddings, and a dirty atmosphere of
ink, surrounding all.

I well remember though, how the distant idea of the holidays, after
seeming for an immense time to be a stationary speck, began to come
towards us, and to grow and grow. How from counting months, we came to
weeks, and then to days; and how I then began to be afraid that I should
not be sent for and when I learnt from Steerforth that I had been sent
for, and was certainly to go home, had dim forebodings that I might
break my leg first. How the breaking-up day changed its place fast, at
last, from the week after next to next week, this week, the day after
tomorrow, tomorrow, today, tonight--when I was inside the Yarmouth mail,
and going home.

I had many a broken sleep inside the Yarmouth mail, and many an
incoherent dream of all these things. But when I awoke at intervals, the
ground outside the window was not the playground of Salem House, and the
sound in my ears was not the sound of Mr. Creakle giving it to Traddles,
but the sound of the coachman touching up the horses.


CHAPTER 8. MY HOLIDAYS. ESPECIALLY ONE HAPPY AFTERNOON


When we arrived before day at the inn where the mail stopped, which was
not the inn where my friend the waiter lived, I was shown up to a nice
little bedroom, with DOLPHIN painted on the door. Very cold I was, I
know, notwithstanding the hot tea they had given me before a large fire
downstairs; and very glad I was to turn into the Dolphin's bed, pull the
Dolphin's blankets round my head, and go to sleep.

Mr. Barkis the carrier was to call for me in the morning at nine
o'clock. I got up at eight, a little giddy from the shortness of my
night's rest, and was ready for him before the appointed time. He
received me exactly as if not five minutes had elapsed since we were
last together, and I had only been into the hotel to get change for
sixpence, or something of that sort.

As soon as I and my box were in the cart, and the carrier seated, the
lazy horse walked away with us all at his accustomed pace.

'You look very well, Mr. Barkis,' I said, thinking he would like to know
it.

Mr. Barkis rubbed his cheek with his cuff, and then looked at his cuff
as if he expected to find some of the bloom upon it; but made no other
acknowledgement of the compliment.

'I gave your message, Mr. Barkis,' I said: 'I wrote to Peggotty.'

'Ah!' said Mr. Barkis.

Mr. Barkis seemed gruff, and answered drily.

'Wasn't it right, Mr. Barkis?' I asked, after a little hesitation.

'Why, no,' said Mr. Barkis.

'Not the message?'

'The message was right enough, perhaps,' said Mr. Barkis; 'but it come
to an end there.'

Not understanding what he meant, I repeated inquisitively: 'Came to an
end, Mr. Barkis?'

'Nothing come of it,' he explained, looking at me sideways. 'No answer.'

'There was an answer expected, was there, Mr. Barkis?' said I, opening
my eyes. For this was a new light to me.

'When a man says he's willin',' said Mr. Barkis, turning his glance
slowly on me again, 'it's as much as to say, that man's a-waitin' for a
answer.'

'Well, Mr. Barkis?'

'Well,' said Mr. Barkis, carrying his eyes back to his horse's ears;
'that man's been a-waitin' for a answer ever since.'

'Have you told her so, Mr. Barkis?'

'No--no,' growled Mr. Barkis, reflecting about it. 'I ain't got no call
to go and tell her so. I never said six words to her myself, I ain't
a-goin' to tell her so.'

'Would you like me to do it, Mr. Barkis?' said I, doubtfully. 'You might
tell her, if you would,' said Mr. Barkis, with another slow look at me,
'that Barkis was a-waitin' for a answer. Says you--what name is it?'

'Her name?'

'Ah!' said Mr. Barkis, with a nod of his head.

'Peggotty.'

'Chrisen name? Or nat'ral name?' said Mr. Barkis.

'Oh, it's not her Christian name. Her Christian name is Clara.'

'Is it though?' said Mr. Barkis.

He seemed to find an immense fund of reflection in this circumstance,
and sat pondering and inwardly whistling for some time.

'Well!' he resumed at length. 'Says you, "Peggotty! Barkis is waitin'
for a answer." Says she, perhaps, "Answer to what?" Says you, "To what I
told you." "What is that?" says she. "Barkis is willin'," says you.'

This extremely artful suggestion Mr. Barkis accompanied with a nudge
of his elbow that gave me quite a stitch in my side. After that, he
slouched over his horse in his usual manner; and made no other reference
to the subject except, half an hour afterwards, taking a piece of chalk
from his pocket, and writing up, inside the tilt of the cart, 'Clara
Peggotty'--apparently as a private memorandum.

Ah, what a strange feeling it was to be going home when it was not home,
and to find that every object I looked at, reminded me of the happy old
home, which was like a dream I could never dream again! The days when my
mother and I and Peggotty were all in all to one another, and there was
no one to come between us, rose up before me so sorrowfully on the road,
that I am not sure I was glad to be there--not sure but that I would
rather have remained away, and forgotten it in Steerforth's company. But
there I was; and soon I was at our house, where the bare old elm-trees
wrung their many hands in the bleak wintry air, and shreds of the old
rooks'-nests drifted away upon the wind.

The carrier put my box down at the garden-gate, and left me. I walked
along the path towards the house, glancing at the windows, and fearing
at every step to see Mr. Murdstone or Miss Murdstone lowering out of
one of them. No face appeared, however; and being come to the house, and
knowing how to open the door, before dark, without knocking, I went in
with a quiet, timid step.

God knows how infantine the memory may have been, that was awakened
within me by the sound of my mother's voice in the old parlour, when I
set foot in the hall. She was singing in a low tone. I think I must have
lain in her arms, and heard her singing so to me when I was but a baby.
The strain was new to me, and yet it was so old that it filled my heart
brim-full; like a friend come back from a long absence.

I believed, from the solitary and thoughtful way in which my mother
murmured her song, that she was alone. And I went softly into the room.
She was sitting by the fire, suckling an infant, whose tiny hand she
held against her neck. Her eyes were looking down upon its face, and she
sat singing to it. I was so far right, that she had no other companion.

I spoke to her, and she started, and cried out. But seeing me, she
called me her dear Davy, her own boy! and coming half across the room
to meet me, kneeled down upon the ground and kissed me, and laid my head
down on her bosom near the little creature that was nestling there, and
put its hand to my lips.

I wish I had died. I wish I had died then, with that feeling in my
heart! I should have been more fit for Heaven than I ever have been
since.

'He is your brother,' said my mother, fondling me. 'Davy, my pretty boy!
My poor child!' Then she kissed me more and more, and clasped me round
the neck. This she was doing when Peggotty came running in, and bounced
down on the ground beside us, and went mad about us both for a quarter
of an hour.

It seemed that I had not been expected so soon, the carrier being much
before his usual time. It seemed, too, that Mr. and Miss Murdstone had
gone out upon a visit in the neighbourhood, and would not return before
night. I had never hoped for this. I had never thought it possible that
we three could be together undisturbed, once more; and I felt, for the
time, as if the old days were come back.

We dined together by the fireside. Peggotty was in attendance to wait
upon us, but my mother wouldn't let her do it, and made her dine with
us. I had my own old plate, with a brown view of a man-of-war in full
sail upon it, which Peggotty had hoarded somewhere all the time I
had been away, and would not have had broken, she said, for a hundred
pounds. I had my own old mug with David on it, and my own old little
knife and fork that wouldn't cut.

While we were at table, I thought it a favourable occasion to tell
Peggotty about Mr. Barkis, who, before I had finished what I had to tell
her, began to laugh, and throw her apron over her face.

'Peggotty,' said my mother. 'What's the matter?'

Peggotty only laughed the more, and held her apron tight over her face
when my mother tried to pull it away, and sat as if her head were in a
bag.

'What are you doing, you stupid creature?' said my mother, laughing.

'Oh, drat the man!' cried Peggotty. 'He wants to marry me.'

'It would be a very good match for you; wouldn't it?' said my mother.

'Oh! I don't know,' said Peggotty. 'Don't ask me. I wouldn't have him if
he was made of gold. Nor I wouldn't have anybody.'

'Then, why don't you tell him so, you ridiculous thing?' said my mother.

'Tell him so,' retorted Peggotty, looking out of her apron. 'He has
never said a word to me about it. He knows better. If he was to make so
bold as say a word to me, I should slap his face.'

Her own was as red as ever I saw it, or any other face, I think; but she
only covered it again, for a few moments at a time, when she was taken
with a violent fit of laughter; and after two or three of those attacks,
went on with her dinner.

I remarked that my mother, though she smiled when Peggotty looked at
her, became more serious and thoughtful. I had seen at first that she
was changed. Her face was very pretty still, but it looked careworn, and
too delicate; and her hand was so thin and white that it seemed to me
to be almost transparent. But the change to which I now refer was
superadded to this: it was in her manner, which became anxious and
fluttered. At last she said, putting out her hand, and laying it
affectionately on the hand of her old servant,

'Peggotty, dear, you are not going to be married?'

'Me, ma'am?' returned Peggotty, staring. 'Lord bless you, no!'

'Not just yet?' said my mother, tenderly.

'Never!' cried Peggotty.

My mother took her hand, and said:

'Don't leave me, Peggotty. Stay with me. It will not be for long,
perhaps. What should I ever do without you!'

'Me leave you, my precious!' cried Peggotty. 'Not for all the world and
his wife. Why, what's put that in your silly little head?'--For Peggotty
had been used of old to talk to my mother sometimes like a child.

But my mother made no answer, except to thank her, and Peggotty went
running on in her own fashion.

'Me leave you? I think I see myself. Peggotty go away from you? I should
like to catch her at it! No, no, no,' said Peggotty, shaking her head,
and folding her arms; 'not she, my dear. It isn't that there ain't some
Cats that would be well enough pleased if she did, but they sha'n't be
pleased. They shall be aggravated. I'll stay with you till I am a cross
cranky old woman. And when I'm too deaf, and too lame, and too blind,
and too mumbly for want of teeth, to be of any use at all, even to be
found fault with, than I shall go to my Davy, and ask him to take me
in.'

'And, Peggotty,' says I, 'I shall be glad to see you, and I'll make you
as welcome as a queen.'

'Bless your dear heart!' cried Peggotty. 'I know you will!' And she
kissed me beforehand, in grateful acknowledgement of my hospitality.
After that, she covered her head up with her apron again and had another
laugh about Mr. Barkis. After that, she took the baby out of its little
cradle, and nursed it. After that, she cleared the dinner table;
after that, came in with another cap on, and her work-box, and the
yard-measure, and the bit of wax-candle, all just the same as ever.

We sat round the fire, and talked delightfully. I told them what a hard
master Mr. Creakle was, and they pitied me very much. I told them what a
fine fellow Steerforth was, and what a patron of mine, and Peggotty said
she would walk a score of miles to see him. I took the little baby in
my arms when it was awake, and nursed it lovingly. When it was asleep
again, I crept close to my mother's side according to my old custom,
broken now a long time, and sat with my arms embracing her waist, and my
little red cheek on her shoulder, and once more felt her beautiful
hair drooping over me--like an angel's wing as I used to think, I
recollect--and was very happy indeed.

While I sat thus, looking at the fire, and seeing pictures in the
red-hot coals, I almost believed that I had never been away; that Mr.
and Miss Murdstone were such pictures, and would vanish when the fire
got low; and that there was nothing real in all that I remembered, save
my mother, Peggotty, and I.

Peggotty darned away at a stocking as long as she could see, and then
sat with it drawn on her left hand like a glove, and her needle in her
right, ready to take another stitch whenever there was a blaze. I cannot
conceive whose stockings they can have been that Peggotty was always
darning, or where such an unfailing supply of stockings in want of
darning can have come from. From my earliest infancy she seems to have
been always employed in that class of needlework, and never by any
chance in any other.

'I wonder,' said Peggotty, who was sometimes seized with a fit of
wondering on some most unexpected topic, 'what's become of Davy's
great-aunt?' 'Lor, Peggotty!' observed my mother, rousing herself from a
reverie, 'what nonsense you talk!'

'Well, but I really do wonder, ma'am,' said Peggotty.

'What can have put such a person in your head?' inquired my mother. 'Is
there nobody else in the world to come there?'

'I don't know how it is,' said Peggotty, 'unless it's on account of
being stupid, but my head never can pick and choose its people. They
come and they go, and they don't come and they don't go, just as they
like. I wonder what's become of her?'

'How absurd you are, Peggotty!' returned my mother. 'One would suppose
you wanted a second visit from her.'

'Lord forbid!' cried Peggotty.

'Well then, don't talk about such uncomfortable things, there's a good
soul,' said my mother. 'Miss Betsey is shut up in her cottage by the
sea, no doubt, and will remain there. At all events, she is not likely
ever to trouble us again.'

'No!' mused Peggotty. 'No, that ain't likely at all.---I wonder, if she
was to die, whether she'd leave Davy anything?'

'Good gracious me, Peggotty,' returned my mother, 'what a nonsensical
woman you are! when you know that she took offence at the poor dear
boy's ever being born at all.'

'I suppose she wouldn't be inclined to forgive him now,' hinted
Peggotty.

'Why should she be inclined to forgive him now?' said my mother, rather
sharply.

'Now that he's got a brother, I mean,' said Peggotty.

My mother immediately began to cry, and wondered how Peggotty dared to
say such a thing.

'As if this poor little innocent in its cradle had ever done any harm to
you or anybody else, you jealous thing!' said she. 'You had much better
go and marry Mr. Barkis, the carrier. Why don't you?'

'I should make Miss Murdstone happy, if I was to,' said Peggotty.

'What a bad disposition you have, Peggotty!' returned my mother. 'You
are as jealous of Miss Murdstone as it is possible for a ridiculous
creature to be. You want to keep the keys yourself, and give out all the
things, I suppose? I shouldn't be surprised if you did. When you know
that she only does it out of kindness and the best intentions! You know
she does, Peggotty--you know it well.'

Peggotty muttered something to the effect of 'Bother the best
intentions!' and something else to the effect that there was a little
too much of the best intentions going on.

'I know what you mean, you cross thing,' said my mother. 'I understand
you, Peggotty, perfectly. You know I do, and I wonder you don't colour
up like fire. But one point at a time. Miss Murdstone is the point now,
Peggotty, and you sha'n't escape from it. Haven't you heard her
say, over and over again, that she thinks I am too thoughtless and
too--a--a--'

'Pretty,' suggested Peggotty.

'Well,' returned my mother, half laughing, 'and if she is so silly as to
say so, can I be blamed for it?'

'No one says you can,' said Peggotty.

'No, I should hope not, indeed!' returned my mother. 'Haven't you heard
her say, over and over again, that on this account she wished to spare
me a great deal of trouble, which she thinks I am not suited for, and
which I really don't know myself that I AM suited for; and isn't she up
early and late, and going to and fro continually--and doesn't she do
all sorts of things, and grope into all sorts of places, coal-holes and
pantries and I don't know where, that can't be very agreeable--and do
you mean to insinuate that there is not a sort of devotion in that?'

'I don't insinuate at all,' said Peggotty.

'You do, Peggotty,' returned my mother. 'You never do anything else,
except your work. You are always insinuating. You revel in it. And when
you talk of Mr. Murdstone's good intentions--'

'I never talked of 'em,' said Peggotty.

'No, Peggotty,' returned my mother, 'but you insinuated. That's what I
told you just now. That's the worst of you. You WILL insinuate. I said,
at the moment, that I understood you, and you see I did. When you talk
of Mr. Murdstone's good intentions, and pretend to slight them (for I
don't believe you really do, in your heart, Peggotty), you must be as
well convinced as I am how good they are, and how they actuate him in
everything. If he seems to have been at all stern with a certain person,
Peggotty--you understand, and so I am sure does Davy, that I am not
alluding to anybody present--it is solely because he is satisfied that
it is for a certain person's benefit. He naturally loves a certain
person, on my account; and acts solely for a certain person's good. He
is better able to judge of it than I am; for I very well know that I am
a weak, light, girlish creature, and that he is a firm, grave, serious
man. And he takes,' said my mother, with the tears which were engendered
in her affectionate nature, stealing down her face, 'he takes great
pains with me; and I ought to be very thankful to him, and very
submissive to him even in my thoughts; and when I am not, Peggotty, I
worry and condemn myself, and feel doubtful of my own heart, and don't
know what to do.'

Peggotty sat with her chin on the foot of the stocking, looking silently
at the fire.

'There, Peggotty,' said my mother, changing her tone, 'don't let us fall
out with one another, for I couldn't bear it. You are my true friend, I
know, if I have any in the world. When I call you a ridiculous creature,
or a vexatious thing, or anything of that sort, Peggotty, I only mean
that you are my true friend, and always have been, ever since the night
when Mr. Copperfield first brought me home here, and you came out to the
gate to meet me.'

Peggotty was not slow to respond, and ratify the treaty of friendship by
giving me one of her best hugs. I think I had some glimpses of the real
character of this conversation at the time; but I am sure, now, that
the good creature originated it, and took her part in it, merely that
my mother might comfort herself with the little contradictory summary in
which she had indulged. The design was efficacious; for I remember that
my mother seemed more at ease during the rest of the evening, and that
Peggotty observed her less.

When we had had our tea, and the ashes were thrown up, and the candles
snuffed, I read Peggotty a chapter out of the Crocodile Book, in
remembrance of old times--she took it out of her pocket: I don't know
whether she had kept it there ever since--and then we talked about Salem
House, which brought me round again to Steerforth, who was my great
subject. We were very happy; and that evening, as the last of its race,
and destined evermore to close that volume of my life, will never pass
out of my memory.

It was almost ten o'clock before we heard the sound of wheels. We all
got up then; and my mother said hurriedly that, as it was so late, and
Mr. and Miss Murdstone approved of early hours for young people, perhaps
I had better go to bed. I kissed her, and went upstairs with my candle
directly, before they came in. It appeared to my childish fancy, as I
ascended to the bedroom where I had been imprisoned, that they brought
a cold blast of air into the house which blew away the old familiar
feeling like a feather.

I felt uncomfortable about going down to breakfast in the morning, as
I had never set eyes on Mr. Murdstone since the day when I committed my
memorable offence. However, as it must be done, I went down, after two
or three false starts half-way, and as many runs back on tiptoe to my
own room, and presented myself in the parlour.

He was standing before the fire with his back to it, while Miss
Murdstone made the tea. He looked at me steadily as I entered, but made
no sign of recognition whatever. I went up to him, after a moment of
confusion, and said: 'I beg your pardon, sir. I am very sorry for what I
did, and I hope you will forgive me.'

'I am glad to hear you are sorry, David,' he replied.

The hand he gave me was the hand I had bitten. I could not restrain my
eye from resting for an instant on a red spot upon it; but it was not so
red as I turned, when I met that sinister expression in his face.

'How do you do, ma'am?' I said to Miss Murdstone.

'Ah, dear me!' sighed Miss Murdstone, giving me the tea-caddy scoop
instead of her fingers. 'How long are the holidays?'

'A month, ma'am.'

'Counting from when?'

'From today, ma'am.'

'Oh!' said Miss Murdstone. 'Then here's one day off.'

She kept a calendar of the holidays in this way, and every morning
checked a day off in exactly the same manner. She did it gloomily until
she came to ten, but when she got into two figures she became more
hopeful, and, as the time advanced, even jocular.

It was on this very first day that I had the misfortune to throw her,
though she was not subject to such weakness in general, into a state of
violent consternation. I came into the room where she and my mother
were sitting; and the baby (who was only a few weeks old) being on
my mother's lap, I took it very carefully in my arms. Suddenly Miss
Murdstone gave such a scream that I all but dropped it.

'My dear Jane!' cried my mother.

'Good heavens, Clara, do you see?' exclaimed Miss Murdstone.

'See what, my dear Jane?' said my mother; 'where?'

'He's got it!' cried Miss Murdstone. 'The boy has got the baby!'

She was limp with horror; but stiffened herself to make a dart at me,
and take it out of my arms. Then, she turned faint; and was so very
ill that they were obliged to give her cherry brandy. I was solemnly
interdicted by her, on her recovery, from touching my brother any more
on any pretence whatever; and my poor mother, who, I could see, wished
otherwise, meekly confirmed the interdict, by saying: 'No doubt you are
right, my dear Jane.'

On another occasion, when we three were together, this same dear
baby--it was truly dear to me, for our mother's sake--was the innocent
occasion of Miss Murdstone's going into a passion. My mother, who had
been looking at its eyes as it lay upon her lap, said:

'Davy! come here!' and looked at mine.

I saw Miss Murdstone lay her beads down.

'I declare,' said my mother, gently, 'they are exactly alike. I suppose
they are mine. I think they are the colour of mine. But they are
wonderfully alike.'

'What are you talking about, Clara?' said Miss Murdstone.

'My dear Jane,' faltered my mother, a little abashed by the harsh tone
of this inquiry, 'I find that the baby's eyes and Davy's are exactly
alike.'

'Clara!' said Miss Murdstone, rising angrily, 'you are a positive fool
sometimes.'

'My dear Jane,' remonstrated my mother.

'A positive fool,' said Miss Murdstone. 'Who else could compare my
brother's baby with your boy? They are not at all alike. They are
exactly unlike. They are utterly dissimilar in all respects. I hope
they will ever remain so. I will not sit here, and hear such comparisons
made.' With that she stalked out, and made the door bang after her.

In short, I was not a favourite with Miss Murdstone. In short, I was not
a favourite there with anybody, not even with myself; for those who did
like me could not show it, and those who did not, showed it so plainly
that I had a sensitive consciousness of always appearing constrained,
boorish, and dull.

I felt that I made them as uncomfortable as they made me. If I came into
the room where they were, and they were talking together and my mother
seemed cheerful, an anxious cloud would steal over her face from the
moment of my entrance. If Mr. Murdstone were in his best humour, I
checked him. If Miss Murdstone were in her worst, I intensified it. I
had perception enough to know that my mother was the victim always; that
she was afraid to speak to me or to be kind to me, lest she should
give them some offence by her manner of doing so, and receive a
lecture afterwards; that she was not only ceaselessly afraid of her own
offending, but of my offending, and uneasily watched their looks if I
only moved. Therefore I resolved to keep myself as much out of their way
as I could; and many a wintry hour did I hear the church clock strike,
when I was sitting in my cheerless bedroom, wrapped in my little
great-coat, poring over a book.

In the evening, sometimes, I went and sat with Peggotty in the kitchen.
There I was comfortable, and not afraid of being myself. But neither of
these resources was approved of in the parlour. The tormenting humour
which was dominant there stopped them both. I was still held to be
necessary to my poor mother's training, and, as one of her trials, could
not be suffered to absent myself.

'David,' said Mr. Murdstone, one day after dinner when I was going to
leave the room as usual; 'I am sorry to observe that you are of a sullen
disposition.'

'As sulky as a bear!' said Miss Murdstone.

I stood still, and hung my head.

'Now, David,' said Mr. Murdstone, 'a sullen obdurate disposition is, of
all tempers, the worst.'

'And the boy's is, of all such dispositions that ever I have seen,'
remarked his sister, 'the most confirmed and stubborn. I think, my dear
Clara, even you must observe it?'

'I beg your pardon, my dear Jane,' said my mother, 'but are you quite
sure--I am certain you'll excuse me, my dear Jane--that you understand
Davy?'

'I should be somewhat ashamed of myself, Clara,' returned Miss
Murdstone, 'if I could not understand the boy, or any boy. I don't
profess to be profound; but I do lay claim to common sense.'

'No doubt, my dear Jane,' returned my mother, 'your understanding is
very vigorous--'

'Oh dear, no! Pray don't say that, Clara,' interposed Miss Murdstone,
angrily.

'But I am sure it is,' resumed my mother; 'and everybody knows it is. I
profit so much by it myself, in many ways--at least I ought to--that no
one can be more convinced of it than myself; and therefore I speak with
great diffidence, my dear Jane, I assure you.'

'We'll say I don't understand the boy, Clara,' returned Miss Murdstone,
arranging the little fetters on her wrists. 'We'll agree, if you please,
that I don't understand him at all. He is much too deep for me. But
perhaps my brother's penetration may enable him to have some insight
into his character. And I believe my brother was speaking on the subject
when we--not very decently--interrupted him.'

'I think, Clara,' said Mr. Murdstone, in a low grave voice, 'that there
may be better and more dispassionate judges of such a question than
you.'

'Edward,' replied my mother, timidly, 'you are a far better judge of all
questions than I pretend to be. Both you and Jane are. I only said--'

'You only said something weak and inconsiderate,' he replied. 'Try not
to do it again, my dear Clara, and keep a watch upon yourself.'

My mother's lips moved, as if she answered 'Yes, my dear Edward,' but
she said nothing aloud.

'I was sorry, David, I remarked,' said Mr. Murdstone, turning his head
and his eyes stiffly towards me, 'to observe that you are of a sullen
disposition. This is not a character that I can suffer to develop itself
beneath my eyes without an effort at improvement. You must endeavour,
sir, to change it. We must endeavour to change it for you.'

'I beg your pardon, sir,' I faltered. 'I have never meant to be sullen
since I came back.'

'Don't take refuge in a lie, sir!' he returned so fiercely, that I saw
my mother involuntarily put out her trembling hand as if to interpose
between us. 'You have withdrawn yourself in your sullenness to your own
room. You have kept your own room when you ought to have been here. You
know now, once for all, that I require you to be here, and not there.
Further, that I require you to bring obedience here. You know me, David.
I will have it done.'

Miss Murdstone gave a hoarse chuckle.

'I will have a respectful, prompt, and ready bearing towards myself,' he
continued, 'and towards Jane Murdstone, and towards your mother. I will
not have this room shunned as if it were infected, at the pleasure of a
child. Sit down.'

He ordered me like a dog, and I obeyed like a dog.

'One thing more,' he said. 'I observe that you have an attachment to low
and common company. You are not to associate with servants. The
kitchen will not improve you, in the many respects in which you need
improvement. Of the woman who abets you, I say nothing--since you,
Clara,' addressing my mother in a lower voice, 'from old associations
and long-established fancies, have a weakness respecting her which is
not yet overcome.'

'A most unaccountable delusion it is!' cried Miss Murdstone.

'I only say,' he resumed, addressing me, 'that I disapprove of your
preferring such company as Mistress Peggotty, and that it is to be
abandoned. Now, David, you understand me, and you know what will be the
consequence if you fail to obey me to the letter.'

I knew well--better perhaps than he thought, as far as my poor mother
was concerned--and I obeyed him to the letter. I retreated to my own
room no more; I took refuge with Peggotty no more; but sat wearily in
the parlour day after day, looking forward to night, and bedtime.

What irksome constraint I underwent, sitting in the same attitude hours
upon hours, afraid to move an arm or a leg lest Miss Murdstone should
complain (as she did on the least pretence) of my restlessness, and
afraid to move an eye lest she should light on some look of dislike
or scrutiny that would find new cause for complaint in mine! What
intolerable dulness to sit listening to the ticking of the clock; and
watching Miss Murdstone's little shiny steel beads as she strung them;
and wondering whether she would ever be married, and if so, to what
sort of unhappy man; and counting the divisions in the moulding of the
chimney-piece; and wandering away, with my eyes, to the ceiling, among
the curls and corkscrews in the paper on the wall!

What walks I took alone, down muddy lanes, in the bad winter weather,
carrying that parlour, and Mr. and Miss Murdstone in it, everywhere: a
monstrous load that I was obliged to bear, a daymare that there was
no possibility of breaking in, a weight that brooded on my wits, and
blunted them!

What meals I had in silence and embarrassment, always feeling that there
were a knife and fork too many, and that mine; an appetite too many, and
that mine; a plate and chair too many, and those mine; a somebody too
many, and that I!

What evenings, when the candles came, and I was expected to employ
myself, but, not daring to read an entertaining book, pored over some
hard-headed, harder-hearted treatise on arithmetic; when the tables of
weights and measures set themselves to tunes, as 'Rule Britannia', or
'Away with Melancholy'; when they wouldn't stand still to be learnt, but
would go threading my grandmother's needle through my unfortunate head,
in at one ear and out at the other! What yawns and dozes I lapsed into,
in spite of all my care; what starts I came out of concealed sleeps
with; what answers I never got, to little observations that I rarely
made; what a blank space I seemed, which everybody overlooked, and
yet was in everybody's way; what a heavy relief it was to hear Miss
Murdstone hail the first stroke of nine at night, and order me to bed!

Thus the holidays lagged away, until the morning came when Miss
Murdstone said: 'Here's the last day off!' and gave me the closing cup
of tea of the vacation.

I was not sorry to go. I had lapsed into a stupid state; but I was
recovering a little and looking forward to Steerforth, albeit Mr.
Creakle loomed behind him. Again Mr. Barkis appeared at the gate, and
again Miss Murdstone in her warning voice, said: 'Clara!' when my mother
bent over me, to bid me farewell.

I kissed her, and my baby brother, and was very sorry then; but not
sorry to go away, for the gulf between us was there, and the parting was
there, every day. And it is not so much the embrace she gave me, that
lives in my mind, though it was as fervent as could be, as what followed
the embrace.

I was in the carrier's cart when I heard her calling to me. I looked
out, and she stood at the garden-gate alone, holding her baby up in her
arms for me to see. It was cold still weather; and not a hair of her
head, nor a fold of her dress, was stirred, as she looked intently at
me, holding up her child.

So I lost her. So I saw her afterwards, in my sleep at school--a silent
presence near my bed--looking at me with the same intent face--holding
up her baby in her arms.


CHAPTER 9. I HAVE A MEMORABLE BIRTHDAY


I PASS over all that happened at school, until the anniversary of my
birthday came round in March. Except that Steerforth was more to be
admired than ever, I remember nothing. He was going away at the end of
the half-year, if not sooner, and was more spirited and independent than
before in my eyes, and therefore more engaging than before; but beyond
this I remember nothing. The great remembrance by which that time is
marked in my mind, seems to have swallowed up all lesser recollections,
and to exist alone.

It is even difficult for me to believe that there was a gap of full
two months between my return to Salem House and the arrival of that
birthday. I can only understand that the fact was so, because I know it
must have been so; otherwise I should feel convinced that there was no
interval, and that the one occasion trod upon the other's heels.

How well I recollect the kind of day it was! I smell the fog that hung
about the place; I see the hoar frost, ghostly, through it; I feel my
rimy hair fall clammy on my cheek; I look along the dim perspective of
the schoolroom, with a sputtering candle here and there to light up the
foggy morning, and the breath of the boys wreathing and smoking in the
raw cold as they blow upon their fingers, and tap their feet upon the
floor. It was after breakfast, and we had been summoned in from the
playground, when Mr. Sharp entered and said:

'David Copperfield is to go into the parlour.'

I expected a hamper from Peggotty, and brightened at the order. Some
of the boys about me put in their claim not to be forgotten in the
distribution of the good things, as I got out of my seat with great
alacrity.

'Don't hurry, David,' said Mr. Sharp. 'There's time enough, my boy,
don't hurry.'

I might have been surprised by the feeling tone in which he spoke, if I
had given it a thought; but I gave it none until afterwards. I hurried
away to the parlour; and there I found Mr. Creakle, sitting at his
breakfast with the cane and a newspaper before him, and Mrs. Creakle
with an opened letter in her hand. But no hamper.

'David Copperfield,' said Mrs. Creakle, leading me to a sofa, and
sitting down beside me. 'I want to speak to you very particularly. I
have something to tell you, my child.'

Mr. Creakle, at whom of course I looked, shook his head without looking
at me, and stopped up a sigh with a very large piece of buttered toast.

'You are too young to know how the world changes every day,' said Mrs.
Creakle, 'and how the people in it pass away. But we all have to learn
it, David; some of us when we are young, some of us when we are old,
some of us at all times of our lives.'

I looked at her earnestly.

'When you came away from home at the end of the vacation,' said Mrs.
Creakle, after a pause, 'were they all well?' After another pause, 'Was
your mama well?'

I trembled without distinctly knowing why, and still looked at her
earnestly, making no attempt to answer.

'Because,' said she, 'I grieve to tell you that I hear this morning your
mama is very ill.'

A mist rose between Mrs. Creakle and me, and her figure seemed to move
in it for an instant. Then I felt the burning tears run down my face,
and it was steady again.

'She is very dangerously ill,' she added.

I knew all now.

'She is dead.'

There was no need to tell me so. I had already broken out into a
desolate cry, and felt an orphan in the wide world.

She was very kind to me. She kept me there all day, and left me alone
sometimes; and I cried, and wore myself to sleep, and awoke and
cried again. When I could cry no more, I began to think; and then the
oppression on my breast was heaviest, and my grief a dull pain that
there was no ease for.

And yet my thoughts were idle; not intent on the calamity that weighed
upon my heart, but idly loitering near it. I thought of our house shut
up and hushed. I thought of the little baby, who, Mrs. Creakle said, had
been pining away for some time, and who, they believed, would die too. I
thought of my father's grave in the churchyard, by our house, and of my
mother lying there beneath the tree I knew so well. I stood upon a chair
when I was left alone, and looked into the glass to see how red my eyes
were, and how sorrowful my face. I considered, after some hours were
gone, if my tears were really hard to flow now, as they seemed to be,
what, in connexion with my loss, it would affect me most to think
of when I drew near home--for I was going home to the funeral. I am
sensible of having felt that a dignity attached to me among the rest of
the boys, and that I was important in my affliction.

If ever child were stricken with sincere grief, I was. But I remember
that this importance was a kind of satisfaction to me, when I walked in
the playground that afternoon while the boys were in school. When I
saw them glancing at me out of the windows, as they went up to their
classes, I felt distinguished, and looked more melancholy, and walked
slower. When school was over, and they came out and spoke to me, I felt
it rather good in myself not to be proud to any of them, and to take
exactly the same notice of them all, as before.

I was to go home next night; not by the mail, but by the heavy
night-coach, which was called the Farmer, and was principally used by
country-people travelling short intermediate distances upon the road. We
had no story-telling that evening, and Traddles insisted on lending me
his pillow. I don't know what good he thought it would do me, for I
had one of my own: but it was all he had to lend, poor fellow, except a
sheet of letter-paper full of skeletons; and that he gave me at parting,
as a soother of my sorrows and a contribution to my peace of mind.

I left Salem House upon the morrow afternoon. I little thought then that
I left it, never to return. We travelled very slowly all night, and
did not get into Yarmouth before nine or ten o'clock in the morning. I
looked out for Mr. Barkis, but he was not there; and instead of him a
fat, short-winded, merry-looking, little old man in black, with rusty
little bunches of ribbons at the knees of his breeches, black stockings,
and a broad-brimmed hat, came puffing up to the coach window, and said:

'Master Copperfield?'

'Yes, sir.'

'Will you come with me, young sir, if you please,' he said, opening the
door, 'and I shall have the pleasure of taking you home.'

I put my hand in his, wondering who he was, and we walked away to a
shop in a narrow street, on which was written OMER, DRAPER, TAILOR,
HABERDASHER, FUNERAL FURNISHER, &c. It was a close and stifling little
shop; full of all sorts of clothing, made and unmade, including
one window full of beaver-hats and bonnets. We went into a little
back-parlour behind the shop, where we found three young women at work
on a quantity of black materials, which were heaped upon the table,
and little bits and cuttings of which were littered all over the floor.
There was a good fire in the room, and a breathless smell of warm black
crape--I did not know what the smell was then, but I know now.

The three young women, who appeared to be very industrious and
comfortable, raised their heads to look at me, and then went on with
their work. Stitch, stitch, stitch. At the same time there came from
a workshop across a little yard outside the window, a regular sound
of hammering that kept a kind of tune: RAT--tat-tat, RAT--tat-tat,
RAT--tat-tat, without any variation.

'Well,' said my conductor to one of the three young women. 'How do you
get on, Minnie?'

'We shall be ready by the trying-on time,' she replied gaily, without
looking up. 'Don't you be afraid, father.'

Mr. Omer took off his broad-brimmed hat, and sat down and panted. He was
so fat that he was obliged to pant some time before he could say:

'That's right.'

'Father!' said Minnie, playfully. 'What a porpoise you do grow!'

'Well, I don't know how it is, my dear,' he replied, considering about
it. 'I am rather so.'

'You are such a comfortable man, you see,' said Minnie. 'You take things
so easy.'

'No use taking 'em otherwise, my dear,' said Mr. Omer.

'No, indeed,' returned his daughter. 'We are all pretty gay here, thank
Heaven! Ain't we, father?'

'I hope so, my dear,' said Mr. Omer. 'As I have got my breath now, I
think I'll measure this young scholar. Would you walk into the shop,
Master Copperfield?'

I preceded Mr. Omer, in compliance with his request; and after showing
me a roll of cloth which he said was extra super, and too good mourning
for anything short of parents, he took my various dimensions, and put
them down in a book. While he was recording them he called my attention
to his stock in trade, and to certain fashions which he said had 'just
come up', and to certain other fashions which he said had 'just gone
out'.

'And by that sort of thing we very often lose a little mint of money,'
said Mr. Omer. 'But fashions are like human beings. They come in, nobody
knows when, why, or how; and they go out, nobody knows when, why, or
how. Everything is like life, in my opinion, if you look at it in that
point of view.'

I was too sorrowful to discuss the question, which would possibly have
been beyond me under any circumstances; and Mr. Omer took me back into
the parlour, breathing with some difficulty on the way.

He then called down a little break-neck range of steps behind a door:
'Bring up that tea and bread-and-butter!' which, after some time,
during which I sat looking about me and thinking, and listening to the
stitching in the room and the tune that was being hammered across the
yard, appeared on a tray, and turned out to be for me.

'I have been acquainted with you,' said Mr. Omer, after watching me
for some minutes, during which I had not made much impression on the
breakfast, for the black things destroyed my appetite, 'I have been
acquainted with you a long time, my young friend.'

'Have you, sir?'

'All your life,' said Mr. Omer. 'I may say before it. I knew your
father before you. He was five foot nine and a half, and he lays in
five-and-twen-ty foot of ground.'

'RAT--tat-tat, RAT--tat-tat, RAT--tat-tat,' across the yard.

'He lays in five and twen-ty foot of ground, if he lays in a fraction,'
said Mr. Omer, pleasantly. 'It was either his request or her direction,
I forget which.'

'Do you know how my little brother is, sir?' I inquired.

Mr. Omer shook his head.

'RAT--tat-tat, RAT--tat-tat, RAT--tat-tat.'

'He is in his mother's arms,' said he.

'Oh, poor little fellow! Is he dead?'

'Don't mind it more than you can help,' said Mr. Omer. 'Yes. The baby's
dead.'

My wounds broke out afresh at this intelligence. I left the
scarcely-tasted breakfast, and went and rested my head on another table,
in a corner of the little room, which Minnie hastily cleared, lest I
should spot the mourning that was lying there with my tears. She was
a pretty, good-natured girl, and put my hair away from my eyes with a
soft, kind touch; but she was very cheerful at having nearly finished
her work and being in good time, and was so different from me!

Presently the tune left off, and a good-looking young fellow came across
the yard into the room. He had a hammer in his hand, and his mouth was
full of little nails, which he was obliged to take out before he could
speak.

'Well, Joram!' said Mr. Omer. 'How do you get on?'

'All right,' said Joram. 'Done, sir.'

Minnie coloured a little, and the other two girls smiled at one another.

'What! you were at it by candle-light last night, when I was at the
club, then? Were you?' said Mr. Omer, shutting up one eye.

'Yes,' said Joram. 'As you said we could make a little trip of it, and
go over together, if it was done, Minnie and me--and you.'

'Oh! I thought you were going to leave me out altogether,' said Mr.
Omer, laughing till he coughed.

'--As you was so good as to say that,' resumed the young man, 'why I
turned to with a will, you see. Will you give me your opinion of it?'

'I will,' said Mr. Omer, rising. 'My dear'; and he stopped and turned to
me: 'would you like to see your--'

'No, father,' Minnie interposed.

'I thought it might be agreeable, my dear,' said Mr. Omer. 'But perhaps
you're right.'

I can't say how I knew it was my dear, dear mother's coffin that they
went to look at. I had never heard one making; I had never seen one that
I know of.--but it came into my mind what the noise was, while it was
going on; and when the young man entered, I am sure I knew what he had
been doing.

The work being now finished, the two girls, whose names I had not heard,
brushed the shreds and threads from their dresses, and went into the
shop to put that to rights, and wait for customers. Minnie stayed behind
to fold up what they had made, and pack it in two baskets. This she did
upon her knees, humming a lively little tune the while. Joram, who I had
no doubt was her lover, came in and stole a kiss from her while she was
busy (he didn't appear to mind me, at all), and said her father was gone
for the chaise, and he must make haste and get himself ready. Then he
went out again; and then she put her thimble and scissors in her pocket,
and stuck a needle threaded with black thread neatly in the bosom of her
gown, and put on her outer clothing smartly, at a little glass behind
the door, in which I saw the reflection of her pleased face.

All this I observed, sitting at the table in the corner with my head
leaning on my hand, and my thoughts running on very different things.
The chaise soon came round to the front of the shop, and the baskets
being put in first, I was put in next, and those three followed. I
remember it as a kind of half chaise-cart, half pianoforte-van, painted
of a sombre colour, and drawn by a black horse with a long tail. There
was plenty of room for us all.

I do not think I have ever experienced so strange a feeling in my life
(I am wiser now, perhaps) as that of being with them, remembering how
they had been employed, and seeing them enjoy the ride. I was not angry
with them; I was more afraid of them, as if I were cast away among
creatures with whom I had no community of nature. They were very
cheerful. The old man sat in front to drive, and the two young people
sat behind him, and whenever he spoke to them leaned forward, the one on
one side of his chubby face and the other on the other, and made a great
deal of him. They would have talked to me too, but I held back, and
moped in my corner; scared by their love-making and hilarity, though
it was far from boisterous, and almost wondering that no judgement came
upon them for their hardness of heart.

So, when they stopped to bait the horse, and ate and drank and enjoyed
themselves, I could touch nothing that they touched, but kept my fast
unbroken. So, when we reached home, I dropped out of the chaise behind,
as quickly as possible, that I might not be in their company before
those solemn windows, looking blindly on me like closed eyes once
bright. And oh, how little need I had had to think what would move me to
tears when I came back--seeing the window of my mother's room, and next
it that which, in the better time, was mine!

I was in Peggotty's arms before I got to the door, and she took me into
the house. Her grief burst out when she first saw me; but she controlled
it soon, and spoke in whispers, and walked softly, as if the dead could
be disturbed. She had not been in bed, I found, for a long time. She
sat up at night still, and watched. As long as her poor dear pretty was
above the ground, she said, she would never desert her.

Mr. Murdstone took no heed of me when I went into the parlour where he
was, but sat by the fireside, weeping silently, and pondering in his
elbow-chair. Miss Murdstone, who was busy at her writing-desk, which
was covered with letters and papers, gave me her cold finger-nails, and
asked me, in an iron whisper, if I had been measured for my mourning.

I said: 'Yes.'

'And your shirts,' said Miss Murdstone; 'have you brought 'em home?'

'Yes, ma'am. I have brought home all my clothes.'

This was all the consolation that her firmness administered to me. I do
not doubt that she had a choice pleasure in exhibiting what she called
her self-command, and her firmness, and her strength of mind, and
her common sense, and the whole diabolical catalogue of her unamiable
qualities, on such an occasion. She was particularly proud of her turn
for business; and she showed it now in reducing everything to pen and
ink, and being moved by nothing. All the rest of that day, and from
morning to night afterwards, she sat at that desk, scratching composedly
with a hard pen, speaking in the same imperturbable whisper to
everybody; never relaxing a muscle of her face, or softening a tone of
her voice, or appearing with an atom of her dress astray.

Her brother took a book sometimes, but never read it that I saw. He
would open it and look at it as if he were reading, but would remain for
a whole hour without turning the leaf, and then put it down and walk to
and fro in the room. I used to sit with folded hands watching him, and
counting his footsteps, hour after hour. He very seldom spoke to her,
and never to me. He seemed to be the only restless thing, except the
clocks, in the whole motionless house.

In these days before the funeral, I saw but little of Peggotty, except
that, in passing up or down stairs, I always found her close to the room
where my mother and her baby lay, and except that she came to me every
night, and sat by my bed's head while I went to sleep. A day or
two before the burial--I think it was a day or two before, but I am
conscious of confusion in my mind about that heavy time, with nothing
to mark its progress--she took me into the room. I only recollect that
underneath some white covering on the bed, with a beautiful cleanliness
and freshness all around it, there seemed to me to lie embodied the
solemn stillness that was in the house; and that when she would have
turned the cover gently back, I cried: 'Oh no! oh no!' and held her
hand.

If the funeral had been yesterday, I could not recollect it better. The
very air of the best parlour, when I went in at the door, the bright
condition of the fire, the shining of the wine in the decanters, the
patterns of the glasses and plates, the faint sweet smell of cake, the
odour of Miss Murdstone's dress, and our black clothes. Mr. Chillip is
in the room, and comes to speak to me.

'And how is Master David?' he says, kindly.

I cannot tell him very well. I give him my hand, which he holds in his.

'Dear me!' says Mr. Chillip, meekly smiling, with something shining in
his eye. 'Our little friends grow up around us. They grow out of our
knowledge, ma'am?' This is to Miss Murdstone, who makes no reply.

'There is a great improvement here, ma'am?' says Mr. Chillip.

Miss Murdstone merely answers with a frown and a formal bend: Mr.
Chillip, discomfited, goes into a corner, keeping me with him, and opens
his mouth no more.

I remark this, because I remark everything that happens, not because
I care about myself, or have done since I came home. And now the bell
begins to sound, and Mr. Omer and another come to make us ready. As
Peggotty was wont to tell me, long ago, the followers of my father to
the same grave were made ready in the same room.

There are Mr. Murdstone, our neighbour Mr. Grayper, Mr. Chillip, and
I. When we go out to the door, the Bearers and their load are in the
garden; and they move before us down the path, and past the elms, and
through the gate, and into the churchyard, where I have so often heard
the birds sing on a summer morning.

We stand around the grave. The day seems different to me from every
other day, and the light not of the same colour--of a sadder colour.
Now there is a solemn hush, which we have brought from home with what is
resting in the mould; and while we stand bareheaded, I hear the voice
of the clergyman, sounding remote in the open air, and yet distinct and
plain, saying: 'I am the Resurrection and the Life, saith the Lord!'
Then I hear sobs; and, standing apart among the lookers-on, I see that
good and faithful servant, whom of all the people upon earth I love the
best, and unto whom my childish heart is certain that the Lord will one
day say: 'Well done.'

There are many faces that I know, among the little crowd; faces that I
knew in church, when mine was always wondering there; faces that first
saw my mother, when she came to the village in her youthful bloom. I do
not mind them--I mind nothing but my grief--and yet I see and know them
all; and even in the background, far away, see Minnie looking on, and
her eye glancing on her sweetheart, who is near me.

It is over, and the earth is filled in, and we turn to come away. Before
us stands our house, so pretty and unchanged, so linked in my mind with
the young idea of what is gone, that all my sorrow has been nothing to
the sorrow it calls forth. But they take me on; and Mr. Chillip talks to
me; and when we get home, puts some water to my lips; and when I ask his
leave to go up to my room, dismisses me with the gentleness of a woman.

All this, I say, is yesterday's event. Events of later date have floated
from me to the shore where all forgotten things will reappear, but this
stands like a high rock in the ocean.

I knew that Peggotty would come to me in my room. The Sabbath stillness
of the time (the day was so like Sunday! I have forgotten that) was
suited to us both. She sat down by my side upon my little bed; and
holding my hand, and sometimes putting it to her lips, and sometimes
smoothing it with hers, as she might have comforted my little brother,
told me, in her way, all that she had to tell concerning what had
happened.

'She was never well,' said Peggotty, 'for a long time. She was uncertain
in her mind, and not happy. When her baby was born, I thought at first
she would get better, but she was more delicate, and sunk a little every
day. She used to like to sit alone before her baby came, and then she
cried; but afterwards she used to sing to it--so soft, that I once
thought, when I heard her, it was like a voice up in the air, that was
rising away.

'I think she got to be more timid, and more frightened-like, of late;
and that a hard word was like a blow to her. But she was always the same
to me. She never changed to her foolish Peggotty, didn't my sweet girl.'

Here Peggotty stopped, and softly beat upon my hand a little while.

'The last time that I saw her like her own old self, was the night when
you came home, my dear. The day you went away, she said to me, "I never
shall see my pretty darling again. Something tells me so, that tells the
truth, I know."

'She tried to hold up after that; and many a time, when they told her
she was thoughtless and light-hearted, made believe to be so; but it was
all a bygone then. She never told her husband what she had told me--she
was afraid of saying it to anybody else--till one night, a little more
than a week before it happened, when she said to him: "My dear, I think
I am dying."

'"It's off my mind now, Peggotty," she told me, when I laid her in her
bed that night. "He will believe it more and more, poor fellow, every
day for a few days to come; and then it will be past. I am very tired.
If this is sleep, sit by me while I sleep: don't leave me. God bless
both my children! God protect and keep my fatherless boy!"

'I never left her afterwards,' said Peggotty. 'She often talked to them
two downstairs--for she loved them; she couldn't bear not to love anyone
who was about her--but when they went away from her bed-side, she always
turned to me, as if there was rest where Peggotty was, and never fell
asleep in any other way.

'On the last night, in the evening, she kissed me, and said: "If my baby
should die too, Peggotty, please let them lay him in my arms, and bury
us together." (It was done; for the poor lamb lived but a day beyond
her.) "Let my dearest boy go with us to our resting-place," she said,
"and tell him that his mother, when she lay here, blessed him not once,
but a thousand times."'

Another silence followed this, and another gentle beating on my hand.

'It was pretty far in the night,' said Peggotty, 'when she asked me for
some drink; and when she had taken it, gave me such a patient smile, the
dear!--so beautiful!

'Daybreak had come, and the sun was rising, when she said to me, how
kind and considerate Mr. Copperfield had always been to her, and how
he had borne with her, and told her, when she doubted herself, that
a loving heart was better and stronger than wisdom, and that he was a
happy man in hers. "Peggotty, my dear," she said then, "put me nearer to
you," for she was very weak. "Lay your good arm underneath my neck," she
said, "and turn me to you, for your face is going far off, and I want it
to be near." I put it as she asked; and oh Davy! the time had come when
my first parting words to you were true--when she was glad to lay her
poor head on her stupid cross old Peggotty's arm--and she died like a
child that had gone to sleep!'


Thus ended Peggotty's narration. From the moment of my knowing of the
death of my mother, the idea of her as she had been of late had vanished
from me. I remembered her, from that instant, only as the young mother
of my earliest impressions, who had been used to wind her bright curls
round and round her finger, and to dance with me at twilight in the
parlour. What Peggotty had told me now, was so far from bringing me back
to the later period, that it rooted the earlier image in my mind. It may
be curious, but it is true. In her death she winged her way back to her
calm untroubled youth, and cancelled all the rest.

The mother who lay in the grave, was the mother of my infancy; the
little creature in her arms, was myself, as I had once been, hushed for
ever on her bosom.


CHAPTER 10. I BECOME NEGLECTED, AND AM PROVIDED FOR


The first act of business Miss Murdstone performed when the day of the
solemnity was over, and light was freely admitted into the house, was
to give Peggotty a month's warning. Much as Peggotty would have disliked
such a service, I believe she would have retained it, for my sake, in
preference to the best upon earth. She told me we must part, and told me
why; and we condoled with one another, in all sincerity.

As to me or my future, not a word was said, or a step taken. Happy
they would have been, I dare say, if they could have dismissed me at a
month's warning too. I mustered courage once, to ask Miss Murdstone when
I was going back to school; and she answered dryly, she believed I was
not going back at all. I was told nothing more. I was very anxious to
know what was going to be done with me, and so was Peggotty; but neither
she nor I could pick up any information on the subject.

There was one change in my condition, which, while it relieved me of
a great deal of present uneasiness, might have made me, if I had been
capable of considering it closely, yet more uncomfortable about the
future. It was this. The constraint that had been put upon me, was quite
abandoned. I was so far from being required to keep my dull post in
the parlour, that on several occasions, when I took my seat there, Miss
Murdstone frowned to me to go away. I was so far from being warned off
from Peggotty's society, that, provided I was not in Mr. Murdstone's, I
was never sought out or inquired for. At first I was in daily dread of
his taking my education in hand again, or of Miss Murdstone's
devoting herself to it; but I soon began to think that such fears were
groundless, and that all I had to anticipate was neglect.

I do not conceive that this discovery gave me much pain then. I was
still giddy with the shock of my mother's death, and in a kind of
stunned state as to all tributary things. I can recollect, indeed, to
have speculated, at odd times, on the possibility of my not being taught
any more, or cared for any more; and growing up to be a shabby, moody
man, lounging an idle life away, about the village; as well as on the
feasibility of my getting rid of this picture by going away somewhere,
like the hero in a story, to seek my fortune: but these were transient
visions, daydreams I sat looking at sometimes, as if they were faintly
painted or written on the wall of my room, and which, as they melted
away, left the wall blank again.

'Peggotty,' I said in a thoughtful whisper, one evening, when I was
warming my hands at the kitchen fire, 'Mr. Murdstone likes me less than
he used to. He never liked me much, Peggotty; but he would rather not
even see me now, if he can help it.'

'Perhaps it's his sorrow,' said Peggotty, stroking my hair.

'I am sure, Peggotty, I am sorry too. If I believed it was his sorrow,
I should not think of it at all. But it's not that; oh, no, it's not
that.'

'How do you know it's not that?' said Peggotty, after a silence.

'Oh, his sorrow is another and quite a different thing. He is sorry at
this moment, sitting by the fireside with Miss Murdstone; but if I was
to go in, Peggotty, he would be something besides.'

'What would he be?' said Peggotty.

'Angry,' I answered, with an involuntary imitation of his dark frown.
'If he was only sorry, he wouldn't look at me as he does. I am only
sorry, and it makes me feel kinder.'

Peggotty said nothing for a little while; and I warmed my hands, as
silent as she.

'Davy,' she said at length.

'Yes, Peggotty?' 'I have tried, my dear, all ways I could think of--all
the ways there are, and all the ways there ain't, in short--to get a
suitable service here, in Blunderstone; but there's no such a thing, my
love.'

'And what do you mean to do, Peggotty,' says I, wistfully. 'Do you mean
to go and seek your fortune?'

'I expect I shall be forced to go to Yarmouth,' replied Peggotty, 'and
live there.'

'You might have gone farther off,' I said, brightening a little, 'and
been as bad as lost. I shall see you sometimes, my dear old Peggotty,
there. You won't be quite at the other end of the world, will you?'

'Contrary ways, please God!' cried Peggotty, with great animation. 'As
long as you are here, my pet, I shall come over every week of my life to
see you. One day, every week of my life!'

I felt a great weight taken off my mind by this promise: but even this
was not all, for Peggotty went on to say:

'I'm a-going, Davy, you see, to my brother's, first, for another
fortnight's visit--just till I have had time to look about me, and
get to be something like myself again. Now, I have been thinking that
perhaps, as they don't want you here at present, you might be let to go
along with me.'

If anything, short of being in a different relation to every one about
me, Peggotty excepted, could have given me a sense of pleasure at that
time, it would have been this project of all others. The idea of being
again surrounded by those honest faces, shining welcome on me; of
renewing the peacefulness of the sweet Sunday morning, when the bells
were ringing, the stones dropping in the water, and the shadowy ships
breaking through the mist; of roaming up and down with little Em'ly,
telling her my troubles, and finding charms against them in the shells
and pebbles on the beach; made a calm in my heart. It was ruffled next
moment, to be sure, by a doubt of Miss Murdstone's giving her consent;
but even that was set at rest soon, for she came out to take an evening
grope in the store-closet while we were yet in conversation, and
Peggotty, with a boldness that amazed me, broached the topic on the
spot.

'The boy will be idle there,' said Miss Murdstone, looking into a
pickle-jar, 'and idleness is the root of all evil. But, to be sure, he
would be idle here--or anywhere, in my opinion.'

Peggotty had an angry answer ready, I could see; but she swallowed it
for my sake, and remained silent.

'Humph!' said Miss Murdstone, still keeping her eye on the pickles;
'it is of more importance than anything else--it is of paramount
importance--that my brother should not be disturbed or made
uncomfortable. I suppose I had better say yes.'

I thanked her, without making any demonstration of joy, lest it should
induce her to withdraw her assent. Nor could I help thinking this a
prudent course, since she looked at me out of the pickle-jar, with
as great an access of sourness as if her black eyes had absorbed its
contents. However, the permission was given, and was never retracted;
for when the month was out, Peggotty and I were ready to depart.

Mr. Barkis came into the house for Peggotty's boxes. I had never known
him to pass the garden-gate before, but on this occasion he came into
the house. And he gave me a look as he shouldered the largest box and
went out, which I thought had meaning in it, if meaning could ever be
said to find its way into Mr. Barkis's visage.

Peggotty was naturally in low spirits at leaving what had been her home
so many years, and where the two strong attachments of her life--for
my mother and myself--had been formed. She had been walking in the
churchyard, too, very early; and she got into the cart, and sat in it
with her handkerchief at her eyes.

So long as she remained in this condition, Mr. Barkis gave no sign
of life whatever. He sat in his usual place and attitude like a great
stuffed figure. But when she began to look about her, and to speak to
me, he nodded his head and grinned several times. I have not the least
notion at whom, or what he meant by it.

'It's a beautiful day, Mr. Barkis!' I said, as an act of politeness.

'It ain't bad,' said Mr. Barkis, who generally qualified his speech, and
rarely committed himself.

'Peggotty is quite comfortable now, Mr. Barkis,' I remarked, for his
satisfaction.

'Is she, though?' said Mr. Barkis.

After reflecting about it, with a sagacious air, Mr. Barkis eyed her,
and said:

'ARE you pretty comfortable?'

Peggotty laughed, and answered in the affirmative.

'But really and truly, you know. Are you?' growled Mr. Barkis, sliding
nearer to her on the seat, and nudging her with his elbow. 'Are you?
Really and truly pretty comfortable? Are you? Eh?'

At each of these inquiries Mr. Barkis shuffled nearer to her, and gave
her another nudge; so that at last we were all crowded together in the
left-hand corner of the cart, and I was so squeezed that I could hardly
bear it.

Peggotty calling his attention to my sufferings, Mr. Barkis gave me a
little more room at once, and got away by degrees. But I could not help
observing that he seemed to think he had hit upon a wonderful expedient
for expressing himself in a neat, agreeable, and pointed manner, without
the inconvenience of inventing conversation. He manifestly chuckled over
it for some time. By and by he turned to Peggotty again, and repeating,
'Are you pretty comfortable though?' bore down upon us as before, until
the breath was nearly edged out of my body. By and by he made another
descent upon us with the same inquiry, and the same result. At length,
I got up whenever I saw him coming, and standing on the foot-board,
pretended to look at the prospect; after which I did very well.

He was so polite as to stop at a public-house, expressly on our account,
and entertain us with broiled mutton and beer. Even when Peggotty was
in the act of drinking, he was seized with one of those approaches, and
almost choked her. But as we drew nearer to the end of our journey, he
had more to do and less time for gallantry; and when we got on Yarmouth
pavement, we were all too much shaken and jolted, I apprehend, to have
any leisure for anything else.

Mr. Peggotty and Ham waited for us at the old place. They received me
and Peggotty in an affectionate manner, and shook hands with Mr. Barkis,
who, with his hat on the very back of his head, and a shame-faced leer
upon his countenance, and pervading his very legs, presented but a
vacant appearance, I thought. They each took one of Peggotty's trunks,
and we were going away, when Mr. Barkis solemnly made a sign to me with
his forefinger to come under an archway.

'I say,' growled Mr. Barkis, 'it was all right.'

I looked up into his face, and answered, with an attempt to be very
profound: 'Oh!'

'It didn't come to a end there,' said Mr. Barkis, nodding
confidentially. 'It was all right.'

Again I answered, 'Oh!'

'You know who was willin',' said my friend. 'It was Barkis, and Barkis
only.'

I nodded assent.

'It's all right,' said Mr. Barkis, shaking hands; 'I'm a friend of
your'n. You made it all right, first. It's all right.'

In his attempts to be particularly lucid, Mr. Barkis was so extremely
mysterious, that I might have stood looking in his face for an hour, and
most assuredly should have got as much information out of it as out
of the face of a clock that had stopped, but for Peggotty's calling me
away. As we were going along, she asked me what he had said; and I told
her he had said it was all right.

'Like his impudence,' said Peggotty, 'but I don't mind that! Davy dear,
what should you think if I was to think of being married?'

'Why--I suppose you would like me as much then, Peggotty, as you do
now?' I returned, after a little consideration.

Greatly to the astonishment of the passengers in the street, as well as
of her relations going on before, the good soul was obliged to stop and
embrace me on the spot, with many protestations of her unalterable love.

'Tell me what should you say, darling?' she asked again, when this was
over, and we were walking on.

'If you were thinking of being married--to Mr. Barkis, Peggotty?'

'Yes,' said Peggotty.

'I should think it would be a very good thing. For then you know,
Peggotty, you would always have the horse and cart to bring you over to
see me, and could come for nothing, and be sure of coming.'

'The sense of the dear!' cried Peggotty. 'What I have been thinking
of, this month back! Yes, my precious; and I think I should be more
independent altogether, you see; let alone my working with a better
heart in my own house, than I could in anybody else's now. I don't know
what I might be fit for, now, as a servant to a stranger. And I shall be
always near my pretty's resting-place,' said Peggotty, musing, 'and be
able to see it when I like; and when I lie down to rest, I may be laid
not far off from my darling girl!'

We neither of us said anything for a little while.

'But I wouldn't so much as give it another thought,' said Peggotty,
cheerily 'if my Davy was anyways against it--not if I had been asked in
church thirty times three times over, and was wearing out the ring in my
pocket.'

'Look at me, Peggotty,' I replied; 'and see if I am not really glad, and
don't truly wish it!' As indeed I did, with all my heart.

'Well, my life,' said Peggotty, giving me a squeeze, 'I have thought of
it night and day, every way I can, and I hope the right way; but I'll
think of it again, and speak to my brother about it, and in the meantime
we'll keep it to ourselves, Davy, you and me. Barkis is a good plain
creature,' said Peggotty, 'and if I tried to do my duty by him, I think
it would be my fault if I wasn't--if I wasn't pretty comfortable,'
said Peggotty, laughing heartily. This quotation from Mr. Barkis was
so appropriate, and tickled us both so much, that we laughed again and
again, and were quite in a pleasant humour when we came within view of
Mr. Peggotty's cottage.

It looked just the same, except that it may, perhaps, have shrunk a
little in my eyes; and Mrs. Gummidge was waiting at the door as if she
had stood there ever since. All within was the same, down to the seaweed
in the blue mug in my bedroom. I went into the out-house to look about
me; and the very same lobsters, crabs, and crawfish possessed by the
same desire to pinch the world in general, appeared to be in the same
state of conglomeration in the same old corner.

But there was no little Em'ly to be seen, so I asked Mr. Peggotty where
she was.

'She's at school, sir,' said Mr. Peggotty, wiping the heat consequent
on the porterage of Peggotty's box from his forehead; 'she'll be home,'
looking at the Dutch clock, 'in from twenty minutes to half-an-hour's
time. We all on us feel the loss of her, bless ye!'

Mrs. Gummidge moaned.

'Cheer up, Mawther!' cried Mr. Peggotty.

'I feel it more than anybody else,' said Mrs. Gummidge; 'I'm a lone
lorn creetur', and she used to be a'most the only thing that didn't go
contrary with me.'

Mrs. Gummidge, whimpering and shaking her head, applied herself to
blowing the fire. Mr. Peggotty, looking round upon us while she was so
engaged, said in a low voice, which he shaded with his hand: 'The old
'un!' From this I rightly conjectured that no improvement had taken
place since my last visit in the state of Mrs. Gummidge's spirits.

Now, the whole place was, or it should have been, quite as delightful
a place as ever; and yet it did not impress me in the same way. I felt
rather disappointed with it. Perhaps it was because little Em'ly was
not at home. I knew the way by which she would come, and presently found
myself strolling along the path to meet her.

A figure appeared in the distance before long, and I soon knew it to be
Em'ly, who was a little creature still in stature, though she was grown.
But when she drew nearer, and I saw her blue eyes looking bluer, and her
dimpled face looking brighter, and her whole self prettier and gayer, a
curious feeling came over me that made me pretend not to know her, and
pass by as if I were looking at something a long way off. I have done
such a thing since in later life, or I am mistaken.

Little Em'ly didn't care a bit. She saw me well enough; but instead of
turning round and calling after me, ran away laughing. This obliged me
to run after her, and she ran so fast that we were very near the cottage
before I caught her.

'Oh, it's you, is it?' said little Em'ly.

'Why, you knew who it was, Em'ly,' said I.

'And didn't YOU know who it was?' said Em'ly. I was going to kiss her,
but she covered her cherry lips with her hands, and said she wasn't a
baby now, and ran away, laughing more than ever, into the house.

She seemed to delight in teasing me, which was a change in her I
wondered at very much. The tea table was ready, and our little locker
was put out in its old place, but instead of coming to sit by me, she
went and bestowed her company upon that grumbling Mrs. Gummidge: and on
Mr. Peggotty's inquiring why, rumpled her hair all over her face to hide
it, and could do nothing but laugh.

'A little puss, it is!' said Mr. Peggotty, patting her with his great
hand.

'So sh' is! so sh' is!' cried Ham. 'Mas'r Davy bor', so sh' is!' and he
sat and chuckled at her for some time, in a state of mingled admiration
and delight, that made his face a burning red.

Little Em'ly was spoiled by them all, in fact; and by no one more than
Mr. Peggotty himself, whom she could have coaxed into anything, by
only going and laying her cheek against his rough whisker. That was my
opinion, at least, when I saw her do it; and I held Mr. Peggotty to be
thoroughly in the right. But she was so affectionate and sweet-natured,
and had such a pleasant manner of being both sly and shy at once, that
she captivated me more than ever.

She was tender-hearted, too; for when, as we sat round the fire after
tea, an allusion was made by Mr. Peggotty over his pipe to the loss
I had sustained, the tears stood in her eyes, and she looked at me so
kindly across the table, that I felt quite thankful to her.

'Ah!' said Mr. Peggotty, taking up her curls, and running them over his
hand like water, 'here's another orphan, you see, sir. And here,' said
Mr. Peggotty, giving Ham a backhanded knock in the chest, 'is another of
'em, though he don't look much like it.'

'If I had you for my guardian, Mr. Peggotty,' said I, shaking my head,
'I don't think I should FEEL much like it.'

'Well said, Mas'r Davy bor'!' cried Ham, in an ecstasy. 'Hoorah! Well
said! Nor more you wouldn't! Hor! Hor!'--Here he returned Mr. Peggotty's
back-hander, and little Em'ly got up and kissed Mr. Peggotty. 'And how's
your friend, sir?' said Mr. Peggotty to me.

'Steerforth?' said I.

'That's the name!' cried Mr. Peggotty, turning to Ham. 'I knowed it was
something in our way.'

'You said it was Rudderford,' observed Ham, laughing.

'Well!' retorted Mr. Peggotty. 'And ye steer with a rudder, don't ye? It
ain't fur off. How is he, sir?'

'He was very well indeed when I came away, Mr. Peggotty.'

'There's a friend!' said Mr. Peggotty, stretching out his pipe. 'There's
a friend, if you talk of friends! Why, Lord love my heart alive, if it
ain't a treat to look at him!'

'He is very handsome, is he not?' said I, my heart warming with this
praise.

'Handsome!' cried Mr. Peggotty. 'He stands up to you like--like a--why I
don't know what he don't stand up to you like. He's so bold!'

'Yes! That's just his character,' said I. 'He's as brave as a lion, and
you can't think how frank he is, Mr. Peggotty.'

'And I do suppose, now,' said Mr. Peggotty, looking at me through the
smoke of his pipe, 'that in the way of book-larning he'd take the wind
out of a'most anything.'

'Yes,' said I, delighted; 'he knows everything. He is astonishingly
clever.'

'There's a friend!' murmured Mr. Peggotty, with a grave toss of his
head.

'Nothing seems to cost him any trouble,' said I. 'He knows a task if he
only looks at it. He is the best cricketer you ever saw. He will give
you almost as many men as you like at draughts, and beat you easily.'

Mr. Peggotty gave his head another toss, as much as to say: 'Of course
he will.'

'He is such a speaker,' I pursued, 'that he can win anybody over; and I
don't know what you'd say if you were to hear him sing, Mr. Peggotty.'

Mr. Peggotty gave his head another toss, as much as to say: 'I have no
doubt of it.'

'Then, he's such a generous, fine, noble fellow,' said I, quite carried
away by my favourite theme, 'that it's hardly possible to give him as
much praise as he deserves. I am sure I can never feel thankful enough
for the generosity with which he has protected me, so much younger and
lower in the school than himself.'

I was running on, very fast indeed, when my eyes rested on little
Em'ly's face, which was bent forward over the table, listening with the
deepest attention, her breath held, her blue eyes sparkling like jewels,
and the colour mantling in her cheeks. She looked so extraordinarily
earnest and pretty, that I stopped in a sort of wonder; and they all
observed her at the same time, for as I stopped, they laughed and looked
at her.

'Em'ly is like me,' said Peggotty, 'and would like to see him.'

Em'ly was confused by our all observing her, and hung down her head,
and her face was covered with blushes. Glancing up presently through her
stray curls, and seeing that we were all looking at her still (I am sure
I, for one, could have looked at her for hours), she ran away, and kept
away till it was nearly bedtime.

I lay down in the old little bed in the stern of the boat, and the wind
came moaning on across the flat as it had done before. But I could not
help fancying, now, that it moaned of those who were gone; and instead
of thinking that the sea might rise in the night and float the boat
away, I thought of the sea that had risen, since I last heard those
sounds, and drowned my happy home. I recollect, as the wind and water
began to sound fainter in my ears, putting a short clause into my
prayers, petitioning that I might grow up to marry little Em'ly, and so
dropping lovingly asleep.

The days passed pretty much as they had passed before, except--it was
a great exception--that little Em'ly and I seldom wandered on the beach
now. She had tasks to learn, and needle-work to do; and was absent
during a great part of each day. But I felt that we should not have had
those old wanderings, even if it had been otherwise. Wild and full of
childish whims as Em'ly was, she was more of a little woman than I
had supposed. She seemed to have got a great distance away from me,
in little more than a year. She liked me, but she laughed at me, and
tormented me; and when I went to meet her, stole home another way, and
was laughing at the door when I came back, disappointed. The best times
were when she sat quietly at work in the doorway, and I sat on the
wooden step at her feet, reading to her. It seems to me, at this
hour, that I have never seen such sunlight as on those bright April
afternoons; that I have never seen such a sunny little figure as I used
to see, sitting in the doorway of the old boat; that I have never beheld
such sky, such water, such glorified ships sailing away into golden air.

On the very first evening after our arrival, Mr. Barkis appeared in an
exceedingly vacant and awkward condition, and with a bundle of oranges
tied up in a handkerchief. As he made no allusion of any kind to this
property, he was supposed to have left it behind him by accident when
he went away; until Ham, running after him to restore it, came back with
the information that it was intended for Peggotty. After that occasion
he appeared every evening at exactly the same hour, and always with a
little bundle, to which he never alluded, and which he regularly put
behind the door and left there. These offerings of affection were of a
most various and eccentric description. Among them I remember a double
set of pigs' trotters, a huge pin-cushion, half a bushel or so of
apples, a pair of jet earrings, some Spanish onions, a box of dominoes,
a canary bird and cage, and a leg of pickled pork.

Mr. Barkis's wooing, as I remember it, was altogether of a peculiar
kind. He very seldom said anything; but would sit by the fire in much
the same attitude as he sat in his cart, and stare heavily at Peggotty,
who was opposite. One night, being, as I suppose, inspired by love, he
made a dart at the bit of wax-candle she kept for her thread, and put
it in his waistcoat-pocket and carried it off. After that, his great
delight was to produce it when it was wanted, sticking to the lining of
his pocket, in a partially melted state, and pocket it again when it was
done with. He seemed to enjoy himself very much, and not to feel at all
called upon to talk. Even when he took Peggotty out for a walk on the
flats, he had no uneasiness on that head, I believe; contenting himself
with now and then asking her if she was pretty comfortable; and I
remember that sometimes, after he was gone, Peggotty would throw her
apron over her face, and laugh for half-an-hour. Indeed, we were
all more or less amused, except that miserable Mrs. Gummidge, whose
courtship would appear to have been of an exactly parallel nature, she
was so continually reminded by these transactions of the old one.

At length, when the term of my visit was nearly expired, it was given
out that Peggotty and Mr. Barkis were going to make a day's holiday
together, and that little Em'ly and I were to accompany them. I had but
a broken sleep the night before, in anticipation of the pleasure of
a whole day with Em'ly. We were all astir betimes in the morning; and
while we were yet at breakfast, Mr. Barkis appeared in the distance,
driving a chaise-cart towards the object of his affections.

Peggotty was dressed as usual, in her neat and quiet mourning; but Mr.
Barkis bloomed in a new blue coat, of which the tailor had given him
such good measure, that the cuffs would have rendered gloves unnecessary
in the coldest weather, while the collar was so high that it pushed his
hair up on end on the top of his head. His bright buttons, too, were
of the largest size. Rendered complete by drab pantaloons and a buff
waistcoat, I thought Mr. Barkis a phenomenon of respectability.

When we were all in a bustle outside the door, I found that Mr. Peggotty
was prepared with an old shoe, which was to be thrown after us for luck,
and which he offered to Mrs. Gummidge for that purpose.

'No. It had better be done by somebody else, Dan'l,' said Mrs. Gummidge.
'I'm a lone lorn creetur' myself, and everythink that reminds me of
creetur's that ain't lone and lorn, goes contrary with me.'

'Come, old gal!' cried Mr. Peggotty. 'Take and heave it.'

'No, Dan'l,' returned Mrs. Gummidge, whimpering and shaking her head.
'If I felt less, I could do more. You don't feel like me, Dan'l; thinks
don't go contrary with you, nor you with them; you had better do it
yourself.'

But here Peggotty, who had been going about from one to another in a
hurried way, kissing everybody, called out from the cart, in which we
all were by this time (Em'ly and I on two little chairs, side by side),
that Mrs. Gummidge must do it. So Mrs. Gummidge did it; and, I am sorry
to relate, cast a damp upon the festive character of our departure, by
immediately bursting into tears, and sinking subdued into the arms of
Ham, with the declaration that she knowed she was a burden, and had
better be carried to the House at once. Which I really thought was a
sensible idea, that Ham might have acted on.

Away we went, however, on our holiday excursion; and the first thing
we did was to stop at a church, where Mr. Barkis tied the horse to some
rails, and went in with Peggotty, leaving little Em'ly and me alone in
the chaise. I took that occasion to put my arm round Em'ly's waist, and
propose that as I was going away so very soon now, we should determine
to be very affectionate to one another, and very happy, all day. Little
Em'ly consenting, and allowing me to kiss her, I became desperate;
informing her, I recollect, that I never could love another, and that
I was prepared to shed the blood of anybody who should aspire to her
affections.

How merry little Em'ly made herself about it! With what a demure
assumption of being immensely older and wiser than I, the fairy little
woman said I was 'a silly boy'; and then laughed so charmingly that
I forgot the pain of being called by that disparaging name, in the
pleasure of looking at her.

Mr. Barkis and Peggotty were a good while in the church, but came out at
last, and then we drove away into the country. As we were going along,
Mr. Barkis turned to me, and said, with a wink,--by the by, I should
hardly have thought, before, that he could wink:

'What name was it as I wrote up in the cart?'

'Clara Peggotty,' I answered.

'What name would it be as I should write up now, if there was a tilt
here?'

'Clara Peggotty, again?' I suggested.

'Clara Peggotty BARKIS!' he returned, and burst into a roar of laughter
that shook the chaise.

In a word, they were married, and had gone into the church for no other
purpose. Peggotty was resolved that it should be quietly done; and
the clerk had given her away, and there had been no witnesses of the
ceremony. She was a little confused when Mr. Barkis made this abrupt
announcement of their union, and could not hug me enough in token of her
unimpaired affection; but she soon became herself again, and said she
was very glad it was over.

We drove to a little inn in a by-road, where we were expected, and
where we had a very comfortable dinner, and passed the day with great
satisfaction. If Peggotty had been married every day for the last ten
years, she could hardly have been more at her ease about it; it made no
sort of difference in her: she was just the same as ever, and went
out for a stroll with little Em'ly and me before tea, while Mr. Barkis
philosophically smoked his pipe, and enjoyed himself, I suppose, with
the contemplation of his happiness. If so, it sharpened his appetite;
for I distinctly call to mind that, although he had eaten a good deal of
pork and greens at dinner, and had finished off with a fowl or two, he
was obliged to have cold boiled bacon for tea, and disposed of a large
quantity without any emotion.

I have often thought, since, what an odd, innocent, out-of-the-way kind
of wedding it must have been! We got into the chaise again soon after
dark, and drove cosily back, looking up at the stars, and talking about
them. I was their chief exponent, and opened Mr. Barkis's mind to
an amazing extent. I told him all I knew, but he would have believed
anything I might have taken it into my head to impart to him; for he
had a profound veneration for my abilities, and informed his wife in my
hearing, on that very occasion, that I was 'a young Roeshus'--by which I
think he meant prodigy.

When we had exhausted the subject of the stars, or rather when I had
exhausted the mental faculties of Mr. Barkis, little Em'ly and I made a
cloak of an old wrapper, and sat under it for the rest of the journey.
Ah, how I loved her! What happiness (I thought) if we were married,
and were going away anywhere to live among the trees and in the fields,
never growing older, never growing wiser, children ever, rambling hand
in hand through sunshine and among flowery meadows, laying down our
heads on moss at night, in a sweet sleep of purity and peace, and buried
by the birds when we were dead! Some such picture, with no real world in
it, bright with the light of our innocence, and vague as the stars afar
off, was in my mind all the way. I am glad to think there were two such
guileless hearts at Peggotty's marriage as little Em'ly's and mine. I
am glad to think the Loves and Graces took such airy forms in its homely
procession.

Well, we came to the old boat again in good time at night; and there
Mr. and Mrs. Barkis bade us good-bye, and drove away snugly to their
own home. I felt then, for the first time, that I had lost Peggotty. I
should have gone to bed with a sore heart indeed under any other roof
but that which sheltered little Em'ly's head.

Mr. Peggotty and Ham knew what was in my thoughts as well as I did, and
were ready with some supper and their hospitable faces to drive it away.
Little Em'ly came and sat beside me on the locker for the only time in
all that visit; and it was altogether a wonderful close to a wonderful
day.

It was a night tide; and soon after we went to bed, Mr. Peggotty and Ham
went out to fish. I felt very brave at being left alone in the solitary
house, the protector of Em'ly and Mrs. Gummidge, and only wished that
a lion or a serpent, or any ill-disposed monster, would make an attack
upon us, that I might destroy him, and cover myself with glory. But as
nothing of the sort happened to be walking about on Yarmouth flats that
night, I provided the best substitute I could by dreaming of dragons
until morning.

With morning came Peggotty; who called to me, as usual, under my window
as if Mr. Barkis the carrier had been from first to last a dream too.
After breakfast she took me to her own home, and a beautiful little
home it was. Of all the moveables in it, I must have been impressed by
a certain old bureau of some dark wood in the parlour (the tile-floored
kitchen was the general sitting-room), with a retreating top which
opened, let down, and became a desk, within which was a large quarto
edition of Foxe's Book of Martyrs. This precious volume, of which I do
not recollect one word, I immediately discovered and immediately applied
myself to; and I never visited the house afterwards, but I kneeled on
a chair, opened the casket where this gem was enshrined, spread my arms
over the desk, and fell to devouring the book afresh. I was chiefly
edified, I am afraid, by the pictures, which were numerous, and
represented all kinds of dismal horrors; but the Martyrs and Peggotty's
house have been inseparable in my mind ever since, and are now.

I took leave of Mr. Peggotty, and Ham, and Mrs. Gummidge, and little
Em'ly, that day; and passed the night at Peggotty's, in a little room
in the roof (with the Crocodile Book on a shelf by the bed's head) which
was to be always mine, Peggotty said, and should always be kept for me
in exactly the same state.

'Young or old, Davy dear, as long as I am alive and have this house over
my head,' said Peggotty, 'you shall find it as if I expected you here
directly minute. I shall keep it every day, as I used to keep your old
little room, my darling; and if you was to go to China, you might think
of it as being kept just the same, all the time you were away.'

I felt the truth and constancy of my dear old nurse, with all my heart,
and thanked her as well as I could. That was not very well, for she
spoke to me thus, with her arms round my neck, in the morning, and I was
going home in the morning, and I went home in the morning, with herself
and Mr. Barkis in the cart. They left me at the gate, not easily or
lightly; and it was a strange sight to me to see the cart go on, taking
Peggotty away, and leaving me under the old elm-trees looking at the
house, in which there was no face to look on mine with love or liking
any more.

And now I fell into a state of neglect, which I cannot look back upon
without compassion. I fell at once into a solitary condition,--apart
from all friendly notice, apart from the society of all other boys of
my own age, apart from all companionship but my own spiritless
thoughts,--which seems to cast its gloom upon this paper as I write.

What would I have given, to have been sent to the hardest school that
ever was kept!--to have been taught something, anyhow, anywhere! No
such hope dawned upon me. They disliked me; and they sullenly, sternly,
steadily, overlooked me. I think Mr. Murdstone's means were straitened
at about this time; but it is little to the purpose. He could not bear
me; and in putting me from him he tried, as I believe, to put away the
notion that I had any claim upon him--and succeeded.

I was not actively ill-used. I was not beaten, or starved; but the wrong
that was done to me had no intervals of relenting, and was done in a
systematic, passionless manner. Day after day, week after week, month
after month, I was coldly neglected. I wonder sometimes, when I think
of it, what they would have done if I had been taken with an illness;
whether I should have lain down in my lonely room, and languished
through it in my usual solitary way, or whether anybody would have
helped me out.

When Mr. and Miss Murdstone were at home, I took my meals with them; in
their absence, I ate and drank by myself. At all times I lounged about
the house and neighbourhood quite disregarded, except that they were
jealous of my making any friends: thinking, perhaps, that if I did, I
might complain to someone. For this reason, though Mr. Chillip often
asked me to go and see him (he was a widower, having, some years before
that, lost a little small light-haired wife, whom I can just remember
connecting in my own thoughts with a pale tortoise-shell cat), it was
but seldom that I enjoyed the happiness of passing an afternoon in his
closet of a surgery; reading some book that was new to me, with
the smell of the whole Pharmacopoeia coming up my nose, or pounding
something in a mortar under his mild directions.

For the same reason, added no doubt to the old dislike of her, I was
seldom allowed to visit Peggotty. Faithful to her promise, she either
came to see me, or met me somewhere near, once every week, and never
empty-handed; but many and bitter were the disappointments I had, in
being refused permission to pay a visit to her at her house. Some few
times, however, at long intervals, I was allowed to go there; and then
I found out that Mr. Barkis was something of a miser, or as Peggotty
dutifully expressed it, was 'a little near', and kept a heap of money
in a box under his bed, which he pretended was only full of coats
and trousers. In this coffer, his riches hid themselves with such a
tenacious modesty, that the smallest instalments could only be tempted
out by artifice; so that Peggotty had to prepare a long and elaborate
scheme, a very Gunpowder Plot, for every Saturday's expenses.

All this time I was so conscious of the waste of any promise I had
given, and of my being utterly neglected, that I should have been
perfectly miserable, I have no doubt, but for the old books. They were
my only comfort; and I was as true to them as they were to me, and read
them over and over I don't know how many times more.

I now approach a period of my life, which I can never lose the
remembrance of, while I remember anything: and the recollection of
which has often, without my invocation, come before me like a ghost, and
haunted happier times.

I had been out, one day, loitering somewhere, in the listless,
meditative manner that my way of life engendered, when, turning the
corner of a lane near our house, I came upon Mr. Murdstone walking with
a gentleman. I was confused, and was going by them, when the gentleman
cried:

'What! Brooks!'

'No, sir, David Copperfield,' I said.

'Don't tell me. You are Brooks,' said the gentleman. 'You are Brooks of
Sheffield. That's your name.'

At these words, I observed the gentleman more attentively. His laugh
coming to my remembrance too, I knew him to be Mr. Quinion, whom I
had gone over to Lowestoft with Mr. Murdstone to see, before--it is no
matter--I need not recall when.

'And how do you get on, and where are you being educated, Brooks?' said
Mr. Quinion.

He had put his hand upon my shoulder, and turned me about, to walk
with them. I did not know what to reply, and glanced dubiously at Mr.
Murdstone.

'He is at home at present,' said the latter. 'He is not being educated
anywhere. I don't know what to do with him. He is a difficult subject.'

That old, double look was on me for a moment; and then his eyes darkened
with a frown, as it turned, in its aversion, elsewhere.

'Humph!' said Mr. Quinion, looking at us both, I thought. 'Fine
weather!'

Silence ensued, and I was considering how I could best disengage my
shoulder from his hand, and go away, when he said:

'I suppose you are a pretty sharp fellow still? Eh, Brooks?'

'Aye! He is sharp enough,' said Mr. Murdstone, impatiently. 'You had
better let him go. He will not thank you for troubling him.'

On this hint, Mr. Quinion released me, and I made the best of my
way home. Looking back as I turned into the front garden, I saw Mr.
Murdstone leaning against the wicket of the churchyard, and Mr. Quinion
talking to him. They were both looking after me, and I felt that they
were speaking of me.

Mr. Quinion lay at our house that night. After breakfast, the next
morning, I had put my chair away, and was going out of the room, when
Mr. Murdstone called me back. He then gravely repaired to another table,
where his sister sat herself at her desk. Mr. Quinion, with his hands
in his pockets, stood looking out of window; and I stood looking at them
all.

'David,' said Mr. Murdstone, 'to the young this is a world for action;
not for moping and droning in.' --'As you do,' added his sister.

'Jane Murdstone, leave it to me, if you please. I say, David, to the
young this is a world for action, and not for moping and droning in. It
is especially so for a young boy of your disposition, which requires a
great deal of correcting; and to which no greater service can be done
than to force it to conform to the ways of the working world, and to
bend it and break it.'

'For stubbornness won't do here,' said his sister 'What it wants is, to
be crushed. And crushed it must be. Shall be, too!'

He gave her a look, half in remonstrance, half in approval, and went on:

'I suppose you know, David, that I am not rich. At any rate, you know it
now. You have received some considerable education already. Education is
costly; and even if it were not, and I could afford it, I am of opinion
that it would not be at all advantageous to you to be kept at school.
What is before you, is a fight with the world; and the sooner you begin
it, the better.'

I think it occurred to me that I had already begun it, in my poor way:
but it occurs to me now, whether or no.

'You have heard the "counting-house" mentioned sometimes,' said Mr.
Murdstone.

'The counting-house, sir?' I repeated. 'Of Murdstone and Grinby, in the
wine trade,' he replied.

I suppose I looked uncertain, for he went on hastily:

'You have heard the "counting-house" mentioned, or the business, or the
cellars, or the wharf, or something about it.'

'I think I have heard the business mentioned, sir,' I said, remembering
what I vaguely knew of his and his sister's resources. 'But I don't know
when.'

'It does not matter when,' he returned. 'Mr. Quinion manages that
business.'

I glanced at the latter deferentially as he stood looking out of window.

'Mr. Quinion suggests that it gives employment to some other boys,
and that he sees no reason why it shouldn't, on the same terms, give
employment to you.'

'He having,' Mr. Quinion observed in a low voice, and half turning
round, 'no other prospect, Murdstone.'

Mr. Murdstone, with an impatient, even an angry gesture, resumed,
without noticing what he had said:

'Those terms are, that you will earn enough for yourself to provide for
your eating and drinking, and pocket-money. Your lodging (which I have
arranged for) will be paid by me. So will your washing--'

'--Which will be kept down to my estimate,' said his sister.

'Your clothes will be looked after for you, too,' said Mr. Murdstone;
'as you will not be able, yet awhile, to get them for yourself. So you
are now going to London, David, with Mr. Quinion, to begin the world on
your own account.'

'In short, you are provided for,' observed his sister; 'and will please
to do your duty.'

Though I quite understood that the purpose of this announcement was
to get rid of me, I have no distinct remembrance whether it pleased
or frightened me. My impression is, that I was in a state of confusion
about it, and, oscillating between the two points, touched neither. Nor
had I much time for the clearing of my thoughts, as Mr. Quinion was to
go upon the morrow.

Behold me, on the morrow, in a much-worn little white hat, with a black
crape round it for my mother, a black jacket, and a pair of hard, stiff
corduroy trousers--which Miss Murdstone considered the best armour for
the legs in that fight with the world which was now to come off. Behold
me so attired, and with my little worldly all before me in a small
trunk, sitting, a lone lorn child (as Mrs. Gummidge might have said),
in the post-chaise that was carrying Mr. Quinion to the London coach at
Yarmouth! See, how our house and church are lessening in the distance;
how the grave beneath the tree is blotted out by intervening objects;
how the spire points upwards from my old playground no more, and the sky
is empty!


CHAPTER 11. I BEGIN LIFE ON MY OWN ACCOUNT, AND DON'T LIKE IT


I know enough of the world now, to have almost lost the capacity of
being much surprised by anything; but it is matter of some surprise to
me, even now, that I can have been so easily thrown away at such an age.
A child of excellent abilities, and with strong powers of observation,
quick, eager, delicate, and soon hurt bodily or mentally, it seems
wonderful to me that nobody should have made any sign in my behalf. But
none was made; and I became, at ten years old, a little labouring hind
in the service of Murdstone and Grinby.

Murdstone and Grinby's warehouse was at the waterside. It was down in
Blackfriars. Modern improvements have altered the place; but it was the
last house at the bottom of a narrow street, curving down hill to the
river, with some stairs at the end, where people took boat. It was a
crazy old house with a wharf of its own, abutting on the water when the
tide was in, and on the mud when the tide was out, and literally overrun
with rats. Its panelled rooms, discoloured with the dirt and smoke of
a hundred years, I dare say; its decaying floors and staircase; the
squeaking and scuffling of the old grey rats down in the cellars; and
the dirt and rottenness of the place; are things, not of many years ago,
in my mind, but of the present instant. They are all before me, just as
they were in the evil hour when I went among them for the first time,
with my trembling hand in Mr. Quinion's.

Murdstone and Grinby's trade was among a good many kinds of people, but
an important branch of it was the supply of wines and spirits to certain
packet ships. I forget now where they chiefly went, but I think there
were some among them that made voyages both to the East and West Indies.
I know that a great many empty bottles were one of the consequences of
this traffic, and that certain men and boys were employed to examine
them against the light, and reject those that were flawed, and to rinse
and wash them. When the empty bottles ran short, there were labels to be
pasted on full ones, or corks to be fitted to them, or seals to be put
upon the corks, or finished bottles to be packed in casks. All this work
was my work, and of the boys employed upon it I was one.

There were three or four of us, counting me. My working place was
established in a corner of the warehouse, where Mr. Quinion could see
me, when he chose to stand up on the bottom rail of his stool in the
counting-house, and look at me through a window above the desk. Hither,
on the first morning of my so auspiciously beginning life on my own
account, the oldest of the regular boys was summoned to show me my
business. His name was Mick Walker, and he wore a ragged apron and a
paper cap. He informed me that his father was a bargeman, and walked, in
a black velvet head-dress, in the Lord Mayor's Show. He also informed me
that our principal associate would be another boy whom he introduced by
the--to me--extraordinary name of Mealy Potatoes. I discovered, however,
that this youth had not been christened by that name, but that it had
been bestowed upon him in the warehouse, on account of his complexion,
which was pale or mealy. Mealy's father was a waterman, who had the
additional distinction of being a fireman, and was engaged as such at
one of the large theatres; where some young relation of Mealy's--I think
his little sister--did Imps in the Pantomimes.

No words can express the secret agony of my soul as I sunk into this
companionship; compared these henceforth everyday associates with those
of my happier childhood--not to say with Steerforth, Traddles, and the
rest of those boys; and felt my hopes of growing up to be a learned
and distinguished man, crushed in my bosom. The deep remembrance of the
sense I had, of being utterly without hope now; of the shame I felt in
my position; of the misery it was to my young heart to believe that day
by day what I had learned, and thought, and delighted in, and raised my
fancy and my emulation up by, would pass away from me, little by little,
never to be brought back any more; cannot be written. As often as Mick
Walker went away in the course of that forenoon, I mingled my tears with
the water in which I was washing the bottles; and sobbed as if there
were a flaw in my own breast, and it were in danger of bursting.

The counting-house clock was at half past twelve, and there was
general preparation for going to dinner, when Mr. Quinion tapped at the
counting-house window, and beckoned to me to go in. I went in, and
found there a stoutish, middle-aged person, in a brown surtout and black
tights and shoes, with no more hair upon his head (which was a large
one, and very shining) than there is upon an egg, and with a very
extensive face, which he turned full upon me. His clothes were shabby,
but he had an imposing shirt-collar on. He carried a jaunty sort of a
stick, with a large pair of rusty tassels to it; and a quizzing-glass
hung outside his coat,--for ornament, I afterwards found, as he very
seldom looked through it, and couldn't see anything when he did.

'This,' said Mr. Quinion, in allusion to myself, 'is he.'

'This,' said the stranger, with a certain condescending roll in his
voice, and a certain indescribable air of doing something genteel, which
impressed me very much, 'is Master Copperfield. I hope I see you well,
sir?'

I said I was very well, and hoped he was. I was sufficiently ill at
ease, Heaven knows; but it was not in my nature to complain much at that
time of my life, so I said I was very well, and hoped he was.

'I am,' said the stranger, 'thank Heaven, quite well. I have received a
letter from Mr. Murdstone, in which he mentions that he would desire
me to receive into an apartment in the rear of my house, which is at
present unoccupied--and is, in short, to be let as a--in short,'
said the stranger, with a smile and in a burst of confidence, 'as a
bedroom--the young beginner whom I have now the pleasure to--' and the
stranger waved his hand, and settled his chin in his shirt-collar.

'This is Mr. Micawber,' said Mr. Quinion to me.

'Ahem!' said the stranger, 'that is my name.'

'Mr. Micawber,' said Mr. Quinion, 'is known to Mr. Murdstone. He takes
orders for us on commission, when he can get any. He has been written to
by Mr. Murdstone, on the subject of your lodgings, and he will receive
you as a lodger.'

'My address,' said Mr. Micawber, 'is Windsor Terrace, City Road. I--in
short,' said Mr. Micawber, with the same genteel air, and in another
burst of confidence--'I live there.'

I made him a bow.

'Under the impression,' said Mr. Micawber, 'that your peregrinations in
this metropolis have not as yet been extensive, and that you might have
some difficulty in penetrating the arcana of the Modern Babylon in the
direction of the City Road,--in short,' said Mr. Micawber, in another
burst of confidence, 'that you might lose yourself--I shall be happy to
call this evening, and install you in the knowledge of the nearest way.'

I thanked him with all my heart, for it was friendly in him to offer to
take that trouble.

'At what hour,' said Mr. Micawber, 'shall I--'

'At about eight,' said Mr. Quinion.

'At about eight,' said Mr. Micawber. 'I beg to wish you good day, Mr.
Quinion. I will intrude no longer.'

So he put on his hat, and went out with his cane under his arm: very
upright, and humming a tune when he was clear of the counting-house.

Mr. Quinion then formally engaged me to be as useful as I could in
the warehouse of Murdstone and Grinby, at a salary, I think, of six
shillings a week. I am not clear whether it was six or seven. I am
inclined to believe, from my uncertainty on this head, that it was six
at first and seven afterwards. He paid me a week down (from his own
pocket, I believe), and I gave Mealy sixpence out of it to get my
trunk carried to Windsor Terrace that night: it being too heavy for my
strength, small as it was. I paid sixpence more for my dinner, which was
a meat pie and a turn at a neighbouring pump; and passed the hour which
was allowed for that meal, in walking about the streets.

At the appointed time in the evening, Mr. Micawber reappeared. I washed
my hands and face, to do the greater honour to his gentility, and we
walked to our house, as I suppose I must now call it, together; Mr.
Micawber impressing the name of streets, and the shapes of corner houses
upon me, as we went along, that I might find my way back, easily, in the
morning.

Arrived at this house in Windsor Terrace (which I noticed was shabby
like himself, but also, like himself, made all the show it could), he
presented me to Mrs. Micawber, a thin and faded lady, not at all
young, who was sitting in the parlour (the first floor was altogether
unfurnished, and the blinds were kept down to delude the neighbours),
with a baby at her breast. This baby was one of twins; and I may remark
here that I hardly ever, in all my experience of the family, saw both
the twins detached from Mrs. Micawber at the same time. One of them was
always taking refreshment.

There were two other children; Master Micawber, aged about four, and
Miss Micawber, aged about three. These, and a dark-complexioned young
woman, with a habit of snorting, who was servant to the family, and
informed me, before half an hour had expired, that she was 'a Orfling',
and came from St. Luke's workhouse, in the neighbourhood, completed the
establishment. My room was at the top of the house, at the back: a close
chamber; stencilled all over with an ornament which my young imagination
represented as a blue muffin; and very scantily furnished.

'I never thought,' said Mrs. Micawber, when she came up, twin and all,
to show me the apartment, and sat down to take breath, 'before I was
married, when I lived with papa and mama, that I should ever find it
necessary to take a lodger. But Mr. Micawber being in difficulties, all
considerations of private feeling must give way.'

I said: 'Yes, ma'am.'

'Mr. Micawber's difficulties are almost overwhelming just at present,'
said Mrs. Micawber; 'and whether it is possible to bring him through
them, I don't know. When I lived at home with papa and mama, I really
should have hardly understood what the word meant, in the sense in which
I now employ it, but experientia does it,--as papa used to say.'

I cannot satisfy myself whether she told me that Mr. Micawber had been
an officer in the Marines, or whether I have imagined it. I only know
that I believe to this hour that he WAS in the Marines once upon a time,
without knowing why. He was a sort of town traveller for a number
of miscellaneous houses, now; but made little or nothing of it, I am
afraid.

'If Mr. Micawber's creditors will not give him time,' said Mrs.
Micawber, 'they must take the consequences; and the sooner they bring it
to an issue the better. Blood cannot be obtained from a stone, neither
can anything on account be obtained at present (not to mention law
expenses) from Mr. Micawber.'

I never can quite understand whether my precocious self-dependence
confused Mrs. Micawber in reference to my age, or whether she was so
full of the subject that she would have talked about it to the very
twins if there had been nobody else to communicate with, but this was
the strain in which she began, and she went on accordingly all the time
I knew her.

Poor Mrs. Micawber! She said she had tried to exert herself, and so,
I have no doubt, she had. The centre of the street door was perfectly
covered with a great brass-plate, on which was engraved 'Mrs. Micawber's
Boarding Establishment for Young Ladies': but I never found that any
young lady had ever been to school there; or that any young lady ever
came, or proposed to come; or that the least preparation was ever made
to receive any young lady. The only visitors I ever saw, or heard of,
were creditors. THEY used to come at all hours, and some of them were
quite ferocious. One dirty-faced man, I think he was a boot-maker,
used to edge himself into the passage as early as seven o'clock in the
morning, and call up the stairs to Mr. Micawber--'Come! You ain't out
yet, you know. Pay us, will you? Don't hide, you know; that's mean. I
wouldn't be mean if I was you. Pay us, will you? You just pay us, d'ye
hear? Come!' Receiving no answer to these taunts, he would mount in
his wrath to the words 'swindlers' and 'robbers'; and these being
ineffectual too, would sometimes go to the extremity of crossing the
street, and roaring up at the windows of the second floor, where he knew
Mr. Micawber was. At these times, Mr. Micawber would be transported with
grief and mortification, even to the length (as I was once made aware by
a scream from his wife) of making motions at himself with a razor;
but within half-an-hour afterwards, he would polish up his shoes with
extraordinary pains, and go out, humming a tune with a greater air of
gentility than ever. Mrs. Micawber was quite as elastic. I have known
her to be thrown into fainting fits by the king's taxes at three
o'clock, and to eat lamb chops, breaded, and drink warm ale (paid for
with two tea-spoons that had gone to the pawnbroker's) at four. On one
occasion, when an execution had just been put in, coming home through
some chance as early as six o'clock, I saw her lying (of course with a
twin) under the grate in a swoon, with her hair all torn about her face;
but I never knew her more cheerful than she was, that very same night,
over a veal cutlet before the kitchen fire, telling me stories about her
papa and mama, and the company they used to keep.

In this house, and with this family, I passed my leisure time. My own
exclusive breakfast of a penny loaf and a pennyworth of milk, I provided
myself. I kept another small loaf, and a modicum of cheese, on a
particular shelf of a particular cupboard, to make my supper on when I
came back at night. This made a hole in the six or seven shillings, I
know well; and I was out at the warehouse all day, and had to support
myself on that money all the week. From Monday morning until Saturday
night, I had no advice, no counsel, no encouragement, no consolation,
no assistance, no support, of any kind, from anyone, that I can call to
mind, as I hope to go to heaven!

I was so young and childish, and so little qualified--how could I be
otherwise?--to undertake the whole charge of my own existence, that
often, in going to Murdstone and Grinby's, of a morning, I could
not resist the stale pastry put out for sale at half-price at the
pastrycooks' doors, and spent in that the money I should have kept for
my dinner. Then, I went without my dinner, or bought a roll or a slice
of pudding. I remember two pudding shops, between which I was divided,
according to my finances. One was in a court close to St. Martin's
Church--at the back of the church,--which is now removed altogether.
The pudding at that shop was made of currants, and was rather a special
pudding, but was dear, twopennyworth not being larger than a pennyworth
of more ordinary pudding. A good shop for the latter was in the
Strand--somewhere in that part which has been rebuilt since. It was a
stout pale pudding, heavy and flabby, and with great flat raisins in it,
stuck in whole at wide distances apart. It came up hot at about my time
every day, and many a day did I dine off it. When I dined regularly and
handsomely, I had a saveloy and a penny loaf, or a fourpenny plate of
red beef from a cook's shop; or a plate of bread and cheese and a
glass of beer, from a miserable old public-house opposite our place of
business, called the Lion, or the Lion and something else that I have
forgotten. Once, I remember carrying my own bread (which I had brought
from home in the morning) under my arm, wrapped in a piece of paper,
like a book, and going to a famous alamode beef-house near Drury Lane,
and ordering a 'small plate' of that delicacy to eat with it. What the
waiter thought of such a strange little apparition coming in all alone,
I don't know; but I can see him now, staring at me as I ate my dinner,
and bringing up the other waiter to look. I gave him a halfpenny for
himself, and I wish he hadn't taken it.

We had half-an-hour, I think, for tea. When I had money enough, I used
to get half-a-pint of ready-made coffee and a slice of bread and butter.
When I had none, I used to look at a venison shop in Fleet Street; or
I have strolled, at such a time, as far as Covent Garden Market, and
stared at the pineapples. I was fond of wandering about the Adelphi,
because it was a mysterious place, with those dark arches. I see myself
emerging one evening from some of these arches, on a little public-house
close to the river, with an open space before it, where some
coal-heavers were dancing; to look at whom I sat down upon a bench. I
wonder what they thought of me!

I was such a child, and so little, that frequently when I went into the
bar of a strange public-house for a glass of ale or porter, to moisten
what I had had for dinner, they were afraid to give it me. I remember
one hot evening I went into the bar of a public-house, and said to the
landlord: 'What is your best--your very best--ale a glass?' For it was a
special occasion. I don't know what. It may have been my birthday.

'Twopence-halfpenny,' says the landlord, 'is the price of the Genuine
Stunning ale.'

'Then,' says I, producing the money, 'just draw me a glass of the
Genuine Stunning, if you please, with a good head to it.'

The landlord looked at me in return over the bar, from head to foot,
with a strange smile on his face; and instead of drawing the beer,
looked round the screen and said something to his wife. She came out
from behind it, with her work in her hand, and joined him in surveying
me. Here we stand, all three, before me now. The landlord in his
shirt-sleeves, leaning against the bar window-frame; his wife looking
over the little half-door; and I, in some confusion, looking up at them
from outside the partition. They asked me a good many questions; as,
what my name was, how old I was, where I lived, how I was employed,
and how I came there. To all of which, that I might commit nobody, I
invented, I am afraid, appropriate answers. They served me with the ale,
though I suspect it was not the Genuine Stunning; and the landlord's
wife, opening the little half-door of the bar, and bending down, gave
me my money back, and gave me a kiss that was half admiring and half
compassionate, but all womanly and good, I am sure.

I know I do not exaggerate, unconsciously and unintentionally, the
scantiness of my resources or the difficulties of my life. I know that
if a shilling were given me by Mr. Quinion at any time, I spent it in
a dinner or a tea. I know that I worked, from morning until night, with
common men and boys, a shabby child. I know that I lounged about the
streets, insufficiently and unsatisfactorily fed. I know that, but for
the mercy of God, I might easily have been, for any care that was taken
of me, a little robber or a little vagabond.

Yet I held some station at Murdstone and Grinby's too. Besides that Mr.
Quinion did what a careless man so occupied, and dealing with a thing so
anomalous, could, to treat me as one upon a different footing from the
rest, I never said, to man or boy, how it was that I came to be there,
or gave the least indication of being sorry that I was there. That I
suffered in secret, and that I suffered exquisitely, no one ever knew
but I. How much I suffered, it is, as I have said already, utterly
beyond my power to tell. But I kept my own counsel, and I did my work.
I knew from the first, that, if I could not do my work as well as any
of the rest, I could not hold myself above slight and contempt. I soon
became at least as expeditious and as skilful as either of the other
boys. Though perfectly familiar with them, my conduct and manner were
different enough from theirs to place a space between us. They and
the men generally spoke of me as 'the little gent', or 'the young
Suffolker.' A certain man named Gregory, who was foreman of the packers,
and another named Tipp, who was the carman, and wore a red jacket, used
to address me sometimes as 'David': but I think it was mostly when we
were very confidential, and when I had made some efforts to entertain
them, over our work, with some results of the old readings; which were
fast perishing out of my remembrance. Mealy Potatoes uprose once, and
rebelled against my being so distinguished; but Mick Walker settled him
in no time.

My rescue from this kind of existence I considered quite hopeless, and
abandoned, as such, altogether. I am solemnly convinced that I never for
one hour was reconciled to it, or was otherwise than miserably unhappy;
but I bore it; and even to Peggotty, partly for the love of her and
partly for shame, never in any letter (though many passed between us)
revealed the truth.

Mr. Micawber's difficulties were an addition to the distressed state of
my mind. In my forlorn state I became quite attached to the family, and
used to walk about, busy with Mrs. Micawber's calculations of ways and
means, and heavy with the weight of Mr. Micawber's debts. On a Saturday
night, which was my grand treat,--partly because it was a great thing
to walk home with six or seven shillings in my pocket, looking into the
shops and thinking what such a sum would buy, and partly because I went
home early,--Mrs. Micawber would make the most heart-rending confidences
to me; also on a Sunday morning, when I mixed the portion of tea or
coffee I had bought over-night, in a little shaving-pot, and sat late
at my breakfast. It was nothing at all unusual for Mr. Micawber to sob
violently at the beginning of one of these Saturday night conversations,
and sing about Jack's delight being his lovely Nan, towards the end of
it. I have known him come home to supper with a flood of tears, and a
declaration that nothing was now left but a jail; and go to bed making a
calculation of the expense of putting bow-windows to the house, 'in
case anything turned up', which was his favourite expression. And Mrs.
Micawber was just the same.

A curious equality of friendship, originating, I suppose, in our
respective circumstances, sprung up between me and these people,
notwithstanding the ludicrous disparity in our years. But I never
allowed myself to be prevailed upon to accept any invitation to eat and
drink with them out of their stock (knowing that they got on badly with
the butcher and baker, and had often not too much for themselves),
until Mrs. Micawber took me into her entire confidence. This she did one
evening as follows:

'Master Copperfield,' said Mrs. Micawber, 'I make no stranger of you,
and therefore do not hesitate to say that Mr. Micawber's difficulties
are coming to a crisis.'

It made me very miserable to hear it, and I looked at Mrs. Micawber's
red eyes with the utmost sympathy.

'With the exception of the heel of a Dutch cheese--which is not adapted
to the wants of a young family'--said Mrs. Micawber, 'there is really
not a scrap of anything in the larder. I was accustomed to speak of
the larder when I lived with papa and mama, and I use the word almost
unconsciously. What I mean to express is, that there is nothing to eat
in the house.'

'Dear me!' I said, in great concern.

I had two or three shillings of my week's money in my pocket--from which
I presume that it must have been on a Wednesday night when we held this
conversation--and I hastily produced them, and with heartfelt emotion
begged Mrs. Micawber to accept of them as a loan. But that lady, kissing
me, and making me put them back in my pocket, replied that she couldn't
think of it.

'No, my dear Master Copperfield,' said she, 'far be it from my thoughts!
But you have a discretion beyond your years, and can render me another
kind of service, if you will; and a service I will thankfully accept
of.'

I begged Mrs. Micawber to name it.

'I have parted with the plate myself,' said Mrs. Micawber. 'Six tea, two
salt, and a pair of sugars, I have at different times borrowed money on,
in secret, with my own hands. But the twins are a great tie; and to me,
with my recollections, of papa and mama, these transactions are very
painful. There are still a few trifles that we could part with. Mr.
Micawber's feelings would never allow him to dispose of them; and
Clickett'--this was the girl from the workhouse--'being of a vulgar
mind, would take painful liberties if so much confidence was reposed in
her. Master Copperfield, if I might ask you--'

I understood Mrs. Micawber now, and begged her to make use of me to any
extent. I began to dispose of the more portable articles of property
that very evening; and went out on a similar expedition almost every
morning, before I went to Murdstone and Grinby's.

Mr. Micawber had a few books on a little chiffonier, which he called the
library; and those went first. I carried them, one after another, to
a bookstall in the City Road--one part of which, near our house, was
almost all bookstalls and bird shops then--and sold them for whatever
they would bring. The keeper of this bookstall, who lived in a little
house behind it, used to get tipsy every night, and to be violently
scolded by his wife every morning. More than once, when I went there
early, I had audience of him in a turn-up bedstead, with a cut in his
forehead or a black eye, bearing witness to his excesses over-night (I
am afraid he was quarrelsome in his drink), and he, with a shaking
hand, endeavouring to find the needful shillings in one or other of the
pockets of his clothes, which lay upon the floor, while his wife, with a
baby in her arms and her shoes down at heel, never left off rating him.
Sometimes he had lost his money, and then he would ask me to call again;
but his wife had always got some--had taken his, I dare say, while he
was drunk--and secretly completed the bargain on the stairs, as we went
down together. At the pawnbroker's shop, too, I began to be very well
known. The principal gentleman who officiated behind the counter, took
a good deal of notice of me; and often got me, I recollect, to decline a
Latin noun or adjective, or to conjugate a Latin verb, in his ear, while
he transacted my business. After all these occasions Mrs. Micawber made
a little treat, which was generally a supper; and there was a peculiar
relish in these meals which I well remember.

At last Mr. Micawber's difficulties came to a crisis, and he was
arrested early one morning, and carried over to the King's Bench Prison
in the Borough. He told me, as he went out of the house, that the God
of day had now gone down upon him--and I really thought his heart was
broken and mine too. But I heard, afterwards, that he was seen to play a
lively game at skittles, before noon.

On the first Sunday after he was taken there, I was to go and see him,
and have dinner with him. I was to ask my way to such a place, and just
short of that place I should see such another place, and just short of
that I should see a yard, which I was to cross, and keep straight on
until I saw a turnkey. All this I did; and when at last I did see a
turnkey (poor little fellow that I was!), and thought how, when Roderick
Random was in a debtors' prison, there was a man there with nothing
on him but an old rug, the turnkey swam before my dimmed eyes and my
beating heart.

Mr. Micawber was waiting for me within the gate, and we went up to his
room (top story but one), and cried very much. He solemnly conjured me,
I remember, to take warning by his fate; and to observe that if a man
had twenty pounds a-year for his income, and spent nineteen pounds
nineteen shillings and sixpence, he would be happy, but that if he
spent twenty pounds one he would be miserable. After which he borrowed a
shilling of me for porter, gave me a written order on Mrs. Micawber for
the amount, and put away his pocket-handkerchief, and cheered up.

We sat before a little fire, with two bricks put within the rusted
grate, one on each side, to prevent its burning too many coals; until
another debtor, who shared the room with Mr. Micawber, came in from the
bakehouse with the loin of mutton which was our joint-stock repast.
Then I was sent up to 'Captain Hopkins' in the room overhead, with Mr.
Micawber's compliments, and I was his young friend, and would Captain
Hopkins lend me a knife and fork.

Captain Hopkins lent me the knife and fork, with his compliments to Mr.
Micawber. There was a very dirty lady in his little room, and two wan
girls, his daughters, with shock heads of hair. I thought it was better
to borrow Captain Hopkins's knife and fork, than Captain Hopkins's comb.
The Captain himself was in the last extremity of shabbiness, with large
whiskers, and an old, old brown great-coat with no other coat below it.
I saw his bed rolled up in a corner; and what plates and dishes and pots
he had, on a shelf; and I divined (God knows how) that though the two
girls with the shock heads of hair were Captain Hopkins's children, the
dirty lady was not married to Captain Hopkins. My timid station on his
threshold was not occupied more than a couple of minutes at most; but
I came down again with all this in my knowledge, as surely as the knife
and fork were in my hand.

There was something gipsy-like and agreeable in the dinner, after all.
I took back Captain Hopkins's knife and fork early in the afternoon,
and went home to comfort Mrs. Micawber with an account of my visit.
She fainted when she saw me return, and made a little jug of egg-hot
afterwards to console us while we talked it over.

I don't know how the household furniture came to be sold for the family
benefit, or who sold it, except that I did not. Sold it was, however,
and carried away in a van; except the bed, a few chairs, and the kitchen
table. With these possessions we encamped, as it were, in the two
parlours of the emptied house in Windsor Terrace; Mrs. Micawber, the
children, the Orfling, and myself; and lived in those rooms night and
day. I have no idea for how long, though it seems to me for a long
time. At last Mrs. Micawber resolved to move into the prison, where Mr.
Micawber had now secured a room to himself. So I took the key of the
house to the landlord, who was very glad to get it; and the beds were
sent over to the King's Bench, except mine, for which a little room was
hired outside the walls in the neighbourhood of that Institution, very
much to my satisfaction, since the Micawbers and I had become too used
to one another, in our troubles, to part. The Orfling was likewise
accommodated with an inexpensive lodging in the same neighbourhood.
Mine was a quiet back-garret with a sloping roof, commanding a pleasant
prospect of a timberyard; and when I took possession of it, with the
reflection that Mr. Micawber's troubles had come to a crisis at last, I
thought it quite a paradise.

All this time I was working at Murdstone and Grinby's in the same common
way, and with the same common companions, and with the same sense of
unmerited degradation as at first. But I never, happily for me no doubt,
made a single acquaintance, or spoke to any of the many boys whom I
saw daily in going to the warehouse, in coming from it, and in prowling
about the streets at meal-times. I led the same secretly unhappy life;
but I led it in the same lonely, self-reliant manner. The only changes
I am conscious of are, firstly, that I had grown more shabby, and
secondly, that I was now relieved of much of the weight of Mr. and Mrs.
Micawber's cares; for some relatives or friends had engaged to help them
at their present pass, and they lived more comfortably in the prison
than they had lived for a long while out of it. I used to breakfast with
them now, in virtue of some arrangement, of which I have forgotten
the details. I forget, too, at what hour the gates were opened in the
morning, admitting of my going in; but I know that I was often up at six
o'clock, and that my favourite lounging-place in the interval was old
London Bridge, where I was wont to sit in one of the stone recesses,
watching the people going by, or to look over the balustrades at the sun
shining in the water, and lighting up the golden flame on the top of the
Monument. The Orfling met me here sometimes, to be told some astonishing
fictions respecting the wharves and the Tower; of which I can say no
more than that I hope I believed them myself. In the evening I used
to go back to the prison, and walk up and down the parade with Mr.
Micawber; or play casino with Mrs. Micawber, and hear reminiscences of
her papa and mama. Whether Mr. Murdstone knew where I was, I am unable
to say. I never told them at Murdstone and Grinby's.

Mr. Micawber's affairs, although past their crisis, were very much
involved by reason of a certain 'Deed', of which I used to hear a great
deal, and which I suppose, now, to have been some former composition
with his creditors, though I was so far from being clear about it
then, that I am conscious of having confounded it with those demoniacal
parchments which are held to have, once upon a time, obtained to a great
extent in Germany. At last this document appeared to be got out of the
way, somehow; at all events it ceased to be the rock-ahead it had been;
and Mrs. Micawber informed me that 'her family' had decided that Mr.
Micawber should apply for his release under the Insolvent Debtors Act,
which would set him free, she expected, in about six weeks.

'And then,' said Mr. Micawber, who was present, 'I have no doubt I
shall, please Heaven, begin to be beforehand with the world, and to live
in a perfectly new manner, if--in short, if anything turns up.'

By way of going in for anything that might be on the cards, I call to
mind that Mr. Micawber, about this time, composed a petition to the
House of Commons, praying for an alteration in the law of imprisonment
for debt. I set down this remembrance here, because it is an instance to
myself of the manner in which I fitted my old books to my altered life,
and made stories for myself, out of the streets, and out of men and
women; and how some main points in the character I shall unconsciously
develop, I suppose, in writing my life, were gradually forming all this
while.

There was a club in the prison, in which Mr. Micawber, as a gentleman,
was a great authority. Mr. Micawber had stated his idea of this petition
to the club, and the club had strongly approved of the same. Wherefore
Mr. Micawber (who was a thoroughly good-natured man, and as active a
creature about everything but his own affairs as ever existed, and never
so happy as when he was busy about something that could never be of any
profit to him) set to work at the petition, invented it, engrossed it
on an immense sheet of paper, spread it out on a table, and appointed a
time for all the club, and all within the walls if they chose, to come
up to his room and sign it.

When I heard of this approaching ceremony, I was so anxious to see them
all come in, one after another, though I knew the greater part of
them already, and they me, that I got an hour's leave of absence from
Murdstone and Grinby's, and established myself in a corner for that
purpose. As many of the principal members of the club as could be got
into the small room without filling it, supported Mr. Micawber in front
of the petition, while my old friend Captain Hopkins (who had washed
himself, to do honour to so solemn an occasion) stationed himself close
to it, to read it to all who were unacquainted with its contents. The
door was then thrown open, and the general population began to come in,
in a long file: several waiting outside, while one entered, affixed his
signature, and went out. To everybody in succession, Captain Hopkins
said: 'Have you read it?'--'No.'---'Would you like to hear it read?' If
he weakly showed the least disposition to hear it, Captain Hopkins, in
a loud sonorous voice, gave him every word of it. The Captain would
have read it twenty thousand times, if twenty thousand people would have
heard him, one by one. I remember a certain luscious roll he gave to
such phrases as 'The people's representatives in Parliament assembled,'
'Your petitioners therefore humbly approach your honourable house,' 'His
gracious Majesty's unfortunate subjects,' as if the words were something
real in his mouth, and delicious to taste; Mr. Micawber, meanwhile,
listening with a little of an author's vanity, and contemplating (not
severely) the spikes on the opposite wall.

As I walked to and fro daily between Southwark and Blackfriars, and
lounged about at meal-times in obscure streets, the stones of which
may, for anything I know, be worn at this moment by my childish feet, I
wonder how many of these people were wanting in the crowd that used to
come filing before me in review again, to the echo of Captain Hopkins's
voice! When my thoughts go back, now, to that slow agony of my youth, I
wonder how much of the histories I invented for such people hangs like a
mist of fancy over well-remembered facts! When I tread the old ground,
I do not wonder that I seem to see and pity, going on before me, an
innocent romantic boy, making his imaginative world out of such strange
experiences and sordid things!


CHAPTER 12. LIKING LIFE ON MY OWN ACCOUNT NO BETTER, I FORM A GREAT RESOLUTION


In due time, Mr. Micawber's petition was ripe for hearing; and that
gentleman was ordered to be discharged under the Act, to my great joy.
His creditors were not implacable; and Mrs. Micawber informed me that
even the revengeful boot-maker had declared in open court that he bore
him no malice, but that when money was owing to him he liked to be paid.
He said he thought it was human nature.

Mr. Micawber returned to the King's Bench when his case was over, as
some fees were to be settled, and some formalities observed, before he
could be actually released. The club received him with transport, and
held an harmonic meeting that evening in his honour; while Mrs. Micawber
and I had a lamb's fry in private, surrounded by the sleeping family.

'On such an occasion I will give you, Master Copperfield,' said Mrs.
Micawber, 'in a little more flip,' for we had been having some already,
'the memory of my papa and mama.'

'Are they dead, ma'am?' I inquired, after drinking the toast in a
wine-glass.

'My mama departed this life,' said Mrs. Micawber, 'before Mr. Micawber's
difficulties commenced, or at least before they became pressing. My papa
lived to bail Mr. Micawber several times, and then expired, regretted by
a numerous circle.'

Mrs. Micawber shook her head, and dropped a pious tear upon the twin who
happened to be in hand.

As I could hardly hope for a more favourable opportunity of putting a
question in which I had a near interest, I said to Mrs. Micawber:

'May I ask, ma'am, what you and Mr. Micawber intend to do, now that Mr.
Micawber is out of his difficulties, and at liberty? Have you settled
yet?'

'My family,' said Mrs. Micawber, who always said those two words with an
air, though I never could discover who came under the denomination, 'my
family are of opinion that Mr. Micawber should quit London, and exert
his talents in the country. Mr. Micawber is a man of great talent,
Master Copperfield.'

I said I was sure of that.

'Of great talent,' repeated Mrs. Micawber. 'My family are of opinion,
that, with a little interest, something might be done for a man of his
ability in the Custom House. The influence of my family being local, it
is their wish that Mr. Micawber should go down to Plymouth. They think
it indispensable that he should be upon the spot.'

'That he may be ready?' I suggested.

'Exactly,' returned Mrs. Micawber. 'That he may be ready--in case of
anything turning up.'

'And do you go too, ma'am?'

The events of the day, in combination with the twins, if not with the
flip, had made Mrs. Micawber hysterical, and she shed tears as she
replied:

'I never will desert Mr. Micawber. Mr. Micawber may have concealed his
difficulties from me in the first instance, but his sanguine temper may
have led him to expect that he would overcome them. The pearl necklace
and bracelets which I inherited from mama, have been disposed of for
less than half their value; and the set of coral, which was the wedding
gift of my papa, has been actually thrown away for nothing. But I never
will desert Mr. Micawber. No!' cried Mrs. Micawber, more affected than
before, 'I never will do it! It's of no use asking me!'

I felt quite uncomfortable--as if Mrs. Micawber supposed I had asked her
to do anything of the sort!--and sat looking at her in alarm.

'Mr. Micawber has his faults. I do not deny that he is improvident. I
do not deny that he has kept me in the dark as to his resources and his
liabilities both,' she went on, looking at the wall; 'but I never will
desert Mr. Micawber!'

Mrs. Micawber having now raised her voice into a perfect scream, I
was so frightened that I ran off to the club-room, and disturbed Mr.
Micawber in the act of presiding at a long table, and leading the chorus
of

     Gee up, Dobbin,
     Gee ho, Dobbin,
     Gee up, Dobbin,
     Gee up, and gee ho--o--o!

with the tidings that Mrs. Micawber was in an alarming state, upon
which he immediately burst into tears, and came away with me with his
waistcoat full of the heads and tails of shrimps, of which he had been
partaking.

'Emma, my angel!' cried Mr. Micawber, running into the room; 'what is
the matter?'

'I never will desert you, Micawber!' she exclaimed.

'My life!' said Mr. Micawber, taking her in his arms. 'I am perfectly
aware of it.'

'He is the parent of my children! He is the father of my twins! He is
the husband of my affections,' cried Mrs. Micawber, struggling; 'and I
ne--ver--will--desert Mr. Micawber!'

Mr. Micawber was so deeply affected by this proof of her devotion (as
to me, I was dissolved in tears), that he hung over her in a passionate
manner, imploring her to look up, and to be calm. But the more he asked
Mrs. Micawber to look up, the more she fixed her eyes on nothing;
and the more he asked her to compose herself, the more she wouldn't.
Consequently Mr. Micawber was soon so overcome, that he mingled his
tears with hers and mine; until he begged me to do him the favour of
taking a chair on the staircase, while he got her into bed. I would have
taken my leave for the night, but he would not hear of my doing that
until the strangers' bell should ring. So I sat at the staircase window,
until he came out with another chair and joined me.

'How is Mrs. Micawber now, sir?' I said.

'Very low,' said Mr. Micawber, shaking his head; 'reaction. Ah, this has
been a dreadful day! We stand alone now--everything is gone from us!'

Mr. Micawber pressed my hand, and groaned, and afterwards shed tears.
I was greatly touched, and disappointed too, for I had expected that we
should be quite gay on this happy and long-looked-for occasion. But Mr.
and Mrs. Micawber were so used to their old difficulties, I think, that
they felt quite shipwrecked when they came to consider that they were
released from them. All their elasticity was departed, and I never saw
them half so wretched as on this night; insomuch that when the bell
rang, and Mr. Micawber walked with me to the lodge, and parted from me
there with a blessing, I felt quite afraid to leave him by himself, he
was so profoundly miserable.

But through all the confusion and lowness of spirits in which we had
been, so unexpectedly to me, involved, I plainly discerned that Mr. and
Mrs. Micawber and their family were going away from London, and that a
parting between us was near at hand. It was in my walk home that night,
and in the sleepless hours which followed when I lay in bed, that the
thought first occurred to me--though I don't know how it came into my
head--which afterwards shaped itself into a settled resolution.

I had grown to be so accustomed to the Micawbers, and had been so
intimate with them in their distresses, and was so utterly friendless
without them, that the prospect of being thrown upon some new shift for
a lodging, and going once more among unknown people, was like being that
moment turned adrift into my present life, with such a knowledge of it
ready made as experience had given me. All the sensitive feelings it
wounded so cruelly, all the shame and misery it kept alive within my
breast, became more poignant as I thought of this; and I determined that
the life was unendurable.

That there was no hope of escape from it, unless the escape was my own
act, I knew quite well. I rarely heard from Miss Murdstone, and never
from Mr. Murdstone: but two or three parcels of made or mended clothes
had come up for me, consigned to Mr. Quinion, and in each there was
a scrap of paper to the effect that J. M. trusted D. C. was applying
himself to business, and devoting himself wholly to his duties--not the
least hint of my ever being anything else than the common drudge into
which I was fast settling down.

The very next day showed me, while my mind was in the first agitation of
what it had conceived, that Mrs. Micawber had not spoken of their going
away without warrant. They took a lodging in the house where I lived,
for a week; at the expiration of which time they were to start for
Plymouth. Mr. Micawber himself came down to the counting-house, in the
afternoon, to tell Mr. Quinion that he must relinquish me on the day
of his departure, and to give me a high character, which I am sure I
deserved. And Mr. Quinion, calling in Tipp the carman, who was a married
man, and had a room to let, quartered me prospectively on him--by our
mutual consent, as he had every reason to think; for I said nothing,
though my resolution was now taken.

I passed my evenings with Mr. and Mrs. Micawber, during the remaining
term of our residence under the same roof; and I think we became fonder
of one another as the time went on. On the last Sunday, they invited me
to dinner; and we had a loin of pork and apple sauce, and a pudding. I
had bought a spotted wooden horse over-night as a parting gift to little
Wilkins Micawber--that was the boy--and a doll for little Emma. I had
also bestowed a shilling on the Orfling, who was about to be disbanded.

We had a very pleasant day, though we were all in a tender state about
our approaching separation.

'I shall never, Master Copperfield,' said Mrs. Micawber, 'revert to the
period when Mr. Micawber was in difficulties, without thinking of
you. Your conduct has always been of the most delicate and obliging
description. You have never been a lodger. You have been a friend.'

'My dear,' said Mr. Micawber; 'Copperfield,' for so he had been
accustomed to call me, of late, 'has a heart to feel for the distresses
of his fellow-creatures when they are behind a cloud, and a head to
plan, and a hand to--in short, a general ability to dispose of such
available property as could be made away with.'

I expressed my sense of this commendation, and said I was very sorry we
were going to lose one another.

'My dear young friend,' said Mr. Micawber, 'I am older than you; a man
of some experience in life, and--and of some experience, in short, in
difficulties, generally speaking. At present, and until something turns
up (which I am, I may say, hourly expecting), I have nothing to bestow
but advice. Still my advice is so far worth taking, that--in short, that
I have never taken it myself, and am the'--here Mr. Micawber, who had
been beaming and smiling, all over his head and face, up to the present
moment, checked himself and frowned--'the miserable wretch you behold.'

'My dear Micawber!' urged his wife.

'I say,' returned Mr. Micawber, quite forgetting himself, and smiling
again, 'the miserable wretch you behold. My advice is, never do tomorrow
what you can do today. Procrastination is the thief of time. Collar
him!'

'My poor papa's maxim,' Mrs. Micawber observed.

'My dear,' said Mr. Micawber, 'your papa was very well in his way, and
Heaven forbid that I should disparage him. Take him for all in all, we
ne'er shall--in short, make the acquaintance, probably, of anybody else
possessing, at his time of life, the same legs for gaiters, and able to
read the same description of print, without spectacles. But he applied
that maxim to our marriage, my dear; and that was so far prematurely
entered into, in consequence, that I never recovered the expense.' Mr.
Micawber looked aside at Mrs. Micawber, and added: 'Not that I am sorry
for it. Quite the contrary, my love.' After which, he was grave for a
minute or so.

'My other piece of advice, Copperfield,' said Mr. Micawber, 'you know.
Annual income twenty pounds, annual expenditure nineteen nineteen and
six, result happiness. Annual income twenty pounds, annual expenditure
twenty pounds ought and six, result misery. The blossom is blighted,
the leaf is withered, the god of day goes down upon the dreary scene,
and--and in short you are for ever floored. As I am!'

To make his example the more impressive, Mr. Micawber drank a glass of
punch with an air of great enjoyment and satisfaction, and whistled the
College Hornpipe.

I did not fail to assure him that I would store these precepts in my
mind, though indeed I had no need to do so, for, at the time, they
affected me visibly. Next morning I met the whole family at the coach
office, and saw them, with a desolate heart, take their places outside,
at the back.

'Master Copperfield,' said Mrs. Micawber, 'God bless you! I never can
forget all that, you know, and I never would if I could.'

'Copperfield,' said Mr. Micawber, 'farewell! Every happiness and
prosperity! If, in the progress of revolving years, I could persuade
myself that my blighted destiny had been a warning to you, I should feel
that I had not occupied another man's place in existence altogether in
vain. In case of anything turning up (of which I am rather confident),
I shall be extremely happy if it should be in my power to improve your
prospects.'

I think, as Mrs. Micawber sat at the back of the coach, with the
children, and I stood in the road looking wistfully at them, a mist
cleared from her eyes, and she saw what a little creature I really was.
I think so, because she beckoned to me to climb up, with quite a new and
motherly expression in her face, and put her arm round my neck, and gave
me just such a kiss as she might have given to her own boy. I had barely
time to get down again before the coach started, and I could hardly see
the family for the handkerchiefs they waved. It was gone in a minute.
The Orfling and I stood looking vacantly at each other in the middle
of the road, and then shook hands and said good-bye; she going back,
I suppose, to St. Luke's workhouse, as I went to begin my weary day at
Murdstone and Grinby's.

But with no intention of passing many more weary days there. No. I had
resolved to run away.---To go, by some means or other, down into the
country, to the only relation I had in the world, and tell my story to
my aunt, Miss Betsey. I have already observed that I don't know how this
desperate idea came into my brain. But, once there, it remained there;
and hardened into a purpose than which I have never entertained a more
determined purpose in my life. I am far from sure that I believed there
was anything hopeful in it, but my mind was thoroughly made up that it
must be carried into execution.

Again, and again, and a hundred times again, since the night when the
thought had first occurred to me and banished sleep, I had gone over
that old story of my poor mother's about my birth, which it had been one
of my great delights in the old time to hear her tell, and which I knew
by heart. My aunt walked into that story, and walked out of it, a dread
and awful personage; but there was one little trait in her behaviour
which I liked to dwell on, and which gave me some faint shadow of
encouragement. I could not forget how my mother had thought that she
felt her touch her pretty hair with no ungentle hand; and though it
might have been altogether my mother's fancy, and might have had no
foundation whatever in fact, I made a little picture, out of it, of my
terrible aunt relenting towards the girlish beauty that I recollected so
well and loved so much, which softened the whole narrative. It is very
possible that it had been in my mind a long time, and had gradually
engendered my determination.

As I did not even know where Miss Betsey lived, I wrote a long letter
to Peggotty, and asked her, incidentally, if she remembered; pretending
that I had heard of such a lady living at a certain place I named at
random, and had a curiosity to know if it were the same. In the course
of that letter, I told Peggotty that I had a particular occasion for
half a guinea; and that if she could lend me that sum until I could
repay it, I should be very much obliged to her, and would tell her
afterwards what I had wanted it for.

Peggotty's answer soon arrived, and was, as usual, full of affectionate
devotion. She enclosed the half guinea (I was afraid she must have had
a world of trouble to get it out of Mr. Barkis's box), and told me that
Miss Betsey lived near Dover, but whether at Dover itself, at Hythe,
Sandgate, or Folkestone, she could not say. One of our men, however,
informing me on my asking him about these places, that they were all
close together, I deemed this enough for my object, and resolved to set
out at the end of that week.

Being a very honest little creature, and unwilling to disgrace the
memory I was going to leave behind me at Murdstone and Grinby's, I
considered myself bound to remain until Saturday night; and, as I had
been paid a week's wages in advance when I first came there, not to
present myself in the counting-house at the usual hour, to receive my
stipend. For this express reason, I had borrowed the half-guinea, that
I might not be without a fund for my travelling-expenses. Accordingly,
when the Saturday night came, and we were all waiting in the warehouse
to be paid, and Tipp the carman, who always took precedence, went in
first to draw his money, I shook Mick Walker by the hand; asked him,
when it came to his turn to be paid, to say to Mr. Quinion that I had
gone to move my box to Tipp's; and, bidding a last good night to Mealy
Potatoes, ran away.

My box was at my old lodging, over the water, and I had written a
direction for it on the back of one of our address cards that we nailed
on the casks: 'Master David, to be left till called for, at the Coach
Office, Dover.' This I had in my pocket ready to put on the box, after I
should have got it out of the house; and as I went towards my lodging,
I looked about me for someone who would help me to carry it to the
booking-office.

There was a long-legged young man with a very little empty donkey-cart,
standing near the Obelisk, in the Blackfriars Road, whose eye I caught
as I was going by, and who, addressing me as 'Sixpenn'orth of bad
ha'pence,' hoped 'I should know him agin to swear to'--in allusion, I
have no doubt, to my staring at him. I stopped to assure him that I had
not done so in bad manners, but uncertain whether he might or might not
like a job.

'Wot job?' said the long-legged young man.

'To move a box,' I answered.

'Wot box?' said the long-legged young man.

I told him mine, which was down that street there, and which I wanted
him to take to the Dover coach office for sixpence.

'Done with you for a tanner!' said the long-legged young man, and
directly got upon his cart, which was nothing but a large wooden tray on
wheels, and rattled away at such a rate, that it was as much as I could
do to keep pace with the donkey.

There was a defiant manner about this young man, and particularly about
the way in which he chewed straw as he spoke to me, that I did not much
like; as the bargain was made, however, I took him upstairs to the room
I was leaving, and we brought the box down, and put it on his cart.
Now, I was unwilling to put the direction-card on there, lest any of my
landlord's family should fathom what I was doing, and detain me; so
I said to the young man that I would be glad if he would stop for a
minute, when he came to the dead-wall of the King's Bench prison. The
words were no sooner out of my mouth, than he rattled away as if he, my
box, the cart, and the donkey, were all equally mad; and I was quite out
of breath with running and calling after him, when I caught him at the
place appointed.

Being much flushed and excited, I tumbled my half-guinea out of my
pocket in pulling the card out. I put it in my mouth for safety, and
though my hands trembled a good deal, had just tied the card on very
much to my satisfaction, when I felt myself violently chucked under the
chin by the long-legged young man, and saw my half-guinea fly out of my
mouth into his hand.

'Wot!' said the young man, seizing me by my jacket collar, with a
frightful grin. 'This is a pollis case, is it? You're a-going to bolt,
are you? Come to the pollis, you young warmin, come to the pollis!'

'You give me my money back, if you please,' said I, very much
frightened; 'and leave me alone.'

'Come to the pollis!' said the young man. 'You shall prove it yourn to
the pollis.'

'Give me my box and money, will you,' I cried, bursting into tears.

The young man still replied: 'Come to the pollis!' and was dragging me
against the donkey in a violent manner, as if there were any affinity
between that animal and a magistrate, when he changed his mind, jumped
into the cart, sat upon my box, and, exclaiming that he would drive to
the pollis straight, rattled away harder than ever.

I ran after him as fast as I could, but I had no breath to call out
with, and should not have dared to call out, now, if I had. I narrowly
escaped being run over, twenty times at least, in half a mile. Now I
lost him, now I saw him, now I lost him, now I was cut at with a whip,
now shouted at, now down in the mud, now up again, now running into
somebody's arms, now running headlong at a post. At length, confused by
fright and heat, and doubting whether half London might not by this time
be turning out for my apprehension, I left the young man to go where
he would with my box and money; and, panting and crying, but never
stopping, faced about for Greenwich, which I had understood was on
the Dover Road: taking very little more out of the world, towards the
retreat of my aunt, Miss Betsey, than I had brought into it, on the
night when my arrival gave her so much umbrage.


CHAPTER 13. THE SEQUEL OF MY RESOLUTION


For anything I know, I may have had some wild idea of running all the
way to Dover, when I gave up the pursuit of the young man with the
donkey-cart, and started for Greenwich. My scattered senses were soon
collected as to that point, if I had; for I came to a stop in the Kent
Road, at a terrace with a piece of water before it, and a great foolish
image in the middle, blowing a dry shell. Here I sat down on a doorstep,
quite spent and exhausted with the efforts I had already made, and with
hardly breath enough to cry for the loss of my box and half-guinea.

It was by this time dark; I heard the clocks strike ten, as I sat
resting. But it was a summer night, fortunately, and fine weather. When
I had recovered my breath, and had got rid of a stifling sensation in
my throat, I rose up and went on. In the midst of my distress, I had no
notion of going back. I doubt if I should have had any, though there had
been a Swiss snow-drift in the Kent Road.

But my standing possessed of only three-halfpence in the world (and I
am sure I wonder how they came to be left in my pocket on a Saturday
night!) troubled me none the less because I went on. I began to picture
to myself, as a scrap of newspaper intelligence, my being found dead in
a day or two, under some hedge; and I trudged on miserably, though as
fast as I could, until I happened to pass a little shop, where it was
written up that ladies' and gentlemen's wardrobes were bought, and that
the best price was given for rags, bones, and kitchen-stuff. The master
of this shop was sitting at the door in his shirt-sleeves, smoking; and
as there were a great many coats and pairs of trousers dangling from
the low ceiling, and only two feeble candles burning inside to show
what they were, I fancied that he looked like a man of a revengeful
disposition, who had hung all his enemies, and was enjoying himself.

My late experiences with Mr. and Mrs. Micawber suggested to me that here
might be a means of keeping off the wolf for a little while. I went up
the next by-street, took off my waistcoat, rolled it neatly under my
arm, and came back to the shop door.

'If you please, sir,' I said, 'I am to sell this for a fair price.'

Mr. Dolloby--Dolloby was the name over the shop door, at least--took the
waistcoat, stood his pipe on its head, against the door-post, went into
the shop, followed by me, snuffed the two candles with his fingers,
spread the waistcoat on the counter, and looked at it there, held it up
against the light, and looked at it there, and ultimately said:

'What do you call a price, now, for this here little weskit?'

'Oh! you know best, sir,' I returned modestly.

'I can't be buyer and seller too,' said Mr. Dolloby. 'Put a price on
this here little weskit.'

'Would eighteenpence be?'--I hinted, after some hesitation.

Mr. Dolloby rolled it up again, and gave it me back. 'I should rob my
family,' he said, 'if I was to offer ninepence for it.'

This was a disagreeable way of putting the business; because it imposed
upon me, a perfect stranger, the unpleasantness of asking Mr. Dolloby to
rob his family on my account. My circumstances being so very pressing,
however, I said I would take ninepence for it, if he pleased. Mr.
Dolloby, not without some grumbling, gave ninepence. I wished him good
night, and walked out of the shop the richer by that sum, and the
poorer by a waistcoat. But when I buttoned my jacket, that was not much.
Indeed, I foresaw pretty clearly that my jacket would go next, and that
I should have to make the best of my way to Dover in a shirt and a pair
of trousers, and might deem myself lucky if I got there even in that
trim. But my mind did not run so much on this as might be supposed.
Beyond a general impression of the distance before me, and of the young
man with the donkey-cart having used me cruelly, I think I had no
very urgent sense of my difficulties when I once again set off with my
ninepence in my pocket.

A plan had occurred to me for passing the night, which I was going to
carry into execution. This was, to lie behind the wall at the back of my
old school, in a corner where there used to be a haystack. I imagined
it would be a kind of company to have the boys, and the bedroom where
I used to tell the stories, so near me: although the boys would know
nothing of my being there, and the bedroom would yield me no shelter.

I had had a hard day's work, and was pretty well jaded when I came
climbing out, at last, upon the level of Blackheath. It cost me some
trouble to find out Salem House; but I found it, and I found a haystack
in the corner, and I lay down by it; having first walked round the wall,
and looked up at the windows, and seen that all was dark and silent
within. Never shall I forget the lonely sensation of first lying down,
without a roof above my head!

Sleep came upon me as it came on many other outcasts, against whom
house-doors were locked, and house-dogs barked, that night--and I
dreamed of lying on my old school-bed, talking to the boys in my room;
and found myself sitting upright, with Steerforth's name upon my lips,
looking wildly at the stars that were glistening and glimmering above
me. When I remembered where I was at that untimely hour, a feeling
stole upon me that made me get up, afraid of I don't know what, and walk
about. But the fainter glimmering of the stars, and the pale light in
the sky where the day was coming, reassured me: and my eyes being very
heavy, I lay down again and slept--though with a knowledge in my sleep
that it was cold--until the warm beams of the sun, and the ringing of
the getting-up bell at Salem House, awoke me. If I could have hoped that
Steerforth was there, I would have lurked about until he came out
alone; but I knew he must have left long since. Traddles still remained,
perhaps, but it was very doubtful; and I had not sufficient confidence
in his discretion or good luck, however strong my reliance was on his
good nature, to wish to trust him with my situation. So I crept away
from the wall as Mr. Creakle's boys were getting up, and struck into the
long dusty track which I had first known to be the Dover Road when I was
one of them, and when I little expected that any eyes would ever see me
the wayfarer I was now, upon it.

What a different Sunday morning from the old Sunday morning at Yarmouth!
In due time I heard the church-bells ringing, as I plodded on; and I met
people who were going to church; and I passed a church or two where the
congregation were inside, and the sound of singing came out into the
sunshine, while the beadle sat and cooled himself in the shade of the
porch, or stood beneath the yew-tree, with his hand to his forehead,
glowering at me going by. But the peace and rest of the old Sunday
morning were on everything, except me. That was the difference. I felt
quite wicked in my dirt and dust, with my tangled hair. But for the
quiet picture I had conjured up, of my mother in her youth and beauty,
weeping by the fire, and my aunt relenting to her, I hardly think I
should have had the courage to go on until next day. But it always went
[truncated: 1,528,768 more chars]
