# Supplementary material for: Probing the Topological Properties of Complex Networks Modeling Short Written Texts
Source: PLoS One. 2015 Feb 26;10(2):e0118394. doi: 10.1371/journal.pone.0118394 (PMC4342245; doi:10.1371/journal.pone.0118394)
Supplement: S1 Dataset — (ZIP) [file pone.0118394.s001.zip › livros/emma.txt]

Emma Woodhouse, handsome, clever, and rich, with a comfortable home
and happy disposition, seemed to unite some of the best blessings of
existence; and had lived nearly twenty-one years in the world with very
little to distress or vex her.

She was the youngest of the two daughters of a most affectionate,
indulgent father; and had, in consequence of her sister's marriage, been
mistress of his house from a very early period. Her mother had died
too long ago for her to have more than an indistinct remembrance of
her caresses; and her place had been supplied by an excellent woman as
governess, who had fallen little short of a mother in affection.

Sixteen years had Miss Taylor been in Mr. Woodhouse's family, less as a
governess than a friend, very fond of both daughters, but particularly
of Emma. Between _them_ it was more the intimacy of sisters. Even before
Miss Taylor had ceased to hold the nominal office of governess, the
mildness of her temper had hardly allowed her to impose any restraint;
and the shadow of authority being now long passed away, they had been
living together as friend and friend very mutually attached, and Emma
doing just what she liked; highly esteeming Miss Taylor's judgment, but
directed chiefly by her own.

The real evils, indeed, of Emma's situation were the power of having
rather too much her own way, and a disposition to think a little too
well of herself; these were the disadvantages which threatened alloy to
her many enjoyments. The danger, however, was at present so unperceived,
that they did not by any means rank as misfortunes with her.

Sorrow came--a gentle sorrow--but not at all in the shape of any
disagreeable consciousness.--Miss Taylor married. It was Miss Taylor's
loss which first brought grief. It was on the wedding-day of this
beloved friend that Emma first sat in mournful thought of any
continuance. The wedding over, and the bride-people gone, her father and
herself were left to dine together, with no prospect of a third to cheer
a long evening. Her father composed himself to sleep after dinner, as
usual, and she had then only to sit and think of what she had lost.

The event had every promise of happiness for her friend. Mr. Weston
was a man of unexceptionable character, easy fortune, suitable age, and
pleasant manners; and there was some satisfaction in considering
with what self-denying, generous friendship she had always wished and
promoted the match; but it was a black morning's work for her. The want
of Miss Taylor would be felt every hour of every day. She recalled her
past kindness--the kindness, the affection of sixteen years--how she had
taught and how she had played with her from five years old--how she had
devoted all her powers to attach and amuse her in health--and how
nursed her through the various illnesses of childhood. A large debt of
gratitude was owing here; but the intercourse of the last seven
years, the equal footing and perfect unreserve which had soon followed
Isabella's marriage, on their being left to each other, was yet a
dearer, tenderer recollection. She had been a friend and companion such
as few possessed: intelligent, well-informed, useful, gentle, knowing
all the ways of the family, interested in all its concerns, and
peculiarly interested in herself, in every pleasure, every scheme of
hers--one to whom she could speak every thought as it arose, and who had
such an affection for her as could never find fault.

How was she to bear the change?--It was true that her friend was going
only half a mile from them; but Emma was aware that great must be the
difference between a Mrs. Weston, only half a mile from them, and a Miss
Taylor in the house; and with all her advantages, natural and domestic,
she was now in great danger of suffering from intellectual solitude. She
dearly loved her father, but he was no companion for her. He could not
meet her in conversation, rational or playful.

The evil of the actual disparity in their ages (and Mr. Woodhouse had
not married early) was much increased by his constitution and habits;
for having been a valetudinarian all his life, without activity of
mind or body, he was a much older man in ways than in years; and though
everywhere beloved for the friendliness of his heart and his amiable
temper, his talents could not have recommended him at any time.

Her sister, though comparatively but little removed by matrimony, being
settled in London, only sixteen miles off, was much beyond her daily
reach; and many a long October and November evening must be struggled
through at Hartfield, before Christmas brought the next visit from
Isabella and her husband, and their little children, to fill the house,
and give her pleasant society again.

Highbury, the large and populous village, almost amounting to a town,
to which Hartfield, in spite of its separate lawn, and shrubberies, and
name, did really belong, afforded her no equals. The Woodhouses
were first in consequence there. All looked up to them. She had many
acquaintance in the place, for her father was universally civil, but
not one among them who could be accepted in lieu of Miss Taylor for even
half a day. It was a melancholy change; and Emma could not but sigh over
it, and wish for impossible things, till her father awoke, and made it
necessary to be cheerful. His spirits required support. He was a nervous
man, easily depressed; fond of every body that he was used to, and
hating to part with them; hating change of every kind. Matrimony, as the
origin of change, was always disagreeable; and he was by no means yet
reconciled to his own daughter's marrying, nor could ever speak of her
but with compassion, though it had been entirely a match of affection,
when he was now obliged to part with Miss Taylor too; and from his
habits of gentle selfishness, and of being never able to suppose that
other people could feel differently from himself, he was very much
disposed to think Miss Taylor had done as sad a thing for herself as for
them, and would have been a great deal happier if she had spent all the
rest of her life at Hartfield. Emma smiled and chatted as cheerfully
as she could, to keep him from such thoughts; but when tea came, it was
impossible for him not to say exactly as he had said at dinner,

"Poor Miss Taylor!--I wish she were here again. What a pity it is that
Mr. Weston ever thought of her!"

"I cannot agree with you, papa; you know I cannot. Mr. Weston is such
a good-humoured, pleasant, excellent man, that he thoroughly deserves
a good wife;--and you would not have had Miss Taylor live with us for
ever, and bear all my odd humours, when she might have a house of her
own?"

"A house of her own!--But where is the advantage of a house of her own?
This is three times as large.--And you have never any odd humours, my
dear."

"How often we shall be going to see them, and they coming to see us!--We
shall be always meeting! _We_ must begin; we must go and pay wedding
visit very soon."

"My dear, how am I to get so far? Randalls is such a distance. I could
not walk half so far."

"No, papa, nobody thought of your walking. We must go in the carriage,
to be sure."

"The carriage! But James will not like to put the horses to for such a
little way;--and where are the poor horses to be while we are paying our
visit?"

"They are to be put into Mr. Weston's stable, papa. You know we have
settled all that already. We talked it all over with Mr. Weston last
night. And as for James, you may be very sure he will always like going
to Randalls, because of his daughter's being housemaid there. I only
doubt whether he will ever take us anywhere else. That was your doing,
papa. You got Hannah that good place. Nobody thought of Hannah till you
mentioned her--James is so obliged to you!"

"I am very glad I did think of her. It was very lucky, for I would not
have had poor James think himself slighted upon any account; and I am
sure she will make a very good servant: she is a civil, pretty-spoken
girl; I have a great opinion of her. Whenever I see her, she always
curtseys and asks me how I do, in a very pretty manner; and when you
have had her here to do needlework, I observe she always turns the lock
of the door the right way and never bangs it. I am sure she will be an
excellent servant; and it will be a great comfort to poor Miss Taylor
to have somebody about her that she is used to see. Whenever James goes
over to see his daughter, you know, she will be hearing of us. He will
be able to tell her how we all are."

Emma spared no exertions to maintain this happier flow of ideas, and
hoped, by the help of backgammon, to get her father tolerably
through the evening, and be attacked by no regrets but her own. The
backgammon-table was placed; but a visitor immediately afterwards walked
in and made it unnecessary.

Mr. Knightley, a sensible man about seven or eight-and-thirty, was not
only a very old and intimate friend of the family, but particularly
connected with it, as the elder brother of Isabella's husband. He lived
about a mile from Highbury, was a frequent visitor, and always welcome,
and at this time more welcome than usual, as coming directly from their
mutual connexions in London. He had returned to a late dinner, after
some days' absence, and now walked up to Hartfield to say that all were
well in Brunswick Square. It was a happy circumstance, and animated
Mr. Woodhouse for some time. Mr. Knightley had a cheerful manner, which
always did him good; and his many inquiries after "poor Isabella" and
her children were answered most satisfactorily. When this was over, Mr.
Woodhouse gratefully observed, "It is very kind of you, Mr. Knightley,
to come out at this late hour to call upon us. I am afraid you must have
had a shocking walk."

"Not at all, sir. It is a beautiful moonlight night; and so mild that I
must draw back from your great fire."

"But you must have found it very damp and dirty. I wish you may not
catch cold."

"Dirty, sir! Look at my shoes. Not a speck on them."

"Well! that is quite surprising, for we have had a vast deal of rain
here. It rained dreadfully hard for half an hour while we were at
breakfast. I wanted them to put off the wedding."

"By the bye--I have not wished you joy. Being pretty well aware of what
sort of joy you must both be feeling, I have been in no hurry with my
congratulations; but I hope it all went off tolerably well. How did you
all behave? Who cried most?"

"Ah! poor Miss Taylor! 'Tis a sad business."

"Poor Mr. and Miss Woodhouse, if you please; but I cannot possibly say
'poor Miss Taylor.' I have a great regard for you and Emma; but when it
comes to the question of dependence or independence!--At any rate, it
must be better to have only one to please than two."

"Especially when _one_ of those two is such a fanciful, troublesome
creature!" said Emma playfully. "That is what you have in your head, I
know--and what you would certainly say if my father were not by."

"I believe it is very true, my dear, indeed," said Mr. Woodhouse, with a
sigh. "I am afraid I am sometimes very fanciful and troublesome."

"My dearest papa! You do not think I could mean _you_, or suppose Mr.
Knightley to mean _you_. What a horrible idea! Oh no! I meant only
myself. Mr. Knightley loves to find fault with me, you know--in a
joke--it is all a joke. We always say what we like to one another."

Mr. Knightley, in fact, was one of the few people who could see faults
in Emma Woodhouse, and the only one who ever told her of them: and
though this was not particularly agreeable to Emma herself, she knew
it would be so much less so to her father, that she would not have him
really suspect such a circumstance as her not being thought perfect by
every body.

"Emma knows I never flatter her," said Mr. Knightley, "but I meant no
reflection on any body. Miss Taylor has been used to have two persons
to please; she will now have but one. The chances are that she must be a
gainer."

"Well," said Emma, willing to let it pass--"you want to hear about
the wedding; and I shall be happy to tell you, for we all behaved
charmingly. Every body was punctual, every body in their best looks: not
a tear, and hardly a long face to be seen. Oh no; we all felt that we
were going to be only half a mile apart, and were sure of meeting every
day."

"Dear Emma bears every thing so well," said her father. "But, Mr.
Knightley, she is really very sorry to lose poor Miss Taylor, and I am
sure she _will_ miss her more than she thinks for."

Emma turned away her head, divided between tears and smiles. "It
is impossible that Emma should not miss such a companion," said Mr.
Knightley. "We should not like her so well as we do, sir, if we could
suppose it; but she knows how much the marriage is to Miss Taylor's
advantage; she knows how very acceptable it must be, at Miss Taylor's
time of life, to be settled in a home of her own, and how important to
her to be secure of a comfortable provision, and therefore cannot allow
herself to feel so much pain as pleasure. Every friend of Miss Taylor
must be glad to have her so happily married."

"And you have forgotten one matter of joy to me," said Emma, "and a very
considerable one--that I made the match myself. I made the match, you
know, four years ago; and to have it take place, and be proved in the
right, when so many people said Mr. Weston would never marry again, may
comfort me for any thing."

Mr. Knightley shook his head at her. Her father fondly replied, "Ah!
my dear, I wish you would not make matches and foretell things, for
whatever you say always comes to pass. Pray do not make any more
matches."

"I promise you to make none for myself, papa; but I must, indeed, for
other people. It is the greatest amusement in the world! And after such
success, you know!--Every body said that Mr. Weston would never marry
again. Oh dear, no! Mr. Weston, who had been a widower so long, and who
seemed so perfectly comfortable without a wife, so constantly occupied
either in his business in town or among his friends here, always
acceptable wherever he went, always cheerful--Mr. Weston need not spend
a single evening in the year alone if he did not like it. Oh no! Mr.
Weston certainly would never marry again. Some people even talked of a
promise to his wife on her deathbed, and others of the son and the
uncle not letting him. All manner of solemn nonsense was talked on the
subject, but I believed none of it.

"Ever since the day--about four years ago--that Miss Taylor and I met
with him in Broadway Lane, when, because it began to drizzle, he darted
away with so much gallantry, and borrowed two umbrellas for us from
Farmer Mitchell's, I made up my mind on the subject. I planned the match
from that hour; and when such success has blessed me in this instance,
dear papa, you cannot think that I shall leave off match-making."

"I do not understand what you mean by 'success,'" said Mr. Knightley.
"Success supposes endeavour. Your time has been properly and delicately
spent, if you have been endeavouring for the last four years to bring
about this marriage. A worthy employment for a young lady's mind! But
if, which I rather imagine, your making the match, as you call it, means
only your planning it, your saying to yourself one idle day, 'I think it
would be a very good thing for Miss Taylor if Mr. Weston were to marry
her,' and saying it again to yourself every now and then afterwards, why
do you talk of success? Where is your merit? What are you proud of? You
made a lucky guess; and _that_ is all that can be said."

"And have you never known the pleasure and triumph of a lucky guess?--I
pity you.--I thought you cleverer--for, depend upon it a lucky guess is
never merely luck. There is always some talent in it. And as to my
poor word 'success,' which you quarrel with, I do not know that I am so
entirely without any claim to it. You have drawn two pretty pictures;
but I think there may be a third--a something between the do-nothing and
the do-all. If I had not promoted Mr. Weston's visits here, and given
many little encouragements, and smoothed many little matters, it might
not have come to any thing after all. I think you must know Hartfield
enough to comprehend that."

"A straightforward, open-hearted man like Weston, and a rational,
unaffected woman like Miss Taylor, may be safely left to manage their
own concerns. You are more likely to have done harm to yourself, than
good to them, by interference."

"Emma never thinks of herself, if she can do good to others," rejoined
Mr. Woodhouse, understanding but in part. "But, my dear, pray do not
make any more matches; they are silly things, and break up one's family
circle grievously."

"Only one more, papa; only for Mr. Elton. Poor Mr. Elton! You like Mr.
Elton, papa,--I must look about for a wife for him. There is nobody in
Highbury who deserves him--and he has been here a whole year, and has
fitted up his house so comfortably, that it would be a shame to have him
single any longer--and I thought when he was joining their hands to-day,
he looked so very much as if he would like to have the same kind office
done for him! I think very well of Mr. Elton, and this is the only way I
have of doing him a service."

"Mr. Elton is a very pretty young man, to be sure, and a very good young
man, and I have a great regard for him. But if you want to shew him any
attention, my dear, ask him to come and dine with us some day. That will
be a much better thing. I dare say Mr. Knightley will be so kind as to
meet him."

"With a great deal of pleasure, sir, at any time," said Mr. Knightley,
laughing, "and I agree with you entirely, that it will be a much better
thing. Invite him to dinner, Emma, and help him to the best of the fish
and the chicken, but leave him to chuse his own wife. Depend upon it, a
man of six or seven-and-twenty can take care of himself."


CHAPTER II


Mr. Weston was a native of Highbury, and born of a respectable family,
which for the last two or three generations had been rising into
gentility and property. He had received a good education, but, on
succeeding early in life to a small independence, had become indisposed
for any of the more homely pursuits in which his brothers were engaged,
and had satisfied an active, cheerful mind and social temper by entering
into the militia of his county, then embodied.

Captain Weston was a general favourite; and when the chances of his
military life had introduced him to Miss Churchill, of a great Yorkshire
family, and Miss Churchill fell in love with him, nobody was surprized,
except her brother and his wife, who had never seen him, and who were
full of pride and importance, which the connexion would offend.

Miss Churchill, however, being of age, and with the full command of her
fortune--though her fortune bore no proportion to the family-estate--was
not to be dissuaded from the marriage, and it took place, to the
infinite mortification of Mr. and Mrs. Churchill, who threw her off with
due decorum. It was an unsuitable connexion, and did not produce much
happiness. Mrs. Weston ought to have found more in it, for she had a
husband whose warm heart and sweet temper made him think every thing due
to her in return for the great goodness of being in love with him;
but though she had one sort of spirit, she had not the best. She had
resolution enough to pursue her own will in spite of her brother,
but not enough to refrain from unreasonable regrets at that brother's
unreasonable anger, nor from missing the luxuries of her former home.
They lived beyond their income, but still it was nothing in comparison
of Enscombe: she did not cease to love her husband, but she wanted at
once to be the wife of Captain Weston, and Miss Churchill of Enscombe.

Captain Weston, who had been considered, especially by the Churchills,
as making such an amazing match, was proved to have much the worst of
the bargain; for when his wife died, after a three years' marriage, he
was rather a poorer man than at first, and with a child to maintain.
From the expense of the child, however, he was soon relieved. The boy
had, with the additional softening claim of a lingering illness of his
mother's, been the means of a sort of reconciliation; and Mr. and Mrs.
Churchill, having no children of their own, nor any other young creature
of equal kindred to care for, offered to take the whole charge of the
little Frank soon after her decease. Some scruples and some reluctance
the widower-father may be supposed to have felt; but as they were
overcome by other considerations, the child was given up to the care and
the wealth of the Churchills, and he had only his own comfort to seek,
and his own situation to improve as he could.

A complete change of life became desirable. He quitted the militia and
engaged in trade, having brothers already established in a good way in
London, which afforded him a favourable opening. It was a concern which
brought just employment enough. He had still a small house in Highbury,
where most of his leisure days were spent; and between useful occupation
and the pleasures of society, the next eighteen or twenty years of his
life passed cheerfully away. He had, by that time, realised an easy
competence--enough to secure the purchase of a little estate adjoining
Highbury, which he had always longed for--enough to marry a woman as
portionless even as Miss Taylor, and to live according to the wishes of
his own friendly and social disposition.

It was now some time since Miss Taylor had begun to influence his
schemes; but as it was not the tyrannic influence of youth on youth,
it had not shaken his determination of never settling till he could
purchase Randalls, and the sale of Randalls was long looked forward to;
but he had gone steadily on, with these objects in view, till they were
accomplished. He had made his fortune, bought his house, and obtained
his wife; and was beginning a new period of existence, with every
probability of greater happiness than in any yet passed through. He had
never been an unhappy man; his own temper had secured him from that,
even in his first marriage; but his second must shew him how delightful
a well-judging and truly amiable woman could be, and must give him the
pleasantest proof of its being a great deal better to choose than to be
chosen, to excite gratitude than to feel it.

He had only himself to please in his choice: his fortune was his own;
for as to Frank, it was more than being tacitly brought up as his
uncle's heir, it had become so avowed an adoption as to have him assume
the name of Churchill on coming of age. It was most unlikely, therefore,
that he should ever want his father's assistance. His father had no
apprehension of it. The aunt was a capricious woman, and governed her
husband entirely; but it was not in Mr. Weston's nature to imagine that
any caprice could be strong enough to affect one so dear, and, as he
believed, so deservedly dear. He saw his son every year in London, and
was proud of him; and his fond report of him as a very fine young man
had made Highbury feel a sort of pride in him too. He was looked on as
sufficiently belonging to the place to make his merits and prospects a
kind of common concern.

Mr. Frank Churchill was one of the boasts of Highbury, and a lively
curiosity to see him prevailed, though the compliment was so little
returned that he had never been there in his life. His coming to visit
his father had been often talked of but never achieved.

Now, upon his father's marriage, it was very generally proposed, as a
most proper attention, that the visit should take place. There was not a
dissentient voice on the subject, either when Mrs. Perry drank tea with
Mrs. and Miss Bates, or when Mrs. and Miss Bates returned the visit. Now
was the time for Mr. Frank Churchill to come among them; and the hope
strengthened when it was understood that he had written to his new
mother on the occasion. For a few days, every morning visit in Highbury
included some mention of the handsome letter Mrs. Weston had received.
"I suppose you have heard of the handsome letter Mr. Frank Churchill
has written to Mrs. Weston? I understand it was a very handsome letter,
indeed. Mr. Woodhouse told me of it. Mr. Woodhouse saw the letter, and
he says he never saw such a handsome letter in his life."

It was, indeed, a highly prized letter. Mrs. Weston had, of course,
formed a very favourable idea of the young man; and such a pleasing
attention was an irresistible proof of his great good sense, and a most
welcome addition to every source and every expression of congratulation
which her marriage had already secured. She felt herself a most
fortunate woman; and she had lived long enough to know how fortunate
she might well be thought, where the only regret was for a partial
separation from friends whose friendship for her had never cooled, and
who could ill bear to part with her.

She knew that at times she must be missed; and could not think, without
pain, of Emma's losing a single pleasure, or suffering an hour's ennui,
from the want of her companionableness: but dear Emma was of no feeble
character; she was more equal to her situation than most girls would
have been, and had sense, and energy, and spirits that might be hoped
would bear her well and happily through its little difficulties and
privations. And then there was such comfort in the very easy distance of
Randalls from Hartfield, so convenient for even solitary female walking,
and in Mr. Weston's disposition and circumstances, which would make the
approaching season no hindrance to their spending half the evenings in
the week together.

Her situation was altogether the subject of hours of gratitude to Mrs.
Weston, and of moments only of regret; and her satisfaction--her more
than satisfaction--her cheerful enjoyment, was so just and so apparent,
that Emma, well as she knew her father, was sometimes taken by surprize
at his being still able to pity 'poor Miss Taylor,' when they left her
at Randalls in the centre of every domestic comfort, or saw her go away
in the evening attended by her pleasant husband to a carriage of her
own. But never did she go without Mr. Woodhouse's giving a gentle sigh,
and saying, "Ah, poor Miss Taylor! She would be very glad to stay."

There was no recovering Miss Taylor--nor much likelihood of ceasing to
pity her; but a few weeks brought some alleviation to Mr. Woodhouse.
The compliments of his neighbours were over; he was no longer teased by
being wished joy of so sorrowful an event; and the wedding-cake, which
had been a great distress to him, was all eat up. His own stomach
could bear nothing rich, and he could never believe other people to be
different from himself. What was unwholesome to him he regarded as unfit
for any body; and he had, therefore, earnestly tried to dissuade them
from having any wedding-cake at all, and when that proved vain, as
earnestly tried to prevent any body's eating it. He had been at the
pains of consulting Mr. Perry, the apothecary, on the subject. Mr. Perry
was an intelligent, gentlemanlike man, whose frequent visits were one
of the comforts of Mr. Woodhouse's life; and upon being applied to, he
could not but acknowledge (though it seemed rather against the bias
of inclination) that wedding-cake might certainly disagree with
many--perhaps with most people, unless taken moderately. With such an
opinion, in confirmation of his own, Mr. Woodhouse hoped to influence
every visitor of the newly married pair; but still the cake was eaten;
and there was no rest for his benevolent nerves till it was all gone.

There was a strange rumour in Highbury of all the little Perrys being
seen with a slice of Mrs. Weston's wedding-cake in their hands: but Mr.
Woodhouse would never believe it.


CHAPTER III


Mr. Woodhouse was fond of society in his own way. He liked very much to
have his friends come and see him; and from various united causes, from
his long residence at Hartfield, and his good nature, from his fortune,
his house, and his daughter, he could command the visits of his
own little circle, in a great measure, as he liked. He had not much
intercourse with any families beyond that circle; his horror of late
hours, and large dinner-parties, made him unfit for any acquaintance but
such as would visit him on his own terms. Fortunately for him, Highbury,
including Randalls in the same parish, and Donwell Abbey in the parish
adjoining, the seat of Mr. Knightley, comprehended many such. Not
unfrequently, through Emma's persuasion, he had some of the chosen and
the best to dine with him: but evening parties were what he preferred;
and, unless he fancied himself at any time unequal to company, there
was scarcely an evening in the week in which Emma could not make up a
card-table for him.

Real, long-standing regard brought the Westons and Mr. Knightley; and by
Mr. Elton, a young man living alone without liking it, the privilege
of exchanging any vacant evening of his own blank solitude for the
elegancies and society of Mr. Woodhouse's drawing-room, and the smiles
of his lovely daughter, was in no danger of being thrown away.

After these came a second set; among the most come-at-able of whom were
Mrs. and Miss Bates, and Mrs. Goddard, three ladies almost always at
the service of an invitation from Hartfield, and who were fetched and
carried home so often, that Mr. Woodhouse thought it no hardship for
either James or the horses. Had it taken place only once a year, it
would have been a grievance.

Mrs. Bates, the widow of a former vicar of Highbury, was a very old
lady, almost past every thing but tea and quadrille. She lived with her
single daughter in a very small way, and was considered with all the
regard and respect which a harmless old lady, under such untoward
circumstances, can excite. Her daughter enjoyed a most uncommon degree
of popularity for a woman neither young, handsome, rich, nor married.
Miss Bates stood in the very worst predicament in the world for having
much of the public favour; and she had no intellectual superiority to
make atonement to herself, or frighten those who might hate her into
outward respect. She had never boasted either beauty or cleverness. Her
youth had passed without distinction, and her middle of life was devoted
to the care of a failing mother, and the endeavour to make a small
income go as far as possible. And yet she was a happy woman, and a woman
whom no one named without good-will. It was her own universal good-will
and contented temper which worked such wonders. She loved every body,
was interested in every body's happiness, quicksighted to every body's
merits; thought herself a most fortunate creature, and surrounded with
blessings in such an excellent mother, and so many good neighbours
and friends, and a home that wanted for nothing. The simplicity and
cheerfulness of her nature, her contented and grateful spirit, were a
recommendation to every body, and a mine of felicity to herself. She was
a great talker upon little matters, which exactly suited Mr. Woodhouse,
full of trivial communications and harmless gossip.

Mrs. Goddard was the mistress of a School--not of a seminary, or an
establishment, or any thing which professed, in long sentences of
refined nonsense, to combine liberal acquirements with elegant morality,
upon new principles and new systems--and where young ladies for enormous
pay might be screwed out of health and into vanity--but a real,
honest, old-fashioned Boarding-school, where a reasonable quantity of
accomplishments were sold at a reasonable price, and where girls might
be sent to be out of the way, and scramble themselves into a little
education, without any danger of coming back prodigies. Mrs. Goddard's
school was in high repute--and very deservedly; for Highbury was
reckoned a particularly healthy spot: she had an ample house and garden,
gave the children plenty of wholesome food, let them run about a great
deal in the summer, and in winter dressed their chilblains with her own
hands. It was no wonder that a train of twenty young couple now walked
after her to church. She was a plain, motherly kind of woman, who
had worked hard in her youth, and now thought herself entitled to the
occasional holiday of a tea-visit; and having formerly owed much to Mr.
Woodhouse's kindness, felt his particular claim on her to leave her neat
parlour, hung round with fancy-work, whenever she could, and win or lose
a few sixpences by his fireside.

These were the ladies whom Emma found herself very frequently able to
collect; and happy was she, for her father's sake, in the power; though,
as far as she was herself concerned, it was no remedy for the absence of
Mrs. Weston. She was delighted to see her father look comfortable, and
very much pleased with herself for contriving things so well; but the
quiet prosings of three such women made her feel that every evening so
spent was indeed one of the long evenings she had fearfully anticipated.

As she sat one morning, looking forward to exactly such a close of the
present day, a note was brought from Mrs. Goddard, requesting, in most
respectful terms, to be allowed to bring Miss Smith with her; a most
welcome request: for Miss Smith was a girl of seventeen, whom Emma knew
very well by sight, and had long felt an interest in, on account of
her beauty. A very gracious invitation was returned, and the evening no
longer dreaded by the fair mistress of the mansion.

Harriet Smith was the natural daughter of somebody. Somebody had placed
her, several years back, at Mrs. Goddard's school, and somebody
had lately raised her from the condition of scholar to that of
parlour-boarder. This was all that was generally known of her history.
She had no visible friends but what had been acquired at Highbury, and
was now just returned from a long visit in the country to some young
ladies who had been at school there with her.

She was a very pretty girl, and her beauty happened to be of a sort
which Emma particularly admired. She was short, plump, and fair, with a
fine bloom, blue eyes, light hair, regular features, and a look of great
sweetness, and, before the end of the evening, Emma was as much pleased
with her manners as her person, and quite determined to continue the
acquaintance.

She was not struck by any thing remarkably clever in Miss Smith's
conversation, but she found her altogether very engaging--not
inconveniently shy, not unwilling to talk--and yet so far from pushing,
shewing so proper and becoming a deference, seeming so pleasantly
grateful for being admitted to Hartfield, and so artlessly impressed
by the appearance of every thing in so superior a style to what she had
been used to, that she must have good sense, and deserve encouragement.
Encouragement should be given. Those soft blue eyes, and all those
natural graces, should not be wasted on the inferior society of Highbury
and its connexions. The acquaintance she had already formed were
unworthy of her. The friends from whom she had just parted, though very
good sort of people, must be doing her harm. They were a family of the
name of Martin, whom Emma well knew by character, as renting a large
farm of Mr. Knightley, and residing in the parish of Donwell--very
creditably, she believed--she knew Mr. Knightley thought highly of
them--but they must be coarse and unpolished, and very unfit to be the
intimates of a girl who wanted only a little more knowledge and elegance
to be quite perfect. _She_ would notice her; she would improve her; she
would detach her from her bad acquaintance, and introduce her into good
society; she would form her opinions and her manners. It would be an
interesting, and certainly a very kind undertaking; highly becoming her
own situation in life, her leisure, and powers.

She was so busy in admiring those soft blue eyes, in talking and
listening, and forming all these schemes in the in-betweens, that the
evening flew away at a very unusual rate; and the supper-table, which
always closed such parties, and for which she had been used to sit and
watch the due time, was all set out and ready, and moved forwards to the
fire, before she was aware. With an alacrity beyond the common impulse
of a spirit which yet was never indifferent to the credit of doing every
thing well and attentively, with the real good-will of a mind delighted
with its own ideas, did she then do all the honours of the meal, and
help and recommend the minced chicken and scalloped oysters, with an
urgency which she knew would be acceptable to the early hours and civil
scruples of their guests.

Upon such occasions poor Mr. Woodhouses feelings were in sad warfare.
He loved to have the cloth laid, because it had been the fashion of his
youth, but his conviction of suppers being very unwholesome made him
rather sorry to see any thing put on it; and while his hospitality would
have welcomed his visitors to every thing, his care for their health
made him grieve that they would eat.

Such another small basin of thin gruel as his own was all that he could,
with thorough self-approbation, recommend; though he might constrain
himself, while the ladies were comfortably clearing the nicer things, to
say:

"Mrs. Bates, let me propose your venturing on one of these eggs. An egg
boiled very soft is not unwholesome. Serle understands boiling an egg
better than any body. I would not recommend an egg boiled by any body
else; but you need not be afraid, they are very small, you see--one of
our small eggs will not hurt you. Miss Bates, let Emma help you to a
_little_ bit of tart--a _very_ little bit. Ours are all apple-tarts. You
need not be afraid of unwholesome preserves here. I do not advise the
custard. Mrs. Goddard, what say you to _half_ a glass of wine? A
_small_ half-glass, put into a tumbler of water? I do not think it could
disagree with you."

Emma allowed her father to talk--but supplied her visitors in a much
more satisfactory style, and on the present evening had particular
pleasure in sending them away happy. The happiness of Miss Smith was
quite equal to her intentions. Miss Woodhouse was so great a personage
in Highbury, that the prospect of the introduction had given as much
panic as pleasure; but the humble, grateful little girl went off with
highly gratified feelings, delighted with the affability with which Miss
Woodhouse had treated her all the evening, and actually shaken hands
with her at last!


CHAPTER IV


Harriet Smith's intimacy at Hartfield was soon a settled thing. Quick
and decided in her ways, Emma lost no time in inviting, encouraging, and
telling her to come very often; and as their acquaintance increased, so
did their satisfaction in each other. As a walking companion, Emma had
very early foreseen how useful she might find her. In that respect
Mrs. Weston's loss had been important. Her father never went beyond the
shrubbery, where two divisions of the ground sufficed him for his long
walk, or his short, as the year varied; and since Mrs. Weston's marriage
her exercise had been too much confined. She had ventured once alone to
Randalls, but it was not pleasant; and a Harriet Smith, therefore,
one whom she could summon at any time to a walk, would be a valuable
addition to her privileges. But in every respect, as she saw more of
her, she approved her, and was confirmed in all her kind designs.

Harriet certainly was not clever, but she had a sweet, docile, grateful
disposition, was totally free from conceit, and only desiring to be
guided by any one she looked up to. Her early attachment to herself
was very amiable; and her inclination for good company, and power of
appreciating what was elegant and clever, shewed that there was no
want of taste, though strength of understanding must not be expected.
Altogether she was quite convinced of Harriet Smith's being exactly the
young friend she wanted--exactly the something which her home required.
Such a friend as Mrs. Weston was out of the question. Two such could
never be granted. Two such she did not want. It was quite a different
sort of thing, a sentiment distinct and independent. Mrs. Weston was the
object of a regard which had its basis in gratitude and esteem. Harriet
would be loved as one to whom she could be useful. For Mrs. Weston there
was nothing to be done; for Harriet every thing.

Her first attempts at usefulness were in an endeavour to find out who
were the parents, but Harriet could not tell. She was ready to tell
every thing in her power, but on this subject questions were vain. Emma
was obliged to fancy what she liked--but she could never believe that in
the same situation _she_ should not have discovered the truth. Harriet
had no penetration. She had been satisfied to hear and believe just what
Mrs. Goddard chose to tell her; and looked no farther.

Mrs. Goddard, and the teachers, and the girls and the affairs of
the school in general, formed naturally a great part of the
conversation--and but for her acquaintance with the Martins of
Abbey-Mill Farm, it must have been the whole. But the Martins occupied
her thoughts a good deal; she had spent two very happy months with them,
and now loved to talk of the pleasures of her visit, and describe
the many comforts and wonders of the place. Emma encouraged her
talkativeness--amused by such a picture of another set of beings,
and enjoying the youthful simplicity which could speak with so much
exultation of Mrs. Martin's having "_two_ parlours, two very good
parlours, indeed; one of them quite as large as Mrs. Goddard's
drawing-room; and of her having an upper maid who had lived
five-and-twenty years with her; and of their having eight cows, two of
them Alderneys, and one a little Welch cow, a very pretty little Welch
cow indeed; and of Mrs. Martin's saying as she was so fond of it,
it should be called _her_ cow; and of their having a very handsome
summer-house in their garden, where some day next year they were all to
drink tea:--a very handsome summer-house, large enough to hold a dozen
people."

For some time she was amused, without thinking beyond the immediate
cause; but as she came to understand the family better, other feelings
arose. She had taken up a wrong idea, fancying it was a mother and
daughter, a son and son's wife, who all lived together; but when it
appeared that the Mr. Martin, who bore a part in the narrative, and was
always mentioned with approbation for his great good-nature in doing
something or other, was a single man; that there was no young Mrs.
Martin, no wife in the case; she did suspect danger to her poor little
friend from all this hospitality and kindness, and that, if she were not
taken care of, she might be required to sink herself forever.

With this inspiriting notion, her questions increased in number and
meaning; and she particularly led Harriet to talk more of Mr. Martin,
and there was evidently no dislike to it. Harriet was very ready to
speak of the share he had had in their moonlight walks and merry evening
games; and dwelt a good deal upon his being so very good-humoured and
obliging. He had gone three miles round one day in order to bring her
some walnuts, because she had said how fond she was of them, and in
every thing else he was so very obliging. He had his shepherd's son into
the parlour one night on purpose to sing to her. She was very fond
of singing. He could sing a little himself. She believed he was very
clever, and understood every thing. He had a very fine flock, and, while
she was with them, he had been bid more for his wool than any body in
the country. She believed every body spoke well of him. His mother and
sisters were very fond of him. Mrs. Martin had told her one day (and
there was a blush as she said it,) that it was impossible for any body
to be a better son, and therefore she was sure, whenever he married, he
would make a good husband. Not that she _wanted_ him to marry. She was
in no hurry at all.

"Well done, Mrs. Martin!" thought Emma. "You know what you are about."

"And when she had come away, Mrs. Martin was so very kind as to send
Mrs. Goddard a beautiful goose--the finest goose Mrs. Goddard had ever
seen. Mrs. Goddard had dressed it on a Sunday, and asked all the three
teachers, Miss Nash, and Miss Prince, and Miss Richardson, to sup with
her."

"Mr. Martin, I suppose, is not a man of information beyond the line of
his own business? He does not read?"

"Oh yes!--that is, no--I do not know--but I believe he has read a
good deal--but not what you would think any thing of. He reads the
Agricultural Reports, and some other books that lay in one of the window
seats--but he reads all _them_ to himself. But sometimes of an evening,
before we went to cards, he would read something aloud out of the
Elegant Extracts, very entertaining. And I know he has read the Vicar of
Wakefield. He never read the Romance of the Forest, nor The Children of
the Abbey. He had never heard of such books before I mentioned them, but
he is determined to get them now as soon as ever he can."

The next question was--

"What sort of looking man is Mr. Martin?"

"Oh! not handsome--not at all handsome. I thought him very plain at
first, but I do not think him so plain now. One does not, you know,
after a time. But did you never see him? He is in Highbury every now and
then, and he is sure to ride through every week in his way to Kingston.
He has passed you very often."

"That may be, and I may have seen him fifty times, but without having
any idea of his name. A young farmer, whether on horseback or on foot,
is the very last sort of person to raise my curiosity. The yeomanry are
precisely the order of people with whom I feel I can have nothing to do.
A degree or two lower, and a creditable appearance might interest me;
I might hope to be useful to their families in some way or other. But
a farmer can need none of my help, and is, therefore, in one sense, as
much above my notice as in every other he is below it."

"To be sure. Oh yes! It is not likely you should ever have observed him;
but he knows you very well indeed--I mean by sight."

"I have no doubt of his being a very respectable young man. I know,
indeed, that he is so, and, as such, wish him well. What do you imagine
his age to be?"

"He was four-and-twenty the 8th of last June, and my birthday is the
23rd just a fortnight and a day's difference--which is very odd."

"Only four-and-twenty. That is too young to settle. His mother is
perfectly right not to be in a hurry. They seem very comfortable as they
are, and if she were to take any pains to marry him, she would probably
repent it. Six years hence, if he could meet with a good sort of young
woman in the same rank as his own, with a little money, it might be very
desirable."

"Six years hence! Dear Miss Woodhouse, he would be thirty years old!"

"Well, and that is as early as most men can afford to marry, who are not
born to an independence. Mr. Martin, I imagine, has his fortune entirely
to make--cannot be at all beforehand with the world. Whatever money he
might come into when his father died, whatever his share of the family
property, it is, I dare say, all afloat, all employed in his stock, and
so forth; and though, with diligence and good luck, he may be rich in
time, it is next to impossible that he should have realised any thing
yet."

"To be sure, so it is. But they live very comfortably. They have no
indoors man, else they do not want for any thing; and Mrs. Martin talks
of taking a boy another year."

"I wish you may not get into a scrape, Harriet, whenever he does
marry;--I mean, as to being acquainted with his wife--for though his
sisters, from a superior education, are not to be altogether objected
to, it does not follow that he might marry any body at all fit for you
to notice. The misfortune of your birth ought to make you particularly
careful as to your associates. There can be no doubt of your being a
gentleman's daughter, and you must support your claim to that station by
every thing within your own power, or there will be plenty of people who
would take pleasure in degrading you."

"Yes, to be sure, I suppose there are. But while I visit at Hartfield,
and you are so kind to me, Miss Woodhouse, I am not afraid of what any
body can do."

"You understand the force of influence pretty well, Harriet; but I would
have you so firmly established in good society, as to be independent
even of Hartfield and Miss Woodhouse. I want to see you permanently
well connected, and to that end it will be advisable to have as few odd
acquaintance as may be; and, therefore, I say that if you should still
be in this country when Mr. Martin marries, I wish you may not be drawn
in by your intimacy with the sisters, to be acquainted with the wife,
who will probably be some mere farmer's daughter, without education."

"To be sure. Yes. Not that I think Mr. Martin would ever marry any body
but what had had some education--and been very well brought up. However,
I do not mean to set up my opinion against yours--and I am sure I shall
not wish for the acquaintance of his wife. I shall always have a great
regard for the Miss Martins, especially Elizabeth, and should be very
sorry to give them up, for they are quite as well educated as me. But
if he marries a very ignorant, vulgar woman, certainly I had better not
visit her, if I can help it."

Emma watched her through the fluctuations of this speech, and saw no
alarming symptoms of love. The young man had been the first admirer, but
she trusted there was no other hold, and that there would be no serious
difficulty, on Harriet's side, to oppose any friendly arrangement of her
own.

They met Mr. Martin the very next day, as they were walking on the
Donwell road. He was on foot, and after looking very respectfully at
her, looked with most unfeigned satisfaction at her companion. Emma was
not sorry to have such an opportunity of survey; and walking a few
yards forward, while they talked together, soon made her quick eye
sufficiently acquainted with Mr. Robert Martin. His appearance was very
neat, and he looked like a sensible young man, but his person had no
other advantage; and when he came to be contrasted with gentlemen,
she thought he must lose all the ground he had gained in Harriet's
inclination. Harriet was not insensible of manner; she had voluntarily
noticed her father's gentleness with admiration as well as wonder. Mr.
Martin looked as if he did not know what manner was.

They remained but a few minutes together, as Miss Woodhouse must not be
kept waiting; and Harriet then came running to her with a smiling face,
and in a flutter of spirits, which Miss Woodhouse hoped very soon to
compose.

"Only think of our happening to meet him!--How very odd! It was quite
a chance, he said, that he had not gone round by Randalls. He did not
think we ever walked this road. He thought we walked towards Randalls
most days. He has not been able to get the Romance of the Forest yet.
He was so busy the last time he was at Kingston that he quite forgot it,
but he goes again to-morrow. So very odd we should happen to meet! Well,
Miss Woodhouse, is he like what you expected? What do you think of him?
Do you think him so very plain?"

"He is very plain, undoubtedly--remarkably plain:--but that is nothing
compared with his entire want of gentility. I had no right to expect
much, and I did not expect much; but I had no idea that he could be so
very clownish, so totally without air. I had imagined him, I confess, a
degree or two nearer gentility."

"To be sure," said Harriet, in a mortified voice, "he is not so genteel
as real gentlemen."

"I think, Harriet, since your acquaintance with us, you have been
repeatedly in the company of some such very real gentlemen, that you
must yourself be struck with the difference in Mr. Martin. At Hartfield,
you have had very good specimens of well educated, well bred men. I
should be surprized if, after seeing them, you could be in company
with Mr. Martin again without perceiving him to be a very inferior
creature--and rather wondering at yourself for having ever thought him
at all agreeable before. Do not you begin to feel that now? Were not
you struck? I am sure you must have been struck by his awkward look and
abrupt manner, and the uncouthness of a voice which I heard to be wholly
unmodulated as I stood here."

"Certainly, he is not like Mr. Knightley. He has not such a fine air and
way of walking as Mr. Knightley. I see the difference plain enough. But
Mr. Knightley is so very fine a man!"

"Mr. Knightley's air is so remarkably good that it is not fair to
compare Mr. Martin with _him_. You might not see one in a hundred with
_gentleman_ so plainly written as in Mr. Knightley. But he is not the
only gentleman you have been lately used to. What say you to Mr. Weston
and Mr. Elton? Compare Mr. Martin with either of _them_. Compare their
manner of carrying themselves; of walking; of speaking; of being silent.
You must see the difference."

"Oh yes!--there is a great difference. But Mr. Weston is almost an old
man. Mr. Weston must be between forty and fifty."

"Which makes his good manners the more valuable. The older a person
grows, Harriet, the more important it is that their manners should not
be bad; the more glaring and disgusting any loudness, or coarseness, or
awkwardness becomes. What is passable in youth is detestable in later
age. Mr. Martin is now awkward and abrupt; what will he be at Mr.
Weston's time of life?"

"There is no saying, indeed," replied Harriet rather solemnly.

"But there may be pretty good guessing. He will be a completely gross,
vulgar farmer, totally inattentive to appearances, and thinking of
nothing but profit and loss."

"Will he, indeed? That will be very bad."

"How much his business engrosses him already is very plain from the
circumstance of his forgetting to inquire for the book you recommended.
He was a great deal too full of the market to think of any thing
else--which is just as it should be, for a thriving man. What has he to
do with books? And I have no doubt that he _will_ thrive, and be a very
rich man in time--and his being illiterate and coarse need not disturb
_us_."

"I wonder he did not remember the book"--was all Harriet's answer, and
spoken with a degree of grave displeasure which Emma thought might be
safely left to itself. She, therefore, said no more for some time. Her
next beginning was,

"In one respect, perhaps, Mr. Elton's manners are superior to Mr.
Knightley's or Mr. Weston's. They have more gentleness. They might be
more safely held up as a pattern. There is an openness, a quickness,
almost a bluntness in Mr. Weston, which every body likes in _him_,
because there is so much good-humour with it--but that would not do to
be copied. Neither would Mr. Knightley's downright, decided, commanding
sort of manner, though it suits _him_ very well; his figure, and look,
and situation in life seem to allow it; but if any young man were to set
about copying him, he would not be sufferable. On the contrary, I think
a young man might be very safely recommended to take Mr. Elton as a
model. Mr. Elton is good-humoured, cheerful, obliging, and gentle.
He seems to me to be grown particularly gentle of late. I do not know
whether he has any design of ingratiating himself with either of us,
Harriet, by additional softness, but it strikes me that his manners are
softer than they used to be. If he means any thing, it must be to please
you. Did not I tell you what he said of you the other day?"

She then repeated some warm personal praise which she had drawn from Mr.
Elton, and now did full justice to; and Harriet blushed and smiled, and
said she had always thought Mr. Elton very agreeable.

Mr. Elton was the very person fixed on by Emma for driving the young
farmer out of Harriet's head. She thought it would be an excellent
match; and only too palpably desirable, natural, and probable, for her
to have much merit in planning it. She feared it was what every body
else must think of and predict. It was not likely, however, that any
body should have equalled her in the date of the plan, as it had
entered her brain during the very first evening of Harriet's coming to
Hartfield. The longer she considered it, the greater was her sense
of its expediency. Mr. Elton's situation was most suitable, quite the
gentleman himself, and without low connexions; at the same time, not of
any family that could fairly object to the doubtful birth of Harriet.
He had a comfortable home for her, and Emma imagined a very sufficient
income; for though the vicarage of Highbury was not large, he was known
to have some independent property; and she thought very highly of him
as a good-humoured, well-meaning, respectable young man, without any
deficiency of useful understanding or knowledge of the world.

She had already satisfied herself that he thought Harriet a beautiful
girl, which she trusted, with such frequent meetings at Hartfield, was
foundation enough on his side; and on Harriet's there could be little
doubt that the idea of being preferred by him would have all the usual
weight and efficacy. And he was really a very pleasing young man, a
young man whom any woman not fastidious might like. He was reckoned very
handsome; his person much admired in general, though not by her,
there being a want of elegance of feature which she could not dispense
with:--but the girl who could be gratified by a Robert Martin's riding
about the country to get walnuts for her might very well be conquered by
Mr. Elton's admiration.


CHAPTER V


"I do not know what your opinion may be, Mrs. Weston," said Mr.
Knightley, "of this great intimacy between Emma and Harriet Smith, but I
think it a bad thing."

"A bad thing! Do you really think it a bad thing?--why so?"

"I think they will neither of them do the other any good."

"You surprize me! Emma must do Harriet good: and by supplying her with a
new object of interest, Harriet may be said to do Emma good. I have been
seeing their intimacy with the greatest pleasure. How very differently
we feel!--Not think they will do each other any good! This will
certainly be the beginning of one of our quarrels about Emma, Mr.
Knightley."

"Perhaps you think I am come on purpose to quarrel with you, knowing
Weston to be out, and that you must still fight your own battle."

"Mr. Weston would undoubtedly support me, if he were here, for he thinks
exactly as I do on the subject. We were speaking of it only yesterday,
and agreeing how fortunate it was for Emma, that there should be such a
girl in Highbury for her to associate with. Mr. Knightley, I shall not
allow you to be a fair judge in this case. You are so much used to live
alone, that you do not know the value of a companion; and, perhaps no
man can be a good judge of the comfort a woman feels in the society of
one of her own sex, after being used to it all her life. I can imagine
your objection to Harriet Smith. She is not the superior young woman
which Emma's friend ought to be. But on the other hand, as Emma wants
to see her better informed, it will be an inducement to her to read more
herself. They will read together. She means it, I know."

"Emma has been meaning to read more ever since she was twelve years old.
I have seen a great many lists of her drawing-up at various times of
books that she meant to read regularly through--and very good lists
they were--very well chosen, and very neatly arranged--sometimes
alphabetically, and sometimes by some other rule. The list she drew
up when only fourteen--I remember thinking it did her judgment so much
credit, that I preserved it some time; and I dare say she may have made
out a very good list now. But I have done with expecting any course of
steady reading from Emma. She will never submit to any thing
requiring industry and patience, and a subjection of the fancy to the
understanding. Where Miss Taylor failed to stimulate, I may safely
affirm that Harriet Smith will do nothing.--You never could persuade her
to read half so much as you wished.--You know you could not."

"I dare say," replied Mrs. Weston, smiling, "that I thought so
_then_;--but since we have parted, I can never remember Emma's omitting
to do any thing I wished."

"There is hardly any desiring to refresh such a memory as _that_,"--said
Mr. Knightley, feelingly; and for a moment or two he had done. "But I,"
he soon added, "who have had no such charm thrown over my senses, must
still see, hear, and remember. Emma is spoiled by being the cleverest
of her family. At ten years old, she had the misfortune of being able to
answer questions which puzzled her sister at seventeen. She was always
quick and assured: Isabella slow and diffident. And ever since she
was twelve, Emma has been mistress of the house and of you all. In her
mother she lost the only person able to cope with her. She inherits her
mother's talents, and must have been under subjection to her."

"I should have been sorry, Mr. Knightley, to be dependent on _your_
recommendation, had I quitted Mr. Woodhouse's family and wanted another
situation; I do not think you would have spoken a good word for me to
any body. I am sure you always thought me unfit for the office I held."

"Yes," said he, smiling. "You are better placed _here_; very fit for a
wife, but not at all for a governess. But you were preparing yourself to
be an excellent wife all the time you were at Hartfield. You might
not give Emma such a complete education as your powers would seem to
promise; but you were receiving a very good education from _her_, on the
very material matrimonial point of submitting your own will, and doing
as you were bid; and if Weston had asked me to recommend him a wife, I
should certainly have named Miss Taylor."

"Thank you. There will be very little merit in making a good wife to
such a man as Mr. Weston."

"Why, to own the truth, I am afraid you are rather thrown away, and that
with every disposition to bear, there will be nothing to be borne. We
will not despair, however. Weston may grow cross from the wantonness of
comfort, or his son may plague him."

"I hope not _that_.--It is not likely. No, Mr. Knightley, do not
foretell vexation from that quarter."

"Not I, indeed. I only name possibilities. I do not pretend to Emma's
genius for foretelling and guessing. I hope, with all my heart, the
young man may be a Weston in merit, and a Churchill in fortune.--But
Harriet Smith--I have not half done about Harriet Smith. I think her the
very worst sort of companion that Emma could possibly have. She knows
nothing herself, and looks upon Emma as knowing every thing. She is a
flatterer in all her ways; and so much the worse, because undesigned.
Her ignorance is hourly flattery. How can Emma imagine she has any
thing to learn herself, while Harriet is presenting such a delightful
inferiority? And as for Harriet, I will venture to say that _she_ cannot
gain by the acquaintance. Hartfield will only put her out of conceit
with all the other places she belongs to. She will grow just refined
enough to be uncomfortable with those among whom birth and circumstances
have placed her home. I am much mistaken if Emma's doctrines give any
strength of mind, or tend at all to make a girl adapt herself rationally
to the varieties of her situation in life.--They only give a little
polish."

"I either depend more upon Emma's good sense than you do, or am more
anxious for her present comfort; for I cannot lament the acquaintance.
How well she looked last night!"

"Oh! you would rather talk of her person than her mind, would you? Very
well; I shall not attempt to deny Emma's being pretty."

"Pretty! say beautiful rather. Can you imagine any thing nearer perfect
beauty than Emma altogether--face and figure?"

"I do not know what I could imagine, but I confess that I have seldom
seen a face or figure more pleasing to me than hers. But I am a partial
old friend."

"Such an eye!--the true hazle eye--and so brilliant! regular features,
open countenance, with a complexion! oh! what a bloom of full health,
and such a pretty height and size; such a firm and upright figure!
There is health, not merely in her bloom, but in her air, her head, her
glance. One hears sometimes of a child being 'the picture of health;'
now, Emma always gives me the idea of being the complete picture of
grown-up health. She is loveliness itself. Mr. Knightley, is not she?"

"I have not a fault to find with her person," he replied. "I think her
all you describe. I love to look at her; and I will add this praise,
that I do not think her personally vain. Considering how very handsome
she is, she appears to be little occupied with it; her vanity lies
another way. Mrs. Weston, I am not to be talked out of my dislike of
Harriet Smith, or my dread of its doing them both harm."

"And I, Mr. Knightley, am equally stout in my confidence of its not
doing them any harm. With all dear Emma's little faults, she is an
excellent creature. Where shall we see a better daughter, or a kinder
sister, or a truer friend? No, no; she has qualities which may be
trusted; she will never lead any one really wrong; she will make no
lasting blunder; where Emma errs once, she is in the right a hundred
times."

"Very well; I will not plague you any more. Emma shall be an angel, and
I will keep my spleen to myself till Christmas brings John and Isabella.
John loves Emma with a reasonable and therefore not a blind affection,
and Isabella always thinks as he does; except when he is not quite
frightened enough about the children. I am sure of having their opinions
with me."

"I know that you all love her really too well to be unjust or unkind;
but excuse me, Mr. Knightley, if I take the liberty (I consider myself,
you know, as having somewhat of the privilege of speech that Emma's
mother might have had) the liberty of hinting that I do not think any
possible good can arise from Harriet Smith's intimacy being made a
matter of much discussion among you. Pray excuse me; but supposing any
little inconvenience may be apprehended from the intimacy, it cannot be
expected that Emma, accountable to nobody but her father, who perfectly
approves the acquaintance, should put an end to it, so long as it is a
source of pleasure to herself. It has been so many years my province to
give advice, that you cannot be surprized, Mr. Knightley, at this little
remains of office."

"Not at all," cried he; "I am much obliged to you for it. It is very
good advice, and it shall have a better fate than your advice has often
found; for it shall be attended to."

"Mrs. John Knightley is easily alarmed, and might be made unhappy about
her sister."

"Be satisfied," said he, "I will not raise any outcry. I will keep my
ill-humour to myself. I have a very sincere interest in Emma. Isabella
does not seem more my sister; has never excited a greater interest;
perhaps hardly so great. There is an anxiety, a curiosity in what one
feels for Emma. I wonder what will become of her!"

"So do I," said Mrs. Weston gently, "very much."

"She always declares she will never marry, which, of course, means just
nothing at all. But I have no idea that she has yet ever seen a man she
cared for. It would not be a bad thing for her to be very much in love
with a proper object. I should like to see Emma in love, and in some
doubt of a return; it would do her good. But there is nobody hereabouts
to attach her; and she goes so seldom from home."

"There does, indeed, seem as little to tempt her to break her resolution
at present," said Mrs. Weston, "as can well be; and while she is so
happy at Hartfield, I cannot wish her to be forming any attachment which
would be creating such difficulties on poor Mr. Woodhouse's account. I
do not recommend matrimony at present to Emma, though I mean no slight
to the state, I assure you."

Part of her meaning was to conceal some favourite thoughts of her own
and Mr. Weston's on the subject, as much as possible. There were wishes
at Randalls respecting Emma's destiny, but it was not desirable to
have them suspected; and the quiet transition which Mr. Knightley soon
afterwards made to "What does Weston think of the weather; shall we have
rain?" convinced her that he had nothing more to say or surmise about
Hartfield.


CHAPTER VI


Emma could not feel a doubt of having given Harriet's fancy a proper
direction and raised the gratitude of her young vanity to a very good
purpose, for she found her decidedly more sensible than before of Mr.
Elton's being a remarkably handsome man, with most agreeable manners;
and as she had no hesitation in following up the assurance of his
admiration by agreeable hints, she was soon pretty confident of creating
as much liking on Harriet's side, as there could be any occasion for.
She was quite convinced of Mr. Elton's being in the fairest way of
falling in love, if not in love already. She had no scruple with regard
to him. He talked of Harriet, and praised her so warmly, that she could
not suppose any thing wanting which a little time would not add. His
perception of the striking improvement of Harriet's manner, since her
introduction at Hartfield, was not one of the least agreeable proofs of
his growing attachment.

"You have given Miss Smith all that she required," said he; "you have
made her graceful and easy. She was a beautiful creature when she
came to you, but, in my opinion, the attractions you have added are
infinitely superior to what she received from nature."

"I am glad you think I have been useful to her; but Harriet only wanted
drawing out, and receiving a few, very few hints. She had all the
natural grace of sweetness of temper and artlessness in herself. I have
done very little."

"If it were admissible to contradict a lady," said the gallant Mr.
Elton--

"I have perhaps given her a little more decision of character, have
taught her to think on points which had not fallen in her way before."

"Exactly so; that is what principally strikes me. So much superadded
decision of character! Skilful has been the hand!"

"Great has been the pleasure, I am sure. I never met with a disposition
more truly amiable."

"I have no doubt of it." And it was spoken with a sort of sighing
animation, which had a vast deal of the lover. She was not less pleased
another day with the manner in which he seconded a sudden wish of hers,
to have Harriet's picture.

"Did you ever have your likeness taken, Harriet?" said she: "did you
ever sit for your picture?"

Harriet was on the point of leaving the room, and only stopt to say,
with a very interesting naivete,

"Oh! dear, no, never."

No sooner was she out of sight, than Emma exclaimed,

"What an exquisite possession a good picture of her would be! I would
give any money for it. I almost long to attempt her likeness myself.
You do not know it I dare say, but two or three years ago I had a great
passion for taking likenesses, and attempted several of my friends, and
was thought to have a tolerable eye in general. But from one cause or
another, I gave it up in disgust. But really, I could almost venture,
if Harriet would sit to me. It would be such a delight to have her
picture!"

"Let me entreat you," cried Mr. Elton; "it would indeed be a delight!
Let me entreat you, Miss Woodhouse, to exercise so charming a talent
in favour of your friend. I know what your drawings are. How could
you suppose me ignorant? Is not this room rich in specimens of your
landscapes and flowers; and has not Mrs. Weston some inimitable
figure-pieces in her drawing-room, at Randalls?"

Yes, good man!--thought Emma--but what has all that to do with taking
likenesses? You know nothing of drawing. Don't pretend to be in raptures
about mine. Keep your raptures for Harriet's face. "Well, if you give me
such kind encouragement, Mr. Elton, I believe I shall try what I can do.
Harriet's features are very delicate, which makes a likeness difficult;
and yet there is a peculiarity in the shape of the eye and the lines
about the mouth which one ought to catch."

"Exactly so--The shape of the eye and the lines about the mouth--I have
not a doubt of your success. Pray, pray attempt it. As you will do it,
it will indeed, to use your own words, be an exquisite possession."

"But I am afraid, Mr. Elton, Harriet will not like to sit. She thinks
so little of her own beauty. Did not you observe her manner of answering
me? How completely it meant, 'why should my picture be drawn?'"

"Oh! yes, I observed it, I assure you. It was not lost on me. But still
I cannot imagine she would not be persuaded."

Harriet was soon back again, and the proposal almost immediately made;
and she had no scruples which could stand many minutes against the
earnest pressing of both the others. Emma wished to go to work directly,
and therefore produced the portfolio containing her various attempts at
portraits, for not one of them had ever been finished, that they might
decide together on the best size for Harriet. Her many beginnings were
displayed. Miniatures, half-lengths, whole-lengths, pencil, crayon, and
water-colours had been all tried in turn. She had always wanted to do
every thing, and had made more progress both in drawing and music than
many might have done with so little labour as she would ever submit to.
She played and sang;--and drew in almost every style; but steadiness
had always been wanting; and in nothing had she approached the degree of
excellence which she would have been glad to command, and ought not to
have failed of. She was not much deceived as to her own skill either
as an artist or a musician, but she was not unwilling to have others
deceived, or sorry to know her reputation for accomplishment often
higher than it deserved.

There was merit in every drawing--in the least finished, perhaps the
most; her style was spirited; but had there been much less, or had there
been ten times more, the delight and admiration of her two companions
would have been the same. They were both in ecstasies. A likeness
pleases every body; and Miss Woodhouse's performances must be capital.

"No great variety of faces for you," said Emma. "I had only my own
family to study from. There is my father--another of my father--but the
idea of sitting for his picture made him so nervous, that I could only
take him by stealth; neither of them very like therefore. Mrs. Weston
again, and again, and again, you see. Dear Mrs. Weston! always my
kindest friend on every occasion. She would sit whenever I asked her.
There is my sister; and really quite her own little elegant figure!--and
the face not unlike. I should have made a good likeness of her, if she
would have sat longer, but she was in such a hurry to have me draw
her four children that she would not be quiet. Then, here come all my
attempts at three of those four children;--there they are, Henry and
John and Bella, from one end of the sheet to the other, and any one of
them might do for any one of the rest. She was so eager to have them
drawn that I could not refuse; but there is no making children of three
or four years old stand still you know; nor can it be very easy to take
any likeness of them, beyond the air and complexion, unless they are
coarser featured than any of mama's children ever were. Here is my
sketch of the fourth, who was a baby. I took him as he was sleeping on
the sofa, and it is as strong a likeness of his cockade as you would
wish to see. He had nestled down his head most conveniently. That's very
like. I am rather proud of little George. The corner of the sofa is very
good. Then here is my last,"--unclosing a pretty sketch of a gentleman
in small size, whole-length--"my last and my best--my brother, Mr. John
Knightley.--This did not want much of being finished, when I put it away
in a pet, and vowed I would never take another likeness. I could not
help being provoked; for after all my pains, and when I had really made
a very good likeness of it--(Mrs. Weston and I were quite agreed in
thinking it _very_ like)--only too handsome--too flattering--but
that was a fault on the right side"--after all this, came poor dear
Isabella's cold approbation of--"Yes, it was a little like--but to be
sure it did not do him justice. We had had a great deal of trouble
in persuading him to sit at all. It was made a great favour of; and
altogether it was more than I could bear; and so I never would finish
it, to have it apologised over as an unfavourable likeness, to every
morning visitor in Brunswick Square;--and, as I said, I did then
forswear ever drawing any body again. But for Harriet's sake, or rather
for my own, and as there are no husbands and wives in the case _at_
_present_, I will break my resolution now."

Mr. Elton seemed very properly struck and delighted by the idea, and was
repeating, "No husbands and wives in the case at present indeed, as
you observe. Exactly so. No husbands and wives," with so interesting a
consciousness, that Emma began to consider whether she had not better
leave them together at once. But as she wanted to be drawing, the
declaration must wait a little longer.

She had soon fixed on the size and sort of portrait. It was to be
a whole-length in water-colours, like Mr. John Knightley's, and was
destined, if she could please herself, to hold a very honourable station
over the mantelpiece.

The sitting began; and Harriet, smiling and blushing, and afraid of not
keeping her attitude and countenance, presented a very sweet mixture of
youthful expression to the steady eyes of the artist. But there was no
doing any thing, with Mr. Elton fidgeting behind her and watching every
touch. She gave him credit for stationing himself where he might gaze
and gaze again without offence; but was really obliged to put an end to
it, and request him to place himself elsewhere. It then occurred to her
to employ him in reading.

"If he would be so good as to read to them, it would be a kindness
indeed! It would amuse away the difficulties of her part, and lessen the
irksomeness of Miss Smith's."

Mr. Elton was only too happy. Harriet listened, and Emma drew in peace.
She must allow him to be still frequently coming to look; any thing less
would certainly have been too little in a lover; and he was ready at the
smallest intermission of the pencil, to jump up and see the progress,
and be charmed.--There was no being displeased with such an encourager,
for his admiration made him discern a likeness almost before it
was possible. She could not respect his eye, but his love and his
complaisance were unexceptionable.

The sitting was altogether very satisfactory; she was quite enough
pleased with the first day's sketch to wish to go on. There was no want
of likeness, she had been fortunate in the attitude, and as she meant
to throw in a little improvement to the figure, to give a little more
height, and considerably more elegance, she had great confidence of
its being in every way a pretty drawing at last, and of its filling
its destined place with credit to them both--a standing memorial of the
beauty of one, the skill of the other, and the friendship of both;
with as many other agreeable associations as Mr. Elton's very promising
attachment was likely to add.

Harriet was to sit again the next day; and Mr. Elton, just as he ought,
entreated for the permission of attending and reading to them again.

"By all means. We shall be most happy to consider you as one of the
party."

The same civilities and courtesies, the same success and satisfaction,
took place on the morrow, and accompanied the whole progress of the
picture, which was rapid and happy. Every body who saw it was pleased,
but Mr. Elton was in continual raptures, and defended it through every
criticism.

"Miss Woodhouse has given her friend the only beauty she
wanted,"--observed Mrs. Weston to him--not in the least suspecting that
she was addressing a lover.--"The expression of the eye is most correct,
but Miss Smith has not those eyebrows and eyelashes. It is the fault of
her face that she has them not."

"Do you think so?" replied he. "I cannot agree with you. It appears
to me a most perfect resemblance in every feature. I never saw such a
likeness in my life. We must allow for the effect of shade, you know."

"You have made her too tall, Emma," said Mr. Knightley.

Emma knew that she had, but would not own it; and Mr. Elton warmly
added,

"Oh no! certainly not too tall; not in the least too tall. Consider, she
is sitting down--which naturally presents a different--which in short
gives exactly the idea--and the proportions must be preserved, you know.
Proportions, fore-shortening.--Oh no! it gives one exactly the idea of
such a height as Miss Smith's. Exactly so indeed!"

"It is very pretty," said Mr. Woodhouse. "So prettily done! Just as your
drawings always are, my dear. I do not know any body who draws so well
as you do. The only thing I do not thoroughly like is, that she seems
to be sitting out of doors, with only a little shawl over her
shoulders--and it makes one think she must catch cold."

"But, my dear papa, it is supposed to be summer; a warm day in summer.
Look at the tree."

"But it is never safe to sit out of doors, my dear."

"You, sir, may say any thing," cried Mr. Elton, "but I must confess that
I regard it as a most happy thought, the placing of Miss Smith out of
doors; and the tree is touched with such inimitable spirit! Any other
situation would have been much less in character. The naivete of Miss
Smith's manners--and altogether--Oh, it is most admirable! I cannot keep
my eyes from it. I never saw such a likeness."

The next thing wanted was to get the picture framed; and here were a few
difficulties. It must be done directly; it must be done in London; the
order must go through the hands of some intelligent person whose taste
could be depended on; and Isabella, the usual doer of all commissions,
must not be applied to, because it was December, and Mr. Woodhouse
could not bear the idea of her stirring out of her house in the fogs of
December. But no sooner was the distress known to Mr. Elton, than it
was removed. His gallantry was always on the alert. "Might he be trusted
with the commission, what infinite pleasure should he have in executing
it! he could ride to London at any time. It was impossible to say how
much he should be gratified by being employed on such an errand."

"He was too good!--she could not endure the thought!--she would not give
him such a troublesome office for the world,"--brought on the desired
repetition of entreaties and assurances,--and a very few minutes settled
the business.

Mr. Elton was to take the drawing to London, chuse the frame, and give
the directions; and Emma thought she could so pack it as to ensure its
safety without much incommoding him, while he seemed mostly fearful of
not being incommoded enough.

"What a precious deposit!" said he with a tender sigh, as he received
it.

"This man is almost too gallant to be in love," thought Emma. "I should
say so, but that I suppose there may be a hundred different ways of
being in love. He is an excellent young man, and will suit Harriet
exactly; it will be an 'Exactly so,' as he says himself; but he does
sigh and languish, and study for compliments rather more than I could
endure as a principal. I come in for a pretty good share as a second.
But it is his gratitude on Harriet's account."


CHAPTER VII


The very day of Mr. Elton's going to London produced a fresh occasion
for Emma's services towards her friend. Harriet had been at Hartfield,
as usual, soon after breakfast; and, after a time, had gone home to
return again to dinner: she returned, and sooner than had been
talked of, and with an agitated, hurried look, announcing something
extraordinary to have happened which she was longing to tell. Half a
minute brought it all out. She had heard, as soon as she got back to
Mrs. Goddard's, that Mr. Martin had been there an hour before, and
finding she was not at home, nor particularly expected, had left a
little parcel for her from one of his sisters, and gone away; and on
opening this parcel, she had actually found, besides the two songs which
she had lent Elizabeth to copy, a letter to herself; and this letter was
from him, from Mr. Martin, and contained a direct proposal of marriage.
"Who could have thought it? She was so surprized she did not know what
to do. Yes, quite a proposal of marriage; and a very good letter,
at least she thought so. And he wrote as if he really loved her very
much--but she did not know--and so, she was come as fast as she could to
ask Miss Woodhouse what she should do.--" Emma was half-ashamed of her
friend for seeming so pleased and so doubtful.

"Upon my word," she cried, "the young man is determined not to lose any
thing for want of asking. He will connect himself well if he can."

"Will you read the letter?" cried Harriet. "Pray do. I'd rather you
would."

Emma was not sorry to be pressed. She read, and was surprized. The style
of the letter was much above her expectation. There were not merely no
grammatical errors, but as a composition it would not have disgraced a
gentleman; the language, though plain, was strong and unaffected, and
the sentiments it conveyed very much to the credit of the writer. It was
short, but expressed good sense, warm attachment, liberality, propriety,
even delicacy of feeling. She paused over it, while Harriet stood
anxiously watching for her opinion, with a "Well, well," and was at last
forced to add, "Is it a good letter? or is it too short?"

"Yes, indeed, a very good letter," replied Emma rather slowly--"so
good a letter, Harriet, that every thing considered, I think one of his
sisters must have helped him. I can hardly imagine the young man whom
I saw talking with you the other day could express himself so well, if
left quite to his own powers, and yet it is not the style of a woman;
no, certainly, it is too strong and concise; not diffuse enough for a
woman. No doubt he is a sensible man, and I suppose may have a natural
talent for--thinks strongly and clearly--and when he takes a pen in
hand, his thoughts naturally find proper words. It is so with some men.
Yes, I understand the sort of mind. Vigorous, decided, with sentiments
to a certain point, not coarse. A better written letter, Harriet
(returning it,) than I had expected."

"Well," said the still waiting Harriet;--"well--and--and what shall I
do?"

"What shall you do! In what respect? Do you mean with regard to this
letter?"

"Yes."

"But what are you in doubt of? You must answer it of course--and
speedily."

"Yes. But what shall I say? Dear Miss Woodhouse, do advise me."

"Oh no, no! the letter had much better be all your own. You will express
yourself very properly, I am sure. There is no danger of your not
being intelligible, which is the first thing. Your meaning must be
unequivocal; no doubts or demurs: and such expressions of gratitude
and concern for the pain you are inflicting as propriety requires, will
present themselves unbidden to _your_ mind, I am persuaded. You need
not be prompted to write with the appearance of sorrow for his
disappointment."

"You think I ought to refuse him then," said Harriet, looking down.

"Ought to refuse him! My dear Harriet, what do you mean? Are you in any
doubt as to that? I thought--but I beg your pardon, perhaps I have been
under a mistake. I certainly have been misunderstanding you, if you feel
in doubt as to the _purport_ of your answer. I had imagined you were
consulting me only as to the wording of it."

Harriet was silent. With a little reserve of manner, Emma continued:

"You mean to return a favourable answer, I collect."

"No, I do not; that is, I do not mean--What shall I do? What would you
advise me to do? Pray, dear Miss Woodhouse, tell me what I ought to do."

"I shall not give you any advice, Harriet. I will have nothing to do
with it. This is a point which you must settle with your feelings."

"I had no notion that he liked me so very much," said Harriet,
contemplating the letter. For a little while Emma persevered in her
silence; but beginning to apprehend the bewitching flattery of that
letter might be too powerful, she thought it best to say,

"I lay it down as a general rule, Harriet, that if a woman _doubts_ as
to whether she should accept a man or not, she certainly ought to refuse
him. If she can hesitate as to 'Yes,' she ought to say 'No' directly.
It is not a state to be safely entered into with doubtful feelings, with
half a heart. I thought it my duty as a friend, and older than yourself,
to say thus much to you. But do not imagine that I want to influence
you."

"Oh! no, I am sure you are a great deal too kind to--but if you would
just advise me what I had best do--No, no, I do not mean that--As
you say, one's mind ought to be quite made up--One should not be
hesitating--It is a very serious thing.--It will be safer to say 'No,'
perhaps.--Do you think I had better say 'No?'"

"Not for the world," said Emma, smiling graciously, "would I advise you
either way. You must be the best judge of your own happiness. If you
prefer Mr. Martin to every other person; if you think him the most
agreeable man you have ever been in company with, why should you
hesitate? You blush, Harriet.--Does any body else occur to you at
this moment under such a definition? Harriet, Harriet, do not deceive
yourself; do not be run away with by gratitude and compassion. At this
moment whom are you thinking of?"

The symptoms were favourable.--Instead of answering, Harriet turned away
confused, and stood thoughtfully by the fire; and though the letter was
still in her hand, it was now mechanically twisted about without regard.
Emma waited the result with impatience, but not without strong hopes. At
last, with some hesitation, Harriet said--

"Miss Woodhouse, as you will not give me your opinion, I must do as well
as I can by myself; and I have now quite determined, and really almost
made up my mind--to refuse Mr. Martin. Do you think I am right?"

"Perfectly, perfectly right, my dearest Harriet; you are doing just
what you ought. While you were at all in suspense I kept my feelings to
myself, but now that you are so completely decided I have no hesitation
in approving. Dear Harriet, I give myself joy of this. It would
have grieved me to lose your acquaintance, which must have been the
consequence of your marrying Mr. Martin. While you were in the smallest
degree wavering, I said nothing about it, because I would not influence;
but it would have been the loss of a friend to me. I could not have
visited Mrs. Robert Martin, of Abbey-Mill Farm. Now I am secure of you
for ever."

Harriet had not surmised her own danger, but the idea of it struck her
forcibly.

"You could not have visited me!" she cried, looking aghast. "No, to be
sure you could not; but I never thought of that before. That would have
been too dreadful!--What an escape!--Dear Miss Woodhouse, I would not
give up the pleasure and honour of being intimate with you for any thing
in the world."

"Indeed, Harriet, it would have been a severe pang to lose you; but it
must have been. You would have thrown yourself out of all good society.
I must have given you up."

"Dear me!--How should I ever have borne it! It would have killed me
never to come to Hartfield any more!"

"Dear affectionate creature!--_You_ banished to Abbey-Mill Farm!--_You_
confined to the society of the illiterate and vulgar all your life! I
wonder how the young man could have the assurance to ask it. He must
have a pretty good opinion of himself."

"I do not think he is conceited either, in general," said Harriet, her
conscience opposing such censure; "at least, he is very good natured,
and I shall always feel much obliged to him, and have a great regard
for--but that is quite a different thing from--and you know, though
he may like me, it does not follow that I should--and certainly I must
confess that since my visiting here I have seen people--and if one comes
to compare them, person and manners, there is no comparison at all,
_one_ is so very handsome and agreeable. However, I do really think Mr.
Martin a very amiable young man, and have a great opinion of him; and
his being so much attached to me--and his writing such a letter--but as
to leaving you, it is what I would not do upon any consideration."

"Thank you, thank you, my own sweet little friend. We will not be
parted. A woman is not to marry a man merely because she is asked, or
because he is attached to her, and can write a tolerable letter."

"Oh no;--and it is but a short letter too."

Emma felt the bad taste of her friend, but let it pass with a "very
true; and it would be a small consolation to her, for the clownish
manner which might be offending her every hour of the day, to know that
her husband could write a good letter."

"Oh! yes, very. Nobody cares for a letter; the thing is, to be always
happy with pleasant companions. I am quite determined to refuse him. But
how shall I do? What shall I say?"

Emma assured her there would be no difficulty in the answer, and advised
its being written directly, which was agreed to, in the hope of her
assistance; and though Emma continued to protest against any assistance
being wanted, it was in fact given in the formation of every sentence.
The looking over his letter again, in replying to it, had such a
softening tendency, that it was particularly necessary to brace her up
with a few decisive expressions; and she was so very much concerned at
the idea of making him unhappy, and thought so much of what his mother
and sisters would think and say, and was so anxious that they should not
fancy her ungrateful, that Emma believed if the young man had come in
her way at that moment, he would have been accepted after all.

This letter, however, was written, and sealed, and sent. The business
was finished, and Harriet safe. She was rather low all the evening, but
Emma could allow for her amiable regrets, and sometimes relieved them by
speaking of her own affection, sometimes by bringing forward the idea of
Mr. Elton.

"I shall never be invited to Abbey-Mill again," was said in rather a
sorrowful tone.

"Nor, if you were, could I ever bear to part with you, my Harriet. You
are a great deal too necessary at Hartfield to be spared to Abbey-Mill."

"And I am sure I should never want to go there; for I am never happy but
at Hartfield."

Some time afterwards it was, "I think Mrs. Goddard would be very much
surprized if she knew what had happened. I am sure Miss Nash would--for
Miss Nash thinks her own sister very well married, and it is only a
linen-draper."

"One should be sorry to see greater pride or refinement in the teacher
of a school, Harriet. I dare say Miss Nash would envy you such an
opportunity as this of being married. Even this conquest would appear
valuable in her eyes. As to any thing superior for you, I suppose she
is quite in the dark. The attentions of a certain person can hardly be
among the tittle-tattle of Highbury yet. Hitherto I fancy you and I
are the only people to whom his looks and manners have explained
themselves."

Harriet blushed and smiled, and said something about wondering that
people should like her so much. The idea of Mr. Elton was certainly
cheering; but still, after a time, she was tender-hearted again towards
the rejected Mr. Martin.

"Now he has got my letter," said she softly. "I wonder what they are all
doing--whether his sisters know--if he is unhappy, they will be unhappy
too. I hope he will not mind it so very much."

"Let us think of those among our absent friends who are more cheerfully
employed," cried Emma. "At this moment, perhaps, Mr. Elton is shewing
your picture to his mother and sisters, telling how much more beautiful
is the original, and after being asked for it five or six times,
allowing them to hear your name, your own dear name."

"My picture!--But he has left my picture in Bond-street."

"Has he so!--Then I know nothing of Mr. Elton. No, my dear little modest
Harriet, depend upon it the picture will not be in Bond-street till
just before he mounts his horse to-morrow. It is his companion all this
evening, his solace, his delight. It opens his designs to his family,
it introduces you among them, it diffuses through the party those
pleasantest feelings of our nature, eager curiosity and warm
prepossession. How cheerful, how animated, how suspicious, how busy
their imaginations all are!"

Harriet smiled again, and her smiles grew stronger.


CHAPTER VIII


Harriet slept at Hartfield that night. For some weeks past she had been
spending more than half her time there, and gradually getting to have
a bed-room appropriated to herself; and Emma judged it best in every
respect, safest and kindest, to keep her with them as much as possible
just at present. She was obliged to go the next morning for an hour or
two to Mrs. Goddard's, but it was then to be settled that she should
return to Hartfield, to make a regular visit of some days.

While she was gone, Mr. Knightley called, and sat some time with Mr.
Woodhouse and Emma, till Mr. Woodhouse, who had previously made up his
mind to walk out, was persuaded by his daughter not to defer it, and was
induced by the entreaties of both, though against the scruples of his
own civility, to leave Mr. Knightley for that purpose. Mr. Knightley,
who had nothing of ceremony about him, was offering by his short,
decided answers, an amusing contrast to the protracted apologies and
civil hesitations of the other.

"Well, I believe, if you will excuse me, Mr. Knightley, if you will not
consider me as doing a very rude thing, I shall take Emma's advice and
go out for a quarter of an hour. As the sun is out, I believe I had
better take my three turns while I can. I treat you without ceremony,
Mr. Knightley. We invalids think we are privileged people."

"My dear sir, do not make a stranger of me."

"I leave an excellent substitute in my daughter. Emma will be happy to
entertain you. And therefore I think I will beg your excuse and take my
three turns--my winter walk."

"You cannot do better, sir."

"I would ask for the pleasure of your company, Mr. Knightley, but I am a
very slow walker, and my pace would be tedious to you; and, besides, you
have another long walk before you, to Donwell Abbey."

"Thank you, sir, thank you; I am going this moment myself; and I think
the sooner _you_ go the better. I will fetch your greatcoat and open the
garden door for you."

Mr. Woodhouse at last was off; but Mr. Knightley, instead of being
immediately off likewise, sat down again, seemingly inclined for more
chat. He began speaking of Harriet, and speaking of her with more
voluntary praise than Emma had ever heard before.

"I cannot rate her beauty as you do," said he; "but she is a
pretty little creature, and I am inclined to think very well of her
disposition. Her character depends upon those she is with; but in good
hands she will turn out a valuable woman."

"I am glad you think so; and the good hands, I hope, may not be
wanting."

"Come," said he, "you are anxious for a compliment, so I will tell you
that you have improved her. You have cured her of her school-girl's
giggle; she really does you credit."

"Thank you. I should be mortified indeed if I did not believe I had been
of some use; but it is not every body who will bestow praise where they
may. _You_ do not often overpower me with it."

"You are expecting her again, you say, this morning?"

"Almost every moment. She has been gone longer already than she
intended."

"Something has happened to delay her; some visitors perhaps."

"Highbury gossips!--Tiresome wretches!"

"Harriet may not consider every body tiresome that you would."

Emma knew this was too true for contradiction, and therefore said
nothing. He presently added, with a smile,

"I do not pretend to fix on times or places, but I must tell you that
I have good reason to believe your little friend will soon hear of
something to her advantage."

"Indeed! how so? of what sort?"

"A very serious sort, I assure you;" still smiling.

"Very serious! I can think of but one thing--Who is in love with her?
Who makes you their confidant?"

Emma was more than half in hopes of Mr. Elton's having dropt a hint.
Mr. Knightley was a sort of general friend and adviser, and she knew Mr.
Elton looked up to him.

"I have reason to think," he replied, "that Harriet Smith will soon have
an offer of marriage, and from a most unexceptionable quarter:--Robert
Martin is the man. Her visit to Abbey-Mill, this summer, seems to have
done his business. He is desperately in love and means to marry her."

"He is very obliging," said Emma; "but is he sure that Harriet means to
marry him?"

"Well, well, means to make her an offer then. Will that do? He came to
the Abbey two evenings ago, on purpose to consult me about it. He knows
I have a thorough regard for him and all his family, and, I believe,
considers me as one of his best friends. He came to ask me whether
I thought it would be imprudent in him to settle so early; whether
I thought her too young: in short, whether I approved his choice
altogether; having some apprehension perhaps of her being considered
(especially since _your_ making so much of her) as in a line of society
above him. I was very much pleased with all that he said. I never hear
better sense from any one than Robert Martin. He always speaks to the
purpose; open, straightforward, and very well judging. He told me every
thing; his circumstances and plans, and what they all proposed doing in
the event of his marriage. He is an excellent young man, both as son and
brother. I had no hesitation in advising him to marry. He proved to me
that he could afford it; and that being the case, I was convinced he
could not do better. I praised the fair lady too, and altogether sent
him away very happy. If he had never esteemed my opinion before, he
would have thought highly of me then; and, I dare say, left the house
thinking me the best friend and counsellor man ever had. This happened
the night before last. Now, as we may fairly suppose, he would not allow
much time to pass before he spoke to the lady, and as he does not appear
to have spoken yesterday, it is not unlikely that he should be at Mrs.
Goddard's to-day; and she may be detained by a visitor, without thinking
him at all a tiresome wretch."

"Pray, Mr. Knightley," said Emma, who had been smiling to herself
through a great part of this speech, "how do you know that Mr. Martin
did not speak yesterday?"

"Certainly," replied he, surprized, "I do not absolutely know it; but it
may be inferred. Was not she the whole day with you?"

"Come," said she, "I will tell you something, in return for what
you have told me. He did speak yesterday--that is, he wrote, and was
refused."

This was obliged to be repeated before it could be believed; and Mr.
Knightley actually looked red with surprize and displeasure, as he stood
up, in tall indignation, and said,

"Then she is a greater simpleton than I ever believed her. What is the
foolish girl about?"

"Oh! to be sure," cried Emma, "it is always incomprehensible to a man
that a woman should ever refuse an offer of marriage. A man always
imagines a woman to be ready for any body who asks her."

"Nonsense! a man does not imagine any such thing. But what is the
meaning of this? Harriet Smith refuse Robert Martin? madness, if it is
so; but I hope you are mistaken."

"I saw her answer!--nothing could be clearer."

"You saw her answer!--you wrote her answer too. Emma, this is your
doing. You persuaded her to refuse him."

"And if I did, (which, however, I am far from allowing) I should not
feel that I had done wrong. Mr. Martin is a very respectable young man,
but I cannot admit him to be Harriet's equal; and am rather surprized
indeed that he should have ventured to address her. By your account, he
does seem to have had some scruples. It is a pity that they were ever
got over."

"Not Harriet's equal!" exclaimed Mr. Knightley loudly and warmly; and
with calmer asperity, added, a few moments afterwards, "No, he is
not her equal indeed, for he is as much her superior in sense as in
situation. Emma, your infatuation about that girl blinds you. What are
Harriet Smith's claims, either of birth, nature or education, to any
connexion higher than Robert Martin? She is the natural daughter of
nobody knows whom, with probably no settled provision at all, and
certainly no respectable relations. She is known only as parlour-boarder
at a common school. She is not a sensible girl, nor a girl of any
information. She has been taught nothing useful, and is too young and
too simple to have acquired any thing herself. At her age she can have
no experience, and with her little wit, is not very likely ever to have
any that can avail her. She is pretty, and she is good tempered, and
that is all. My only scruple in advising the match was on his account,
as being beneath his deserts, and a bad connexion for him. I felt that,
as to fortune, in all probability he might do much better; and that as
to a rational companion or useful helpmate, he could not do worse. But I
could not reason so to a man in love, and was willing to trust to there
being no harm in her, to her having that sort of disposition, which, in
good hands, like his, might be easily led aright and turn out very well.
The advantage of the match I felt to be all on her side; and had not the
smallest doubt (nor have I now) that there would be a general cry-out
upon her extreme good luck. Even _your_ satisfaction I made sure of.
It crossed my mind immediately that you would not regret your friend's
leaving Highbury, for the sake of her being settled so well. I remember
saying to myself, 'Even Emma, with all her partiality for Harriet, will
think this a good match.'"

"I cannot help wondering at your knowing so little of Emma as to say any
such thing. What! think a farmer, (and with all his sense and all his
merit Mr. Martin is nothing more,) a good match for my intimate friend!
Not regret her leaving Highbury for the sake of marrying a man whom
I could never admit as an acquaintance of my own! I wonder you should
think it possible for me to have such feelings. I assure you mine are
very different. I must think your statement by no means fair. You are
not just to Harriet's claims. They would be estimated very differently
by others as well as myself; Mr. Martin may be the richest of the two,
but he is undoubtedly her inferior as to rank in society.--The sphere in
which she moves is much above his.--It would be a degradation."

"A degradation to illegitimacy and ignorance, to be married to a
respectable, intelligent gentleman-farmer!"

"As to the circumstances of her birth, though in a legal sense she may
be called Nobody, it will not hold in common sense. She is not to pay
for the offence of others, by being held below the level of those with
whom she is brought up.--There can scarcely be a doubt that her father
is a gentleman--and a gentleman of fortune.--Her allowance is
very liberal; nothing has ever been grudged for her improvement or
comfort.--That she is a gentleman's daughter, is indubitable to me; that
she associates with gentlemen's daughters, no one, I apprehend, will
deny.--She is superior to Mr. Robert Martin."

"Whoever might be her parents," said Mr. Knightley, "whoever may have
had the charge of her, it does not appear to have been any part of
their plan to introduce her into what you would call good society. After
receiving a very indifferent education she is left in Mrs. Goddard's
hands to shift as she can;--to move, in short, in Mrs. Goddard's line,
to have Mrs. Goddard's acquaintance. Her friends evidently thought
this good enough for her; and it _was_ good enough. She desired nothing
better herself. Till you chose to turn her into a friend, her mind had
no distaste for her own set, nor any ambition beyond it. She was as
happy as possible with the Martins in the summer. She had no sense of
superiority then. If she has it now, you have given it. You have been no
friend to Harriet Smith, Emma. Robert Martin would never have proceeded
so far, if he had not felt persuaded of her not being disinclined to
him. I know him well. He has too much real feeling to address any
woman on the haphazard of selfish passion. And as to conceit, he is
the farthest from it of any man I know. Depend upon it he had
encouragement."

It was most convenient to Emma not to make a direct reply to this
assertion; she chose rather to take up her own line of the subject
again.

"You are a very warm friend to Mr. Martin; but, as I said before,
are unjust to Harriet. Harriet's claims to marry well are not so
contemptible as you represent them. She is not a clever girl, but she
has better sense than you are aware of, and does not deserve to have her
understanding spoken of so slightingly. Waiving that point, however, and
supposing her to be, as you describe her, only pretty and good-natured,
let me tell you, that in the degree she possesses them, they are not
trivial recommendations to the world in general, for she is, in fact, a
beautiful girl, and must be thought so by ninety-nine people out of an
hundred; and till it appears that men are much more philosophic on the
subject of beauty than they are generally supposed; till they do fall
in love with well-informed minds instead of handsome faces, a girl, with
such loveliness as Harriet, has a certainty of being admired and sought
after, of having the power of chusing from among many, consequently a
claim to be nice. Her good-nature, too, is not so very slight a claim,
comprehending, as it does, real, thorough sweetness of temper and
manner, a very humble opinion of herself, and a great readiness to
be pleased with other people. I am very much mistaken if your sex in
general would not think such beauty, and such temper, the highest claims
a woman could possess."

"Upon my word, Emma, to hear you abusing the reason you have, is almost
enough to make me think so too. Better be without sense, than misapply
it as you do."

"To be sure!" cried she playfully. "I know _that_ is the feeling of
you all. I know that such a girl as Harriet is exactly what every
man delights in--what at once bewitches his senses and satisfies his
judgment. Oh! Harriet may pick and chuse. Were you, yourself, ever to
marry, she is the very woman for you. And is she, at seventeen, just
entering into life, just beginning to be known, to be wondered at
because she does not accept the first offer she receives? No--pray let
her have time to look about her."

"I have always thought it a very foolish intimacy," said Mr. Knightley
presently, "though I have kept my thoughts to myself; but I now perceive
that it will be a very unfortunate one for Harriet. You will puff her up
with such ideas of her own beauty, and of what she has a claim to, that,
in a little while, nobody within her reach will be good enough for her.
Vanity working on a weak head, produces every sort of mischief. Nothing
so easy as for a young lady to raise her expectations too high. Miss
Harriet Smith may not find offers of marriage flow in so fast, though
she is a very pretty girl. Men of sense, whatever you may chuse to
say, do not want silly wives. Men of family would not be very fond of
connecting themselves with a girl of such obscurity--and most prudent
men would be afraid of the inconvenience and disgrace they might be
involved in, when the mystery of her parentage came to be revealed. Let
her marry Robert Martin, and she is safe, respectable, and happy for
ever; but if you encourage her to expect to marry greatly, and teach her
to be satisfied with nothing less than a man of consequence and large
fortune, she may be a parlour-boarder at Mrs. Goddard's all the rest
of her life--or, at least, (for Harriet Smith is a girl who will marry
somebody or other,) till she grow desperate, and is glad to catch at the
old writing-master's son."

"We think so very differently on this point, Mr. Knightley, that there
can be no use in canvassing it. We shall only be making each other more
angry. But as to my _letting_ her marry Robert Martin, it is impossible;
she has refused him, and so decidedly, I think, as must prevent any
second application. She must abide by the evil of having refused him,
whatever it may be; and as to the refusal itself, I will not pretend to
say that I might not influence her a little; but I assure you there
was very little for me or for any body to do. His appearance is so much
against him, and his manner so bad, that if she ever were disposed to
favour him, she is not now. I can imagine, that before she had seen
any body superior, she might tolerate him. He was the brother of her
friends, and he took pains to please her; and altogether, having seen
nobody better (that must have been his great assistant) she might not,
while she was at Abbey-Mill, find him disagreeable. But the case
is altered now. She knows now what gentlemen are; and nothing but a
gentleman in education and manner has any chance with Harriet."

"Nonsense, errant nonsense, as ever was talked!" cried Mr.
Knightley.--"Robert Martin's manners have sense, sincerity, and
good-humour to recommend them; and his mind has more true gentility than
Harriet Smith could understand."

Emma made no answer, and tried to look cheerfully unconcerned, but was
really feeling uncomfortable and wanting him very much to be gone. She
did not repent what she had done; she still thought herself a better
judge of such a point of female right and refinement than he could be;
but yet she had a sort of habitual respect for his judgment in general,
which made her dislike having it so loudly against her; and to have him
sitting just opposite to her in angry state, was very disagreeable.
Some minutes passed in this unpleasant silence, with only one attempt
on Emma's side to talk of the weather, but he made no answer. He was
thinking. The result of his thoughts appeared at last in these words.

"Robert Martin has no great loss--if he can but think so; and I hope it
will not be long before he does. Your views for Harriet are best known
to yourself; but as you make no secret of your love of match-making, it
is fair to suppose that views, and plans, and projects you have;--and as
a friend I shall just hint to you that if Elton is the man, I think it
will be all labour in vain."

Emma laughed and disclaimed. He continued,

"Depend upon it, Elton will not do. Elton is a very good sort of man,
and a very respectable vicar of Highbury, but not at all likely to make
an imprudent match. He knows the value of a good income as well as any
body. Elton may talk sentimentally, but he will act rationally. He is
as well acquainted with his own claims, as you can be with Harriet's.
He knows that he is a very handsome young man, and a great favourite
wherever he goes; and from his general way of talking in unreserved
moments, when there are only men present, I am convinced that he does
not mean to throw himself away. I have heard him speak with great
animation of a large family of young ladies that his sisters are
intimate with, who have all twenty thousand pounds apiece."

"I am very much obliged to you," said Emma, laughing again. "If I had
set my heart on Mr. Elton's marrying Harriet, it would have been very
kind to open my eyes; but at present I only want to keep Harriet to
myself. I have done with match-making indeed. I could never hope to
equal my own doings at Randalls. I shall leave off while I am well."

"Good morning to you,"--said he, rising and walking off abruptly. He was
very much vexed. He felt the disappointment of the young man, and was
mortified to have been the means of promoting it, by the sanction he had
given; and the part which he was persuaded Emma had taken in the affair,
was provoking him exceedingly.

Emma remained in a state of vexation too; but there was more
indistinctness in the causes of her's, than in his. She did not always
feel so absolutely satisfied with herself, so entirely convinced that
her opinions were right and her adversary's wrong, as Mr. Knightley. He
walked off in more complete self-approbation than he left for her. She
was not so materially cast down, however, but that a little time and
the return of Harriet were very adequate restoratives. Harriet's staying
away so long was beginning to make her uneasy. The possibility of the
young man's coming to Mrs. Goddard's that morning, and meeting with
Harriet and pleading his own cause, gave alarming ideas. The dread
of such a failure after all became the prominent uneasiness; and when
Harriet appeared, and in very good spirits, and without having any
such reason to give for her long absence, she felt a satisfaction which
settled her with her own mind, and convinced her, that let Mr.
Knightley think or say what he would, she had done nothing which woman's
friendship and woman's feelings would not justify.

He had frightened her a little about Mr. Elton; but when she considered
that Mr. Knightley could not have observed him as she had done, neither
with the interest, nor (she must be allowed to tell herself, in spite of
Mr. Knightley's pretensions) with the skill of such an observer on such
a question as herself, that he had spoken it hastily and in anger, she
was able to believe, that he had rather said what he wished resentfully
to be true, than what he knew any thing about. He certainly might have
heard Mr. Elton speak with more unreserve than she had ever done, and
Mr. Elton might not be of an imprudent, inconsiderate disposition as to
money matters; he might naturally be rather attentive than otherwise
to them; but then, Mr. Knightley did not make due allowance for the
influence of a strong passion at war with all interested motives. Mr.
Knightley saw no such passion, and of course thought nothing of its
effects; but she saw too much of it to feel a doubt of its overcoming
any hesitations that a reasonable prudence might originally suggest; and
more than a reasonable, becoming degree of prudence, she was very sure
did not belong to Mr. Elton.

Harriet's cheerful look and manner established hers: she came back, not
to think of Mr. Martin, but to talk of Mr. Elton. Miss Nash had been
telling her something, which she repeated immediately with great
delight. Mr. Perry had been to Mrs. Goddard's to attend a sick child,
and Miss Nash had seen him, and he had told Miss Nash, that as he was
coming back yesterday from Clayton Park, he had met Mr. Elton, and
found to his great surprize, that Mr. Elton was actually on his road
to London, and not meaning to return till the morrow, though it was the
whist-club night, which he had been never known to miss before; and Mr.
Perry had remonstrated with him about it, and told him how shabby it
was in him, their best player, to absent himself, and tried very much to
persuade him to put off his journey only one day; but it would not
do; Mr. Elton had been determined to go on, and had said in a _very_
_particular_ way indeed, that he was going on business which he would
not put off for any inducement in the world; and something about a
very enviable commission, and being the bearer of something exceedingly
precious. Mr. Perry could not quite understand him, but he was very sure
there must be a _lady_ in the case, and he told him so; and Mr. Elton
only looked very conscious and smiling, and rode off in great spirits.
Miss Nash had told her all this, and had talked a great deal more about
Mr. Elton; and said, looking so very significantly at her, "that she did
not pretend to understand what his business might be, but she only
knew that any woman whom Mr. Elton could prefer, she should think the
luckiest woman in the world; for, beyond a doubt, Mr. Elton had not his
equal for beauty or agreeableness."


CHAPTER IX


Mr. Knightley might quarrel with her, but Emma could not quarrel with
herself. He was so much displeased, that it was longer than usual before
he came to Hartfield again; and when they did meet, his grave looks
shewed that she was not forgiven. She was sorry, but could not repent.
On the contrary, her plans and proceedings were more and more justified
and endeared to her by the general appearances of the next few days.

The Picture, elegantly framed, came safely to hand soon after Mr.
Elton's return, and being hung over the mantelpiece of the common
sitting-room, he got up to look at it, and sighed out his half sentences
of admiration just as he ought; and as for Harriet's feelings, they were
visibly forming themselves into as strong and steady an attachment as
her youth and sort of mind admitted. Emma was soon perfectly satisfied
of Mr. Martin's being no otherwise remembered, than as he furnished a
contrast with Mr. Elton, of the utmost advantage to the latter.

Her views of improving her little friend's mind, by a great deal of
useful reading and conversation, had never yet led to more than a few
first chapters, and the intention of going on to-morrow. It was much
easier to chat than to study; much pleasanter to let her imagination
range and work at Harriet's fortune, than to be labouring to enlarge
her comprehension or exercise it on sober facts; and the only literary
pursuit which engaged Harriet at present, the only mental provision she
was making for the evening of life, was the collecting and transcribing
all the riddles of every sort that she could meet with, into a thin
quarto of hot-pressed paper, made up by her friend, and ornamented with
ciphers and trophies.

In this age of literature, such collections on a very grand scale are
not uncommon. Miss Nash, head-teacher at Mrs. Goddard's, had written out
at least three hundred; and Harriet, who had taken the first hint of it
from her, hoped, with Miss Woodhouse's help, to get a great many more.
Emma assisted with her invention, memory and taste; and as Harriet wrote
a very pretty hand, it was likely to be an arrangement of the first
order, in form as well as quantity.

Mr. Woodhouse was almost as much interested in the business as the
girls, and tried very often to recollect something worth their putting
in. "So many clever riddles as there used to be when he was young--he
wondered he could not remember them! but he hoped he should in time."
And it always ended in "Kitty, a fair but frozen maid."

His good friend Perry, too, whom he had spoken to on the subject,
did not at present recollect any thing of the riddle kind; but he
had desired Perry to be upon the watch, and as he went about so much,
something, he thought, might come from that quarter.

It was by no means his daughter's wish that the intellects of Highbury
in general should be put under requisition. Mr. Elton was the only one
whose assistance she asked. He was invited to contribute any really good
enigmas, charades, or conundrums that he might recollect; and she had
the pleasure of seeing him most intently at work with his recollections;
and at the same time, as she could perceive, most earnestly careful that
nothing ungallant, nothing that did not breathe a compliment to the
sex should pass his lips. They owed to him their two or three politest
puzzles; and the joy and exultation with which at last he recalled, and
rather sentimentally recited, that well-known charade,

    My first doth affliction denote,
      Which my second is destin'd to feel
    And my whole is the best antidote
      That affliction to soften and heal.--

made her quite sorry to acknowledge that they had transcribed it some
pages ago already.

"Why will not you write one yourself for us, Mr. Elton?" said she; "that
is the only security for its freshness; and nothing could be easier to
you."

"Oh no! he had never written, hardly ever, any thing of the kind in his
life. The stupidest fellow! He was afraid not even Miss Woodhouse"--he
stopt a moment--"or Miss Smith could inspire him."

The very next day however produced some proof of inspiration. He
called for a few moments, just to leave a piece of paper on the table
containing, as he said, a charade, which a friend of his had addressed
to a young lady, the object of his admiration, but which, from his
manner, Emma was immediately convinced must be his own.

"I do not offer it for Miss Smith's collection," said he. "Being my
friend's, I have no right to expose it in any degree to the public eye,
but perhaps you may not dislike looking at it."

The speech was more to Emma than to Harriet, which Emma could
understand. There was deep consciousness about him, and he found
it easier to meet her eye than her friend's. He was gone the next
moment:--after another moment's pause,

"Take it," said Emma, smiling, and pushing the paper towards
Harriet--"it is for you. Take your own."

But Harriet was in a tremor, and could not touch it; and Emma, never
loth to be first, was obliged to examine it herself.

        To Miss--

          CHARADE.

    My first displays the wealth and pomp of kings,
      Lords of the earth! their luxury and ease.
    Another view of man, my second brings,
      Behold him there, the monarch of the seas!

    But ah! united, what reverse we have!
      Man's boasted power and freedom, all are flown;
    Lord of the earth and sea, he bends a slave,
      And woman, lovely woman, reigns alone.

      Thy ready wit the word will soon supply,
      May its approval beam in that soft eye!

She cast her eye over it, pondered, caught the meaning, read it through
again to be quite certain, and quite mistress of the lines, and then
passing it to Harriet, sat happily smiling, and saying to herself, while
Harriet was puzzling over the paper in all the confusion of hope and
dulness, "Very well, Mr. Elton, very well indeed. I have read worse
charades. _Courtship_--a very good hint. I give you credit for it. This
is feeling your way. This is saying very plainly--'Pray, Miss Smith,
give me leave to pay my addresses to you. Approve my charade and my
intentions in the same glance.'

      May its approval beam in that soft eye!

Harriet exactly. Soft is the very word for her eye--of all epithets, the
justest that could be given.

      Thy ready wit the word will soon supply.

Humph--Harriet's ready wit! All the better. A man must be very much in
love, indeed, to describe her so. Ah! Mr. Knightley, I wish you had the
benefit of this; I think this would convince you. For once in your life
you would be obliged to own yourself mistaken. An excellent charade
indeed! and very much to the purpose. Things must come to a crisis soon
now."

She was obliged to break off from these very pleasant observations,
which were otherwise of a sort to run into great length, by the
eagerness of Harriet's wondering questions.

"What can it be, Miss Woodhouse?--what can it be? I have not an idea--I
cannot guess it in the least. What can it possibly be? Do try to find
it out, Miss Woodhouse. Do help me. I never saw any thing so hard. Is it
kingdom? I wonder who the friend was--and who could be the young lady.
Do you think it is a good one? Can it be woman?

      And woman, lovely woman, reigns alone.

Can it be Neptune?

      Behold him there, the monarch of the seas!

Or a trident? or a mermaid? or a shark? Oh, no! shark is only one
syllable. It must be very clever, or he would not have brought it. Oh!
Miss Woodhouse, do you think we shall ever find it out?"

"Mermaids and sharks! Nonsense! My dear Harriet, what are you thinking
of? Where would be the use of his bringing us a charade made by a friend
upon a mermaid or a shark? Give me the paper and listen.

For Miss ------, read Miss Smith.

    My first displays the wealth and pomp of kings,
      Lords of the earth! their luxury and ease.

That is _court_.

    Another view of man, my second brings;
      Behold him there, the monarch of the seas!

That is _ship_;--plain as it can be.--Now for the cream.

    But ah! united, (_courtship_, you know,) what reverse we have!
      Man's boasted power and freedom, all are flown.
    Lord of the earth and sea, he bends a slave,
      And woman, lovely woman, reigns alone.

A very proper compliment!--and then follows the application, which
I think, my dear Harriet, you cannot find much difficulty in
comprehending. Read it in comfort to yourself. There can be no doubt of
its being written for you and to you."

Harriet could not long resist so delightful a persuasion. She read
the concluding lines, and was all flutter and happiness. She could not
speak. But she was not wanted to speak. It was enough for her to feel.
Emma spoke for her.

"There is so pointed, and so particular a meaning in this compliment,"
said she, "that I cannot have a doubt as to Mr. Elton's intentions. You
are his object--and you will soon receive the completest proof of it. I
thought it must be so. I thought I could not be so deceived; but now, it
is clear; the state of his mind is as clear and decided, as my wishes on
the subject have been ever since I knew you. Yes, Harriet, just so long
have I been wanting the very circumstance to happen what has happened.
I could never tell whether an attachment between you and Mr. Elton were
most desirable or most natural. Its probability and its eligibility have
really so equalled each other! I am very happy. I congratulate you, my
dear Harriet, with all my heart. This is an attachment which a woman may
well feel pride in creating. This is a connexion which offers nothing
but good. It will give you every thing that you want--consideration,
independence, a proper home--it will fix you in the centre of all your
real friends, close to Hartfield and to me, and confirm our intimacy
for ever. This, Harriet, is an alliance which can never raise a blush in
either of us."

"Dear Miss Woodhouse!"--and "Dear Miss Woodhouse," was all that Harriet,
with many tender embraces could articulate at first; but when they did
arrive at something more like conversation, it was sufficiently clear to
her friend that she saw, felt, anticipated, and remembered just as she
ought. Mr. Elton's superiority had very ample acknowledgment.

"Whatever you say is always right," cried Harriet, "and therefore I
suppose, and believe, and hope it must be so; but otherwise I could not
have imagined it. It is so much beyond any thing I deserve. Mr. Elton,
who might marry any body! There cannot be two opinions about _him_. He
is so very superior. Only think of those sweet verses--'To Miss ------.'
Dear me, how clever!--Could it really be meant for me?"

"I cannot make a question, or listen to a question about that. It is a
certainty. Receive it on my judgment. It is a sort of prologue to
the play, a motto to the chapter; and will be soon followed by
matter-of-fact prose."

"It is a sort of thing which nobody could have expected. I am sure,
a month ago, I had no more idea myself!--The strangest things do take
place!"

"When Miss Smiths and Mr. Eltons get acquainted--they do indeed--and
really it is strange; it is out of the common course that what is so
evidently, so palpably desirable--what courts the pre-arrangement of
other people, should so immediately shape itself into the proper form.
You and Mr. Elton are by situation called together; you belong to one
another by every circumstance of your respective homes. Your marrying
will be equal to the match at Randalls. There does seem to be a
something in the air of Hartfield which gives love exactly the right
direction, and sends it into the very channel where it ought to flow.

      The course of true love never did run smooth--

A Hartfield edition of Shakespeare would have a long note on that
passage."

"That Mr. Elton should really be in love with me,--me, of all people,
who did not know him, to speak to him, at Michaelmas! And he, the very
handsomest man that ever was, and a man that every body looks up to,
quite like Mr. Knightley! His company so sought after, that every body
says he need not eat a single meal by himself if he does not chuse it;
that he has more invitations than there are days in the week. And so
excellent in the Church! Miss Nash has put down all the texts he has
ever preached from since he came to Highbury. Dear me! When I look back
to the first time I saw him! How little did I think!--The two Abbots and
I ran into the front room and peeped through the blind when we heard he
was going by, and Miss Nash came and scolded us away, and staid to look
through herself; however, she called me back presently, and let me
look too, which was very good-natured. And how beautiful we thought he
looked! He was arm-in-arm with Mr. Cole."

"This is an alliance which, whoever--whatever your friends may be, must
be agreeable to them, provided at least they have common sense; and we
are not to be addressing our conduct to fools. If they are anxious to
see you _happily_ married, here is a man whose amiable character gives
every assurance of it;--if they wish to have you settled in the same
country and circle which they have chosen to place you in, here it will
be accomplished; and if their only object is that you should, in the
common phrase, be _well_ married, here is the comfortable fortune, the
respectable establishment, the rise in the world which must satisfy
them."

"Yes, very true. How nicely you talk; I love to hear you. You understand
every thing. You and Mr. Elton are one as clever as the other. This
charade!--If I had studied a twelvemonth, I could never have made any
thing like it."

"I thought he meant to try his skill, by his manner of declining it
yesterday."

"I do think it is, without exception, the best charade I ever read."

"I never read one more to the purpose, certainly."

"It is as long again as almost all we have had before."

"I do not consider its length as particularly in its favour. Such things
in general cannot be too short."

Harriet was too intent on the lines to hear. The most satisfactory
comparisons were rising in her mind.

"It is one thing," said she, presently--her cheeks in a glow--"to have
very good sense in a common way, like every body else, and if there is
any thing to say, to sit down and write a letter, and say just what you
must, in a short way; and another, to write verses and charades like
this."

Emma could not have desired a more spirited rejection of Mr. Martin's
prose.

"Such sweet lines!" continued Harriet--"these two last!--But how shall I
ever be able to return the paper, or say I have found it out?--Oh! Miss
Woodhouse, what can we do about that?"

"Leave it to me. You do nothing. He will be here this evening, I dare
say, and then I will give it him back, and some nonsense or other will
pass between us, and you shall not be committed.--Your soft eyes shall
chuse their own time for beaming. Trust to me."

"Oh! Miss Woodhouse, what a pity that I must not write this beautiful
charade into my book! I am sure I have not got one half so good."

"Leave out the two last lines, and there is no reason why you should not
write it into your book."

"Oh! but those two lines are"--

--"The best of all. Granted;--for private enjoyment; and for private
enjoyment keep them. They are not at all the less written you know,
because you divide them. The couplet does not cease to be, nor does its
meaning change. But take it away, and all _appropriation_ ceases, and a
very pretty gallant charade remains, fit for any collection. Depend upon
it, he would not like to have his charade slighted, much better than his
passion. A poet in love must be encouraged in both capacities, or
neither. Give me the book, I will write it down, and then there can be
no possible reflection on you."

Harriet submitted, though her mind could hardly separate the parts,
so as to feel quite sure that her friend were not writing down a
declaration of love. It seemed too precious an offering for any degree
of publicity.

"I shall never let that book go out of my own hands," said she.

"Very well," replied Emma; "a most natural feeling; and the longer it
lasts, the better I shall be pleased. But here is my father coming: you
will not object to my reading the charade to him. It will be giving him
so much pleasure! He loves any thing of the sort, and especially any
thing that pays woman a compliment. He has the tenderest spirit of
gallantry towards us all!--You must let me read it to him."

Harriet looked grave.

"My dear Harriet, you must not refine too much upon this charade.--You
will betray your feelings improperly, if you are too conscious and too
quick, and appear to affix more meaning, or even quite all the meaning
which may be affixed to it. Do not be overpowered by such a little
tribute of admiration. If he had been anxious for secrecy, he would not
have left the paper while I was by; but he rather pushed it towards me
than towards you. Do not let us be too solemn on the business. He has
encouragement enough to proceed, without our sighing out our souls over
this charade."

"Oh! no--I hope I shall not be ridiculous about it. Do as you please."

Mr. Woodhouse came in, and very soon led to the subject again, by the
recurrence of his very frequent inquiry of "Well, my dears, how does
your book go on?--Have you got any thing fresh?"

"Yes, papa; we have something to read you, something quite fresh. A
piece of paper was found on the table this morning--(dropt, we suppose,
by a fairy)--containing a very pretty charade, and we have just copied
it in."

She read it to him, just as he liked to have any thing read, slowly and
distinctly, and two or three times over, with explanations of every
part as she proceeded--and he was very much pleased, and, as she had
foreseen, especially struck with the complimentary conclusion.

"Aye, that's very just, indeed, that's very properly said. Very true.
'Woman, lovely woman.' It is such a pretty charade, my dear, that I
can easily guess what fairy brought it.--Nobody could have written so
prettily, but you, Emma."

Emma only nodded, and smiled.--After a little thinking, and a very
tender sigh, he added,

"Ah! it is no difficulty to see who you take after! Your dear mother
was so clever at all those things! If I had but her memory! But I can
remember nothing;--not even that particular riddle which you have
heard me mention; I can only recollect the first stanza; and there are
several.

    Kitty, a fair but frozen maid,
      Kindled a flame I yet deplore,
    The hood-wink'd boy I called to aid,
    Though of his near approach afraid,
      So fatal to my suit before.

And that is all that I can recollect of it--but it is very clever all
the way through. But I think, my dear, you said you had got it."

"Yes, papa, it is written out in our second page. We copied it from the
Elegant Extracts. It was Garrick's, you know."

"Aye, very true.--I wish I could recollect more of it.

    Kitty, a fair but frozen maid.

The name makes me think of poor Isabella; for she was very near being
christened Catherine after her grandmama. I hope we shall have her here
next week. Have you thought, my dear, where you shall put her--and what
room there will be for the children?"

"Oh! yes--she will have her own room, of course; the room she always
has;--and there is the nursery for the children,--just as usual, you
know. Why should there be any change?"

"I do not know, my dear--but it is so long since she was here!--not
since last Easter, and then only for a few days.--Mr. John Knightley's
being a lawyer is very inconvenient.--Poor Isabella!--she is sadly taken
away from us all!--and how sorry she will be when she comes, not to see
Miss Taylor here!"

"She will not be surprized, papa, at least."

"I do not know, my dear. I am sure I was very much surprized when I
first heard she was going to be married."

"We must ask Mr. and Mrs. Weston to dine with us, while Isabella is
here."

"Yes, my dear, if there is time.--But--(in a very depressed tone)--she
is coming for only one week. There will not be time for any thing."

"It is unfortunate that they cannot stay longer--but it seems a case of
necessity. Mr. John Knightley must be in town again on the 28th, and we
ought to be thankful, papa, that we are to have the whole of the time
they can give to the country, that two or three days are not to be taken
out for the Abbey. Mr. Knightley promises to give up his claim this
Christmas--though you know it is longer since they were with him, than
with us."

"It would be very hard, indeed, my dear, if poor Isabella were to be
anywhere but at Hartfield."

Mr. Woodhouse could never allow for Mr. Knightley's claims on his
brother, or any body's claims on Isabella, except his own. He sat musing
a little while, and then said,

"But I do not see why poor Isabella should be obliged to go back so
soon, though he does. I think, Emma, I shall try and persuade her to
stay longer with us. She and the children might stay very well."

"Ah! papa--that is what you never have been able to accomplish, and I
do not think you ever will. Isabella cannot bear to stay behind her
husband."

This was too true for contradiction. Unwelcome as it was, Mr. Woodhouse
could only give a submissive sigh; and as Emma saw his spirits affected
by the idea of his daughter's attachment to her husband, she immediately
led to such a branch of the subject as must raise them.

"Harriet must give us as much of her company as she can while my brother
and sister are here. I am sure she will be pleased with the children.
We are very proud of the children, are not we, papa? I wonder which she
will think the handsomest, Henry or John?"

"Aye, I wonder which she will. Poor little dears, how glad they will be
to come. They are very fond of being at Hartfield, Harriet."

"I dare say they are, sir. I am sure I do not know who is not."

"Henry is a fine boy, but John is very like his mama. Henry is the
eldest, he was named after me, not after his father. John, the second,
is named after his father. Some people are surprized, I believe, that
the eldest was not, but Isabella would have him called Henry, which I
thought very pretty of her. And he is a very clever boy, indeed. They
are all remarkably clever; and they have so many pretty ways. They will
come and stand by my chair, and say, 'Grandpapa, can you give me a bit
of string?' and once Henry asked me for a knife, but I told him knives
were only made for grandpapas. I think their father is too rough with
them very often."

"He appears rough to you," said Emma, "because you are so very gentle
yourself; but if you could compare him with other papas, you would not
think him rough. He wishes his boys to be active and hardy; and if
they misbehave, can give them a sharp word now and then; but he is an
affectionate father--certainly Mr. John Knightley is an affectionate
father. The children are all fond of him."

"And then their uncle comes in, and tosses them up to the ceiling in a
very frightful way!"

"But they like it, papa; there is nothing they like so much. It is such
enjoyment to them, that if their uncle did not lay down the rule of
their taking turns, whichever began would never give way to the other."

"Well, I cannot understand it."

"That is the case with us all, papa. One half of the world cannot
understand the pleasures of the other."

Later in the morning, and just as the girls were going to separate
in preparation for the regular four o'clock dinner, the hero of this
inimitable charade walked in again. Harriet turned away; but Emma could
receive him with the usual smile, and her quick eye soon discerned in
his the consciousness of having made a push--of having thrown a die;
and she imagined he was come to see how it might turn up. His ostensible
reason, however, was to ask whether Mr. Woodhouse's party could be made
up in the evening without him, or whether he should be in the smallest
degree necessary at Hartfield. If he were, every thing else must give
way; but otherwise his friend Cole had been saying so much about his
dining with him--had made such a point of it, that he had promised him
conditionally to come.

Emma thanked him, but could not allow of his disappointing his friend
on their account; her father was sure of his rubber. He re-urged--she
re-declined; and he seemed then about to make his bow, when taking the
paper from the table, she returned it--

"Oh! here is the charade you were so obliging as to leave with us; thank
you for the sight of it. We admired it so much, that I have ventured
to write it into Miss Smith's collection. Your friend will not take it
amiss I hope. Of course I have not transcribed beyond the first eight
lines."

Mr. Elton certainly did not very well know what to say. He looked rather
doubtingly--rather confused; said something about "honour,"--glanced at
Emma and at Harriet, and then seeing the book open on the table, took
it up, and examined it very attentively. With the view of passing off an
awkward moment, Emma smilingly said,

"You must make my apologies to your friend; but so good a charade
must not be confined to one or two. He may be sure of every woman's
approbation while he writes with such gallantry."

"I have no hesitation in saying," replied Mr. Elton, though hesitating
a good deal while he spoke; "I have no hesitation in saying--at least
if my friend feels at all as _I_ do--I have not the smallest doubt that,
could he see his little effusion honoured as _I_ see it, (looking at the
book again, and replacing it on the table), he would consider it as the
proudest moment of his life."

After this speech he was gone as soon as possible. Emma could not think
it too soon; for with all his good and agreeable qualities, there was
a sort of parade in his speeches which was very apt to incline her to
laugh. She ran away to indulge the inclination, leaving the tender and
the sublime of pleasure to Harriet's share.


CHAPTER X


Though now the middle of December, there had yet been no weather to
prevent the young ladies from tolerably regular exercise; and on the
morrow, Emma had a charitable visit to pay to a poor sick family, who
lived a little way out of Highbury.

Their road to this detached cottage was down Vicarage Lane, a lane
leading at right angles from the broad, though irregular, main street of
the place; and, as may be inferred, containing the blessed abode of Mr.
Elton. A few inferior dwellings were first to be passed, and then, about
a quarter of a mile down the lane rose the Vicarage, an old and not
very good house, almost as close to the road as it could be. It had
no advantage of situation; but had been very much smartened up by the
present proprietor; and, such as it was, there could be no possibility
of the two friends passing it without a slackened pace and observing
eyes.--Emma's remark was--

"There it is. There go you and your riddle-book one of these
days."--Harriet's was--

"Oh, what a sweet house!--How very beautiful!--There are the yellow
curtains that Miss Nash admires so much."

"I do not often walk this way _now_," said Emma, as they proceeded, "but
_then_ there will be an inducement, and I shall gradually get intimately
acquainted with all the hedges, gates, pools and pollards of this part
of Highbury."

Harriet, she found, had never in her life been within side the Vicarage,
and her curiosity to see it was so extreme, that, considering exteriors
and probabilities, Emma could only class it, as a proof of love, with
Mr. Elton's seeing ready wit in her.

"I wish we could contrive it," said she; "but I cannot think of any
tolerable pretence for going in;--no servant that I want to inquire
about of his housekeeper--no message from my father."

She pondered, but could think of nothing. After a mutual silence of some
minutes, Harriet thus began again--

"I do so wonder, Miss Woodhouse, that you should not be married, or
going to be married! so charming as you are!"--

Emma laughed, and replied,

"My being charming, Harriet, is not quite enough to induce me to marry;
I must find other people charming--one other person at least. And I
am not only, not going to be married, at present, but have very little
intention of ever marrying at all."

"Ah!--so you say; but I cannot believe it."

"I must see somebody very superior to any one I have seen yet, to be
tempted; Mr. Elton, you know, (recollecting herself,) is out of the
question: and I do _not_ wish to see any such person. I would rather not
be tempted. I cannot really change for the better. If I were to marry, I
must expect to repent it."

"Dear me!--it is so odd to hear a woman talk so!"--

"I have none of the usual inducements of women to marry. Were I to fall
in love, indeed, it would be a different thing! but I never have been in
love; it is not my way, or my nature; and I do not think I ever shall.
And, without love, I am sure I should be a fool to change such a
situation as mine. Fortune I do not want; employment I do not want;
consequence I do not want: I believe few married women are half as much
mistress of their husband's house as I am of Hartfield; and never, never
could I expect to be so truly beloved and important; so always first and
always right in any man's eyes as I am in my father's."

"But then, to be an old maid at last, like Miss Bates!"

"That is as formidable an image as you could present, Harriet; and if
I thought I should ever be like Miss Bates! so silly--so satisfied--so
smiling--so prosing--so undistinguishing and unfastidious--and so apt
to tell every thing relative to every body about me, I would marry
to-morrow. But between _us_, I am convinced there never can be any
likeness, except in being unmarried."

"But still, you will be an old maid! and that's so dreadful!"

"Never mind, Harriet, I shall not be a poor old maid; and it is poverty
only which makes celibacy contemptible to a generous public! A single
woman, with a very narrow income, must be a ridiculous, disagreeable old
maid! the proper sport of boys and girls, but a single woman, of good
fortune, is always respectable, and may be as sensible and pleasant
as any body else. And the distinction is not quite so much against the
candour and common sense of the world as appears at first; for a very
narrow income has a tendency to contract the mind, and sour the temper.
Those who can barely live, and who live perforce in a very small, and
generally very inferior, society, may well be illiberal and cross. This
does not apply, however, to Miss Bates; she is only too good natured and
too silly to suit me; but, in general, she is very much to the taste
of every body, though single and though poor. Poverty certainly has not
contracted her mind: I really believe, if she had only a shilling in the
world, she would be very likely to give away sixpence of it; and nobody
is afraid of her: that is a great charm."

"Dear me! but what shall you do? how shall you employ yourself when you
grow old?"

"If I know myself, Harriet, mine is an active, busy mind, with a great
many independent resources; and I do not perceive why I should be more
in want of employment at forty or fifty than one-and-twenty. Woman's
usual occupations of hand and mind will be as open to me then as they
are now; or with no important variation. If I draw less, I shall read
more; if I give up music, I shall take to carpet-work. And as for
objects of interest, objects for the affections, which is in truth the
great point of inferiority, the want of which is really the great evil
to be avoided in _not_ marrying, I shall be very well off, with all the
children of a sister I love so much, to care about. There will be enough
of them, in all probability, to supply every sort of sensation that
declining life can need. There will be enough for every hope and every
fear; and though my attachment to none can equal that of a parent, it
suits my ideas of comfort better than what is warmer and blinder. My
nephews and nieces!--I shall often have a niece with me."

"Do you know Miss Bates's niece? That is, I know you must have seen her
a hundred times--but are you acquainted?"

"Oh! yes; we are always forced to be acquainted whenever she comes to
Highbury. By the bye, _that_ is almost enough to put one out of conceit
with a niece. Heaven forbid! at least, that I should ever bore people
half so much about all the Knightleys together, as she does about Jane
Fairfax. One is sick of the very name of Jane Fairfax. Every letter from
her is read forty times over; her compliments to all friends go round
and round again; and if she does but send her aunt the pattern of a
stomacher, or knit a pair of garters for her grandmother, one hears of
nothing else for a month. I wish Jane Fairfax very well; but she tires
me to death."

They were now approaching the cottage, and all idle topics were
superseded. Emma was very compassionate; and the distresses of the poor
were as sure of relief from her personal attention and kindness, her
counsel and her patience, as from her purse. She understood their ways,
could allow for their ignorance and their temptations, had no romantic
expectations of extraordinary virtue from those for whom education had
done so little; entered into their troubles with ready sympathy, and
always gave her assistance with as much intelligence as good-will. In
the present instance, it was sickness and poverty together which she
came to visit; and after remaining there as long as she could give
comfort or advice, she quitted the cottage with such an impression of
the scene as made her say to Harriet, as they walked away,

"These are the sights, Harriet, to do one good. How trifling they make
every thing else appear!--I feel now as if I could think of nothing but
these poor creatures all the rest of the day; and yet, who can say how
soon it may all vanish from my mind?"

"Very true," said Harriet. "Poor creatures! one can think of nothing
else."

"And really, I do not think the impression will soon be over," said
Emma, as she crossed the low hedge, and tottering footstep which ended
the narrow, slippery path through the cottage garden, and brought them
into the lane again. "I do not think it will," stopping to look once
more at all the outward wretchedness of the place, and recall the still
greater within.

"Oh! dear, no," said her companion.

They walked on. The lane made a slight bend; and when that bend was
passed, Mr. Elton was immediately in sight; and so near as to give Emma
time only to say farther,

"Ah! Harriet, here comes a very sudden trial of our stability in good
thoughts. Well, (smiling,) I hope it may be allowed that if compassion
has produced exertion and relief to the sufferers, it has done all that
is truly important. If we feel for the wretched, enough to do all we can
for them, the rest is empty sympathy, only distressing to ourselves."

Harriet could just answer, "Oh! dear, yes," before the gentleman joined
them. The wants and sufferings of the poor family, however, were the
first subject on meeting. He had been going to call on them. His visit
he would now defer; but they had a very interesting parley about
what could be done and should be done. Mr. Elton then turned back to
accompany them.

"To fall in with each other on such an errand as this," thought Emma;
"to meet in a charitable scheme; this will bring a great increase
of love on each side. I should not wonder if it were to bring on the
declaration. It must, if I were not here. I wish I were anywhere else."

Anxious to separate herself from them as far as she could, she soon
afterwards took possession of a narrow footpath, a little raised on one
side of the lane, leaving them together in the main road. But she had
not been there two minutes when she found that Harriet's habits of
dependence and imitation were bringing her up too, and that, in short,
they would both be soon after her. This would not do; she immediately
stopped, under pretence of having some alteration to make in the lacing
of her half-boot, and stooping down in complete occupation of the
footpath, begged them to have the goodness to walk on, and she would
follow in half a minute. They did as they were desired; and by the time
she judged it reasonable to have done with her boot, she had the comfort
of farther delay in her power, being overtaken by a child from the
cottage, setting out, according to orders, with her pitcher, to fetch
broth from Hartfield. To walk by the side of this child, and talk to
and question her, was the most natural thing in the world, or would have
been the most natural, had she been acting just then without design;
and by this means the others were still able to keep ahead, without
any obligation of waiting for her. She gained on them, however,
involuntarily: the child's pace was quick, and theirs rather slow;
and she was the more concerned at it, from their being evidently in
a conversation which interested them. Mr. Elton was speaking with
animation, Harriet listening with a very pleased attention; and Emma,
having sent the child on, was beginning to think how she might draw back
a little more, when they both looked around, and she was obliged to join
them.

Mr. Elton was still talking, still engaged in some interesting detail;
and Emma experienced some disappointment when she found that he was only
giving his fair companion an account of the yesterday's party at his
friend Cole's, and that she was come in herself for the Stilton cheese,
the north Wiltshire, the butter, the celery, the beet-root, and all the
dessert.

"This would soon have led to something better, of course," was her
consoling reflection; "any thing interests between those who love; and
any thing will serve as introduction to what is near the heart. If I
could but have kept longer away!"

They now walked on together quietly, till within view of the vicarage
pales, when a sudden resolution, of at least getting Harriet into the
house, made her again find something very much amiss about her boot, and
fall behind to arrange it once more. She then broke the lace off short,
and dexterously throwing it into a ditch, was presently obliged to
entreat them to stop, and acknowledged her inability to put herself to
rights so as to be able to walk home in tolerable comfort.

"Part of my lace is gone," said she, "and I do not know how I am to
contrive. I really am a most troublesome companion to you both, but I
hope I am not often so ill-equipped. Mr. Elton, I must beg leave to stop
at your house, and ask your housekeeper for a bit of ribband or string,
or any thing just to keep my boot on."

Mr. Elton looked all happiness at this proposition; and nothing could
exceed his alertness and attention in conducting them into his house and
endeavouring to make every thing appear to advantage. The room they were
taken into was the one he chiefly occupied, and looking forwards; behind
it was another with which it immediately communicated; the door between
them was open, and Emma passed into it with the housekeeper to receive
her assistance in the most comfortable manner. She was obliged to leave
the door ajar as she found it; but she fully intended that Mr. Elton
should close it. It was not closed, however, it still remained ajar; but
by engaging the housekeeper in incessant conversation, she hoped to make
it practicable for him to chuse his own subject in the adjoining
room. For ten minutes she could hear nothing but herself. It could be
protracted no longer. She was then obliged to be finished, and make her
appearance.

The lovers were standing together at one of the windows. It had a most
favourable aspect; and, for half a minute, Emma felt the glory of having
schemed successfully. But it would not do; he had not come to the point.
He had been most agreeable, most delightful; he had told Harriet that
he had seen them go by, and had purposely followed them; other little
gallantries and allusions had been dropt, but nothing serious.

"Cautious, very cautious," thought Emma; "he advances inch by inch, and
will hazard nothing till he believes himself secure."

Still, however, though every thing had not been accomplished by her
ingenious device, she could not but flatter herself that it had been
the occasion of much present enjoyment to both, and must be leading them
forward to the great event.


CHAPTER XI


Mr. Elton must now be left to himself. It was no longer in Emma's power
to superintend his happiness or quicken his measures. The coming of her
sister's family was so very near at hand, that first in anticipation,
and then in reality, it became henceforth her prime object of interest;
and during the ten days of their stay at Hartfield it was not to be
expected--she did not herself expect--that any thing beyond occasional,
fortuitous assistance could be afforded by her to the lovers. They might
advance rapidly if they would, however; they must advance somehow or
other whether they would or no. She hardly wished to have more leisure
for them. There are people, who the more you do for them, the less they
will do for themselves.

Mr. and Mrs. John Knightley, from having been longer than usual absent
from Surry, were exciting of course rather more than the usual interest.
Till this year, every long vacation since their marriage had been
divided between Hartfield and Donwell Abbey; but all the holidays of
this autumn had been given to sea-bathing for the children, and it was
therefore many months since they had been seen in a regular way by their
Surry connexions, or seen at all by Mr. Woodhouse, who could not be
induced to get so far as London, even for poor Isabella's sake; and
who consequently was now most nervously and apprehensively happy in
forestalling this too short visit.

He thought much of the evils of the journey for her, and not a little
of the fatigues of his own horses and coachman who were to bring some
of the party the last half of the way; but his alarms were needless;
the sixteen miles being happily accomplished, and Mr. and Mrs. John
Knightley, their five children, and a competent number of nursery-maids,
all reaching Hartfield in safety. The bustle and joy of such an arrival,
the many to be talked to, welcomed, encouraged, and variously dispersed
and disposed of, produced a noise and confusion which his nerves could
not have borne under any other cause, nor have endured much longer even
for this; but the ways of Hartfield and the feelings of her father
were so respected by Mrs. John Knightley, that in spite of maternal
solicitude for the immediate enjoyment of her little ones, and for their
having instantly all the liberty and attendance, all the eating and
drinking, and sleeping and playing, which they could possibly wish for,
without the smallest delay, the children were never allowed to be long
a disturbance to him, either in themselves or in any restless attendance
on them.

Mrs. John Knightley was a pretty, elegant little woman, of gentle, quiet
manners, and a disposition remarkably amiable and affectionate; wrapt
up in her family; a devoted wife, a doating mother, and so tenderly
attached to her father and sister that, but for these higher ties, a
warmer love might have seemed impossible. She could never see a fault
in any of them. She was not a woman of strong understanding or any
quickness; and with this resemblance of her father, she inherited also
much of his constitution; was delicate in her own health, over-careful
of that of her children, had many fears and many nerves, and was as fond
of her own Mr. Wingfield in town as her father could be of Mr. Perry.
They were alike too, in a general benevolence of temper, and a strong
habit of regard for every old acquaintance.

Mr. John Knightley was a tall, gentleman-like, and very clever man;
rising in his profession, domestic, and respectable in his private
character; but with reserved manners which prevented his being generally
pleasing; and capable of being sometimes out of humour. He was not an
ill-tempered man, not so often unreasonably cross as to deserve such a
reproach; but his temper was not his great perfection; and, indeed, with
such a worshipping wife, it was hardly possible that any natural defects
in it should not be increased. The extreme sweetness of her temper
must hurt his. He had all the clearness and quickness of mind which she
wanted, and he could sometimes act an ungracious, or say a severe thing.

He was not a great favourite with his fair sister-in-law. Nothing wrong
in him escaped her. She was quick in feeling the little injuries to
Isabella, which Isabella never felt herself. Perhaps she might have
passed over more had his manners been flattering to Isabella's sister,
but they were only those of a calmly kind brother and friend, without
praise and without blindness; but hardly any degree of personal
compliment could have made her regardless of that greatest fault of
all in her eyes which he sometimes fell into, the want of respectful
forbearance towards her father. There he had not always the patience
that could have been wished. Mr. Woodhouse's peculiarities and
fidgetiness were sometimes provoking him to a rational remonstrance or
sharp retort equally ill-bestowed. It did not often happen; for Mr. John
Knightley had really a great regard for his father-in-law, and generally
a strong sense of what was due to him; but it was too often for Emma's
charity, especially as there was all the pain of apprehension frequently
to be endured, though the offence came not. The beginning, however, of
every visit displayed none but the properest feelings, and this being of
necessity so short might be hoped to pass away in unsullied cordiality.
They had not been long seated and composed when Mr. Woodhouse, with a
melancholy shake of the head and a sigh, called his daughter's attention
to the sad change at Hartfield since she had been there last.

"Ah, my dear," said he, "poor Miss Taylor--It is a grievous business."

"Oh yes, sir," cried she with ready sympathy, "how you must miss her!
And dear Emma, too!--What a dreadful loss to you both!--I have been so
grieved for you.--I could not imagine how you could possibly do without
her.--It is a sad change indeed.--But I hope she is pretty well, sir."

"Pretty well, my dear--I hope--pretty well.--I do not know but that the
place agrees with her tolerably."

Mr. John Knightley here asked Emma quietly whether there were any doubts
of the air of Randalls.

"Oh! no--none in the least. I never saw Mrs. Weston better in my
life--never looking so well. Papa is only speaking his own regret."

"Very much to the honour of both," was the handsome reply.

"And do you see her, sir, tolerably often?" asked Isabella in the
plaintive tone which just suited her father.

Mr. Woodhouse hesitated.--"Not near so often, my dear, as I could wish."

"Oh! papa, we have missed seeing them but one entire day since they
married. Either in the morning or evening of every day, excepting one,
have we seen either Mr. Weston or Mrs. Weston, and generally both,
either at Randalls or here--and as you may suppose, Isabella, most
frequently here. They are very, very kind in their visits. Mr. Weston
is really as kind as herself. Papa, if you speak in that melancholy way,
you will be giving Isabella a false idea of us all. Every body must be
aware that Miss Taylor must be missed, but every body ought also to be
assured that Mr. and Mrs. Weston do really prevent our missing her by
any means to the extent we ourselves anticipated--which is the exact
truth."

"Just as it should be," said Mr. John Knightley, "and just as I hoped
it was from your letters. Her wish of shewing you attention could not be
doubted, and his being a disengaged and social man makes it all easy. I
have been always telling you, my love, that I had no idea of the change
being so very material to Hartfield as you apprehended; and now you have
Emma's account, I hope you will be satisfied."

"Why, to be sure," said Mr. Woodhouse--"yes, certainly--I cannot
deny that Mrs. Weston, poor Mrs. Weston, does come and see us pretty
often--but then--she is always obliged to go away again."

"It would be very hard upon Mr. Weston if she did not, papa.--You quite
forget poor Mr. Weston."

"I think, indeed," said John Knightley pleasantly, "that Mr. Weston has
some little claim. You and I, Emma, will venture to take the part of the
poor husband. I, being a husband, and you not being a wife, the claims
of the man may very likely strike us with equal force. As for Isabella,
she has been married long enough to see the convenience of putting all
the Mr. Westons aside as much as she can."

"Me, my love," cried his wife, hearing and understanding only in part.--
"Are you talking about me?--I am sure nobody ought to be, or can be, a
greater advocate for matrimony than I am; and if it had not been for
the misery of her leaving Hartfield, I should never have thought of Miss
Taylor but as the most fortunate woman in the world; and as to slighting
Mr. Weston, that excellent Mr. Weston, I think there is nothing he does
not deserve. I believe he is one of the very best-tempered men that ever
existed. Excepting yourself and your brother, I do not know his equal
for temper. I shall never forget his flying Henry's kite for him that
very windy day last Easter--and ever since his particular kindness last
September twelvemonth in writing that note, at twelve o'clock at night,
on purpose to assure me that there was no scarlet fever at Cobham, I
have been convinced there could not be a more feeling heart nor a better
man in existence.--If any body can deserve him, it must be Miss Taylor."

"Where is the young man?" said John Knightley. "Has he been here on this
occasion--or has he not?"

"He has not been here yet," replied Emma. "There was a strong
expectation of his coming soon after the marriage, but it ended in
nothing; and I have not heard him mentioned lately."

"But you should tell them of the letter, my dear," said her father.
"He wrote a letter to poor Mrs. Weston, to congratulate her, and a very
proper, handsome letter it was. She shewed it to me. I thought it very
well done of him indeed. Whether it was his own idea you know, one
cannot tell. He is but young, and his uncle, perhaps--"

"My dear papa, he is three-and-twenty. You forget how time passes."

"Three-and-twenty!--is he indeed?--Well, I could not have thought
it--and he was but two years old when he lost his poor mother! Well,
time does fly indeed!--and my memory is very bad. However, it was an
exceeding good, pretty letter, and gave Mr. and Mrs. Weston a great deal
of pleasure. I remember it was written from Weymouth, and dated Sept.
28th--and began, 'My dear Madam,' but I forget how it went on; and it
was signed 'F. C. Weston Churchill.'--I remember that perfectly."

"How very pleasing and proper of him!" cried the good-hearted Mrs. John
Knightley. "I have no doubt of his being a most amiable young man. But
how sad it is that he should not live at home with his father! There is
something so shocking in a child's being taken away from his parents and
natural home! I never could comprehend how Mr. Weston could part with
him. To give up one's child! I really never could think well of any body
who proposed such a thing to any body else."

"Nobody ever did think well of the Churchills, I fancy," observed Mr.
John Knightley coolly. "But you need not imagine Mr. Weston to have felt
what you would feel in giving up Henry or John. Mr. Weston is rather
an easy, cheerful-tempered man, than a man of strong feelings; he takes
things as he finds them, and makes enjoyment of them somehow or other,
depending, I suspect, much more upon what is called society for his
comforts, that is, upon the power of eating and drinking, and playing
whist with his neighbours five times a week, than upon family affection,
or any thing that home affords."

Emma could not like what bordered on a reflection on Mr. Weston, and had
half a mind to take it up; but she struggled, and let it pass. She
would keep the peace if possible; and there was something honourable and
valuable in the strong domestic habits, the all-sufficiency of home to
himself, whence resulted her brother's disposition to look down on
the common rate of social intercourse, and those to whom it was
important.--It had a high claim to forbearance.


CHAPTER XII


Mr. Knightley was to dine with them--rather against the inclination of
Mr. Woodhouse, who did not like that any one should share with him in
Isabella's first day. Emma's sense of right however had decided it;
and besides the consideration of what was due to each brother, she had
particular pleasure, from the circumstance of the late disagreement
between Mr. Knightley and herself, in procuring him the proper
invitation.

She hoped they might now become friends again. She thought it was time
to make up. Making-up indeed would not do. _She_ certainly had not been
in the wrong, and _he_ would never own that he had. Concession must be
out of the question; but it was time to appear to forget that they had
ever quarrelled; and she hoped it might rather assist the restoration of
friendship, that when he came into the room she had one of the children
with her--the youngest, a nice little girl about eight months old, who
was now making her first visit to Hartfield, and very happy to be danced
about in her aunt's arms. It did assist; for though he began with grave
looks and short questions, he was soon led on to talk of them all in
the usual way, and to take the child out of her arms with all the
unceremoniousness of perfect amity. Emma felt they were friends again;
and the conviction giving her at first great satisfaction, and then
a little sauciness, she could not help saying, as he was admiring the
baby,

"What a comfort it is, that we think alike about our nephews and nieces.
As to men and women, our opinions are sometimes very different; but with
regard to these children, I observe we never disagree."

"If you were as much guided by nature in your estimate of men and women,
and as little under the power of fancy and whim in your dealings with
them, as you are where these children are concerned, we might always
think alike."

"To be sure--our discordancies must always arise from my being in the
wrong."

"Yes," said he, smiling--"and reason good. I was sixteen years old when
you were born."

"A material difference then," she replied--"and no doubt you were much
my superior in judgment at that period of our lives; but does not the
lapse of one-and-twenty years bring our understandings a good deal
nearer?"

"Yes--a good deal _nearer_."

"But still, not near enough to give me a chance of being right, if we
think differently."

"I have still the advantage of you by sixteen years' experience, and by
not being a pretty young woman and a spoiled child. Come, my dear Emma,
let us be friends, and say no more about it. Tell your aunt, little
Emma, that she ought to set you a better example than to be renewing old
grievances, and that if she were not wrong before, she is now."

"That's true," she cried--"very true. Little Emma, grow up a better
woman than your aunt. Be infinitely cleverer and not half so conceited.
Now, Mr. Knightley, a word or two more, and I have done. As far as good
intentions went, we were _both_ right, and I must say that no effects on
my side of the argument have yet proved wrong. I only want to know that
Mr. Martin is not very, very bitterly disappointed."

"A man cannot be more so," was his short, full answer.

"Ah!--Indeed I am very sorry.--Come, shake hands with me."

This had just taken place and with great cordiality, when John Knightley
made his appearance, and "How d'ye do, George?" and "John, how are
you?" succeeded in the true English style, burying under a calmness that
seemed all but indifference, the real attachment which would have led
either of them, if requisite, to do every thing for the good of the
other.

The evening was quiet and conversable, as Mr. Woodhouse declined cards
entirely for the sake of comfortable talk with his dear Isabella, and
the little party made two natural divisions; on one side he and his
daughter; on the other the two Mr. Knightleys; their subjects totally
distinct, or very rarely mixing--and Emma only occasionally joining in
one or the other.

The brothers talked of their own concerns and pursuits, but principally
of those of the elder, whose temper was by much the most communicative,
and who was always the greater talker. As a magistrate, he had generally
some point of law to consult John about, or, at least, some curious
anecdote to give; and as a farmer, as keeping in hand the home-farm at
Donwell, he had to tell what every field was to bear next year, and to
give all such local information as could not fail of being interesting
to a brother whose home it had equally been the longest part of his
life, and whose attachments were strong. The plan of a drain, the change
of a fence, the felling of a tree, and the destination of every acre for
wheat, turnips, or spring corn, was entered into with as much equality
of interest by John, as his cooler manners rendered possible; and if his
willing brother ever left him any thing to inquire about, his inquiries
even approached a tone of eagerness.

While they were thus comfortably occupied, Mr. Woodhouse was enjoying a
full flow of happy regrets and fearful affection with his daughter.

"My poor dear Isabella," said he, fondly taking her hand, and
interrupting, for a few moments, her busy labours for some one of her
five children--"How long it is, how terribly long since you were here!
And how tired you must be after your journey! You must go to bed early,
my dear--and I recommend a little gruel to you before you go.--You and
I will have a nice basin of gruel together. My dear Emma, suppose we all
have a little gruel."

Emma could not suppose any such thing, knowing as she did, that both the
Mr. Knightleys were as unpersuadable on that article as herself;--and
two basins only were ordered. After a little more discourse in praise of
gruel, with some wondering at its not being taken every evening by every
body, he proceeded to say, with an air of grave reflection,

"It was an awkward business, my dear, your spending the autumn at South
End instead of coming here. I never had much opinion of the sea air."

"Mr. Wingfield most strenuously recommended it, sir--or we should not
have gone. He recommended it for all the children, but particularly for
the weakness in little Bella's throat,--both sea air and bathing."

"Ah! my dear, but Perry had many doubts about the sea doing her any
good; and as to myself, I have been long perfectly convinced, though
perhaps I never told you so before, that the sea is very rarely of use
to any body. I am sure it almost killed me once."

"Come, come," cried Emma, feeling this to be an unsafe subject, "I must
beg you not to talk of the sea. It makes me envious and miserable;--I
who have never seen it! South End is prohibited, if you please. My dear
Isabella, I have not heard you make one inquiry about Mr. Perry yet; and
he never forgets you."

"Oh! good Mr. Perry--how is he, sir?"

"Why, pretty well; but not quite well. Poor Perry is bilious, and he has
not time to take care of himself--he tells me he has not time to take
care of himself--which is very sad--but he is always wanted all round
the country. I suppose there is not a man in such practice anywhere. But
then there is not so clever a man any where."

"And Mrs. Perry and the children, how are they? do the children grow?
I have a great regard for Mr. Perry. I hope he will be calling soon. He
will be so pleased to see my little ones."

"I hope he will be here to-morrow, for I have a question or two to ask
him about myself of some consequence. And, my dear, whenever he comes,
you had better let him look at little Bella's throat."

"Oh! my dear sir, her throat is so much better that I have hardly any
uneasiness about it. Either bathing has been of the greatest service to
her, or else it is to be attributed to an excellent embrocation of Mr.
Wingfield's, which we have been applying at times ever since August."

"It is not very likely, my dear, that bathing should have been of use
to her--and if I had known you were wanting an embrocation, I would have
spoken to--

"You seem to me to have forgotten Mrs. and Miss Bates," said Emma, "I
have not heard one inquiry after them."

"Oh! the good Bateses--I am quite ashamed of myself--but you mention
them in most of your letters. I hope they are quite well. Good old Mrs.
Bates--I will call upon her to-morrow, and take my children.--They
are always so pleased to see my children.--And that excellent Miss
Bates!--such thorough worthy people!--How are they, sir?"

"Why, pretty well, my dear, upon the whole. But poor Mrs. Bates had a
bad cold about a month ago."

"How sorry I am! But colds were never so prevalent as they have been
this autumn. Mr. Wingfield told me that he has never known them more
general or heavy--except when it has been quite an influenza."

"That has been a good deal the case, my dear; but not to the degree you
mention. Perry says that colds have been very general, but not so heavy
as he has very often known them in November. Perry does not call it
altogether a sickly season."

"No, I do not know that Mr. Wingfield considers it _very_ sickly
except--

"Ah! my poor dear child, the truth is, that in London it is always
a sickly season. Nobody is healthy in London, nobody can be. It is a
dreadful thing to have you forced to live there! so far off!--and the
air so bad!"

"No, indeed--_we_ are not at all in a bad air. Our part of London is
very superior to most others!--You must not confound us with London
in general, my dear sir. The neighbourhood of Brunswick Square is very
different from almost all the rest. We are so very airy! I should be
unwilling, I own, to live in any other part of the town;--there is
hardly any other that I could be satisfied to have my children in:
but _we_ are so remarkably airy!--Mr. Wingfield thinks the vicinity of
Brunswick Square decidedly the most favourable as to air."

"Ah! my dear, it is not like Hartfield. You make the best of it--but
after you have been a week at Hartfield, you are all of you different
creatures; you do not look like the same. Now I cannot say, that I think
you are any of you looking well at present."

"I am sorry to hear you say so, sir; but I assure you, excepting those
little nervous head-aches and palpitations which I am never entirely
free from anywhere, I am quite well myself; and if the children were
rather pale before they went to bed, it was only because they were a
little more tired than usual, from their journey and the happiness of
coming. I hope you will think better of their looks to-morrow; for I
assure you Mr. Wingfield told me, that he did not believe he had ever
sent us off altogether, in such good case. I trust, at least, that
you do not think Mr. Knightley looking ill," turning her eyes with
affectionate anxiety towards her husband.

"Middling, my dear; I cannot compliment you. I think Mr. John Knightley
very far from looking well."

"What is the matter, sir?--Did you speak to me?" cried Mr. John
Knightley, hearing his own name.

"I am sorry to find, my love, that my father does not think you looking
well--but I hope it is only from being a little fatigued. I could have
wished, however, as you know, that you had seen Mr. Wingfield before you
left home."

"My dear Isabella,"--exclaimed he hastily--"pray do not concern yourself
about my looks. Be satisfied with doctoring and coddling yourself and
the children, and let me look as I chuse."

"I did not thoroughly understand what you were telling your brother,"
cried Emma, "about your friend Mr. Graham's intending to have a bailiff
from Scotland, to look after his new estate. What will it answer? Will
not the old prejudice be too strong?"

And she talked in this way so long and successfully that, when forced to
give her attention again to her father and sister, she had nothing
worse to hear than Isabella's kind inquiry after Jane Fairfax; and Jane
Fairfax, though no great favourite with her in general, she was at that
moment very happy to assist in praising.

"That sweet, amiable Jane Fairfax!" said Mrs. John Knightley.--"It
is so long since I have seen her, except now and then for a moment
accidentally in town! What happiness it must be to her good old
grandmother and excellent aunt, when she comes to visit them! I always
regret excessively on dear Emma's account that she cannot be more at
Highbury; but now their daughter is married, I suppose Colonel and Mrs.
Campbell will not be able to part with her at all. She would be such a
delightful companion for Emma."

Mr. Woodhouse agreed to it all, but added,

"Our little friend Harriet Smith, however, is just such another pretty
kind of young person. You will like Harriet. Emma could not have a
better companion than Harriet."

"I am most happy to hear it--but only Jane Fairfax one knows to be so
very accomplished and superior!--and exactly Emma's age."

This topic was discussed very happily, and others succeeded of similar
moment, and passed away with similar harmony; but the evening did not
close without a little return of agitation. The gruel came and supplied
a great deal to be said--much praise and many comments--undoubting
decision of its wholesomeness for every constitution, and pretty
severe Philippics upon the many houses where it was never met with
tolerable;--but, unfortunately, among the failures which the daughter
had to instance, the most recent, and therefore most prominent, was in
her own cook at South End, a young woman hired for the time, who never
had been able to understand what she meant by a basin of nice smooth
gruel, thin, but not too thin. Often as she had wished for and ordered
it, she had never been able to get any thing tolerable. Here was a
dangerous opening.

"Ah!" said Mr. Woodhouse, shaking his head and fixing his eyes on her
with tender concern.--The ejaculation in Emma's ear expressed, "Ah!
there is no end of the sad consequences of your going to South End. It
does not bear talking of." And for a little while she hoped he would not
talk of it, and that a silent rumination might suffice to restore him to
the relish of his own smooth gruel. After an interval of some minutes,
however, he began with,

"I shall always be very sorry that you went to the sea this autumn,
instead of coming here."

"But why should you be sorry, sir?--I assure you, it did the children a
great deal of good."

"And, moreover, if you must go to the sea, it had better not have been
to South End. South End is an unhealthy place. Perry was surprized to
hear you had fixed upon South End."

"I know there is such an idea with many people, but indeed it is quite
a mistake, sir.--We all had our health perfectly well there, never
found the least inconvenience from the mud; and Mr. Wingfield says it is
entirely a mistake to suppose the place unhealthy; and I am sure he may
be depended on, for he thoroughly understands the nature of the air, and
his own brother and family have been there repeatedly."

"You should have gone to Cromer, my dear, if you went anywhere.--Perry
was a week at Cromer once, and he holds it to be the best of all the
sea-bathing places. A fine open sea, he says, and very pure air. And, by
what I understand, you might have had lodgings there quite away from
the sea--a quarter of a mile off--very comfortable. You should have
consulted Perry."

"But, my dear sir, the difference of the journey;--only consider how
great it would have been.--An hundred miles, perhaps, instead of forty."

"Ah! my dear, as Perry says, where health is at stake, nothing else
should be considered; and if one is to travel, there is not much to
chuse between forty miles and an hundred.--Better not move at all,
better stay in London altogether than travel forty miles to get into
a worse air. This is just what Perry said. It seemed to him a very
ill-judged measure."

Emma's attempts to stop her father had been vain; and when he
had reached such a point as this, she could not wonder at her
brother-in-law's breaking out.

"Mr. Perry," said he, in a voice of very strong displeasure, "would do
as well to keep his opinion till it is asked for. Why does he make it
any business of his, to wonder at what I do?--at my taking my family to
one part of the coast or another?--I may be allowed, I hope, the use of
my judgment as well as Mr. Perry.--I want his directions no more than
his drugs." He paused--and growing cooler in a moment, added, with only
sarcastic dryness, "If Mr. Perry can tell me how to convey a wife and
five children a distance of an hundred and thirty miles with no greater
expense or inconvenience than a distance of forty, I should be as
willing to prefer Cromer to South End as he could himself."

"True, true," cried Mr. Knightley, with most ready interposition--"very
true. That's a consideration indeed.--But John, as to what I was telling
you of my idea of moving the path to Langham, of turning it more to the
right that it may not cut through the home meadows, I cannot conceive
any difficulty. I should not attempt it, if it were to be the means of
inconvenience to the Highbury people, but if you call to mind exactly
the present line of the path.... The only way of proving it, however,
will be to turn to our maps. I shall see you at the Abbey to-morrow
morning I hope, and then we will look them over, and you shall give me
your opinion."

Mr. Woodhouse was rather agitated by such harsh reflections on his
friend Perry, to whom he had, in fact, though unconsciously, been
attributing many of his own feelings and expressions;--but the soothing
attentions of his daughters gradually removed the present evil, and
the immediate alertness of one brother, and better recollections of the
other, prevented any renewal of it.


CHAPTER XIII


There could hardly be a happier creature in the world than Mrs. John
Knightley, in this short visit to Hartfield, going about every morning
among her old acquaintance with her five children, and talking over what
she had done every evening with her father and sister. She had nothing
to wish otherwise, but that the days did not pass so swiftly. It was a
delightful visit;--perfect, in being much too short.

In general their evenings were less engaged with friends than their
mornings; but one complete dinner engagement, and out of the house too,
there was no avoiding, though at Christmas. Mr. Weston would take no
denial; they must all dine at Randalls one day;--even Mr. Woodhouse was
persuaded to think it a possible thing in preference to a division of
the party.

How they were all to be conveyed, he would have made a difficulty if he
could, but as his son and daughter's carriage and horses were actually
at Hartfield, he was not able to make more than a simple question on
that head; it hardly amounted to a doubt; nor did it occupy Emma long
to convince him that they might in one of the carriages find room for
Harriet also.

Harriet, Mr. Elton, and Mr. Knightley, their own especial set, were the
only persons invited to meet them;--the hours were to be early, as
well as the numbers few; Mr. Woodhouse's habits and inclination being
consulted in every thing.

The evening before this great event (for it was a very great event that
Mr. Woodhouse should dine out, on the 24th of December) had been spent
by Harriet at Hartfield, and she had gone home so much indisposed with
a cold, that, but for her own earnest wish of being nursed by Mrs.
Goddard, Emma could not have allowed her to leave the house. Emma called
on her the next day, and found her doom already signed with regard to
Randalls. She was very feverish and had a bad sore throat: Mrs. Goddard
was full of care and affection, Mr. Perry was talked of, and Harriet
herself was too ill and low to resist the authority which excluded her
from this delightful engagement, though she could not speak of her loss
without many tears.

Emma sat with her as long as she could, to attend her in Mrs. Goddard's
unavoidable absences, and raise her spirits by representing how much Mr.
Elton's would be depressed when he knew her state; and left her at last
tolerably comfortable, in the sweet dependence of his having a most
comfortless visit, and of their all missing her very much. She had not
advanced many yards from Mrs. Goddard's door, when she was met by Mr.
Elton himself, evidently coming towards it, and as they walked on slowly
together in conversation about the invalid--of whom he, on the rumour
of considerable illness, had been going to inquire, that he might
carry some report of her to Hartfield--they were overtaken by Mr. John
Knightley returning from the daily visit to Donwell, with his two eldest
boys, whose healthy, glowing faces shewed all the benefit of a country
run, and seemed to ensure a quick despatch of the roast mutton and rice
pudding they were hastening home for. They joined company and
proceeded together. Emma was just describing the nature of her friend's
complaint;--"a throat very much inflamed, with a great deal of heat
about her, a quick, low pulse, &c. and she was sorry to find from Mrs.
Goddard that Harriet was liable to very bad sore-throats, and had often
alarmed her with them." Mr. Elton looked all alarm on the occasion, as
he exclaimed,

"A sore-throat!--I hope not infectious. I hope not of a putrid
infectious sort. Has Perry seen her? Indeed you should take care of
yourself as well as of your friend. Let me entreat you to run no risks.
Why does not Perry see her?"

Emma, who was not really at all frightened herself, tranquillised this
excess of apprehension by assurances of Mrs. Goddard's experience and
care; but as there must still remain a degree of uneasiness which she
could not wish to reason away, which she would rather feed and assist
than not, she added soon afterwards--as if quite another subject,

"It is so cold, so very cold--and looks and feels so very much like
snow, that if it were to any other place or with any other party, I
should really try not to go out to-day--and dissuade my father from
venturing; but as he has made up his mind, and does not seem to feel the
cold himself, I do not like to interfere, as I know it would be so great
a disappointment to Mr. and Mrs. Weston. But, upon my word, Mr. Elton,
in your case, I should certainly excuse myself. You appear to me a
little hoarse already, and when you consider what demand of voice and
what fatigues to-morrow will bring, I think it would be no more than
common prudence to stay at home and take care of yourself to-night."

Mr. Elton looked as if he did not very well know what answer to make;
which was exactly the case; for though very much gratified by the kind
care of such a fair lady, and not liking to resist any advice of her's,
he had not really the least inclination to give up the visit;--but Emma,
too eager and busy in her own previous conceptions and views to hear him
impartially, or see him with clear vision, was very well satisfied with
his muttering acknowledgment of its being "very cold, certainly very
cold," and walked on, rejoicing in having extricated him from Randalls,
and secured him the power of sending to inquire after Harriet every hour
of the evening.

"You do quite right," said she;--"we will make your apologies to Mr. and
Mrs. Weston."

But hardly had she so spoken, when she found her brother was civilly
offering a seat in his carriage, if the weather were Mr. Elton's only
objection, and Mr. Elton actually accepting the offer with much prompt
satisfaction. It was a done thing; Mr. Elton was to go, and never had
his broad handsome face expressed more pleasure than at this moment;
never had his smile been stronger, nor his eyes more exulting than when
he next looked at her.

"Well," said she to herself, "this is most strange!--After I had got
him off so well, to chuse to go into company, and leave Harriet ill
behind!--Most strange indeed!--But there is, I believe, in many men,
especially single men, such an inclination--such a passion for dining
out--a dinner engagement is so high in the class of their pleasures,
their employments, their dignities, almost their duties, that any
thing gives way to it--and this must be the case with Mr. Elton; a most
valuable, amiable, pleasing young man undoubtedly, and very much in love
with Harriet; but still, he cannot refuse an invitation, he must dine
out wherever he is asked. What a strange thing love is! he can see ready
wit in Harriet, but will not dine alone for her."

Soon afterwards Mr. Elton quitted them, and she could not but do him
the justice of feeling that there was a great deal of sentiment in his
manner of naming Harriet at parting; in the tone of his voice while
assuring her that he should call at Mrs. Goddard's for news of her fair
friend, the last thing before he prepared for the happiness of meeting
her again, when he hoped to be able to give a better report; and
he sighed and smiled himself off in a way that left the balance of
approbation much in his favour.

After a few minutes of entire silence between them, John Knightley began
with--

"I never in my life saw a man more intent on being agreeable than Mr.
Elton. It is downright labour to him where ladies are concerned. With
men he can be rational and unaffected, but when he has ladies to please,
every feature works."

"Mr. Elton's manners are not perfect," replied Emma; "but where there is
a wish to please, one ought to overlook, and one does overlook a great
deal. Where a man does his best with only moderate powers, he will
have the advantage over negligent superiority. There is such perfect
good-temper and good-will in Mr. Elton as one cannot but value."

"Yes," said Mr. John Knightley presently, with some slyness, "he seems
to have a great deal of good-will towards you."

"Me!" she replied with a smile of astonishment, "are you imagining me to
be Mr. Elton's object?"

"Such an imagination has crossed me, I own, Emma; and if it never
occurred to you before, you may as well take it into consideration now."

"Mr. Elton in love with me!--What an idea!"

"I do not say it is so; but you will do well to consider whether it
is so or not, and to regulate your behaviour accordingly. I think your
manners to him encouraging. I speak as a friend, Emma. You had better
look about you, and ascertain what you do, and what you mean to do."

"I thank you; but I assure you you are quite mistaken. Mr. Elton and
I are very good friends, and nothing more;" and she walked on, amusing
herself in the consideration of the blunders which often arise from a
partial knowledge of circumstances, of the mistakes which people of high
pretensions to judgment are for ever falling into; and not very well
pleased with her brother for imagining her blind and ignorant, and in
want of counsel. He said no more.

Mr. Woodhouse had so completely made up his mind to the visit, that in
spite of the increasing coldness, he seemed to have no idea of shrinking
from it, and set forward at last most punctually with his eldest
daughter in his own carriage, with less apparent consciousness of the
weather than either of the others; too full of the wonder of his own
going, and the pleasure it was to afford at Randalls to see that it was
cold, and too well wrapt up to feel it. The cold, however, was severe;
and by the time the second carriage was in motion, a few flakes of snow
were finding their way down, and the sky had the appearance of being so
overcharged as to want only a milder air to produce a very white world
in a very short time.

Emma soon saw that her companion was not in the happiest humour. The
preparing and the going abroad in such weather, with the sacrifice of
his children after dinner, were evils, were disagreeables at least,
which Mr. John Knightley did not by any means like; he anticipated
nothing in the visit that could be at all worth the purchase; and the
whole of their drive to the vicarage was spent by him in expressing his
discontent.

"A man," said he, "must have a very good opinion of himself when he asks
people to leave their own fireside, and encounter such a day as
this, for the sake of coming to see him. He must think himself a most
agreeable fellow; I could not do such a thing. It is the greatest
absurdity--Actually snowing at this moment!--The folly of not allowing
people to be comfortable at home--and the folly of people's not staying
comfortably at home when they can! If we were obliged to go out such
an evening as this, by any call of duty or business, what a hardship we
should deem it;--and here are we, probably with rather thinner clothing
than usual, setting forward voluntarily, without excuse, in defiance of
the voice of nature, which tells man, in every thing given to his view
or his feelings, to stay at home himself, and keep all under shelter
that he can;--here are we setting forward to spend five dull hours in
another man's house, with nothing to say or to hear that was not said
and heard yesterday, and may not be said and heard again to-morrow.
Going in dismal weather, to return probably in worse;--four horses and
four servants taken out for nothing but to convey five idle, shivering
creatures into colder rooms and worse company than they might have had
at home."

Emma did not find herself equal to give the pleased assent, which no
doubt he was in the habit of receiving, to emulate the "Very true,
my love," which must have been usually administered by his travelling
companion; but she had resolution enough to refrain from making
any answer at all. She could not be complying, she dreaded being
quarrelsome; her heroism reached only to silence. She allowed him to
talk, and arranged the glasses, and wrapped herself up, without opening
her lips.

They arrived, the carriage turned, the step was let down, and Mr. Elton,
spruce, black, and smiling, was with them instantly. Emma thought with
pleasure of some change of subject. Mr. Elton was all obligation and
cheerfulness; he was so very cheerful in his civilities indeed, that she
began to think he must have received a different account of Harriet from
what had reached her. She had sent while dressing, and the answer had
been, "Much the same--not better."

"_My_ report from Mrs. Goddard's," said she presently, "was not so
pleasant as I had hoped--'Not better' was _my_ answer."

His face lengthened immediately; and his voice was the voice of
sentiment as he answered.

"Oh! no--I am grieved to find--I was on the point of telling you that
when I called at Mrs. Goddard's door, which I did the very last thing
before I returned to dress, I was told that Miss Smith was not better,
by no means better, rather worse. Very much grieved and concerned--I
had flattered myself that she must be better after such a cordial as I
knew had been given her in the morning."

Emma smiled and answered--"My visit was of use to the nervous part of
her complaint, I hope; but not even I can charm away a sore throat;
it is a most severe cold indeed. Mr. Perry has been with her, as you
probably heard."

"Yes--I imagined--that is--I did not--"

"He has been used to her in these complaints, and I hope to-morrow
morning will bring us both a more comfortable report. But it is
impossible not to feel uneasiness. Such a sad loss to our party to-day!"

"Dreadful!--Exactly so, indeed.--She will be missed every moment."

This was very proper; the sigh which accompanied it was really
estimable; but it should have lasted longer. Emma was rather in dismay
when only half a minute afterwards he began to speak of other things,
and in a voice of the greatest alacrity and enjoyment.

"What an excellent device," said he, "the use of a sheepskin for
carriages. How very comfortable they make it;--impossible to feel cold
with such precautions. The contrivances of modern days indeed have
rendered a gentleman's carriage perfectly complete. One is so fenced
and guarded from the weather, that not a breath of air can find its way
unpermitted. Weather becomes absolutely of no consequence. It is a very
cold afternoon--but in this carriage we know nothing of the matter.--Ha!
snows a little I see."

"Yes," said John Knightley, "and I think we shall have a good deal of
it."

"Christmas weather," observed Mr. Elton. "Quite seasonable; and
extremely fortunate we may think ourselves that it did not begin
yesterday, and prevent this day's party, which it might very possibly
have done, for Mr. Woodhouse would hardly have ventured had there been
much snow on the ground; but now it is of no consequence. This is quite
the season indeed for friendly meetings. At Christmas every body invites
their friends about them, and people think little of even the worst
weather. I was snowed up at a friend's house once for a week. Nothing
could be pleasanter. I went for only one night, and could not get away
till that very day se'nnight."

Mr. John Knightley looked as if he did not comprehend the pleasure, but
said only, coolly,

"I cannot wish to be snowed up a week at Randalls."

At another time Emma might have been amused, but she was too much
astonished now at Mr. Elton's spirits for other feelings. Harriet seemed
quite forgotten in the expectation of a pleasant party.

"We are sure of excellent fires," continued he, "and every thing in the
greatest comfort. Charming people, Mr. and Mrs. Weston;--Mrs. Weston
indeed is much beyond praise, and he is exactly what one values, so
hospitable, and so fond of society;--it will be a small party, but where
small parties are select, they are perhaps the most agreeable of any.
Mr. Weston's dining-room does not accommodate more than ten comfortably;
and for my part, I would rather, under such circumstances, fall short by
two than exceed by two. I think you will agree with me, (turning with
a soft air to Emma,) I think I shall certainly have your approbation,
though Mr. Knightley perhaps, from being used to the large parties of
London, may not quite enter into our feelings."

"I know nothing of the large parties of London, sir--I never dine with
any body."

"Indeed! (in a tone of wonder and pity,) I had no idea that the law had
been so great a slavery. Well, sir, the time must come when you will
be paid for all this, when you will have little labour and great
enjoyment."

"My first enjoyment," replied John Knightley, as they passed through the
sweep-gate, "will be to find myself safe at Hartfield again."


CHAPTER XIV


Some change of countenance was necessary for each gentleman as they
walked into Mrs. Weston's drawing-room;--Mr. Elton must compose his
joyous looks, and Mr. John Knightley disperse his ill-humour. Mr.
Elton must smile less, and Mr. John Knightley more, to fit them for the
place.--Emma only might be as nature prompted, and shew herself just as
happy as she was. To her it was real enjoyment to be with the Westons.
Mr. Weston was a great favourite, and there was not a creature in the
world to whom she spoke with such unreserve, as to his wife; not any
one, to whom she related with such conviction of being listened to and
understood, of being always interesting and always intelligible, the
little affairs, arrangements, perplexities, and pleasures of her father
and herself. She could tell nothing of Hartfield, in which Mrs. Weston
had not a lively concern; and half an hour's uninterrupted communication
of all those little matters on which the daily happiness of private life
depends, was one of the first gratifications of each.

This was a pleasure which perhaps the whole day's visit might not
afford, which certainly did not belong to the present half-hour; but the
very sight of Mrs. Weston, her smile, her touch, her voice was grateful
to Emma, and she determined to think as little as possible of Mr.
Elton's oddities, or of any thing else unpleasant, and enjoy all that
was enjoyable to the utmost.

The misfortune of Harriet's cold had been pretty well gone through
before her arrival. Mr. Woodhouse had been safely seated long enough
to give the history of it, besides all the history of his own and
Isabella's coming, and of Emma's being to follow, and had indeed just
got to the end of his satisfaction that James should come and see his
daughter, when the others appeared, and Mrs. Weston, who had been almost
wholly engrossed by her attentions to him, was able to turn away and
welcome her dear Emma.

Emma's project of forgetting Mr. Elton for a while made her rather sorry
to find, when they had all taken their places, that he was close to her.
The difficulty was great of driving his strange insensibility towards
Harriet, from her mind, while he not only sat at her elbow, but
was continually obtruding his happy countenance on her notice, and
solicitously addressing her upon every occasion. Instead of forgetting
him, his behaviour was such that she could not avoid the internal
suggestion of "Can it really be as my brother imagined? can it be
possible for this man to be beginning to transfer his affections from
Harriet to me?--Absurd and insufferable!"--Yet he would be so anxious
for her being perfectly warm, would be so interested about her father,
and so delighted with Mrs. Weston; and at last would begin admiring her
drawings with so much zeal and so little knowledge as seemed terribly
like a would-be lover, and made it some effort with her to preserve her
good manners. For her own sake she could not be rude; and for Harriet's,
in the hope that all would yet turn out right, she was even positively
civil; but it was an effort; especially as something was going on
amongst the others, in the most overpowering period of Mr. Elton's
nonsense, which she particularly wished to listen to. She heard enough
to know that Mr. Weston was giving some information about his son; she
heard the words "my son," and "Frank," and "my son," repeated several
times over; and, from a few other half-syllables very much suspected
that he was announcing an early visit from his son; but before she could
quiet Mr. Elton, the subject was so completely past that any reviving
question from her would have been awkward.

Now, it so happened that in spite of Emma's resolution of never
marrying, there was something in the name, in the idea of Mr.
Frank Churchill, which always interested her. She had frequently
thought--especially since his father's marriage with Miss Taylor--that
if she _were_ to marry, he was the very person to suit her in age,
character and condition. He seemed by this connexion between the
families, quite to belong to her. She could not but suppose it to be
a match that every body who knew them must think of. That Mr. and Mrs.
Weston did think of it, she was very strongly persuaded; and though
not meaning to be induced by him, or by any body else, to give up a
situation which she believed more replete with good than any she could
change it for, she had a great curiosity to see him, a decided intention
of finding him pleasant, of being liked by him to a certain degree, and
a sort of pleasure in the idea of their being coupled in their friends'
imaginations.

With such sensations, Mr. Elton's civilities were dreadfully ill-timed;
but she had the comfort of appearing very polite, while feeling very
cross--and of thinking that the rest of the visit could not possibly
pass without bringing forward the same information again, or the
substance of it, from the open-hearted Mr. Weston.--So it proved;--for
when happily released from Mr. Elton, and seated by Mr. Weston,
at dinner, he made use of the very first interval in the cares of
hospitality, the very first leisure from the saddle of mutton, to say to
her,

"We want only two more to be just the right number. I should like to see
two more here,--your pretty little friend, Miss Smith, and my son--and
then I should say we were quite complete. I believe you did not hear me
telling the others in the drawing-room that we are expecting Frank.
I had a letter from him this morning, and he will be with us within a
fortnight."

Emma spoke with a very proper degree of pleasure; and fully assented to
his proposition of Mr. Frank Churchill and Miss Smith making their party
quite complete.

"He has been wanting to come to us," continued Mr. Weston, "ever since
September: every letter has been full of it; but he cannot command his
own time. He has those to please who must be pleased, and who (between
ourselves) are sometimes to be pleased only by a good many sacrifices.
But now I have no doubt of seeing him here about the second week in
January."

"What a very great pleasure it will be to you! and Mrs. Weston is so
anxious to be acquainted with him, that she must be almost as happy as
yourself."

"Yes, she would be, but that she thinks there will be another put-off.
She does not depend upon his coming so much as I do: but she does not
know the parties so well as I do. The case, you see, is--(but this is
quite between ourselves: I did not mention a syllable of it in the other
room. There are secrets in all families, you know)--The case is, that a
party of friends are invited to pay a visit at Enscombe in January; and
that Frank's coming depends upon their being put off. If they are not
put off, he cannot stir. But I know they will, because it is a family
that a certain lady, of some consequence, at Enscombe, has a particular
dislike to: and though it is thought necessary to invite them once in
two or three years, they always are put off when it comes to the point.
I have not the smallest doubt of the issue. I am as confident of seeing
Frank here before the middle of January, as I am of being here myself:
but your good friend there (nodding towards the upper end of the table)
has so few vagaries herself, and has been so little used to them at
Hartfield, that she cannot calculate on their effects, as I have been
long in the practice of doing."

"I am sorry there should be any thing like doubt in the case," replied
Emma; "but am disposed to side with you, Mr. Weston. If you think he
will come, I shall think so too; for you know Enscombe."

"Yes--I have some right to that knowledge; though I have never been at
the place in my life.--She is an odd woman!--But I never allow myself
to speak ill of her, on Frank's account; for I do believe her to be very
fond of him. I used to think she was not capable of being fond of
any body, except herself: but she has always been kind to him (in her
way--allowing for little whims and caprices, and expecting every thing
to be as she likes). And it is no small credit, in my opinion, to him,
that he should excite such an affection; for, though I would not say
it to any body else, she has no more heart than a stone to people in
general; and the devil of a temper."

Emma liked the subject so well, that she began upon it, to Mrs. Weston,
very soon after their moving into the drawing-room: wishing her joy--yet
observing, that she knew the first meeting must be rather alarming.--
Mrs. Weston agreed to it; but added, that she should be very glad to be
secure of undergoing the anxiety of a first meeting at the time talked
of: "for I cannot depend upon his coming. I cannot be so sanguine as
Mr. Weston. I am very much afraid that it will all end in nothing. Mr.
Weston, I dare say, has been telling you exactly how the matter stands?"

"Yes--it seems to depend upon nothing but the ill-humour of Mrs.
Churchill, which I imagine to be the most certain thing in the world."

"My Emma!" replied Mrs. Weston, smiling, "what is the certainty
of caprice?" Then turning to Isabella, who had not been attending
before--"You must know, my dear Mrs. Knightley, that we are by no means
so sure of seeing Mr. Frank Churchill, in my opinion, as his father
thinks. It depends entirely upon his aunt's spirits and pleasure; in
short, upon her temper. To you--to my two daughters--I may venture on
the truth. Mrs. Churchill rules at Enscombe, and is a very odd-tempered
woman; and his coming now, depends upon her being willing to spare him."

"Oh, Mrs. Churchill; every body knows Mrs. Churchill," replied Isabella:
"and I am sure I never think of that poor young man without the greatest
compassion. To be constantly living with an ill-tempered person, must
be dreadful. It is what we happily have never known any thing of; but
it must be a life of misery. What a blessing, that she never had any
children! Poor little creatures, how unhappy she would have made them!"

Emma wished she had been alone with Mrs. Weston. She should then have
heard more: Mrs. Weston would speak to her, with a degree of unreserve
which she would not hazard with Isabella; and, she really believed,
would scarcely try to conceal any thing relative to the Churchills
from her, excepting those views on the young man, of which her own
imagination had already given her such instinctive knowledge. But at
present there was nothing more to be said. Mr. Woodhouse very soon
followed them into the drawing-room. To be sitting long after
dinner, was a confinement that he could not endure. Neither wine nor
conversation was any thing to him; and gladly did he move to those with
whom he was always comfortable.

While he talked to Isabella, however, Emma found an opportunity of
saying,

"And so you do not consider this visit from your son as by any means
certain. I am sorry for it. The introduction must be unpleasant,
whenever it takes place; and the sooner it could be over, the better."

"Yes; and every delay makes one more apprehensive of other delays. Even
if this family, the Braithwaites, are put off, I am still afraid that
some excuse may be found for disappointing us. I cannot bear to imagine
any reluctance on his side; but I am sure there is a great wish on
the Churchills' to keep him to themselves. There is jealousy. They
are jealous even of his regard for his father. In short, I can feel no
dependence on his coming, and I wish Mr. Weston were less sanguine."

"He ought to come," said Emma. "If he could stay only a couple of days,
he ought to come; and one can hardly conceive a young man's not having
it in his power to do as much as that. A young _woman_, if she fall into
bad hands, may be teased, and kept at a distance from those she wants
to be with; but one cannot comprehend a young _man_'s being under such
restraint, as not to be able to spend a week with his father, if he
likes it."

"One ought to be at Enscombe, and know the ways of the family, before
one decides upon what he can do," replied Mrs. Weston. "One ought to
use the same caution, perhaps, in judging of the conduct of any one
individual of any one family; but Enscombe, I believe, certainly must
not be judged by general rules: _she_ is so very unreasonable; and every
thing gives way to her."

"But she is so fond of the nephew: he is so very great a favourite. Now,
according to my idea of Mrs. Churchill, it would be most natural, that
while she makes no sacrifice for the comfort of the husband, to whom she
owes every thing, while she exercises incessant caprice towards _him_,
she should frequently be governed by the nephew, to whom she owes
nothing at all."

"My dearest Emma, do not pretend, with your sweet temper, to understand
a bad one, or to lay down rules for it: you must let it go its own way.
I have no doubt of his having, at times, considerable influence; but it
may be perfectly impossible for him to know beforehand _when_ it will
be."

Emma listened, and then coolly said, "I shall not be satisfied, unless
he comes."

"He may have a great deal of influence on some points," continued Mrs.
Weston, "and on others, very little: and among those, on which she is
beyond his reach, it is but too likely, may be this very circumstance of
his coming away from them to visit us."


CHAPTER XV


Mr. Woodhouse was soon ready for his tea; and when he had drank his
tea he was quite ready to go home; and it was as much as his three
companions could do, to entertain away his notice of the lateness of
the hour, before the other gentlemen appeared. Mr. Weston was chatty and
convivial, and no friend to early separations of any sort; but at last
the drawing-room party did receive an augmentation. Mr. Elton, in very
good spirits, was one of the first to walk in. Mrs. Weston and Emma
were sitting together on a sofa. He joined them immediately, and, with
scarcely an invitation, seated himself between them.

Emma, in good spirits too, from the amusement afforded her mind by
the expectation of Mr. Frank Churchill, was willing to forget his late
improprieties, and be as well satisfied with him as before, and on his
making Harriet his very first subject, was ready to listen with most
friendly smiles.

He professed himself extremely anxious about her fair friend--her fair,
lovely, amiable friend. "Did she know?--had she heard any thing about
her, since their being at Randalls?--he felt much anxiety--he must
confess that the nature of her complaint alarmed him considerably."
And in this style he talked on for some time very properly, not much
attending to any answer, but altogether sufficiently awake to the terror
of a bad sore throat; and Emma was quite in charity with him.

But at last there seemed a perverse turn; it seemed all at once as if he
were more afraid of its being a bad sore throat on her account, than on
Harriet's--more anxious that she should escape the infection, than
that there should be no infection in the complaint. He began with great
earnestness to entreat her to refrain from visiting the sick-chamber
again, for the present--to entreat her to _promise_ _him_ not to venture
into such hazard till he had seen Mr. Perry and learnt his opinion; and
though she tried to laugh it off and bring the subject back into its
proper course, there was no putting an end to his extreme solicitude
about her. She was vexed. It did appear--there was no concealing
it--exactly like the pretence of being in love with her, instead of
Harriet; an inconstancy, if real, the most contemptible and abominable!
and she had difficulty in behaving with temper. He turned to Mrs. Weston
to implore her assistance, "Would not she give him her support?--would
not she add her persuasions to his, to induce Miss Woodhouse not to go
to Mrs. Goddard's till it were certain that Miss Smith's disorder had
no infection? He could not be satisfied without a promise--would not she
give him her influence in procuring it?"

"So scrupulous for others," he continued, "and yet so careless for
herself! She wanted me to nurse my cold by staying at home to-day, and
yet will not promise to avoid the danger of catching an ulcerated sore
throat herself. Is this fair, Mrs. Weston?--Judge between us. Have not I
some right to complain? I am sure of your kind support and aid."

Emma saw Mrs. Weston's surprize, and felt that it must be great, at an
address which, in words and manner, was assuming to himself the right of
first interest in her; and as for herself, she was too much provoked and
offended to have the power of directly saying any thing to the purpose.
She could only give him a look; but it was such a look as she thought
must restore him to his senses, and then left the sofa, removing to a
seat by her sister, and giving her all her attention.

She had not time to know how Mr. Elton took the reproof, so rapidly did
another subject succeed; for Mr. John Knightley now came into the room
from examining the weather, and opened on them all with the information
of the ground being covered with snow, and of its still snowing
fast, with a strong drifting wind; concluding with these words to Mr.
Woodhouse:

"This will prove a spirited beginning of your winter engagements,
sir. Something new for your coachman and horses to be making their way
through a storm of snow."

Poor Mr. Woodhouse was silent from consternation; but every body else
had something to say; every body was either surprized or not surprized,
and had some question to ask, or some comfort to offer. Mrs. Weston
and Emma tried earnestly to cheer him and turn his attention from his
son-in-law, who was pursuing his triumph rather unfeelingly.

"I admired your resolution very much, sir," said he, "in venturing out
in such weather, for of course you saw there would be snow very soon.
Every body must have seen the snow coming on. I admired your spirit; and
I dare say we shall get home very well. Another hour or two's snow can
hardly make the road impassable; and we are two carriages; if one is
blown over in the bleak part of the common field there will be the other
at hand. I dare say we shall be all safe at Hartfield before midnight."

Mr. Weston, with triumph of a different sort, was confessing that he
had known it to be snowing some time, but had not said a word, lest
it should make Mr. Woodhouse uncomfortable, and be an excuse for his
hurrying away. As to there being any quantity of snow fallen or likely
to fall to impede their return, that was a mere joke; he was afraid they
would find no difficulty. He wished the road might be impassable, that
he might be able to keep them all at Randalls; and with the utmost
good-will was sure that accommodation might be found for every body,
calling on his wife to agree with him, that with a little contrivance,
every body might be lodged, which she hardly knew how to do, from the
consciousness of there being but two spare rooms in the house.

"What is to be done, my dear Emma?--what is to be done?" was Mr.
Woodhouse's first exclamation, and all that he could say for some
time. To her he looked for comfort; and her assurances of safety, her
representation of the excellence of the horses, and of James, and of
their having so many friends about them, revived him a little.

His eldest daughter's alarm was equal to his own. The horror of being
blocked up at Randalls, while her children were at Hartfield, was full
in her imagination; and fancying the road to be now just passable for
adventurous people, but in a state that admitted no delay, she was eager
to have it settled, that her father and Emma should remain at Randalls,
while she and her husband set forward instantly through all the possible
accumulations of drifted snow that might impede them.

"You had better order the carriage directly, my love," said she; "I dare
say we shall be able to get along, if we set off directly; and if we
do come to any thing very bad, I can get out and walk. I am not at all
afraid. I should not mind walking half the way. I could change my shoes,
you know, the moment I got home; and it is not the sort of thing that
gives me cold."

"Indeed!" replied he. "Then, my dear Isabella, it is the most
extraordinary sort of thing in the world, for in general every thing
does give you cold. Walk home!--you are prettily shod for walking home,
I dare say. It will be bad enough for the horses."

Isabella turned to Mrs. Weston for her approbation of the plan. Mrs.
Weston could only approve. Isabella then went to Emma; but Emma could
not so entirely give up the hope of their being all able to get away;
and they were still discussing the point, when Mr. Knightley, who had
left the room immediately after his brother's first report of the snow,
came back again, and told them that he had been out of doors to examine,
and could answer for there not being the smallest difficulty in their
getting home, whenever they liked it, either now or an hour hence. He
had gone beyond the sweep--some way along the Highbury road--the snow
was nowhere above half an inch deep--in many places hardly enough to
whiten the ground; a very few flakes were falling at present, but the
clouds were parting, and there was every appearance of its being soon
over. He had seen the coachmen, and they both agreed with him in there
being nothing to apprehend.

To Isabella, the relief of such tidings was very great, and they were
scarcely less acceptable to Emma on her father's account, who
was immediately set as much at ease on the subject as his nervous
constitution allowed; but the alarm that had been raised could not be
appeased so as to admit of any comfort for him while he continued at
Randalls. He was satisfied of there being no present danger in returning
home, but no assurances could convince him that it was safe to stay; and
while the others were variously urging and recommending, Mr. Knightley
and Emma settled it in a few brief sentences: thus--

"Your father will not be easy; why do not you go?"

"I am ready, if the others are."

"Shall I ring the bell?"

"Yes, do."

And the bell was rung, and the carriages spoken for. A few minutes more,
and Emma hoped to see one troublesome companion deposited in his own
house, to get sober and cool, and the other recover his temper and
happiness when this visit of hardship were over.

The carriage came: and Mr. Woodhouse, always the first object on such
occasions, was carefully attended to his own by Mr. Knightley and Mr.
Weston; but not all that either could say could prevent some renewal
of alarm at the sight of the snow which had actually fallen, and the
discovery of a much darker night than he had been prepared for. "He was
afraid they should have a very bad drive. He was afraid poor Isabella
would not like it. And there would be poor Emma in the carriage behind.
He did not know what they had best do. They must keep as much together
as they could;" and James was talked to, and given a charge to go very
slow and wait for the other carriage.

Isabella stept in after her father; John Knightley, forgetting that he
did not belong to their party, stept in after his wife very naturally;
so that Emma found, on being escorted and followed into the second
carriage by Mr. Elton, that the door was to be lawfully shut on them,
and that they were to have a tete-a-tete drive. It would not have been
the awkwardness of a moment, it would have been rather a pleasure,
previous to the suspicions of this very day; she could have talked to
him of Harriet, and the three-quarters of a mile would have seemed but
one. But now, she would rather it had not happened. She believed he had
been drinking too much of Mr. Weston's good wine, and felt sure that he
would want to be talking nonsense.

To restrain him as much as might be, by her own manners, she was
immediately preparing to speak with exquisite calmness and gravity of
the weather and the night; but scarcely had she begun, scarcely had they
passed the sweep-gate and joined the other carriage, than she found her
subject cut up--her hand seized--her attention demanded, and Mr. Elton
actually making violent love to her: availing himself of the precious
opportunity, declaring sentiments which must be already well known,
hoping--fearing--adoring--ready to die if she refused him; but
flattering himself that his ardent attachment and unequalled love and
unexampled passion could not fail of having some effect, and in short,
very much resolved on being seriously accepted as soon as possible. It
really was so. Without scruple--without apology--without much apparent
diffidence, Mr. Elton, the lover of Harriet, was professing himself
_her_ lover. She tried to stop him; but vainly; he would go on, and say
it all. Angry as she was, the thought of the moment made her resolve to
restrain herself when she did speak. She felt that half this folly must
be drunkenness, and therefore could hope that it might belong only to
the passing hour. Accordingly, with a mixture of the serious and the
playful, which she hoped would best suit his half and half state, she
replied,

"I am very much astonished, Mr. Elton. This to _me_! you forget
yourself--you take me for my friend--any message to Miss Smith I shall
be happy to deliver; but no more of this to _me_, if you please."

"Miss Smith!--message to Miss Smith!--What could she possibly
mean!"--And he repeated her words with such assurance of accent, such
boastful pretence of amazement, that she could not help replying with
quickness,

"Mr. Elton, this is the most extraordinary conduct! and I can account
for it only in one way; you are not yourself, or you could not speak
either to me, or of Harriet, in such a manner. Command yourself enough
to say no more, and I will endeavour to forget it."

But Mr. Elton had only drunk wine enough to elevate his spirits, not at
all to confuse his intellects. He perfectly knew his own meaning; and
having warmly protested against her suspicion as most injurious, and
slightly touched upon his respect for Miss Smith as her friend,--but
acknowledging his wonder that Miss Smith should be mentioned at all,--he
resumed the subject of his own passion, and was very urgent for a
favourable answer.

As she thought less of his inebriety, she thought more of his
inconstancy and presumption; and with fewer struggles for politeness,
replied,

"It is impossible for me to doubt any longer. You have made yourself
too clear. Mr. Elton, my astonishment is much beyond any thing I can
express. After such behaviour, as I have witnessed during the last
month, to Miss Smith--such attentions as I have been in the daily
habit of observing--to be addressing me in this manner--this is an
unsteadiness of character, indeed, which I had not supposed possible!
Believe me, sir, I am far, very far, from gratified in being the object
of such professions."

"Good Heaven!" cried Mr. Elton, "what can be the meaning of this?--Miss
Smith!--I never thought of Miss Smith in the whole course of my
existence--never paid her any attentions, but as your friend: never
cared whether she were dead or alive, but as your friend. If she
has fancied otherwise, her own wishes have misled her, and I am very
sorry--extremely sorry--But, Miss Smith, indeed!--Oh! Miss Woodhouse!
who can think of Miss Smith, when Miss Woodhouse is near! No, upon my
honour, there is no unsteadiness of character. I have thought only of
you. I protest against having paid the smallest attention to any one
else. Every thing that I have said or done, for many weeks past, has
been with the sole view of marking my adoration of yourself. You
cannot really, seriously, doubt it. No!--(in an accent meant to be
insinuating)--I am sure you have seen and understood me."

It would be impossible to say what Emma felt, on hearing this--which
of all her unpleasant sensations was uppermost. She was too completely
overpowered to be immediately able to reply: and two moments of silence
being ample encouragement for Mr. Elton's sanguine state of mind, he
tried to take her hand again, as he joyously exclaimed--

"Charming Miss Woodhouse! allow me to interpret this interesting
silence. It confesses that you have long understood me."

"No, sir," cried Emma, "it confesses no such thing. So far from having
long understood you, I have been in a most complete error with respect
to your views, till this moment. As to myself, I am very sorry that you
should have been giving way to any feelings--Nothing could be farther
from my wishes--your attachment to my friend Harriet--your pursuit of
her, (pursuit, it appeared,) gave me great pleasure, and I have been
very earnestly wishing you success: but had I supposed that she were not
your attraction to Hartfield, I should certainly have thought you judged
ill in making your visits so frequent. Am I to believe that you have
never sought to recommend yourself particularly to Miss Smith?--that you
have never thought seriously of her?"

"Never, madam," cried he, affronted in his turn: "never, I assure you.
_I_ think seriously of Miss Smith!--Miss Smith is a very good sort of
girl; and I should be happy to see her respectably settled. I wish
her extremely well: and, no doubt, there are men who might not object
to--Every body has their level: but as for myself, I am not, I think,
quite so much at a loss. I need not so totally despair of an equal
alliance, as to be addressing myself to Miss Smith!--No, madam, my
visits to Hartfield have been for yourself only; and the encouragement I
received--"

"Encouragement!--I give you encouragement!--Sir, you have been entirely
mistaken in supposing it. I have seen you only as the admirer of my
friend. In no other light could you have been more to me than a common
acquaintance. I am exceedingly sorry: but it is well that the mistake
ends where it does. Had the same behaviour continued, Miss Smith might
have been led into a misconception of your views; not being aware,
probably, any more than myself, of the very great inequality which you
are so sensible of. But, as it is, the disappointment is single, and, I
trust, will not be lasting. I have no thoughts of matrimony at present."

He was too angry to say another word; her manner too decided to invite
supplication; and in this state of swelling resentment, and mutually
deep mortification, they had to continue together a few minutes longer,
for the fears of Mr. Woodhouse had confined them to a foot-pace. If
there had not been so much anger, there would have been desperate
awkwardness; but their straightforward emotions left no room for the
little zigzags of embarrassment. Without knowing when the carriage
turned into Vicarage Lane, or when it stopped, they found themselves,
all at once, at the door of his house; and he was out before another
syllable passed.--Emma then felt it indispensable to wish him a good
night. The compliment was just returned, coldly and proudly; and, under
indescribable irritation of spirits, she was then conveyed to Hartfield.

There she was welcomed, with the utmost delight, by her father, who
had been trembling for the dangers of a solitary drive from Vicarage
Lane--turning a corner which he could never bear to think of--and in
strange hands--a mere common coachman--no James; and there it seemed as
if her return only were wanted to make every thing go well: for Mr.
John Knightley, ashamed of his ill-humour, was now all kindness and
attention; and so particularly solicitous for the comfort of her
father, as to seem--if not quite ready to join him in a basin of
gruel--perfectly sensible of its being exceedingly wholesome; and the
day was concluding in peace and comfort to all their little party,
except herself.--But her mind had never been in such perturbation; and
it needed a very strong effort to appear attentive and cheerful till the
usual hour of separating allowed her the relief of quiet reflection.


CHAPTER XVI


The hair was curled, and the maid sent away, and Emma sat down to think
and be miserable.--It was a wretched business indeed!--Such an overthrow
of every thing she had been wishing for!--Such a development of every
thing most unwelcome!--Such a blow for Harriet!--that was the worst
of all. Every part of it brought pain and humiliation, of some sort or
other; but, compared with the evil to Harriet, all was light; and
she would gladly have submitted to feel yet more mistaken--more in
error--more disgraced by mis-judgment, than she actually was, could the
effects of her blunders have been confined to herself.

"If I had not persuaded Harriet into liking the man, I could have
borne any thing. He might have doubled his presumption to me--but poor
Harriet!"

How she could have been so deceived!--He protested that he had never
thought seriously of Harriet--never! She looked back as well as
she could; but it was all confusion. She had taken up the idea, she
supposed, and made every thing bend to it. His manners, however, must
have been unmarked, wavering, dubious, or she could not have been so
misled.

The picture!--How eager he had been about the picture!--and the
charade!--and an hundred other circumstances;--how clearly they had
seemed to point at Harriet. To be sure, the charade, with its "ready
wit"--but then the "soft eyes"--in fact it suited neither; it was
a jumble without taste or truth. Who could have seen through such
thick-headed nonsense?

Certainly she had often, especially of late, thought his manners to
herself unnecessarily gallant; but it had passed as his way, as a mere
error of judgment, of knowledge, of taste, as one proof among others
that he had not always lived in the best society, that with all the
gentleness of his address, true elegance was sometimes wanting; but,
till this very day, she had never, for an instant, suspected it to mean
any thing but grateful respect to her as Harriet's friend.

To Mr. John Knightley was she indebted for her first idea on the
subject, for the first start of its possibility. There was no denying
that those brothers had penetration. She remembered what Mr. Knightley
had once said to her about Mr. Elton, the caution he had given,
the conviction he had professed that Mr. Elton would never marry
indiscreetly; and blushed to think how much truer a knowledge of his
character had been there shewn than any she had reached herself. It
was dreadfully mortifying; but Mr. Elton was proving himself, in many
respects, the very reverse of what she had meant and believed him;
proud, assuming, conceited; very full of his own claims, and little
concerned about the feelings of others.

Contrary to the usual course of things, Mr. Elton's wanting to pay his
addresses to her had sunk him in her opinion. His professions and his
proposals did him no service. She thought nothing of his attachment,
and was insulted by his hopes. He wanted to marry well, and having the
arrogance to raise his eyes to her, pretended to be in love; but she was
perfectly easy as to his not suffering any disappointment that need be
cared for. There had been no real affection either in his language or
manners. Sighs and fine words had been given in abundance; but she could
hardly devise any set of expressions, or fancy any tone of voice, less
allied with real love. She need not trouble herself to pity him. He
only wanted to aggrandise and enrich himself; and if Miss Woodhouse
of Hartfield, the heiress of thirty thousand pounds, were not quite so
easily obtained as he had fancied, he would soon try for Miss Somebody
else with twenty, or with ten.

But--that he should talk of encouragement, should consider her as aware
of his views, accepting his attentions, meaning (in short), to marry
him!--should suppose himself her equal in connexion or mind!--look down
upon her friend, so well understanding the gradations of rank below
him, and be so blind to what rose above, as to fancy himself shewing no
presumption in addressing her!--It was most provoking.

Perhaps it was not fair to expect him to feel how very much he was her
inferior in talent, and all the elegancies of mind. The very want of
such equality might prevent his perception of it; but he must know that
in fortune and consequence she was greatly his superior. He must
know that the Woodhouses had been settled for several generations at
Hartfield, the younger branch of a very ancient family--and that the
Eltons were nobody. The landed property of Hartfield certainly was
inconsiderable, being but a sort of notch in the Donwell Abbey estate,
to which all the rest of Highbury belonged; but their fortune, from
other sources, was such as to make them scarcely secondary to Donwell
Abbey itself, in every other kind of consequence; and the Woodhouses had
long held a high place in the consideration of the neighbourhood which
Mr. Elton had first entered not two years ago, to make his way as he
could, without any alliances but in trade, or any thing to recommend him
to notice but his situation and his civility.--But he had fancied her
in love with him; that evidently must have been his dependence; and
after raving a little about the seeming incongruity of gentle manners
and a conceited head, Emma was obliged in common honesty to stop
and admit that her own behaviour to him had been so complaisant and
obliging, so full of courtesy and attention, as (supposing her real
motive unperceived) might warrant a man of ordinary observation and
delicacy, like Mr. Elton, in fancying himself a very decided favourite.
If _she_ had so misinterpreted his feelings, she had little right to
wonder that _he_, with self-interest to blind him, should have mistaken
hers.

The first error and the worst lay at her door. It was foolish, it was
wrong, to take so active a part in bringing any two people together. It
was adventuring too far, assuming too much, making light of what
ought to be serious, a trick of what ought to be simple. She was quite
concerned and ashamed, and resolved to do such things no more.

"Here have I," said she, "actually talked poor Harriet into being very
much attached to this man. She might never have thought of him but for
me; and certainly never would have thought of him with hope, if I had
not assured her of his attachment, for she is as modest and humble as I
used to think him. Oh! that I had been satisfied with persuading her not
to accept young Martin. There I was quite right. That was well done
of me; but there I should have stopped, and left the rest to time and
chance. I was introducing her into good company, and giving her the
opportunity of pleasing some one worth having; I ought not to have
attempted more. But now, poor girl, her peace is cut up for some time.
I have been but half a friend to her; and if she were _not_ to feel this
disappointment so very much, I am sure I have not an idea of any body
else who would be at all desirable for her;--William Coxe--Oh! no, I
could not endure William Coxe--a pert young lawyer."

She stopt to blush and laugh at her own relapse, and then resumed a more
serious, more dispiriting cogitation upon what had been, and might be,
and must be. The distressing explanation she had to make to Harriet, and
all that poor Harriet would be suffering, with the awkwardness of
future meetings, the difficulties of continuing or discontinuing the
acquaintance, of subduing feelings, concealing resentment, and avoiding
eclat, were enough to occupy her in most unmirthful reflections some
time longer, and she went to bed at last with nothing settled but the
conviction of her having blundered most dreadfully.

To youth and natural cheerfulness like Emma's, though under temporary
gloom at night, the return of day will hardly fail to bring return of
spirits. The youth and cheerfulness of morning are in happy analogy,
and of powerful operation; and if the distress be not poignant enough
to keep the eyes unclosed, they will be sure to open to sensations of
softened pain and brighter hope.

Emma got up on the morrow more disposed for comfort than she had gone
to bed, more ready to see alleviations of the evil before her, and to
depend on getting tolerably out of it.

It was a great consolation that Mr. Elton should not be really in
love with her, or so particularly amiable as to make it shocking to
disappoint him--that Harriet's nature should not be of that superior
sort in which the feelings are most acute and retentive--and that there
could be no necessity for any body's knowing what had passed except the
three principals, and especially for her father's being given a moment's
uneasiness about it.

These were very cheering thoughts; and the sight of a great deal of snow
on the ground did her further service, for any thing was welcome that
might justify their all three being quite asunder at present.

The weather was most favourable for her; though Christmas Day, she
could not go to church. Mr. Woodhouse would have been miserable had his
daughter attempted it, and she was therefore safe from either exciting
or receiving unpleasant and most unsuitable ideas. The ground covered
with snow, and the atmosphere in that unsettled state between frost and
thaw, which is of all others the most unfriendly for exercise, every
morning beginning in rain or snow, and every evening setting in to
freeze, she was for many days a most honourable prisoner. No intercourse
with Harriet possible but by note; no church for her on Sunday any
more than on Christmas Day; and no need to find excuses for Mr. Elton's
absenting himself.

It was weather which might fairly confine every body at home; and though
she hoped and believed him to be really taking comfort in some society
or other, it was very pleasant to have her father so well satisfied with
his being all alone in his own house, too wise to stir out; and to
hear him say to Mr. Knightley, whom no weather could keep entirely from
them,--

"Ah! Mr. Knightley, why do not you stay at home like poor Mr. Elton?"

These days of confinement would have been, but for her private
perplexities, remarkably comfortable, as such seclusion exactly suited
her brother, whose feelings must always be of great importance to
his companions; and he had, besides, so thoroughly cleared off his
ill-humour at Randalls, that his amiableness never failed him during the
rest of his stay at Hartfield. He was always agreeable and obliging,
and speaking pleasantly of every body. But with all the hopes of
cheerfulness, and all the present comfort of delay, there was still such
an evil hanging over her in the hour of explanation with Harriet, as
made it impossible for Emma to be ever perfectly at ease.


CHAPTER XVII


Mr. and Mrs. John Knightley were not detained long at Hartfield. The
weather soon improved enough for those to move who must move; and Mr.
Woodhouse having, as usual, tried to persuade his daughter to stay
behind with all her children, was obliged to see the whole party
set off, and return to his lamentations over the destiny of poor
Isabella;--which poor Isabella, passing her life with those she doated
on, full of their merits, blind to their faults, and always innocently
busy, might have been a model of right feminine happiness.

The evening of the very day on which they went brought a note from Mr.
Elton to Mr. Woodhouse, a long, civil, ceremonious note, to say, with
Mr. Elton's best compliments, "that he was proposing to leave Highbury
the following morning in his way to Bath; where, in compliance with
the pressing entreaties of some friends, he had engaged to spend a few
weeks, and very much regretted the impossibility he was under, from
various circumstances of weather and business, of taking a personal
leave of Mr. Woodhouse, of whose friendly civilities he should ever
retain a grateful sense--and had Mr. Woodhouse any commands, should be
happy to attend to them."

Emma was most agreeably surprized.--Mr. Elton's absence just at this
time was the very thing to be desired. She admired him for contriving
it, though not able to give him much credit for the manner in which it
was announced. Resentment could not have been more plainly spoken than
in a civility to her father, from which she was so pointedly excluded.
She had not even a share in his opening compliments.--Her name was not
mentioned;--and there was so striking a change in all this, and such an
ill-judged solemnity of leave-taking in his graceful acknowledgments, as
she thought, at first, could not escape her father's suspicion.

It did, however.--Her father was quite taken up with the surprize of so
sudden a journey, and his fears that Mr. Elton might never get safely to
the end of it, and saw nothing extraordinary in his language. It was a
very useful note, for it supplied them with fresh matter for thought
and conversation during the rest of their lonely evening. Mr. Woodhouse
talked over his alarms, and Emma was in spirits to persuade them away
with all her usual promptitude.

She now resolved to keep Harriet no longer in the dark. She had reason
to believe her nearly recovered from her cold, and it was desirable that
she should have as much time as possible for getting the better of
her other complaint before the gentleman's return. She went to Mrs.
Goddard's accordingly the very next day, to undergo the necessary
penance of communication; and a severe one it was.--She had to destroy
all the hopes which she had been so industriously feeding--to appear in
the ungracious character of the one preferred--and acknowledge herself
grossly mistaken and mis-judging in all her ideas on one subject, all
her observations, all her convictions, all her prophecies for the last
six weeks.

The confession completely renewed her first shame--and the sight of
Harriet's tears made her think that she should never be in charity with
herself again.

Harriet bore the intelligence very well--blaming nobody--and in every
thing testifying such an ingenuousness of disposition and lowly opinion
of herself, as must appear with particular advantage at that moment to
her friend.

Emma was in the humour to value simplicity and modesty to the utmost;
and all that was amiable, all that ought to be attaching, seemed on
Harriet's side, not her own. Harriet did not consider herself as having
any thing to complain of. The affection of such a man as Mr. Elton
would have been too great a distinction.--She never could have deserved
him--and nobody but so partial and kind a friend as Miss Woodhouse would
have thought it possible.

Her tears fell abundantly--but her grief was so truly artless, that
no dignity could have made it more respectable in Emma's eyes--and
she listened to her and tried to console her with all her heart and
understanding--really for the time convinced that Harriet was the
superior creature of the two--and that to resemble her would be more for
her own welfare and happiness than all that genius or intelligence could
do.

It was rather too late in the day to set about being simple-minded and
ignorant; but she left her with every previous resolution confirmed of
being humble and discreet, and repressing imagination all the rest of
her life. Her second duty now, inferior only to her father's claims, was
to promote Harriet's comfort, and endeavour to prove her own affection
in some better method than by match-making. She got her to Hartfield,
and shewed her the most unvarying kindness, striving to occupy and
amuse her, and by books and conversation, to drive Mr. Elton from her
thoughts.

Time, she knew, must be allowed for this being thoroughly done; and
she could suppose herself but an indifferent judge of such matters in
general, and very inadequate to sympathise in an attachment to Mr. Elton
in particular; but it seemed to her reasonable that at Harriet's age,
and with the entire extinction of all hope, such a progress might be
made towards a state of composure by the time of Mr. Elton's return, as
to allow them all to meet again in the common routine of acquaintance,
without any danger of betraying sentiments or increasing them.

Harriet did think him all perfection, and maintained the non-existence
of any body equal to him in person or goodness--and did, in truth,
prove herself more resolutely in love than Emma had foreseen; but yet
it appeared to her so natural, so inevitable to strive against an
inclination of that sort _unrequited_, that she could not comprehend its
continuing very long in equal force.

If Mr. Elton, on his return, made his own indifference as evident and
indubitable as she could not doubt he would anxiously do, she could not
imagine Harriet's persisting to place her happiness in the sight or the
recollection of him.

Their being fixed, so absolutely fixed, in the same place, was bad for
each, for all three. Not one of them had the power of removal, or of
effecting any material change of society. They must encounter each
other, and make the best of it.

Harriet was farther unfortunate in the tone of her companions at Mrs.
Goddard's; Mr. Elton being the adoration of all the teachers and great
girls in the school; and it must be at Hartfield only that she could
have any chance of hearing him spoken of with cooling moderation or
repellent truth. Where the wound had been given, there must the cure be
found if anywhere; and Emma felt that, till she saw her in the way of
cure, there could be no true peace for herself.


CHAPTER XVIII


Mr. Frank Churchill did not come. When the time proposed drew near, Mrs.
Weston's fears were justified in the arrival of a letter of excuse. For
the present, he could not be spared, to his "very great mortification
and regret; but still he looked forward with the hope of coming to
Randalls at no distant period."

Mrs. Weston was exceedingly disappointed--much more disappointed, in
fact, than her husband, though her dependence on seeing the young man
had been so much more sober: but a sanguine temper, though for ever
expecting more good than occurs, does not always pay for its hopes by
any proportionate depression. It soon flies over the present failure,
and begins to hope again. For half an hour Mr. Weston was surprized and
sorry; but then he began to perceive that Frank's coming two or three
months later would be a much better plan; better time of year;
better weather; and that he would be able, without any doubt, to stay
considerably longer with them than if he had come sooner.

These feelings rapidly restored his comfort, while Mrs. Weston, of
a more apprehensive disposition, foresaw nothing but a repetition of
excuses and delays; and after all her concern for what her husband was
to suffer, suffered a great deal more herself.

Emma was not at this time in a state of spirits to care really about Mr.
Frank Churchill's not coming, except as a disappointment at Randalls.
The acquaintance at present had no charm for her. She wanted, rather, to
be quiet, and out of temptation; but still, as it was desirable that she
should appear, in general, like her usual self, she took care to express
as much interest in the circumstance, and enter as warmly into Mr.
and Mrs. Weston's disappointment, as might naturally belong to their
friendship.

She was the first to announce it to Mr. Knightley; and exclaimed quite
as much as was necessary, (or, being acting a part, perhaps rather
more,) at the conduct of the Churchills, in keeping him away. She then
proceeded to say a good deal more than she felt, of the advantage of
such an addition to their confined society in Surry; the pleasure of
looking at somebody new; the gala-day to Highbury entire, which the
sight of him would have made; and ending with reflections on the
Churchills again, found herself directly involved in a disagreement
with Mr. Knightley; and, to her great amusement, perceived that she was
taking the other side of the question from her real opinion, and making
use of Mrs. Weston's arguments against herself.

"The Churchills are very likely in fault," said Mr. Knightley, coolly;
"but I dare say he might come if he would."

"I do not know why you should say so. He wishes exceedingly to come; but
his uncle and aunt will not spare him."

"I cannot believe that he has not the power of coming, if he made a
point of it. It is too unlikely, for me to believe it without proof."

"How odd you are! What has Mr. Frank Churchill done, to make you suppose
him such an unnatural creature?"

"I am not supposing him at all an unnatural creature, in suspecting that
he may have learnt to be above his connexions, and to care very little
for any thing but his own pleasure, from living with those who have
always set him the example of it. It is a great deal more natural than
one could wish, that a young man, brought up by those who are proud,
luxurious, and selfish, should be proud, luxurious, and selfish too. If
Frank Churchill had wanted to see his father, he would have contrived it
between September and January. A man at his age--what is he?--three or
four-and-twenty--cannot be without the means of doing as much as that.
It is impossible."

"That's easily said, and easily felt by you, who have always been your
own master. You are the worst judge in the world, Mr. Knightley, of the
difficulties of dependence. You do not know what it is to have tempers
to manage."

"It is not to be conceived that a man of three or four-and-twenty
should not have liberty of mind or limb to that amount. He cannot want
money--he cannot want leisure. We know, on the contrary, that he has so
much of both, that he is glad to get rid of them at the idlest haunts in
the kingdom. We hear of him for ever at some watering-place or other. A
little while ago, he was at Weymouth. This proves that he can leave the
Churchills."

"Yes, sometimes he can."

"And those times are whenever he thinks it worth his while; whenever
there is any temptation of pleasure."

"It is very unfair to judge of any body's conduct, without an intimate
knowledge of their situation. Nobody, who has not been in the interior
of a family, can say what the difficulties of any individual of that
family may be. We ought to be acquainted with Enscombe, and with Mrs.
Churchill's temper, before we pretend to decide upon what her nephew
can do. He may, at times, be able to do a great deal more than he can at
others."

"There is one thing, Emma, which a man can always do, if he chuses, and
that is, his duty; not by manoeuvring and finessing, but by vigour and
resolution. It is Frank Churchill's duty to pay this attention to his
father. He knows it to be so, by his promises and messages; but if he
wished to do it, it might be done. A man who felt rightly would say at
once, simply and resolutely, to Mrs. Churchill--'Every sacrifice of
mere pleasure you will always find me ready to make to your convenience;
but I must go and see my father immediately. I know he would be hurt by
my failing in such a mark of respect to him on the present occasion.
I shall, therefore, set off to-morrow.'--If he would say so to her
at once, in the tone of decision becoming a man, there would be no
opposition made to his going."

"No," said Emma, laughing; "but perhaps there might be some made to his
coming back again. Such language for a young man entirely dependent, to
use!--Nobody but you, Mr. Knightley, would imagine it possible. But you
have not an idea of what is requisite in situations directly opposite to
your own. Mr. Frank Churchill to be making such a speech as that to
the uncle and aunt, who have brought him up, and are to provide for
him!--Standing up in the middle of the room, I suppose, and speaking as
loud as he could!--How can you imagine such conduct practicable?"

"Depend upon it, Emma, a sensible man would find no difficulty in it. He
would feel himself in the right; and the declaration--made, of course,
as a man of sense would make it, in a proper manner--would do him more
good, raise him higher, fix his interest stronger with the people he
depended on, than all that a line of shifts and expedients can ever do.
Respect would be added to affection. They would feel that they could
trust him; that the nephew who had done rightly by his father, would do
rightly by them; for they know, as well as he does, as well as all the
world must know, that he ought to pay this visit to his father; and
while meanly exerting their power to delay it, are in their hearts not
thinking the better of him for submitting to their whims. Respect for
right conduct is felt by every body. If he would act in this sort of
manner, on principle, consistently, regularly, their little minds would
bend to his."

"I rather doubt that. You are very fond of bending little minds; but
where little minds belong to rich people in authority, I think they have
a knack of swelling out, till they are quite as unmanageable as great
ones. I can imagine, that if you, as you are, Mr. Knightley, were to be
transported and placed all at once in Mr. Frank Churchill's situation,
you would be able to say and do just what you have been recommending for
him; and it might have a very good effect. The Churchills might not have
a word to say in return; but then, you would have no habits of early
obedience and long observance to break through. To him who has, it might
not be so easy to burst forth at once into perfect independence, and set
all their claims on his gratitude and regard at nought. He may have as
strong a sense of what would be right, as you can have, without being so
equal, under particular circumstances, to act up to it."

"Then it would not be so strong a sense. If it failed to produce equal
exertion, it could not be an equal conviction."

"Oh, the difference of situation and habit! I wish you would try to
understand what an amiable young man may be likely to feel in directly
opposing those, whom as child and boy he has been looking up to all his
life."

"Our amiable young man is a very weak young man, if this be the first
occasion of his carrying through a resolution to do right against the
will of others. It ought to have been a habit with him by this time, of
following his duty, instead of consulting expediency. I can allow for
the fears of the child, but not of the man. As he became rational, he
ought to have roused himself and shaken off all that was unworthy in
their authority. He ought to have opposed the first attempt on their
side to make him slight his father. Had he begun as he ought, there
would have been no difficulty now."

"We shall never agree about him," cried Emma; "but that is nothing
extraordinary. I have not the least idea of his being a weak young man:
I feel sure that he is not. Mr. Weston would not be blind to folly,
though in his own son; but he is very likely to have a more yielding,
complying, mild disposition than would suit your notions of man's
perfection. I dare say he has; and though it may cut him off from some
advantages, it will secure him many others."

"Yes; all the advantages of sitting still when he ought to move, and
of leading a life of mere idle pleasure, and fancying himself extremely
expert in finding excuses for it. He can sit down and write a fine
flourishing letter, full of professions and falsehoods, and persuade
himself that he has hit upon the very best method in the world of
preserving peace at home and preventing his father's having any right to
complain. His letters disgust me."

"Your feelings are singular. They seem to satisfy every body else."

"I suspect they do not satisfy Mrs. Weston. They hardly can satisfy
a woman of her good sense and quick feelings: standing in a mother's
place, but without a mother's affection to blind her. It is on her
account that attention to Randalls is doubly due, and she must doubly
feel the omission. Had she been a person of consequence herself, he
would have come I dare say; and it would not have signified whether
he did or no. Can you think your friend behindhand in these sort of
considerations? Do you suppose she does not often say all this to
herself? No, Emma, your amiable young man can be amiable only in French,
not in English. He may be very 'amiable,' have very good manners, and be
very agreeable; but he can have no English delicacy towards the feelings
of other people: nothing really amiable about him."

"You seem determined to think ill of him."

"Me!--not at all," replied Mr. Knightley, rather displeased; "I do not
want to think ill of him. I should be as ready to acknowledge his merits
as any other man; but I hear of none, except what are merely personal;
that he is well-grown and good-looking, with smooth, plausible manners."

"Well, if he have nothing else to recommend him, he will be a treasure
at Highbury. We do not often look upon fine young men, well-bred and
agreeable. We must not be nice and ask for all the virtues into the
bargain. Cannot you imagine, Mr. Knightley, what a _sensation_ his
coming will produce? There will be but one subject throughout the
parishes of Donwell and Highbury; but one interest--one object of
curiosity; it will be all Mr. Frank Churchill; we shall think and speak
of nobody else."

"You will excuse my being so much over-powered. If I find him
conversable, I shall be glad of his acquaintance; but if he is only a
chattering coxcomb, he will not occupy much of my time or thoughts."

"My idea of him is, that he can adapt his conversation to the taste of
every body, and has the power as well as the wish of being universally
agreeable. To you, he will talk of farming; to me, of drawing or music;
and so on to every body, having that general information on all subjects
which will enable him to follow the lead, or take the lead, just as
propriety may require, and to speak extremely well on each; that is my
idea of him."

"And mine," said Mr. Knightley warmly, "is, that if he turn out any
thing like it, he will be the most insufferable fellow breathing! What!
at three-and-twenty to be the king of his company--the great man--the
practised politician, who is to read every body's character, and make
every body's talents conduce to the display of his own superiority; to
be dispensing his flatteries around, that he may make all appear like
fools compared with himself! My dear Emma, your own good sense could not
endure such a puppy when it came to the point."

"I will say no more about him," cried Emma, "you turn every thing to
evil. We are both prejudiced; you against, I for him; and we have no
chance of agreeing till he is really here."

"Prejudiced! I am not prejudiced."

"But I am very much, and without being at all ashamed of it. My love for
Mr. and Mrs. Weston gives me a decided prejudice in his favour."

"He is a person I never think of from one month's end to another," said
Mr. Knightley, with a degree of vexation, which made Emma immediately
talk of something else, though she could not comprehend why he should be
angry.

To take a dislike to a young man, only because he appeared to be of a
different disposition from himself, was unworthy the real liberality of
mind which she was always used to acknowledge in him; for with all the
high opinion of himself, which she had often laid to his charge, she had
never before for a moment supposed it could make him unjust to the merit
of another.


VOLUME II


CHAPTER I


Emma and Harriet had been walking together one morning, and, in Emma's
opinion, had been talking enough of Mr. Elton for that day. She could
not think that Harriet's solace or her own sins required more; and
she was therefore industriously getting rid of the subject as they
returned;--but it burst out again when she thought she had succeeded,
and after speaking some time of what the poor must suffer in winter, and
receiving no other answer than a very plaintive--"Mr. Elton is so good
to the poor!" she found something else must be done.

They were just approaching the house where lived Mrs. and Miss Bates.
She determined to call upon them and seek safety in numbers. There was
always sufficient reason for such an attention; Mrs. and Miss Bates
loved to be called on, and she knew she was considered by the very few
who presumed ever to see imperfection in her, as rather negligent in
that respect, and as not contributing what she ought to the stock of
their scanty comforts.

She had had many a hint from Mr. Knightley and some from her own heart,
as to her deficiency--but none were equal to counteract the persuasion
of its being very disagreeable,--a waste of time--tiresome women--and
all the horror of being in danger of falling in with the second-rate and
third-rate of Highbury, who were calling on them for ever, and therefore
she seldom went near them. But now she made the sudden resolution of not
passing their door without going in--observing, as she proposed it to
Harriet, that, as well as she could calculate, they were just now quite
safe from any letter from Jane Fairfax.

The house belonged to people in business. Mrs. and Miss Bates occupied
the drawing-room floor; and there, in the very moderate-sized apartment,
which was every thing to them, the visitors were most cordially and even
gratefully welcomed; the quiet neat old lady, who with her knitting was
seated in the warmest corner, wanting even to give up her place to
Miss Woodhouse, and her more active, talking daughter, almost ready
to overpower them with care and kindness, thanks for their visit,
solicitude for their shoes, anxious inquiries after Mr. Woodhouse's
health, cheerful communications about her mother's, and sweet-cake from
the beaufet--"Mrs. Cole had just been there, just called in for ten
minutes, and had been so good as to sit an hour with them, and _she_ had
taken a piece of cake and been so kind as to say she liked it very much;
and, therefore, she hoped Miss Woodhouse and Miss Smith would do them
the favour to eat a piece too."

The mention of the Coles was sure to be followed by that of Mr. Elton.
There was intimacy between them, and Mr. Cole had heard from Mr. Elton
since his going away. Emma knew what was coming; they must have the
letter over again, and settle how long he had been gone, and how much
he was engaged in company, and what a favourite he was wherever he went,
and how full the Master of the Ceremonies' ball had been; and she went
through it very well, with all the interest and all the commendation
that could be requisite, and always putting forward to prevent Harriet's
being obliged to say a word.

This she had been prepared for when she entered the house; but meant,
having once talked him handsomely over, to be no farther incommoded by
any troublesome topic, and to wander at large amongst all the Mistresses
and Misses of Highbury, and their card-parties. She had not been
prepared to have Jane Fairfax succeed Mr. Elton; but he was actually
hurried off by Miss Bates, she jumped away from him at last abruptly to
the Coles, to usher in a letter from her niece.

"Oh! yes--Mr. Elton, I understand--certainly as to dancing--Mrs. Cole
was telling me that dancing at the rooms at Bath was--Mrs. Cole was so
kind as to sit some time with us, talking of Jane; for as soon as
she came in, she began inquiring after her, Jane is so very great a
favourite there. Whenever she is with us, Mrs. Cole does not know how to
shew her kindness enough; and I must say that Jane deserves it as much
as any body can. And so she began inquiring after her directly, saying,
'I know you cannot have heard from Jane lately, because it is not her
time for writing;' and when I immediately said, 'But indeed we have, we
had a letter this very morning,' I do not know that I ever saw any body
more surprized. 'Have you, upon your honour?' said she; 'well, that is
quite unexpected. Do let me hear what she says.'"

Emma's politeness was at hand directly, to say, with smiling interest--

"Have you heard from Miss Fairfax so lately? I am extremely happy. I
hope she is well?"

"Thank you. You are so kind!" replied the happily deceived aunt, while
eagerly hunting for the letter.--"Oh! here it is. I was sure it could
not be far off; but I had put my huswife upon it, you see, without being
aware, and so it was quite hid, but I had it in my hand so very lately
that I was almost sure it must be on the table. I was reading it to Mrs.
Cole, and since she went away, I was reading it again to my mother, for
it is such a pleasure to her--a letter from Jane--that she can never
hear it often enough; so I knew it could not be far off, and here it is,
only just under my huswife--and since you are so kind as to wish to hear
what she says;--but, first of all, I really must, in justice to
Jane, apologise for her writing so short a letter--only two pages you
see--hardly two--and in general she fills the whole paper and crosses
half. My mother often wonders that I can make it out so well. She often
says, when the letter is first opened, 'Well, Hetty, now I think
you will be put to it to make out all that checker-work'--don't you,
ma'am?--And then I tell her, I am sure she would contrive to make it out
herself, if she had nobody to do it for her--every word of it--I am sure
she would pore over it till she had made out every word. And, indeed,
though my mother's eyes are not so good as they were, she can see
amazingly well still, thank God! with the help of spectacles. It is such
a blessing! My mother's are really very good indeed. Jane often says,
when she is here, 'I am sure, grandmama, you must have had very strong
eyes to see as you do--and so much fine work as you have done too!--I
only wish my eyes may last me as well.'"

All this spoken extremely fast obliged Miss Bates to stop for breath;
and Emma said something very civil about the excellence of Miss
Fairfax's handwriting.

"You are extremely kind," replied Miss Bates, highly gratified; "you who
are such a judge, and write so beautifully yourself. I am sure there is
nobody's praise that could give us so much pleasure as Miss Woodhouse's.
My mother does not hear; she is a little deaf you know. Ma'am,"
addressing her, "do you hear what Miss Woodhouse is so obliging to say
about Jane's handwriting?"

And Emma had the advantage of hearing her own silly compliment repeated
twice over before the good old lady could comprehend it. She was
pondering, in the meanwhile, upon the possibility, without seeming very
rude, of making her escape from Jane Fairfax's letter, and had almost
resolved on hurrying away directly under some slight excuse, when Miss
Bates turned to her again and seized her attention.

"My mother's deafness is very trifling you see--just nothing at all. By
only raising my voice, and saying any thing two or three times over,
she is sure to hear; but then she is used to my voice. But it is very
remarkable that she should always hear Jane better than she does me.
Jane speaks so distinct! However, she will not find her grandmama at all
deafer than she was two years ago; which is saying a great deal at my
mother's time of life--and it really is full two years, you know, since
she was here. We never were so long without seeing her before, and as
I was telling Mrs. Cole, we shall hardly know how to make enough of her
now."

"Are you expecting Miss Fairfax here soon?"

"Oh yes; next week."

"Indeed!--that must be a very great pleasure."

"Thank you. You are very kind. Yes, next week. Every body is so
surprized; and every body says the same obliging things. I am sure she
will be as happy to see her friends at Highbury, as they can be to see
her. Yes, Friday or Saturday; she cannot say which, because Colonel
Campbell will be wanting the carriage himself one of those days. So very
good of them to send her the whole way! But they always do, you know. Oh
yes, Friday or Saturday next. That is what she writes about. That is
the reason of her writing out of rule, as we call it; for, in the
common course, we should not have heard from her before next Tuesday or
Wednesday."

"Yes, so I imagined. I was afraid there could be little chance of my
hearing any thing of Miss Fairfax to-day."

"So obliging of you! No, we should not have heard, if it had not been
for this particular circumstance, of her being to come here so soon. My
mother is so delighted!--for she is to be three months with us at
least. Three months, she says so, positively, as I am going to have the
pleasure of reading to you. The case is, you see, that the Campbells are
going to Ireland. Mrs. Dixon has persuaded her father and mother to come
over and see her directly. They had not intended to go over till the
summer, but she is so impatient to see them again--for till she married,
last October, she was never away from them so much as a week, which must
make it very strange to be in different kingdoms, I was going to say,
but however different countries, and so she wrote a very urgent letter
to her mother--or her father, I declare I do not know which it was, but
we shall see presently in Jane's letter--wrote in Mr. Dixon's name as
well as her own, to press their coming over directly, and they would
give them the meeting in Dublin, and take them back to their country
seat, Baly-craig, a beautiful place, I fancy. Jane has heard a great
deal of its beauty; from Mr. Dixon, I mean--I do not know that she ever
heard about it from any body else; but it was very natural, you know,
that he should like to speak of his own place while he was paying his
addresses--and as Jane used to be very often walking out with them--for
Colonel and Mrs. Campbell were very particular about their daughter's
not walking out often with only Mr. Dixon, for which I do not at all
blame them; of course she heard every thing he might be telling Miss
Campbell about his own home in Ireland; and I think she wrote us word
that he had shewn them some drawings of the place, views that he had
taken himself. He is a most amiable, charming young man, I believe. Jane
was quite longing to go to Ireland, from his account of things."

At this moment, an ingenious and animating suspicion entering Emma's
brain with regard to Jane Fairfax, this charming Mr. Dixon, and the
not going to Ireland, she said, with the insidious design of farther
discovery,

"You must feel it very fortunate that Miss Fairfax should be allowed to
come to you at such a time. Considering the very particular friendship
between her and Mrs. Dixon, you could hardly have expected her to be
excused from accompanying Colonel and Mrs. Campbell."

"Very true, very true, indeed. The very thing that we have always been
rather afraid of; for we should not have liked to have her at such a
distance from us, for months together--not able to come if any thing was
to happen. But you see, every thing turns out for the best. They want
her (Mr. and Mrs. Dixon) excessively to come over with Colonel and Mrs.
Campbell; quite depend upon it; nothing can be more kind or pressing
than their _joint_ invitation, Jane says, as you will hear presently;
Mr. Dixon does not seem in the least backward in any attention. He is
a most charming young man. Ever since the service he rendered Jane at
Weymouth, when they were out in that party on the water, and she, by the
sudden whirling round of something or other among the sails, would have
been dashed into the sea at once, and actually was all but gone, if he
had not, with the greatest presence of mind, caught hold of her habit--
(I can never think of it without trembling!)--But ever since we had the
history of that day, I have been so fond of Mr. Dixon!"

"But, in spite of all her friends' urgency, and her own wish of seeing
Ireland, Miss Fairfax prefers devoting the time to you and Mrs. Bates?"

"Yes--entirely her own doing, entirely her own choice; and Colonel
and Mrs. Campbell think she does quite right, just what they should
recommend; and indeed they particularly _wish_ her to try her native
air, as she has not been quite so well as usual lately."

"I am concerned to hear of it. I think they judge wisely. But Mrs.
Dixon must be very much disappointed. Mrs. Dixon, I understand, has
no remarkable degree of personal beauty; is not, by any means, to be
compared with Miss Fairfax."

"Oh! no. You are very obliging to say such things--but certainly not.
There is no comparison between them. Miss Campbell always was absolutely
plain--but extremely elegant and amiable."

"Yes, that of course."

"Jane caught a bad cold, poor thing! so long ago as the 7th of November,
(as I am going to read to you,) and has never been well since. A long
time, is not it, for a cold to hang upon her? She never mentioned
it before, because she would not alarm us. Just like her! so
considerate!--But however, she is so far from well, that her kind
friends the Campbells think she had better come home, and try an air
that always agrees with her; and they have no doubt that three or four
months at Highbury will entirely cure her--and it is certainly a great
deal better that she should come here, than go to Ireland, if she is
unwell. Nobody could nurse her, as we should do."

"It appears to me the most desirable arrangement in the world."

"And so she is to come to us next Friday or Saturday, and the Campbells
leave town in their way to Holyhead the Monday following--as you will
find from Jane's letter. So sudden!--You may guess, dear Miss Woodhouse,
what a flurry it has thrown me in! If it was not for the drawback of
her illness--but I am afraid we must expect to see her grown thin, and
looking very poorly. I must tell you what an unlucky thing happened to
me, as to that. I always make a point of reading Jane's letters through
to myself first, before I read them aloud to my mother, you know, for
fear of there being any thing in them to distress her. Jane desired me
to do it, so I always do: and so I began to-day with my usual caution;
but no sooner did I come to the mention of her being unwell, than I
burst out, quite frightened, with 'Bless me! poor Jane is ill!'--which
my mother, being on the watch, heard distinctly, and was sadly alarmed
at. However, when I read on, I found it was not near so bad as I had
fancied at first; and I make so light of it now to her, that she does
not think much about it. But I cannot imagine how I could be so off my
guard. If Jane does not get well soon, we will call in Mr. Perry. The
expense shall not be thought of; and though he is so liberal, and so
fond of Jane that I dare say he would not mean to charge any thing for
attendance, we could not suffer it to be so, you know. He has a wife and
family to maintain, and is not to be giving away his time. Well, now I
have just given you a hint of what Jane writes about, we will turn to
her letter, and I am sure she tells her own story a great deal better
than I can tell it for her."

"I am afraid we must be running away," said Emma, glancing at Harriet,
and beginning to rise--"My father will be expecting us. I had no
intention, I thought I had no power of staying more than five minutes,
when I first entered the house. I merely called, because I would not
pass the door without inquiring after Mrs. Bates; but I have been so
pleasantly detained! Now, however, we must wish you and Mrs. Bates good
morning."

And not all that could be urged to detain her succeeded. She regained
the street--happy in this, that though much had been forced on her
against her will, though she had in fact heard the whole substance of
Jane Fairfax's letter, she had been able to escape the letter itself.


CHAPTER II


Jane Fairfax was an orphan, the only child of Mrs. Bates's youngest
daughter.

The marriage of Lieut. Fairfax of the ----regiment of infantry,
and Miss Jane Bates, had had its day of fame and pleasure, hope
and interest; but nothing now remained of it, save the melancholy
remembrance of him dying in action abroad--of his widow sinking under
consumption and grief soon afterwards--and this girl.

By birth she belonged to Highbury: and when at three years old, on
losing her mother, she became the property, the charge, the consolation,
the fondling of her grandmother and aunt, there had seemed every
probability of her being permanently fixed there; of her being taught
only what very limited means could command, and growing up with no
advantages of connexion or improvement, to be engrafted on what
nature had given her in a pleasing person, good understanding, and
warm-hearted, well-meaning relations.

But the compassionate feelings of a friend of her father gave a change
to her destiny. This was Colonel Campbell, who had very highly regarded
Fairfax, as an excellent officer and most deserving young man; and
farther, had been indebted to him for such attentions, during a severe
camp-fever, as he believed had saved his life. These were claims which
he did not learn to overlook, though some years passed away from the
death of poor Fairfax, before his own return to England put any thing in
his power. When he did return, he sought out the child and took notice
of her. He was a married man, with only one living child, a girl, about
Jane's age: and Jane became their guest, paying them long visits and
growing a favourite with all; and before she was nine years old, his
daughter's great fondness for her, and his own wish of being a real
friend, united to produce an offer from Colonel Campbell of undertaking
the whole charge of her education. It was accepted; and from that period
Jane had belonged to Colonel Campbell's family, and had lived with them
entirely, only visiting her grandmother from time to time.

The plan was that she should be brought up for educating others; the
very few hundred pounds which she inherited from her father making
independence impossible. To provide for her otherwise was out of Colonel
Campbell's power; for though his income, by pay and appointments, was
handsome, his fortune was moderate and must be all his daughter's;
but, by giving her an education, he hoped to be supplying the means of
respectable subsistence hereafter.

Such was Jane Fairfax's history. She had fallen into good hands, known
nothing but kindness from the Campbells, and been given an excellent
education. Living constantly with right-minded and well-informed people,
her heart and understanding had received every advantage of discipline
and culture; and Colonel Campbell's residence being in London, every
lighter talent had been done full justice to, by the attendance of
first-rate masters. Her disposition and abilities were equally worthy
of all that friendship could do; and at eighteen or nineteen she was,
as far as such an early age can be qualified for the care of children,
fully competent to the office of instruction herself; but she was too
much beloved to be parted with. Neither father nor mother could promote,
and the daughter could not endure it. The evil day was put off. It was
easy to decide that she was still too young; and Jane remained with
them, sharing, as another daughter, in all the rational pleasures of
an elegant society, and a judicious mixture of home and amusement, with
only the drawback of the future, the sobering suggestions of her own
good understanding to remind her that all this might soon be over.

The affection of the whole family, the warm attachment of Miss
Campbell in particular, was the more honourable to each party from
the circumstance of Jane's decided superiority both in beauty and
acquirements. That nature had given it in feature could not be unseen
by the young woman, nor could her higher powers of mind be unfelt by the
parents. They continued together with unabated regard however, till the
marriage of Miss Campbell, who by that chance, that luck which so often
defies anticipation in matrimonial affairs, giving attraction to what is
moderate rather than to what is superior, engaged the affections of
Mr. Dixon, a young man, rich and agreeable, almost as soon as they were
acquainted; and was eligibly and happily settled, while Jane Fairfax had
yet her bread to earn.

This event had very lately taken place; too lately for any thing to be
yet attempted by her less fortunate friend towards entering on her path
of duty; though she had now reached the age which her own judgment had
fixed on for beginning. She had long resolved that one-and-twenty
should be the period. With the fortitude of a devoted novitiate, she had
resolved at one-and-twenty to complete the sacrifice, and retire from
all the pleasures of life, of rational intercourse, equal society, peace
and hope, to penance and mortification for ever.

The good sense of Colonel and Mrs. Campbell could not oppose such
a resolution, though their feelings did. As long as they lived, no
exertions would be necessary, their home might be hers for ever; and for
their own comfort they would have retained her wholly; but this would
be selfishness:--what must be at last, had better be soon. Perhaps they
began to feel it might have been kinder and wiser to have resisted the
temptation of any delay, and spared her from a taste of such enjoyments
of ease and leisure as must now be relinquished. Still, however,
affection was glad to catch at any reasonable excuse for not hurrying
on the wretched moment. She had never been quite well since the time of
their daughter's marriage; and till she should have completely recovered
her usual strength, they must forbid her engaging in duties, which, so
far from being compatible with a weakened frame and varying spirits,
seemed, under the most favourable circumstances, to require something
more than human perfection of body and mind to be discharged with
tolerable comfort.

With regard to her not accompanying them to Ireland, her account to her
aunt contained nothing but truth, though there might be some truths
not told. It was her own choice to give the time of their absence to
Highbury; to spend, perhaps, her last months of perfect liberty with
those kind relations to whom she was so very dear: and the Campbells,
whatever might be their motive or motives, whether single, or double, or
treble, gave the arrangement their ready sanction, and said, that they
depended more on a few months spent in her native air, for the recovery
of her health, than on any thing else. Certain it was that she was to
come; and that Highbury, instead of welcoming that perfect novelty which
had been so long promised it--Mr. Frank Churchill--must put up for the
present with Jane Fairfax, who could bring only the freshness of a two
years' absence.

Emma was sorry;--to have to pay civilities to a person she did not like
through three long months!--to be always doing more than she wished,
and less than she ought! Why she did not like Jane Fairfax might be a
difficult question to answer; Mr. Knightley had once told her it was
because she saw in her the really accomplished young woman, which she
wanted to be thought herself; and though the accusation had been eagerly
refuted at the time, there were moments of self-examination in which
her conscience could not quite acquit her. But "she could never get
acquainted with her: she did not know how it was, but there was such
coldness and reserve--such apparent indifference whether she pleased or
not--and then, her aunt was such an eternal talker!--and she was made
such a fuss with by every body!--and it had been always imagined that
they were to be so intimate--because their ages were the same, every
body had supposed they must be so fond of each other." These were her
reasons--she had no better.

It was a dislike so little just--every imputed fault was so magnified
by fancy, that she never saw Jane Fairfax the first time after any
considerable absence, without feeling that she had injured her; and
now, when the due visit was paid, on her arrival, after a two years'
interval, she was particularly struck with the very appearance and
manners, which for those two whole years she had been depreciating. Jane
Fairfax was very elegant, remarkably elegant; and she had herself the
highest value for elegance. Her height was pretty, just such as almost
every body would think tall, and nobody could think very tall; her
figure particularly graceful; her size a most becoming medium, between
fat and thin, though a slight appearance of ill-health seemed to point
out the likeliest evil of the two. Emma could not but feel all this; and
then, her face--her features--there was more beauty in them altogether
than she had remembered; it was not regular, but it was very pleasing
beauty. Her eyes, a deep grey, with dark eye-lashes and eyebrows, had
never been denied their praise; but the skin, which she had been used to
cavil at, as wanting colour, had a clearness and delicacy which really
needed no fuller bloom. It was a style of beauty, of which elegance was
the reigning character, and as such, she must, in honour, by all her
principles, admire it:--elegance, which, whether of person or of mind,
she saw so little in Highbury. There, not to be vulgar, was distinction,
and merit.

In short, she sat, during the first visit, looking at Jane Fairfax with
twofold complacency; the sense of pleasure and the sense of rendering
justice, and was determining that she would dislike her no longer. When
she took in her history, indeed, her situation, as well as her beauty;
when she considered what all this elegance was destined to, what she was
going to sink from, how she was going to live, it seemed impossible
to feel any thing but compassion and respect; especially, if to every
well-known particular entitling her to interest, were added the highly
probable circumstance of an attachment to Mr. Dixon, which she had
so naturally started to herself. In that case, nothing could be more
pitiable or more honourable than the sacrifices she had resolved on.
Emma was very willing now to acquit her of having seduced Mr. Dixon's
actions from his wife, or of any thing mischievous which her imagination
had suggested at first. If it were love, it might be simple, single,
successless love on her side alone. She might have been unconsciously
sucking in the sad poison, while a sharer of his conversation with her
friend; and from the best, the purest of motives, might now be
denying herself this visit to Ireland, and resolving to divide herself
effectually from him and his connexions by soon beginning her career of
laborious duty.

Upon the whole, Emma left her with such softened, charitable feelings,
as made her look around in walking home, and lament that Highbury
afforded no young man worthy of giving her independence; nobody that she
could wish to scheme about for her.

These were charming feelings--but not lasting. Before she had committed
herself by any public profession of eternal friendship for Jane Fairfax,
or done more towards a recantation of past prejudices and errors, than
saying to Mr. Knightley, "She certainly is handsome; she is better than
handsome!" Jane had spent an evening at Hartfield with her grandmother
and aunt, and every thing was relapsing much into its usual state.
Former provocations reappeared. The aunt was as tiresome as ever; more
tiresome, because anxiety for her health was now added to admiration
of her powers; and they had to listen to the description of exactly how
little bread and butter she ate for breakfast, and how small a slice
of mutton for dinner, as well as to see exhibitions of new caps and new
workbags for her mother and herself; and Jane's offences rose again.
They had music; Emma was obliged to play; and the thanks and praise
which necessarily followed appeared to her an affectation of candour, an
air of greatness, meaning only to shew off in higher style her own very
superior performance. She was, besides, which was the worst of all, so
cold, so cautious! There was no getting at her real opinion. Wrapt up in
a cloak of politeness, she seemed determined to hazard nothing. She was
disgustingly, was suspiciously reserved.

If any thing could be more, where all was most, she was more reserved on
the subject of Weymouth and the Dixons than any thing. She seemed bent
on giving no real insight into Mr. Dixon's character, or her own value
for his company, or opinion of the suitableness of the match. It was all
general approbation and smoothness; nothing delineated or distinguished.
It did her no service however. Her caution was thrown away. Emma saw
its artifice, and returned to her first surmises. There probably _was_
something more to conceal than her own preference; Mr. Dixon, perhaps,
had been very near changing one friend for the other, or been fixed only
to Miss Campbell, for the sake of the future twelve thousand pounds.

The like reserve prevailed on other topics. She and Mr. Frank Churchill
had been at Weymouth at the same time. It was known that they were a
little acquainted; but not a syllable of real information could Emma
procure as to what he truly was. "Was he handsome?"--"She believed
he was reckoned a very fine young man." "Was he agreeable?"--"He was
generally thought so." "Did he appear a sensible young man; a young
man of information?"--"At a watering-place, or in a common London
acquaintance, it was difficult to decide on such points. Manners were
all that could be safely judged of, under a much longer knowledge than
they had yet had of Mr. Churchill. She believed every body found his
manners pleasing." Emma could not forgive her.


CHAPTER III


Emma could not forgive her;--but as neither provocation nor resentment
were discerned by Mr. Knightley, who had been of the party, and had
seen only proper attention and pleasing behaviour on each side, he was
expressing the next morning, being at Hartfield again on business with
Mr. Woodhouse, his approbation of the whole; not so openly as he might
have done had her father been out of the room, but speaking plain enough
to be very intelligible to Emma. He had been used to think her unjust to
Jane, and had now great pleasure in marking an improvement.

"A very pleasant evening," he began, as soon as Mr. Woodhouse had been
talked into what was necessary, told that he understood, and the papers
swept away;--"particularly pleasant. You and Miss Fairfax gave us some
very good music. I do not know a more luxurious state, sir, than sitting
at one's ease to be entertained a whole evening by two such young women;
sometimes with music and sometimes with conversation. I am sure Miss
Fairfax must have found the evening pleasant, Emma. You left nothing
undone. I was glad you made her play so much, for having no instrument
at her grandmother's, it must have been a real indulgence."

"I am happy you approved," said Emma, smiling; "but I hope I am not
often deficient in what is due to guests at Hartfield."

"No, my dear," said her father instantly; "_that_ I am sure you are not.
There is nobody half so attentive and civil as you are. If any thing,
you are too attentive. The muffin last night--if it had been handed
round once, I think it would have been enough."

"No," said Mr. Knightley, nearly at the same time; "you are not often
deficient; not often deficient either in manner or comprehension. I
think you understand me, therefore."

An arch look expressed--"I understand you well enough;" but she said
only, "Miss Fairfax is reserved."

"I always told you she was--a little; but you will soon overcome all
that part of her reserve which ought to be overcome, all that has its
foundation in diffidence. What arises from discretion must be honoured."

"You think her diffident. I do not see it."

"My dear Emma," said he, moving from his chair into one close by her,
"you are not going to tell me, I hope, that you had not a pleasant
evening."

"Oh! no; I was pleased with my own perseverance in asking questions; and
amused to think how little information I obtained."

"I am disappointed," was his only answer.

"I hope every body had a pleasant evening," said Mr. Woodhouse, in his
quiet way. "I had. Once, I felt the fire rather too much; but then I
moved back my chair a little, a very little, and it did not disturb me.
Miss Bates was very chatty and good-humoured, as she always is, though
she speaks rather too quick. However, she is very agreeable, and Mrs.
Bates too, in a different way. I like old friends; and Miss Jane
Fairfax is a very pretty sort of young lady, a very pretty and a
very well-behaved young lady indeed. She must have found the evening
agreeable, Mr. Knightley, because she had Emma."

"True, sir; and Emma, because she had Miss Fairfax."

Emma saw his anxiety, and wishing to appease it, at least for the
present, said, and with a sincerity which no one could question--

"She is a sort of elegant creature that one cannot keep one's eyes from.
I am always watching her to admire; and I do pity her from my heart."

Mr. Knightley looked as if he were more gratified than he cared to
express; and before he could make any reply, Mr. Woodhouse, whose
thoughts were on the Bates's, said--

"It is a great pity that their circumstances should be so confined! a
great pity indeed! and I have often wished--but it is so little one can
venture to do--small, trifling presents, of any thing uncommon--Now we
have killed a porker, and Emma thinks of sending them a loin or a leg;
it is very small and delicate--Hartfield pork is not like any other
pork--but still it is pork--and, my dear Emma, unless one could be sure
of their making it into steaks, nicely fried, as ours are fried, without
the smallest grease, and not roast it, for no stomach can bear roast
pork--I think we had better send the leg--do not you think so, my dear?"

"My dear papa, I sent the whole hind-quarter. I knew you would wish it.
There will be the leg to be salted, you know, which is so very nice, and
the loin to be dressed directly in any manner they like."

"That's right, my dear, very right. I had not thought of it before, but
that is the best way. They must not over-salt the leg; and then, if it
is not over-salted, and if it is very thoroughly boiled, just as Serle
boils ours, and eaten very moderately of, with a boiled turnip, and a
little carrot or parsnip, I do not consider it unwholesome."

"Emma," said Mr. Knightley presently, "I have a piece of news for you.
You like news--and I heard an article in my way hither that I think will
interest you."

"News! Oh! yes, I always like news. What is it?--why do you smile
so?--where did you hear it?--at Randalls?"

He had time only to say,

"No, not at Randalls; I have not been near Randalls," when the door was
thrown open, and Miss Bates and Miss Fairfax walked into the room. Full
of thanks, and full of news, Miss Bates knew not which to give quickest.
Mr. Knightley soon saw that he had lost his moment, and that not another
syllable of communication could rest with him.

"Oh! my dear sir, how are you this morning? My dear Miss Woodhouse--I
come quite over-powered. Such a beautiful hind-quarter of pork! You
are too bountiful! Have you heard the news? Mr. Elton is going to be
married."

Emma had not had time even to think of Mr. Elton, and she was so
completely surprized that she could not avoid a little start, and a
little blush, at the sound.

"There is my news:--I thought it would interest you," said Mr.
Knightley, with a smile which implied a conviction of some part of what
had passed between them.

"But where could _you_ hear it?" cried Miss Bates. "Where could you
possibly hear it, Mr. Knightley? For it is not five minutes since I
received Mrs. Cole's note--no, it cannot be more than five--or at least
ten--for I had got my bonnet and spencer on, just ready to come out--I
was only gone down to speak to Patty again about the pork--Jane was
standing in the passage--were not you, Jane?--for my mother was so
afraid that we had not any salting-pan large enough. So I said I would
go down and see, and Jane said, 'Shall I go down instead? for I think
you have a little cold, and Patty has been washing the kitchen.'--'Oh!
my dear,' said I--well, and just then came the note. A Miss
Hawkins--that's all I know. A Miss Hawkins of Bath. But, Mr. Knightley,
how could you possibly have heard it? for the very moment Mr. Cole told
Mrs. Cole of it, she sat down and wrote to me. A Miss Hawkins--"

"I was with Mr. Cole on business an hour and a half ago. He had just
read Elton's letter as I was shewn in, and handed it to me directly."

"Well! that is quite--I suppose there never was a piece of news more
generally interesting. My dear sir, you really are too bountiful. My
mother desires her very best compliments and regards, and a thousand
thanks, and says you really quite oppress her."

"We consider our Hartfield pork," replied Mr. Woodhouse--"indeed it
certainly is, so very superior to all other pork, that Emma and I cannot
have a greater pleasure than--"

"Oh! my dear sir, as my mother says, our friends are only too good
to us. If ever there were people who, without having great wealth
themselves, had every thing they could wish for, I am sure it is us.
We may well say that 'our lot is cast in a goodly heritage.' Well, Mr.
Knightley, and so you actually saw the letter; well--"

"It was short--merely to announce--but cheerful, exulting, of course."--
Here was a sly glance at Emma. "He had been so fortunate as to--I forget
the precise words--one has no business to remember them. The information
was, as you state, that he was going to be married to a Miss Hawkins. By
his style, I should imagine it just settled."

"Mr. Elton going to be married!" said Emma, as soon as she could speak.
"He will have every body's wishes for his happiness."

"He is very young to settle," was Mr. Woodhouse's observation. "He had
better not be in a hurry. He seemed to me very well off as he was. We
were always glad to see him at Hartfield."

"A new neighbour for us all, Miss Woodhouse!" said Miss Bates, joyfully;
"my mother is so pleased!--she says she cannot bear to have the poor old
Vicarage without a mistress. This is great news, indeed. Jane, you have
never seen Mr. Elton!--no wonder that you have such a curiosity to see
him."

Jane's curiosity did not appear of that absorbing nature as wholly to
occupy her.

"No--I have never seen Mr. Elton," she replied, starting on this appeal;
"is he--is he a tall man?"

"Who shall answer that question?" cried Emma. "My father would say
'yes,' Mr. Knightley 'no;' and Miss Bates and I that he is just the
happy medium. When you have been here a little longer, Miss Fairfax,
you will understand that Mr. Elton is the standard of perfection in
Highbury, both in person and mind."

"Very true, Miss Woodhouse, so she will. He is the very best young
man--But, my dear Jane, if you remember, I told you yesterday he
was precisely the height of Mr. Perry. Miss Hawkins,--I dare say, an
excellent young woman. His extreme attention to my mother--wanting
her to sit in the vicarage pew, that she might hear the better, for my
mother is a little deaf, you know--it is not much, but she does not
hear quite quick. Jane says that Colonel Campbell is a little deaf. He
fancied bathing might be good for it--the warm bath--but she says it did
him no lasting benefit. Colonel Campbell, you know, is quite our angel.
And Mr. Dixon seems a very charming young man, quite worthy of him. It
is such a happiness when good people get together--and they always do.
Now, here will be Mr. Elton and Miss Hawkins; and there are the Coles,
such very good people; and the Perrys--I suppose there never was a
happier or a better couple than Mr. and Mrs. Perry. I say, sir," turning
to Mr. Woodhouse, "I think there are few places with such society as
Highbury. I always say, we are quite blessed in our neighbours.--My dear
sir, if there is one thing my mother loves better than another, it is
pork--a roast loin of pork--"

"As to who, or what Miss Hawkins is, or how long he has been acquainted
with her," said Emma, "nothing I suppose can be known. One feels that it
cannot be a very long acquaintance. He has been gone only four weeks."

Nobody had any information to give; and, after a few more wonderings,
Emma said,

"You are silent, Miss Fairfax--but I hope you mean to take an interest
in this news. You, who have been hearing and seeing so much of late
on these subjects, who must have been so deep in the business on Miss
Campbell's account--we shall not excuse your being indifferent about Mr.
Elton and Miss Hawkins."

"When I have seen Mr. Elton," replied Jane, "I dare say I shall be
interested--but I believe it requires _that_ with me. And as it is some
months since Miss Campbell married, the impression may be a little worn
off."

"Yes, he has been gone just four weeks, as you observe, Miss Woodhouse,"
said Miss Bates, "four weeks yesterday.--A Miss Hawkins!--Well, I had
always rather fancied it would be some young lady hereabouts; not that
I ever--Mrs. Cole once whispered to me--but I immediately said, 'No, Mr.
Elton is a most worthy young man--but'--In short, I do not think I am
particularly quick at those sort of discoveries. I do not pretend to it.
What is before me, I see. At the same time, nobody could wonder if
Mr. Elton should have aspired--Miss Woodhouse lets me chatter on, so
good-humouredly. She knows I would not offend for the world. How does
Miss Smith do? She seems quite recovered now. Have you heard from Mrs.
John Knightley lately? Oh! those dear little children. Jane, do you
know I always fancy Mr. Dixon like Mr. John Knightley. I mean in
person--tall, and with that sort of look--and not very talkative."

"Quite wrong, my dear aunt; there is no likeness at all."

"Very odd! but one never does form a just idea of any body beforehand.
One takes up a notion, and runs away with it. Mr. Dixon, you say, is
not, strictly speaking, handsome?"

"Handsome! Oh! no--far from it--certainly plain. I told you he was
plain."

"My dear, you said that Miss Campbell would not allow him to be plain,
and that you yourself--"

"Oh! as for me, my judgment is worth nothing. Where I have a regard,
I always think a person well-looking. But I gave what I believed the
general opinion, when I called him plain."

"Well, my dear Jane, I believe we must be running away. The weather does
not look well, and grandmama will be uneasy. You are too obliging, my
dear Miss Woodhouse; but we really must take leave. This has been a most
agreeable piece of news indeed. I shall just go round by Mrs. Cole's;
but I shall not stop three minutes: and, Jane, you had better go home
directly--I would not have you out in a shower!--We think she is the
better for Highbury already. Thank you, we do indeed. I shall not
attempt calling on Mrs. Goddard, for I really do not think she cares for
any thing but _boiled_ pork: when we dress the leg it will be another
thing. Good morning to you, my dear sir. Oh! Mr. Knightley is coming
too. Well, that is so very!--I am sure if Jane is tired, you will be
so kind as to give her your arm.--Mr. Elton, and Miss Hawkins!--Good
morning to you."

Emma, alone with her father, had half her attention wanted by him while
he lamented that young people would be in such a hurry to marry--and to
marry strangers too--and the other half she could give to her own view
of the subject. It was to herself an amusing and a very welcome piece
of news, as proving that Mr. Elton could not have suffered long; but she
was sorry for Harriet: Harriet must feel it--and all that she could hope
was, by giving the first information herself, to save her from hearing
it abruptly from others. It was now about the time that she was likely
to call. If she were to meet Miss Bates in her way!--and upon its
beginning to rain, Emma was obliged to expect that the weather would
be detaining her at Mrs. Goddard's, and that the intelligence would
undoubtedly rush upon her without preparation.

The shower was heavy, but short; and it had not been over five minutes,
when in came Harriet, with just the heated, agitated look which
hurrying thither with a full heart was likely to give; and the "Oh! Miss
Woodhouse, what do you think has happened!" which instantly burst forth,
had all the evidence of corresponding perturbation. As the blow was
given, Emma felt that she could not now shew greater kindness than in
listening; and Harriet, unchecked, ran eagerly through what she had to
tell. "She had set out from Mrs. Goddard's half an hour ago--she had
been afraid it would rain--she had been afraid it would pour down
every moment--but she thought she might get to Hartfield first--she
had hurried on as fast as possible; but then, as she was passing by the
house where a young woman was making up a gown for her, she thought she
would just step in and see how it went on; and though she did not seem
to stay half a moment there, soon after she came out it began to rain,
and she did not know what to do; so she ran on directly, as fast as
she could, and took shelter at Ford's."--Ford's was the principal
woollen-draper, linen-draper, and haberdasher's shop united; the shop
first in size and fashion in the place.--"And so, there she had
set, without an idea of any thing in the world, full ten minutes,
perhaps--when, all of a sudden, who should come in--to be sure it was
so very odd!--but they always dealt at Ford's--who should come in, but
Elizabeth Martin and her brother!--Dear Miss Woodhouse! only think. I
thought I should have fainted. I did not know what to do. I was sitting
near the door--Elizabeth saw me directly; but he did not; he was busy
with the umbrella. I am sure she saw me, but she looked away directly,
and took no notice; and they both went to quite the farther end of the
shop; and I kept sitting near the door!--Oh! dear; I was so miserable!
I am sure I must have been as white as my gown. I could not go away
you know, because of the rain; but I did so wish myself anywhere in the
world but there.--Oh! dear, Miss Woodhouse--well, at last, I fancy, he
looked round and saw me; for instead of going on with her buyings, they
began whispering to one another. I am sure they were talking of me; and
I could not help thinking that he was persuading her to speak to me--(do
you think he was, Miss Woodhouse?)--for presently she came forward--came
quite up to me, and asked me how I did, and seemed ready to shake hands,
if I would. She did not do any of it in the same way that she used; I
could see she was altered; but, however, she seemed to _try_ to be very
friendly, and we shook hands, and stood talking some time; but I know no
more what I said--I was in such a tremble!--I remember she said she
was sorry we never met now; which I thought almost too kind! Dear, Miss
Woodhouse, I was absolutely miserable! By that time, it was beginning to
hold up, and I was determined that nothing should stop me from getting
away--and then--only think!--I found he was coming up towards me
too--slowly you know, and as if he did not quite know what to do; and
so he came and spoke, and I answered--and I stood for a minute, feeling
dreadfully, you know, one can't tell how; and then I took courage, and
said it did not rain, and I must go; and so off I set; and I had not got
three yards from the door, when he came after me, only to say, if I was
going to Hartfield, he thought I had much better go round by Mr. Cole's
stables, for I should find the near way quite floated by this rain. Oh!
dear, I thought it would have been the death of me! So I said, I was
very much obliged to him: you know I could not do less; and then he went
back to Elizabeth, and I came round by the stables--I believe I did--but
I hardly knew where I was, or any thing about it. Oh! Miss Woodhouse,
I would rather done any thing than have it happen: and yet, you know,
there was a sort of satisfaction in seeing him behave so pleasantly and
so kindly. And Elizabeth, too. Oh! Miss Woodhouse, do talk to me and
make me comfortable again."

Very sincerely did Emma wish to do so; but it was not immediately in
her power. She was obliged to stop and think. She was not thoroughly
comfortable herself. The young man's conduct, and his sister's, seemed
the result of real feeling, and she could not but pity them. As Harriet
described it, there had been an interesting mixture of wounded affection
and genuine delicacy in their behaviour. But she had believed them to be
well-meaning, worthy people before; and what difference did this make
in the evils of the connexion? It was folly to be disturbed by it. Of
course, he must be sorry to lose her--they must be all sorry. Ambition,
as well as love, had probably been mortified. They might all have hoped
to rise by Harriet's acquaintance: and besides, what was the value of
Harriet's description?--So easily pleased--so little discerning;--what
signified her praise?

She exerted herself, and did try to make her comfortable, by considering
all that had passed as a mere trifle, and quite unworthy of being dwelt
on,

"It might be distressing, for the moment," said she; "but you seem to
have behaved extremely well; and it is over--and may never--can never,
as a first meeting, occur again, and therefore you need not think about
it."

Harriet said, "very true," and she "would not think about it;" but still
she talked of it--still she could talk of nothing else; and Emma, at
last, in order to put the Martins out of her head, was obliged to hurry
on the news, which she had meant to give with so much tender caution;
hardly knowing herself whether to rejoice or be angry, ashamed or only
amused, at such a state of mind in poor Harriet--such a conclusion of
Mr. Elton's importance with her!

Mr. Elton's rights, however, gradually revived. Though she did not feel
the first intelligence as she might have done the day before, or an hour
before, its interest soon increased; and before their first conversation
was over, she had talked herself into all the sensations of curiosity,
wonder and regret, pain and pleasure, as to this fortunate Miss Hawkins,
which could conduce to place the Martins under proper subordination in
her fancy.

Emma learned to be rather glad that there had been such a meeting. It
had been serviceable in deadening the first shock, without retaining any
influence to alarm. As Harriet now lived, the Martins could not get
at her, without seeking her, where hitherto they had wanted either the
courage or the condescension to seek her; for since her refusal of the
brother, the sisters never had been at Mrs. Goddard's; and a twelvemonth
might pass without their being thrown together again, with any
necessity, or even any power of speech.


CHAPTER IV


Human nature is so well disposed towards those who are in interesting
situations, that a young person, who either marries or dies, is sure of
being kindly spoken of.

A week had not passed since Miss Hawkins's name was first mentioned in
Highbury, before she was, by some means or other, discovered to have
every recommendation of person and mind; to be handsome, elegant, highly
accomplished, and perfectly amiable: and when Mr. Elton himself arrived
to triumph in his happy prospects, and circulate the fame of her merits,
there was very little more for him to do, than to tell her Christian
name, and say whose music she principally played.

Mr. Elton returned, a very happy man. He had gone away rejected and
mortified--disappointed in a very sanguine hope, after a series of what
appeared to him strong encouragement; and not only losing the right
lady, but finding himself debased to the level of a very wrong one. He
had gone away deeply offended--he came back engaged to another--and
to another as superior, of course, to the first, as under such
circumstances what is gained always is to what is lost. He came back gay
and self-satisfied, eager and busy, caring nothing for Miss Woodhouse,
and defying Miss Smith.

The charming Augusta Hawkins, in addition to all the usual advantages of
perfect beauty and merit, was in possession of an independent fortune,
of so many thousands as would always be called ten; a point of some
dignity, as well as some convenience: the story told well; he had not
thrown himself away--he had gained a woman of 10,000 l. or thereabouts;
and he had gained her with such delightful rapidity--the first hour of
introduction had been so very soon followed by distinguishing notice;
the history which he had to give Mrs. Cole of the rise and progress
of the affair was so glorious--the steps so quick, from the accidental
rencontre, to the dinner at Mr. Green's, and the party at Mrs.
Brown's--smiles and blushes rising in importance--with consciousness and
agitation richly scattered--the lady had been so easily impressed--so
sweetly disposed--had in short, to use a most intelligible phrase,
been so very ready to have him, that vanity and prudence were equally
contented.

He had caught both substance and shadow--both fortune and affection, and
was just the happy man he ought to be; talking only of himself and
his own concerns--expecting to be congratulated--ready to be laughed
at--and, with cordial, fearless smiles, now addressing all the young
ladies of the place, to whom, a few weeks ago, he would have been more
cautiously gallant.

The wedding was no distant event, as the parties had only themselves to
please, and nothing but the necessary preparations to wait for; and
when he set out for Bath again, there was a general expectation, which
a certain glance of Mrs. Cole's did not seem to contradict, that when he
next entered Highbury he would bring his bride.

During his present short stay, Emma had barely seen him; but just enough
to feel that the first meeting was over, and to give her the impression
of his not being improved by the mixture of pique and pretension, now
spread over his air. She was, in fact, beginning very much to wonder
that she had ever thought him pleasing at all; and his sight was so
inseparably connected with some very disagreeable feelings, that,
except in a moral light, as a penance, a lesson, a source of profitable
humiliation to her own mind, she would have been thankful to be assured
of never seeing him again. She wished him very well; but he gave
her pain, and his welfare twenty miles off would administer most
satisfaction.

The pain of his continued residence in Highbury, however, must
certainly be lessened by his marriage. Many vain solicitudes would be
prevented--many awkwardnesses smoothed by it. A _Mrs._ _Elton_ would
be an excuse for any change of intercourse; former intimacy might sink
without remark. It would be almost beginning their life of civility
again.

Of the lady, individually, Emma thought very little. She was good enough
for Mr. Elton, no doubt; accomplished enough for Highbury--handsome
enough--to look plain, probably, by Harriet's side. As to connexion,
there Emma was perfectly easy; persuaded, that after all his own vaunted
claims and disdain of Harriet, he had done nothing. On that article,
truth seemed attainable. _What_ she was, must be uncertain; but _who_
she was, might be found out; and setting aside the 10,000 l., it did not
appear that she was at all Harriet's superior. She brought no name, no
blood, no alliance. Miss Hawkins was the youngest of the two daughters
of a Bristol--merchant, of course, he must be called; but, as the whole
of the profits of his mercantile life appeared so very moderate, it
was not unfair to guess the dignity of his line of trade had been very
moderate also. Part of every winter she had been used to spend in Bath;
but Bristol was her home, the very heart of Bristol; for though the
father and mother had died some years ago, an uncle remained--in the law
line--nothing more distinctly honourable was hazarded of him, than
that he was in the law line; and with him the daughter had lived. Emma
guessed him to be the drudge of some attorney, and too stupid to rise.
And all the grandeur of the connexion seemed dependent on the elder
sister, who was _very_ _well_ _married_, to a gentleman in a _great_
_way_, near Bristol, who kept two carriages! That was the wind-up of the
history; that was the glory of Miss Hawkins.

Could she but have given Harriet her feelings about it all! She had
talked her into love; but, alas! she was not so easily to be talked out
of it. The charm of an object to occupy the many vacancies of Harriet's
mind was not to be talked away. He might be superseded by another; he
certainly would indeed; nothing could be clearer; even a Robert Martin
would have been sufficient; but nothing else, she feared, would cure
her. Harriet was one of those, who, having once begun, would be always
in love. And now, poor girl! she was considerably worse from this
reappearance of Mr. Elton. She was always having a glimpse of him
somewhere or other. Emma saw him only once; but two or three times every
day Harriet was sure _just_ to meet with him, or _just_ to miss him,
_just_ to hear his voice, or see his shoulder, _just_ to have something
occur to preserve him in her fancy, in all the favouring warmth of
surprize and conjecture. She was, moreover, perpetually hearing about
him; for, excepting when at Hartfield, she was always among those who
saw no fault in Mr. Elton, and found nothing so interesting as
the discussion of his concerns; and every report, therefore, every
guess--all that had already occurred, all that might occur in the
arrangement of his affairs, comprehending income, servants, and
furniture, was continually in agitation around her. Her regard was
receiving strength by invariable praise of him, and her regrets kept
alive, and feelings irritated by ceaseless repetitions of Miss
Hawkins's happiness, and continual observation of, how much he seemed
attached!--his air as he walked by the house--the very sitting of his
hat, being all in proof of how much he was in love!

Had it been allowable entertainment, had there been no pain to her
friend, or reproach to herself, in the waverings of Harriet's mind,
Emma would have been amused by its variations. Sometimes Mr. Elton
predominated, sometimes the Martins; and each was occasionally useful
as a check to the other. Mr. Elton's engagement had been the cure of
the agitation of meeting Mr. Martin. The unhappiness produced by the
knowledge of that engagement had been a little put aside by Elizabeth
Martin's calling at Mrs. Goddard's a few days afterwards. Harriet had
not been at home; but a note had been prepared and left for her, written
in the very style to touch; a small mixture of reproach, with a great
deal of kindness; and till Mr. Elton himself appeared, she had been much
occupied by it, continually pondering over what could be done in return,
and wishing to do more than she dared to confess. But Mr. Elton, in
person, had driven away all such cares. While he staid, the Martins were
forgotten; and on the very morning of his setting off for Bath again,
Emma, to dissipate some of the distress it occasioned, judged it best
for her to return Elizabeth Martin's visit.

How that visit was to be acknowledged--what would be necessary--and
what might be safest, had been a point of some doubtful consideration.
Absolute neglect of the mother and sisters, when invited to come, would
be ingratitude. It must not be: and yet the danger of a renewal of the
acquaintance--!

After much thinking, she could determine on nothing better, than
Harriet's returning the visit; but in a way that, if they had
understanding, should convince them that it was to be only a formal
acquaintance. She meant to take her in the carriage, leave her at the
Abbey Mill, while she drove a little farther, and call for her again
so soon, as to allow no time for insidious applications or dangerous
recurrences to the past, and give the most decided proof of what degree
of intimacy was chosen for the future.

She could think of nothing better: and though there was something in it
which her own heart could not approve--something of ingratitude, merely
glossed over--it must be done, or what would become of Harriet?


CHAPTER V


Small heart had Harriet for visiting. Only half an hour before her
friend called for her at Mrs. Goddard's, her evil stars had led her
to the very spot where, at that moment, a trunk, directed to _The Rev.
Philip Elton, White-Hart, Bath_, was to be seen under the operation of
being lifted into the butcher's cart, which was to convey it to where
the coaches past; and every thing in this world, excepting that trunk
and the direction, was consequently a blank.

She went, however; and when they reached the farm, and she was to be
put down, at the end of the broad, neat gravel walk, which led between
espalier apple-trees to the front door, the sight of every thing which
had given her so much pleasure the autumn before, was beginning to
revive a little local agitation; and when they parted, Emma observed her
to be looking around with a sort of fearful curiosity, which determined
her not to allow the visit to exceed the proposed quarter of an hour.
She went on herself, to give that portion of time to an old servant who
was married, and settled in Donwell.

The quarter of an hour brought her punctually to the white gate again;
and Miss Smith receiving her summons, was with her without delay, and
unattended by any alarming young man. She came solitarily down the
gravel walk--a Miss Martin just appearing at the door, and parting with
her seemingly with ceremonious civility.

Harriet could not very soon give an intelligible account. She was
feeling too much; but at last Emma collected from her enough to
understand the sort of meeting, and the sort of pain it was creating.
She had seen only Mrs. Martin and the two girls. They had received her
doubtingly, if not coolly; and nothing beyond the merest commonplace had
been talked almost all the time--till just at last, when Mrs. Martin's
saying, all of a sudden, that she thought Miss Smith was grown, had
brought on a more interesting subject, and a warmer manner. In that very
room she had been measured last September, with her two friends. There
were the pencilled marks and memorandums on the wainscot by the window.
_He_ had done it. They all seemed to remember the day, the hour,
the party, the occasion--to feel the same consciousness, the same
regrets--to be ready to return to the same good understanding; and they
were just growing again like themselves, (Harriet, as Emma must suspect,
as ready as the best of them to be cordial and happy,) when the carriage
reappeared, and all was over. The style of the visit, and the shortness
of it, were then felt to be decisive. Fourteen minutes to be given
to those with whom she had thankfully passed six weeks not six months
ago!--Emma could not but picture it all, and feel how justly they might
resent, how naturally Harriet must suffer. It was a bad business. She
would have given a great deal, or endured a great deal, to have had
the Martins in a higher rank of life. They were so deserving, that a
_little_ higher should have been enough: but as it was, how could she
have done otherwise?--Impossible!--She could not repent. They must be
separated; but there was a great deal of pain in the process--so much
to herself at this time, that she soon felt the necessity of a little
consolation, and resolved on going home by way of Randalls to
procure it. Her mind was quite sick of Mr. Elton and the Martins. The
refreshment of Randalls was absolutely necessary.

It was a good scheme; but on driving to the door they heard that neither
"master nor mistress was at home;" they had both been out some time; the
man believed they were gone to Hartfield.

"This is too bad," cried Emma, as they turned away. "And now we shall
just miss them; too provoking!--I do not know when I have been so
disappointed." And she leaned back in the corner, to indulge her
murmurs, or to reason them away; probably a little of both--such being
the commonest process of a not ill-disposed mind. Presently the carriage
stopt; she looked up; it was stopt by Mr. and Mrs. Weston, who were
standing to speak to her. There was instant pleasure in the sight of
them, and still greater pleasure was conveyed in sound--for Mr. Weston
immediately accosted her with,

"How d'ye do?--how d'ye do?--We have been sitting with your father--glad
to see him so well. Frank comes to-morrow--I had a letter this
morning--we see him to-morrow by dinner-time to a certainty--he is at
Oxford to-day, and he comes for a whole fortnight; I knew it would be
so. If he had come at Christmas he could not have staid three days; I
was always glad he did not come at Christmas; now we are going to have
just the right weather for him, fine, dry, settled weather. We shall
enjoy him completely; every thing has turned out exactly as we could
wish."

There was no resisting such news, no possibility of avoiding the
influence of such a happy face as Mr. Weston's, confirmed as it all was
by the words and the countenance of his wife, fewer and quieter, but not
less to the purpose. To know that _she_ thought his coming certain was
enough to make Emma consider it so, and sincerely did she rejoice in
their joy. It was a most delightful reanimation of exhausted spirits.
The worn-out past was sunk in the freshness of what was coming; and in
the rapidity of half a moment's thought, she hoped Mr. Elton would now
be talked of no more.

Mr. Weston gave her the history of the engagements at Enscombe, which
allowed his son to answer for having an entire fortnight at his command,
as well as the route and the method of his journey; and she listened,
and smiled, and congratulated.

"I shall soon bring him over to Hartfield," said he, at the conclusion.

Emma could imagine she saw a touch of the arm at this speech, from his
wife.

"We had better move on, Mr. Weston," said she, "we are detaining the
girls."

"Well, well, I am ready;"--and turning again to Emma, "but you must
not be expecting such a _very_ fine young man; you have only
had _my_ account you know; I dare say he is really nothing
extraordinary:"--though his own sparkling eyes at the moment were
speaking a very different conviction.

Emma could look perfectly unconscious and innocent, and answer in a
manner that appropriated nothing.

"Think of me to-morrow, my dear Emma, about four o'clock," was Mrs.
Weston's parting injunction; spoken with some anxiety, and meant only
for her.

"Four o'clock!--depend upon it he will be here by three," was Mr.
Weston's quick amendment; and so ended a most satisfactory meeting.
Emma's spirits were mounted quite up to happiness; every thing wore
a different air; James and his horses seemed not half so sluggish as
before. When she looked at the hedges, she thought the elder at least
must soon be coming out; and when she turned round to Harriet, she saw
something like a look of spring, a tender smile even there.

"Will Mr. Frank Churchill pass through Bath as well as Oxford?"--was a
question, however, which did not augur much.

But neither geography nor tranquillity could come all at once, and Emma
was now in a humour to resolve that they should both come in time.

The morning of the interesting day arrived, and Mrs. Weston's faithful
pupil did not forget either at ten, or eleven, or twelve o'clock, that
she was to think of her at four.

"My dear, dear anxious friend,"--said she, in mental soliloquy, while
walking downstairs from her own room, "always overcareful for every
body's comfort but your own; I see you now in all your little fidgets,
going again and again into his room, to be sure that all is right."
The clock struck twelve as she passed through the hall. "'Tis twelve;
I shall not forget to think of you four hours hence; and by this
time to-morrow, perhaps, or a little later, I may be thinking of the
possibility of their all calling here. I am sure they will bring him
soon."

She opened the parlour door, and saw two gentlemen sitting with her
father--Mr. Weston and his son. They had been arrived only a few
minutes, and Mr. Weston had scarcely finished his explanation of Frank's
being a day before his time, and her father was yet in the midst of his
very civil welcome and congratulations, when she appeared, to have her
share of surprize, introduction, and pleasure.

The Frank Churchill so long talked of, so high in interest, was actually
before her--he was presented to her, and she did not think too much had
been said in his praise; he was a _very_ good looking young man; height,
air, address, all were unexceptionable, and his countenance had a great
deal of the spirit and liveliness of his father's; he looked quick and
sensible. She felt immediately that she should like him; and there was
a well-bred ease of manner, and a readiness to talk, which convinced her
that he came intending to be acquainted with her, and that acquainted
they soon must be.

He had reached Randalls the evening before. She was pleased with the
eagerness to arrive which had made him alter his plan, and travel
earlier, later, and quicker, that he might gain half a day.

"I told you yesterday," cried Mr. Weston with exultation, "I told you
all that he would be here before the time named. I remembered what I
used to do myself. One cannot creep upon a journey; one cannot help
getting on faster than one has planned; and the pleasure of coming in
upon one's friends before the look-out begins, is worth a great deal
more than any little exertion it needs."

"It is a great pleasure where one can indulge in it," said the young
man, "though there are not many houses that I should presume on so far;
but in coming _home_ I felt I might do any thing."

The word _home_ made his father look on him with fresh complacency.
Emma was directly sure that he knew how to make himself agreeable; the
conviction was strengthened by what followed. He was very much pleased
with Randalls, thought it a most admirably arranged house, would hardly
allow it even to be very small, admired the situation, the walk to
Highbury, Highbury itself, Hartfield still more, and professed himself
to have always felt the sort of interest in the country which none but
one's _own_ country gives, and the greatest curiosity to visit it. That
he should never have been able to indulge so amiable a feeling before,
passed suspiciously through Emma's brain; but still, if it were a
falsehood, it was a pleasant one, and pleasantly handled. His manner had
no air of study or exaggeration. He did really look and speak as if in a
state of no common enjoyment.

Their subjects in general were such as belong to an opening
acquaintance. On his side were the inquiries,--"Was she a
horsewoman?--Pleasant rides?--Pleasant walks?--Had they a large
neighbourhood?--Highbury, perhaps, afforded society enough?--There were
several very pretty houses in and about it.--Balls--had they balls?--Was
it a musical society?"

But when satisfied on all these points, and their acquaintance
proportionably advanced, he contrived to find an opportunity, while
their two fathers were engaged with each other, of introducing his
mother-in-law, and speaking of her with so much handsome praise, so much
warm admiration, so much gratitude for the happiness she secured to his
father, and her very kind reception of himself, as was an additional
proof of his knowing how to please--and of his certainly thinking it
worth while to try to please her. He did not advance a word of praise
beyond what she knew to be thoroughly deserved by Mrs. Weston; but,
undoubtedly he could know very little of the matter. He understood
what would be welcome; he could be sure of little else. "His father's
marriage," he said, "had been the wisest measure, every friend must
rejoice in it; and the family from whom he had received such a blessing
must be ever considered as having conferred the highest obligation on
him."

He got as near as he could to thanking her for Miss Taylor's merits,
without seeming quite to forget that in the common course of things it
was to be rather supposed that Miss Taylor had formed Miss Woodhouse's
character, than Miss Woodhouse Miss Taylor's. And at last, as if
resolved to qualify his opinion completely for travelling round to its
object, he wound it all up with astonishment at the youth and beauty of
her person.

"Elegant, agreeable manners, I was prepared for," said he; "but I
confess that, considering every thing, I had not expected more than a
very tolerably well-looking woman of a certain age; I did not know that
I was to find a pretty young woman in Mrs. Weston."

"You cannot see too much perfection in Mrs. Weston for my feelings,"
said Emma; "were you to guess her to be _eighteen_, I should listen with
pleasure; but _she_ would be ready to quarrel with you for using such
words. Don't let her imagine that you have spoken of her as a pretty
young woman."

"I hope I should know better," he replied; "no, depend upon it, (with a
gallant bow,) that in addressing Mrs. Weston I should understand whom
I might praise without any danger of being thought extravagant in my
terms."

Emma wondered whether the same suspicion of what might be expected from
their knowing each other, which had taken strong possession of her mind,
had ever crossed his; and whether his compliments were to be considered
as marks of acquiescence, or proofs of defiance. She must see more
of him to understand his ways; at present she only felt they were
agreeable.

She had no doubt of what Mr. Weston was often thinking about. His quick
eye she detected again and again glancing towards them with a happy
expression; and even, when he might have determined not to look, she was
confident that he was often listening.

Her own father's perfect exemption from any thought of the kind, the
entire deficiency in him of all such sort of penetration or suspicion,
was a most comfortable circumstance. Happily he was not farther from
approving matrimony than from foreseeing it.--Though always objecting
to every marriage that was arranged, he never suffered beforehand from
the apprehension of any; it seemed as if he could not think so ill of
any two persons' understanding as to suppose they meant to marry till it
were proved against them. She blessed the favouring blindness. He could
now, without the drawback of a single unpleasant surmise, without a
glance forward at any possible treachery in his guest, give way to all
his natural kind-hearted civility in solicitous inquiries after Mr.
Frank Churchill's accommodation on his journey, through the sad evils
of sleeping two nights on the road, and express very genuine unmixed
anxiety to know that he had certainly escaped catching cold--which,
however, he could not allow him to feel quite assured of himself till
after another night.

A reasonable visit paid, Mr. Weston began to move.--"He must be going.
He had business at the Crown about his hay, and a great many errands for
Mrs. Weston at Ford's, but he need not hurry any body else." His son,
too well bred to hear the hint, rose immediately also, saying,

"As you are going farther on business, sir, I will take the opportunity
of paying a visit, which must be paid some day or other, and therefore
may as well be paid now. I have the honour of being acquainted with
a neighbour of yours, (turning to Emma,) a lady residing in or near
Highbury; a family of the name of Fairfax. I shall have no difficulty,
I suppose, in finding the house; though Fairfax, I believe, is not
the proper name--I should rather say Barnes, or Bates. Do you know any
family of that name?"

"To be sure we do," cried his father; "Mrs. Bates--we passed her
house--I saw Miss Bates at the window. True, true, you are acquainted
with Miss Fairfax; I remember you knew her at Weymouth, and a fine girl
she is. Call upon her, by all means."

"There is no necessity for my calling this morning," said the young man;
"another day would do as well; but there was that degree of acquaintance
at Weymouth which--"

"Oh! go to-day, go to-day. Do not defer it. What is right to be done
cannot be done too soon. And, besides, I must give you a hint, Frank;
any want of attention to her _here_ should be carefully avoided. You saw
her with the Campbells, when she was the equal of every body she mixed
with, but here she is with a poor old grandmother, who has barely enough
to live on. If you do not call early it will be a slight."

The son looked convinced.

"I have heard her speak of the acquaintance," said Emma; "she is a very
elegant young woman."

He agreed to it, but with so quiet a "Yes," as inclined her almost to
doubt his real concurrence; and yet there must be a very distinct sort
of elegance for the fashionable world, if Jane Fairfax could be thought
only ordinarily gifted with it.

"If you were never particularly struck by her manners before," said she,
"I think you will to-day. You will see her to advantage; see her and
hear her--no, I am afraid you will not hear her at all, for she has an
aunt who never holds her tongue."

"You are acquainted with Miss Jane Fairfax, sir, are you?" said Mr.
Woodhouse, always the last to make his way in conversation; "then give
me leave to assure you that you will find her a very agreeable young
lady. She is staying here on a visit to her grandmama and aunt, very
worthy people; I have known them all my life. They will be extremely
glad to see you, I am sure; and one of my servants shall go with you to
shew you the way."

"My dear sir, upon no account in the world; my father can direct me."

"But your father is not going so far; he is only going to the Crown,
quite on the other side of the street, and there are a great many
houses; you might be very much at a loss, and it is a very dirty walk,
unless you keep on the footpath; but my coachman can tell you where you
had best cross the street."

Mr. Frank Churchill still declined it, looking as serious as he could,
and his father gave his hearty support by calling out, "My good friend,
this is quite unnecessary; Frank knows a puddle of water when he sees
it, and as to Mrs. Bates's, he may get there from the Crown in a hop,
step, and jump."

They were permitted to go alone; and with a cordial nod from one, and a
graceful bow from the other, the two gentlemen took leave. Emma remained
very well pleased with this beginning of the acquaintance, and could now
engage to think of them all at Randalls any hour of the day, with full
confidence in their comfort.


CHAPTER VI


The next morning brought Mr. Frank Churchill again. He came with Mrs.
Weston, to whom and to Highbury he seemed to take very cordially. He had
been sitting with her, it appeared, most companionably at home, till
her usual hour of exercise; and on being desired to chuse their walk,
immediately fixed on Highbury.--"He did not doubt there being very
pleasant walks in every direction, but if left to him, he should always
chuse the same. Highbury, that airy, cheerful, happy-looking Highbury,
would be his constant attraction."--Highbury, with Mrs. Weston, stood
for Hartfield; and she trusted to its bearing the same construction with
him. They walked thither directly.

Emma had hardly expected them: for Mr. Weston, who had called in for
half a minute, in order to hear that his son was very handsome, knew
nothing of their plans; and it was an agreeable surprize to her,
therefore, to perceive them walking up to the house together, arm in
arm. She was wanting to see him again, and especially to see him in
company with Mrs. Weston, upon his behaviour to whom her opinion of him
was to depend. If he were deficient there, nothing should make amends
for it. But on seeing them together, she became perfectly satisfied. It
was not merely in fine words or hyperbolical compliment that he paid his
duty; nothing could be more proper or pleasing than his whole manner to
her--nothing could more agreeably denote his wish of considering her as
a friend and securing her affection. And there was time enough for Emma
to form a reasonable judgment, as their visit included all the rest of
the morning. They were all three walking about together for an hour
or two--first round the shrubberies of Hartfield, and afterwards
in Highbury. He was delighted with every thing; admired Hartfield
sufficiently for Mr. Woodhouse's ear; and when their going farther was
resolved on, confessed his wish to be made acquainted with the whole
village, and found matter of commendation and interest much oftener than
Emma could have supposed.

Some of the objects of his curiosity spoke very amiable feelings. He
begged to be shewn the house which his father had lived in so long, and
which had been the home of his father's father; and on recollecting that
an old woman who had nursed him was still living, walked in quest of
her cottage from one end of the street to the other; and though in
some points of pursuit or observation there was no positive merit, they
shewed, altogether, a good-will towards Highbury in general, which must
be very like a merit to those he was with.

Emma watched and decided, that with such feelings as were now shewn, it
could not be fairly supposed that he had been ever voluntarily absenting
himself; that he had not been acting a part, or making a parade of
insincere professions; and that Mr. Knightley certainly had not done him
justice.

Their first pause was at the Crown Inn, an inconsiderable house, though
the principal one of the sort, where a couple of pair of post-horses
were kept, more for the convenience of the neighbourhood than from any
run on the road; and his companions had not expected to be detained by
any interest excited there; but in passing it they gave the history of
the large room visibly added; it had been built many years ago for
a ball-room, and while the neighbourhood had been in a particularly
populous, dancing state, had been occasionally used as such;--but such
brilliant days had long passed away, and now the highest purpose for
which it was ever wanted was to accommodate a whist club established
among the gentlemen and half-gentlemen of the place. He was immediately
interested. Its character as a ball-room caught him; and instead of
passing on, he stopt for several minutes at the two superior sashed
windows which were open, to look in and contemplate its capabilities,
and lament that its original purpose should have ceased. He saw no fault
in the room, he would acknowledge none which they suggested. No, it
was long enough, broad enough, handsome enough. It would hold the
very number for comfort. They ought to have balls there at least every
fortnight through the winter. Why had not Miss Woodhouse revived
the former good old days of the room?--She who could do any thing in
Highbury! The want of proper families in the place, and the conviction
that none beyond the place and its immediate environs could be tempted
to attend, were mentioned; but he was not satisfied. He could not be
persuaded that so many good-looking houses as he saw around him, could
not furnish numbers enough for such a meeting; and even when particulars
were given and families described, he was still unwilling to admit that
the inconvenience of such a mixture would be any thing, or that there
would be the smallest difficulty in every body's returning into their
proper place the next morning. He argued like a young man very much bent
on dancing; and Emma was rather surprized to see the constitution of
the Weston prevail so decidedly against the habits of the Churchills.
He seemed to have all the life and spirit, cheerful feelings, and social
inclinations of his father, and nothing of the pride or reserve of
Enscombe. Of pride, indeed, there was, perhaps, scarcely enough; his
indifference to a confusion of rank, bordered too much on inelegance of
mind. He could be no judge, however, of the evil he was holding cheap.
It was but an effusion of lively spirits.

At last he was persuaded to move on from the front of the Crown;
and being now almost facing the house where the Bateses lodged, Emma
recollected his intended visit the day before, and asked him if he had
paid it.

"Yes, oh! yes"--he replied; "I was just going to mention it. A very
successful visit:--I saw all the three ladies; and felt very much
obliged to you for your preparatory hint. If the talking aunt had taken
me quite by surprize, it must have been the death of me. As it was, I
was only betrayed into paying a most unreasonable visit. Ten minutes
would have been all that was necessary, perhaps all that was proper; and
I had told my father I should certainly be at home before him--but there
was no getting away, no pause; and, to my utter astonishment, I found,
when he (finding me nowhere else) joined me there at last, that I had
been actually sitting with them very nearly three-quarters of an hour.
The good lady had not given me the possibility of escape before."

"And how did you think Miss Fairfax looking?"

"Ill, very ill--that is, if a young lady can ever be allowed to look
ill. But the expression is hardly admissible, Mrs. Weston, is it? Ladies
can never look ill. And, seriously, Miss Fairfax is naturally so
pale, as almost always to give the appearance of ill health.--A most
deplorable want of complexion."

Emma would not agree to this, and began a warm defence of Miss Fairfax's
complexion. "It was certainly never brilliant, but she would not
allow it to have a sickly hue in general; and there was a softness and
delicacy in her skin which gave peculiar elegance to the character of
her face." He listened with all due deference; acknowledged that he had
heard many people say the same--but yet he must confess, that to him
nothing could make amends for the want of the fine glow of health. Where
features were indifferent, a fine complexion gave beauty to them all;
and where they were good, the effect was--fortunately he need not
attempt to describe what the effect was.

"Well," said Emma, "there is no disputing about taste.--At least you
admire her except her complexion."

He shook his head and laughed.--"I cannot separate Miss Fairfax and her
complexion."

"Did you see her often at Weymouth? Were you often in the same society?"

At this moment they were approaching Ford's, and he hastily exclaimed,
"Ha! this must be the very shop that every body attends every day of
their lives, as my father informs me. He comes to Highbury himself, he
says, six days out of the seven, and has always business at Ford's.
If it be not inconvenient to you, pray let us go in, that I may prove
myself to belong to the place, to be a true citizen of Highbury. I must
buy something at Ford's. It will be taking out my freedom.--I dare say
they sell gloves."

"Oh! yes, gloves and every thing. I do admire your patriotism. You will
be adored in Highbury. You were very popular before you came, because
you were Mr. Weston's son--but lay out half a guinea at Ford's, and your
popularity will stand upon your own virtues."

They went in; and while the sleek, well-tied parcels of "Men's Beavers"
and "York Tan" were bringing down and displaying on the counter, he
said--"But I beg your pardon, Miss Woodhouse, you were speaking to me,
you were saying something at the very moment of this burst of my _amor_
_patriae_. Do not let me lose it. I assure you the utmost stretch of
public fame would not make me amends for the loss of any happiness in
private life."

"I merely asked, whether you had known much of Miss Fairfax and her
party at Weymouth."

"And now that I understand your question, I must pronounce it to be a
very unfair one. It is always the lady's right to decide on the degree
of acquaintance. Miss Fairfax must already have given her account.--I
shall not commit myself by claiming more than she may chuse to allow."

"Upon my word! you answer as discreetly as she could do herself. But
her account of every thing leaves so much to be guessed, she is so very
reserved, so very unwilling to give the least information about any
body, that I really think you may say what you like of your acquaintance
with her."

"May I, indeed?--Then I will speak the truth, and nothing suits me so
well. I met her frequently at Weymouth. I had known the Campbells a
little in town; and at Weymouth we were very much in the same set.
Colonel Campbell is a very agreeable man, and Mrs. Campbell a friendly,
warm-hearted woman. I like them all."

"You know Miss Fairfax's situation in life, I conclude; what she is
destined to be?"

"Yes--(rather hesitatingly)--I believe I do."

"You get upon delicate subjects, Emma," said Mrs. Weston smiling;
"remember that I am here.--Mr. Frank Churchill hardly knows what to say
when you speak of Miss Fairfax's situation in life. I will move a little
farther off."

"I certainly do forget to think of _her_," said Emma, "as having ever
been any thing but my friend and my dearest friend."

He looked as if he fully understood and honoured such a sentiment.

When the gloves were bought, and they had quitted the shop again, "Did
you ever hear the young lady we were speaking of, play?" said Frank
Churchill.

"Ever hear her!" repeated Emma. "You forget how much she belongs to
Highbury. I have heard her every year of our lives since we both began.
She plays charmingly."

"You think so, do you?--I wanted the opinion of some one who
could really judge. She appeared to me to play well, that is, with
considerable taste, but I know nothing of the matter myself.--I am
excessively fond of music, but without the smallest skill or right
of judging of any body's performance.--I have been used to hear her's
admired; and I remember one proof of her being thought to play well:--a
man, a very musical man, and in love with another woman--engaged to
her--on the point of marriage--would yet never ask that other woman
to sit down to the instrument, if the lady in question could sit down
instead--never seemed to like to hear one if he could hear the other.
That, I thought, in a man of known musical talent, was some proof."

"Proof indeed!" said Emma, highly amused.--"Mr. Dixon is very musical,
is he? We shall know more about them all, in half an hour, from you,
than Miss Fairfax would have vouchsafed in half a year."

"Yes, Mr. Dixon and Miss Campbell were the persons; and I thought it a
very strong proof."

"Certainly--very strong it was; to own the truth, a great deal stronger
than, if _I_ had been Miss Campbell, would have been at all agreeable
to me. I could not excuse a man's having more music than love--more ear
than eye--a more acute sensibility to fine sounds than to my feelings.
How did Miss Campbell appear to like it?"

"It was her very particular friend, you know."

"Poor comfort!" said Emma, laughing. "One would rather have a stranger
preferred than one's very particular friend--with a stranger it might
not recur again--but the misery of having a very particular friend
always at hand, to do every thing better than one does oneself!--Poor
Mrs. Dixon! Well, I am glad she is gone to settle in Ireland."

"You are right. It was not very flattering to Miss Campbell; but she
really did not seem to feel it."

"So much the better--or so much the worse:--I do not know which. But
be it sweetness or be it stupidity in her--quickness of friendship, or
dulness of feeling--there was one person, I think, who must have felt
it: Miss Fairfax herself. She must have felt the improper and dangerous
distinction."

"As to that--I do not--"

"Oh! do not imagine that I expect an account of Miss Fairfax's
sensations from you, or from any body else. They are known to no human
being, I guess, but herself. But if she continued to play whenever she
was asked by Mr. Dixon, one may guess what one chuses."

"There appeared such a perfectly good understanding among them all--"
he began rather quickly, but checking himself, added, "however, it is
impossible for me to say on what terms they really were--how it might
all be behind the scenes. I can only say that there was smoothness
outwardly. But you, who have known Miss Fairfax from a child, must be
a better judge of her character, and of how she is likely to conduct
herself in critical situations, than I can be."

"I have known her from a child, undoubtedly; we have been children
and women together; and it is natural to suppose that we should be
intimate,--that we should have taken to each other whenever she visited
her friends. But we never did. I hardly know how it has happened; a
little, perhaps, from that wickedness on my side which was prone to take
disgust towards a girl so idolized and so cried up as she always was,
by her aunt and grandmother, and all their set. And then, her reserve--I
never could attach myself to any one so completely reserved."

"It is a most repulsive quality, indeed," said he. "Oftentimes very
convenient, no doubt, but never pleasing. There is safety in reserve,
but no attraction. One cannot love a reserved person."

"Not till the reserve ceases towards oneself; and then the attraction
may be the greater. But I must be more in want of a friend, or an
agreeable companion, than I have yet been, to take the trouble of
conquering any body's reserve to procure one. Intimacy between Miss
Fairfax and me is quite out of the question. I have no reason to think
ill of her--not the least--except that such extreme and perpetual
cautiousness of word and manner, such a dread of giving a distinct idea
about any body, is apt to suggest suspicions of there being something to
conceal."

He perfectly agreed with her: and after walking together so long, and
thinking so much alike, Emma felt herself so well acquainted with him,
that she could hardly believe it to be only their second meeting. He was
not exactly what she had expected; less of the man of the world in some
of his notions, less of the spoiled child of fortune, therefore better
than she had expected. His ideas seemed more moderate--his feelings
warmer. She was particularly struck by his manner of considering Mr.
Elton's house, which, as well as the church, he would go and look at,
and would not join them in finding much fault with. No, he could not
believe it a bad house; not such a house as a man was to be pitied for
having. If it were to be shared with the woman he loved, he could not
think any man to be pitied for having that house. There must be ample
room in it for every real comfort. The man must be a blockhead who
wanted more.

Mrs. Weston laughed, and said he did not know what he was talking about.
Used only to a large house himself, and without ever thinking how many
advantages and accommodations were attached to its size, he could be no
judge of the privations inevitably belonging to a small one. But Emma,
in her own mind, determined that he _did_ know what he was talking
about, and that he shewed a very amiable inclination to settle early in
life, and to marry, from worthy motives. He might not be aware of the
inroads on domestic peace to be occasioned by no housekeeper's room, or
a bad butler's pantry, but no doubt he did perfectly feel that Enscombe
could not make him happy, and that whenever he were attached, he would
willingly give up much of wealth to be allowed an early establishment.


CHAPTER VII


Emma's very good opinion of Frank Churchill was a little shaken the
following day, by hearing that he was gone off to London, merely to have
his hair cut. A sudden freak seemed to have seized him at breakfast, and
he had sent for a chaise and set off, intending to return to dinner,
but with no more important view that appeared than having his hair cut.
There was certainly no harm in his travelling sixteen miles twice over
on such an errand; but there was an air of foppery and nonsense in it
which she could not approve. It did not accord with the rationality of
plan, the moderation in expense, or even the unselfish warmth of heart,
which she had believed herself to discern in him yesterday. Vanity,
extravagance, love of change, restlessness of temper, which must be
doing something, good or bad; heedlessness as to the pleasure of his
father and Mrs. Weston, indifferent as to how his conduct might appear
in general; he became liable to all these charges. His father only
called him a coxcomb, and thought it a very good story; but that Mrs.
Weston did not like it, was clear enough, by her passing it over as
quickly as possible, and making no other comment than that "all young
people would have their little whims."

With the exception of this little blot, Emma found that his visit
hitherto had given her friend only good ideas of him. Mrs. Weston
was very ready to say how attentive and pleasant a companion he made
himself--how much she saw to like in his disposition altogether. He
appeared to have a very open temper--certainly a very cheerful and
lively one; she could observe nothing wrong in his notions, a great deal
decidedly right; he spoke of his uncle with warm regard, was fond of
talking of him--said he would be the best man in the world if he were
left to himself; and though there was no being attached to the aunt, he
acknowledged her kindness with gratitude, and seemed to mean always to
speak of her with respect. This was all very promising; and, but for
such an unfortunate fancy for having his hair cut, there was nothing to
denote him unworthy of the distinguished honour which her imagination
had given him; the honour, if not of being really in love with her,
of being at least very near it, and saved only by her own
indifference--(for still her resolution held of never marrying)--the
honour, in short, of being marked out for her by all their joint
acquaintance.

Mr. Weston, on his side, added a virtue to the account which must
have some weight. He gave her to understand that Frank admired her
extremely--thought her very beautiful and very charming; and with so
much to be said for him altogether, she found she must not judge him
harshly. As Mrs. Weston observed, "all young people would have their
little whims."

There was one person among his new acquaintance in Surry, not so
leniently disposed. In general he was judged, throughout the parishes of
Donwell and Highbury, with great candour; liberal allowances were made
for the little excesses of such a handsome young man--one who smiled so
often and bowed so well; but there was one spirit among them not to be
softened, from its power of censure, by bows or smiles--Mr. Knightley.
The circumstance was told him at Hartfield; for the moment, he was
silent; but Emma heard him almost immediately afterwards say to himself,
over a newspaper he held in his hand, "Hum! just the trifling, silly
fellow I took him for." She had half a mind to resent; but an instant's
observation convinced her that it was really said only to relieve his
own feelings, and not meant to provoke; and therefore she let it pass.

Although in one instance the bearers of not good tidings, Mr. and
Mrs. Weston's visit this morning was in another respect particularly
opportune. Something occurred while they were at Hartfield, to make Emma
want their advice; and, which was still more lucky, she wanted exactly
the advice they gave.

This was the occurrence:--The Coles had been settled some years in
Highbury, and were very good sort of people--friendly, liberal, and
unpretending; but, on the other hand, they were of low origin, in trade,
and only moderately genteel. On their first coming into the country,
they had lived in proportion to their income, quietly, keeping little
company, and that little unexpensively; but the last year or two had
brought them a considerable increase of means--the house in town had
yielded greater profits, and fortune in general had smiled on them. With
their wealth, their views increased; their want of a larger house, their
inclination for more company. They added to their house, to their number
of servants, to their expenses of every sort; and by this time were,
in fortune and style of living, second only to the family at Hartfield.
Their love of society, and their new dining-room, prepared every body
for their keeping dinner-company; and a few parties, chiefly among the
single men, had already taken place. The regular and best families Emma
could hardly suppose they would presume to invite--neither Donwell, nor
Hartfield, nor Randalls. Nothing should tempt _her_ to go, if they did;
and she regretted that her father's known habits would be giving
her refusal less meaning than she could wish. The Coles were very
respectable in their way, but they ought to be taught that it was not
for them to arrange the terms on which the superior families would visit
them. This lesson, she very much feared, they would receive only from
herself; she had little hope of Mr. Knightley, none of Mr. Weston.

But she had made up her mind how to meet this presumption so many weeks
before it appeared, that when the insult came at last, it found her
very differently affected. Donwell and Randalls had received their
invitation, and none had come for her father and herself; and Mrs.
Weston's accounting for it with "I suppose they will not take the
liberty with you; they know you do not dine out," was not quite
sufficient. She felt that she should like to have had the power of
refusal; and afterwards, as the idea of the party to be assembled there,
consisting precisely of those whose society was dearest to her, occurred
again and again, she did not know that she might not have been tempted
to accept. Harriet was to be there in the evening, and the Bateses. They
had been speaking of it as they walked about Highbury the day before,
and Frank Churchill had most earnestly lamented her absence. Might
not the evening end in a dance? had been a question of his. The bare
possibility of it acted as a farther irritation on her spirits; and
her being left in solitary grandeur, even supposing the omission to be
intended as a compliment, was but poor comfort.

It was the arrival of this very invitation while the Westons were at
Hartfield, which made their presence so acceptable; for though her first
remark, on reading it, was that "of course it must be declined," she so
very soon proceeded to ask them what they advised her to do, that their
advice for her going was most prompt and successful.

She owned that, considering every thing, she was not absolutely
without inclination for the party. The Coles expressed themselves so
properly--there was so much real attention in the manner of it--so much
consideration for her father. "They would have solicited the honour
earlier, but had been waiting the arrival of a folding-screen from
London, which they hoped might keep Mr. Woodhouse from any draught of
air, and therefore induce him the more readily to give them the honour
of his company." Upon the whole, she was very persuadable; and it being
briefly settled among themselves how it might be done without neglecting
his comfort--how certainly Mrs. Goddard, if not Mrs. Bates, might be
depended on for bearing him company--Mr. Woodhouse was to be talked
into an acquiescence of his daughter's going out to dinner on a day now
near at hand, and spending the whole evening away from him. As for _his_
going, Emma did not wish him to think it possible, the hours would be
too late, and the party too numerous. He was soon pretty well resigned.

"I am not fond of dinner-visiting," said he--"I never was. No more is
Emma. Late hours do not agree with us. I am sorry Mr. and Mrs. Cole
should have done it. I think it would be much better if they would come
in one afternoon next summer, and take their tea with us--take us
in their afternoon walk; which they might do, as our hours are so
reasonable, and yet get home without being out in the damp of the
evening. The dews of a summer evening are what I would not expose any
body to. However, as they are so very desirous to have dear Emma dine
with them, and as you will both be there, and Mr. Knightley too, to take
care of her, I cannot wish to prevent it, provided the weather be what
it ought, neither damp, nor cold, nor windy." Then turning to Mrs.
Weston, with a look of gentle reproach--"Ah! Miss Taylor, if you had not
married, you would have staid at home with me."

"Well, sir," cried Mr. Weston, "as I took Miss Taylor away, it is
incumbent on me to supply her place, if I can; and I will step to Mrs.
Goddard in a moment, if you wish it."

But the idea of any thing to be done in a _moment_, was increasing,
not lessening, Mr. Woodhouse's agitation. The ladies knew better how
to allay it. Mr. Weston must be quiet, and every thing deliberately
arranged.

With this treatment, Mr. Woodhouse was soon composed enough for talking
as usual. "He should be happy to see Mrs. Goddard. He had a great regard
for Mrs. Goddard; and Emma should write a line, and invite her. James
could take the note. But first of all, there must be an answer written
to Mrs. Cole."

"You will make my excuses, my dear, as civilly as possible. You will say
that I am quite an invalid, and go no where, and therefore must decline
their obliging invitation; beginning with my _compliments_, of course.
But you will do every thing right. I need not tell you what is to be
done. We must remember to let James know that the carriage will be
wanted on Tuesday. I shall have no fears for you with him. We have never
been there above once since the new approach was made; but still I have
no doubt that James will take you very safely. And when you get there,
you must tell him at what time you would have him come for you again;
and you had better name an early hour. You will not like staying late.
You will get very tired when tea is over."

"But you would not wish me to come away before I am tired, papa?"

"Oh! no, my love; but you will soon be tired. There will be a great many
people talking at once. You will not like the noise."

"But, my dear sir," cried Mr. Weston, "if Emma comes away early, it will
be breaking up the party."

"And no great harm if it does," said Mr. Woodhouse. "The sooner every
party breaks up, the better."

"But you do not consider how it may appear to the Coles. Emma's going
away directly after tea might be giving offence. They are good-natured
people, and think little of their own claims; but still they must
feel that any body's hurrying away is no great compliment; and Miss
Woodhouse's doing it would be more thought of than any other person's in
the room. You would not wish to disappoint and mortify the Coles, I am
sure, sir; friendly, good sort of people as ever lived, and who have
been your neighbours these _ten_ years."

"No, upon no account in the world, Mr. Weston; I am much obliged to
you for reminding me. I should be extremely sorry to be giving them any
pain. I know what worthy people they are. Perry tells me that Mr. Cole
never touches malt liquor. You would not think it to look at him, but
he is bilious--Mr. Cole is very bilious. No, I would not be the means
of giving them any pain. My dear Emma, we must consider this. I am sure,
rather than run the risk of hurting Mr. and Mrs. Cole, you would stay a
little longer than you might wish. You will not regard being tired. You
will be perfectly safe, you know, among your friends."

"Oh yes, papa. I have no fears at all for myself; and I should have no
scruples of staying as late as Mrs. Weston, but on your account. I am
only afraid of your sitting up for me. I am not afraid of your not being
exceedingly comfortable with Mrs. Goddard. She loves piquet, you
know; but when she is gone home, I am afraid you will be sitting up by
yourself, instead of going to bed at your usual time--and the idea of
that would entirely destroy my comfort. You must promise me not to sit
up."

He did, on the condition of some promises on her side: such as that,
if she came home cold, she would be sure to warm herself thoroughly; if
hungry, that she would take something to eat; that her own maid should
sit up for her; and that Serle and the butler should see that every
thing were safe in the house, as usual.


CHAPTER VIII


Frank Churchill came back again; and if he kept his father's dinner
waiting, it was not known at Hartfield; for Mrs. Weston was too anxious
for his being a favourite with Mr. Woodhouse, to betray any imperfection
which could be concealed.

He came back, had had his hair cut, and laughed at himself with a very
good grace, but without seeming really at all ashamed of what he had
done. He had no reason to wish his hair longer, to conceal any confusion
of face; no reason to wish the money unspent, to improve his spirits.
He was quite as undaunted and as lively as ever; and, after seeing him,
Emma thus moralised to herself:--

"I do not know whether it ought to be so, but certainly silly things
do cease to be silly if they are done by sensible people in an impudent
way. Wickedness is always wickedness, but folly is not always folly.--It
depends upon the character of those who handle it. Mr. Knightley, he is
_not_ a trifling, silly young man. If he were, he would have done this
differently. He would either have gloried in the achievement, or
been ashamed of it. There would have been either the ostentation of
a coxcomb, or the evasions of a mind too weak to defend its own
vanities.--No, I am perfectly sure that he is not trifling or silly."

With Tuesday came the agreeable prospect of seeing him again, and for
a longer time than hitherto; of judging of his general manners, and by
inference, of the meaning of his manners towards herself; of guessing
how soon it might be necessary for her to throw coldness into her air;
and of fancying what the observations of all those might be, who were
now seeing them together for the first time.

She meant to be very happy, in spite of the scene being laid at Mr.
Cole's; and without being able to forget that among the failings of Mr.
Elton, even in the days of his favour, none had disturbed her more than
his propensity to dine with Mr. Cole.

Her father's comfort was amply secured, Mrs. Bates as well as Mrs.
Goddard being able to come; and her last pleasing duty, before she left
the house, was to pay her respects to them as they sat together after
dinner; and while her father was fondly noticing the beauty of her
dress, to make the two ladies all the amends in her power, by helping
them to large slices of cake and full glasses of wine, for whatever
unwilling self-denial his care of their constitution might have obliged
them to practise during the meal.--She had provided a plentiful dinner
for them; she wished she could know that they had been allowed to eat
it.

She followed another carriage to Mr. Cole's door; and was pleased to see
that it was Mr. Knightley's; for Mr. Knightley keeping no horses,
having little spare money and a great deal of health, activity, and
independence, was too apt, in Emma's opinion, to get about as he could,
and not use his carriage so often as became the owner of Donwell Abbey.
She had an opportunity now of speaking her approbation while warm from
her heart, for he stopped to hand her out.

"This is coming as you should do," said she; "like a gentleman.--I am
quite glad to see you."

He thanked her, observing, "How lucky that we should arrive at the same
moment! for, if we had met first in the drawing-room, I doubt whether
you would have discerned me to be more of a gentleman than usual.--You
might not have distinguished how I came, by my look or manner."

"Yes I should, I am sure I should. There is always a look of
consciousness or bustle when people come in a way which they know to be
beneath them. You think you carry it off very well, I dare say, but
with you it is a sort of bravado, an air of affected unconcern; I always
observe it whenever I meet you under those circumstances. _Now_ you have
nothing to try for. You are not afraid of being supposed ashamed. You
are not striving to look taller than any body else. _Now_ I shall really
be very happy to walk into the same room with you."

"Nonsensical girl!" was his reply, but not at all in anger.

Emma had as much reason to be satisfied with the rest of the party as
with Mr. Knightley. She was received with a cordial respect which could
not but please, and given all the consequence she could wish for.
When the Westons arrived, the kindest looks of love, the strongest of
admiration were for her, from both husband and wife; the son approached
her with a cheerful eagerness which marked her as his peculiar object,
and at dinner she found him seated by her--and, as she firmly believed,
not without some dexterity on his side.

The party was rather large, as it included one other family, a proper
unobjectionable country family, whom the Coles had the advantage of
naming among their acquaintance, and the male part of Mr. Cox's family,
the lawyer of Highbury. The less worthy females were to come in the
evening, with Miss Bates, Miss Fairfax, and Miss Smith; but already,
at dinner, they were too numerous for any subject of conversation to be
general; and, while politics and Mr. Elton were talked over, Emma could
fairly surrender all her attention to the pleasantness of her neighbour.
The first remote sound to which she felt herself obliged to attend, was
the name of Jane Fairfax. Mrs. Cole seemed to be relating something of
her that was expected to be very interesting. She listened, and found
it well worth listening to. That very dear part of Emma, her fancy,
received an amusing supply. Mrs. Cole was telling that she had been
calling on Miss Bates, and as soon as she entered the room had
been struck by the sight of a pianoforte--a very elegant looking
instrument--not a grand, but a large-sized square pianoforte; and the
substance of the story, the end of all the dialogue which ensued of
surprize, and inquiry, and congratulations on her side, and explanations
on Miss Bates's, was, that this pianoforte had arrived from
Broadwood's the day before, to the great astonishment of both aunt and
niece--entirely unexpected; that at first, by Miss Bates's account,
Jane herself was quite at a loss, quite bewildered to think who could
possibly have ordered it--but now, they were both perfectly satisfied
that it could be from only one quarter;--of course it must be from
Colonel Campbell.

"One can suppose nothing else," added Mrs. Cole, "and I was only
surprized that there could ever have been a doubt. But Jane, it seems,
had a letter from them very lately, and not a word was said about it.
She knows their ways best; but I should not consider their silence as
any reason for their not meaning to make the present. They might chuse
to surprize her."

Mrs. Cole had many to agree with her; every body who spoke on the
subject was equally convinced that it must come from Colonel Campbell,
and equally rejoiced that such a present had been made; and there were
enough ready to speak to allow Emma to think her own way, and still
listen to Mrs. Cole.

"I declare, I do not know when I have heard any thing that has given me
more satisfaction!--It always has quite hurt me that Jane Fairfax, who
plays so delightfully, should not have an instrument. It seemed quite
a shame, especially considering how many houses there are where fine
instruments are absolutely thrown away. This is like giving ourselves
a slap, to be sure! and it was but yesterday I was telling Mr. Cole,
I really was ashamed to look at our new grand pianoforte in the
drawing-room, while I do not know one note from another, and our little
girls, who are but just beginning, perhaps may never make any thing of
it; and there is poor Jane Fairfax, who is mistress of music, has not
any thing of the nature of an instrument, not even the pitifullest old
spinet in the world, to amuse herself with.--I was saying this to
Mr. Cole but yesterday, and he quite agreed with me; only he is so
particularly fond of music that he could not help indulging himself
in the purchase, hoping that some of our good neighbours might be so
obliging occasionally to put it to a better use than we can; and that
really is the reason why the instrument was bought--or else I am sure
we ought to be ashamed of it.--We are in great hopes that Miss Woodhouse
may be prevailed with to try it this evening."

Miss Woodhouse made the proper acquiescence; and finding that nothing
more was to be entrapped from any communication of Mrs. Cole's, turned
to Frank Churchill.

"Why do you smile?" said she.

"Nay, why do you?"

"Me!--I suppose I smile for pleasure at Colonel Campbell's being so rich
and so liberal.--It is a handsome present."

"Very."

"I rather wonder that it was never made before."

"Perhaps Miss Fairfax has never been staying here so long before."

"Or that he did not give her the use of their own instrument--which must
now be shut up in London, untouched by any body."

"That is a grand pianoforte, and he might think it too large for Mrs.
Bates's house."

"You may _say_ what you chuse--but your countenance testifies that your
_thoughts_ on this subject are very much like mine."

"I do not know. I rather believe you are giving me more credit for
acuteness than I deserve. I smile because you smile, and shall probably
suspect whatever I find you suspect; but at present I do not see what
there is to question. If Colonel Campbell is not the person, who can
be?"

"What do you say to Mrs. Dixon?"

"Mrs. Dixon! very true indeed. I had not thought of Mrs. Dixon. She must
know as well as her father, how acceptable an instrument would be; and
perhaps the mode of it, the mystery, the surprize, is more like a young
woman's scheme than an elderly man's. It is Mrs. Dixon, I dare say. I
told you that your suspicions would guide mine."

"If so, you must extend your suspicions and comprehend _Mr_. Dixon in
them."

"Mr. Dixon.--Very well. Yes, I immediately perceive that it must be the
joint present of Mr. and Mrs. Dixon. We were speaking the other day, you
know, of his being so warm an admirer of her performance."

"Yes, and what you told me on that head, confirmed an idea which I had
entertained before.--I do not mean to reflect upon the good intentions
of either Mr. Dixon or Miss Fairfax, but I cannot help suspecting either
that, after making his proposals to her friend, he had the misfortune
to fall in love with _her_, or that he became conscious of a little
attachment on her side. One might guess twenty things without guessing
exactly the right; but I am sure there must be a particular cause for
her chusing to come to Highbury instead of going with the Campbells
to Ireland. Here, she must be leading a life of privation and penance;
there it would have been all enjoyment. As to the pretence of trying her
native air, I look upon that as a mere excuse.--In the summer it might
have passed; but what can any body's native air do for them in the
months of January, February, and March? Good fires and carriages would
be much more to the purpose in most cases of delicate health, and I dare
say in her's. I do not require you to adopt all my suspicions, though
you make so noble a profession of doing it, but I honestly tell you what
they are."

"And, upon my word, they have an air of great probability. Mr. Dixon's
preference of her music to her friend's, I can answer for being very
decided."

"And then, he saved her life. Did you ever hear of that?--A water
party; and by some accident she was falling overboard. He caught her."

"He did. I was there--one of the party."

"Were you really?--Well!--But you observed nothing of course, for it
seems to be a new idea to you.--If I had been there, I think I should
have made some discoveries."

"I dare say you would; but I, simple I, saw nothing but the fact, that
Miss Fairfax was nearly dashed from the vessel and that Mr. Dixon caught
her.--It was the work of a moment. And though the consequent shock and
alarm was very great and much more durable--indeed I believe it was
half an hour before any of us were comfortable again--yet that was too
general a sensation for any thing of peculiar anxiety to be
observable. I do not mean to say, however, that you might not have made
discoveries."

The conversation was here interrupted. They were called on to share
in the awkwardness of a rather long interval between the courses, and
obliged to be as formal and as orderly as the others; but when the table
was again safely covered, when every corner dish was placed exactly
right, and occupation and ease were generally restored, Emma said,

"The arrival of this pianoforte is decisive with me. I wanted to know
a little more, and this tells me quite enough. Depend upon it, we shall
soon hear that it is a present from Mr. and Mrs. Dixon."

"And if the Dixons should absolutely deny all knowledge of it we must
conclude it to come from the Campbells."

"No, I am sure it is not from the Campbells. Miss Fairfax knows it is
not from the Campbells, or they would have been guessed at first. She
would not have been puzzled, had she dared fix on them. I may not have
convinced you perhaps, but I am perfectly convinced myself that Mr.
Dixon is a principal in the business."

"Indeed you injure me if you suppose me unconvinced. Your reasonings
carry my judgment along with them entirely. At first, while I supposed
you satisfied that Colonel Campbell was the giver, I saw it only as
paternal kindness, and thought it the most natural thing in the world.
But when you mentioned Mrs. Dixon, I felt how much more probable that it
should be the tribute of warm female friendship. And now I can see it in
no other light than as an offering of love."

There was no occasion to press the matter farther. The conviction seemed
real; he looked as if he felt it. She said no more, other subjects
took their turn; and the rest of the dinner passed away; the dessert
succeeded, the children came in, and were talked to and admired amid the
usual rate of conversation; a few clever things said, a few downright
silly, but by much the larger proportion neither the one nor the
other--nothing worse than everyday remarks, dull repetitions, old news,
and heavy jokes.

The ladies had not been long in the drawing-room, before the other
ladies, in their different divisions, arrived. Emma watched the entree
of her own particular little friend; and if she could not exult in her
dignity and grace, she could not only love the blooming sweetness and
the artless manner, but could most heartily rejoice in that light,
cheerful, unsentimental disposition which allowed her so many
alleviations of pleasure, in the midst of the pangs of disappointed
affection. There she sat--and who would have guessed how many tears she
had been lately shedding? To be in company, nicely dressed herself and
seeing others nicely dressed, to sit and smile and look pretty, and say
nothing, was enough for the happiness of the present hour. Jane Fairfax
did look and move superior; but Emma suspected she might have been
glad to change feelings with Harriet, very glad to have purchased the
mortification of having loved--yes, of having loved even Mr. Elton in
vain--by the surrender of all the dangerous pleasure of knowing herself
beloved by the husband of her friend.

In so large a party it was not necessary that Emma should approach her.
She did not wish to speak of the pianoforte, she felt too much in the
secret herself, to think the appearance of curiosity or interest fair,
and therefore purposely kept at a distance; but by the others, the
subject was almost immediately introduced, and she saw the blush of
consciousness with which congratulations were received, the blush
of guilt which accompanied the name of "my excellent friend Colonel
Campbell."

Mrs. Weston, kind-hearted and musical, was particularly interested
by the circumstance, and Emma could not help being amused at her
perseverance in dwelling on the subject; and having so much to ask and
to say as to tone, touch, and pedal, totally unsuspicious of that wish
of saying as little about it as possible, which she plainly read in the
fair heroine's countenance.

They were soon joined by some of the gentlemen; and the very first
of the early was Frank Churchill. In he walked, the first and the
handsomest; and after paying his compliments en passant to Miss Bates
and her niece, made his way directly to the opposite side of the circle,
where sat Miss Woodhouse; and till he could find a seat by her, would
not sit at all. Emma divined what every body present must be thinking.
She was his object, and every body must perceive it. She introduced him
to her friend, Miss Smith, and, at convenient moments afterwards, heard
what each thought of the other. "He had never seen so lovely a face, and
was delighted with her naivete." And she, "Only to be sure it was paying
him too great a compliment, but she did think there were some looks a
little like Mr. Elton." Emma restrained her indignation, and only turned
from her in silence.

Smiles of intelligence passed between her and the gentleman on first
glancing towards Miss Fairfax; but it was most prudent to avoid speech.
He told her that he had been impatient to leave the dining-room--hated
sitting long--was always the first to move when he could--that his
father, Mr. Knightley, Mr. Cox, and Mr. Cole, were left very busy over
parish business--that as long as he had staid, however, it had been
pleasant enough, as he had found them in general a set of gentlemanlike,
sensible men; and spoke so handsomely of Highbury altogether--thought it
so abundant in agreeable families--that Emma began to feel she had been
used to despise the place rather too much. She questioned him as to the
society in Yorkshire--the extent of the neighbourhood about Enscombe,
and the sort; and could make out from his answers that, as far as
Enscombe was concerned, there was very little going on, that their
visitings were among a range of great families, none very near; and
that even when days were fixed, and invitations accepted, it was an even
chance that Mrs. Churchill were not in health and spirits for going;
that they made a point of visiting no fresh person; and that, though
he had his separate engagements, it was not without difficulty, without
considerable address _at_ _times_, that he could get away, or introduce
an acquaintance for a night.

She saw that Enscombe could not satisfy, and that Highbury, taken at
its best, might reasonably please a young man who had more retirement at
home than he liked. His importance at Enscombe was very evident. He did
not boast, but it naturally betrayed itself, that he had persuaded his
aunt where his uncle could do nothing, and on her laughing and noticing
it, he owned that he believed (excepting one or two points) he could
_with_ _time_ persuade her to any thing. One of those points on which
his influence failed, he then mentioned. He had wanted very much to
go abroad--had been very eager indeed to be allowed to travel--but she
would not hear of it. This had happened the year before. _Now_, he said,
he was beginning to have no longer the same wish.

The unpersuadable point, which he did not mention, Emma guessed to be
good behaviour to his father.

"I have made a most wretched discovery," said he, after a short pause.--
"I have been here a week to-morrow--half my time. I never knew days fly
so fast. A week to-morrow!--And I have hardly begun to enjoy myself.
But just got acquainted with Mrs. Weston, and others!--I hate the
recollection."

"Perhaps you may now begin to regret that you spent one whole day, out
of so few, in having your hair cut."

"No," said he, smiling, "that is no subject of regret at all. I have
no pleasure in seeing my friends, unless I can believe myself fit to be
seen."

The rest of the gentlemen being now in the room, Emma found herself
obliged to turn from him for a few minutes, and listen to Mr. Cole. When
Mr. Cole had moved away, and her attention could be restored as before,
she saw Frank Churchill looking intently across the room at Miss
Fairfax, who was sitting exactly opposite.

"What is the matter?" said she.

He started. "Thank you for rousing me," he replied. "I believe I have
been very rude; but really Miss Fairfax has done her hair in so odd a
way--so very odd a way--that I cannot keep my eyes from her. I never saw
any thing so outree!--Those curls!--This must be a fancy of her own. I
see nobody else looking like her!--I must go and ask her whether it
is an Irish fashion. Shall I?--Yes, I will--I declare I will--and you
shall see how she takes it;--whether she colours."

He was gone immediately; and Emma soon saw him standing before Miss
Fairfax, and talking to her; but as to its effect on the young lady,
as he had improvidently placed himself exactly between them, exactly in
front of Miss Fairfax, she could absolutely distinguish nothing.

Before he could return to his chair, it was taken by Mrs. Weston.

"This is the luxury of a large party," said she:--"one can get near
every body, and say every thing. My dear Emma, I am longing to talk
to you. I have been making discoveries and forming plans, just like
yourself, and I must tell them while the idea is fresh. Do you know how
Miss Bates and her niece came here?"

"How?--They were invited, were not they?"

"Oh! yes--but how they were conveyed hither?--the manner of their
coming?"

"They walked, I conclude. How else could they come?"

"Very true.--Well, a little while ago it occurred to me how very sad
it would be to have Jane Fairfax walking home again, late at night, and
cold as the nights are now. And as I looked at her, though I never saw
her appear to more advantage, it struck me that she was heated, and
would therefore be particularly liable to take cold. Poor girl! I could
not bear the idea of it; so, as soon as Mr. Weston came into the room,
and I could get at him, I spoke to him about the carriage. You may guess
how readily he came into my wishes; and having his approbation, I made
my way directly to Miss Bates, to assure her that the carriage would be
at her service before it took us home; for I thought it would be making
her comfortable at once. Good soul! she was as grateful as possible, you
may be sure. 'Nobody was ever so fortunate as herself!'--but with many,
many thanks--'there was no occasion to trouble us, for Mr. Knightley's
carriage had brought, and was to take them home again.' I was quite
surprized;--very glad, I am sure; but really quite surprized. Such a
[truncated: 482,946 more chars]
