# Supplementary material for: Probing the Topological Properties of Complex Networks Modeling Short Written Texts
Source: PLoS One. 2015 Feb 26;10(2):e0118394. doi: 10.1371/journal.pone.0118394 (PMC4342245; doi:10.1371/journal.pone.0118394)
Supplement: S1 Dataset — (ZIP) [file pone.0118394.s001.zip › livros/far_from_the_madding_crowd.txt]

When Farmer Oak smiled, the corners of his mouth spread till they
were within an unimportant distance of his ears, his eyes were
reduced to chinks, and diverging wrinkles appeared round them,
extending upon his countenance like the rays in a rudimentary sketch
of the rising sun.

His Christian name was Gabriel, and on working days he was a young
man of sound judgment, easy motions, proper dress, and general good
character.  On Sundays he was a man of misty views, rather given to
postponing, and hampered by his best clothes and umbrella: upon the
whole, one who felt himself to occupy morally that vast middle space
of Laodicean neutrality which lay between the Communion people of
the parish and the drunken section,--that is, he went to church, but
yawned privately by the time the congregation reached the Nicene
creed, and thought of what there would be for dinner when he meant to
be listening to the sermon. Or, to state his character as it stood
in the scale of public opinion, when his friends and critics were in
tantrums, he was considered rather a bad man; when they were pleased,
he was rather a good man; when they were neither, he was a man whose
moral colour was a kind of pepper-and-salt mixture.

Since he lived six times as many working-days as Sundays, Oak's
appearance in his old clothes was most peculiarly his own--the mental
picture formed by his neighbours in imagining him being always
dressed in that way.  He wore a low-crowned felt hat, spread out at
the base by tight jamming upon the head for security in high winds,
and a coat like Dr. Johnson's; his lower extremities being encased
in ordinary leather leggings and boots emphatically large, affording
to each foot a roomy apartment so constructed that any wearer might
stand in a river all day long and know nothing of damp--their maker
being a conscientious man who endeavoured to compensate for any
weakness in his cut by unstinted dimension and solidity.

Mr. Oak carried about him, by way of watch, what may be called a
small silver clock; in other words, it was a watch as to shape and
intention, and a small clock as to size. This instrument being
several years older than Oak's grandfather, had the peculiarity of
going either too fast or not at all.  The smaller of its hands, too,
occasionally slipped round on the pivot, and thus, though the minutes
were told with precision, nobody could be quite certain of the hour
they belonged to.  The stopping peculiarity of his watch Oak remedied
by thumps and shakes, and he escaped any evil consequences from the
other two defects by constant comparisons with and observations of
the sun and stars, and by pressing his face close to the glass of his
neighbours' windows, till he could discern the hour marked by the
green-faced timekeepers within.  It may be mentioned that Oak's fob
being difficult of access, by reason of its somewhat high situation
in the waistband of his trousers (which also lay at a remote height
under his waistcoat), the watch was as a necessity pulled out by
throwing the body to one side, compressing the mouth and face to a
mere mass of ruddy flesh on account of the exertion required, and
drawing up the watch by its chain, like a bucket from a well.

But some thoughtful persons, who had seen him walking across one
of his fields on a certain December morning--sunny and exceedingly
mild--might have regarded Gabriel Oak in other aspects than these.
In his face one might notice that many of the hues and curves of
youth had tarried on to manhood: there even remained in his remoter
crannies some relics of the boy.  His height and breadth would
have been sufficient to make his presence imposing, had they been
exhibited with due consideration.  But there is a way some men have,
rural and urban alike, for which the mind is more responsible than
flesh and sinew: it is a way of curtailing their dimensions by their
manner of showing them.  And from a quiet modesty that would have
become a vestal, which seemed continually to impress upon him that he
had no great claim on the world's room, Oak walked unassumingly and
with a faintly perceptible bend, yet distinct from a bowing of the
shoulders.  This may be said to be a defect in an individual if he
depends for his valuation more upon his appearance than upon his
capacity to wear well, which Oak did not.

He had just reached the time of life at which "young" is ceasing to
be the prefix of "man" in speaking of one.  He was at the brightest
period of masculine growth, for his intellect and his emotions were
clearly separated: he had passed the time during which the influence
of youth indiscriminately mingles them in the character of impulse,
and he had not yet arrived at the stage wherein they become united
again, in the character of prejudice, by the influence of a wife and
family.  In short, he was twenty-eight, and a bachelor.

The field he was in this morning sloped to a ridge called Norcombe
Hill.  Through a spur of this hill ran the highway between Emminster
and Chalk-Newton.  Casually glancing over the hedge, Oak saw coming
down the incline before him an ornamental spring waggon, painted
yellow and gaily marked, drawn by two horses, a waggoner walking
alongside bearing a whip perpendicularly.  The waggon was laden with
household goods and window plants, and on the apex of the whole sat
a woman, young and attractive.  Gabriel had not beheld the sight for
more than half a minute, when the vehicle was brought to a standstill
just beneath his eyes.

"The tailboard of the waggon is gone, Miss," said the waggoner.

"Then I heard it fall," said the girl, in a soft, though not
particularly low voice.  "I heard a noise I could not account for
when we were coming up the hill."

"I'll run back."

"Do," she answered.

The sensible horses stood--perfectly still, and the waggoner's steps
sank fainter and fainter in the distance.

The girl on the summit of the load sat motionless, surrounded by
tables and chairs with their legs upwards, backed by an oak settle,
and ornamented in front by pots of geraniums, myrtles, and cactuses,
together with a caged canary--all probably from the windows of the
house just vacated.  There was also a cat in a willow basket, from
the partly-opened lid of which she gazed with half-closed eyes, and
affectionately surveyed the small birds around.

The handsome girl waited for some time idly in her place, and the
only sound heard in the stillness was the hopping of the canary up
and down the perches of its prison.  Then she looked attentively
downwards.  It was not at the bird, nor at the cat; it was at an
oblong package tied in paper, and lying between them.  She turned her
head to learn if the waggoner were coming.  He was not yet in sight;
and her eyes crept back to the package, her thoughts seeming to run
upon what was inside it.  At length she drew the article into her
lap, and untied the paper covering; a small swing looking-glass was
disclosed, in which she proceeded to survey herself attentively.  She
parted her lips and smiled.

It was a fine morning, and the sun lighted up to a scarlet glow the
crimson jacket she wore, and painted a soft lustre upon her bright
face and dark hair.  The myrtles, geraniums, and cactuses packed
around her were fresh and green, and at such a leafless season they
invested the whole concern of horses, waggon, furniture, and girl
with a peculiar vernal charm.  What possessed her to indulge in
such a performance in the sight of the sparrows, blackbirds, and
unperceived farmer who were alone its spectators,--whether the smile
began as a factitious one, to test her capacity in that art,--nobody
knows; it ended certainly in a real smile.  She blushed at herself,
and seeing her reflection blush, blushed the more.

The change from the customary spot and necessary occasion of such an
act--from the dressing hour in a bedroom to a time of travelling out
of doors--lent to the idle deed a novelty it did not intrinsically
possess.  The picture was a delicate one.  Woman's prescriptive
infirmity had stalked into the sunlight, which had clothed it in the
freshness of an originality.  A cynical inference was irresistible by
Gabriel Oak as he regarded the scene, generous though he fain would
have been.  There was no necessity whatever for her looking in the
glass.  She did not adjust her hat, or pat her hair, or press a
dimple into shape, or do one thing to signify that any such intention
had been her motive in taking up the glass.  She simply observed
herself as a fair product of Nature in the feminine kind, her
thoughts seeming to glide into far-off though likely dramas in which
men would play a part--vistas of probable triumphs--the smiles being
of a phase suggesting that hearts were imagined as lost and won.
Still, this was but conjecture, and the whole series of actions was
so idly put forth as to make it rash to assert that intention had any
part in them at all.

The waggoner's steps were heard returning.  She put the glass in the
paper, and the whole again into its place.

When the waggon had passed on, Gabriel withdrew from his point of
espial, and descending into the road, followed the vehicle to the
turnpike-gate some way beyond the bottom of the hill, where the
object of his contemplation now halted for the payment of toll.
About twenty steps still remained between him and the gate, when he
heard a dispute.  It was a difference concerning twopence between the
persons with the waggon and the man at the toll-bar.

"Mis'ess's niece is upon the top of the things, and she says that's
enough that I've offered ye, you great miser, and she won't pay any
more."  These were the waggoner's words.

"Very well; then mis'ess's niece can't pass," said the turnpike-keeper,
closing the gate.

Oak looked from one to the other of the disputants, and fell into
a reverie.  There was something in the tone of twopence remarkably
insignificant.  Threepence had a definite value as money--it was an
appreciable infringement on a day's wages, and, as such, a higgling
matter; but twopence--"Here," he said, stepping forward and handing
twopence to the gatekeeper; "let the young woman pass."  He looked up
at her then; she heard his words, and looked down.

Gabriel's features adhered throughout their form so exactly to the
middle line between the beauty of St. John and the ugliness of Judas
Iscariot, as represented in a window of the church he attended, that
not a single lineament could be selected and called worthy either of
distinction or notoriety.  The red-jacketed and dark-haired maiden
seemed to think so too, for she carelessly glanced over him, and told
her man to drive on.  She might have looked her thanks to Gabriel on
a minute scale, but she did not speak them; more probably she felt
none, for in gaining her a passage he had lost her her point, and we
know how women take a favour of that kind.

The gatekeeper surveyed the retreating vehicle.  "That's a
handsome maid," he said to Oak.

"But she has her faults," said Gabriel.

"True, farmer."

"And the greatest of them is--well, what it is always."

"Beating people down? ay, 'tis so."

"O no."

"What, then?"

Gabriel, perhaps a little piqued by the comely traveller's
indifference, glanced back to where he had witnessed her performance
over the hedge, and said, "Vanity."


CHAPTER II


NIGHT--THE FLOCK--AN INTERIOR--ANOTHER INTERIOR


It was nearly midnight on the eve of St. Thomas's, the shortest day
in the year.  A desolating wind wandered from the north over the hill
whereon Oak had watched the yellow waggon and its occupant in the
sunshine of a few days earlier.

Norcombe Hill--not far from lonely Toller-Down--was one of the spots
which suggest to a passer-by that he is in the presence of a shape
approaching the indestructible as nearly as any to be found on
earth.  It was a featureless convexity of chalk and soil--an ordinary
specimen of those smoothly-outlined protuberances of the globe which
may remain undisturbed on some great day of confusion, when far
grander heights and dizzy granite precipices topple down.

The hill was covered on its northern side by an ancient and decaying
plantation of beeches, whose upper verge formed a line over the
crest, fringing its arched curve against the sky, like a mane.
To-night these trees sheltered the southern slope from the keenest
blasts, which smote the wood and floundered through it with a sound
as of grumbling, or gushed over its crowning boughs in a weakened
moan.  The dry leaves in the ditch simmered and boiled in the same
breezes, a tongue of air occasionally ferreting out a few, and
sending them spinning across the grass.  A group or two of the latest
in date amongst the dead multitude had remained till this very
mid-winter time on the twigs which bore them and in falling rattled
against the trunks with smart taps.

Between this half-wooded half-naked hill, and the vague still horizon
that its summit indistinctly commanded, was a mysterious sheet of
fathomless shade--the sounds from which suggested that what it
concealed bore some reduced resemblance to features here.  The thin
grasses, more or less coating the hill, were touched by the wind in
breezes of differing powers, and almost of differing natures--one
rubbing the blades heavily, another raking them piercingly, another
brushing them like a soft broom.  The instinctive act of humankind
was to stand and listen, and learn how the trees on the right and the
trees on the left wailed or chaunted to each other in the regular
antiphonies of a cathedral choir; how hedges and other shapes to
leeward then caught the note, lowering it to the tenderest sob; and
how the hurrying gust then plunged into the south, to be heard no
more.

The sky was clear--remarkably clear--and the twinkling of all the
stars seemed to be but throbs of one body, timed by a common pulse.
The North Star was directly in the wind's eye, and since evening the
Bear had swung round it outwardly to the east, till he was now at
a right angle with the meridian.  A difference of colour in the
stars--oftener read of than seen in England--was really perceptible
here.  The sovereign brilliancy of Sirius pierced the eye with a
steely glitter, the star called Capella was yellow, Aldebaran and
Betelgueux shone with a fiery red.

To persons standing alone on a hill during a clear midnight such as
this, the roll of the world eastward is almost a palpable movement.
The sensation may be caused by the panoramic glide of the stars past
earthly objects, which is perceptible in a few minutes of stillness,
or by the better outlook upon space that a hill affords, or by the
wind, or by the solitude; but whatever be its origin, the impression
of riding along is vivid and abiding.  The poetry of motion is a
phrase much in use, and to enjoy the epic form of that gratification
it is necessary to stand on a hill at a small hour of the night,
and, having first expanded with a sense of difference from the mass
of civilised mankind, who are dreamwrapt and disregardful of all
such proceedings at this time, long and quietly watch your stately
progress through the stars.  After such a nocturnal reconnoitre it is
hard to get back to earth, and to believe that the consciousness of
such majestic speeding is derived from a tiny human frame.

Suddenly an unexpected series of sounds began to be heard in this
place up against the sky.  They had a clearness which was to be found
nowhere in the wind, and a sequence which was to be found nowhere in
nature.  They were the notes of Farmer Oak's flute.

The tune was not floating unhindered into the open air: it seemed
muffled in some way, and was altogether too curtailed in power to
spread high or wide.  It came from the direction of a small dark
object under the plantation hedge--a shepherd's hut--now presenting
an outline to which an uninitiated person might have been puzzled
to attach either meaning or use.

The image as a whole was that of a small Noah's Ark on a small
Ararat, allowing the traditionary outlines and general form of
the Ark which are followed by toy-makers--and by these means are
established in men's imaginations among their firmest, because
earliest impressions--to pass as an approximate pattern.  The hut
stood on little wheels, which raised its floor about a foot from the
ground.  Such shepherds' huts are dragged into the fields when the
lambing season comes on, to shelter the shepherd in his enforced
nightly attendance.

It was only latterly that people had begun to call Gabriel "Farmer"
Oak.  During the twelvemonth preceding this time he had been enabled
by sustained efforts of industry and chronic good spirits to lease
the small sheep-farm of which Norcombe Hill was a portion, and stock
it with two hundred sheep.  Previously he had been a bailiff for a
short time, and earlier still a shepherd only, having from his
childhood assisted his father in tending the flocks of large
proprietors, till old Gabriel sank to rest.

This venture, unaided and alone, into the paths of farming as master
and not as man, with an advance of sheep not yet paid for, was a
critical juncture with Gabriel Oak, and he recognised his position
clearly.  The first movement in his new progress was the lambing of
his ewes, and sheep having been his speciality from his youth, he
wisely refrained from deputing the task of tending them at this
season to a hireling or a novice.

The wind continued to beat about the corners of the hut, but the
flute-playing ceased.  A rectangular space of light appeared in the
side of the hut, and in the opening the outline of Farmer Oak's
figure.  He carried a lantern in his hand, and closing the door
behind him, came forward and busied himself about this nook of the
field for nearly twenty minutes, the lantern light appearing and
disappearing here and there, and brightening him or darkening him
as he stood before or behind it.

Oak's motions, though they had a quiet-energy, were slow, and their
deliberateness accorded well with his occupation.  Fitness being the
basis of beauty, nobody could have denied that his steady swings and
turns in and about the flock had elements of grace.  Yet, although if
occasion demanded he could do or think a thing with as mercurial a
dash as can the men of towns who are more to the manner born, his
special power, morally, physically, and mentally, was static, owing
little or nothing to momentum as a rule.

A close examination of the ground hereabout, even by the wan
starlight only, revealed how a portion of what would have been
casually called a wild slope had been appropriated by Farmer Oak for
his great purpose this winter.  Detached hurdles thatched with straw
were stuck into the ground at various scattered points, amid and
under which the whitish forms of his meek ewes moved and rustled.
The ring of the sheep-bell, which had been silent during his absence,
recommenced, in tones that had more mellowness than clearness, owing
to an increasing growth of surrounding wool.  This continued till Oak
withdrew again from the flock.  He returned to the hut, bringing in
his arms a new-born lamb, consisting of four legs large enough for
a full-grown sheep, united by a seemingly inconsiderable membrane
about half the substance of the legs collectively, which constituted
the animal's entire body just at present.

The little speck of life he placed on a wisp of hay before the small
stove, where a can of milk was simmering.  Oak extinguished the
lantern by blowing into it and then pinching the snuff, the cot being
lighted by a candle suspended by a twisted wire.  A rather hard
couch, formed of a few corn sacks thrown carelessly down, covered
half the floor of this little habitation, and here the young man
stretched himself along, loosened his woollen cravat, and closed his
eyes.  In about the time a person unaccustomed to bodily labour would
have decided upon which side to lie, Farmer Oak was asleep.

The inside of the hut, as it now presented itself, was cosy and
alluring, and the scarlet handful of fire in addition to the candle,
reflecting its own genial colour upon whatever it could reach, flung
associations of enjoyment even over utensils and tools.  In the
corner stood the sheep-crook, and along a shelf at one side were
ranged bottles and canisters of the simple preparations pertaining to
ovine surgery and physic; spirits of wine, turpentine, tar, magnesia,
ginger, and castor-oil being the chief.  On a triangular shelf across
the corner stood bread, bacon, cheese, and a cup for ale or cider,
which was supplied from a flagon beneath.  Beside the provisions lay
the flute, whose notes had lately been called forth by the lonely
watcher to beguile a tedious hour.  The house was ventilated by two
round holes, like the lights of a ship's cabin, with wood slides.

The lamb, revived by the warmth began to bleat, and the sound entered
Gabriel's ears and brain with an instant meaning, as expected
sounds will.  Passing from the profoundest sleep to the most alert
wakefulness with the same ease that had accompanied the reverse
operation, he looked at his watch, found that the hour-hand had
shifted again, put on his hat, took the lamb in his arms, and carried
it into the darkness.  After placing the little creature with its
mother, he stood and carefully examined the sky, to ascertain the
time of night from the altitudes of the stars.

The Dog-star and Aldebaran, pointing to the restless Pleiades, were
half-way up the Southern sky, and between them hung Orion, which
gorgeous constellation never burnt more vividly than now, as it
soared forth above the rim of the landscape.  Castor and Pollux with
their quiet shine were almost on the meridian: the barren and gloomy
Square of Pegasus was creeping round to the north-west; far away
through the plantation Vega sparkled like a lamp suspended amid the
leafless trees, and Cassiopeia's chair stood daintily poised on the
uppermost boughs.

"One o'clock," said Gabriel.

Being a man not without a frequent consciousness that there was some
charm in this life he led, he stood still after looking at the sky
as a useful instrument, and regarded it in an appreciative spirit,
as a work of art superlatively beautiful.  For a moment he seemed
impressed with the speaking loneliness of the scene, or rather with
the complete abstraction from all its compass of the sights and
sounds of man.  Human shapes, interferences, troubles, and joys
were all as if they were not, and there seemed to be on the shaded
hemisphere of the globe no sentient being save himself; he could
fancy them all gone round to the sunny side.

Occupied thus, with eyes stretched afar, Oak gradually perceived
that what he had previously taken to be a star low down behind the
outskirts of the plantation was in reality no such thing.  It was an
artificial light, almost close at hand.

To find themselves utterly alone at night where company is desirable
and expected makes some people fearful; but a case more trying by
far to the nerves is to discover some mysterious companionship when
intuition, sensation, memory, analogy, testimony, probability,
induction--every kind of evidence in the logician's list--have united
to persuade consciousness that it is quite in isolation.

Farmer Oak went towards the plantation and pushed through its lower
boughs to the windy side.  A dim mass under the slope reminded him
that a shed occupied a place here, the site being a cutting into the
slope of the hill, so that at its back part the roof was almost level
with the ground.  In front it was formed of board nailed to posts and
covered with tar as a preservative.  Through crevices in the roof and
side spread streaks and dots of light, a combination of which made
the radiance that had attracted him.  Oak stepped up behind, where,
leaning down upon the roof and putting his eye close to a hole, he
could see into the interior clearly.

The place contained two women and two cows.  By the side of the
latter a steaming bran-mash stood in a bucket.  One of the women was
past middle age.  Her companion was apparently young and graceful;
he could form no decided opinion upon her looks, her position being
almost beneath his eye, so that he saw her in a bird's-eye view, as
Milton's Satan first saw Paradise.  She wore no bonnet or hat, but
had enveloped herself in a large cloak, which was carelessly flung
over her head as a covering.

"There, now we'll go home," said the elder of the two, resting her
knuckles upon her hips, and looking at their goings-on as a whole.
"I do hope Daisy will fetch round again now.  I have never been more
frightened in my life, but I don't mind breaking my rest if she
recovers."

The young woman, whose eyelids were apparently inclined to fall
together on the smallest provocation of silence, yawned without
parting her lips to any inconvenient extent, whereupon Gabriel caught
the infection and slightly yawned in sympathy.

"I wish we were rich enough to pay a man to do these things," she
said.

"As we are not, we must do them ourselves," said the other; "for you
must help me if you stay."

"Well, my hat is gone, however," continued the younger. "It went over
the hedge, I think.  The idea of such a slight wind catching it."

The cow standing erect was of the Devon breed, and was encased in a
tight warm hide of rich Indian red, as absolutely uniform from eyes
to tail as if the animal had been dipped in a dye of that colour, her
long back being mathematically level.  The other was spotted, grey
and white.  Beside her Oak now noticed a little calf about a day old,
looking idiotically at the two women, which showed that it had not
long been accustomed to the phenomenon of eyesight, and often turning
to the lantern, which it apparently mistook for the moon, inherited
instinct having as yet had little time for correction by experience.
Between the sheep and the cows Lucina had been busy on Norcombe Hill
lately.

"I think we had better send for some oatmeal," said the elder woman;
"there's no more bran."

"Yes, aunt; and I'll ride over for it as soon as it is light."

"But there's no side-saddle."

"I can ride on the other: trust me."

Oak, upon hearing these remarks, became more curious to observe her
features, but this prospect being denied him by the hooding effect of
the cloak, and by his aerial position, he felt himself drawing upon
his fancy for their details.  In making even horizontal and clear
inspections we colour and mould according to the wants within us
whatever our eyes bring in.  Had Gabriel been able from the first to
get a distinct view of her countenance, his estimate of it as very
handsome or slightly so would have been as his soul required a
divinity at the moment or was ready supplied with one.  Having for
some time known the want of a satisfactory form to fill an increasing
void within him, his position moreover affording the widest scope for
his fancy, he painted her a beauty.

By one of those whimsical coincidences in which Nature, like a busy
mother, seems to spare a moment from her unremitting labours to turn
and make her children smile, the girl now dropped the cloak, and
forth tumbled ropes of black hair over a red jacket.  Oak knew
her instantly as the heroine of the yellow waggon, myrtles, and
looking-glass: prosily, as the woman who owed him twopence.

They placed the calf beside its mother again, took up the lantern,
and went out, the light sinking down the hill till it was no more
than a nebula.  Gabriel Oak returned to his flock.


CHAPTER III


A GIRL ON HORSEBACK--CONVERSATION


The sluggish day began to break.  Even its position terrestrially is
one of the elements of a new interest, and for no particular reason
save that the incident of the night had occurred there Oak went again
into the plantation.  Lingering and musing here, he heard the steps of
a horse at the foot of the hill, and soon there appeared in view an
auburn pony with a girl on its back, ascending by the path leading
past the cattle-shed.  She was the young woman of the night before.
Gabriel instantly thought of the hat she had mentioned as having
lost in the wind; possibly she had come to look for it.  He hastily
scanned the ditch and after walking about ten yards along it found
the hat among the leaves.  Gabriel took it in his hand and returned
to his hut.  Here he ensconced himself, and peeped through the
loophole in the direction of the rider's approach.

She came up and looked around--then on the other side of the hedge.
Gabriel was about to advance and restore the missing article when
an unexpected performance induced him to suspend the action for
the present.  The path, after passing the cowshed, bisected the
plantation.  It was not a bridle-path--merely a pedestrian's track,
and the boughs spread horizontally at a height not greater than seven
feet above the ground, which made it impossible to ride erect beneath
them.  The girl, who wore no riding-habit, looked around for a
moment, as if to assure herself that all humanity was out of view,
then dexterously dropped backwards flat upon the pony's back, her
head over its tail, her feet against its shoulders, and her eyes to
the sky.  The rapidity of her glide into this position was that of
a kingfisher--its noiselessness that of a hawk.  Gabriel's eyes had
scarcely been able to follow her.  The tall lank pony seemed used to
such doings, and ambled along unconcerned.  Thus she passed under the
level boughs.

The performer seemed quite at home anywhere between a horse's head
and its tail, and the necessity for this abnormal attitude having
ceased with the passage of the plantation, she began to adopt
another, even more obviously convenient than the first.  She had
no side-saddle, and it was very apparent that a firm seat upon the
smooth leather beneath her was unattainable sideways.  Springing to
her accustomed perpendicular like a bowed sapling, and satisfying
herself that nobody was in sight, she seated herself in the manner
demanded by the saddle, though hardly expected of the woman, and
trotted off in the direction of Tewnell Mill.

Oak was amused, perhaps a little astonished, and hanging up the hat
in his hut, went again among his ewes.  An hour passed, the girl
returned, properly seated now, with a bag of bran in front of
her.  On nearing the cattle-shed she was met by a boy bringing a
milking-pail, who held the reins of the pony whilst she slid off.
The boy led away the horse, leaving the pail with the young woman.

Soon soft spirts alternating with loud spirts came in regular
succession from within the shed, the obvious sounds of a person
milking a cow.  Gabriel took the lost hat in his hand, and waited
beside the path she would follow in leaving the hill.

She came, the pail in one hand, hanging against her knee. The left
arm was extended as a balance, enough of it being shown bare to make
Oak wish that the event had happened in the summer, when the whole
would have been revealed.  There was a bright air and manner about
her now, by which she seemed to imply that the desirability of her
existence could not be questioned; and this rather saucy assumption
failed in being offensive because a beholder felt it to be, upon the
whole, true.  Like exceptional emphasis in the tone of a genius,
that which would have made mediocrity ridiculous was an addition to
recognised power.  It was with some surprise that she saw Gabriel's
face rising like the moon behind the hedge.

The adjustment of the farmer's hazy conceptions of her charms to the
portrait of herself she now presented him with was less a diminution
than a difference.  The starting-point selected by the judgment was
her height. She seemed tall, but the pail was a small one, and the
hedge diminutive; hence, making allowance for error by comparison
with these, she could have been not above the height to be chosen by
women as best.  All features of consequence were severe and regular.
It may have been observed by persons who go about the shires with
eyes for beauty, that in Englishwoman a classically-formed face is
seldom found to be united with a figure of the same pattern, the
highly-finished features being generally too large for the remainder
of the frame; that a graceful and proportionate figure of eight heads
usually goes off into random facial curves.  Without throwing a
Nymphean tissue over a milkmaid, let it be said that here criticism
checked itself as out of place, and looked at her proportions with a
long consciousness of pleasure.  From the contours of her figure in
its upper part, she must have had a beautiful neck and shoulders; but
since her infancy nobody had ever seen them.  Had she been put into
a low dress she would have run and thrust her head into a bush.  Yet
she was not a shy girl by any means; it was merely her instinct to
draw the line dividing the seen from the unseen higher than they do
it in towns.

That the girl's thoughts hovered about her face and form as soon as
she caught Oak's eyes conning the same page was natural, and almost
certain.  The self-consciousness shown would have been vanity if
a little more pronounced, dignity if a little less.  Rays of male
vision seem to have a tickling effect upon virgin faces in rural
districts; she brushed hers with her hand, as if Gabriel had been
irritating its pink surface by actual touch, and the free air of her
previous movements was reduced at the same time to a chastened phase
of itself.  Yet it was the man who blushed, the maid not at all.

"I found a hat," said Oak.

"It is mine," said she, and, from a sense of proportion, kept down to
a small smile an inclination to laugh distinctly: "it flew away last
night."

"One o'clock this morning?"

"Well--it was."  She was surprised.  "How did you know?" she said.

"I was here."

"You are Farmer Oak, are you not?"

"That or thereabouts.  I'm lately come to this place."

"A large farm?" she inquired, casting her eyes round, and swinging
back her hair, which was black in the shaded hollows of its mass; but
it being now an hour past sunrise the rays touched its prominent
curves with a colour of their own.

"No; not large.  About a hundred."  (In speaking of farms the word
"acres" is omitted by the natives, by analogy to such old expressions
as "a stag of ten.")

"I wanted my hat this morning," she went on.  "I had to ride to
Tewnell Mill."

"Yes you had."

"How do you know?"

"I saw you."

"Where?" she inquired, a misgiving bringing every muscle of her
lineaments and frame to a standstill.

"Here--going through the plantation, and all down the hill," said
Farmer Oak, with an aspect excessively knowing with regard to some
matter in his mind, as he gazed at a remote point in the direction
named, and then turned back to meet his colloquist's eyes.

A perception caused him to withdraw his own eyes from hers as
suddenly as if he had been caught in a theft.  Recollection of the
strange antics she had indulged in when passing through the trees was
succeeded in the girl by a nettled palpitation, and that by a hot
face.  It was a time to see a woman redden who was not given to
reddening as a rule; not a point in the milkmaid but was of the
deepest rose-colour.  From the Maiden's Blush, through all varieties
of the Provence down to the Crimson Tuscany, the countenance of Oak's
acquaintance quickly graduated; whereupon he, in considerateness,
turned away his head.

The sympathetic man still looked the other way, and wondered when she
would recover coolness sufficient to justify him in facing her again.
He heard what seemed to be the flitting of a dead leaf upon the
breeze, and looked.  She had gone away.

With an air between that of Tragedy and Comedy Gabriel returned to
his work.

Five mornings and evenings passed.  The young woman came regularly to
milk the healthy cow or to attend to the sick one, but never allowed
her vision to stray in the direction of Oak's person.  His want of
tact had deeply offended her--not by seeing what he could not help,
but by letting her know that he had seen it.  For, as without law
there is no sin, without eyes there is no indecorum; and she appeared
to feel that Gabriel's espial had made her an indecorous woman
without her own connivance.  It was food for great regret with him;
it was also a _contretemps_ which touched into life a latent heat he
had experienced in that direction.

The acquaintanceship might, however, have ended in a slow forgetting,
but for an incident which occurred at the end of the same week.  One
afternoon it began to freeze, and the frost increased with evening,
which drew on like a stealthy tightening of bonds.  It was a time
when in cottages the breath of the sleepers freezes to the sheets;
when round the drawing-room fire of a thick-walled mansion the
sitters' backs are cold, even whilst their faces are all aglow.  Many
a small bird went to bed supperless that night among the bare boughs.

As the milking-hour drew near, Oak kept his usual watch upon the
cowshed.  At last he felt cold, and shaking an extra quantity of
bedding round the yearling ewes he entered the hut and heaped more
fuel upon the stove.  The wind came in at the bottom of the door,
and to prevent it Oak laid a sack there and wheeled the cot round a
little more to the south.  Then the wind spouted in at a ventilating
hole--of which there was one on each side of the hut.

Gabriel had always known that when the fire was lighted and the door
closed one of these must be kept open--that chosen being always on
the side away from the wind.  Closing the slide to windward, he
turned to open the other; on second thoughts the farmer considered
that he would first sit down leaving both closed for a minute or two,
till the temperature of the hut was a little raised.  He sat down.

His head began to ache in an unwonted manner, and, fancying himself
weary by reason of the broken rests of the preceding nights, Oak
decided to get up, open the slide, and then allow himself to fall
asleep.  He fell asleep, however, without having performed the
necessary preliminary.

How long he remained unconscious Gabriel never knew.  During the
first stages of his return to perception peculiar deeds seemed to be
in course of enactment.  His dog was howling, his head was aching
fearfully--somebody was pulling him about, hands were loosening his
neckerchief.

On opening his eyes he found that evening had sunk to dusk in
a strange manner of unexpectedness.  The young girl with the
remarkably pleasant lips and white teeth was beside him.  More than
this--astonishingly more--his head was upon her lap, his face and
neck were disagreeably wet, and her fingers were unbuttoning his
collar.

"Whatever is the matter?" said Oak, vacantly.

She seemed to experience mirth, but of too insignificant a kind to
start enjoyment.

"Nothing now," she answered, "since you are not dead. It is a wonder
you were not suffocated in this hut of yours."

"Ah, the hut!" murmured Gabriel.  "I gave ten pounds for that hut.
But I'll sell it, and sit under thatched hurdles as they did in old
times, and curl up to sleep in a lock of straw!  It played me nearly
the same trick the other day!"  Gabriel, by way of emphasis, brought
down his fist upon the floor.

"It was not exactly the fault of the hut," she observed in a tone
which showed her to be that novelty among women--one who finished a
thought before beginning the sentence which was to convey it.  "You
should, I think, have considered, and not have been so foolish as to
leave the slides closed."

"Yes I suppose I should," said Oak, absently.  He was endeavouring to
catch and appreciate the sensation of being thus with her, his head
upon her dress, before the event passed on into the heap of bygone
things.  He wished she knew his impressions; but he would as soon
have thought of carrying an odour in a net as of attempting to convey
the intangibilities of his feeling in the coarse meshes of language.
So he remained silent.

She made him sit up, and then Oak began wiping his face and shaking
himself like a Samson.  "How can I thank 'ee?" he said at last,
gratefully, some of the natural rusty red having returned to his
face.

"Oh, never mind that," said the girl, smiling, and allowing her smile
to hold good for Gabriel's next remark, whatever that might prove to
be.

"How did you find me?"

"I heard your dog howling and scratching at the door of the hut when
I came to the milking (it was so lucky, Daisy's milking is almost
over for the season, and I shall not come here after this week or the
next).  The dog saw me, and jumped over to me, and laid hold of my
skirt.  I came across and looked round the hut the very first thing
to see if the slides were closed.  My uncle has a hut like this one,
and I have heard him tell his shepherd not to go to sleep without
leaving a slide open.  I opened the door, and there you were like
dead.  I threw the milk over you, as there was no water, forgetting
it was warm, and no use."

"I wonder if I should have died?" Gabriel said, in a low voice, which
was rather meant to travel back to himself than to her.

"Oh no!" the girl replied.  She seemed to prefer a less tragic
probability; to have saved a man from death involved talk that should
harmonise with the dignity of such a deed--and she shunned it.

"I believe you saved my life, Miss--I don't know your name.  I know
your aunt's, but not yours."

"I would just as soon not tell it--rather not.  There is no reason
either why I should, as you probably will never have much to do with
me."

"Still, I should like to know."

"You can inquire at my aunt's--she will tell you."

"My name is Gabriel Oak."

"And mine isn't.  You seem fond of yours in speaking it so
decisively, Gabriel Oak."

"You see, it is the only one I shall ever have, and I must make the
most of it."

"I always think mine sounds odd and disagreeable."

"I should think you might soon get a new one."

"Mercy!--how many opinions you keep about you concerning other
people, Gabriel Oak."

"Well, Miss--excuse the words--I thought you would like them.  But I
can't match you, I know, in mapping out my mind upon my tongue.  I
never was very clever in my inside.  But I thank you.  Come, give me
your hand."

She hesitated, somewhat disconcerted at Oak's old-fashioned earnest
conclusion to a dialogue lightly carried on.  "Very well," she
said, and gave him her hand, compressing her lips to a demure
impassivity. He held it but an instant, and in his fear of being too
demonstrative, swerved to the opposite extreme, touching her fingers
with the lightness of a small-hearted person.

"I am sorry," he said the instant after.

"What for?"

"Letting your hand go so quick."

"You may have it again if you like; there it is."  She gave him her
hand again.

Oak held it longer this time--indeed, curiously long.  "How soft it
is--being winter time, too--not chapped or rough or anything!" he
said.

"There--that's long enough," said she, though without pulling it
away. "But I suppose you are thinking you would like to kiss it?  You
may if you want to."

"I wasn't thinking of any such thing," said Gabriel, simply; "but I
will--"

"That you won't!" She snatched back her hand.

Gabriel felt himself guilty of another want of tact.

"Now find out my name," she said, teasingly; and withdrew.


CHAPTER IV


GABRIEL'S RESOLVE--THE VISIT--THE MISTAKE


The only superiority in women that is tolerable to the rival sex is,
as a rule, that of the unconscious kind; but a superiority which
recognizes itself may sometimes please by suggesting possibilities
of capture to the subordinated man.

This well-favoured and comely girl soon made appreciable inroads upon
the emotional constitution of young Farmer Oak.

Love, being an extremely exacting usurer (a sense of exorbitant
profit, spiritually, by an exchange of hearts, being at the bottom of
pure passions, as that of exorbitant profit, bodily or materially,
is at the bottom of those of lower atmosphere), every morning Oak's
feelings were as sensitive as the money-market in calculations upon
his chances.  His dog waited for his meals in a way so like that in
which Oak waited for the girl's presence, that the farmer was quite
struck with the resemblance, felt it lowering, and would not look at
the dog.  However, he continued to watch through the hedge for her
regular coming, and thus his sentiments towards her were deepened
without any corresponding effect being produced upon herself.  Oak
had nothing finished and ready to say as yet, and not being able to
frame love phrases which end where they begin; passionate tales--


         --Full of sound and fury
      --Signifying nothing--


he said no word at all.

By making inquiries he found that the girl's name was Bathsheba
Everdene, and that the cow would go dry in about seven days.  He
dreaded the eighth day.

At last the eighth day came.  The cow had ceased to give milk for
that year, and Bathsheba Everdene came up the hill no more.  Gabriel
had reached a pitch of existence he never could have anticipated
a short time before.  He liked saying "Bathsheba" as a private
enjoyment instead of whistling; turned over his taste to black hair,
though he had sworn by brown ever since he was a boy, isolated
himself till the space he filled in the public eye was contemptibly
small.  Love is a possible strength in an actual weakness.  Marriage
transforms a distraction into a support, the power of which should
be, and happily often is, in direct proportion to the degree of
imbecility it supplants.  Oak began now to see light in this
direction, and said to himself, "I'll make her my wife, or upon my
soul I shall be good for nothing!"

All this while he was perplexing himself about an errand on which he
might consistently visit the cottage of Bathsheba's aunt.

He found his opportunity in the death of a ewe, mother of a living
lamb.  On a day which had a summer face and a winter constitution--a
fine January morning, when there was just enough blue sky visible
to make cheerfully-disposed people wish for more, and an occasional
gleam of silvery sunshine, Oak put the lamb into a respectable Sunday
basket, and stalked across the fields to the house of Mrs. Hurst, the
aunt--George, the dog walking behind, with a countenance of great
concern at the serious turn pastoral affairs seemed to be taking.

Gabriel had watched the blue wood-smoke curling from the chimney with
strange meditation.  At evening he had fancifully traced it down the
chimney to the spot of its origin--seen the hearth and Bathsheba
beside it--beside it in her out-door dress; for the clothes she had
worn on the hill were by association equally with her person included
in the compass of his affection; they seemed at this early time of
his love a necessary ingredient of the sweet mixture called Bathsheba
Everdene.

He had made a toilet of a nicely-adjusted kind--of a nature between
the carefully neat and the carelessly ornate--of a degree between
fine-market-day and wet-Sunday selection.  He thoroughly cleaned his
silver watch-chain with whiting, put new lacing straps to his boots,
looked to the brass eyelet-holes, went to the inmost heart of the
plantation for a new walking-stick, and trimmed it vigorously on his
way back; took a new handkerchief from the bottom of his clothes-box,
put on the light waistcoat patterned all over with sprigs of an
elegant flower uniting the beauties of both rose and lily without the
defects of either, and used all the hair-oil he possessed upon his
usually dry, sandy, and inextricably curly hair, till he had deepened
it to a splendidly novel colour, between that of guano and Roman
cement, making it stick to his head like mace round a nutmeg, or wet
seaweed round a boulder after the ebb.

Nothing disturbed the stillness of the cottage save the chatter of a
knot of sparrows on the eaves; one might fancy scandal and rumour to
be no less the staple topic of these little coteries on roofs than of
those under them.  It seemed that the omen was an unpropitious one,
for, as the rather untoward commencement of Oak's overtures, just
as he arrived by the garden gate, he saw a cat inside, going into
various arched shapes and fiendish convulsions at the sight of his
dog George.  The dog took no notice, for he had arrived at an age at
which all superfluous barking was cynically avoided as a waste of
breath--in fact, he never barked even at the sheep except to order,
when it was done with an absolutely neutral countenance, as a sort of
Commination-service, which, though offensive, had to be gone through
once now and then to frighten the flock for their own good.

A voice came from behind some laurel-bushes into which the cat had
run:

"Poor dear!  Did a nasty brute of a dog want to kill it;--did he,
poor dear!"

"I beg your pardon," said Oak to the voice, "but George was walking
on behind me with a temper as mild as milk."

Almost before he had ceased speaking, Oak was seized with a misgiving
as to whose ear was the recipient of his answer. Nobody appeared, and
he heard the person retreat among the bushes.

Gabriel meditated, and so deeply that he brought small furrows into
his forehead by sheer force of reverie.  Where the issue of an
interview is as likely to be a vast change for the worse as for
the better, any initial difference from expectation causes nipping
sensations of failure.  Oak went up to the door a little abashed:
his mental rehearsal and the reality had had no common grounds of
opening.

Bathsheba's aunt was indoors.  "Will you tell Miss Everdene that
somebody would be glad to speak to her?" said Mr. Oak.  (Calling
one's self merely Somebody, without giving a name, is not to be taken
as an example of the ill-breeding of the rural world: it springs
from a refined modesty, of which townspeople, with their cards and
announcements, have no notion whatever.)

Bathsheba was out.  The voice had evidently been hers.

"Will you come in, Mr. Oak?"

"Oh, thank 'ee," said Gabriel, following her to the fireplace.  "I've
brought a lamb for Miss Everdene.  I thought she might like one to
rear; girls do."

"She might," said Mrs. Hurst, musingly; "though she's only a visitor
here.  If you will wait a minute, Bathsheba will be in."

"Yes, I will wait," said Gabriel, sitting down.  "The lamb isn't
really the business I came about, Mrs. Hurst.  In short, I was going
to ask her if she'd like to be married."

"And were you indeed?"

"Yes.  Because if she would, I should be very glad to marry her.
D'ye know if she's got any other young man hanging about her at all?"

"Let me think," said Mrs. Hurst, poking the fire superfluously....
"Yes--bless you, ever so many young men.  You see, Farmer Oak, she's
so good-looking, and an excellent scholar besides--she was going to
be a governess once, you know, only she was too wild.  Not that her
young men ever come here--but, Lord, in the nature of women, she must
have a dozen!"

"That's unfortunate," said Farmer Oak, contemplating a crack in the
stone floor with sorrow.  "I'm only an every-day sort of man, and my
only chance was in being the first comer ... Well, there's no use in
my waiting, for that was all I came about: so I'll take myself off
home-along, Mrs. Hurst."

When Gabriel had gone about two hundred yards along the down, he
heard a "hoi-hoi!" uttered behind him, in a piping note of more
treble quality than that in which the exclamation usually embodies
itself when shouted across a field.  He looked round, and saw a girl
racing after him, waving a white handkerchief.

Oak stood still--and the runner drew nearer.  It was Bathsheba
Everdene.  Gabriel's colour deepened: hers was already deep, not, as
it appeared, from emotion, but from running.

"Farmer Oak--I--" she said, pausing for want of breath pulling up in
front of him with a slanted face and putting her hand to her side.

"I have just called to see you," said Gabriel, pending her further
speech.

"Yes--I know that," she said panting like a robin, her face red and
moist from her exertions, like a peony petal before the sun dries off
the dew.  "I didn't know you had come to ask to have me, or I should
have come in from the garden instantly.  I ran after you to say--that
my aunt made a mistake in sending you away from courting me--"

Gabriel expanded. "I'm sorry to have made you run so fast, my dear,"
he said, with a grateful sense of favours to come. "Wait a bit till
you've found your breath."

"--It was quite a mistake--aunt's telling you I had a young man
already," Bathsheba went on.  "I haven't a sweetheart at all--and I
never had one, and I thought that, as times go with women, it was
SUCH a pity to send you away thinking that I had several."

"Really and truly I am glad to hear that!" said Farmer Oak, smiling
one of his long special smiles, and blushing with gladness.  He held
out his hand to take hers, which, when she had eased her side by
pressing it there, was prettily extended upon her bosom to still her
loud-beating heart.  Directly he seized it she put it behind her, so
that it slipped through his fingers like an eel."

"I have a nice snug little farm," said Gabriel, with half a degree
less assurance than when he had seized her hand.

"Yes; you have."

"A man has advanced me money to begin with, but still, it will soon
be paid off, and though I am only an every-day sort of man, I have
got on a little since I was a boy."  Gabriel uttered "a little" in a
tone to show her that it was the complacent form of "a great deal."
He continued: "When we be married, I am quite sure I can work twice
as hard as I do now."

He went forward and stretched out his arm again.  Bathsheba had
overtaken him at a point beside which stood a low stunted holly bush,
now laden with red berries.  Seeing his advance take the form of an
attitude threatening a possible enclosure, if not compression, of her
person, she edged off round the bush.

"Why, Farmer Oak," she said, over the top, looking at him with
rounded eyes, "I never said I was going to marry you."

"Well--that IS a tale!" said Oak, with dismay. "To run after anybody
like this, and then say you don't want him!"

"What I meant to tell you was only this," she said eagerly, and yet
half conscious of the absurdity of the position she had made for
herself--"that nobody has got me yet as a sweetheart, instead of my
having a dozen, as my aunt said; I HATE to be thought men's property
in that way, though possibly I shall be had some day.  Why, if I'd
wanted you I shouldn't have run after you like this; 'twould have
been the FORWARDEST thing!  But there was no harm in hurrying to
correct a piece of false news that had been told you."

"Oh, no--no harm at all."  But there is such a thing as being too
generous in expressing a judgment impulsively, and Oak added with a
more appreciative sense of all the circumstances--"Well, I am not
quite certain it was no harm."

"Indeed, I hadn't time to think before starting whether I wanted to
marry or not, for you'd have been gone over the hill."

"Come," said Gabriel, freshening again; "think a minute or two.  I'll
wait a while, Miss Everdene.  Will you marry me?  Do, Bathsheba.  I
love you far more than common!"

"I'll try to think," she observed, rather more timorously; "if I can
think out of doors; my mind spreads away so."

"But you can give a guess."

"Then give me time."  Bathsheba looked thoughtfully into the
distance, away from the direction in which Gabriel stood.

"I can make you happy," said he to the back of her head, across the
bush.  "You shall have a piano in a year or two--farmers' wives are
getting to have pianos now--and I'll practise up the flute right well
to play with you in the evenings."

"Yes; I should like that."

"And have one of those little ten-pound gigs for market--and nice
flowers, and birds--cocks and hens I mean, because they be useful,"
continued Gabriel, feeling balanced between poetry and practicality.

"I should like it very much."

"And a frame for cucumbers--like a gentleman and lady."

"Yes."

"And when the wedding was over, we'd have it put in the newspaper
list of marriages."

"Dearly I should like that!"

"And the babies in the births--every man jack of 'em!  And at home by
the fire, whenever you look up, there I shall be--and whenever I look
up there will be you."

"Wait, wait, and don't be improper!"

Her countenance fell, and she was silent awhile.  He regarded the red
berries between them over and over again, to such an extent, that
holly seemed in his after life to be a cypher signifying a proposal
of marriage.  Bathsheba decisively turned to him.

"No; 'tis no use," she said.  "I don't want to marry you."

"Try."

"I have tried hard all the time I've been thinking; for a marriage
would be very nice in one sense.  People would talk about me, and
think I had won my battle, and I should feel triumphant, and all
that, But a husband--"

"Well!"

"Why, he'd always be there, as you say; whenever I looked up, there
he'd be."

"Of course he would--I, that is."

"Well, what I mean is that I shouldn't mind being a bride at a
wedding, if I could be one without having a husband.  But since a
woman can't show off in that way by herself, I shan't marry--at least
yet."

"That's a terrible wooden story!"

At this criticism of her statement Bathsheba made an addition to her
dignity by a slight sweep away from him.

"Upon my heart and soul, I don't know what a maid can say stupider
than that," said Oak.  "But dearest," he continued in a palliative
voice, "don't be like it!" Oak sighed a deep honest sigh--none the
less so in that, being like the sigh of a pine plantation, it was
rather noticeable as a disturbance of the atmosphere.  "Why won't you
have me?" he appealed, creeping round the holly to reach her side.

"I cannot," she said, retreating.

"But why?" he persisted, standing still at last in despair of ever
reaching her, and facing over the bush.

"Because I don't love you."

"Yes, but--"

She contracted a yawn to an inoffensive smallness, so that it was
hardly ill-mannered at all.  "I don't love you," she said.

"But I love you--and, as for myself, I am content to be liked."

"Oh Mr. Oak--that's very fine!  You'd get to despise me."

"Never," said Mr Oak, so earnestly that he seemed to be coming, by
the force of his words, straight through the bush and into her arms.
"I shall do one thing in this life--one thing certain--that is, love
you, and long for you, and KEEP WANTING YOU till I die."  His voice
had a genuine pathos now, and his large brown hands perceptibly
trembled.

"It seems dreadfully wrong not to have you when you feel so much!"
she said with a little distress, and looking hopelessly around
for some means of escape from her moral dilemma.  "How I wish I
hadn't run after you!"  However she seemed to have a short cut for
getting back to cheerfulness, and set her face to signify archness.
"It wouldn't do, Mr Oak.  I want somebody to tame me; I am too
independent; and you would never be able to, I know."

Oak cast his eyes down the field in a way implying that it was
useless to attempt argument.

"Mr. Oak," she said, with luminous distinctness and common sense,
"you are better off than I.  I have hardly a penny in the world--I am
staying with my aunt for my bare sustenance.  I am better educated
than you--and I don't love you a bit: that's my side of the case.
Now yours: you are a farmer just beginning; and you ought in common
prudence, if you marry at all (which you should certainly not think
of doing at present), to marry a woman with money, who would stock a
larger farm for you than you have now."

Gabriel looked at her with a little surprise and much admiration.

"That's the very thing I had been thinking myself!" he na�vely said.

Farmer Oak had one-and-a-half Christian characteristics too many to
succeed with Bathsheba: his humility, and a superfluous moiety of
honesty.  Bathsheba was decidedly disconcerted.

"Well, then, why did you come and disturb me?" she said, almost
angrily, if not quite, an enlarging red spot rising in each cheek.

"I can't do what I think would be--would be--"

"Right?"

"No: wise."

"You have made an admission NOW, Mr. Oak," she exclaimed, with even
more hauteur, and rocking her head disdainfully.  "After that, do you
think I could marry you?  Not if I know it."

He broke in passionately.  "But don't mistake me like that!  Because
I am open enough to own what every man in my shoes would have thought
of, you make your colours come up your face, and get crabbed with me.
That about your not being good enough for me is nonsense.  You speak
like a lady--all the parish notice it, and your uncle at Weatherbury
is, I have heerd, a large farmer--much larger than ever I shall be.
May I call in the evening, or will you walk along with me o' Sundays?
I don't want you to make-up your mind at once, if you'd rather not."

"No--no--I cannot.  Don't press me any more--don't.  I don't love
you--so 'twould be ridiculous," she said, with a laugh.

No man likes to see his emotions the sport of a merry-go-round of
skittishness.  "Very well," said Oak, firmly, with the bearing of one
who was going to give his days and nights to Ecclesiastes for ever.
"Then I'll ask you no more."


CHAPTER V


DEPARTURE OF BATHSHEBA--A PASTORAL TRAGEDY


The news which one day reached Gabriel, that Bathsheba Everdene
had left the neighbourhood, had an influence upon him which might
have surprised any who never suspected that the more emphatic the
renunciation the less absolute its character.

It may have been observed that there is no regular path for getting
out of love as there is for getting in.  Some people look upon
marriage as a short cut that way, but it has been known to fail.
Separation, which was the means that chance offered to Gabriel Oak by
Bathsheba's disappearance, though effectual with people of certain
humours, is apt to idealize the removed object with others--notably
those whose affection, placid and regular as it may be, flows deep
and long.  Oak belonged to the even-tempered order of humanity, and
felt the secret fusion of himself in Bathsheba to be burning with a
finer flame now that she was gone--that was all.

His incipient friendship with her aunt had been nipped by the
failure of his suit, and all that Oak learnt of Bathsheba's
movements was done indirectly.  It appeared that she had gone to
a place called Weatherbury, more than twenty miles off, but in
what capacity--whether as a visitor, or permanently, he could not
discover.

Gabriel had two dogs.  George, the elder, exhibited an ebony-tipped
nose, surrounded by a narrow margin of pink flesh, and a coat marked
in random splotches approximating in colour to white and slaty
grey; but the grey, after years of sun and rain, had been scorched
and washed out of the more prominent locks, leaving them of a
reddish-brown, as if the blue component of the grey had faded, like
the indigo from the same kind of colour in Turner's pictures.  In
substance it had originally been hair, but long contact with sheep
seemed to be turning it by degrees into wool of a poor quality and
staple.

This dog had originally belonged to a shepherd of inferior morals
and dreadful temper, and the result was that George knew the exact
degrees of condemnation signified by cursing and swearing of all
descriptions better than the wickedest old man in the neighbourhood.
Long experience had so precisely taught the animal the difference
between such exclamations as "Come in!" and "D---- ye, come in!" that
he knew to a hair's breadth the rate of trotting back from the ewes'
tails that each call involved, if a staggerer with the sheep crook
was to be escaped.  Though old, he was clever and trustworthy still.

The young dog, George's son, might possibly have been the image
of his mother, for there was not much resemblance between him and
George.  He was learning the sheep-keeping business, so as to follow
on at the flock when the other should die, but had got no further
than the rudiments as yet--still finding an insuperable difficulty
in distinguishing between doing a thing well enough and doing it too
well.  So earnest and yet so wrong-headed was this young dog (he had
no name in particular, and answered with perfect readiness to any
pleasant interjection), that if sent behind the flock to help them
on, he did it so thoroughly that he would have chased them across the
whole county with the greatest pleasure if not called off or reminded
when to stop by the example of old George.

Thus much for the dogs.  On the further side of Norcombe Hill was
a chalk-pit, from which chalk had been drawn for generations, and
spread over adjacent farms.  Two hedges converged upon it in the form
of a V, but without quite meeting.  The narrow opening left, which
was immediately over the brow of the pit, was protected by a rough
railing.

One night, when Farmer Oak had returned to his house, believing there
would be no further necessity for his attendance on the down, he
called as usual to the dogs, previously to shutting them up in the
outhouse till next morning.  Only one responded--old George; the
other could not be found, either in the house, lane, or garden.
Gabriel then remembered that he had left the two dogs on the hill
eating a dead lamb (a kind of meat he usually kept from them, except
when other food ran short), and concluding that the young one had
not finished his meal, he went indoors to the luxury of a bed, which
latterly he had only enjoyed on Sundays.

It was a still, moist night.  Just before dawn he was assisted in
waking by the abnormal reverberation of familiar music.  To the
shepherd, the note of the sheep-bell, like the ticking of the clock
to other people, is a chronic sound that only makes itself noticed by
ceasing or altering in some unusual manner from the well-known idle
twinkle which signifies to the accustomed ear, however distant, that
all is well in the fold.  In the solemn calm of the awakening morn
that note was heard by Gabriel, beating with unusual violence and
rapidity.  This exceptional ringing may be caused in two ways--by
the rapid feeding of the sheep bearing the bell, as when the flock
breaks into new pasture, which gives it an intermittent rapidity,
or by the sheep starting off in a run, when the sound has a regular
palpitation.  The experienced ear of Oak knew the sound he now heard
to be caused by the running of the flock with great velocity.

He jumped out of bed, dressed, tore down the lane through a foggy
dawn, and ascended the hill.  The forward ewes were kept apart from
those among which the fall of lambs would be later, there being two
hundred of the latter class in Gabriel's flock.  These two hundred
seemed to have absolutely vanished from the hill.  There were the
fifty with their lambs, enclosed at the other end as he had left
them, but the rest, forming the bulk of the flock, were nowhere.
Gabriel called at the top of his voice the shepherd's call:

"Ovey, ovey, ovey!"

Not a single bleat.  He went to the hedge; a gap had been broken
through it, and in the gap were the footprints of the sheep.  Rather
surprised to find them break fence at this season, yet putting it
down instantly to their great fondness for ivy in winter-time, of
which a great deal grew in the plantation, he followed through the
hedge.  They were not in the plantation.  He called again: the
valleys and farthest hills resounded as when the sailors invoked the
lost Hylas on the Mysian shore; but no sheep.  He passed through the
trees and along the ridge of the hill.  On the extreme summit, where
the ends of the two converging hedges of which we have spoken were
stopped short by meeting the brow of the chalk-pit, he saw the
younger dog standing against the sky--dark and motionless as Napoleon
at St. Helena.

A horrible conviction darted through Oak.  With a sensation of bodily
faintness he advanced: at one point the rails were broken through,
and there he saw the footprints of his ewes.  The dog came up, licked
his hand, and made signs implying that he expected some great reward
for signal services rendered.  Oak looked over the precipice.  The
ewes lay dead and dying at its foot--a heap of two hundred mangled
carcasses, representing in their condition just now at least two
hundred more.

Oak was an intensely humane man: indeed, his humanity often tore in
pieces any politic intentions of his which bordered on strategy, and
carried him on as by gravitation.  A shadow in his life had always
been that his flock ended in mutton--that a day came and found every
shepherd an arrant traitor to his defenseless sheep.  His first
feeling now was one of pity for the untimely fate of these gentle
ewes and their unborn lambs.

It was a second to remember another phase of the matter.  The
sheep were not insured.  All the savings of a frugal life had been
dispersed at a blow; his hopes of being an independent farmer were
laid low--possibly for ever.  Gabriel's energies, patience, and
industry had been so severely taxed during the years of his life
between eighteen and eight-and-twenty, to reach his present stage of
progress that no more seemed to be left in him.  He leant down upon a
rail, and covered his face with his hands.

Stupors, however, do not last for ever, and Farmer Oak recovered from
his.  It was as remarkable as it was characteristic that the one
sentence he uttered was in thankfulness:--

"Thank God I am not married: what would SHE have done in the poverty
now coming upon me!"

Oak raised his head, and wondering what he could do, listlessly
surveyed the scene.  By the outer margin of the Pit was an oval pond,
and over it hung the attenuated skeleton of a chrome-yellow moon
which had only a few days to last--the morning star dogging her on
the left hand.  The pool glittered like a dead man's eye, and as the
world awoke a breeze blew, shaking and elongating the reflection of
the moon without breaking it, and turning the image of the star to a
phosphoric streak upon the water.  All this Oak saw and remembered.

As far as could be learnt it appeared that the poor young dog, still
under the impression that since he was kept for running after sheep,
the more he ran after them the better, had at the end of his meal
off the dead lamb, which may have given him additional energy and
spirits, collected all the ewes into a corner, driven the timid
creatures through the hedge, across the upper field, and by main
force of worrying had given them momentum enough to break down a
portion of the rotten railing, and so hurled them over the edge.

George's son had done his work so thoroughly that he was considered
too good a workman to live, and was, in fact, taken and tragically
shot at twelve o'clock that same day--another instance of the
untoward fate which so often attends dogs and other philosophers
who follow out a train of reasoning to its logical conclusion, and
attempt perfectly consistent conduct in a world made up so largely
of compromise.

Gabriel's farm had been stocked by a dealer--on the strength of Oak's
promising look and character--who was receiving a percentage from the
farmer till such time as the advance should be cleared off. Oak found
that the value of stock, plant, and implements which were really his
own would be about sufficient to pay his debts, leaving himself a
free man with the clothes he stood up in, and nothing more.


CHAPTER VI


THE FAIR--THE JOURNEY--THE FIRE


Two months passed away.  We are brought on to a day in February, on
which was held the yearly statute or hiring fair in the county-town
of Casterbridge.

At one end of the street stood from two to three hundred blithe and
hearty labourers waiting upon Chance--all men of the stamp to whom
labour suggests nothing worse than a wrestle with gravitation, and
pleasure nothing better than a renunciation of the same. Among
these, carters and waggoners were distinguished by having a piece
of whip-cord twisted round their hats; thatchers wore a fragment of
woven straw; shepherds held their sheep-crooks in their hands; and
thus the situation required was known to the hirers at a glance.

In the crowd was an athletic young fellow of somewhat superior
appearance to the rest--in fact, his superiority was marked enough to
lead several ruddy peasants standing by to speak to him inquiringly,
as to a farmer, and to use "Sir" as a finishing word.  His answer
always was,--

"I am looking for a place myself--a bailiff's.  Do ye know of anybody
who wants one?"

Gabriel was paler now.  His eyes were more meditative, and his
expression was more sad.  He had passed through an ordeal of
wretchedness which had given him more than it had taken away.  He
had sunk from his modest elevation as pastoral king into the very
slime-pits of Siddim; but there was left to him a dignified calm he
had never before known, and that indifference to fate which, though
it often makes a villain of a man, is the basis of his sublimity when
it does not.  And thus the abasement had been exaltation, and the
loss gain.

In the morning a regiment of cavalry had left the town, and a
sergeant and his party had been beating up for recruits through the
four streets.  As the end of the day drew on, and he found himself
not hired, Gabriel almost wished that he had joined them, and gone
off to serve his country.  Weary of standing in the market-place, and
not much minding the kind of work he turned his hand to, he decided
to offer himself in some other capacity than that of bailiff.

All the farmers seemed to be wanting shepherds.  Sheep-tending was
Gabriel's speciality.  Turning down an obscure street and entering
an obscurer lane, he went up to a smith's shop.

"How long would it take you to make a shepherd's crook?"

"Twenty minutes."

"How much?"

"Two shillings."

He sat on a bench and the crook was made, a stem being given him into
the bargain.

He then went to a ready-made clothes' shop, the owner of which had a
large rural connection.  As the crook had absorbed most of Gabriel's
money, he attempted, and carried out, an exchange of his overcoat for
a shepherd's regulation smock-frock.

This transaction having been completed, he again hurried off to the
centre of the town, and stood on the kerb of the pavement, as a
shepherd, crook in hand.

Now that Oak had turned himself into a shepherd, it seemed that
bailiffs were most in demand.  However, two or three farmers noticed
him and drew near.  Dialogues followed, more or less in the subjoined
form:--

"Where do you come from?"

"Norcombe."

"That's a long way.

"Fifteen miles."

"Who's farm were you upon last?"

"My own."

This reply invariably operated like a rumour of cholera. The
inquiring farmer would edge away and shake his head dubiously.
Gabriel, like his dog, was too good to be trustworthy, and he never
made advance beyond this point.

It is safer to accept any chance that offers itself, and extemporize
a procedure to fit it, than to get a good plan matured, and wait for
a chance of using it.  Gabriel wished he had not nailed up his
colours as a shepherd, but had laid himself out for anything in the
whole cycle of labour that was required in the fair.  It grew dusk.
Some merry men were whistling and singing by the corn-exchange.
Gabriel's hand, which had lain for some time idle in his smock-frock
pocket, touched his flute which he carried there.  Here was an
opportunity for putting his dearly bought wisdom into practice.

He drew out his flute and began to play "Jockey to the Fair" in the
style of a man who had never known moment's sorrow.  Oak could pipe
with Arcadian sweetness, and the sound of the well-known notes
cheered his own heart as well as those of the loungers.  He played on
with spirit, and in half an hour had earned in pence what was a small
fortune to a destitute man.

By making inquiries he learnt that there was another fair at
Shottsford the next day.

"How far is Shottsford?"

"Ten miles t'other side of Weatherbury."

Weatherbury!  It was where Bathsheba had gone two months before.
This information was like coming from night into noon.

"How far is it to Weatherbury?"

"Five or six miles."

Bathsheba had probably left Weatherbury long before this time, but
the place had enough interest attaching to it to lead Oak to choose
Shottsford fair as his next field of inquiry, because it lay in the
Weatherbury quarter.  Moreover, the Weatherbury folk were by no means
uninteresting intrinsically.  If report spoke truly they were as
hardy, merry, thriving, wicked a set as any in the whole county.  Oak
resolved to sleep at Weatherbury that night on his way to Shottsford,
and struck out at once into the high road which had been recommended
as the direct route to the village in question.

The road stretched through water-meadows traversed by little brooks,
whose quivering surfaces were braided along their centres, and
folded into creases at the sides; or, where the flow was more
rapid, the stream was pied with spots of white froth, which rode
on in undisturbed serenity.  On the higher levels the dead and
dry carcasses of leaves tapped the ground as they bowled along
helter-skelter upon the shoulders of the wind, and little birds in
the hedges were rustling their feathers and tucking themselves in
comfortably for the night, retaining their places if Oak kept moving,
but flying away if he stopped to look at them.  He passed by Yalbury
Wood where the game-birds were rising to their roosts, and heard the
crack-voiced cock-pheasants "cu-uck, cuck," and the wheezy whistle of
the hens.

By the time he had walked three or four miles every shape in the
landscape had assumed a uniform hue of blackness.  He descended
Yalbury Hill and could just discern ahead of him a waggon, drawn up
under a great over-hanging tree by the roadside.

On coming close, he found there were no horses attached to it, the
spot being apparently quite deserted.  The waggon, from its position,
seemed to have been left there for the night, for beyond about half
a truss of hay which was heaped in the bottom, it was quite empty.
Gabriel sat down on the shafts of the vehicle and considered his
position.  He calculated that he had walked a very fair proportion of
the journey; and having been on foot since daybreak, he felt tempted
to lie down upon the hay in the waggon instead of pushing on to the
village of Weatherbury, and having to pay for a lodging.

Eating his last slices of bread and ham, and drinking from the bottle
of cider he had taken the precaution to bring with him, he got into
the lonely waggon.  Here he spread half of the hay as a bed, and,
as well as he could in the darkness, pulled the other half over
him by way of bed-clothes, covering himself entirely, and feeling,
physically, as comfortable as ever he had been in his life.  Inward
melancholy it was impossible for a man like Oak, introspective far
beyond his neighbours, to banish quite, whilst conning the present
untoward page of his history.  So, thinking of his misfortunes,
amorous and pastoral, he fell asleep, shepherds enjoying, in common
with sailors, the privilege of being able to summon the god instead
of having to wait for him.

On somewhat suddenly awaking, after a sleep of whose length he had no
idea, Oak found that the waggon was in motion.  He was being carried
along the road at a rate rather considerable for a vehicle without
springs, and under circumstances of physical uneasiness, his
head being dandled up and down on the bed of the waggon like a
kettledrum-stick.  He then distinguished voices in conversation,
coming from the forpart of the waggon.  His concern at this dilemma
(which would have been alarm, had he been a thriving man; but
misfortune is a fine opiate to personal terror) led him to peer
cautiously from the hay, and the first sight he beheld was the stars
above him.  Charles's Wain was getting towards a right angle with
the Pole star, and Gabriel concluded that it must be about nine
o'clock--in other words, that he had slept two hours.  This small
astronomical calculation was made without any positive effort, and
whilst he was stealthily turning to discover, if possible, into whose
hands he had fallen.

Two figures were dimly visible in front, sitting with their legs
outside the waggon, one of whom was driving.  Gabriel soon found that
this was the waggoner, and it appeared they had come from
Casterbridge fair, like himself.

A conversation was in progress, which continued thus:--

"Be as 'twill, she's a fine handsome body as far's looks be
concerned.  But that's only the skin of the woman, and these dandy
cattle be as proud as a lucifer in their insides."

"Ay--so 'a do seem, Billy Smallbury--so 'a do seem."  This utterance
was very shaky by nature, and more so by circumstance, the jolting of
the waggon not being without its effect upon the speaker's larynx.
It came from the man who held the reins.

"She's a very vain feymell--so 'tis said here and there."

"Ah, now.  If so be 'tis like that, I can't look her in the face.
Lord, no: not I--heh-heh-heh!  Such a shy man as I be!"

"Yes--she's very vain.  'Tis said that every night at going to bed
she looks in the glass to put on her night-cap properly."

"And not a married woman.  Oh, the world!"

"And 'a can play the peanner, so 'tis said.  Can play so clever that
'a can make a psalm tune sound as well as the merriest loose song a
man can wish for."

"D'ye tell o't!  A happy time for us, and I feel quite a new man!
And how do she pay?"

"That I don't know, Master Poorgrass."

On hearing these and other similar remarks, a wild thought flashed
into Gabriel's mind that they might be speaking of Bathsheba.  There
were, however, no grounds for retaining such a supposition, for the
waggon, though going in the direction of Weatherbury, might be going
beyond it, and the woman alluded to seemed to be the mistress of some
estate.  They were now apparently close upon Weatherbury and not to
alarm the speakers unnecessarily, Gabriel slipped out of the waggon
unseen.

He turned to an opening in the hedge, which he found to be a gate,
and mounting thereon, he sat meditating whether to seek a cheap
lodging in the village, or to ensure a cheaper one by lying under
some hay or corn-stack.  The crunching jangle of the waggon died upon
his ear.  He was about to walk on, when he noticed on his left hand
an unusual light--appearing about half a mile distant.  Oak watched
it, and the glow increased.  Something was on fire.

Gabriel again mounted the gate, and, leaping down on the other side
upon what he found to be ploughed soil, made across the field in the
exact direction of the fire.  The blaze, enlarging in a double ratio
by his approach and its own increase, showed him as he drew nearer
the outlines of ricks beside it, lighted up to great distinctness.  A
rick-yard was the source of the fire.  His weary face now began to
be painted over with a rich orange glow, and the whole front of his
smock-frock and gaiters was covered with a dancing shadow pattern of
thorn-twigs--the light reaching him through a leafless intervening
hedge--and the metallic curve of his sheep-crook shone silver-bright
in the same abounding rays.  He came up to the boundary fence, and
stood to regain breath.  It seemed as if the spot was unoccupied by
a living soul.

The fire was issuing from a long straw-stack, which was so far gone
as to preclude a possibility of saving it.  A rick burns differently
from a house.  As the wind blows the fire inwards, the portion in
flames completely disappears like melting sugar, and the outline is
lost to the eye.  However, a hay or a wheat-rick, well put together,
will resist combustion for a length of time, if it begins on the
outside.

This before Gabriel's eyes was a rick of straw, loosely put together,
and the flames darted into it with lightning swiftness.  It glowed on
the windward side, rising and falling in intensity, like the coal of
a cigar.  Then a superincumbent bundle rolled down, with a whisking
noise; flames elongated, and bent themselves about with a quiet
roar, but no crackle.  Banks of smoke went off horizontally at the
back like passing clouds, and behind these burned hidden pyres,
illuminating the semi-transparent sheet of smoke to a lustrous yellow
uniformity.  Individual straws in the foreground were consumed in a
creeping movement of ruddy heat, as if they were knots of red worms,
and above shone imaginary fiery faces, tongues hanging from lips,
glaring eyes, and other impish forms, from which at intervals sparks
flew in clusters like birds from a nest.

Oak suddenly ceased from being a mere spectator by discovering the
case to be more serious than he had at first imagined.  A scroll
of smoke blew aside and revealed to him a wheat-rick in startling
juxtaposition with the decaying one, and behind this a series of
others, composing the main corn produce of the farm; so that instead
of the straw-stack standing, as he had imagined comparatively
isolated, there was a regular connection between it and the remaining
stacks of the group.

Gabriel leapt over the hedge, and saw that he was not alone.  The
first man he came to was running about in a great hurry, as if his
thoughts were several yards in advance of his body, which they could
never drag on fast enough.

"O, man--fire, fire!  A good master and a bad servant is fire,
fire!--I mane a bad servant and a good master.  Oh, Mark Clark--come!
And you, Billy Smallbury--and you, Maryann Money--and you, Jan
Coggan, and Matthew there!"  Other figures now appeared behind this
shouting man and among the smoke, and Gabriel found that, far from
being alone he was in a great company--whose shadows danced merrily
up and down, timed by the jigging of the flames, and not at all by
their owners' movements.  The assemblage--belonging to that class of
society which casts its thoughts into the form of feeling, and its
feelings into the form of commotion--set to work with a remarkable
confusion of purpose.

"Stop the draught under the wheat-rick!" cried Gabriel to those
nearest to him.  The corn stood on stone staddles, and between these,
tongues of yellow hue from the burning straw licked and darted
playfully.  If the fire once got UNDER this stack, all would be lost.

"Get a tarpaulin--quick!" said Gabriel.

A rick-cloth was brought, and they hung it like a curtain across the
channel.  The flames immediately ceased to go under the bottom of the
corn-stack, and stood up vertical.

"Stand here with a bucket of water and keep the cloth wet." said
Gabriel again.

The flames, now driven upwards, began to attack the angles of the
huge roof covering the wheat-stack.

"A ladder," cried Gabriel.

"The ladder was against the straw-rick and is burnt to a cinder,"
said a spectre-like form in the smoke.

Oak seized the cut ends of the sheaves, as if he were going to engage
in the operation of "reed-drawing," and digging in his feet, and
occasionally sticking in the stem of his sheep-crook, he clambered up
the beetling face.  He at once sat astride the very apex, and began
with his crook to beat off the fiery fragments which had lodged
thereon, shouting to the others to get him a bough and a ladder, and
some water.

Billy Smallbury--one of the men who had been on the waggon--by this
time had found a ladder, which Mark Clark ascended, holding on beside
Oak upon the thatch.  The smoke at this corner was stifling, and
Clark, a nimble fellow, having been handed a bucket of water, bathed
Oak's face and sprinkled him generally, whilst Gabriel, now with a
long beech-bough in one hand, in addition to his crook in the other,
kept sweeping the stack and dislodging all fiery particles.

On the ground the groups of villagers were still occupied in doing
all they could to keep down the conflagration, which was not much.
They were all tinged orange, and backed up by shadows of varying
pattern.  Round the corner of the largest stack, out of the direct
rays of the fire, stood a pony, bearing a young woman on its back.
By her side was another woman, on foot.  These two seemed to keep at
a distance from the fire, that the horse might not become restive.

"He's a shepherd," said the woman on foot.  "Yes--he is. See how his
crook shines as he beats the rick with it.  And his smock-frock is
burnt in two holes, I declare!  A fine young shepherd he is too,
ma'am."

"Whose shepherd is he?" said the equestrian in a clear voice.

"Don't know, ma'am."

"Don't any of the others know?"

"Nobody at all--I've asked 'em.  Quite a stranger, they say."

The young woman on the pony rode out from the shade and looked
anxiously around.

"Do you think the barn is safe?" she said.

"D'ye think the barn is safe, Jan Coggan?" said the second woman,
passing on the question to the nearest man in that direction.

"Safe-now--leastwise I think so.  If this rick had gone the barn
would have followed.  'Tis that bold shepherd up there that have done
the most good--he sitting on the top o' rick, whizzing his great
long-arms about like a windmill."

"He does work hard," said the young woman on horseback, looking up at
Gabriel through her thick woollen veil.  "I wish he was shepherd
here.  Don't any of you know his name."

"Never heard the man's name in my life, or seed his form afore."

The fire began to get worsted, and Gabriel's elevated position being
no longer required of him, he made as if to descend.

"Maryann," said the girl on horseback, "go to him as he comes down,
and say that the farmer wishes to thank him for the great service he
has done."

Maryann stalked off towards the rick and met Oak at the foot of the
ladder.  She delivered her message.

"Where is your master the farmer?" asked Gabriel, kindling with the
idea of getting employment that seemed to strike him now.

"'Tisn't a master; 'tis a mistress, shepherd."

"A woman farmer?"

"Ay, 'a b'lieve, and a rich one too!" said a bystander. "Lately
'a came here from a distance.  Took on her uncle's farm, who died
suddenly.  Used to measure his money in half-pint cups.  They say
now that she've business in every bank in Casterbridge, and thinks
no more of playing pitch-and-toss sovereign than you and I, do
pitch-halfpenny--not a bit in the world, shepherd."

"That's she, back there upon the pony," said Maryann; "wi' her face
a-covered up in that black cloth with holes in it."

Oak, his features smudged, grimy, and undiscoverable from the smoke
and heat, his smock-frock burnt into holes and dripping with water,
the ash stem of his sheep-crook charred six inches shorter, advanced
with the humility stern adversity had thrust upon him up to the
slight female form in the saddle.  He lifted his hat with respect,
and not without gallantry: stepping close to her hanging feet he said
in a hesitating voice,--

"Do you happen to want a shepherd, ma'am?"

She lifted the wool veil tied round her face, and looked all
astonishment.  Gabriel and his cold-hearted darling, Bathsheba
Everdene, were face to face.

Bathsheba did not speak, and he mechanically repeated in an abashed
and sad voice,--

"Do you want a shepherd, ma'am?"


CHAPTER VII


RECOGNITION--A TIMID GIRL


Bathsheba withdrew into the shade.  She scarcely knew whether most to
be amused at the singularity of the meeting, or to be concerned at
its awkwardness.  There was room for a little pity, also for a very
little exultation: the former at his position, the latter at her own.
Embarrassed she was not, and she remembered Gabriel's declaration of
love to her at Norcombe only to think she had nearly forgotten it.

"Yes," she murmured, putting on an air of dignity, and turning again
to him with a little warmth of cheek; "I do want a shepherd.  But--"

"He's the very man, ma'am," said one of the villagers, quietly.

Conviction breeds conviction.  "Ay, that 'a is," said a second,
decisively.

"The man, truly!" said a third, with heartiness.

"He's all there!" said number four, fervidly.

"Then will you tell him to speak to the bailiff," said Bathsheba.

All was practical again now.  A summer eve and loneliness would have
been necessary to give the meeting its proper fulness of romance.

The bailiff was pointed out to Gabriel, who, checking the palpitation
within his breast at discovering that this Ashtoreth of strange
report was only a modification of Venus the well-known and admired,
retired with him to talk over the necessary preliminaries of hiring.

The fire before them wasted away.  "Men," said Bathsheba, "you shall
take a little refreshment after this extra work.  Will you come to
the house?"

"We could knock in a bit and a drop a good deal freer, Miss, if so be
ye'd send it to Warren's Malthouse," replied the spokesman.

Bathsheba then rode off into the darkness, and the men straggled on
to the village in twos and threes--Oak and the bailiff being left by
the rick alone.

"And now," said the bailiff, finally, "all is settled, I think, about
your coming, and I am going home-along.  Good-night to ye, shepherd."

"Can you get me a lodging?" inquired Gabriel.

"That I can't, indeed," he said, moving past Oak as a Christian edges
past an offertory-plate when he does not mean to contribute.  "If you
follow on the road till you come to Warren's Malthouse, where they
are all gone to have their snap of victuals, I daresay some of 'em
will tell you of a place.  Good-night to ye, shepherd."

The bailiff who showed this nervous dread of loving his neighbour as
himself, went up the hill, and Oak walked on to the village, still
astonished at the reencounter with Bathsheba, glad of his nearness to
her, and perplexed at the rapidity with which the unpractised girl of
Norcombe had developed into the supervising and cool woman here.  But
some women only require an emergency to make them fit for one.

Obliged, to some extent, to forgo dreaming in order to find the way,
he reached the churchyard, and passed round it under the wall where
several ancient trees grew.  There was a wide margin of grass along
here, and Gabriel's footsteps were deadened by its softness, even at
this indurating period of the year.  When abreast of a trunk which
appeared to be the oldest of the old, he became aware that a figure
was standing behind it.  Gabriel did not pause in his walk, and in
another moment he accidentally kicked a loose stone. The noise was
enough to disturb the motionless stranger, who started and assumed
a careless position.

It was a slim girl, rather thinly clad.

"Good-night to you," said Gabriel, heartily.

"Good-night," said the girl to Gabriel.

The voice was unexpectedly attractive; it was the low and dulcet note
suggestive of romance; common in descriptions, rare in experience.

"I'll thank you to tell me if I'm in the way for Warren's Malthouse?"
Gabriel resumed, primarily to gain the information, indirectly to get
more of the music.

"Quite right.  It's at the bottom of the hill.  And do you know--"
The girl hesitated and then went on again.  "Do you know how late
they keep open the Buck's Head Inn?"  She seemed to be won by
Gabriel's heartiness, as Gabriel had been won by her modulations.

"I don't know where the Buck's Head is, or anything about it.  Do you
think of going there to-night?"

"Yes--"  The woman again paused.  There was no necessity for any
continuance of speech, and the fact that she did add more seemed to
proceed from an unconscious desire to show unconcern by making a
remark, which is noticeable in the ingenuous when they are acting by
stealth.  "You are not a Weatherbury man?" she said, timorously.

"I am not.  I am the new shepherd--just arrived."

"Only a shepherd--and you seem almost a farmer by your ways."

"Only a shepherd," Gabriel repeated, in a dull cadence of finality.
His thoughts were directed to the past, his eyes to the feet of the
girl; and for the first time he saw lying there a bundle of some
sort.  She may have perceived the direction of his face, for she said
coaxingly,--

"You won't say anything in the parish about having seen me here, will
you--at least, not for a day or two?"

"I won't if you wish me not to," said Oak.

"Thank you, indeed," the other replied.  "I am rather poor, and I
don't want people to know anything about me."  Then she was silent
and shivered.

"You ought to have a cloak on such a cold night," Gabriel observed.
"I would advise 'ee to get indoors."

"O no!  Would you mind going on and leaving me?  I thank you much for
what you have told me."

"I will go on," he said; adding hesitatingly,--"Since you are not
very well off, perhaps you would accept this trifle from me.  It is
only a shilling, but it is all I have to spare."

"Yes, I will take it," said the stranger gratefully.

She extended her hand; Gabriel his.  In feeling for each other's palm
in the gloom before the money could be passed, a minute incident
occurred which told much.  Gabriel's fingers alighted on the young
woman's wrist.  It was beating with a throb of tragic intensity.  He
had frequently felt the same quick, hard beat in the femoral artery
of his lambs when overdriven.  It suggested a consumption too great
of a vitality which, to judge from her figure and stature, was
already too little.

"What is the matter?"

"Nothing."

"But there is?"

"No, no, no!  Let your having seen me be a secret!"

"Very well; I will.  Good-night, again."

"Good-night."

The young girl remained motionless by the tree, and Gabriel descended
into the village of Weatherbury, or Lower Longpuddle as it was
sometimes called.  He fancied that he had felt himself in the
penumbra of a very deep sadness when touching that slight and fragile
creature.  But wisdom lies in moderating mere impressions, and
Gabriel endeavoured to think little of this.


CHAPTER VIII


THE MALTHOUSE--THE CHAT--NEWS


Warren's Malthouse was enclosed by an old wall inwrapped with ivy,
and though not much of the exterior was visible at this hour, the
character and purposes of the building were clearly enough shown by
its outline upon the sky.  From the walls an overhanging thatched
roof sloped up to a point in the centre, upon which rose a small
wooden lantern, fitted with louvre-boards on all the four sides,
and from these openings a mist was dimly perceived to be escaping
into the night air.  There was no window in front; but a square
hole in the door was glazed with a single pane, through which red,
comfortable rays now stretched out upon the ivied wall in front.
Voices were to be heard inside.

Oak's hand skimmed the surface of the door with fingers extended to
an Elymas-the-Sorcerer pattern, till he found a leathern strap, which
he pulled.  This lifted a wooden latch, and the door swung open.

The room inside was lighted only by the ruddy glow from the kiln
mouth, which shone over the floor with the streaming horizontality
of the setting sun, and threw upwards the shadows of all facial
irregularities in those assembled around.  The stone-flag floor was
worn into a path from the doorway to the kiln, and into undulations
everywhere.  A curved settle of unplaned oak stretched along one
side, and in a remote corner was a small bed and bedstead, the owner
and frequent occupier of which was the maltster.

This aged man was now sitting opposite the fire, his frosty white
hair and beard overgrowing his gnarled figure like the grey moss and
lichen upon a leafless apple-tree.  He wore breeches and the laced-up
shoes called ankle-jacks; he kept his eyes fixed upon the fire.

Gabriel's nose was greeted by an atmosphere laden with the sweet
smell of new malt.  The conversation (which seemed to have been
concerning the origin of the fire) immediately ceased, and every one
ocularly criticised him to the degree expressed by contracting the
flesh of their foreheads and looking at him with narrowed eyelids, as
if he had been a light too strong for their sight.  Several exclaimed
meditatively, after this operation had been completed:--

"Oh, 'tis the new shepherd, 'a b'lieve."

"We thought we heard a hand pawing about the door for the bobbin, but
weren't sure 'twere not a dead leaf blowed across," said another.
"Come in, shepherd; sure ye be welcome, though we don't know yer
name."

"Gabriel Oak, that's my name, neighbours."

The ancient maltster sitting in the midst turned at this--his turning
being as the turning of a rusty crane.

"That's never Gable Oak's grandson over at Norcombe--never!" he said,
as a formula expressive of surprise, which nobody was supposed for a
moment to take literally.

"My father and my grandfather were old men of the name of Gabriel,"
said the shepherd, placidly.

"Thought I knowed the man's face as I seed him on the rick!--thought
I did!  And where be ye trading o't to now, shepherd?"

"I'm thinking of biding here," said Mr. Oak.

"Knowed yer grandfather for years and years!" continued the maltster,
the words coming forth of their own accord as if the momentum
previously imparted had been sufficient.

"Ah--and did you!"

"Knowed yer grandmother."

"And her too!"

"Likewise knowed yer father when he was a child.  Why, my boy
Jacob there and your father were sworn brothers--that they were
sure--weren't ye, Jacob?"

"Ay, sure," said his son, a young man about sixty-five, with a
semi-bald head and one tooth in the left centre of his upper jaw,
which made much of itself by standing prominent, like a milestone in
a bank.  "But 'twas Joe had most to do with him.  However, my son
William must have knowed the very man afore us--didn't ye, Billy,
afore ye left Norcombe?"

"No, 'twas Andrew," said Jacob's son Billy, a child of forty, or
thereabouts, who manifested the peculiarity of possessing a cheerful
soul in a gloomy body, and whose whiskers were assuming a chinchilla
shade here and there.

"I can mind Andrew," said Oak, "as being a man in the place when I
was quite a child."

"Ay--the other day I and my youngest daughter, Liddy, were over at
my grandson's christening," continued Billy.  "We were talking about
this very family, and 'twas only last Purification Day in this very
world, when the use-money is gied away to the second-best poor folk,
you know, shepherd, and I can mind the day because they all had to
traypse up to the vestry--yes, this very man's family."

"Come, shepherd, and drink.  'Tis gape and swaller with us--a drap of
sommit, but not of much account," said the maltster, removing from
the fire his eyes, which were vermilion-red and bleared by gazing
into it for so many years.  "Take up the God-forgive-me, Jacob.  See
if 'tis warm, Jacob."

Jacob stooped to the God-forgive-me, which was a two-handled tall mug
standing in the ashes, cracked and charred with heat: it was rather
furred with extraneous matter about the outside, especially in the
crevices of the handles, the innermost curves of which may not have
seen daylight for several years by reason of this encrustation
thereon--formed of ashes accidentally wetted with cider and baked
hard; but to the mind of any sensible drinker the cup was no
worse for that, being incontestably clean on the inside and about
the rim.  It may be observed that such a class of mug is called a
God-forgive-me in Weatherbury and its vicinity for uncertain reasons;
probably because its size makes any given toper feel ashamed of
himself when he sees its bottom in drinking it empty.

Jacob, on receiving the order to see if the liquor was warm enough,
placidly dipped his forefinger into it by way of thermometer, and
having pronounced it nearly of the proper degree, raised the cup and
very civilly attempted to dust some of the ashes from the bottom with
the skirt of his smock-frock, because Shepherd Oak was a stranger.

"A clane cup for the shepherd," said the maltster commandingly.

"No--not at all," said Gabriel, in a reproving tone of
considerateness.  "I never fuss about dirt in its pure state, and
when I know what sort it is."  Taking the mug he drank an inch or
more from the depth of its contents, and duly passed it to the
next man.  "I wouldn't think of giving such trouble to neighbours
in washing up when there's so much work to be done in the world
already." continued Oak in a moister tone, after recovering from the
stoppage of breath which is occasioned by pulls at large mugs.

"A right sensible man," said Jacob.

"True, true; it can't be gainsaid!" observed a brisk young man--Mark
Clark by name, a genial and pleasant gentleman, whom to meet anywhere
in your travels was to know, to know was to drink with, and to drink
with was, unfortunately, to pay for.

"And here's a mouthful of bread and bacon that mis'ess have sent,
shepherd.  The cider will go down better with a bit of victuals.
Don't ye chaw quite close, shepherd, for I let the bacon fall in
the road outside as I was bringing it along, and may be 'tis rather
gritty.  There, 'tis clane dirt; and we all know what that is, as you
say, and you bain't a particular man we see, shepherd."

"True, true--not at all," said the friendly Oak.

"Don't let your teeth quite meet, and you won't feel the sandiness at
all.  Ah! 'tis wonderful what can be done by contrivance!"

"My own mind exactly, neighbour."

"Ah, he's his grandfer's own grandson!--his grandfer were just such a
nice unparticular man!" said the maltster.

"Drink, Henry Fray--drink," magnanimously said Jan Coggan, a person
who held Saint-Simonian notions of share and share alike where liquor
was concerned, as the vessel showed signs of approaching him in its
gradual revolution among them.

Having at this moment reached the end of a wistful gaze into mid-air,
Henry did not refuse.  He was a man of more than middle age, with
eyebrows high up in his forehead, who laid it down that the law of
the world was bad, with a long-suffering look through his listeners
at the world alluded to, as it presented itself to his imagination.
He always signed his name "Henery"--strenuously insisting upon that
spelling, and if any passing schoolmaster ventured to remark that the
second "e" was superfluous and old-fashioned, he received the reply
that "H-e-n-e-r-y" was the name he was christened and the name he
would stick to--in the tone of one to whom orthographical differences
were matters which had a great deal to do with personal character.

Mr. Jan Coggan, who had passed the cup to Henery, was a crimson man
with a spacious countenance and private glimmer in his eye, whose
name had appeared on the marriage register of Weatherbury and
neighbouring parishes as best man and chief witness in countless
unions of the previous twenty years; he also very frequently filled
the post of head godfather in baptisms of the subtly-jovial kind.

"Come, Mark Clark--come.  Ther's plenty more in the barrel," said
Jan.

"Ay--that I will, 'tis my only doctor," replied Mr. Clark, who,
twenty years younger than Jan Coggan, revolved in the same orbit.  He
secreted mirth on all occasions for special discharge at popular
parties.

"Why, Joseph Poorgrass, ye han't had a drop!" said Mr. Coggan to a
self-conscious man in the background, thrusting the cup towards him.

"Such a modest man as he is!" said Jacob Smallbury.  "Why, ye've
hardly had strength of eye enough to look in our young mis'ess's
face, so I hear, Joseph?"

All looked at Joseph Poorgrass with pitying reproach.

"No--I've hardly looked at her at all," simpered Joseph, reducing his
body smaller whilst talking, apparently from a meek sense of undue
prominence.  "And when I seed her, 'twas nothing but blushes with
me!"

"Poor feller," said Mr. Clark.

"'Tis a curious nature for a man," said Jan Coggan.

"Yes," continued Joseph Poorgrass--his shyness, which was so painful
as a defect, filling him with a mild complacency now that it was
regarded as an interesting study.  "'Twere blush, blush, blush with
me every minute of the time, when she was speaking to me."

"I believe ye, Joseph Poorgrass, for we all know ye to be a very
bashful man."

"'Tis a' awkward gift for a man, poor soul," said the maltster.  "And
how long have ye have suffered from it, Joseph?" [a]

   [Transcriber's note a: Alternate text, appears in all three
   editions on hand: "'Tis a' awkward gift for a man, poor soul,"
   said the maltster.  "And ye have suffered from it a long time, we
   know."

   "Ay, ever since..."]

"Oh, ever since I was a boy.  Yes--mother was concerned to her heart
about it--yes.  But 'twas all nought."

"Did ye ever go into the world to try and stop it, Joseph Poorgrass?"

"Oh ay, tried all sorts o' company.  They took me to Greenhill
Fair, and into a great gay jerry-go-nimble show, where there were
women-folk riding round--standing upon horses, with hardly anything
on but their smocks; but it didn't cure me a morsel.  And then I
was put errand-man at the Women's Skittle Alley at the back of the
Tailor's Arms in Casterbridge.  'Twas a horrible sinful situation,
and a very curious place for a good man.  I had to stand and look
ba'dy people in the face from morning till night; but 'twas no use--I
was just as bad as ever after all.  Blushes hev been in the family
for generations.  There, 'tis a happy providence that I be no worse."

"True," said Jacob Smallbury, deepening his thoughts to a profounder
view of the subject.  "'Tis a thought to look at, that ye might have
been worse; but even as you be, 'tis a very bad affliction for 'ee,
Joseph.  For ye see, shepherd, though 'tis very well for a woman,
dang it all, 'tis awkward for a man like him, poor feller?"

"'Tis--'tis," said Gabriel, recovering from a meditation.  "Yes, very
awkward for the man."

"Ay, and he's very timid, too," observed Jan Coggan.  "Once he had
been working late at Yalbury Bottom, and had had a drap of drink, and
lost his way as he was coming home-along through Yalbury Wood, didn't
ye, Master Poorgrass?"

"No, no, no; not that story!" expostulated the modest man, forcing a
laugh to bury his concern.

"--And so 'a lost himself quite," continued Mr. Coggan, with an
impassive face, implying that a true narrative, like time and tide,
must run its course and would respect no man.  "And as he was coming
along in the middle of the night, much afeared, and not able to
find his way out of the trees nohow, 'a cried out, 'Man-a-lost!
man-a-lost!'  A owl in a tree happened to be crying 'Whoo-whoo-whoo!'
as owls do, you know, shepherd" (Gabriel nodded), "and Joseph, all in
a tremble, said, 'Joseph Poorgrass, of Weatherbury, sir!'"

"No, no, now--that's too much!" said the timid man, becoming a man
of brazen courage all of a sudden.  "I didn't say SIR.  I'll take my
oath I didn't say 'Joseph Poorgrass o' Weatherbury, sir.'  No, no;
what's right is right, and I never said sir to the bird, knowing very
well that no man of a gentleman's rank would be hollering there at
that time o' night.  'Joseph Poorgrass of Weatherbury,'--that's every
word I said, and I shouldn't ha' said that if 't hadn't been for
Keeper Day's metheglin....  There, 'twas a merciful thing it ended
where it did."

The question of which was right being tacitly waived by the company,
Jan went on meditatively:--

"And he's the fearfullest man, bain't ye, Joseph?  Ay, another time
ye were lost by Lambing-Down Gate, weren't ye, Joseph?"

"I was," replied Poorgrass, as if there were some conditions too
serious even for modesty to remember itself under, this being one.

"Yes; that were the middle of the night, too.  The gate would not
open, try how he would, and knowing there was the Devil's hand in it,
he kneeled down."

"Ay," said Joseph, acquiring confidence from the warmth of the fire,
the cider, and a perception of the narrative capabilities of the
experience alluded to.  "My heart died within me, that time; but I
kneeled down and said the Lord's Prayer, and then the Belief right
through, and then the Ten Commandments, in earnest prayer.  But
no, the gate wouldn't open; and then I went on with Dearly Beloved
Brethren, and, thinks I, this makes four, and 'tis all I know out
of book, and if this don't do it nothing will, and I'm a lost man.
Well, when I got to Saying After Me, I rose from my knees and found
the gate would open--yes, neighbours, the gate opened the same as
ever."

A meditation on the obvious inference was indulged in by all, and
during its continuance each directed his vision into the ashpit,
which glowed like a desert in the tropics under a vertical sun,
shaping their eyes long and liny, partly because of the light, partly
from the depth of the subject discussed.

Gabriel broke the silence.  "What sort of a place is this to live at,
and what sort of a mis'ess is she to work under?" Gabriel's bosom
thrilled gently as he thus slipped under the notice of the assembly
the inner-most subject of his heart.

"We d' know little of her--nothing.  She only showed herself a few
days ago.  Her uncle was took bad, and the doctor was called with his
world-wide skill; but he couldn't save the man.  As I take it, she's
going to keep on the farm.

"That's about the shape o't, 'a b'lieve," said Jan Coggan.  "Ay, 'tis
a very good family.  I'd as soon be under 'em as under one here and
there.  Her uncle was a very fair sort of man.  Did ye know en,
shepherd--a bachelor-man?"

"Not at all."

"I used to go to his house a-courting my first wife, Charlotte,
who was his dairymaid.  Well, a very good-hearted man were Farmer
Everdene, and I being a respectable young fellow was allowed to call
and see her and drink as much ale as I liked, but not to carry away
any--outside my skin I mane of course."

"Ay, ay, Jan Coggan; we know yer maning."

"And so you see 'twas beautiful ale, and I wished to value his
kindness as much as I could, and not to be so ill-mannered as to
drink only a thimbleful, which would have been insulting the man's
generosity--"

"True, Master Coggan, 'twould so," corroborated Mark Clark.

"--And so I used to eat a lot of salt fish afore going, and then by
the time I got there I were as dry as a lime-basket--so thorough dry
that that ale would slip down--ah, 'twould slip down sweet!  Happy
times!  Heavenly times!  Such lovely drunks as I used to have at that
house!  You can mind, Jacob?  You used to go wi' me sometimes."

"I can--I can," said Jacob.  "That one, too, that we had at Buck's
Head on a White Monday was a pretty tipple."

"'Twas.  But for a wet of the better class, that brought you no
nearer to the horned man than you were afore you begun, there was
none like those in Farmer Everdene's kitchen.  Not a single damn
allowed; no, not a bare poor one, even at the most cheerful moment
when all were blindest, though the good old word of sin thrown in
here and there at such times is a great relief to a merry soul."

"True," said the maltster.  "Nater requires her swearing at the
regular times, or she's not herself; and unholy exclamations is a
necessity of life."

"But Charlotte," continued Coggan--"not a word of the sort would
Charlotte allow, nor the smallest item of taking in vain....  Ay,
poor Charlotte, I wonder if she had the good fortune to get into
Heaven when 'a died!  But 'a was never much in luck's way, and
perhaps 'a went downwards after all, poor soul."

"And did any of you know Miss Everdene's father and mother?" inquired
the shepherd, who found some difficulty in keeping the conversation
in the desired channel.

"I knew them a little," said Jacob Smallbury; "but they were
townsfolk, and didn't live here.  They've been dead for years.
Father, what sort of people were mis'ess' father and mother?"

"Well," said the maltster, "he wasn't much to look at; but she was a
lovely woman.  He was fond enough of her as his sweetheart."

"Used to kiss her scores and long-hundreds o' times, so 'twas said,"
observed Coggan.

"He was very proud of her, too, when they were married, as I've been
told," said the maltster.

"Ay," said Coggan.  "He admired her so much that he used to light the
candle three times a night to look at her."

"Boundless love; I shouldn't have supposed it in the universe!"
murmured Joseph Poorgrass, who habitually spoke on a large scale in
his moral reflections.

"Well, to be sure," said Gabriel.

"Oh, 'tis true enough.  I knowed the man and woman both well.  Levi
Everdene--that was the man's name, sure.  'Man,' saith I in my
hurry, but he were of a higher circle of life than that--'a was a
gentleman-tailor really, worth scores of pounds.  And he became a
very celebrated bankrupt two or three times."

"Oh, I thought he was quite a common man!" said Joseph.

"Oh no, no!  That man failed for heaps of money; hundreds in gold and
silver."

The maltster being rather short of breath, Mr. Coggan, after absently
scrutinising a coal which had fallen among the ashes, took up the
narrative, with a private twirl of his eye:--

"Well, now, you'd hardly believe it, but that man--our Miss
Everdene's father--was one of the ficklest husbands alive, after a
while.  Understand? 'a didn't want to be fickle, but he couldn't help
it.  The pore feller were faithful and true enough to her in his
wish, but his heart would rove, do what he would.  He spoke to me in
real tribulation about it once.  'Coggan,' he said, 'I could never
wish for a handsomer woman than I've got, but feeling she's ticketed
as my lawful wife, I can't help my wicked heart wandering, do what I
will.'  But at last I believe he cured it by making her take off her
wedding-ring and calling her by her maiden name as they sat together
after the shop was shut, and so 'a would get to fancy she was only
his sweetheart, and not married to him at all.  And as soon as he
could thoroughly fancy he was doing wrong and committing the seventh,
'a got to like her as well as ever, and they lived on a perfect
picture of mutel love."

"Well, 'twas a most ungodly remedy," murmured Joseph Poorgrass; "but
we ought to feel deep cheerfulness that a happy Providence kept it
from being any worse.  You see, he might have gone the bad road and
given his eyes to unlawfulness entirely--yes, gross unlawfulness, so
to say it."

"You see," said Billy Smallbury, "The man's will was to do right,
sure enough, but his heart didn't chime in."

"He got so much better, that he was quite godly in his later years,
wasn't he, Jan?" said Joseph Poorgrass.  "He got himself confirmed
over again in a more serious way, and took to saying 'Amen' almost as
loud as the clerk, and he liked to copy comforting verses from the
tombstones.  He used, too, to hold the money-plate at Let Your Light
so Shine, and stand godfather to poor little come-by-chance children;
and he kept a missionary box upon his table to nab folks unawares
when they called; yes, and he would box the charity-boys' ears, if
they laughed in church, till they could hardly stand upright, and do
other deeds of piety natural to the saintly inclined."

"Ay, at that time he thought of nothing but high things," added Billy
Smallbury.  "One day Parson Thirdly met him and said, 'Good-Morning,
Mister Everdene; 'tis a fine day!'  'Amen' said Everdene, quite
absent-like, thinking only of religion when he seed a parson.  Yes,
he was a very Christian man."

"Their daughter was not at all a pretty chiel at that time," said
Henery Fray.  "Never should have thought she'd have growed up such a
handsome body as she is."

"'Tis to be hoped her temper is as good as her face."

"Well, yes; but the baily will have most to do with the business and
ourselves.  Ah!" Henery gazed into the ashpit, and smiled volumes of
ironical knowledge.

"A queer Christian, like the Devil's head in a cowl, [1] as the
saying is," volunteered Mark Clark.

   [Footnote 1: This phrase is a conjectural emendation of the
   unintelligible expression, "as the Devil said to the Owl,"
   used by the natives.]

"He is," said Henery, implying that irony must cease at a certain
point.  "Between we two, man and man, I believe that man would as
soon tell a lie Sundays as working-days--that I do so."

"Good faith, you do talk!" said Gabriel.

"True enough," said the man of bitter moods, looking round upon
the company with the antithetic laughter that comes from a keener
appreciation of the miseries of life than ordinary men are capable
of.  "Ah, there's people of one sort, and people of another, but
that man--bless your souls!"

Gabriel thought fit to change the subject.  "You must be a very aged
man, malter, to have sons growed mild and ancient," he remarked.

"Father's so old that 'a can't mind his age, can ye, father?"
interposed Jacob.  "And he's growed terrible crooked too, lately,"
Jacob continued, surveying his father's figure, which was rather
more bowed than his own.  "Really one may say that father there is
three-double."

"Crooked folk will last a long while," said the maltster, grimly, and
not in the best humour.

"Shepherd would like to hear the pedigree of yer life, father--
wouldn't ye, shepherd?"

"Ay that I should," said Gabriel with the heartiness of a man who had
longed to hear it for several months.  "What may your age be,
malter?"

The maltster cleared his throat in an exaggerated form for emphasis,
and elongating his gaze to the remotest point of the ashpit, said, in
the slow speech justifiable when the importance of a subject is so
generally felt that any mannerism must be tolerated in getting at it,
"Well, I don't mind the year I were born in, but perhaps I can reckon
up the places I've lived at, and so get it that way.  I bode at
Upper Longpuddle across there" (nodding to the north) "till I were
eleven. I bode seven at Kingsbere" (nodding to the east) "where
I took to malting.  I went therefrom to Norcombe, and malted
there two-and-twenty years, and-two-and-twenty years I was there
turnip-hoeing and harvesting.  Ah, I knowed that old place, Norcombe,
years afore you were thought of, Master Oak" (Oak smiled sincere
belief in the fact).  "Then I malted at Durnover four year, and
four year turnip-hoeing; and I was fourteen times eleven months at
Millpond St. Jude's" (nodding north-west-by-north).  "Old Twills
wouldn't hire me for more than eleven months at a time, to keep me
from being chargeable to the parish if so be I was disabled.  Then I
was three year at Mellstock, and I've been here one-and-thirty year
come Candlemas.  How much is that?"

"Hundred and seventeen," chuckled another old gentleman, given to
mental arithmetic and little conversation, who had hitherto sat
unobserved in a corner.

"Well, then, that's my age," said the maltster, emphatically.

"O no, father!" said Jacob.  "Your turnip-hoeing were in the summer
and your malting in the winter of the same years, and ye don't ought
to count-both halves, father."

"Chok' it all!  I lived through the summers, didn't I?  That's my
question.  I suppose ye'll say next I be no age at all to speak of?"

"Sure we shan't," said Gabriel, soothingly.

"Ye be a very old aged person, malter," attested Jan Coggan, also
soothingly. "We all know that, and ye must have a wonderful talented
constitution to be able to live so long, mustn't he, neighbours?"

"True, true; ye must, malter, wonderful," said the meeting
unanimously.

The maltster, being now pacified, was even generous enough to
voluntarily disparage in a slight degree the virtue of having lived a
great many years, by mentioning that the cup they were drinking out
of was three years older than he.

While the cup was being examined, the end of Gabriel Oak's flute
became visible over his smock-frock pocket, and Henery Fray
exclaimed, "Surely, shepherd, I seed you blowing into a great flute
by now at Casterbridge?"

"You did," said Gabriel, blushing faintly.  "I've been in great
trouble, neighbours, and was driven to it.  I used not to be so poor
as I be now."

"Never mind, heart!" said Mark Clark.  You should take it
careless-like, shepherd, and your time will come.  But we could thank
ye for a tune, if ye bain't too tired?"

"Neither drum nor trumpet have I heard since Christmas," said Jan
Coggan.  "Come, raise a tune, Master Oak!"

"Ay, that I will," said Gabriel, pulling out his flute and putting it
together.  "A poor tool, neighbours; but such as I can do ye shall
have and welcome."

Oak then struck up "Jockey to the Fair," and played that sparkling
melody three times through, accenting the notes in the third round in
a most artistic and lively manner by bending his body in small jerks
and tapping with his foot to beat time.

"He can blow the flute very well--that 'a can," said a young married
man, who having no individuality worth mentioning was known as "Susan
Tall's husband."  He continued, "I'd as lief as not be able to blow
into a flute as well as that."

"He's a clever man, and 'tis a true comfort for us to have such a
shepherd," murmured Joseph Poorgrass, in a soft cadence.  "We ought
to feel full o' thanksgiving that he's not a player of ba'dy songs
instead of these merry tunes; for 'twould have been just as easy for
God to have made the shepherd a loose low man--a man of iniquity, so
to speak it--as what he is.  Yes, for our wives' and daughters' sakes
we should feel real thanksgiving."

"True, true,--real thanksgiving!" dashed in Mark Clark conclusively,
not feeling it to be of any consequence to his opinion that he had
only heard about a word and three-quarters of what Joseph had said.

"Yes," added Joseph, beginning to feel like a man in the Bible; "for
evil do thrive so in these times that ye may be as much deceived in
the cleanest shaved and whitest shirted man as in the raggedest tramp
upon the turnpike, if I may term it so."

"Ay, I can mind yer face now, shepherd," said Henery Fray,
criticising Gabriel with misty eyes as he entered upon his second
tune.  "Yes--now I see 'ee blowing into the flute I know 'ee to be
the same man I see play at Casterbridge, for yer mouth were scrimped
up and yer eyes a-staring out like a strangled man's--just as they be
now."

"'Tis a pity that playing the flute should make a man look such a
scarecrow," observed Mr. Mark Clark, with additional criticism of
Gabriel's countenance, the latter person jerking out, with the
ghastly grimace required by the instrument, the chorus of "Dame
Durden:"--

   'Twas Moll' and Bet', and Doll' and Kate',
   And Dor'-othy Drag'-gle Tail'.

"I hope you don't mind that young man's bad manners in naming your
features?" whispered Joseph to Gabriel.

"Not at all," said Mr. Oak.

"For by nature ye be a very handsome man, shepherd," continued Joseph
Poorgrass, with winning sauvity.

"Ay, that ye be, shepard," said the company.

"Thank you very much," said Oak, in the modest tone good manners
demanded, thinking, however, that he would never let Bathsheba see
him playing the flute; in this resolve showing a discretion equal to
that related to its sagacious inventress, the divine Minerva herself.

"Ah, when I and my wife were married at Norcombe Church," said the
old maltster, not pleased at finding himself left out of the subject,
"we were called the handsomest couple in the neighbourhood--everybody
said so."

"Danged if ye bain't altered now, malter," said a voice with the
vigour natural to the enunciation of a remarkably evident truism.
It came from the old man in the background, whose offensiveness and
spiteful ways were barely atoned for by the occasional chuckle he
contributed to general laughs.

"O no, no," said Gabriel.

"Don't ye play no more shepherd" said Susan Tall's husband, the young
married man who had spoken once before.  "I must be moving and when
there's tunes going on I seem as if hung in wires.  If I thought
after I'd left that music was still playing, and I not there, I
should be quite melancholy-like."

"What's yer hurry then, Laban?" inquired Coggan.  "You used to bide
as late as the latest."

"Well, ye see, neighbours, I was lately married to a woman, and she's
my vocation now, and so ye see--"  The young man halted lamely.

"New Lords new laws, as the saying is, I suppose," remarked Coggan.

"Ay, 'a b'lieve--ha, ha!" said Susan Tall's husband, in a tone
intended to imply his habitual reception of jokes without minding
them at all.  The young man then wished them good-night and withdrew.

Henery Fray was the first to follow.  Then Gabriel arose and went off
with Jan Coggan, who had offered him a lodging.  A few minutes later,
when the remaining ones were on their legs and about to depart, Fray
came back again in a hurry.  Flourishing his finger ominously he
threw a gaze teeming with tidings just where his eye alighted by
accident, which happened to be in Joseph Poorgrass's face.

"O--what's the matter, what's the matter, Henery?" said Joseph,
starting back.

"What's a-brewing, Henrey?" asked Jacob and Mark Clark.

"Baily Pennyways--Baily Pennyways--I said so; yes, I said so!"

"What, found out stealing anything?"

"Stealing it is.  The news is, that after Miss Everdene got home she
went out again to see all was safe, as she usually do, and coming in
found Baily Pennyways creeping down the granary steps with half a a
bushel of barley.  She fleed at him like a cat--never such a tomboy
as she is--of course I speak with closed doors?"

"You do--you do, Henery."

"She fleed at him, and, to cut a long story short, he owned to having
carried off five sack altogether, upon her promising not to persecute
him.  Well, he's turned out neck and crop, and my question is, who's
going to be baily now?"

The question was such a profound one that Henery was obliged to drink
there and then from the large cup till the bottom was distinctly
visible inside.  Before he had replaced it on the table, in came the
young man, Susan Tall's husband, in a still greater hurry.

"Have ye heard the news that's all over parish?"

"About Baily Pennyways?"

"But besides that?"

"No--not a morsel of it!" they replied, looking into the very midst
of Laban Tall as if to meet his words half-way down his throat.

"What a night of horrors!" murmured Joseph Poorgrass, waving his
hands spasmodically.  "I've had the news-bell ringing in my left ear
quite bad enough for a murder, and I've seen a magpie all alone!"

"Fanny Robin--Miss Everdene's youngest servant--can't be found.
They've been wanting to lock up the door these two hours, but she
isn't come in.  And they don't know what to do about going to bed for
fear of locking her out.  They wouldn't be so concerned if she hadn't
been noticed in such low spirits these last few days, and Maryann d'
think the beginning of a crowner's inquest has happened to the poor
girl."

"Oh--'tis burned--'tis burned!" came from Joseph Poorgrass's dry
lips.

"No--'tis drowned!" said Tall.

"Or 'tis her father's razor!" suggested Billy Smallbury, with a vivid
sense of detail.

"Well--Miss Everdene wants to speak to one or two of us before we go
to bed.  What with this trouble about the baily, and now about the
girl, mis'ess is almost wild."

They all hastened up the lane to the farmhouse, excepting the old
maltster, whom neither news, fire, rain, nor thunder could draw from
his hole.  There, as the others' footsteps died away he sat down
again and continued gazing as usual into the furnace with his red,
bleared eyes.

From the bedroom window above their heads Bathsheba's head and
shoulders, robed in mystic white, were dimly seen extended into the
air.

"Are any of my men among you?" she said anxiously.

"Yes, ma'am, several," said Susan Tall's husband.

"To-morrow morning I wish two or three of you to make inquiries in
the villages round if they have seen such a person as Fanny Robin.
Do it quietly; there is no reason for alarm as yet.  She must have
left whilst we were all at the fire."

"I beg yer pardon, but had she any young man courting her in the
parish, ma'am?" asked Jacob Smallbury.

"I don't know," said Bathsheba.

"I've never heard of any such thing, ma'am," said two or three.

"It is hardly likely, either," continued Bathsheba.  "For any lover
of hers might have come to the house if he had been a respectable
lad.  The most mysterious matter connected with her absence--indeed,
the only thing which gives me serious alarm--is that she was seen
to go out of the house by Maryann with only her indoor working gown
on--not even a bonnet."

"And you mean, ma'am, excusing my words, that a young woman would
hardly go to see her young man without dressing up," said Jacob,
turning his mental vision upon past experiences.  "That's true--she
would not, ma'am."

"She had, I think, a bundle, though I couldn't see very well," said a
female voice from another window, which seemed that of Maryann.  "But
she had no young man about here.  Hers lives in Casterbridge, and I
believe he's a soldier."

"Do you know his name?" Bathsheba said.

"No, mistress; she was very close about it."

"Perhaps I might be able to find out if I went to Casterbridge
barracks," said William Smallbury.

"Very well; if she doesn't return to-morrow, mind you go there and try
to discover which man it is, and see him.  I feel more responsible
than I should if she had had any friends or relations alive.  I do
hope she has come to no harm through a man of that kind....  And then
there's this disgraceful affair of the bailiff--but I can't speak of
him now."

Bathsheba had so many reasons for uneasiness that it seemed she did
not think it worth while to dwell upon any particular one.  "Do as I
told you, then," she said in conclusion, closing the casement.

"Ay, ay, mistress; we will," they replied, and moved away.

That night at Coggan's, Gabriel Oak, beneath the screen of closed
eyelids, was busy with fancies, and full of movement, like a river
flowing rapidly under its ice.  Night had always been the time at
which he saw Bathsheba most vividly, and through the slow hours
of shadow he tenderly regarded her image now.  It is rarely that
the pleasures of the imagination will compensate for the pain of
sleeplessness, but they possibly did with Oak to-night, for the
delight of merely seeing her effaced for the time his perception
of the great difference between seeing and possessing.

He also thought of plans for fetching his few utensils and books from
Norcombe.  _The Young Man's Best Companion_, _The Farrier's Sure
Guide_, _The Veterinary Surgeon_, _Paradise Lost_, _The Pilgrim's
Progress_, _Robinson Crusoe_, Ash's _Dictionary_, and Walkingame's
_Arithmetic_, constituted his library; and though a limited series,
it was one from which he had acquired more sound information by
diligent perusal than many a man of opportunities has done from a
furlong of laden shelves.


CHAPTER IX


THE HOMESTEAD--A VISITOR--HALF-CONFIDENCES


By daylight, the bower of Oak's new-found mistress, Bathsheba
Everdene, presented itself as a hoary building, of the early stage of
Classic Renaissance as regards its architecture, and of a proportion
which told at a glance that, as is so frequently the case, it had
once been the memorial hall upon a small estate around it, now
altogether effaced as a distinct property, and merged in the vast
tract of a non-resident landlord, which comprised several such modest
demesnes.

Fluted pilasters, worked from the solid stone, decorated its front,
and above the roof the chimneys were panelled or columnar, some coped
gables with finials and like features still retaining traces of their
Gothic extraction.  Soft brown mosses, like faded velveteen, formed
cushions upon the stone tiling, and tufts of the houseleek or
sengreen sprouted from the eaves of the low surrounding buildings.  A
gravel walk leading from the door to the road in front was encrusted
at the sides with more moss--here it was a silver-green variety, the
nut-brown of the gravel being visible to the width of only a foot
or two in the centre.  This circumstance, and the generally sleepy
air of the whole prospect here, together with the animated and
contrasting state of the reverse fa�ade, suggested to the imagination
that on the adaptation of the building for farming purposes the
vital principle of the house had turned round inside its body to
face the other way.  Reversals of this kind, strange deformities,
tremendous paralyses, are often seen to be inflicted by trade upon
edifices--either individual or in the aggregate as streets and
towns--which were originally planned for pleasure alone.

Lively voices were heard this morning in the upper rooms, the
main staircase to which was of hard oak, the balusters, heavy as
bed-posts, being turned and moulded in the quaint fashion of their
century, the handrail as stout as a parapet-top, and the stairs
themselves continually twisting round like a person trying to look
over his shoulder.  Going up, the floors above were found to have a
very irregular surface, rising to ridges, sinking into valleys; and
being just then uncarpeted, the face of the boards was seen to be
eaten into innumerable vermiculations.  Every window replied by a
clang to the opening and shutting of every door, a tremble followed
every bustling movement, and a creak accompanied a walker about the
house, like a spirit, wherever he went.

In the room from which the conversation proceeded Bathsheba and her
servant-companion, Liddy Smallbury, were to be discovered sitting
upon the floor, and sorting a complication of papers, books, bottles,
and rubbish spread out thereon--remnants from the household stores
of the late occupier.  Liddy, the maltster's great-granddaughter,
was about Bathsheba's equal in age, and her face was a prominent
advertisement of the light-hearted English country girl.  The beauty
her features might have lacked in form was amply made up for by
perfection of hue, which at this winter-time was the softened
ruddiness on a surface of high rotundity that we meet with in a
Terburg or a Gerard Douw; and, like the presentations of those great
colourists, it was a face which kept well back from the boundary
between comeliness and the ideal.  Though elastic in nature she was
less daring than Bathsheba, and occasionally showed some earnestness,
which consisted half of genuine feeling, and half of mannerliness
superadded by way of duty.

Through a partly-opened door the noise of a scrubbing-brush led up to
the charwoman, Maryann Money, a person who for a face had a circular
disc, furrowed less by age than by long gazes of perplexity at
distant objects.  To think of her was to get good-humoured; to speak
of her was to raise the image of a dried Normandy pippin.

"Stop your scrubbing a moment," said Bathsheba through the door to
her.  "I hear something."

Maryann suspended the brush.

The tramp of a horse was apparent, approaching the front of the
building.  The paces slackened, turned in at the wicket, and, what
was most unusual, came up the mossy path close to the door.  The door
was tapped with the end of a crop or stick.

"What impertinence!" said Liddy, in a low voice.  "To ride up the
footpath like that!  Why didn't he stop at the gate? Lord!  'Tis a
gentleman!  I see the top of his hat."

"Be quiet!" said Bathsheba.

The further expression of Liddy's concern was continued by aspect
instead of narrative.

"Why doesn't Mrs. Coggan go to the door?" Bath-sheba continued.

Rat-tat-tat-tat resounded more decisively from Bath-sheba's oak.

"Maryann, you go!" said she, fluttering under the onset of a crowd of
romantic possibilities.

"Oh ma'am--see, here's a mess!"

The argument was unanswerable after a glance at Maryann.

"Liddy--you must," said Bathsheba.

Liddy held up her hands and arms, coated with dust from the rubbish
they were sorting, and looked imploringly at her mistress.

"There--Mrs. Coggan is going!" said Bathsheba, exhaling her relief
in the form of a long breath which had lain in her bosom a minute or
more.

The door opened, and a deep voice said--

"Is Miss Everdene at home?"

"I'll see, sir," said Mrs. Coggan, and in a minute appeared in the
room.

"Dear, what a thirtover place this world is!" continued Mrs. Coggan
(a wholesome-looking lady who had a voice for each class of remark
according to the emotion involved; who could toss a pancake or twirl
a mop with the accuracy of pure mathematics, and who at this moment
showed hands shaggy with fragments of dough and arms encrusted with
flour).  "I am never up to my elbows, Miss, in making a pudding but
one of two things do happen--either my nose must needs begin
tickling, and I can't live without scratching it, or somebody knocks
at the door.  Here's Mr. Boldwood wanting to see you, Miss Everdene."

A woman's dress being a part of her countenance, and any disorder in
the one being of the same nature with a malformation or wound in the
other, Bathsheba said at once--

"I can't see him in this state.  Whatever shall I do?"

Not-at-homes were hardly naturalized in Weatherbury farmhouses, so
Liddy suggested--"Say you're a fright with dust, and can't come
down."

"Yes--that sounds very well," said Mrs. Coggan, critically.

"Say I can't see him--that will do."

Mrs. Coggan went downstairs, and returned the answer as requested,
adding, however, on her own responsibility, "Miss is dusting bottles,
sir, and is quite a object--that's why 'tis."

"Oh, very well," said the deep voice indifferently.  "All I wanted to
ask was, if anything had been heard of Fanny Robin?"

"Nothing, sir--but we may know to-night.  William Smallbury is gone
to Casterbridge, where her young man lives, as is supposed, and the
other men be inquiring about everywhere."

The horse's tramp then recommenced and retreated, and the door
closed.

"Who is Mr. Boldwood?" said Bathsheba.

"A gentleman-farmer at Little Weatherbury."

"Married?"

"No, miss."

"How old is he?"

"Forty, I should say--very handsome--rather stern-looking--and rich."

"What a bother this dusting is!  I am always in some unfortunate
plight or other," Bathsheba said, complainingly.  "Why should he
inquire about Fanny?"

"Oh, because, as she had no friends in her childhood, he took her and
put her to school, and got her her place here under your uncle.  He's
a very kind man that way, but Lord--there!"

"What?"

"Never was such a hopeless man for a woman!  He's been courted by
sixes and sevens--all the girls, gentle and simple, for miles round,
have tried him.  Jane Perkins worked at him for two months like a
slave, and the two Miss Taylors spent a year upon him, and he cost
Farmer Ives's daughter nights of tears and twenty pounds' worth of
new clothes; but Lord--the money might as well have been thrown out
of the window."

A little boy came up at this moment and looked in upon them.  This
child was one of the Coggans, who, with the Smallburys, were as
common among the families of this district as the Avons and Derwents
among our rivers.  He always had a loosened tooth or a cut finger to
show to particular friends, which he did with an air of being thereby
elevated above the common herd of afflictionless humanity--to which
exhibition people were expected to say "Poor child!" with a dash of
congratulation as well as pity.

"I've got a pen-nee!" said Master Coggan in a scanning measure.

"Well--who gave it you, Teddy?" said Liddy.

"Mis-terr Bold-wood!  He gave it to me for opening the gate."

"What did he say?"

"He said, 'Where are you going, my little man?' and I said, 'To Miss
Everdene's please,' and he said, 'She is a staid woman, isn't she, my
little man?' and I said, 'Yes.'"

"You naughty child!  What did you say that for?"

"'Cause he gave me the penny!"

"What a pucker everything is in!" said Bathsheba, discontentedly
when the child had gone.  "Get away, Maryann, or go on with your
scrubbing, or do something!  You ought to be married by this time,
and not here troubling me!"

"Ay, mistress--so I did.  But what between the poor men I won't have,
and the rich men who won't have me, I stand as a pelican in the
wilderness!"

"Did anybody ever want to marry you miss?" Liddy ventured to ask when
they were again alone.  "Lots of 'em, I daresay?"

Bathsheba paused, as if about to refuse a reply, but the temptation
to say yes, since it was really in her power was irresistible by
aspiring virginity, in spite of her spleen at having been published
as old.

"A man wanted to once," she said, in a highly experienced tone, and
the image of Gabriel Oak, as the farmer, rose before her.

"How nice it must seem!" said Liddy, with the fixed features of
mental realization.  "And you wouldn't have him?"

"He wasn't quite good enough for me."

"How sweet to be able to disdain, when most of us are glad to say,
'Thank you!'  I seem I hear it.  'No, sir--I'm your better.' or 'Kiss
my foot, sir; my face is for mouths of consequence.'  And did you
love him, miss?"

"Oh, no.  But I rather liked him."

"Do you now?"

"Of course not--what footsteps are those I hear?"

Liddy looked from a back window into the courtyard behind, which was
now getting low-toned and dim with the earliest films of night.  A
crooked file of men was approaching the back door.  The whole string
of trailing individuals advanced in the completest balance of
intention, like the remarkable creatures known as Chain Salp�, which,
distinctly organized in other respects, have one will common to a
whole family.  Some were, as usual, in snow-white smock-frocks of
Russia duck, and some in whitey-brown ones of drabbet--marked on the
wrists, breasts, backs, and sleeves with honeycomb-work.  Two or
three women in pattens brought up the rear.

"The Philistines be upon us," said Liddy, making her nose white
against the glass.

"Oh, very well.  Maryann, go down and keep them in the kitchen till I
am dressed, and then show them in to me in the hall."


CHAPTER X


MISTRESS AND MEN


Half-an-hour later Bathsheba, in finished dress, and followed by
Liddy, entered the upper end of the old hall to find that her men had
all deposited themselves on a long form and a settle at the lower
extremity.  She sat down at a table and opened the time-book, pen in
her hand, with a canvas money-bag beside her.  From this she poured
a small heap of coin.  Liddy chose a position at her elbow and began
to sew, sometimes pausing and looking round, or, with the air of
a privileged person, taking up one of the half-sovereigns lying
before her and surveying it merely as a work of art, while strictly
preventing her countenance from expressing any wish to possess it as
money.

"Now before I begin, men," said Bathsheba, "I have two matters to
speak of.  The first is that the bailiff is dismissed for thieving,
and that I have formed a resolution to have no bailiff at all, but to
manage everything with my own head and hands."

The men breathed an audible breath of amazement.

"The next matter is, have you heard anything of Fanny?"

"Nothing, ma'am."

"Have you done anything?"

"I met Farmer Boldwood," said Jacob Smallbury, "and I went with him
and two of his men, and dragged Newmill Pond, but we found nothing."

"And the new shepherd have been to Buck's Head, by Yalbury, thinking
she had gone there, but nobody had seed her," said Laban Tall.

"Hasn't William Smallbury been to Casterbridge?"

"Yes, ma'am, but he's not yet come home.  He promised to be back by
six."

"It wants a quarter to six at present," said Bathsheba, looking at
her watch.  "I daresay he'll be in directly.  Well, now then"--she
looked into the book--"Joseph Poorgrass, are you there?"

"Yes, sir--ma'am I mane," said the person addressed.  "I be the
personal name of Poorgrass."

"And what are you?"

"Nothing in my own eye.  In the eye of other people--well, I don't
say it; though public thought will out."

"What do you do on the farm?"

"I do do carting things all the year, and in seed time I shoots the
rooks and sparrows, and helps at pig-killing, sir."

"How much to you?"

"Please nine and ninepence and a good halfpenny where 'twas a bad
one, sir--ma'am I mane."

"Quite correct.  Now here are ten shillings in addition as a small
present, as I am a new comer."

Bathsheba blushed slightly at the sense of being generous in public,
and Henery Fray, who had drawn up towards her chair, lifted his
eyebrows and fingers to express amazement on a small scale.

"How much do I owe you--that man in the corner--what's your name?"
continued Bathsheba.

"Matthew Moon, ma'am," said a singular framework of clothes with
nothing of any consequence inside them, which advanced with the toes
in no definite direction forwards, but turned in or out as they
chanced to swing.

"Matthew Mark, did you say?--speak out--I shall not hurt you,"
inquired the young farmer, kindly.

"Matthew Moon, mem," said Henery Fray, correctingly, from behind her
chair, to which point he had edged himself.

"Matthew Moon," murmured Bathsheba, turning her bright eyes to the
book.  "Ten and twopence halfpenny is the sum put down to you, I
see?"

"Yes, mis'ess," said Matthew, as the rustle of wind among dead
leaves.

"Here it is, and ten shillings.  Now the next--Andrew Randle, you are
a new man, I hear.  How come you to leave your last farm?"

"P-p-p-p-p-pl-pl-pl-pl-l-l-l-l-ease, ma'am, p-p-p-p-pl-pl-pl-pl-please,
ma'am-please'm-please'm--"

"'A's a stammering man, mem," said Henery Fray in an undertone, "and
they turned him away because the only time he ever did speak plain
he said his soul was his own, and other iniquities, to the squire.
'A can cuss, mem, as well as you or I, but 'a can't speak a common
speech to save his life."

"Andrew Randle, here's yours--finish thanking me in a day or two.
Temperance Miller--oh, here's another, Soberness--both women I
suppose?"

"Yes'm.  Here we be, 'a b'lieve," was echoed in shrill unison.

"What have you been doing?"

"Tending thrashing-machine and wimbling haybonds, and saying 'Hoosh!'
to the cocks and hens when they go upon your seeds, and planting
Early Flourballs and Thompson's Wonderfuls with a dibble."

"Yes--I see.  Are they satisfactory women?" she inquired softly of
Henery Fray.

"Oh mem--don't ask me!  Yielding women--as scarlet a pair as ever
was!" groaned Henery under his breath.

"Sit down."

"Who, mem?"

"Sit down."

Joseph Poorgrass, in the background twitched, and his lips became
dry with fear of some terrible consequences, as he saw Bathsheba
summarily speaking, and Henery slinking off to a corner.

"Now the next.  Laban Tall, you'll stay on working for me?"

"For you or anybody that pays me well, ma'am," replied the young
married man.

"True--the man must live!" said a woman in the back quarter, who had
just entered with clicking pattens.

"What woman is that?" Bathsheba asked.

"I be his lawful wife!" continued the voice with greater prominence
of manner and tone.  This lady called herself five-and-twenty, looked
thirty, passed as thirty-five, and was forty.  She was a woman who
never, like some newly married, showed conjugal tenderness in public,
perhaps because she had none to show.

"Oh, you are," said Bathsheba.  "Well, Laban, will you stay on?"

"Yes, he'll stay, ma'am!" said again the shrill tongue of Laban's
lawful wife.

"Well, he can speak for himself, I suppose."

"Oh Lord, not he, ma'am!  A simple tool.  Well enough, but a poor
gawkhammer mortal," the wife replied.

"Heh-heh-heh!" laughed the married man with a hideous effort of
appreciation, for he was as irrepressibly good-humoured under ghastly
snubs as a parliamentary candidate on the hustings.

The names remaining were called in the same manner.

"Now I think I have done with you," said Bathsheba, closing the book
and shaking back a stray twine of hair.  "Has William Smallbury
returned?"

"No, ma'am."

"The new shepherd will want a man under him," suggested Henery Fray,
trying to make himself official again by a sideway approach towards
her chair.

"Oh--he will.  Who can he have?"

"Young Cain Ball is a very good lad," Henery said, "and Shepherd Oak
don't mind his youth?" he added, turning with an apologetic smile to
the shepherd, who had just appeared on the scene, and was now leaning
against the doorpost with his arms folded.

"No, I don't mind that," said Gabriel.

"How did Cain come by such a name?" asked Bathsheba.

"Oh you see, mem, his pore mother, not being a Scripture-read woman,
made a mistake at his christening, thinking 'twas Abel killed Cain,
and called en Cain, meaning Abel all the time.  The parson put it
right, but 'twas too late, for the name could never be got rid of in
the parish.  'Tis very unfortunate for the boy."

"It is rather unfortunate."

"Yes.  However, we soften it down as much as we can, and call him
Cainy.  Ah, pore widow-woman! she cried her heart out about it
almost.  She was brought up by a very heathen father and mother, who
never sent her to church or school, and it shows how the sins of the
parents are visited upon the children, mem."

Mr. Fray here drew up his features to the mild degree of melancholy
required when the persons involved in the given misfortune do not
belong to your own family.

"Very well then, Cainey Ball to be under-shepherd.  And you quite
understand your duties?--you I mean, Gabriel Oak?"

"Quite well, I thank you, Miss Everdene," said Shepherd Oak from the
doorpost.  "If I don't, I'll inquire."  Gabriel was rather staggered
by the remarkable coolness of her manner.  Certainly nobody without
previous information would have dreamt that Oak and the handsome
woman before whom he stood had ever been other than strangers.  But
perhaps her air was the inevitable result of the social rise which
had advanced her from a cottage to a large house and fields.  The
case is not unexampled in high places.  When, in the writings of the
later poets, Jove and his family are found to have moved from their
cramped quarters on the peak of Olympus into the wide sky above it,
their words show a proportionate increase of arrogance and reserve.

Footsteps were heard in the passage, combining in their character
the qualities both of weight and measure, rather at the expense of
velocity.

(All.) "Here's Billy Smallbury come from Casterbridge."

"And what's the news?" said Bathsheba, as William, after marching to
the middle of the hall, took a handkerchief from his hat and wiped
his forehead from its centre to its remoter boundaries.

"I should have been sooner, miss," he said, "if it hadn't been for
the weather."  He then stamped with each foot severely, and on
looking down his boots were perceived to be clogged with snow.

"Come at last, is it?" said Henery.

"Well, what about Fanny?" said Bathsheba.

"Well, ma'am, in round numbers, she's run away with the soldiers,"
said William.

"No; not a steady girl like Fanny!"

"I'll tell ye all particulars.  When I got to Casterbridge Barracks,
they said, 'The Eleventh Dragoon-Guards be gone away, and new troops
have come.' The Eleventh left last week for Melchester and onwards.
The Route came from Government like a thief in the night, as is his
nature to, and afore the Eleventh knew it almost, they were on the
march.  They passed near here."

Gabriel had listened with interest.  "I saw them go," he said.

"Yes," continued William, "they pranced down the street playing 'The
Girl I Left Behind Me,' so 'tis said, in glorious notes of triumph.
Every looker-on's inside shook with the blows of the great drum to
his deepest vitals, and there was not a dry eye throughout the town
among the public-house people and the nameless women!"

"But they're not gone to any war?"

"No, ma'am; but they be gone to take the places of them who may,
which is very close connected.  And so I said to myself, Fanny's
young man was one of the regiment, and she's gone after him.  There,
ma'am, that's it in black and white."

"Did you find out his name?"

"No; nobody knew it.  I believe he was higher in rank than a
private."

Gabriel remained musing and said nothing, for he was in doubt.

"Well, we are not likely to know more to-night, at any rate,"
said Bathsheba.  "But one of you had better run across to Farmer
Boldwood's and tell him that much."

She then rose; but before retiring, addressed a few words to them
with a pretty dignity, to which her mourning dress added a soberness
that was hardly to be found in the words themselves.

"Now mind, you have a mistress instead of a master. I don't yet know
my powers or my talents in farming; but I shall do my best, and if
you serve me well, so shall I serve you.  Don't any unfair ones among
you (if there are any such, but I hope not) suppose that because I'm
a woman I don't understand the difference between bad goings-on and
good."

(All.) "No'm!"

(Liddy.) "Excellent well said."

"I shall be up before you are awake; I shall be afield before you are
up; and I shall have breakfasted before you are afield.  In short, I
shall astonish you all."

(All.) "Yes'm!"

"And so good-night."

(All.) "Good-night, ma'am."

Then this small thesmothete stepped from the table, and surged out of
the hall, her black silk dress licking up a few straws and dragging
them along with a scratching noise upon the floor.  Liddy, elevating
her feelings to the occasion from a sense of grandeur, floated
off behind Bathsheba with a milder dignity not entirely free from
travesty, and the door was closed.


CHAPTER XI


OUTSIDE THE BARRACKS--SNOW--A MEETING


For dreariness nothing could surpass a prospect in the outskirts of a
certain town and military station, many miles north of Weatherbury,
at a later hour on this same snowy evening--if that may be called a
prospect of which the chief constituent was darkness.

It was a night when sorrow may come to the brightest without causing
any great sense of incongruity: when, with impressible persons, love
becomes solicitousness, hope sinks to misgiving, and faith to hope:
when the exercise of memory does not stir feelings of regret at
opportunities for ambition that have been passed by, and anticipation
does not prompt to enterprise.

The scene was a public path, bordered on the left hand by a river,
behind which rose a high wall.  On the right was a tract of land,
partly meadow and partly moor, reaching, at its remote verge, to a
wide undulating upland.

The changes of the seasons are less obtrusive on spots of this
kind than amid woodland scenery.  Still, to a close observer, they
are just as perceptible; the difference is that their media of
manifestation are less trite and familiar than such well-known ones
as the bursting of the buds or the fall of the leaf.  Many are not
so stealthy and gradual as we may be apt to imagine in considering
the general torpidity of a moor or waste.  Winter, in coming to the
country hereabout, advanced in well-marked stages, wherein might
have been successively observed the retreat of the snakes, the
transformation of the ferns, the filling of the pools, a rising of
fogs, the embrowning by frost, the collapse of the fungi, and an
obliteration by snow.

This climax of the series had been reached to-night on the aforesaid
moor, and for the first time in the season its irregularities were
forms without features; suggestive of anything, proclaiming nothing,
and without more character than that of being the limit of something
else--the lowest layer of a firmament of snow.  From this chaotic
skyful of crowding flakes the mead and moor momentarily received
additional clothing, only to appear momentarily more naked thereby.
The vast arch of cloud above was strangely low, and formed as it were
the roof of a large dark cavern, gradually sinking in upon its floor;
for the instinctive thought was that the snow lining the heavens and
that encrusting the earth would soon unite into one mass without any
intervening stratum of air at all.

We turn our attention to the left-hand characteristics; which were
flatness in respect of the river, verticality in respect of the wall
behind it, and darkness as to both.  These features made up the mass.
If anything could be darker than the sky, it was the wall, and if any
thing could be gloomier than the wall it was the river beneath.  The
indistinct summit of the facade was notched and pronged by chimneys
here and there, and upon its face were faintly signified the oblong
shapes of windows, though only in the upper part.  Below, down to the
water's edge, the flat was unbroken by hole or projection.

An indescribable succession of dull blows, perplexing in their
regularity, sent their sound with difficulty through the fluffy
atmosphere.  It was a neighbouring clock striking ten.  The bell was
in the open air, and being overlaid with several inches of muffling
snow, had lost its voice for the time.

About this hour the snow abated: ten flakes fell where twenty had
fallen, then one had the room of ten.  Not long after a form moved
by the brink of the river.

By its outline upon the colourless background, a close observer
might have seen that it was small.  This was all that was positively
discoverable, though it seemed human.

The shape went slowly along, but without much exertion, for the snow,
though sudden, was not as yet more than two inches deep.  At this
time some words were spoken aloud:--

"One.  Two.  Three.  Four.  Five."

Between each utterance the little shape advanced about half a dozen
yards.  It was evident now that the windows high in the wall were
being counted.  The word "Five" represented the fifth window from the
end of the wall.

Here the spot stopped, and dwindled smaller.  The figure was
stooping.  Then a morsel of snow flew across the river towards the
fifth window.  It smacked against the wall at a point several yards
from its mark.  The throw was the idea of a man conjoined with the
execution of a woman.  No man who had ever seen bird, rabbit, or
squirrel in his childhood, could possibly have thrown with such utter
imbecility as was shown here.

Another attempt, and another; till by degrees the wall must have
become pimpled with the adhering lumps of snow.  At last one fragment
struck the fifth window.

The river would have been seen by day to be of that deep smooth sort
which races middle and sides with the same gliding precision, any
irregularities of speed being immediately corrected by a small
whirlpool.  Nothing was heard in reply to the signal but the gurgle
and cluck of one of these invisible wheels--together with a few small
sounds which a sad man would have called moans, and a happy man
laughter--caused by the flapping of the waters against trifling
objects in other parts of the stream.

The window was struck again in the same manner.

Then a noise was heard, apparently produced by the opening of the
window.  This was followed by a voice from the same quarter.

"Who's there?"

The tones were masculine, and not those of surprise.  The high
wall being that of a barrack, and marriage being looked upon with
disfavour in the army, assignations and communications had probably
been made across the river before to-night.

"Is it Sergeant Troy?" said the blurred spot in the snow,
tremulously.

This person was so much like a mere shade upon the earth, and the
other speaker so much a part of the building, that one would have
said the wall was holding a conversation with the snow.

"Yes," came suspiciously from the shadow. "What girl are you?"

"Oh, Frank--don't you know me?" said the spot.  "Your wife, Fanny
Robin."

"Fanny!" said the wall, in utter astonishment.

"Yes," said the girl, with a half-suppressed gasp of emotion.

There was something in the woman's tone which is not that of the
wife, and there was a manner in the man which is rarely a husband's.
The dialogue went on:

"How did you come here?"

"I asked which was your window.  Forgive me!"

"I did not expect you to-night.  Indeed, I did not think you would
come at all.  It was a wonder you found me here.  I am orderly
to-morrow."

"You said I was to come."

"Well--I said that you might."

"Yes, I mean that I might.  You are glad to see me, Frank?"

"Oh yes--of course."

"Can you--come to me!"

My dear Fan, no!  The bugle has sounded, the barrack gates are
closed, and I have no leave.  We are all of us as good as in the
county gaol till to-morrow morning."

"Then I shan't see you till then!"  The words were in a faltering
tone of disappointment.

"How did you get here from Weatherbury?"

"I walked--some part of the way--the rest by the carriers."

"I am surprised."

"Yes--so am I.  And Frank, when will it be?"

"What?"

"That you promised."

"I don't quite recollect."

"O you do!  Don't speak like that.  It weighs me to the earth.  It
makes me say what ought to be said first by you."

"Never mind--say it."

"O, must I?--it is, when shall we be married, Frank?"

"Oh, I see.  Well--you have to get proper clothes."

"I have money.  Will it be by banns or license?"

"Banns, I should think."

"And we live in two parishes."

"Do we?  What then?"

"My lodgings are in St. Mary's, and this is not.  So they will have
to be published in both."

"Is that the law?"

"Yes.  O Frank--you think me forward, I am afraid!  Don't, dear
Frank--will you--for I love you so.  And you said lots of times you
would marry me, and--and--I--I--I--"

"Don't cry, now!  It is foolish.  If I said so, of course I will."

"And shall I put up the banns in my parish, and will you in yours?"

"Yes"

"To-morrow?"

"Not to-morrow.  We'll settle in a few days."

"You have the permission of the officers?"

"No, not yet."

"O--how is it?  You said you almost had before you left
Casterbridge."

"The fact is, I forgot to ask.  Your coming like this is so sudden
and unexpected."

"Yes--yes--it is.  It was wrong of me to worry you.  I'll go away
now.  Will you come and see me to-morrow, at Mrs. Twills's, in North
Street?  I don't like to come to the Barracks.  There are bad women
about, and they think me one."

"Quite, so.  I'll come to you, my dear.  Good-night."

"Good-night, Frank--good-night!"

And the noise was again heard of a window closing.  The little spot
moved away.  When she passed the corner a subdued exclamation was
heard inside the wall.

"Ho--ho--Sergeant--ho--ho!" An  expostulation followed, but it was
indistinct; and it became lost amid a low peal of laughter, which was
hardly distinguishable from the gurgle of the tiny whirlpools
outside.


CHAPTER XII


FARMERS--A RULE--AN EXCEPTION


The first public evidence of Bathsheba's decision to be a farmer in
her own person and by proxy no more was her appearance the following
market-day in the cornmarket at Casterbridge.

The low though extensive hall, supported by beams and pillars,
and latterly dignified by the name of Corn Exchange, was thronged
with hot men who talked among each other in twos and threes, the
speaker of the minute looking sideways into his auditor's face and
concentrating his argument by a contraction of one eyelid during
delivery.  The greater number carried in their hands ground-ash
saplings, using them partly as walking-sticks and partly for poking
up pigs, sheep, neighbours with their backs turned, and restful
things in general, which seemed to require such treatment in the
course of their peregrinations.  During conversations each subjected
his sapling to great varieties of usage--bending it round his back,
forming an arch of it between his two hands, overweighting it on the
ground till it reached nearly a semicircle; or perhaps it was hastily
tucked under the arm whilst the sample-bag was pulled forth and a
handful of corn poured into the palm, which, after criticism, was
flung upon the floor, an issue of events perfectly well known to
half-a-dozen acute town-bred fowls which had as usual crept into the
building unobserved, and waited the fulfilment of their anticipations
with a high-stretched neck and oblique eye.

Among these heavy yeomen a feminine figure glided, the single one of
her sex that the room contained.  She was prettily and even daintily
dressed.  She moved between them as a chaise between carts, was heard
after them as a romance after sermons, was felt among them like a
breeze among furnaces.  It had required a little determination--far
more than she had at first imagined--to take up a position here, for
at her first entry the lumbering dialogues had ceased, nearly every
face had been turned towards her, and those that were already turned
rigidly fixed there.

Two or three only of the farmers were personally known to Bathsheba,
and to these she had made her way.  But if she was to be the
practical woman she had intended to show herself, business must
be carried on, introductions or none, and she ultimately acquired
confidence enough to speak and reply boldly to men merely known to
her by hearsay.  Bathsheba too had her sample-bags, and by degrees
adopted the professional pour into the hand--holding up the grains
in her narrow palm for inspection, in perfect Casterbridge manner.

Something in the exact arch of her upper unbroken row of teeth, and
in the keenly pointed corners of her red mouth when, with parted
lips, she somewhat defiantly turned up her face to argue a point with
a tall man, suggested that there was potentiality enough in that
lithe slip of humanity for alarming exploits of sex, and daring
enough to carry them out.  But her eyes had a softness--invariably a
softness--which, had they not been dark, would have seemed mistiness;
as they were, it lowered an expression that might have been piercing
to simple clearness.

Strange to say of a woman in full bloom and vigor, she always allowed
her interlocutors to finish their statements before rejoining with
hers.  In arguing on prices, she held to her own firmly, as was
natural in a dealer, and reduced theirs persistently, as was
inevitable in a woman.  But there was an elasticity in her firmness
which removed it from obstinacy, as there was a _na�vet�_ in her
cheapening which saved it from meanness.

Those of the farmers with whom she had no dealings (by far the
greater part) were continually asking each other, "Who is she?"
The reply would be--

"Farmer Everdene's niece; took on Weatherbury Upper Farm; turned away
the baily, and swears she'll do everything herself."

The other man would then shake his head.

"Yes, 'tis a pity she's so headstrong," the first would say.  "But we
ought to be proud of her here--she lightens up the old place.  'Tis
such a shapely maid, however, that she'll soon get picked up."

It would be ungallant to suggest that the novelty of her engagement
in such an occupation had almost as much to do with the magnetism
as had the beauty of her face and movements.  However, the interest
was general, and this Saturday's _d�but_ in the forum, whatever it
may have been to Bathsheba as the buying and selling farmer, was
unquestionably a triumph to her as the maiden.  Indeed, the sensation
was so pronounced that her instinct on two or three occasions was
merely to walk as a queen among these gods of the fallow, like a
little sister of a little Jove, and to neglect closing prices
altogether.

The numerous evidences of her power to attract were only thrown into
greater relief by a marked exception.  Women seem to have eyes in
their ribbons for such matters as these.  Bathsheba, without looking
within a right angle of him, was conscious of a black sheep among the
flock.

It perplexed her first.  If there had been a respectable minority on
either side, the case would have been most natural.  If nobody had
regarded her, she would have taken the matter indifferently--such
cases had occurred.  If everybody, this man included, she would have
taken it as a matter of course--people had done so before.  But the
smallness of the exception made the mystery.

She soon knew thus much of the recusant's appearance.  He was a
gentlemanly man, with full and distinctly outlined Roman features,
the prominences of which glowed in the sun with a bronze-like
richness of tone.  He was erect in attitude, and quiet in demeanour.
One characteristic pre-eminently marked him--dignity.

Apparently he had some time ago reached that entrance to middle age
at which a man's aspect naturally ceases to alter for the term of
a dozen years or so; and, artificially, a woman's does likewise.
Thirty-five and fifty were his limits of variation--he might have
been either, or anywhere between the two.

It may be said that married men of forty are usually ready and
generous enough to fling passing glances at any specimen of moderate
beauty they may discern by the way.  Probably, as with persons
playing whist for love, the consciousness of a certain immunity under
any circumstances from that worst possible ultimate, the having to
pay, makes them unduly speculative.  Bathsheba was convinced that
this unmoved person was not a married man.

When marketing was over, she rushed off to Liddy, who was waiting
for her beside the yellow gig in which they had driven to town.
The horse was put in, and on they trotted--Bathsheba's sugar, tea,
and drapery parcels being packed behind, and expressing in some
indescribable manner, by their colour, shape, and general lineaments,
that they were that young lady-farmer's property, and the grocer's
and draper's no more.

"I've been through it, Liddy, and it is over.  I shan't mind it
again, for they will all have grown accustomed to seeing me there;
but this morning it was as bad as being married--eyes everywhere!"

"I knowed it would be," Liddy said.  "Men be such a terrible class of
society to look at a body."

"But there was one man who had more sense than to waste his time upon
me."  The information was put in this form that Liddy might not for a
moment suppose her mistress was at all piqued.  "A very good-looking
man," she continued, "upright; about forty, I should think.  Do you
know at all who he could be?"

Liddy couldn't think.

"Can't you guess at all?" said Bathsheba with some disappointment.

"I haven't a notion; besides, 'tis no difference, since he took less
notice of you than any of the rest.  Now, if he'd taken more, it
would have mattered a great deal."

Bathsheba was suffering from the reverse feeling just then, and they
bowled along in silence.  A low carriage, bowling along still more
rapidly behind a horse of unimpeachable breed, overtook and passed
them.

"Why, there he is!" she said.

Liddy looked.  "That!  That's Farmer Boldwood--of course 'tis--the
man you couldn't see the other day when he called."

"Oh, Farmer Boldwood," murmured Bathsheba, and looked at him as he
outstripped them.  The farmer had never turned his head once, but
with eyes fixed on the most advanced point along the road, passed as
unconsciously and abstractedly as if Bathsheba and her charms were
thin air.

"He's an interesting man--don't you think so?" she remarked.

"O yes, very.  Everybody owns it," replied Liddy.

"I wonder why he is so wrapt up and indifferent, and seemingly so far
away from all he sees around him."

"It is said--but not known for certain--that he met with some bitter
disappointment when he was a young man and merry.  A woman jilted
him, they say."

"People always say that--and we know very well women scarcely ever
jilt men; 'tis the men who jilt us.  I expect it is simply his nature
to be so reserved."

"Simply his nature--I expect so, miss--nothing else in the world."

"Still, 'tis more romantic to think he has been served cruelly, poor
thing'!  Perhaps, after all, he has!"

"Depend upon it he has.  Oh yes, miss, he has!  I feel he must have."

"However, we are very apt to think extremes of people.  I shouldn't
wonder after all if it wasn't a little of both--just between the
two--rather cruelly used and rather reserved."

"Oh dear no, miss--I can't think it between the two!"

"That's most likely."

"Well, yes, so it is.  I am convinced it is most likely. You may take
my word, miss, that that's what's the matter with him."


CHAPTER XIII


SORTES SANCTORUM--THE VALENTINE


It was Sunday afternoon in the farmhouse, on the thirteenth of
February.  Dinner being over, Bathsheba, for want of a better
companion, had asked Liddy to come and sit with her.  The mouldy pile
was dreary in winter-time before the candles were lighted and the
shutters closed; the atmosphere of the place seemed as old as the
walls; every nook behind the furniture had a temperature of its own,
for the fire was not kindled in this part of the house early in the
day; and Bathsheba's new piano, which was an old one in other annals,
looked particularly sloping and out of level on the warped floor
before night threw a shade over its less prominent angles and hid
the unpleasantness.  Liddy, like a little brook, though shallow, was
always rippling; her presence had not so much weight as to task
thought, and yet enough to exercise it.

On the table lay an old quarto Bible, bound in leather.  Liddy
looking at it said,--

"Did you ever find out, miss, who you are going to marry by means of
the Bible and key?"

"Don't be so foolish, Liddy.  As if such things could be."

"Well, there's a good deal in it, all the same."

"Nonsense, child."

"And it makes your heart beat fearful.  Some believe in it; some
don't; I do."

"Very well, let's try it," said Bathsheba, bounding from her seat
with that total disregard of consistency which can be indulged in
towards a dependent, and entering into the spirit of divination at
once.  "Go and get the front door key."

Liddy fetched it.  "I wish it wasn't Sunday," she said, on returning.
"Perhaps 'tis wrong."

"What's right week days is right Sundays," replied her mistress in a
tone which was a proof in itself.

The book was opened--the leaves, drab with age, being quite worn away
at much-read verses by the forefingers of unpractised readers in
former days, where they were moved along under the line as an aid to
the vision.  The special verse in the Book of Ruth was sought out by
Bathsheba, and the sublime words met her eye.  They slightly thrilled
and abashed her.  It was Wisdom in the abstract facing Folly in the
concrete.  Folly in the concrete blushed, persisted in her intention,
and placed the key on the book.  A rusty patch immediately upon the
verse, caused by previous pressure of an iron substance thereon, told
that this was not the first time the old volume had been used for the
purpose.

"Now keep steady, and be silent," said Bathsheba.

The verse was repeated; the book turned round; Bathsheba blushed
guiltily.

"Who did you try?" said Liddy curiously.

"I shall not tell you."

"Did you notice Mr. Boldwood's doings in church this morning, miss?"
Liddy continued, adumbrating by the remark the track her thoughts had
taken.

"No, indeed," said Bathsheba, with serene indifference.

"His pew is exactly opposite yours, miss."

"I know it."

"And you did not see his goings on!"

"Certainly I did not, I tell you."

Liddy assumed a smaller physiognomy, and shut her lips decisively.

This move was unexpected, and proportionately disconcerting.  "What
did he do?" Bathsheba said perforce.

"Didn't turn his head to look at you once all the service."

"Why should he?" again demanded her mistress, wearing a nettled look.
"I didn't ask him to."

"Oh no.  But everybody else was noticing you; and it was odd he
didn't.  There, 'tis like him.  Rich and gentlemanly, what does he
care?"

Bathsheba dropped into a silence intended to express that she had
opinions on the matter too abstruse for Liddy's comprehension, rather
than that she had nothing to say.

"Dear me--I had nearly forgotten the valentine I bought yesterday,"
she exclaimed at length.

"Valentine! who for, miss?" said Liddy.  "Farmer Boldwood?"

It was the single name among all possible wrong ones that just at
this moment seemed to Bathsheba more pertinent than the right.

"Well, no.  It is only for little Teddy Coggan.  I have promised him
something, and this will be a pretty surprise for him.  Liddy, you
may as well bring me my desk and I'll direct it at once."

Bathsheba took from her desk a gorgeously illuminated and embossed
design in post-octavo, which had been bought on the previous
market-day at the chief stationer's in Casterbridge.  In the centre
was a small oval enclosure; this was left blank, that the sender
might insert tender words more appropriate to the special occasion
than any generalities by a printer could possibly be.

"Here's a place for writing," said Bathsheba.  "What shall I put?"

"Something of this sort, I should think," returned Liddy promptly:--


   "The rose is red,
   The violet blue,
   Carnation's sweet,
   And so are you."


"Yes, that shall be it.  It just suits itself to a chubby-faced child
like him," said Bathsheba.  She inserted the words in a small though
legible handwriting; enclosed the sheet in an envelope, and dipped
her pen for the direction.

"What fun it would be to send it to the stupid old Boldwood, and how
he would wonder!" said the irrepressible Liddy, lifting her eyebrows,
and indulging in an awful mirth on the verge of fear as she thought
of the moral and social magnitude of the man contemplated.

Bathsheba paused to regard the idea at full length.  Boldwood's had
begun to be a troublesome image--a species of Daniel in her kingdom
who persisted in kneeling eastward when reason and common sense said
that he might just as well follow suit with the rest, and afford her
the official glance of admiration which cost nothing at all.  She was
far from being seriously concerned about his nonconformity.  Still,
it was faintly depressing that the most dignified and valuable man
in the parish should withhold his eyes, and that a girl like Liddy
should talk about it.  So Liddy's idea was at first rather harassing
than piquant.

"No, I won't do that.  He wouldn't see any humour in it."

"He'd worry to death," said the persistent Liddy.

"Really, I don't care particularly to send it to Teddy," remarked her
mistress.  "He's rather a naughty child sometimes."

"Yes--that he is."

"Let's toss as men do," said Bathsheba, idly.  "Now then, head,
Boldwood; tail, Teddy.  No, we won't toss money on a Sunday, that
would be tempting the devil indeed."

"Toss this hymn-book; there can't be no sinfulness in that, miss."

"Very well.  Open, Boldwood--shut, Teddy.  No; it's more likely to
fall open.  Open, Teddy--shut, Boldwood."

The book went fluttering in the air and came down shut.

Bathsheba, a small yawn upon her mouth, took the pen, and with
off-hand serenity directed the missive to Boldwood.

"Now light a candle, Liddy.  Which seal shall we use? Here's a
unicorn's head--there's nothing in that.  What's this?--two
doves--no.  It ought to be something extraordinary, ought it not,
Liddy? Here's one with a motto--I remember it is some funny one, but
I can't read it. We'll try this, and if it doesn't do we'll have
another."

A large red seal was duly affixed.  Bathsheba looked closely at the
hot wax to discover the words.

"Capital!" she exclaimed, throwing down the letter frolicsomely.
"'Twould upset the solemnity of a parson and clerke too."

Liddy looked at the words of the seal, and read--


   "MARRY ME."


The same evening the letter was sent, and was duly sorted in
Casterbridge post-office that night, to be returned to Weatherbury
again in the morning.

So very idly and unreflectingly was this deed done.  Of love as a
spectacle Bathsheba had a fair knowledge; but of love subjectively
she knew nothing.


CHAPTER XIV


EFFECT OF THE LETTER--SUNRISE


At dusk, on the evening of St. Valentine's Day, Boldwood sat down
to supper as usual, by a beaming fire of aged logs.  Upon the
mantel-shelf before him was a time-piece, surmounted by a spread
eagle, and upon the eagle's wings was the letter Bathsheba had sent.
Here the bachelor's gaze was continually fastening itself, till the
large red seal became as a blot of blood on the retina of his eye;
and as he ate and drank he still read in fancy the words thereon,
although they were too remote for his sight--


   "MARRY ME."


The pert injunction was like those crystal substances which,
colourless themselves, assume the tone of objects about them.  Here,
in the quiet of Boldwood's parlour, where everything that was not
grave was extraneous, and where the atmosphere was that of a Puritan
Sunday lasting all the week, the letter and its dictum changed their
tenor from the thoughtlessness of their origin to a deep solemnity,
imbibed from their accessories now.

Since the receipt of the missive in the morning, Boldwood had felt
the symmetry of his existence to be slowly getting distorted in the
direction of an ideal passion.  The disturbance was as the first
floating weed to Columbus--the contemptibly little suggesting
possibilities of the infinitely great.

The letter must have had an origin and a motive.  That the latter
was of the smallest magnitude compatible with its existence at all,
Boldwood, of course, did not know.  And such an explanation did not
strike him as a possibility even.  It is foreign to a mystified
condition of mind to realize of the mystifier that the processes of
approving a course suggested by circumstance, and of striking out a
course from inner impulse, would look the same in the result.  The
vast difference between starting a train of events, and directing
into a particular groove a series already started, is rarely apparent
to the person confounded by the issue.

When Boldwood went to bed he placed the valentine in the corner of
the looking-glass.  He was conscious of its presence, even when his
back was turned upon it.  It was the first time in Boldwood's life
that such an event had occurred.  The same fascination that caused
him to think it an act which had a deliberate motive prevented
him from regarding it as an impertinence.  He looked again at
the direction.  The mysterious influences of night invested the
writing with the presence of the unknown writer.  Somebody's--some
WOMAN'S--hand had travelled softly over the paper bearing his name;
her unrevealed eyes had watched every curve as she formed it; her
brain had seen him in imagination the while.  Why should she have
imagined him?  Her mouth--were the lips red or pale, plump or
creased?--had curved itself to a certain expression as the pen went
on--the corners had moved with all their natural tremulousness: what
had been the expression?

The vision of the woman writing, as a supplement to the words
written, had no individuality.  She was a misty shape, and well she
might be, considering that her original was at that moment sound
asleep and oblivious of all love and letter-writing under the sky.
Whenever Boldwood dozed she took a form, and comparatively ceased to
be a vision: when he awoke there was the letter justifying the dream.

The moon shone to-night, and its light was not of a customary kind.
His window admitted only a reflection of its rays, and the pale sheen
had that reversed direction which snow gives, coming upward and
lighting up his ceiling in an unnatural way, casting shadows in
strange places, and putting lights where shadows had used to be.

The substance of the epistle had occupied him but little in
comparison with the fact of its arrival.  He suddenly wondered
if anything more might be found in the envelope than what he had
withdrawn.  He jumped out of bed in the weird light, took the
letter, pulled out the flimsy sheet, shook the envelope--searched it.
Nothing more was there.  Boldwood looked, as he had a hundred times
the preceding day, at the insistent red seal: "Marry me," he said
aloud.

The solemn and reserved yeoman again closed the letter, and stuck
it in the frame of the glass.  In doing so he caught sight of his
reflected features, wan in expression, and insubstantial in form.
He saw how closely compressed was his mouth, and that his eyes were
wide-spread and vacant.  Feeling uneasy and dissatisfied with himself
for this nervous excitability, he returned to bed.

Then the dawn drew on.  The full power of the clear heaven was not
equal to that of a cloudy sky at noon, when Boldwood arose and
dressed himself.  He descended the stairs and went out towards the
gate of a field to the east, leaning over which he paused and looked
around.

It was one of the usual slow sunrises of this time of the year, and
the sky, pure violet in the zenith, was leaden to the northward,
and murky to the east, where, over the snowy down or ewe-lease on
Weatherbury Upper Farm, and apparently resting upon the ridge, the
only half of the sun yet visible burnt rayless, like a red and
flameless fire shining over a white hearthstone.  The whole effect
resembled a sunset as childhood resembles age.

In other directions, the fields and sky were so much of one colour by
the snow, that it was difficult in a hasty glance to tell whereabouts
the horizon occurred; and in general there was here, too, that
before-mentioned preternatural inversion of light and shade which
attends the prospect when the garish brightness commonly in the sky
is found on the earth, and the shades of earth are in the sky.  Over
the west hung the wasting moon, now dull and greenish-yellow, like
tarnished brass.

Boldwood was listlessly noting how the frost had hardened and glazed
the surface of the snow, till it shone in the red eastern light with
the polish of marble; how, in some portions of the slope, withered
grass-bents, encased in icicles, bristled through the smooth wan
coverlet in the twisted and curved shapes of old Venetian glass; and
how the footprints of a few birds, which had hopped over the snow
whilst it lay in the state of a soft fleece, were now frozen to a
short permanency.  A half-muffled noise of light wheels interrupted
him.  Boldwood turned back into the road.  It was the mail-cart--a
crazy, two-wheeled vehicle, hardly heavy enough to resist a puff of
wind.  The driver held out a letter.  Boldwood seized it and opened
it, expecting another anonymous one--so greatly are people's ideas of
probability a mere sense that precedent will repeat itself.

"I don't think it is for you, sir," said the man, when he saw
Boldwood's action.  "Though there is no name, I think it is for your
shepherd."

Boldwood looked then at the address--


   To the New Shepherd,
         Weatherbury Farm,
               Near Casterbridge


"Oh--what a mistake!--it is not mine.  Nor is it for my shepherd.  It
is for Miss Everdene's.  You had better take it on to him--Gabriel
Oak--and say I opened it in mistake."

At this moment, on the ridge, up against the blazing sky, a figure
was visible, like the black snuff in the midst of a candle-flame.
Then it moved and began to bustle about vigorously from place to
place, carrying square skeleton masses, which were riddled by the
same rays.  A small figure on all fours followed behind.  The tall
form was that of Gabriel Oak; the small one that of George; the
articles in course of transit were hurdles.

"Wait," said Boldwood. "That's the man on the hill.  I'll take the
letter to him myself."

To Boldwood it was now no longer merely a letter to another man.  It
was an opportunity.  Exhibiting a face pregnant with intention, he
entered the snowy field.

Gabriel, at that minute, descended the hill towards the right.  The
glow stretched down in this direction now, and touched the distant
roof of Warren's Malthouse--whither the shepherd was apparently bent:
Boldwood followed at a distance.


CHAPTER XV


A MORNING MEETING--THE LETTER AGAIN


The scarlet and orange light outside the malthouse did not penetrate
to its interior, which was, as usual, lighted by a rival glow of
similar hue, radiating from the hearth.

The maltster, after having lain down in his clothes for a few
hours, was now sitting beside a three-legged table, breakfasting of
bread and bacon.  This was eaten on the plateless system, which is
performed by placing a slice of bread upon the table, the meat flat
upon the bread, a mustard plaster upon the meat, and a pinch of salt
upon the whole, then cutting them vertically downwards with a large
pocket-knife till wood is reached, when the severed lump is impaled
on the knife, elevated, and sent the proper way of food.

The maltster's lack of teeth appeared not to sensibly diminish
his powers as a mill.  He had been without them for so many years
that toothlessness was felt less to be a defect than hard gums an
acquisition.  Indeed, he seemed to approach the grave as a hyperbolic
curve approaches a straight line--less directly as he got nearer,
till it was doubtful if he would ever reach it at all.

In the ashpit was a heap of potatoes roasting, and a boiling pipkin
of charred bread, called "coffee", for the benefit of whomsoever
should call, for Warren's was a sort of clubhouse, used as an
alternative to the inn.

"I say, says I, we get a fine day, and then down comes a snapper at
night," was a remark now suddenly heard spreading into the malthouse
from the door, which had been opened the previous moment.  The form
of Henery Fray advanced to the fire, stamping the snow from his boots
when about half-way there.  The speech and entry had not seemed to be
at all an abrupt beginning to the maltster, introductory matter being
often omitted in this neighbourhood, both from word and deed, and
the maltster having the same latitude allowed him, did not hurry to
reply.  He picked up a fragment of cheese, by pecking upon it with
his knife, as a butcher picks up skewers.

Henery appeared in a drab kerseymere great-coat, buttoned over his
smock-frock, the white skirts of the latter being visible to the
distance of about a foot below the coat-tails, which, when you
got used to the style of dress, looked natural enough, and even
ornamental--it certainly was comfortable.

Matthew Moon, Joseph Poorgrass, and other carters and waggoners
followed at his heels, with great lanterns dangling from their hands,
which showed that they had just come from the cart-horse stables,
where they had been busily engaged since four o'clock that morning.

"And how is she getting on without a baily?" the maltster inquired.
Henery shook his head, and smiled one of the bitter smiles, dragging
all the flesh of his forehead into a corrugated heap in the centre.

"She'll rue it--surely, surely!" he said.  "Benjy Pennyways were not
a true man or an honest baily--as big a betrayer as Judas Iscariot
himself.  But to think she can carr' on alone!" He allowed his head
to swing laterally three or four times in silence.  "Never in all my
creeping up--never!"

This was recognized by all as the conclusion of some gloomy speech
which had been expressed in thought alone during the shake of the
head; Henery meanwhile retained several marks of despair upon his
face, to imply that they would be required for use again directly
he should go on speaking.

"All will be ruined, and ourselves too, or there's no meat in
gentlemen's houses!" said Mark Clark.

"A headstrong maid, that's what she is--and won't listen to no advice
at all.  Pride and vanity have ruined many a cobbler's dog.  Dear,
dear, when I think o' it, I sorrows like a man in travel!"

"True, Henery, you do, I've heard ye," said Joseph Poorgrass in a
voice of thorough attestation, and with a wire-drawn smile of misery.

"'Twould do a martel man no harm to have what's under her bonnet,"
said Billy Smallbury, who had just entered, bearing his one tooth
before him.  "She can spaik real language, and must have some sense
somewhere.  Do ye foller me?"

"I do, I do; but no baily--I deserved that place," wailed Henery,
signifying wasted genius by gazing blankly at visions of a high
destiny apparently visible to him on Billy Smallbury's smock-frock.
"There, 'twas to be, I suppose.  Your lot is your lot, and Scripture
is nothing; for if you do good you don't get rewarded according to
your works, but be cheated in some mean way out of your recompense."

"No, no; I don't agree with'ee there," said Mark Clark.  "God's a
perfect gentleman in that respect."

"Good works good pay, so to speak it," attested Joseph Poorgrass.

A short pause ensued, and as a sort of _entr'acte_ Henery turned and
blew out the lanterns, which the increase of daylight rendered no
longer necessary even in the malthouse, with its one pane of glass.

"I wonder what a farmer-woman can want with a harpsichord, dulcimer,
pianner, or whatever 'tis they d'call it?" said the maltster.  "Liddy
saith she've a new one."

"Got a pianner?"

"Ay.  Seems her old uncle's things were not good enough for her.
She've bought all but everything new.  There's heavy chairs for the
stout, weak and wiry ones for the slender; great watches, getting on
to the size of clocks, to stand upon the chimbley-piece."

"Pictures, for the most part wonderful frames."

"And long horse-hair settles for the drunk, with horse-hair pillows
at each end," said Mr. Clark.  "Likewise looking-glasses for the
pretty, and lying books for the wicked."

A firm loud tread was now heard stamping outside; the door was opened
about six inches, and somebody on the other side exclaimed--

"Neighbours, have ye got room for a few new-born lambs?"

"Ay, sure, shepherd," said the conclave.

The door was flung back till it kicked the wall and trembled from
top to bottom with the blow.  Mr. Oak appeared in the entry with a
steaming face, hay-bands wound about his ankles to keep out the snow,
a leather strap round his waist outside the smock-frock, and looking
altogether an epitome of the world's health and vigour.  Four lambs
hung in various embarrassing attitudes over his shoulders, and the
dog George, whom Gabriel had contrived to fetch from Norcombe,
stalked solemnly behind.

"Well, Shepherd Oak, and how's lambing this year, if I mid say it?"
inquired Joseph Poorgrass.

"Terrible trying," said Oak.  "I've been wet through twice a-day,
either in snow or rain, this last fortnight.  Cainy and I haven't
tined our eyes to-night."

"A good few twins, too, I hear?"

"Too many by half.  Yes; 'tis a very queer lambing this year.  We
shan't have done by Lady Day."

"And last year 'twer all over by Sexajessamine Sunday," Joseph
remarked.

"Bring on the rest Cain," said Gabriel, "and then run back to the
ewes.  I'll follow you soon."

Cainy Ball--a cheery-faced young lad, with a small circular orifice
by way of mouth, advanced and deposited two others, and retired as he
was bidden.  Oak lowered the lambs from their unnatural elevation,
wrapped them in hay, and placed them round the fire.

"We've no lambing-hut here, as I used to have at Norcombe," said
Gabriel, "and 'tis such a plague to bring the weakly ones to a house.
If 'twasn't for your place here, malter, I don't know what I should
do i' this keen weather.  And how is it with you to-day, malter?"

"Oh, neither sick nor sorry, shepherd; but no younger."

"Ay--I understand."

"Sit down, Shepherd Oak," continued the ancient man of malt.  "And
how was the old place at Norcombe, when ye went for your dog?  I
should like to see the old familiar spot; but faith, I shouldn't know
a soul there now."

"I suppose you wouldn't.  'Tis altered very much."

"Is it true that Dicky Hill's wooden cider-house is pulled down?"

"Oh yes--years ago, and Dicky's cottage just above it."

"Well, to be sure!"

"Yes; and Tompkins's old apple-tree is rooted that used to bear two
hogsheads of cider; and no help from other trees."

"Rooted?--you don't say it!  Ah! stirring times we live in--stirring
times."

"And you can mind the old well that used to be in the middle of the
place?  That's turned into a solid iron pump with a large stone
trough, and all complete."

"Dear, dear--how the face of nations alter, and what we live to see
nowadays!  Yes--and 'tis the same here.  They've been talking but now
of the mis'ess's strange doings."

"What have you been saying about her?" inquired Oak, sharply turning
to the rest, and getting very warm.

"These middle-aged men have been pulling her over the coals for pride
and vanity," said Mark Clark; "but I say, let her have rope enough.
Bless her pretty face--shouldn't I like to do so--upon her cherry
lips!" The gallant Mark Clark here made a peculiar and well known
sound with his own.

"Mark," said Gabriel, sternly, "now you mind this! none of that
dalliance-talk--that smack-and-coddle style of yours--about Miss
Everdene.  I don't allow it.  Do you hear?"

"With all my heart, as I've got no chance," replied Mr. Clark,
cordially.

"I suppose you've been speaking against her?" said Oak, turning to
Joseph Poorgrass with a very grim look.

"No, no--not a word I--'tis a real joyful thing that she's no worse,
that's what I say," said Joseph, trembling and blushing with terror.
"Matthew just said--"

"Matthew Moon, what have you been saying?" asked Oak.

"I?  Why ye know I wouldn't harm a worm--no, not one underground
worm?" said Matthew Moon, looking very uneasy.

"Well, somebody has--and look here, neighbours," Gabriel, though one
of the quietest and most gentle men on earth, rose to the occasion,
with martial promptness and vigour.  "That's my fist."  Here he
placed his fist, rather smaller in size than a common loaf, in the
mathematical centre of the maltster's little table, and with it gave
a bump or two thereon, as if to ensure that their eyes all thoroughly
took in the idea of fistiness before he went further.  "Now--the
first man in the parish that I hear prophesying bad of our mistress,
why" (here the fist was raised and let fall as Thor might have done
with his hammer in assaying it)--"he'll smell and taste that--or I'm
a Dutchman."

All earnestly expressed by their features that their minds did not
wander to Holland for a moment on account of this statement, but were
deploring the difference which gave rise to the figure; and Mark
Clark cried "Hear, hear; just what I should ha' said." The dog George
looked up at the same time after the shepherd's menace, and though he
understood English but imperfectly, began to growl.

"Now, don't ye take on so, shepherd, and sit down!" said Henery,
with a deprecating peacefulness equal to anything of the kind in
Christianity.

"We hear that ye be a extraordinary good and clever man, shepherd,"
said Joseph Poorgrass with considerable anxiety from behind the
maltster's bedstead, whither he had retired for safety.  "'Tis a
great thing to be clever, I'm sure," he added, making movements
associated with states of mind rather than body; "we wish we were,
don't we, neighbours?"

"Ay, that we do, sure," said Matthew Moon, with a small anxious laugh
towards Oak, to show how very friendly disposed he was likewise.

"Who's been telling you I'm clever?" said Oak.

"'Tis blowed about from pillar to post quite common," said Matthew.
"We hear that ye can tell the time as well by the stars as we can by
the sun and moon, shepherd."

"Yes, I can do a little that way," said Gabriel, as a man of medium
sentiments on the subject.

"And that ye can make sun-dials, and prent folks' names upon their
waggons almost like copper-plate, with beautiful flourishes, and
great long tails.  A excellent fine thing for ye to be such a clever
man, shepherd.  Joseph Poorgrass used to prent to Farmer James
Everdene's waggons before you came, and 'a could never mind which way
to turn the J's and E's--could ye, Joseph?" Joseph shook his head
to express how absolute was the fact that he couldn't.  "And so you
used to do 'em the wrong way, like this, didn't ye, Joseph?" Matthew
marked on the dusty floor with his whip-handle


[the word J A M E S appears here with the "J" and the "E"
printed backwards]


"And how Farmer James would cuss, and call thee a fool, wouldn't he,
Joseph, when 'a seed his name looking so inside-out-like?" continued
Matthew Moon with feeling.

"Ay--'a would," said Joseph, meekly.  "But, you see, I wasn't so much
to blame, for them J's and E's be such trying sons o' witches for the
memory to mind whether they face backward or forward; and I always
had such a forgetful memory, too."

"'Tis a very bad afiction for ye, being such a man of calamities in
other ways."

"Well, 'tis; but a happy Providence ordered that it should be no
worse, and I feel my thanks.  As to shepherd, there, I'm sure mis'ess
ought to have made ye her baily--such a fitting man for't as you be."

"I don't mind owning that I expected it," said Oak, frankly.
"Indeed, I hoped for the place.  At the same time, Miss Everdene has
a right to be her own baily if she choose--and to keep me down to be
a common shepherd only."  Oak drew a slow breath, looked sadly into
the bright ashpit, and seemed lost in thoughts not of the most
hopeful hue.

The genial warmth of the fire now began to stimulate the nearly
lifeless lambs to bleat and move their limbs briskly upon the hay,
and to recognize for the first time the fact that they were born.
Their noise increased to a chorus of baas, upon which Oak pulled the
milk-can from before the fire, and taking a small tea-pot from the
pocket of his smock-frock, filled it with milk, and taught those of
the helpless creatures which were not to be restored to their dams
how to drink from the spout--a trick they acquired with astonishing
aptitude.

"And she don't even let ye have the skins of the dead lambs, I hear?"
resumed Joseph Poorgrass, his eyes lingering on the operations of Oak
with the necessary melancholy.

"I don't have them," said Gabriel.

"Ye be very badly used, shepherd," hazarded Joseph again, in the hope
of getting Oak as an ally in lamentation after all.  "I think she's
took against ye--that I do."

"Oh no--not at all," replied Gabriel, hastily, and a sigh escaped
him, which the deprivation of lamb skins could hardly have caused.

Before any further remark had been added a shade darkened the door,
and Boldwood entered the malthouse, bestowing upon each a nod of a
quality between friendliness and condescension.

"Ah! Oak, I thought you were here," he said.  "I met the mail-cart
ten minutes ago, and a letter was put into my hand, which I opened
without reading the address.  I believe it is yours.  You must excuse
the accident please."

"Oh yes--not a bit of difference, Mr. Boldwood--not a bit," said
Gabriel, readily.  He had not a correspondent on earth, nor was there
a possible letter coming to him whose contents the whole parish would
not have been welcome to peruse.

Oak stepped aside, and read the following in an unknown hand:--


   DEAR FRIEND,--I do not know your name, but I think these
   few lines will reach you, which I wrote to thank you for
   your kindness to me the night I left Weatherbury in a
   reckless way.  I also return the money I owe you, which you
   will excuse my not keeping as a gift.  All has ended well,
   and I am happy to say I am going to be married to the young
   man who has courted me for some time--Sergeant Troy, of
   the 11th Dragoon Guards, now quartered in this town.  He
   would, I know, object to my having received anything except
   as a loan, being a man of great respectability and high
   honour--indeed, a nobleman by blood.

   I should be much obliged to you if you would keep the
   contents of this letter a secret for the present, dear
   friend.  We mean to surprise Weatherbury by coming there
   soon as husband and wife, though I blush to state it to one
   nearly a stranger.  The sergeant grew up in Weatherbury.
   Thanking you again for your kindness,

            I am, your sincere well-wisher,
                     FANNY ROBIN.


"Have you read it, Mr. Boldwood?" said Gabriel; "if not, you had
better do so.  I know you are interested in Fanny Robin."

Boldwood read the letter and looked grieved.

"Fanny--poor Fanny! the end she is so confident of has not yet
come, she should remember--and may never come.  I see she gives no
address."

"What sort of a man is this Sergeant Troy?" said Gabriel.

"H'm--I'm afraid not one to build much hope upon in such a case as
this," the farmer murmured, "though he's a clever fellow, and up to
everything.  A slight romance attaches to him, too.  His mother was
a French governess, and it seems that a secret attachment existed
between her and the late Lord Severn.  She was married to a poor
medical man, and soon after an infant was born; and while money was
forthcoming all went on well.  Unfortunately for her boy, his best
friends died; and he got then a situation as second clerk at a
lawyer's in Casterbridge.  He stayed there for some time, and might
have worked himself into a dignified position of some sort had he not
indulged in the wild freak of enlisting.  I have much doubt if ever
little Fanny will surprise us in the way she mentions--very much
doubt. A silly girl!--silly girl!"

The door was hurriedly burst open again, and in came running Cainy
Ball out of breath, his mouth red and open, like the bell of a penny
trumpet, from which he coughed with noisy vigour and great distension
of face.

"Now, Cain Ball," said Oak, sternly, "why will you run so fast and
lose your breath so?  I'm always telling you of it."

"Oh--I--a puff of mee breath--went--the--wrong way, please, Mister
Oak, and made me cough--hok--hok!"

"Well--what have you come for?"

"I've run to tell ye," said the junior shepherd, supporting his
exhausted youthful frame against the doorpost, "that you must come
directly.  Two more ewes have twinned--that's what's the matter,
Shepherd Oak."

"Oh, that's it," said Oak, jumping up, and dimissing for the present
his thoughts on poor Fanny.  "You are a good boy to run and tell me,
Cain, and you shall smell a large plum pudding some day as a treat.
But, before we go, Cainy, bring the tarpot, and we'll mark this lot
and have done with 'em."

Oak took from his illimitable pockets a marking iron, dipped it
into the pot, and imprinted on the buttocks of the infant sheep the
initials of her he delighted to muse on--"B. E.," which signified to
all the region round that henceforth the lambs belonged to Farmer
Bathsheba Everdene, and to no one else.

"Now, Cainy, shoulder your two, and off. Good morning, Mr. Boldwood."
The shepherd lifted the sixteen large legs and four small bodies he
had himself brought, and vanished with them in the direction of the
lambing field hard by--their frames being now in a sleek and hopeful
state, pleasantly contrasting with their death's-door plight of half
an hour before.

Boldwood followed him a little way up the field, hesitated, and
turned back.  He followed him again with a last resolve, annihilating
return.  On approaching the nook in which the fold was constructed,
the farmer drew out his pocket-book, unfastened it, and allowed it to
lie open on his hand.  A letter was revealed--Bathsheba's.

"I was going to ask you, Oak," he said, with unreal carelessness, "if
you know whose writing this is?"

Oak glanced into the book, and replied instantly, with a flushed
face, "Miss Everdene's."

Oak had coloured simply at the consciousness of sounding her name.
He now felt a strangely distressing qualm from a new thought.  The
letter could of course be no other than anonymous, or the inquiry
would not have been necessary.

Boldwood mistook his confusion: sensitive persons are always ready
with their "Is it I?" in preference to objective reasoning.

"The question was perfectly fair," he returned--and there was
something incongruous in the serious earnestness with which he
applied himself to an argument on a valentine.  "You know it is
always expected that privy inquiries will be made: that's where
the--fun lies."  If the word "fun" had been "torture," it could not
have been uttered with a more constrained and restless countenance
than was Boldwood's then.

Soon parting from Gabriel, the lonely and reserved man returned to
his house to breakfast--feeling twinges of shame and regret at having
so far exposed his mood by those fevered questions to a stranger.  He
again placed the letter on the mantelpiece, and sat down to think of
the circumstances attending it by the light of Gabriel's information.


CHAPTER XVI


ALL SAINTS' AND ALL SOULS'


On a week-day morning a small congregation, consisting mainly of
women and girls, rose from its knees in the mouldy nave of a church
called All Saints', in the distant barrack-town before-mentioned, at
the end of a service without a sermon.  They were about to disperse,
when a smart footstep, entering the porch and coming up the central
passage, arrested their attention.  The step echoed with a ring
unusual in a church; it was the clink of spurs.  Everybody looked.  A
young cavalry soldier in a red uniform, with the three chevrons of a
sergeant upon his sleeve, strode up the aisle, with an embarrassment
which was only the more marked by the intense vigour of his step, and
by the determination upon his face to show none.  A slight flush had
mounted his cheek by the time he had run the gauntlet between these
women; but, passing on through the chancel arch, he never paused till
he came close to the altar railing.  Here for a moment he stood
alone.

The officiating curate, who had not yet doffed his surplice,
perceived the new-comer, and followed him to the communion-space.  He
whispered to the soldier, and then beckoned to the clerk, who in his
turn whispered to an elderly woman, apparently his wife, and they
also went up the chancel steps.

"'Tis a wedding!" murmured some of the women, brightening.  "Let's
wait!"

The majority again sat down.

There was a creaking of machinery behind, and some of the young ones
turned their heads.  From the interior face of the west wall of the
tower projected a little canopy with a quarter-jack and small bell
beneath it, the automaton being driven by the same clock machinery
that struck the large bell in the tower.  Between the tower and the
church was a close screen, the door of which was kept shut during
services, hiding this grotesque clockwork from sight.  At present,
however, the door was open, and the egress of the jack, the blows on
the bell, and the mannikin's retreat into the nook again, were
visible to many, and audible throughout the church.

The jack had struck half-past eleven.

"Where's the woman?" whispered some of the spectators.

The young sergeant stood still with the abnormal rigidity of the old
pillars around.  He faced the south-east, and was as silent as he was
still.

The silence grew to be a noticeable thing as the minutes went on,
and nobody else appeared, and not a soul moved.  The rattle of the
quarter-jack again from its niche, its blows for three-quarters, its
fussy retreat, were almost painfully abrupt, and caused many of the
congregation to start palpably.

"I wonder where the woman is!" a voice whispered again.

There began now that slight shifting of feet, that artificial
coughing among several, which betrays a nervous suspense.  At length
there was a titter.  But the soldier never moved.  There he stood,
his face to the south-east, upright as a column, his cap in his hand.

The clock ticked on.  The women threw off their nervousness, and
titters and giggling became more frequent.  Then came a dead silence.
Every one was waiting for the end.  Some persons may have noticed how
extraordinarily the striking of quarters seems to quicken the flight
of time.  It was hardly credible that the jack had not got wrong with
the minutes when the rattle began again, the puppet emerged, and the
four quarters were struck fitfully as before.  One could almost be
positive that there was a malicious leer upon the hideous creature's
face, and a mischievous delight in its twitchings.  Then followed the
dull and remote resonance of the twelve heavy strokes in the tower
above.  The women were impressed, and there was no giggle this time.

The clergyman glided into the vestry, and the clerk vanished.  The
sergeant had not yet turned; every woman in the church was waiting to
see his face, and he appeared to know it.  At last he did turn, and
stalked resolutely down the nave, braving them all, with a compressed
lip.  Two bowed and toothless old almsmen then looked at each other
and chuckled, innocently enough; but the sound had a strange weird
effect in that place.

Opposite to the church was a paved square, around which several
overhanging wood buildings of old time cast a picturesque shade.  The
young man on leaving the door went to cross the square, when, in the
middle, he met a little woman.  The expression of her face, which had
been one of intense anxiety, sank at the sight of his nearly to
terror.

"Well?" he said, in a suppressed passion, fixedly looking at her.

"Oh, Frank--I made a mistake!--I thought that church with the spire
was All Saints', and I was at the door at half-past eleven to a
minute as you said.  I waited till a quarter to twelve, and found
then that I was in All Souls'.  But I wasn't much frightened, for
I thought it could be to-morrow as well."

"You fool, for so fooling me!  But say no more."

"Shall it be to-morrow, Frank?" she asked blankly.

"To-morrow!" and he gave vent to a hoarse laugh.  "I don't go through
that experience again for some time, I warrant you!"

"But after all," she expostulated in a trembling voice, "the mistake
was not such a terrible thing!  Now, dear Frank, when shall it be?"

"Ah, when?  God knows!" he said, with a light irony, and turning from
her walked rapidly away.


CHAPTER XVII


IN THE MARKET-PLACE


On Saturday Boldwood was in Casterbridge market house as usual, when
the disturber of his dreams entered and became visible to him.  Adam
had awakened from his deep sleep, and behold! there was Eve.  The
farmer took courage, and for the first time really looked at her.

Material causes and emotional effects are not to be arranged in
regular equation.  The result from capital employed in the production
of any movement of a mental nature is sometimes as tremendous as the
cause itself is absurdly minute.  When women are in a freakish mood,
their usual intuition, either from carelessness or inherent defect,
seemingly fails to teach them this, and hence it was that Bathsheba
was fated to be astonished to-day.

Boldwood looked at her--not slily, critically, or understandingly,
but blankly at gaze, in the way a reaper looks up at a passing
train--as something foreign to his element, and but dimly understood.
To Boldwood women had been remote phenomena rather than necessary
complements--comets of such uncertain aspect, movement, and
permanence, that whether their orbits were as geometrical,
unchangeable, and as subject to laws as his own, or as absolutely
erratic as they superficially appeared, he had not deemed it his duty
to consider.

He saw her black hair, her correct facial curves and profile, and
the roundness of her chin and throat.  He saw then the side of her
eyelids, eyes, and lashes, and the shape of her ear.  Next he noticed
her figure, her skirt, and the very soles of her shoes.

Boldwood thought her beautiful, but wondered whether he was right in
his thought, for it seemed impossible that this romance in the flesh,
if so sweet as he imagined, could have been going on long without
creating a commotion of delight among men, and provoking more inquiry
than Bathsheba had done, even though that was not a little.  To the
best of his judgement neither nature nor art could improve this
perfect one of an imperfect many.  His heart began to move within
him.  Boldwood, it must be remembered, though forty years of age, had
never before inspected a woman with the very centre and force of his
glance; they had struck upon all his senses at wide angles.

Was she really beautiful?  He could not assure himself that his
opinion was true even now.  He furtively said to a neighbour, "Is
Miss Everdene considered handsome?"

"Oh yes; she was a good deal noticed the first time she came, if you
remember.  A very handsome girl indeed."

A man is never more credulous than in receiving favourable opinions
on the beauty of a woman he is half, or quite, in love with; a mere
child's word on the point has the weight of an R.A.'s.  Boldwood was
satisfied now.

And this charming woman had in effect said to him, "Marry me."  Why
should she have done that strange thing?  Boldwood's blindness to
the difference between approving of what circumstances suggest, and
originating what they do not suggest, was well matched by Bathsheba's
insensibility to the possibly great issues of little beginnings.

She was at this moment coolly dealing with a dashing young farmer,
adding up accounts with him as indifferently as if his face had been
the pages of a ledger.  It was evident that such a nature as his had
no attraction for a woman of Bathsheba's taste.  But Boldwood grew
hot down to his hands with an incipient jealousy; he trod for the
first time the threshold of "the injured lover's hell."  His first
impulse was to go and thrust himself between them.  This could be
done, but only in one way--by asking to see a sample of her corn.
Boldwood renounced the idea.  He could not make the request; it was
debasing loveliness to ask it to buy and sell, and jarred with his
conceptions of her.

All this time Bathsheba was conscious of having broken into that
dignified stronghold at last.  His eyes, she knew, were following her
everywhere.  This was a triumph; and had it come naturally, such a
triumph would have been the sweeter to her for this piquing delay.
But it had been brought about by misdirected ingenuity, and she
valued it only as she valued an artificial flower or a wax fruit.

Being a woman with some good sense in reasoning on subjects wherein
her heart was not involved, Bathsheba genuinely repented that a freak
which had owed its existence as much to Liddy as to herself, should
ever have been undertaken, to disturb the placidity of a man she
respected too highly to deliberately tease.

She that day nearly formed the intention of begging his pardon on
the very next occasion of their meeting.  The worst features of this
arrangement were that, if he thought she ridiculed him, an apology
would increase the offence by being disbelieved; and if he thought
she wanted him to woo her, it would read like additional evidence of
her forwardness.


CHAPTER XVIII


BOLDWOOD IN MEDITATION--REGRET


Boldwood was tenant of what was called Little Weatherbury Farm, and
his person was the nearest approach to aristocracy that this remoter
quarter of the parish could boast of.  Genteel strangers, whose god
was their town, who might happen to be compelled to linger about this
nook for a day, heard the sound of light wheels, and prayed to see
good society, to the degree of a solitary lord, or squire at the very
least, but it was only Mr. Boldwood going out for the day.  They
heard the sound of wheels yet once more, and were re-animated to
expectancy: it was only Mr. Boldwood coming home again.

His house stood recessed from the road, and the stables, which are
to a farm what a fireplace is to a room, were behind, their lower
portions being lost amid bushes of laurel.  Inside the blue door,
open half-way down, were to be seen at this time the backs and tails
of half-a-dozen warm and contented horses standing in their stalls;
and as thus viewed, they presented alternations of roan and bay,
in shapes like a Moorish arch, the tail being a streak down the
midst of each.  Over these, and lost to the eye gazing in from the
outer light, the mouths of the same animals could be heard busily
sustaining the above-named warmth and plumpness by quantities of oats
and hay.  The restless and shadowy figure of a colt wandered about a
loose-box at the end, whilst the steady grind of all the eaters was
occasionally diversified by the rattle of a rope or the stamp of a
foot.

Pacing up and down at the heels of the animals was Farmer Boldwood
himself.  This place was his almonry and cloister in one: here, after
looking to the feeding of his four-footed dependants, the celibate
would walk and meditate of an evening till the moon's rays streamed
in through the cobwebbed windows, or total darkness enveloped the
scene.

His square-framed perpendicularity showed more fully now than in the
crowd and bustle of the market-house.  In this meditative walk his
foot met the floor with heel and toe simultaneously, and his fine
reddish-fleshed face was bent downwards just enough to render obscure
the still mouth and the well-rounded though rather prominent and
broad chin.  A few clear and thread-like horizontal lines were the
only interruption to the otherwise smooth surface of his large
forehead.

The phases of Boldwood's life were ordinary enough, but his was not
an ordinary nature.  That stillness, which struck casual observers
more than anything else in his character and habit, and seemed so
precisely like the rest of inanition, may have been the perfect
balance of enormous antagonistic forces--positives and negatives in
fine adjustment.  His equilibrium disturbed, he was in extremity at
once.  If an emotion possessed him at all, it ruled him; a feeling
not mastering him was entirely latent.  Stagnant or rapid, it was
never slow.  He was always hit mortally, or he was missed.

He had no light and careless touches in his constitution, either
for good or for evil.  Stern in the outlines of action, mild in the
details, he was serious throughout all.  He saw no absurd sides to
the follies of life, and thus, though not quite companionable in the
eyes of merry men and scoffers, and those to whom all things show
life as a jest, he was not intolerable to the earnest and those
acquainted with grief.  Being a man who read all the dramas of life
seriously, if he failed to please when they were comedies, there was
no frivolous treatment to reproach him for when they chanced to end
tragically.

Bathsheba was far from dreaming that the dark and silent shape upon
which she had so carelessly thrown a seed was a hotbed of tropic
intensity.  Had she known Boldwood's moods, her blame would have
been fearful, and the stain upon her heart ineradicable.  Moreover,
had she known her present power for good or evil over this man, she
would have trembled at her responsibility.  Luckily for her present,
unluckily for her future tranquillity, her understanding had not yet
told her what Boldwood was.  Nobody knew entirely; for though it was
possible to form guesses concerning his wild capabilities from old
floodmarks faintly visible, he had never been seen at the high tides
which caused them.

Farmer Boldwood came to the stable-door and looked forth across the
level fields.  Beyond the first enclosure was a hedge, and on the
other side of this a meadow belonging to Bathsheba's farm.

It was now early spring--the time of going to grass with the sheep,
when they have the first feed of the meadows, before these are laid
up for mowing.  The wind, which had been blowing east for several
weeks, had veered to the southward, and the middle of spring had come
abruptly--almost without a beginning.  It was that period in the
vernal quarter when we may suppose the Dryads to be waking for the
season.  The vegetable world begins to move and swell and the saps to
rise, till in the completest silence of lone gardens and trackless
plantations, where everything seems helpless and still after the
bond and slavery of frost, there are bustlings, strainings, united
thrusts, and pulls-all-together, in comparison with which the
powerful tugs of cranes and pulleys in a noisy city are but pigmy
efforts.

Boldwood, looking into the distant meadows, saw there three figures.
They were those of Miss Everdene, Shepherd Oak, and Cainy Ball.

When Bathsheba's figure shone upon the farmer's eyes it lighted him
up as the moon lights up a great tower.  A man's body is as the
shell, or the tablet, of his soul, as he is reserved or ingenuous,
overflowing or self-contained.  There was a change in Boldwood's
exterior from its former impassibleness; and his face showed that he
was now living outside his defences for the first time, and with a
fearful sense of exposure.  It is the usual experience of strong
natures when they love.

At last he arrived at a conclusion.  It was to go across and inquire
boldly of her.

The insulation of his heart by reserve during these many years,
without a channel of any kind for disposable emotion, had worked its
effect.  It has been observed more than once that the causes of love
are chiefly subjective, and Boldwood was a living testimony to the
truth of the proposition.  No mother existed to absorb his devotion,
no sister for his tenderness, no idle ties for sense.  He became
surcharged with the compound, which was genuine lover's love.

He approached the gate of the meadow.  Beyond it the ground was
melodious with ripples, and the sky with larks; the low bleating of
the flock mingling with both.  Mistress and man were engaged in the
operation of making a lamb "take," which is performed whenever an ewe
has lost her own offspring, one of the twins of another ewe being
given her as a substitute.  Gabriel had skinned the dead lamb, and
was tying the skin over the body of the live lamb, in the customary
manner, whilst Bathsheba was holding open a little pen of four
hurdles, into which the Mother and foisted lamb were driven, where
they would remain till the old sheep conceived an affection for the
young one.

Bathsheba looked up at the completion of the manoeuvre and saw the
farmer by the gate, where he was overhung by a willow tree in full
bloom.  Gabriel, to whom her face was as the uncertain glory of an
April day, was ever regardful of its faintest changes, and instantly
discerned thereon the mark of some influence from without, in the
form of a keenly self-conscious reddening.  He also turned and beheld
Boldwood.

At once connecting these signs with the letter Boldwood had shown
him, Gabriel suspected her of some coquettish procedure begun by that
means, and carried on since, he knew not how.

Farmer Boldwood had read the pantomime denoting that they were aware
of his presence, and the perception was as too much light turned upon
his new sensibility.  He was still in the road, and by moving on he
hoped that neither would recognize that he had originally intended
to enter the field.  He passed by with an utter and overwhelming
sensation of ignorance, shyness, and doubt.  Perhaps in her manner
there were signs that she wished to see him--perhaps not--he could
not read a woman.  The cabala of this erotic philosophy seemed to
consist of the subtlest meanings expressed in misleading ways.  Every
turn, look, word, and accent contained a mystery quite distinct from
its obvious import, and not one had ever been pondered by him until
now.

As for Bathsheba, she was not deceived into the belief that Farmer
Boldwood had walked by on business or in idleness.  She collected
the probabilities of the case, and concluded that she was herself
responsible for Boldwood's appearance there.  It troubled her much
to see what a great flame a little wildfire was likely to kindle.
Bathsheba was no schemer for marriage, nor was she deliberately a
trifler with the affections of men, and a censor's experience on
seeing an actual flirt after observing her would have been a feeling
of surprise that Bathsheba could be so different from such a one,
and yet so like what a flirt is supposed to be.

She resolved never again, by look or by sign, to interrupt the steady
flow of this man's life.  But a resolution to avoid an evil is
seldom framed till the evil is so far advanced as to make avoidance
impossible.


CHAPTER XIX


THE SHEEP-WASHING--THE OFFER


Boldwood did eventually call upon her.  She was not at home.  "Of
course not," he murmured.  In contemplating Bathsheba as a woman, he
had forgotten the accidents of her position as an agriculturist--that
being as much of a farmer, and as extensive a farmer, as himself,
her probable whereabouts was out-of-doors at this time of the year.
This, and the other oversights Boldwood was guilty of, were natural
to the mood, and still more natural to the circumstances.  The
great aids to idealization in love were present here: occasional
observation of her from a distance, and the absence of social
intercourse with her--visual familiarity, oral strangeness.  The
smaller human elements were kept out of sight; the pettinesses that
enter so largely into all earthly living and doing were disguised by
the accident of lover and loved-one not being on visiting terms; and
there was hardly awakened a thought in Boldwood that sorry household
realities appertained to her, or that she, like all others, had
moments of commonplace, when to be least plainly seen was to be most
prettily remembered.  Thus a mild sort of apotheosis took place
in his fancy, whilst she still lived and breathed within his own
horizon, a troubled creature like himself.

It was the end of May when the farmer determined to be no longer
repulsed by trivialities or distracted by suspense.  He had by this
time grown used to being in love; the passion now startled him less
even when it tortured him more, and he felt himself adequate to the
situation.  On inquiring for her at her house they had told him she
was at the sheepwashing, and he went off to seek her there.

The sheep-washing pool was a perfectly circular basin of brickwork in
the meadows, full of the clearest water.  To birds on the wing its
glassy surface, reflecting the light sky, must have been visible for
miles around as a glistening Cyclops' eye in a green face.  The grass
about the margin at this season was a sight to remember long--in a
minor sort of way.  Its activity in sucking the moisture from the
rich damp sod was almost a process observable by the eye.  The
outskirts of this level water-meadow were diversified by rounded and
hollow pastures, where just now every flower that was not a buttercup
was a daisy.  The river slid along noiselessly as a shade, the
swelling reeds and sedge forming a flexible palisade upon its moist
brink.  To the north of the mead were trees, the leaves of which
were new, soft, and moist, not yet having stiffened and darkened
under summer sun and drought, their colour being yellow beside a
green--green beside a yellow.  From the recesses of this knot of
foliage the loud notes of three cuckoos were resounding through the
still air.

Boldwood went meditating down the slopes with his eyes on his boots,
which the yellow pollen from the buttercups had bronzed in artistic
gradations.  A tributary of the main stream flowed through the
basin of the pool by an inlet and outlet at opposite points of its
diameter.  Shepherd Oak, Jan Coggan, Moon, Poorgrass, Cain Ball,
and several others were assembled here, all dripping wet to the
very roots of their hair, and Bathsheba was standing by in a new
riding-habit--the most elegant she had ever worn--the reins of her
horse being looped over her arm.  Flagons of cider were rolling about
upon the green.  The meek sheep were pushed into the pool by Coggan
and Matthew Moon, who stood by the lower hatch, immersed to their
waists; then Gabriel, who stood on the brink, thrust them under as
they swam along, with an instrument like a crutch, formed for the
purpose, and also for assisting the exhausted animals when the wool
became saturated and they began to sink.  They were let out against
the stream, and through the upper opening, all impurities flowing
away below.  Cainy Ball and Joseph, who performed this latter
operation, were if possible wetter than the rest; they resembled
dolphins under a fountain, every protuberance and angle of their
clothes dribbling forth a small rill.

Boldwood came close and bade her good morning, with such constraint
that she could not but think he had stepped across to the washing for
its own sake, hoping not to find her there; more, she fancied his
brow severe and his eye slighting.  Bathsheba immediately contrived
to withdraw, and glided along by the river till she was a stone's
throw off.  She heard footsteps brushing the grass, and had a
consciousness that love was encircling her like a perfume.  Instead
of turning or waiting, Bathsheba went further among the high sedges,
but Boldwood seemed determined, and pressed on till they were
completely past the bend of the river. Here, without being seen,
they could hear the splashing and shouts of the washers above.

"Miss Everdene!" said the farmer.

She trembled, turned, and said "Good morning."  His tone was so
utterly removed from all she had expected as a beginning.  It was
lowness and quiet accentuated: an emphasis of deep meanings, their
form, at the same time, being scarcely expressed.  Silence has
sometimes a remarkable power of showing itself as the disembodied
soul of feeling wandering without its carcase, and it is then more
impressive than speech.  In the same way, to say a little is often to
tell more than to say a great deal.  Boldwood told everything in that
word.

As the consciousness expands on learning that what was fancied to
be the rumble of wheels is the reverberation of thunder, so did
Bathsheba's at her intuitive conviction.

"I feel--almost too much--to think," he said, with a solemn
simplicity.  "I have come to speak to you without preface.  My life
is not my own since I have beheld you clearly, Miss Everdene--I come
to make you an offer of marriage."

Bathsheba tried to preserve an absolutely neutral countenance, and
all the motion she made was that of closing lips which had previously
been a little parted.

"I am now forty-one years old," he went on.  "I may have been called
a confirmed bachelor, and I was a confirmed bachelor.  I had never
any views of myself as a husband in my earlier days, nor have I made
any calculation on the subject since I have been older.  But we all
change, and my change, in this matter, came with seeing you.  I have
felt lately, more and more, that my present way of living is bad in
every respect.  Beyond all things, I want you as my wife."

"I feel, Mr. Boldwood, that though I respect you much, I do not
feel--what would justify me to--in accepting your offer," she
stammered.

This giving back of dignity for dignity seemed to open the sluices of
feeling that Boldwood had as yet kept closed.

"My life is a burden without you," he exclaimed, in a low voice.  "I
want you--I want you to let me say I love you again and again!"

Bathsheba answered nothing, and the horse upon her arm seemed so
impressed that instead of cropping the herbage she looked up.

"I think and hope you care enough for me to listen to what I have to
tell!"

Bathsheba's momentary impulse at hearing this was to ask why he
thought that, till she remembered that, far from being a conceited
assumption on Boldwood's part, it was but the natural conclusion of
serious reflection based on deceptive premises of her own offering.

"I wish I could say courteous flatteries to you," the farmer
continued in an easier tone, "and put my rugged feeling into a
graceful shape: but I have neither power nor patience to learn such
things.  I want you for my wife--so wildly that no other feeling can
abide in me; but I should not have spoken out had I not been led to
hope."

"The valentine again!  O that valentine!" she said to herself, but
not a word to him.

"If you can love me say so, Miss Everdene.  If not--don't say no!"

"Mr. Boldwood, it is painful to have to say I am surprised, so that
I don't know how to answer you with propriety and respect--but am
only just able to speak out my feeling--I mean my meaning; that I am
afraid I can't marry you, much as I respect you.  You are too
dignified for me to suit you, sir."

"But, Miss Everdene!"

"I--I didn't--I know I ought never to have dreamt of sending that
valentine--forgive me, sir--it was a wanton thing which no woman with
any self-respect should have done.  If you will only pardon my
thoughtlessness, I promise never to--"

"No, no, no.  Don't say thoughtlessness!  Make me think it was
something more--that it was a sort of prophetic instinct--the
beginning of a feeling that you would like me.  You torture me to say
it was done in thoughtlessness--I never thought of it in that light,
and I can't endure it. Ah!  I wish I knew how to win you! but that I
can't do--I can only ask if I have already got you.  If I have not,
and it is not true that you have come unwittingly to me as I have to
you, I can say no more."

"I have not fallen in love with you, Mr. Boldwood--certainly I must
say that."  She allowed a very small smile to creep for the first
time over her serious face in saying this, and the white row of upper
teeth, and keenly-cut lips already noticed, suggested an idea of
heartlessness, which was immediately contradicted by the pleasant
eyes.

"But you will just think--in kindness and condescension think--if you
cannot bear with me as a husband!  I fear I am too old for you, but
believe me I will take more care of you than would many a man of your
own age.  I will protect and cherish you with all my strength--I will
indeed!  You shall have no cares--be worried by no household affairs,
and live quite at ease, Miss Everdene.  The dairy superintendence
shall be done by a man--I can afford it well--you shall never have
so much as to look out of doors at haymaking time, or to think of
weather in the harvest.  I rather cling to the chaise, because it is
the same my poor father and mother drove, but if you don't like it
I will sell it, and you shall have a pony-carriage of your own.  I
cannot say how far above every other idea and object on earth you
seem to me--nobody knows--God only knows--how much you are to me!"

Bathsheba's heart was young, and it swelled with sympathy for the
deep-natured man who spoke so simply.

"Don't say it! don't!  I cannot bear you to feel so much, and me to
feel nothing.  And I am afraid they will notice us, Mr. Boldwood.
Will you let the matter rest now?  I cannot think collectedly.  I did
not know you were going to say this to me.  Oh, I am wicked to have
made you suffer so!"  She was frightened as well as agitated at his
vehemence.

"Say then, that you don't absolutely refuse.  Do not quite refuse?"

"I can do nothing.  I cannot answer."

"I may speak to you again on the subject?"

"Yes."

"I may think of you?"

"Yes, I suppose you may think of me."

"And hope to obtain you?"

"No--do not hope!  Let us go on."

"I will call upon you again to-morrow."

"No--please not.  Give me time."

"Yes--I will give you any time," he said earnestly and gratefully.
"I am happier now."

"No--I beg you!  Don't be happier if happiness only comes from my
agreeing.  Be neutral, Mr. Boldwood!  I must think."

"I will wait," he said.

And then she turned away.  Boldwood dropped his gaze to the ground,
and stood long like a man who did not know where he was.  Realities
then returned upon him like the pain of a wound received in an
excitement which eclipses it, and he, too, then went on.


CHAPTER XX


PERPLEXITY--GRINDING THE SHEARS--A QUARREL


"He is so disinterested and kind to offer me all that I can desire,"
Bathsheba mused.

Yet Farmer Boldwood, whether by nature kind or the reverse to kind,
did not exercise kindness, here.  The rarest offerings of the purest
loves are but a self-indulgence, and no generosity at all.

Bathsheba, not being the least in love with him, was eventually able
to look calmly at his offer.  It was one which many women of her own
station in the neighbourhood, and not a few of higher rank, would
have been wild to accept and proud to publish.  In every point of
view, ranging from politic to passionate, it was desirable that she,
a lonely girl, should marry, and marry this earnest, well-to-do,
and respected man.  He was close to her doors: his standing was
sufficient: his qualities were even supererogatory.  Had she felt,
which she did not, any wish whatever for the married state in the
abstract, she could not reasonably have rejected him, being a woman
who frequently appealed to her understanding for deliverance from
her whims.  Boldwood as a means to marriage was unexceptionable: she
esteemed and liked him, yet she did not want him.  It appears that
ordinary men take wives because possession is not possible without
marriage, and that ordinary women accept husbands because marriage
is not possible without possession; with totally differing aims the
method is the same on both sides.  But the understood incentive on
the woman's part was wanting here.  Besides, Bathsheba's position
as absolute mistress of a farm and house was a novel one, and the
novelty had not yet begun to wear off.

But a disquiet filled her which was somewhat to her credit, for it
would have affected few.  Beyond the mentioned reasons with which
she combated her objections, she had a strong feeling that, having
been the one who began the game, she ought in honesty to accept the
consequences.  Still the reluctance remained.  She said in the same
breath that it would be ungenerous not to marry Boldwood, and that
she couldn't do it to save her life.

Bathsheba's was an impulsive nature under a deliberative aspect.  An
Elizabeth in brain and a Mary Stuart in spirit, she often performed
actions of the greatest temerity with a manner of extreme discretion.
Many of her thoughts were perfect syllogisms; unluckily they always
remained thoughts. Only a few were irrational assumptions; but,
unfortunately, they were the ones which most frequently grew into
deeds.

The next day to that of the declaration she found Gabriel Oak at the
bottom of her garden, grinding his shears for the sheep-shearing.
All the surrounding cottages were more or less scenes of the same
operation; the scurr of whetting spread into the sky from all parts
of the village as from an armoury previous to a campaign.  Peace and
war kiss each other at their hours of preparation--sickles, scythes,
shears, and pruning-hooks, ranking with swords, bayonets, and lances,
in their common necessity for point and edge.

Cainy Ball turned the handle of Gabriel's grindstone, his head
performing a melancholy see-saw up and down with each turn of the
wheel.  Oak stood somewhat as Eros is represented when in the act of
sharpening his arrows: his figure slightly bent, the weight of his
body thrown over on the shears, and his head balanced side-ways, with
a critical compression of the lips and contraction of the eyelids to
crown the attitude.

His mistress came up and looked upon them in silence for a minute or
two; then she said--

"Cain, go to the lower mead and catch the bay mare.  I'll turn the
winch of the grindstone.  I want to speak to you, Gabriel."

Cain departed, and Bathsheba took the handle.  Gabriel had glanced up
in intense surprise, quelled its expression, and looked down again.
Bathsheba turned the winch, and Gabriel applied the shears.

The peculiar motion involved in turning a wheel has a wonderful
tendency to benumb the mind.  It is a sort of attenuated variety of
Ixion's punishment, and contributes a dismal chapter to the history
of gaols.  The brain gets muddled, the head grows heavy, and the
body's centre of gravity seems to settle by degrees in a leaden lump
somewhere between the eyebrows and the crown.  Bathsheba felt the
unpleasant symptoms after two or three dozen turns.

"Will you turn, Gabriel, and let me hold the shears?" she said.  "My
head is in a whirl, and I can't talk."

Gabriel turned.  Bathsheba then began, with some awkwardness,
allowing her thoughts to stray occasionally from her story to attend
to the shears, which required a little nicety in sharpening.

"I wanted to ask you if the men made any observations on my going
behind the sedge with Mr. Boldwood yesterday?"

"Yes, they did," said Gabriel.  "You don't hold the shears right,
miss--I knew you wouldn't know the way--hold like this."

He relinquished the winch, and inclosing her two hands completely in
his own (taking each as we sometimes slap a child's hand in teaching
him to write), grasped the shears with her.  "Incline the edge so,"
he said.

Hands and shears were inclined to suit the words, and held thus for a
peculiarly long time by the instructor as he spoke.

"That will do," exclaimed Bathsheba.  "Loose my hands.  I won't have
them held!  Turn the winch."

Gabriel freed her hands quietly, retired to his handle, and the
grinding went on.

"Did the men think it odd?" she said again.

"Odd was not the idea, miss."

"What did they say?"

"That Farmer Boldwood's name and your own were likely to be flung
over pulpit together before the year was out."

"I thought so by the look of them!  Why, there's nothing in it.  A
more foolish remark was never made, and I want you to contradict it!
that's what I came for."

Gabriel looked incredulous and sad, but between his moments of
incredulity, relieved.

"They must have heard our conversation," she continued.

"Well, then, Bathsheba!" said Oak, stopping the handle, and gazing
into her face with astonishment.

"Miss Everdene, you mean," she said, with dignity.

"I mean this, that if Mr. Boldwood really spoke of marriage, I bain't
going to tell a story and say he didn't to please you.  I have
already tried to please you too much for my own good!"

Bathsheba regarded him with round-eyed perplexity.  She did not know
whether to pity him for disappointed love of her, or to be angry with
him for having got over it--his tone being ambiguous.

"I said I wanted you just to mention that it was not true I was going
to be married to him," she murmured, with a slight decline in her
assurance.

"I can say that to them if you wish, Miss Everdene.  And I could
likewise give an opinion to 'ee on what you have done."

"I daresay.  But I don't want your opinion."

"I suppose not," said Gabriel bitterly, and going on with his
turning, his words rising and falling in a regular swell and cadence
as he stooped or rose with the winch, which directed them, according
to his position, perpendicularly into the earth, or horizontally
along the garden, his eyes being fixed on a leaf upon the ground.

With Bathsheba a hastened act was a rash act; but, as does not always
happen, time gained was prudence insured.  It must be added, however,
that time was very seldom gained.  At this period the single opinion
in the parish on herself and her doings that she valued as sounder
than her own was Gabriel Oak's.  And the outspoken honesty of his
character was such that on any subject, even that of her love for,
or marriage with, another man, the same disinterestedness of opinion
might be calculated on, and be had for the asking.  Thoroughly
convinced of the impossibility of his own suit, a high resolve
constrained him not to injure that of another.  This is a lover's
most stoical virtue, as the lack of it is a lover's most venial sin.
Knowing he would reply truly she asked the question, painful as
she must have known the subject would be.  Such is the selfishness
of some charming women.  Perhaps it was some excuse for her thus
torturing honesty to her own advantage, that she had absolutely no
other sound judgment within easy reach.

"Well, what is your opinion of my conduct," she said, quietly.

"That it is unworthy of any thoughtful, and meek, and comely woman."

In an instant Bathsheba's face coloured with the angry crimson of
a Danby sunset.  But she forbore to utter this feeling, and the
reticence of her tongue only made the loquacity of her face the more
noticeable.

The next thing Gabriel did was to make a mistake.

"Perhaps you don't like the rudeness of my reprimanding you, for I
know it is rudeness; but I thought it would do good."

She instantly replied sarcastically--

"On the contrary, my opinion of you is so low, that I see in your
abuse the praise of discerning people!"

"I am glad you don't mind it, for I said it honestly and with every
serious meaning."

"I see.  But, unfortunately, when you try not to speak in jest you
are amusing--just as when you wish to avoid seriousness you sometimes
say a sensible word."

It was a hard hit, but Bathsheba had unmistakably lost her temper,
and on that account Gabriel had never in his life kept his own
better.  He said nothing.  She then broke out--

"I may ask, I suppose, where in particular my unworthiness lies?  In
my not marrying you, perhaps!"

"Not by any means," said Gabriel quietly.  "I have long given up
thinking of that matter."

"Or wishing it, I suppose," she said; and it was apparent that she
expected an unhesitating denial of this supposition.

Whatever Gabriel felt, he coolly echoed her words--

"Or wishing it either."

A woman may be treated with a bitterness which is sweet to her,
and with a rudeness which is not offensive.  Bathsheba would have
submitted to an indignant chastisement for her levity had Gabriel
protested that he was loving her at the same time; the impetuosity
of passion unrequited is bearable, even if it stings and
anathematizes--there is a triumph in the humiliation, and a
tenderness in the strife.  This was what she had been expecting,
and what she had not got.  To be lectured because the lecturer saw
her in the cold morning light of open-shuttered disillusion was
exasperating.  He had not finished, either.  He continued in a more
agitated voice:--

"My opinion is (since you ask it) that you are greatly to blame for
playing pranks upon a man like Mr. Boldwood, merely as a pastime.
Leading on a man you don't care for is not a praiseworthy action.
And even, Miss Everdene, if you seriously inclined towards him, you
might have let him find it out in some way of true loving-kindness,
and not by sending him a valentine's letter."

Bathsheba laid down the shears.

"I cannot allow any man to--to criticise my private conduct!" she
exclaimed.  "Nor will I for a minute.  So you'll please leave the
farm at the end of the week!"

It may have been a peculiarity--at any rate it was a fact--that when
Bathsheba was swayed by an emotion of an earthly sort her lower lip
trembled: when by a refined emotion, her upper or heavenward one.
Her nether lip quivered now.

"Very well, so I will," said Gabriel calmly.  He had been held to
her by a beautiful thread which it pained him to spoil by breaking,
rather than by a chain he could not break.  "I should be even better
pleased to go at once," he added.

"Go at once then, in Heaven's name!" said she, her eyes flashing at
his, though never meeting them.  "Don't let me see your face any
more."

"Very well, Miss Everdene--so it shall be."

And he took his shears and went away from her in placid dignity, as
Moses left the presence of Pharaoh.


CHAPTER XXI


TROUBLES IN THE FOLD--A MESSAGE


Gabriel Oak had ceased to feed the Weatherbury flock for about
four-and-twenty hours, when on Sunday afternoon the elderly gentlemen
Joseph Poorgrass, Matthew Moon, Fray, and half-a-dozen others, came
running up to the house of the mistress of the Upper Farm.

"Whatever IS the matter, men?" she said, meeting them at the door
just as she was coming out on her way to church, and ceasing in a
moment from the close compression of her two red lips, with which
she had accompanied the exertion of pulling on a tight glove.

"Sixty!" said Joseph Poorgrass.

"Seventy!" said Moon.

"Fifty-nine!" said Susan Tall's husband.

"--Sheep have broke fence," said Fray.

"--And got into a field of young clover," said Tall.

"--Young clover!" said Moon.

"--Clover!" said Joseph Poorgrass.

"And they be getting blasted," said Henery Fray.

"That they be," said Joseph.

"And will all die as dead as nits, if they bain't got out and cured!"
said Tall.

Joseph's countenance was drawn into lines and puckers by his concern.
Fray's forehead was wrinkled both perpendicularly and crosswise,
after the pattern of a portcullis, expressive of a double despair.
Laban Tall's lips were thin, and his face was rigid.  Matthew's jaws
sank, and his eyes turned whichever way the strongest muscle happened
to pull them.

"Yes," said Joseph, "and I was sitting at home, looking for
Ephesians, and says I to myself, ''Tis nothing but Corinthians and
Thessalonians in this danged Testament,' when who should come in but
Henery there: 'Joseph,' he said, 'the sheep have blasted
theirselves--'"

With Bathsheba it was a moment when thought was speech and speech
exclamation.  Moreover, she had hardly recovered her equanimity since
the disturbance which she had suffered from Oak's remarks.

"That's enough--that's enough!--oh, you fools!" she cried, throwing
the parasol and Prayer-book into the passage, and running out of
doors in the direction signified.  "To come to me, and not go and get
them out directly!  Oh, the stupid numskulls!"

Her eyes were at their darkest and brightest now.  Bathsheba's beauty
belonging rather to the demonian than to the angelic school, she
never looked so well as when she was angry--and particularly when the
effect was heightened by a rather dashing velvet dress, carefully put
on before a glass.

All the ancient men ran in a jumbled throng after her to the
clover-field, Joseph sinking down in the midst when about half-way,
like an individual withering in a world which was more and more
insupportable.  Having once received the stimulus that her presence
always gave them they went round among the sheep with a will.  The
majority of the afflicted animals were lying down, and could not be
stirred.  These were bodily lifted out, and the others driven into
the adjoining field.  Here, after the lapse of a few minutes, several
more fell down, and lay helpless and livid as the rest.

Bathsheba, with a sad, bursting heart, looked at these primest
specimens of her prime flock as they rolled there--


   Swoln with wind and the rank mist they drew.


Many of them foamed at the mouth, their breathing being quick and
short, whilst the bodies of all were fearfully distended.

"Oh, what can I do, what can I do!" said Bathsheba, helplessly.
"Sheep are such unfortunate animals!--there's always something
happening to them!  I never knew a flock pass a year without getting
into some scrape or other."

"There's only one way of saving them," said Tall.

"What way?  Tell me quick!"

"They must be pierced in the side with a thing made on purpose."

"Can you do it?  Can I?"

"No, ma'am.  We can't, nor you neither.  It must be done in a
particular spot.  If ye go to the right or left but an inch you stab
the ewe and kill her.  Not even a shepherd can do it, as a rule."

"Then they must die," she said, in a resigned tone.

"Only one man in the neighbourhood knows the way," said Joseph, now
just come up.  "He could cure 'em all if he were here."

"Who is he?  Let's get him!"

"Shepherd Oak," said Matthew.  "Ah, he's a clever man in talents!"

"Ah, that he is so!" said Joseph Poorgrass.

"True--he's the man," said Laban Tall.

"How dare you name that man in my presence!" she said excitedly.  "I
told you never to allude to him, nor shall you if you stay with me.
Ah!" she added, brightening, "Farmer Boldwood knows!"

"O no, ma'am" said Matthew.  "Two of his store ewes got into some
vetches t'other day, and were just like these.  He sent a man on
horseback here post-haste for Gable, and Gable went and saved 'em.
Farmer Boldwood hev got the thing they do it with.  'Tis a holler
pipe, with a sharp pricker inside.  Isn't it, Joseph?"

"Ay--a holler pipe," echoed Joseph.  "That's what 'tis."

"Ay, sure--that's the machine," chimed in Henery Fray, reflectively,
with an Oriental indifference to the flight of time.

"Well," burst out Bathsheba, "don't stand there with your 'ayes'
and your 'sures' talking at me!  Get somebody to cure the sheep
instantly!"

All then stalked off in consternation, to get somebody as directed,
without any idea of who it was to be.  In a minute they had vanished
through the gate, and she stood alone with the dying flock.

"Never will I send for him--never!" she said firmly.

One of the ewes here contracted its muscles horribly, extended
itself, and jumped high into the air.  The leap was an astonishing
one.  The ewe fell heavily, and lay still.

Bathsheba went up to it.  The sheep was dead.

"Oh, what shall I do--what shall I do!" she again exclaimed, wringing
her hands.  "I won't send for him.  No, I won't!"

The most vigorous expression of a resolution does not always coincide
with the greatest vigour of the resolution itself.  It is often flung
out as a sort of prop to support a decaying conviction which, whilst
strong, required no enunciation to prove it so.  The "No, I won't" of
Bathsheba meant virtually, "I think I must."

She followed her assistants through the gate, and lifted her hand to
one of them.  Laban answered to her signal.

"Where is Oak staying?"

"Across the valley at Nest Cottage!"

"Jump on the bay mare, and ride across, and say he must return
instantly--that I say so."

Tall scrambled off to the field, and in two minutes was on Poll,
the bay, bare-backed, and with only a halter by way of rein.  He
diminished down the hill.

Bathsheba watched.  So did all the rest.  Tall cantered along the
bridle-path through Sixteen Acres, Sheeplands, Middle Field, The
Flats, Cappel's Piece, shrank almost to a point, crossed the bridge,
and ascended from the valley through Springmead and Whitepits on the
other side.  The cottage to which Gabriel had retired before taking
his final departure from the locality was visible as a white spot on
the opposite hill, backed by blue firs.  Bathsheba walked up and
down.  The men entered the field and endeavoured to ease the anguish
of the dumb creatures by rubbing them.  Nothing availed.

Bathsheba continued walking.  The horse was seen descending the
hill, and the wearisome series had to be repeated in reverse order:
Whitepits, Springmead, Cappel's Piece, The Flats, Middle Field,
Sheeplands, Sixteen Acres.  She hoped Tall had had presence of mind
enough to give the mare up to Gabriel, and return himself on foot.
The rider neared them.  It was Tall.

"Oh, what folly!" said Bathsheba.

Gabriel was not visible anywhere.

"Perhaps he is already gone!" she said.

Tall came into the inclosure, and leapt off, his face tragic as
Morton's after the battle of Shrewsbury.

"Well?" said Bathsheba, unwilling to believe that her verbal
_lettre-de-cachet_ could possibly have miscarried.

"He says BEGGARS MUSTN'T BE CHOOSERS," replied Laban.

"What!" said the young farmer, opening her eyes and drawing in her
breath for an outburst.  Joseph Poorgrass retired a few steps behind
a hurdle.

"He says he shall not come onless you request en to come civilly and
in a proper manner, as becomes any 'ooman begging a favour."

"Oh, oh, that's his answer!  Where does he get his airs?  Who am I,
then, to be treated like that?  Shall I beg to a man who has begged
to me?"

Another of the flock sprang into the air, and fell dead.

The men looked grave, as if they suppressed opinion.

Bathsheba turned aside, her eyes full of tears.  The strait she was
in through pride and shrewishness could not be disguised longer: she
burst out crying bitterly; they all saw it; and she attempted no
further concealment.

"I wouldn't cry about it, miss," said William Smallbury,
compassionately.  "Why not ask him softer like?  I'm sure he'd come
then.  Gable is a true man in that way."

Bathsheba checked her grief and wiped her eyes.  "Oh, it is a wicked
cruelty to me--it is--it is!" she murmured.  "And he drives me to do
what I wouldn't; yes, he does!--Tall, come indoors."

After this collapse, not very dignified for the head of an
establishment, she went into the house, Tall at her heels.  Here she
sat down and hastily scribbled a note between the small convulsive
sobs of convalescence which follow a fit of crying as a ground-swell
follows a storm.  The note was none the less polite for being written
in a hurry.  She held it at a distance, was about to fold it, then
added these words at the bottom:--


   "DO NOT DESERT ME, GABRIEL!"


She looked a little redder in refolding it, and closed her lips,
as if thereby to suspend till too late the action of conscience in
examining whether such strategy were justifiable.  The note was
despatched as the message had been, and Bathsheba waited indoors
for the result.

It was an anxious quarter of an hour that intervened between the
messenger's departure and the sound of the horse's tramp again
outside.  She could not watch this time, but, leaning over the old
bureau at which she had written the letter, closed her eyes, as if
to keep out both hope and fear.

The case, however, was a promising one.  Gabriel was not angry: he
was simply neutral, although her first command had been so haughty.
Such imperiousness would have damned a little less beauty; and
on the other hand, such beauty would have redeemed a little less
imperiousness.

She went out when the horse was heard, and looked up.  A mounted
figure passed between her and the sky, and drew on towards the field
of sheep, the rider turning his face in receding.  Gabriel looked at
her.  It was a moment when a woman's eyes and tongue tell distinctly
opposite tales. Bathsheba looked full of gratitude, and she said:--

"Oh, Gabriel, how could you serve me so unkindly!"

Such a tenderly-shaped reproach for his previous delay was the
one speech in the language that he could pardon for not being
commendation of his readiness now.

Gabriel murmured a confused reply, and hastened on.  She knew from
the look which sentence in her note had brought him.  Bathsheba
followed to the field.

Gabriel was already among the turgid, prostrate forms.  He had flung
off his coat, rolled up his shirt-sleeves, and taken from his pocket
the instrument of salvation.  It was a small tube or trochar, with
a lance passing down the inside; and Gabriel began to use it with a
dexterity that would have graced a hospital surgeon.  Passing his
hand over the sheep's left flank, and selecting the proper point, he
punctured the skin and rumen with the lance as it stood in the tube;
then he suddenly withdrew the lance, retaining the tube in its place.
A current of air rushed up the tube, forcible enough to have
extinguished a candle held at the orifice.

It has been said that mere ease after torment is delight for a time;
and the countenances of these poor creatures expressed it now.
Forty-nine operations were successfully performed.  Owing to the
great hurry necessitated by the far-gone state of some of the flock,
Gabriel missed his aim in one case, and in one only--striking wide
of the mark, and inflicting a mortal blow at once upon the suffering
ewe.  Four had died; three recovered without an operation.  The total
number of sheep which had thus strayed and injured themselves so
dangerously was fifty-seven.

When the love-led man had ceased from his labours, Bathsheba came and
looked him in the face.

"Gabriel, will you stay on with me?" she said, smiling winningly,
and not troubling to bring her lips quite together again at the end,
because there was going to be another smile soon.

"I will," said Gabriel.

And she smiled on him again.


CHAPTER XXII


THE GREAT BARN AND THE SHEEP-SHEARERS


Men thin away to insignificance and oblivion quite as often by not
making the most of good spirits when they have them as by lacking
good spirits when they are indispensable.  Gabriel lately, for the
first time since his prostration by misfortune, had been independent
in thought and vigorous in action to a marked extent--conditions
which, powerless without an opportunity as an opportunity without
them is barren, would have given him a sure lift upwards when the
favourable conjunction should have occurred.  But this incurable
loitering beside Bathsheba Everdene stole his time ruinously.  The
spring tides were going by without floating him off, and the neap
might soon come which could not.

It was the first day of June, and the sheep-shearing season
culminated, the landscape, even to the leanest pasture, being
all health and colour.  Every green was young, every pore was
open, and every stalk was swollen with racing currents of juice.
God was palpably present in the country, and the devil had gone
with the world to town.  Flossy catkins of the later kinds,
fern-sprouts like bishops' croziers, the square-headed moschatel,
the odd cuckoo-pint,--like an apoplectic saint in a niche of
malachite,--snow-white ladies'-smocks, the toothwort, approximating
to human flesh, the enchanter's night-shade, and the black-petaled
doleful-bells, were among the quainter objects of the vegetable world
in and about Weatherbury at this teeming time; and of the animal,
the metamorphosed figures of Mr. Jan Coggan, the master-shearer; the
second and third shearers, who travelled in the exercise of their
calling, and do not require definition by name; Henery Fray the
fourth shearer, Susan Tall's husband the fifth, Joseph Poorgrass
the sixth, young Cain Ball as assistant-shearer, and Gabriel Oak as
general supervisor.  None of these were clothed to any extent worth
mentioning, each appearing to have hit in the matter of raiment the
decent mean between a high and low caste Hindoo.  An angularity of
lineament, and a fixity of facial machinery in general, proclaimed
that serious work was the order of the day.

They sheared in the great barn, called for the nonce the
Shearing-barn, which on ground-plan resembled a church with
transepts.  It not only emulated the form of the neighbouring church
of the parish, but vied with it in antiquity.  Whether the barn had
ever formed one of a group of conventual buildings nobody seemed to
be aware; no trace of such surroundings remained.  The vast porches
at the sides, lofty enough to admit a waggon laden to its highest
with corn in the sheaf, were spanned by heavy-pointed arches of
stone, broadly and boldly cut, whose very simplicity was the origin
of a grandeur not apparent in erections where more ornament has been
attempted.  The dusky, filmed, chestnut roof, braced and tied in
by huge collars, curves, and diagonals, was far nobler in design,
because more wealthy in material, than nine-tenths of those in our
modern churches.  Along each side wall was a range of striding
buttresses, throwing deep shadows on the spaces between them, which
were perforated by lancet openings, combining in their proportions
the precise requirements both of beauty and ventilation.

One could say about this barn, what could hardly be said of either
the church or the castle, akin to it in age and style, that the
purpose which had dictated its original erection was the same with
that to which it was still applied.  Unlike and superior to either
of those two typical remnants of medi�valism, the old barn embodied
practices which had suffered no mutilation at the hands of time.
Here at least the spirit of the ancient builders was at one with
the spirit of the modern beholder.  Standing before this abraded
pile, the eye regarded its present usage, the mind dwelt upon its
past history, with a satisfied sense of functional continuity
throughout--a feeling almost of gratitude, and quite of pride, at the
permanence of the idea which had heaped it up.  The fact that four
centuries had neither proved it to be founded on a mistake, inspired
any hatred of its purpose, nor given rise to any reaction that had
battered it down, invested this simple grey effort of old minds with
a repose, if not a grandeur, which a too curious reflection was apt
to disturb in its ecclesiastical and military compeers.  For once
medi�valism and modernism had a common stand-point.  The lanceolate
windows, the time-eaten archstones and chamfers, the orientation of
the axis, the misty chestnut work of the rafters, referred to no
exploded fortifying art or worn-out religious creed.  The defence and
salvation of the body by daily bread is still a study, a religion,
and a desire.

To-day the large side doors were thrown open towards the sun to admit
a bountiful light to the immediate spot of the shearers' operations,
which was the wood threshing-floor in the centre, formed of thick
oak, black with age and polished by the beating of flails for many
generations, till it had grown as slippery and as rich in hue as
the state-room floors of an Elizabethan mansion.  Here the shearers
knelt, the sun slanting in upon their bleached shirts, tanned arms,
and the polished shears they flourished, causing these to bristle
with a thousand rays strong enough to blind a weak-eyed man.  Beneath
them a captive sheep lay panting, quickening its pants as misgiving
merged in terror, till it quivered like the hot landscape outside.

This picture of to-day in its frame of four hundred years ago did
not produce that marked contrast between ancient and modern which
is implied by the contrast of date.  In comparison with cities,
Weatherbury was immutable.  The citizen's THEN is the rustic's
NOW.  In London, twenty or thirty-years ago are old times; in Paris
ten years, or five; in Weatherbury three or four score years were
included in the mere present, and nothing less than a century set a
mark on its face or tone.  Five decades hardly modified the cut of a
gaiter, the embroidery of a smock-frock, by the breadth of a hair.
Ten generations failed to alter the turn of a single phrase.  In
these Wessex nooks the busy outsider's ancient times are only old;
his old times are still new; his present is futurity.

So the barn was natural to the shearers, and the shearers were in
harmony with the barn.

The spacious ends of the building, answering ecclesiastically to nave
and chancel extremities, were fenced off with hurdles, the sheep
being all collected in a crowd within these two enclosures; and in
one angle a catching-pen was formed, in which three or four sheep
were continuously kept ready for the shearers to seize without loss
of time.  In the background, mellowed by tawny shade, were the three
women, Maryann Money, and Temperance and Soberness Miller, gathering
up the fleeces and twisting ropes of wool with a wimble for tying
them round.  They were indifferently well assisted by the old
maltster, who, when the malting season from October to April had
passed, made himself useful upon any of the bordering farmsteads.

Behind all was Bathsheba, carefully watching the men to see that
there was no cutting or wounding through carelessness, and that the
animals were shorn close.  Gabriel, who flitted and hovered under her
bright eyes like a moth, did not shear continuously, half his time
being spent in attending to the others and selecting the sheep for
them.  At the present moment he was engaged in handing round a mug of
mild liquor, supplied from a barrel in the corner, and cut pieces of
bread and cheese.

Bathsheba, after throwing a glance here, a caution there, and
lecturing one of the younger operators who had allowed his last
finished sheep to go off among the flock without re-stamping it with
her initials, came again to Gabriel, as he put down the luncheon to
drag a frightened ewe to his shear-station, flinging it over upon its
back with a dexterous twist of the arm.  He lopped off the tresses
about its head, and opened up the neck and collar, his mistress
quietly looking on.

"She blushes at the insult," murmured Bathsheba, watching the pink
flush which arose and overspread the neck and shoulders of the ewe
where they were left bare by the clicking shears--a flush which was
enviable, for its delicacy, by many queens of coteries, and would
have been creditable, for its promptness, to any woman in the world.

Poor Gabriel's soul was fed with a luxury of content by having her
over him, her eyes critically regarding his skilful shears, which
apparently were going to gather up a piece of the flesh at every
close, and yet never did so.  Like Guildenstern, Oak was happy in
that he was not over happy.  He had no wish to converse with her:
that his bright lady and himself formed one group, exclusively their
own, and containing no others in the world, was enough.

So the chatter was all on her side.  There is a loquacity that tells
nothing, which was Bathsheba's; and there is a silence which says
much: that was Gabriel's.  Full of this dim and temperate bliss, he
went on to fling the ewe over upon her other side, covering her head
with his knee, gradually running the shears line after line round her
dewlap; thence about her flank and back, and finishing over the tail.

"Well done, and done quickly!" said Bathsheba, looking at her watch
as the last snip resounded.

"How long, miss?" said Gabriel, wiping his brow.

"Three-and-twenty minutes and a half since you took the first lock
from its forehead.  It is the first time that I have ever seen one
done in less than half an hour."

The clean, sleek creature arose from its fleece--how perfectly
like Aphrodite rising from the foam should have been seen to be
realized--looking startled and shy at the loss of its garment, which
lay on the floor in one soft cloud, united throughout, the portion
visible being the inner surface only, which, never before exposed,
was white as snow, and without flaw or blemish of the minutest kind.

"Cain Ball!"

"Yes, Mister Oak; here I be!"

Cainy now runs forward with the tar-pot.  "B. E." is newly stamped
upon the shorn skin, and away the simple dam leaps, panting, over the
board into the shirtless flock outside.  Then up comes Maryann;
throws the loose locks into the middle of the fleece, rolls it up,
and carries it into the background as three-and-a-half pounds of
unadulterated warmth for the winter enjoyment of persons unknown and
far away, who will, however, never experience the superlative comfort
derivable from the wool as it here exists, new and pure--before
the unctuousness of its nature whilst in a living state has dried,
stiffened, and been washed out--rendering it just now as superior
to anything WOOLLEN as cream is superior to milk-and-water.

But heartless circumstance could not leave entire Gabriel's happiness
of this morning.  The rams, old ewes, and two-shear ewes had duly
undergone their stripping, and the men were proceeding with the
shear-lings and hogs, when Oak's belief that she was going to stand
pleasantly by and time him through another performance was painfully
interrupted by Farmer Boldwood's appearance in the extremest corner
of the barn.  Nobody seemed to have perceived his entry, but there he
certainly was.  Boldwood always carried with him a social atmosphere
of his own, which everybody felt who came near him; and the talk,
which Bathsheba's presence had somewhat suppressed, was now totally
suspended.

He crossed over towards Bathsheba, who turned to greet him with a
carriage of perfect ease.  He spoke to her in low tones, and she
instinctively modulated her own to the same pitch, and her voice
ultimately even caught the inflection of his.  She was far from
having a wish to appear mysteriously connected with him; but woman at
the impressionable age gravitates to the larger body not only in her
choice of words, which is apparent every day, but even in her shades
of tone and humour, when the influence is great.

What they conversed about was not audible to Gabriel, who was too
independent to get near, though too concerned to disregard.  The
issue of their dialogue was the taking of her hand by the courteous
farmer to help her over the spreading-board into the bright June
sunlight outside.  Standing beside the sheep already shorn, they went
on talking again.  Concerning the flock?  Apparently not. Gabriel
theorized, not without truth, that in quiet discussion of any matter
within reach of the speakers' eyes, these are usually fixed upon
it.  Bathsheba demurely regarded a contemptible straw lying upon the
ground, in a way which suggested less ovine criticism than womanly
embarrassment.  She became more or less red in the cheek, the blood
wavering in uncertain flux and reflux over the sensitive space
between ebb and flood.  Gabriel sheared on, constrained and sad.

She left Boldwood's side, and he walked up and down alone for nearly
a quarter of an hour.  Then she reappeared in her new riding-habit of
myrtle green, which fitted her to the waist as a rind fits its fruit;
and young Bob Coggan led on her mare, Boldwood fetching his own horse
from the tree under which it had been tied.

Oak's eyes could not forsake them; and in endeavouring to continue
his shearing at the same time that he watched Boldwood's manner,
he snipped the sheep in the groin.  The animal plunged; Bathsheba
instantly gazed towards it, and saw the blood.

"Oh, Gabriel!" she exclaimed, with severe remonstrance, "you who are
so strict with the other men--see what you are doing yourself!"

To an outsider there was not much to complain of in this remark; but
to Oak, who knew Bathsheba to be well aware that she herself was the
cause of the poor ewe's wound, because she had wounded the ewe's
shearer in a still more vital part, it had a sting which the abiding
sense of his inferiority to both herself and Boldwood was not
calculated to heal.  But a manly resolve to recognize boldly that he
had no longer a lover's interest in her, helped him occasionally to
conceal a feeling.

"Bottle!" he shouted, in an unmoved voice of routine.  Cainy Ball ran
up, the wound was anointed, and the shearing continued.

Boldwood gently tossed Bathsheba into the saddle, and before they
turned away she again spoke out to Oak with the same dominative and
tantalizing graciousness.

"I am going now to see Mr. Boldwood's Leicesters.  Take my place in
the barn, Gabriel, and keep the men carefully to their work."

The horses' heads were put about, and they trotted away.

Boldwood's deep attachment was a matter of great interest among all
around him; but, after having been pointed out for so many years
as the perfect exemplar of thriving bachelorship, his lapse was an
anticlimax somewhat resembling that of St. John Long's death by
consumption in the midst of his proofs that it was not a fatal
disease.

"That means matrimony," said Temperance Miller, following them out of
sight with her eyes.

"I reckon that's the size o't," said Coggan, working along without
looking up.

"Well, better wed over the mixen than over the moor," said Laban
Tall, turning his sheep.

Henery Fray spoke, exhibiting miserable eyes at the same time: "I
don't see why a maid should take a husband when she's bold enough
to fight her own battles, and don't want a home; for 'tis keeping
another woman out.  But let it be, for 'tis a pity he and she should
trouble two houses."

As usual with decided characters, Bathsheba invariably provoked the
criticism of individuals like Henery Fray.  Her emblazoned fault was
to be too pronounced in her objections, and not sufficiently overt in
her likings.  We learn that it is not the rays which bodies absorb,
but those which they reject, that give them the colours they are
known by; and in the same way people are specialized by their
dislikes and antagonisms, whilst their goodwill is looked upon as no
attribute at all.

Henery continued in a more complaisant mood: "I once hinted my mind
to her on a few things, as nearly as a battered frame dared to do so
to such a froward piece.  You all know, neighbours, what a man I be,
and how I come down with my powerful words when my pride is boiling
wi' scarn?"

"We do, we do, Henery."

"So I said, 'Mistress Everdene, there's places empty, and there's
gifted men willing; but the spite'--no, not the spite--I didn't say
spite--'but the villainy of the contrarikind,' I said (meaning
womankind), 'keeps 'em out.'  That wasn't too strong for her, say?"

"Passably well put."

"Yes; and I would have said it, had death and salvation overtook me
for it.  Such is my spirit when I have a mind."

"A true man, and proud as a lucifer."

"You see the artfulness?  Why, 'twas about being baily really; but
I didn't put it so plain that she could understand my meaning, so I
could lay it on all the stronger.  That was my depth! ... However,
let her marry an she will.  Perhaps 'tis high time.  I believe Farmer
Boldwood kissed her behind the spear-bed at the sheep-washing t'other
day--that I do."

"What a lie!" said Gabriel.

"Ah, neighbour Oak--how'st know?" said, Henery, mildly.

"Because she told me all that passed," said Oak, with a pharisaical
sense that he was not as other shearers in this matter.

"Ye have a right to believe it," said Henery, with dudgeon; "a very
true right.  But I mid see a little distance into things!  To be
long-headed enough for a baily's place is a poor mere trifle--yet
a trifle more than nothing.  However, I look round upon life quite
cool.  Do you heed me, neighbours?  My words, though made as simple
as I can, mid be rather deep for some heads."

"O yes, Henery, we quite heed ye."

"A strange old piece, goodmen--whirled about from here to yonder, as
if I were nothing!  A little warped, too.  But I have my depths; ha,
and even my great depths!  I might gird at a certain shepherd, brain
to brain.  But no--O no!"

"A strange old piece, ye say!" interposed the maltster, in a
querulous voice.  "At the same time ye be no old man worth naming--no
old man at all.  Yer teeth bain't half gone yet; and what's a old
man's standing if so be his teeth bain't gone?  Weren't I stale in
wedlock afore ye were out of arms?  'Tis a poor thing to be sixty,
when there's people far past four-score--a boast weak as water."

It was the unvarying custom in Weatherbury to sink minor differences
when the maltster had to be pacified.

"Weak as water! yes," said Jan Coggan. "Malter, we feel ye to be a
wonderful veteran man, and nobody can gainsay it."

"Nobody," said Joseph Poorgrass.  "Ye be a very rare old spectacle,
malter, and we all admire ye for that gift."

"Ay, and as a young man, when my senses were in prosperity, I was
likewise liked by a good-few who knowed me," said the maltster.

"'Ithout doubt you was--'ithout doubt."

The bent and hoary man was satisfied, and so apparently was Henery
Fray.  That matters should continue pleasant Maryann spoke, who, what
with her brown complexion, and the working wrapper of rusty linsey,
had at present the mellow hue of an old sketch in oils--notably some
of Nicholas Poussin's:--

"Do anybody know of a crooked man, or a lame, or any second-hand
fellow at all that would do for poor me?" said Maryann.  "A perfect
one I don't expect to get at my time of life.  If I could hear of
such a thing twould do me more good than toast and ale."

Coggan furnished a suitable reply.  Oak went on with his shearing,
and said not another word.  Pestilent moods had come, and teased
away his quiet.  Bathsheba had shown indications of anointing him
above his fellows by installing him as the bailiff that the farm
imperatively required.  He did not covet the post relatively to the
farm: in relation to herself, as beloved by him and unmarried to
another, he had coveted it.  His readings of her seemed now to be
vapoury and indistinct.  His lecture to her was, he thought, one of
the absurdest mistakes.  Far from coquetting with Boldwood, she had
trifled with himself in thus feigning that she had trifled with
another.  He was inwardly convinced that, in accordance with the
anticipations of his easy-going and worse-educated comrades, that day
would see Boldwood the accepted husband of Miss Everdene.  Gabriel
at this time of his life had out-grown the instinctive dislike which
every Christian boy has for reading the Bible, perusing it now
quite frequently, and he inwardly said, "'I find more bitter than
death the woman whose heart is snares and nets!'" This was mere
exclamation--the froth of the storm.  He adored Bathsheba just the
same.

"We workfolk shall have some lordly junketing to-night," said Cainy
Ball, casting forth his thoughts in a new direction.  "This morning I
see 'em making the great puddens in the milking-pails--lumps of fat
as big as yer thumb, Mister Oak!  I've never seed such splendid large
knobs of fat before in the days of my life--they never used to be
bigger then a horse-bean.  And there was a great black crock upon the
brandish with his legs a-sticking out, but I don't know what was in
within."

"And there's two bushels of biffins for apple-pies," said Maryann.

"Well, I hope to do my duty by it all," said Joseph Poorgrass, in a
pleasant, masticating manner of anticipation.  "Yes; victuals and
drink is a cheerful thing, and gives nerves to the nerveless, if the
form of words may be used.  'Tis the gospel of the body, without
which we perish, so to speak it."


CHAPTER XXIII


EVENTIDE--A SECOND DECLARATION


For the shearing-supper a long table was placed on the grass-plot
beside the house, the end of the table being thrust over the sill
of the wide parlour window and a foot or two into the room.  Miss
Everdene sat inside the window, facing down the table.  She was
thus at the head without mingling with the men.

This evening Bathsheba was unusually excited, her red cheeks and lips
contrasting lustrously with the mazy skeins of her shadowy hair.  She
seemed to expect assistance, and the seat at the bottom of the table
was at her request left vacant until after they had begun the meal.
She then asked Gabriel to take the place and the duties appertaining
to that end, which he did with great readiness.

At this moment Mr. Boldwood came in at the gate, and crossed the
green to Bathsheba at the window.  He apologized for his lateness:
his arrival was evidently by arrangement.

"Gabriel," said she, "will you move again, please, and let Mr.
Boldwood come there?"

Oak moved in silence back to his original seat.

The gentleman-farmer was dressed in cheerful style, in a new coat
and white waistcoat, quite contrasting with his usual sober suits of
grey.  Inwardy, too, he was blithe, and consequently chatty to an
exceptional degree.  So also was Bathsheba now that he had come,
though the uninvited presence of Pennyways, the bailiff who had been
dismissed for theft, disturbed her equanimity for a while.

Supper being ended, Coggan began on his own private account, without
reference to listeners:--


   I've lost my love, and I care not,
   I've lost my love, and I care not;
     I shall soon have another
     That's better than t'other;
   I've lost my love, and I care not.


This lyric, when concluded, was received with a silently appreciative
gaze at the table, implying that the performance, like a work by
those established authors who are independent of notices in the
papers, was a well-known delight which required no applause.

"Now, Master Poorgrass, your song!" said Coggan.

"I be all but in liquor, and the gift is wanting in me," said Joseph,
diminishing himself.

"Nonsense; wou'st never be so ungrateful, Joseph--never!" said
Coggan, expressing hurt feelings by an inflection of voice.  "And
mistress is looking hard at ye, as much as to say, 'Sing at once,
Joseph Poorgrass.'"

"Faith, so she is; well, I must suffer it! ... Just eye my features,
and see if the tell-tale blood overheats me much, neighbours?"

"No, yer blushes be quite reasonable," said Coggan.

"I always tries to keep my colours from rising when a beauty's eyes
get fixed on me," said Joseph, differently; "but if so be 'tis willed
they do, they must."

"Now, Joseph, your song, please," said Bathsheba, from the window.

"Well, really, ma'am," he replied, in a yielding tone, "I don't know
what to say.  It would be a poor plain ballet of my own composure."

"Hear, hear!" said the supper-party.

Poorgrass, thus assured, trilled forth a flickering yet commendable
piece of sentiment, the tune of which consisted of the key-note and
another, the latter being the sound chiefly dwelt upon.  This was so
successful that he rashly plunged into a second in the same breath,
after a few false starts:--


   I sow'-ed th'-e .....
   I sow'-ed .....
   I sow'-ed th'-e seeds' of' love',
      I-it was' all' i'-in the'-e spring',
   I-in A'-pril', Ma'-ay, a'-nd sun'-ny' June',
      When sma'-all bi'-irds they' do' sing.


"Well put out of hand," said Coggan, at the end of the verse.  "'They
do sing' was a very taking paragraph."

"Ay; and there was a pretty place at 'seeds of love.' and 'twas well
heaved out.  Though 'love' is a nasty high corner when a man's voice
is getting crazed.  Next verse, Master Poorgrass."

But during this rendering young Bob Coggan exhibited one of those
anomalies which will afflict little people when other persons are
particularly serious: in trying to check his laughter, he pushed down
his throat as much of the tablecloth as he could get hold of, when,
after continuing hermetically sealed for a short time, his mirth
burst out through his nose.  Joseph perceived it, and with hectic
cheeks of indignation instantly ceased singing.  Coggan boxed Bob's
ears immediately.

"Go on, Joseph--go on, and never mind the young scamp," said Coggan.
"'Tis a very catching ballet.  Now then again--the next bar; I'll
help ye to flourish up the shrill notes where yer wind is rather
wheezy:--


   "Oh the wi'-il-lo'-ow tree' will' twist',
   And the wil'-low' tre'-ee wi'-ill twine'."


But the singer could not be set going again.  Bob Coggan was sent
home for his ill manners, and tranquility was restored by Jacob
Smallbury, who volunteered a ballad as inclusive and interminable
as that with which the worthy toper old Silenus amused on a similar
occasion the swains Chromis and Mnasylus, and other jolly dogs of
his day.

It was still the beaming time of evening, though night was stealthily
making itself visible low down upon the ground, the western lines of
light raking the earth without alighting upon it to any extent, or
illuminating the dead levels at all.  The sun had crept round the
tree as a last effort before death, and then began to sink, the
shearers' lower parts becoming steeped in embrowning twilight, whilst
their heads and shoulders were still enjoying day, touched with a
yellow of self-sustained brilliancy that seemed inherent rather than
acquired.

The sun went down in an ochreous mist; but they sat, and talked on,
and grew as merry as the gods in Homer's heaven.  Bathsheba still
remained enthroned inside the window, and occupied herself in
knitting, from which she sometimes looked up to view the fading scene
outside.  The slow twilight expanded and enveloped them completely
before the signs of moving were shown.

Gabriel suddenly missed Farmer Boldwood from his place at the bottom
of the table.  How long he had been gone Oak did not know; but he
had apparently withdrawn into the encircling dusk.  Whilst he was
thinking of this, Liddy brought candles into the back part of the
room overlooking the shearers, and their lively new flames shone down
the table and over the men, and dispersed among the green shadows
behind.  Bathsheba's form, still in its original position, was now
again distinct between their eyes and the light, which revealed that
Boldwood had gone inside the room, and was sitting near her.

Next came the question of the evening.  Would Miss Everdene sing to
them the song she always sang so charmingly--"The Banks of Allan
Water"--before they went home?

After a moment's consideration Bathsheba assented, beckoning to
Gabriel, who hastened up into the coveted atmosphere.

"Have you brought your flute?" she whispered.

"Yes, miss."

"Play to my singing, then."

She stood up in the window-opening, facing the men, the candles
behind her, Gabriel on her right hand, immediately outside the
sash-frame.  Boldwood had drawn up on her left, within the room.
Her singing was soft and rather tremulous at first, but it soon
swelled to a steady clearness.  Subsequent events caused one of the
verses to be remembered for many months, and even years, by more
than one of those who were gathered there:--


   For his bride a soldier sought her,
     And a winning tongue had he:
   On the banks of Allan Water
     None was gay as she!


In addition to the dulcet piping of Gabriel's flute, Boldwood
supplied a bass in his customary profound voice, uttering his notes
so softly, however, as to abstain entirely from making anything like
an ordinary duet of the song; they rather formed a rich unexplored
shadow, which threw her tones into relief.  The shearers reclined
against each other as at suppers in the early ages of the world, and
so silent and absorbed were they that her breathing could almost be
heard between the bars; and at the end of the ballad, when the last
tone loitered on to an inexpressible close, there arose that buzz of
pleasure which is the attar of applause.

It is scarcely necessary to state that Gabriel could not avoid noting
the farmer's bearing to-night towards their entertainer.  Yet there
was nothing exceptional in his actions beyond what appertained to
his time of performing them.  It was when the rest were all looking
away that Boldwood observed her; when they regarded her he turned
aside; when they thanked or praised he was silent; when they
were inattentive he murmured his thanks.  The meaning lay in the
difference between actions, none of which had any meaning of itself;
and the necessity of being jealous, which lovers are troubled with,
did not lead Oak to underestimate these signs.

Bathsheba then wished them good-night, withdrew from the window, and
retired to the back part of the room, Boldwood thereupon closing the
sash and the shutters, and remaining inside with her.  Oak wandered
away under the quiet and scented trees.  Recovering from the softer
impressions produced by Bathsheba's voice, the shearers rose to
leave, Coggan turning to Pennyways as he pushed back the bench to
pass out:--

"I like to give praise where praise is due, and the man deserves
it--that 'a do so," he remarked, looking at the worthy thief, as if
he were the masterpiece of some world-renowned artist.

"I'm sure I should never have believed it if we hadn't proved it, so
to allude," hiccupped Joseph Poorgrass, "that every cup, every one of
the best knives and forks, and every empty bottle be in their place
as perfect now as at the beginning, and not one stole at all."

"I'm sure I don't deserve half the praise you give me," said the
virtuous thief, grimly.

"Well, I'll say this for Pennyways," added Coggan, "that whenever he
do really make up his mind to do a noble thing in the shape of a good
action, as I could see by his face he did to-night afore sitting
down, he's generally able to carry it out.  Yes, I'm proud to say,
neighbours, that he's stole nothing at all."

"Well, 'tis an honest deed, and we thank ye for it, Pennyways," said
Joseph; to which opinion the remainder of the company subscribed
unanimously.

At this time of departure, when nothing more was visible of the
inside of the parlour than a thin and still chink of light between
the shutters, a passionate scene was in course of enactment there.

Miss Everdene and Boldwood were alone.  Her cheeks had lost a
great deal of their healthful fire from the very seriousness of
her position; but her eye was bright with the excitement of a
triumph--though it was a triumph which had rather been contemplated
than desired.

She was standing behind a low arm-chair, from which she had just
risen, and he was kneeling in it--inclining himself over its back
towards her, and holding her hand in both his own.  His body moved
restlessly, and it was with what Keats daintily calls a too happy
happiness.  This unwonted abstraction by love of all dignity from
a man of whom it had ever seemed the chief component, was, in its
distressing incongruity, a pain to her which quenched much of the
pleasure she derived from the proof that she was idolized.

"I will try to love you," she was saying, in a trembling voice quite
unlike her usual self-confidence.  "And if I can believe in any way
that I shall make you a good wife I shall indeed be willing to marry
you.  But, Mr. Boldwood, hesitation on so high a matter is honourable
in any woman, and I don't want to give a solemn promise to-night.  I
would rather ask you to wait a few weeks till I can see my situation
better.

"But you have every reason to believe that THEN--"

"I have every reason to hope that at the end of the five or six
weeks, between this time and harvest, that you say you are going to
be away from home, I shall be able to promise to be your wife," she
said, firmly.  "But remember this distinctly, I don't promise yet."

"It is enough; I don't ask more.  I can wait on those dear words.
And now, Miss Everdene, good-night!"

"Good-night," she said, graciously--almost tenderly; and Boldwood
withdrew with a serene smile.

Bathsheba knew more of him now; he had entirely bared his heart
before her, even until he had almost worn in her eyes the sorry look
of a grand bird without the feathers that make it grand.  She had
been awe-struck at her past temerity, and was struggling to make
amends without thinking whether the sin quite deserved the penalty
she was schooling herself to pay.  To have brought all this about her
ears was terrible; but after a while the situation was not without
a fearful joy.  The facility with which even the most timid women
sometimes acquire a relish for the dreadful when that is amalgamated
with a little triumph, is marvellous.


CHAPTER XXIV


THE SAME NIGHT--THE FIR PLANTATION


Among the multifarious duties which Bathsheba had voluntarily imposed
upon herself by dispensing with the services of a bailiff, was the
particular one of looking round the homestead before going to bed,
to see that all was right and safe for the night.  Gabriel had
almost constantly preceded her in this tour every evening, watching
her affairs as carefully as any specially appointed officer of
surveillance could have done; but this tender devotion was to a
great extent unknown to his mistress, and as much as was known was
somewhat thanklessly received.  Women are never tired of bewailing
man's fickleness in love, but they only seem to snub his constancy.

As watching is best done invisibly, she usually carried a dark
lantern in her hand, and every now and then turned on the light
to examine nooks and corners with the coolness of a metropolitan
policeman.  This coolness may have owed its existence not so much
to her fearlessness of expected danger as to her freedom from the
suspicion of any; her worst anticipated discovery being that a horse
might not be well bedded, the fowls not all in, or a door not closed.

This night the buildings were inspected as usual, and she went round
to the farm paddock.  Here the only sounds disturbing the stillness
were steady munchings of many mouths, and stentorian breathings from
all but invisible noses, ending in snores and puffs like the blowing
of bellows slowly.  Then the munching would recommence, when the
lively imagination might assist the eye to discern a group of
pink-white nostrils, shaped as caverns, and very clammy and humid on
their surfaces, not exactly pleasant to the touch until one got used
to them; the mouths beneath having a great partiality for closing
upon any loose end of Bathsheba's apparel which came within reach of
their tongues.  Above each of these a still keener vision suggested a
brown forehead and two staring though not unfriendly eyes, and above
all a pair of whitish crescent-shaped horns like two particularly
new moons, an occasional stolid "moo!" proclaiming beyond the shade
of a doubt that these phenomena were the features and persons of
Daisy, Whitefoot, Bonny-lass, Jolly-O, Spot, Twinkle-eye, etc.,
etc.--the respectable dairy of Devon cows belonging to Bathsheba
aforesaid.

Her way back to the house was by a path through a young plantation of
tapering firs, which had been planted some years earlier to shelter
the premises from the north wind.  By reason of the density of
the interwoven foliage overhead, it was gloomy there at cloudless
noontide, twilight in the evening, dark as midnight at dusk, and
black as the ninth plague of Egypt at midnight.  To describe the spot
is to call it a vast, low, naturally formed hall, the plumy ceiling
of which was supported by slender pillars of living wood, the floor
being covered with a soft dun carpet of dead spikelets and mildewed
cones, with a tuft of grass-blades here and there.

This bit of the path was always the crux of the night's ramble,
though, before starting, her apprehensions of danger were not vivid
enough to lead her to take a companion.  Slipping along here covertly
as Time, Bathsheba fancied she could hear footsteps entering the
track at the opposite end.  It was certainly a rustle of footsteps.
Her own instantly fell as gently as snowflakes.  She reassured
herself by a remembrance that the path was public, and that the
traveller was probably some villager returning home; regretting,
at the same time, that the meeting should be about to occur in the
darkest point of her route, even though only just outside her own
door.

The noise approached, came close, and a figure was apparently on the
point of gliding past her when something tugged at her skirt and
pinned it forcibly to the ground.  The instantaneous check nearly
threw Bathsheba off her balance.  In recovering she struck against
warm clothes and buttons.

"A rum start, upon my soul!" said a masculine voice, a foot or so
above her head.  "Have I hurt you, mate?"

"No," said Bathsheba, attempting to shrink away.

"We have got hitched together somehow, I think."

"Yes."

"Are you a woman?"

"Yes."

"A lady, I should have said."

"It doesn't matter."

"I am a man."

"Oh!"

Bathsheba softly tugged again, but to no purpose.

"Is that a dark lantern you have?  I fancy so," said the man.

"Yes."

"If you'll allow me I'll open it, and set you free."

A hand seized the lantern, the door was opened, the rays burst
out from their prison, and Bathsheba beheld her position with
astonishment.

The man to whom she was hooked was brilliant in brass and scarlet.
He was a soldier.  His sudden appearance was to darkness what the
sound of a trumpet is to silence.  Gloom, the _genius loci_ at all
times hitherto, was now totally overthrown, less by the lantern-light
than by what the lantern lighted.  The contrast of this revelation
with her anticipations of some sinister figure in sombre garb was so
great that it had upon her the effect of a fairy transformation.

It was immediately apparent that the military man's spur had become
entangled in the gimp which decorated the skirt of her dress.  He
caught a view of her face.

"I'll unfasten you in one moment, miss," he said, with new-born
gallantry.

"Oh no--I can do it, thank you," she hastily replied, and stooped for
the performance.

The unfastening was not such a trifling affair.  The rowel of the
spur had so wound itself among the gimp cords in those few moments,
that separation was likely to be a matter of time.

He too stooped, and the lantern standing on the ground betwixt them
threw the gleam from its open side among the fir-tree needles and the
blades of long damp grass with the effect of a large glowworm.  It
radiated upwards into their faces, and sent over half the plantation
gigantic shadows of both man and woman, each dusky shape becoming
distorted and mangled upon the tree-trunks till it wasted to nothing.

He looked hard into her eyes when she raised them for a moment;
Bathsheba looked down again, for his gaze was too strong to be
received point-blank with her own.  But she had obliquely noticed
that he was young and slim, and that he wore three chevrons upon his
sleeve.

Bathsheba pulled again.

"You are a prisoner, miss; it is no use blinking the matter," said
the soldier, drily.  "I must cut your dress if you are in such a
hurry."

"Yes--please do!" she exclaimed, helplessly.

"It wouldn't be necessary if you could wait a moment," and he unwound
a cord from the little wheel.  She withdrew her own hand, but,
whether by accident or design, he touched it.  Bathsheba was vexed;
she hardly knew why.

His unravelling went on, but it nevertheless seemed coming to no end.
She looked at him again.

"Thank you for the sight of such a beautiful face!" said the young
sergeant, without ceremony.

She coloured with embarrassment.  "'Twas unwillingly shown," she
replied, stiffly, and with as much dignity--which was very little--as
she could infuse into a position of captivity.

"I like you the better for that incivility, miss," he said.

"I should have liked--I wish--you had never shown yourself to me by
intruding here!" She pulled again, and the gathers of her dress began
to give way like liliputian musketry.

"I deserve the chastisement your words give me.  But why should such
a fair and dutiful girl have such an aversion to her father's sex?"

"Go on your way, please."

"What, Beauty, and drag you after me?  Do but look; I never saw such
a tangle!"

"Oh, 'tis shameful of you; you have been making it worse on purpose
to keep me here--you have!"

"Indeed, I don't think so," said the sergeant, with a merry twinkle.

"I tell you you have!" she exclaimed, in high temper.  "I insist upon
undoing it.  Now, allow me!"

"Certainly, miss; I am not of steel."  He added a sigh which had as
much archness in it as a sigh could possess without losing its nature
altogether.  "I am thankful for beauty, even when 'tis thrown to me
like a bone to a dog.  These moments will be over too soon!"

She closed her lips in a determined silence.

Bathsheba was revolving in her mind whether by a bold and desperate
rush she could free herself at the risk of leaving her skirt bodily
behind her.  The thought was too dreadful.  The dress--which she had
put on to appear stately at the supper--was the head and front of her
wardrobe; not another in her stock became her so well.  What woman
in Bathsheba's position, not naturally timid, and within call of her
retainers, would have bought escape from a dashing soldier at so dear
a price?

"All in good time; it will soon be done, I perceive," said her cool
friend.

"This trifling provokes, and--and--"

"Not too cruel!"

"--Insults me!"

"It is done in order that I may have the pleasure of apologizing to
so charming a woman, which I straightway do most humbly, madam," he
said, bowing low.

Bathsheba really knew not what to say.

"I've seen a good many women in my time," continued the young man in
a murmur, and more thoughtfully than hitherto, critically regarding
her bent head at the same time; "but I've never seen a woman so
beautiful as you.  Take it or leave it--be offended or like it--I
don't care."

"Who are you, then, who can so well afford to despise opinion?"

"No stranger.  Sergeant Troy.  I am staying in this place.--There!
it is undone at last, you see.  Your light fingers were more eager
than mine.  I wish it had been the knot of knots, which there's no
untying!"

This was worse and worse.  She started up, and so did he.  How to
decently get away from him--that was her difficulty now.  She sidled
off inch by inch, the lantern in her hand, till she could see the
redness of his coat no longer.

"Ah, Beauty; good-bye!" he said.

She made no reply, and, reaching a distance of twenty or thirty
yards, turned about, and ran indoors.

Liddy had just retired to rest.  In ascending to her own chamber,
Bathsheba opened the girl's door an inch or two, and, panting, said--

"Liddy, is any soldier staying in the village--sergeant somebody--
rather gentlemanly for a sergeant, and good looking--a red coat with
blue facings?"

"No, miss ... No, I say; but really it might be Sergeant Troy home on
furlough, though I have not seen him.  He was here once in that way
when the regiment was at Casterbridge."

"Yes; that's the name.  Had he a moustache--no whiskers or beard?"

"He had."

"What kind of a person is he?"

"Oh! miss--I blush to name it--a gay man!  But I know him to be very
quick and trim, who might have made his thousands, like a squire.
Such a clever young dandy as he is!  He's a doctor's son by name,
which is a great deal; and he's an earl's son by nature!"

"Which is a great deal more.  Fancy!  Is it true?"

"Yes.  And, he was brought up so well, and sent to Casterbridge
Grammar School for years and years.  Learnt all languages while he
was there; and it was said he got on so far that he could take down
Chinese in shorthand; but that I don't answer for, as it was only
reported.  However, he wasted his gifted lot, and listed a soldier;
but even then he rose to be a sergeant without trying at all.  Ah!
such a blessing it is to be high-born; nobility of blood will shine
out even in the ranks and files.  And is he really come home, miss?"

"I believe so.  Good-night, Liddy."

After all, how could a cheerful wearer of skirts be permanently
offended with the man?  There are occasions when girls like Bathsheba
will put up with a great deal of unconventional behaviour.  When they
want to be praised, which is often, when they want to be mastered,
which is sometimes; and when they want no nonsense, which is seldom.
Just now the first feeling was in the ascendant with Bathsheba,
with a dash of the second.  Moreover, by chance or by devilry, the
ministrant was antecedently made interesting by being a handsome
stranger who had evidently seen better days.

So she could not clearly decide whether it was her opinion that he
had insulted her or not.

"Was ever anything so odd!" she at last exclaimed to herself, in her
own room.  "And was ever anything so meanly done as what I did--to
skulk away like that from a man who was only civil and kind!" Clearly
she did not think his barefaced praise of her person an insult now.

It was a fatal omission of Boldwood's that he had never once told her
she was beautiful.


CHAPTER XXV


THE NEW ACQUAINTANCE DESCRIBED


Idiosyncrasy and vicissitude had combined to stamp Sergeant Troy as
an exceptional being.

He was a man to whom memories were an incumbrance, and anticipations
a superfluity.  Simply feeling, considering, and caring for what was
before his eyes, he was vulnerable only in the present.  His outlook
upon time was as a transient flash of the eye now and then: that
projection of consciousness into days gone by and to come, which
makes the past a synonym for the pathetic and the future a word
for circumspection, was foreign to Troy.  With him the past was
yesterday; the future, to-morrow; never, the day after.

On this account he might, in certain lights, have been regarded as
one of the most fortunate of his order.  For it may be argued with
great plausibility that reminiscence is less an endowment than a
disease, and that expectation in its only comfortable form--that of
absolute faith--is practically an impossibility; whilst in the form
of hope and the secondary compounds, patience, impatience, resolve,
curiosity, it is a constant fluctuation between pleasure and pain.

Sergeant Troy, being entirely innocent of the practice of
expectation, was never disappointed.  To set against this negative
gain there may have been some positive losses from a certain
narrowing of the higher tastes and sensations which it entailed.  But
limitation of the capacity is never recognized as a loss by the loser
therefrom: in this attribute moral or �sthetic poverty contrasts
plausibly with material, since those who suffer do not mind it,
whilst those who mind it soon cease to suffer.  It is not a denial
of anything to have been always without it, and what Troy had never
enjoyed he did not miss; but, being fully conscious that what sober
people missed he enjoyed, his capacity, though really less, seemed
greater than theirs.

He was moderately truthful towards men, but to women lied like
a Cretan--a system of ethics above all others calculated to win
popularity at the first flush of admission into lively society; and
the possibility of the favour gained being transitory had reference
only to the future.

He never passed the line which divides the spruce vices from the
ugly; and hence, though his morals had hardly been applauded,
disapproval of them had frequently been tempered with a smile.  This
treatment had led to his becoming a sort of regrater of other men's
gallantries, to his own aggrandizement as a Corinthian, rather than
to the moral profit of his hearers.

His reason and his propensities had seldom any reciprocating
influence, having separated by mutual consent long ago: thence it
sometimes happened that, while his intentions were as honourable as
could be wished, any particular deed formed a dark background which
threw them into fine relief.  The sergeant's vicious phases being the
offspring of impulse, and his virtuous phases of cool meditation, the
latter had a modest tendency to be oftener heard of than seen.

Troy was full of activity, but his activities were less of a
locomotive than a vegetative nature; and, never being based upon
any original choice of foundation or direction, they were exercised
on whatever object chance might place in their way.  Hence, whilst
he sometimes reached the brilliant in speech because that was
spontaneous, he fell below the commonplace in action, from inability
to guide incipient effort.  He had a quick comprehension and
considerable force of character; but, being without the power to
combine them, the comprehension became engaged with trivialities
whilst waiting for the will to direct it, and the force wasted itself
in useless grooves through unheeding the comprehension.

He was a fairly well-educated man for one of middle class--
exceptionally well educated for a common soldier.  He spoke fluently
and unceasingly.  He could in this way be one thing and seem another:
for instance, he could speak of love and think of dinner; call on the
husband to look at the wife; be eager to pay and intend to owe.

The wondrous power of flattery in _passados_ at woman is a perception
so universal as to be remarked upon by many people almost as
automatically as they repeat a proverb, or say that they are
Christians and the like, without thinking much of the enormous
corollaries which spring from the proposition.  Still less is it
acted upon for the good of the complemental being alluded to.
With the majority such an opinion is shelved with all those trite
aphorisms which require some catastrophe to bring their tremendous
meanings thoroughly home.  When expressed with some amount of
reflectiveness it seems co-ordinate with a belief that this flattery
must be reasonable to be effective.  It is to the credit of men that
few attempt to settle the question by experiment, and it is for
their happiness, perhaps, that accident has never settled it for
them.  Nevertheless, that a male dissembler who by deluging her with
untenable fictions charms the female wisely, may acquire powers
reaching to the extremity of perdition, is a truth taught to many by
unsought and wringing occurrences.  And some profess to have attained
to the same knowledge by experiment as aforesaid, and jauntily
continue their indulgence in such experiments with terrible effect.
Sergeant Troy was one.

He had been known to observe casually that in dealing with womankind
the only alternative to flattery was cursing and swearing.  There was
no third method.  "Treat them fairly, and you are a lost man." he
would say.

This person's public appearance in Weatherbury promptly followed his
arrival there.  A week or two after the shearing, Bathsheba, feeling
a nameless relief of spirits on account of Boldwood's absence,
approached her hayfields and looked over the hedge towards the
haymakers.  They consisted in about equal proportions of gnarled and
flexuous forms, the former being the men, the latter the women, who
wore tilt bonnets covered with nankeen, which hung in a curtain upon
their shoulders.  Coggan and Mark Clark were mowing in a less forward
meadow, Clark humming a tune to the strokes of his scythe, to
which Jan made no attempt to keep time with his.  In the first mead
they were already loading hay, the women raking it into cocks and
windrows, and the men tossing it upon the waggon.

From behind the waggon a bright scarlet spot emerged, and went on
loading unconcernedly with the rest.  It was the gallant sergeant,
who had come haymaking for pleasure; and nobody could deny that
he was doing the mistress of the farm real knight-service by this
voluntary contribution of his labour at a busy time.

As soon as she had entered the field Troy saw her, and sticking his
pitchfork into the ground and picking up his crop or cane, he came
forward.  Bathsheba blushed with half-angry embarrassment, and
adjusted her eyes as well as her feet to the direct line of her path.


CHAPTER XXVI


SCENE ON THE VERGE OF THE HAY-MEAD


"Ah, Miss Everdene!" said the sergeant, touching his diminutive cap.
"Little did I think it was you I was speaking to the other night.
And yet, if I had reflected, the 'Queen of the Corn-market' (truth is
truth at any hour of the day or night, and I heard you so named in
Casterbridge yesterday), the 'Queen of the Corn-market.' I say, could
be no other woman.  I step across now to beg your forgiveness a
thousand times for having been led by my feelings to express myself
too strongly for a stranger.  To be sure I am no stranger to the
place--I am Sergeant Troy, as I told you, and I have assisted your
uncle in these fields no end of times when I was a lad.  I have been
doing the same for you to-day."

"I suppose I must thank you for that, Sergeant Troy," said the Queen
of the Corn-market, in an indifferently grateful tone.

The sergeant looked hurt and sad.  "Indeed you must not, Miss
Everdene," he said.  "Why could you think such a thing necessary?"

"I am glad it is not."

"Why? if I may ask without offence."

"Because I don't much want to thank you for anything."

"I am afraid I have made a hole with my tongue that my heart will
never mend.  O these intolerable times: that ill-luck should follow
a man for honestly telling a woman she is beautiful!  'Twas the most
I said--you must own that; and the least I could say--that I own
myself."

"There is some talk I could do without more easily than money."

"Indeed.  That remark is a sort of digression."

"No.  It means that I would rather have your room than your company."

"And I would rather have curses from you than kisses from any other
woman; so I'll stay here."

Bathsheba was absolutely speechless.  And yet she could not help
feeling that the assistance he was rendering forbade a harsh repulse.

"Well," continued Troy, "I suppose there is a praise which is
rudeness, and that may be mine.  At the same time there is a
treatment which is injustice, and that may be yours.  Because a plain
blunt man, who has never been taught concealment, speaks out his mind
without exactly intending it, he's to be snapped off like the son of
a sinner."

"Indeed there's no such case between us," she said, turning away.  "I
don't allow strangers to be bold and impudent--even in praise of me."

"Ah--it is not the fact but the method which offends you," he said,
carelessly.  "But I have the sad satisfaction of knowing that my
words, whether pleasing or offensive, are unmistakably true.  Would
you have had me look at you, and tell my acquaintance that you are
quite a common-place woman, to save you the embarrassment of being
stared at if they come near you?  Not I.  I couldn't tell any such
ridiculous lie about a beauty to encourage a single woman in England
in too excessive a modesty."

"It is all pretence--what you are saying!" exclaimed Bathsheba,
laughing in spite of herself at the sly method.  "You have a rare
invention, Sergeant Troy.  Why couldn't you have passed by me that
night, and said nothing?--that was all I meant to reproach you for."

"Because I wasn't going to.  Half the pleasure of a feeling lies in
being able to express it on the spur of the moment, and I let out
mine.  It would have been just the same if you had been the reverse
person--ugly and old--I should have exclaimed about it in the same
way."

"How long is it since you have been so afflicted with strong feeling,
then?"

"Oh, ever since I was big enough to know loveliness from deformity."

"'Tis to be hoped your sense of the difference you speak of doesn't
stop at faces, but extends to morals as well."

"I won't speak of morals or religion--my own or anybody else's.
Though perhaps I should have been a very good Christian if you pretty
women hadn't made me an idolater."

Bathsheba moved on to hide the irrepressible dimplings of merriment.
Troy followed, whirling his crop.

"But--Miss Everdene--you do forgive me?"

"Hardly."

"Why?"

"You say such things."

"I said you were beautiful, and I'll say so still; for, by--so you
are!  The most beautiful ever I saw, or may I fall dead this instant!
Why, upon my--"

"Don't--don't!  I won't listen to you--you are so profane!" she said,
in a restless state between distress at hearing him and a _penchant_
to hear more.

"I again say you are a most fascinating woman.  There's nothing
remarkable in my saying so, is there?  I'm sure the fact is evident
enough.  Miss Everdene, my opinion may be too forcibly let out
to please you, and, for the matter of that, too insignificant to
convince you, but surely it is honest, and why can't it be excused?"

"Because it--it isn't a correct one," she femininely murmured.

"Oh, fie--fie!  Am I any worse for breaking the third of that
Terrible Ten than you for breaking the ninth?"

"Well, it doesn't seem QUITE true to me that I am fascinating," she
replied evasively.

"Not so to you: then I say with all respect that, if so, it is owing
to your modesty, Miss Everdene.  But surely you must have been told
by everybody of what everybody notices?  And you should take their
words for it."

"They don't say so exactly."

"Oh yes, they must!"

"Well, I mean to my face, as you do," she went on, allowing herself
to be further lured into a conversation that intention had rigorously
forbidden.

"But you know they think so?"

"No--that is--I certainly have heard Liddy say they do, but--"  She
paused.

Capitulation--that was the purport of the simple reply, guarded as it
was--capitulation, unknown to herself.  Never did a fragile tailless
sentence convey a more perfect meaning.  The careless sergeant smiled
within himself, and probably too the devil smiled from a loop-hole in
Tophet, for the moment was the turning-point of a career.  Her tone
and mien signified beyond mistake that the seed which was to lift the
foundation had taken root in the chink: the remainder was a mere
question of time and natural changes.

"There the truth comes out!" said the soldier, in reply.  "Never tell
me that a young lady can live in a buzz of admiration without knowing
something about it.  Ah, well, Miss Everdene, you are--pardon my
blunt way--you are rather an injury to our race than otherwise."

"How--indeed?" she said, opening her eyes.

"Oh, it is true enough.  I may as well be hung for a sheep as a lamb
(an old country saying, not of much account, but it will do for a
rough soldier), and so I will speak my mind, regardless of your
pleasure, and without hoping or intending to get your pardon.  Why,
Miss Everdene, it is in this manner that your good looks may do more
harm than good in the world."  The sergeant looked down the mead in
critical abstraction.  "Probably some one man on an average falls in
love with each ordinary woman.  She can marry him: he is content,
and leads a useful life.  Such women as you a hundred men always
covet--your eyes will bewitch scores on scores into an unavailing
fancy for you--you can only marry one of that many.  Out of these
say twenty will endeavour to drown the bitterness of despised love
in drink; twenty more will mope away their lives without a wish or
attempt to make a mark in he world, because they have no ambition
apart from their attachment to you; twenty more--the susceptible
person myself possibly among them--will be always draggling after
you, getting where they may just see you, doing desperate things.
Men are such constant fools!  The rest may try to get over their
passion with more or less success.  But all these men will be
saddened.  And not only those ninety-nine men, but the ninety-nine
women they might have married are saddened with them.  There's my
tale.  That's why I say that a woman so charming as yourself, Miss
Everdene, is hardly a blessing to her race."

The handsome sergeant's features were during this speech as rigid and
stern as John Knox's in addressing his gay young queen.

Seeing she made no reply, he said, "Do you read French?"

"No; I began, but when I got to the verbs, father died," she said
simply.

"I do--when I have an opportunity, which latterly has not been often
(my mother was a Parisienne)--and there's a proverb they have,
_Qui aime bien ch�tie bien_--'He chastens who loves well.'  Do you
understand me?"

"Ah!" she replied, and there was even a little tremulousness in the
usually cool girl's voice; "if you can only fight half as winningly
as you can talk, you are able to make a pleasure of a bayonet wound!"
And then poor Bathsheba instantly perceived her slip in making this
admission: in hastily trying to retrieve it, she went from bad to
worse.  "Don't, however, suppose that _I_ derive any pleasure from
what you tell me."

"I know you do not--I know it perfectly," said Troy, with much hearty
conviction on the exterior of his face: and altering the expression
to moodiness; "when a dozen men are ready to speak tenderly to you,
and give the admiration you deserve without adding the warning you
need, it stands to reason that my poor rough-and-ready mixture of
praise and blame cannot convey much pleasure.  Fool as I may be, I
am not so conceited as to suppose that!"

"I think you--are conceited, nevertheless," said Bathsheba, looking
askance at a reed she was fitfully pulling with one hand, having
lately grown feverish under the soldier's system of procedure--not
because the nature of his cajolery was entirely unperceived, but
because its vigour was overwhelming.

"I would not own it to anybody else--nor do I exactly to you.  Still,
there might have been some self-conceit in my foolish supposition
the other night.  I knew that what I said in admiration might be
an opinion too often forced upon you to give any pleasure, but I
certainly did think that the kindness of your nature might prevent
you judging an uncontrolled tongue harshly--which you have done--and
thinking badly of me and wounding me this morning, when I am working
hard to save your hay."

"Well, you need not think more of that: perhaps you did not mean to
be rude to me by speaking out your mind: indeed, I believe you did
not," said the shrewd woman, in painfully innocent earnest.  "And I
thank you for giving help here.  But--but mind you don't speak to me
again in that way, or in any other, unless I speak to you."

"Oh, Miss Bathsheba!  That is too hard!"

"No, it isn't.  Why is it?"

"You will never speak to me; for I shall not be here long.  I am soon
going back again to the miserable monotony of drill--and perhaps
our regiment will be ordered out soon.  And yet you take away the
one little ewe-lamb of pleasure that I have in this dull life
of mine. Well, perhaps generosity is not a woman's most marked
characteristic."

"When are you going from here?" she asked, with some interest.

"In a month."

"But how can it give you pleasure to speak to me?"

"Can you ask Miss Everdene--knowing as you do--what my offence is
based on?"

"If you do care so much for a silly trifle of that kind, then, I
don't mind doing it," she uncertainly and doubtingly answered.  "But
you can't really care for a word from me? you only say so--I think
you only say so."

"That's unjust--but I won't repeat the remark.  I am too gratified to
get such a mark of your friendship at any price to cavil at the tone.
I DO, Miss Everdene, care for it.  You may think a man foolish to
want a mere word--just a good morning.  Perhaps he is--I don't know.
But you have never been a man looking upon a woman, and that woman
yourself."

"Well."

"Then you know nothing of what such an experience is like--and Heaven
forbid that you ever should!"

"Nonsense, flatterer!  What is it like?  I am interested in knowing."

"Put shortly, it is not being able to think, hear, or look in
any direction except one without wretchedness, nor there without
torture."

"Ah, sergeant, it won't do--you are pretending!" she said, shaking
her head. "Your words are too dashing to be true."

"I am not, upon the honour of a soldier."

"But WHY is it so?--Of course I ask for mere pastime."

"Because you are so distracting--and I am so distracted."

"You look like it."

"I am indeed."

"Why, you only saw me the other night!"

"That makes no difference.  The lightning works instantaneously.  I
loved you then, at once--as I do now."

Bathsheba surveyed him curiously, from the feet upward, as high as
she liked to venture her glance, which was not quite so high as his
eyes.

"You cannot and you don't," she said demurely.  "There is no such
sudden feeling in people.  I won't listen to you any longer.  Hear
me, I wish I knew what o'clock it is--I am going--I have wasted too
much time here already!"

The sergeant looked at his watch and told her.  "What, haven't you a
watch, miss?" he inquired.

"I have not just at present--I am about to get a new one."

"No.  You shall be given one.  Yes--you shall.  A gift, Miss
Everdene--a gift."

And before she knew what the young man was intending, a heavy gold
watch was in her hand.

"It is an unusually good one for a man like me to possess," he
quietly said.  "That watch has a history.  Press the spring and open
the back."

She did so.

"What do you see?"

"A crest and a motto."

"A coronet with five points, and beneath, _Cedit amor rebus_--'Love
yields to circumstance.' It's the motto of the Earls of Severn.
That watch belonged to the last lord, and was given to my mother's
husband, a medical man, for his use till I came of age, when it was
to be given to me.  It was all the fortune that ever I inherited.
That watch has regulated imperial interests in its time--the stately
ceremonial, the courtly assignation, pompous travels, and lordly
sleeps.  Now it is yours."

"But, Sergeant Troy, I cannot take this--I cannot!" she exclaimed,
with round-eyed wonder.  "A gold watch!  What are you doing?  Don't
be such a dissembler!"

The sergeant retreated to avoid receiving back his gift, which she
held out persistently towards him.  Bathsheba followed as he retired.

"Keep it--do, Miss Everdene--keep it!" said the erratic child of
impulse.  "The fact of your possessing it makes it worth ten times
as much to me.  A more plebeian one will answer my purpose just
as well, and the pleasure of knowing whose heart my old one beats
against--well, I won't speak of that.  It is in far worthier hands
than ever it has been in before."

"But indeed I can't have it!" she said, in a perfect simmer of
distress.  "Oh, how can you do such a thing; that is if you really
mean it!  Give me your dead father's watch, and such a valuable one!
You should not be so reckless, indeed, Sergeant Troy!"

"I loved my father: good; but better, I love you more.  That's how I
can do it," said the sergeant, with an intonation of such exquisite
fidelity to nature that it was evidently not all acted now.  Her
beauty, which, whilst it had been quiescent, he had praised in jest,
had in its animated phases moved him to earnest; and though his
seriousness was less than she imagined, it was probably more than he
imagined himself.

Bathsheba was brimming with agitated bewilderment, and she said, in
half-suspicious accents of feeling, "Can it be!  Oh, how can it be,
that you care for me, and so suddenly!  You have seen so little
of me: I may not be really so--so nice-looking as I seem to you.
Please, do take it; Oh, do!  I cannot and will not have it.  Believe
me, your generosity is too great.  I have never done you a single
kindness, and why should you be so kind to me?"

A factitious reply had been again upon his lips, but it was again
suspended, and he looked at her with an arrested eye.  The truth was,
that as she now stood--excited, wild, and honest as the day--her
alluring beauty bore out so fully the epithets he had bestowed upon
it that he was quite startled at his temerity in advancing them as
false.  He said mechanically, "Ah, why?" and continued to look at
her.

"And my workfolk see me following you about the field, and are
wondering.  Oh, this is dreadful!" she went on, unconscious of the
transmutation she was effecting.

"I did not quite mean you to accept it at first, for it was my one
poor patent of nobility," he broke out, bluntly; "but, upon my soul,
I wish you would now.  Without any shamming, come!  Don't deny me the
happiness of wearing it for my sake?  But you are too lovely even to
care to be kind as others are."

"No, no; don't say so!  I have reasons for reserve which I cannot
explain."

"Let it be, then, let it be," he said, receiving back the watch at
last; "I must be leaving you now.  And will you speak to me for these
few weeks of my stay?"

"Indeed I will.  Yet, I don't know if I will!  Oh, why did you come
and disturb me so!"

"Perhaps in setting a gin, I have caught myself.  Such things have
happened.  Well, will you let me work in your fields?" he coaxed.

"Yes, I suppose so; if it is any pleasure to you."

"Miss Everdene, I thank you."

"No, no."

"Good-bye!"

The sergeant brought his hand to the cap on the slope of his head,
saluted, and returned to the distant group of haymakers.

Bathsheba could not face the haymakers now.  Her heart erratically
flitting hither and thither from perplexed excitement, hot, and
almost tearful, she retreated homeward, murmuring, "Oh, what have I
done!  What does it mean!  I wish I knew how much of it was true!"


CHAPTER XXVII


HIVING THE BEES


The Weatherbury bees were late in their swarming this year. It was in
the latter part of June, and the day after the interview with Troy in
the hayfield, that Bathsheba was standing in her garden, watching a
swarm in the air and guessing their probable settling place.  Not
only were they late this year, but unruly.  Sometimes throughout a
whole season all the swarms would alight on the lowest attainable
bough--such as part of a currant-bush or espalier apple-tree; next
year they would, with just the same unanimity, make straight off to
the uppermost member of some tall, gaunt costard, or quarrenden,
and there defy all invaders who did not come armed with ladders and
staves to take them.

This was the case at present.  Bathsheba's eyes, shaded by one hand,
were following the ascending multitude against the unexplorable
stretch of blue till they ultimately halted by one of the unwieldy
trees spoken of.  A process somewhat analogous to that of alleged
formations of the universe, time and times ago, was observable.  The
bustling swarm had swept the sky in a scattered and uniform haze,
which now thickened to a nebulous centre: this glided on to a bough
and grew still denser, till it formed a solid black spot upon the
light.

The men and women being all busily engaged in saving the hay--even
Liddy had left the house for the purpose of lending a hand--Bathsheba
resolved to hive the bees herself, if possible.  She had dressed the
hive with herbs and honey, fetched a ladder, brush, and crook, made
herself impregnable with armour of leather gloves, straw hat, and
large gauze veil--once green but now faded to snuff colour--and
ascended a dozen rungs of the ladder.  At once she heard, not ten
yards off, a voice that was beginning to have a strange power in
agitating her.

"Miss Everdene, let me assist you; you should not attempt such a
thing alone."

Troy was just opening the garden gate.

Bathsheba flung down the brush, crook, and empty hive, pulled the
skirt of her dress tightly round her ankles in a tremendous flurry,
and as well as she could slid down the ladder.  By the time she
reached the bottom Troy was there also, and he stooped to pick up
the hive.

"How fortunate I am to have dropped in at this moment!" exclaimed the
sergeant.

She found her voice in a minute.  "What! and will you shake them in
for me?" she asked, in what, for a defiant girl, was a faltering way;
though, for a timid girl, it would have seemed a brave way enough.

"Will I!" said Troy.  "Why, of course I will.  How blooming you are
to-day!"  Troy flung down his cane and put his foot on the ladder to
ascend.

"But you must have on the veil and gloves, or you'll be stung
fearfully!"

"Ah, yes.  I must put on the veil and gloves.  Will you kindly show
me how to fix them properly?"

"And you must have the broad-brimmed hat, too, for your cap has no
brim to keep the veil off, and they'd reach your face."

"The broad-brimmed hat, too, by all means."

So a whimsical fate ordered that her hat should be taken off--veil
and all attached--and placed upon his head, Troy tossing his own into
a gooseberry bush.  Then the veil had to be tied at its lower edge
round his collar and the gloves put on him.

He looked such an extraordinary object in this guise that, flurried
as she was, she could not avoid laughing outright. It was the removal
of yet another stake from the palisade of cold manners which had kept
him off.

Bathsheba looked on from the ground whilst he was busy sweeping and
shaking the bees from the tree, holding up the hive with the other
hand for them to fall into.  She made use of an unobserved minute
whilst his attention was absorbed in the operation to arrange her
plumes a little.  He came down holding the hive at arm's length,
behind which trailed a cloud of bees.

"Upon my life," said Troy, through the veil, "holding up this hive
makes one's arm ache worse than a week of sword-exercise." When the
manoeuvre was complete he approached her.  "Would you be good enough
to untie me and let me out? I am nearly stifled inside this silk
cage."

To hide her embarrassment during the unwonted process of untying the
string about his neck, she said:--

"I have never seen that you spoke of."

"What?"

"The sword-exercise."

"Ah! would you like to?" said Troy.

Bathsheba hesitated.  She had heard wondrous reports from time to
time by dwellers in Weatherbury, who had by chance sojourned awhile
in Casterbridge, near the barracks, of this strange and glorious
performance, the sword-exercise.  Men and boys who had peeped through
chinks or over walls into the barrack-yard returned with accounts of
its being the most flashing affair conceivable; accoutrements and
weapons glistening like stars--here, there, around--yet all by rule
and compass.  So she said mildly what she felt strongly.

"Yes; I should like to see it very much."

"And so you shall; you shall see me go through it."

"No!  How?"

"Let me consider."

"Not with a walking-stick--I don't care to see that.  It must be a
real sword."

"Yes, I know; and I have no sword here; but I think I could get one
by the evening.  Now, will you do this?"

Troy bent over her and murmured some suggestion in a low voice.

"Oh no, indeed!" said Bathsheba, blushing. "Thank you very much, but
I couldn't on any account."

"Surely you might?  Nobody would know."

She shook her head, but with a weakened negation.  "If I were to,"
she said, "I must bring Liddy too.  Might I not?"

Troy looked far away.  "I don't see why you want to bring her," he
said coldly.

An unconscious look of assent in Bathsheba's eyes betrayed that
something more than his coldness had made her also feel that Liddy
would be superfluous in the suggested scene.  She had felt it, even
whilst making the proposal.

"Well, I won't bring Liddy--and I'll come.  But only for a very short
time," she added; "a very short time."

"It will not take five minutes," said Troy.


CHAPTER XXVIII


THE HOLLOW AMID THE FERNS


The hill opposite Bathsheba's dwelling extended, a mile off, into an
uncultivated tract of land, dotted at this season with tall thickets
of brake fern, plump and diaphanous from recent rapid growth, and
radiant in hues of clear and untainted green.

At eight o'clock this midsummer evening, whilst the bristling ball
of gold in the west still swept the tips of the ferns with its long,
luxuriant rays, a soft brushing-by of garments might have been heard
among them, and Bathsheba appeared in their midst, their soft,
feathery arms caressing her up to her shoulders.  She paused, turned,
went back over the hill and half-way to her own door, whence she cast
a farewell glance upon the spot she had just left, having resolved
not to remain near the place after all.

She saw a dim spot of artificial red moving round the shoulder of the
rise.  It disappeared on the other side.

She waited one minute--two minutes--thought of Troy's disappointment
at her non-fulfilment of a promised engagement, till she again ran
along the field, clambered over the bank, and followed the original
direction.  She was now literally trembling and panting at this her
temerity in such an errant undertaking; her breath came and went
quickly, and her eyes shone with an infrequent light.  Yet go she
must.  She reached the verge of a pit in the middle of the ferns.
Troy stood in the bottom, looking up towards her.

"I heard you rustling through the fern before I saw you," he said,
coming up and giving her his hand to help her down the slope.

The pit was a saucer-shaped concave, naturally formed, with a top
diameter of about thirty feet, and shallow enough to allow the
sunshine to reach their heads.  Standing in the centre, the sky
overhead was met by a circular horizon of fern: this grew nearly to
the bottom of the slope and then abruptly ceased.  The middle within
the belt of verdure was floored with a thick flossy carpet of moss
and grass intermingled, so yielding that the foot was half-buried
within it.

"Now," said Troy, producing the sword, which, as he raised it into
the sunlight, gleamed a sort of greeting, like a living thing,
"first, we have four right and four left cuts; four right and four
left thrusts.   Infantry cuts and guards are more interesting than
ours, to my mind; but they are not so swashing.  They have seven
cuts and three thrusts.   So much as a preliminary.  Well, next, our
cut one is as if you were sowing your corn--so."  Bathsheba saw a
sort of rainbow, upside down in the air, and Troy's arm was still
again.  "Cut two, as if you were hedging--so.  Three, as if you were
reaping--so. Four, as if you were threshing--in that way.  Then the
same on the left.  The thrusts are these: one, two, three, four,
right; one, two, three, four, left."  He repeated them.  "Have 'em
again?" he said.  "One, two--"

She hurriedly interrupted: "I'd rather not; though I don't mind your
twos and fours; but your ones and threes are terrible!"

"Very well.  I'll let you off the ones and threes.  Next, cuts,
points and guards altogether."  Troy duly exhibited them.  "Then
there's pursuing practice, in this way."  He gave the movements as
before.   "There, those are the stereotyped forms.  The infantry have
two most diabolical upward cuts, which we are too humane to use.
Like this--three, four."

"How murderous and bloodthirsty!"

"They are rather deathly.  Now I'll be more interesting, and let you
see some loose play--giving all the cuts and points, infantry and
cavalry, quicker than lightning, and as promiscuously--with just
enough rule to regulate instinct and yet not to fetter it.  You are
my antagonist, with this difference from real warfare, that I shall
miss you every time by one hair's breadth, or perhaps two.  Mind you
don't flinch, whatever you do."

"I'll be sure not to!" she said invincibly.

He pointed to about a yard in front of him.

Bathsheba's adventurous spirit was beginning to find some grains of
relish in these highly novel proceedings.  She took up her position
as directed, facing Troy.

"Now just to learn whether you have pluck enough to let me do what I
wish, I'll give you a preliminary test."

He flourished the sword by way of introduction number two, and the
next thing of which she was conscious was that the point and blade of
the sword were darting with a gleam towards her left side, just above
her hip; then of their reappearance on her right side, emerging as
it were from between her ribs, having apparently passed through her
body.  The third item of consciousness was that of seeing the same
sword, perfectly clean and free from blood held vertically in Troy's
hand (in the position technically called "recover swords").  All was
as quick as electricity.

"Oh!" she cried out in affright, pressing her hand to her side. "Have
you run me through?--no, you have not!  Whatever have you done!"

"I have not touched you," said Troy, quietly.  "It was mere sleight
of hand.  The sword passed behind you.  Now you are not afraid, are
you?  Because if you are I can't perform.  I give my word that I will
not only not hurt you, but not once touch you."

"I don't think I am afraid.  You are quite sure you will not hurt
me?"

"Quite sure."

"Is the Sword very sharp?"

"O no--only stand as still as a statue.  Now!"

In an instant the atmosphere was transformed to Bathsheba's eyes.
Beams of light caught from the low sun's rays, above, around, in
front of her, well-nigh shut out earth and heaven--all emitted in
the marvellous evolutions of Troy's reflecting blade, which seemed
everywhere at once, and yet nowhere specially.  These circling gleams
were accompanied by a keen rush that was almost a whistling--also
springing from all sides of her at once.  In short, she was enclosed
in a firmament of light, and of sharp hisses, resembling a sky-full
of meteors close at hand.

Never since the broadsword became the national weapon had there been
more dexterity shown in its management than by the hands of Sergeant
Troy, and never had he been in such splendid temper for the
performance as now in the evening sunshine among the ferns with
Bathsheba.  It may safely be asserted with respect to the closeness
of his cuts, that had it been possible for the edge of the sword to
leave in the air a permanent substance wherever it flew past, the
space left untouched would have been almost a mould of Bathsheba's
figure.

Behind the luminous streams of this _aurora militaris_, she could see
the hue of Troy's sword arm, spread in a scarlet haze over the space
covered by its motions, like a twanged harpstring, and behind all
Troy himself, mostly facing her; sometimes, to show the rear cuts,
half turned away, his eye nevertheless always keenly measuring
her breadth and outline, and his lips tightly closed in sustained
effort.  Next, his movements lapsed slower, and she could see them
individually.  The hissing of the sword had ceased, and he stopped
entirely.

"That outer loose lock of hair wants tidying," he said, before she
had moved or spoken.  "Wait: I'll do it for you."

An arc of silver shone on her right side: the sword had descended.
The lock dropped to the ground.

"Bravely borne!" said Troy.  "You didn't flinch a shade's thickness.
Wonderful in a woman!"

"It was because I didn't expect it.  Oh, you have spoilt my hair!"

"Only once more."

"No--no!  I am afraid of you--indeed I am!" she cried.

"I won't touch you at all--not even your hair.  I am only going to
kill that caterpillar settling on you.  Now: still!"

It appeared that a caterpillar had come from the fern and chosen the
front of her bodice as his resting place.  She saw the point glisten
towards her bosom, and seemingly enter it.  Bathsheba closed her eyes
in the full persuasion that she was killed at last.  However, feeling
just as usual, she opened them again.

"There it is, look," said the sergeant, holding his sword before her
eyes.

The caterpillar was spitted upon its point.

"Why, it is magic!" said Bathsheba, amazed.

"Oh no--dexterity.  I merely gave point to your bosom where the
caterpillar was, and instead of running you through checked the
extension a thousandth of an inch short of your surface."

"But how could you chop off a curl of my hair with a sword that has
no edge?"

"No edge!  This sword will shave like a razor.  Look here."

He touched the palm of his hand with the blade, and then, lifting it,
showed her a thin shaving of scarf-skin dangling therefrom.

"But you said before beginning that it was blunt and couldn't cut
me!"

"That was to get you to stand still, and so make sure of your safety.
The risk of injuring you through your moving was too great not to
force me to tell you a fib to escape it."

She shuddered.  "I have been within an inch of my life, and didn't
know it!"

"More precisely speaking, you have been within half an inch of being
pared alive two hundred and ninety-five times."

"Cruel, cruel, 'tis of you!"

"You have been perfectly safe, nevertheless.  My sword never errs."
And Troy returned the weapon to the scabbard.

Bathsheba, overcome by a hundred tumultuous feelings resulting from
the scene, abstractedly sat down on a tuft of heather.

"I must leave you now," said Troy, softly.  "And I'll venture to take
and keep this in remembrance of you."

She saw him stoop to the grass, pick up the winding lock which he
had severed from her manifold tresses, twist it round his fingers,
unfasten a button in the breast of his coat, and carefully put
it inside.  She felt powerless to withstand or deny him.  He was
altogether too much for her, and Bathsheba seemed as one who, facing
a reviving wind, finds it blow so strongly that it stops the breath.
He drew near and said, "I must be leaving you."

He drew nearer still.  A minute later and she saw his scarlet form
disappear amid the ferny thicket, almost in a flash, like a brand
swiftly waved.

That minute's interval had brought the blood beating into her face,
set her stinging as if aflame to the very hollows of her feet, and
enlarged emotion to a compass which quite swamped thought.  It had
brought upon her a stroke resulting, as did that of Moses in Horeb,
in a liquid stream--here a stream of tears.  She felt like one who
has sinned a great sin.

The circumstance had been the gentle dip of Troy's mouth downwards
upon her own.  He had kissed her.


CHAPTER XXIX


PARTICULARS OF A TWILIGHT WALK


We now see the element of folly distinctly mingling with the many
varying particulars which made up the character of Bathsheba
Everdene.  It was almost foreign to her intrinsic nature.  Introduced
as lymph on the dart of Eros, it eventually permeated and coloured
her whole constitution.  Bathsheba, though she had too much
understanding to be entirely governed by her womanliness, had too
much womanliness to use her understanding to the best advantage.
Perhaps in no minor point does woman astonish her helpmate more than
in the strange power she possesses of believing cajoleries that she
knows to be false--except, indeed, in that of being utterly sceptical
on strictures that she knows to be true.

Bathsheba loved Troy in the way that only self-reliant women
love when they abandon their self-reliance.  When a strong woman
recklessly throws away her strength she is worse than a weak woman
who has never had any strength to throw away.  One source of her
inadequacy is the novelty of the occasion. She has never had practice
in making the best of such a condition.  Weakness is doubly weak by
being new.

Bathsheba was not conscious of guile in this matter.  Though in one
sense a woman of the world, it was, after all, that world of daylight
coteries and green carpets wherein cattle form the passing crowd and
winds the busy hum; where a quiet family of rabbits or hares lives on
the other side of your party-wall, where your neighbour is everybody
in the tything, and where calculation is confined to market-days.
Of the fabricated tastes of good fashionable society she knew but
little, and of the formulated self-indulgence of bad, nothing at all.
Had her utmost thoughts in this direction been distinctly worded (and
by herself they never were), they would only have amounted to such a
matter as that she felt her impulses to be pleasanter guides than her
discretion.  Her love was entire as a child's, and though warm as
summer it was fresh as spring.  Her culpability lay in her making
no attempt to control feeling by subtle and careful inquiry into
consequences.  She could show others the steep and thorny way, but
"reck'd not her own rede."

And Troy's deformities lay deep down from a woman's vision, whilst
his embellishments were upon the very surface; thus contrasting with
homely Oak, whose defects were patent to the blindest, and whose
virtues were as metals in a mine.

The difference between love and respect was markedly shown in her
conduct.  Bathsheba had spoken of her interest in Boldwood with the
greatest freedom to Liddy, but she had only communed with her own
heart concerning Troy.

All this infatuation Gabriel saw, and was troubled thereby from the
time of his daily journey a-field to the time of his return, and on
to the small hours of many a night.  That he was not beloved had
hitherto been his great sorrow; that Bathsheba was getting into
the toils was now a sorrow greater than the first, and one which
nearly obscured it.  It was a result which paralleled the oft-quoted
observation of Hippocrates concerning physical pains.

That is a noble though perhaps an unpromising love which not even the
fear of breeding aversion in the bosom of the one beloved can deter
from combating his or her errors.  Oak determined to speak to his
mistress.  He would base his appeal on what he considered her unfair
treatment of Farmer Boldwood, now absent from home.

An opportunity occurred one evening when she had gone for a short
walk by a path through the neighbouring cornfields.  It was dusk when
Oak, who had not been far a-field that day, took the same path and
met her returning, quite pensively, as he thought.

The wheat was now tall, and the path was narrow; thus the way was
quite a sunken groove between the embowing thicket on either side.
Two persons could not walk abreast without damaging the crop, and
Oak stood aside to let her pass.

"Oh, is it Gabriel?" she said.  "You are taking a walk too.
Good-night."

"I thought I would come to meet you, as it is rather late," said Oak,
turning and following at her heels when she had brushed somewhat
quickly by him.

"Thank you, indeed, but I am not very fearful."

"Oh no; but there are bad characters about."

"I never meet them."

Now Oak, with marvellous ingenuity, had been going to introduce the
gallant sergeant through the channel of "bad characters."  But all at
once the scheme broke down, it suddenly occurring to him that this
was rather a clumsy way, and too barefaced to begin with.  He tried
another preamble.

"And as the man who would naturally come to meet you is away from
home, too--I mean Farmer Boldwood--why, thinks I, I'll go," he said.

"Ah, yes."  She walked on without turning her head, and for many
steps nothing further was heard from her quarter than the rustle
of her dress against the heavy corn-ears.  Then she resumed rather
tartly--

"I don't quite understand what you meant by saying that Mr. Boldwood
would naturally come to meet me."

I meant on account of the wedding which they say is likely to take
place between you and him, miss.  Forgive my speaking plainly."

"They say what is not true." she returned quickly.  "No marriage is
likely to take place between us."

Gabriel now put forth his unobscured opinion, for the moment had
come.  "Well, Miss Everdene," he said, "putting aside what people
say, I never in my life saw any courting if his is not a courting
of you."

Bathsheba would probably have terminated the conversation there and
then by flatly forbidding the subject, had not her conscious weakness
of position allured her to palter and argue in endeavours to better
it.

"Since this subject has been mentioned," she said very emphatically,
"I am glad of the opportunity of clearing up a mistake which is very
common and very provoking.  I didn't definitely promise Mr. Boldwood
anything.  I have never cared for him.  I respect him, and he has
urged me to marry him.  But I have given him no distinct answer.
As soon as he returns I shall do so; and the answer will be that I
cannot think of marrying him."

"People are full of mistakes, seemingly."

"They are."

The other day they said you were trifling with him, and you almost
proved that you were not; lately they have said that you be not, and
you straightway begin to show--"

"That I am, I suppose you mean."

"Well, I hope they speak the truth."

"They do, but wrongly applied.  I don't trifle with him; but then, I
have nothing to do with him."

Oak was unfortunately led on to speak of Boldwood's rival in a wrong
tone to her after all.  "I wish you had never met that young Sergeant
Troy, miss," he sighed.

Bathsheba's steps became faintly spasmodic.  "Why?" she asked.

"He is not good enough for 'ee."

"Did any one tell you to speak to me like this?"

"Nobody at all."

"Then it appears to me that Sergeant Troy does not concern us here,"
she said, intractably. "Yet I must say that Sergeant Troy is an
educated man, and quite worthy of any woman.  He is well born."

"His being higher in learning and birth than the ruck o' soldiers
is anything but a proof of his worth.  It show's his course to be
down'ard."

"I cannot see what this has to do with our conversation.  Mr. Troy's
course is not by any means downward; and his superiority IS a proof
of his worth!"

"I believe him to have no conscience at all.  And I cannot help
begging you, miss, to have nothing to do with him.  Listen to me this
once--only this once!  I don't say he's such a bad man as I have
fancied--I pray to God he is not.  But since we don't exactly know
what he is, why not behave as if he MIGHT be bad, simply for your own
safety?  Don't trust him, mistress; I ask you not to trust him so."

"Why, pray?"

"I like soldiers, but this one I do not like," he said, sturdily.
"His cleverness in his calling may have tempted him astray, and what
is mirth to the neighbours is ruin to the woman.  When he tries to
talk to 'ee again, why not turn away with a short 'Good day'; and
when you see him coming one way, turn the other.  When he says
anything laughable, fail to see the point and don't smile, and speak
of him before those who will report your talk as 'that fantastical
man,' or 'that Sergeant What's-his-name.' 'That man of a family
that has come to the dogs.'  Don't be unmannerly towards en, but
harmless-uncivil, and so get rid of the man."

No Christmas robin detained by a window-pane ever pulsed as did
Bathsheba now.

"I say--I say again--that it doesn't become you to talk about
him.  Why he should be mentioned passes me quite!" she exclaimed
desperately.  "I know this, th-th-that he is a thoroughly
conscientious man--blunt sometimes even to rudeness--but always
speaking his mind about you plain to your face!"

"Oh."

"He is as good as anybody in this parish!  He is very particular,
too, about going to church--yes, he is!"

"I am afeard nobody saw him there.  I never did, certainly."

"The reason of that is," she said eagerly, "that he goes in privately
by the old tower door, just when the service commences, and sits at
the back of the gallery.  He told me so."

This supreme instance of Troy's goodness fell upon Gabriel ears like
the thirteenth stroke of crazy clock.  It was not only received with
utter incredulity as regarded itself, but threw a doubt on all the
assurances that had preceded it.

Oak was grieved to find how entirely she trusted him.  He brimmed
with deep feeling as he replied in a steady voice, the steadiness of
which was spoilt by the palpableness of his great effort to keep it
so:--

"You know, mistress, that I love you, and shall love you always.
I only mention this to bring to your mind that at any rate I would
wish to do you no harm: beyond that I put it aside.  I have lost in
the race for money and good things, and I am not such a fool as to
pretend to 'ee now I am poor, and you have got altogether above me.
But Bathsheba, dear mistress, this I beg you to consider--that, both
to keep yourself well honoured among the workfolk, and in common
generosity to an honourable man who loves you as well as I, you
should be more discreet in your bearing towards this soldier."

"Don't, don't, don't!" she exclaimed, in a choking voice.

"Are ye not more to me than my own affairs, and even life!" he went
on.  "Come, listen to me!  I am six years older than you, and Mr.
Boldwood is ten years older than I, and consider--I do beg of 'ee to
consider before it is too late--how safe you would be in his hands!"

Oak's allusion to his own love for her lessened, to some extent, her
anger at his interference; but she could not really forgive him for
letting his wish to marry her be eclipsed by his wish to do her good,
any more than for his slighting treatment of Troy.

"I wish you to go elsewhere," she commanded, a paleness of face
invisible to the eye being suggested by the trembling words.  "Do not
remain on this farm any longer.  I don't want you--I beg you to go!"

"That's nonsense," said Oak, calmly.  "This is the second time you
have pretended to dismiss me; and what's the use o' it?"

"Pretended!  You shall go, sir--your lecturing I will not hear!  I am
mistress here."

"Go, indeed--what folly will you say next?  Treating me like Dick,
Tom and Harry when you know that a short time ago my position was as
good as yours!  Upon my life, Bathsheba, it is too barefaced.  You
know, too, that I can't go without putting things in such a strait as
you wouldn't get out of I can't tell when.  Unless, indeed, you'll
promise to have an understanding man as bailiff, or manager, or
something.  I'll go at once if you'll promise that."

"I shall have no bailiff; I shall continue to be my own manager," she
said decisively.

"Very well, then; you should be thankful to me for biding.  How would
the farm go on with nobody to mind it but a woman?  But mind this, I
don't wish 'ee to feel you owe me anything.  Not I.  What I do, I do.
Sometimes I say I should be as glad as a bird to leave the place--for
don't suppose I'm content to be a nobody.  I was made for better
things.  However, I don't like to see your concerns going to ruin, as
they must if you keep in this mind....  I hate taking my own measure
so plain, but, upon my life, your provoking ways make a man say
what he wouldn't dream of at other times!  I own to being rather
interfering.  But you know well enough how it is, and who she is that
I like too well, and feel too much like a fool about to be civil to
her!"

It is more than probable that she privately and unconsciously
respected him a little for this grim fidelity, which had been shown
in his tone even more than in his words.  At any rate she murmured
something to the effect that he might stay if he wished.  She said
more distinctly, "Will you leave me alone now?  I don't order it
as a mistress--I ask it as a woman, and I expect you not to be so
uncourteous as to refuse."

"Certainly I will, Miss Everdene," said Gabriel, gently.  He wondered
that the request should have come at this moment, for the strife was
over, and they were on a most desolate hill, far from every human
habitation, and the hour was getting late.  He stood still and
allowed her to get far ahead of him till he could only see her form
upon the sky.

A distressing explanation of this anxiety to be rid of him at that
point now ensued.  A figure apparently rose from the earth beside
her.  The shape beyond all doubt was Troy's.  Oak would not be even
a possible listener, and at once turned back till a good two hundred
yards were between the lovers and himself.

Gabriel went home by way of the churchyard.  In passing the tower
he thought of what she had said about the sergeant's virtuous habit
of entering the church unperceived at the beginning of service.
Believing that the little gallery door alluded to was quite disused,
he ascended the external flight of steps at the top of which
it stood, and examined it.  The pale lustre yet hanging in the
north-western heaven was sufficient to show that a sprig of ivy had
grown from the wall across the door to a length of more than a foot,
delicately tying the panel to the stone jamb.  It was a decisive
proof that the door had not been opened at least since Troy came back
to Weatherbury.


CHAPTER XXX


HOT CHEEKS AND TEARFUL EYES


Half an hour later Bathsheba entered her own house.  There burnt
upon her face when she met the light of the candles the flush and
excitement which were little less than chronic with her now.  The
farewell words of Troy, who had accompanied her to the very door,
still lingered in her ears.  He had bidden her adieu for two days,
which were, so he stated, to be spent at Bath in visiting some
friends.  He had also kissed her a second time.

It is only fair to Bathsheba to explain here a little fact which
did not come to light till a long time afterwards: that Troy's
presentation of himself so aptly at the roadside this evening was
not by any distinctly preconcerted arrangement.  He had hinted--she
had forbidden; and it was only on the chance of his still coming
that she had dismissed Oak, fearing a meeting between them just
then.

She now sank down into a chair, wild and perturbed by all these
new and fevering sequences.  Then she jumped up with a manner of
decision, and fetched her desk from a side table.

In three minutes, without pause or modification, she had written a
letter to Boldwood, at his address beyond Casterbridge, saying mildly
but firmly that she had well considered the whole subject he had
brought before her and kindly given her time to decide upon; that
her final decision was that she could not marry him.  She had
expressed to Oak an intention to wait till Boldwood came home before
communicating to him her conclusive reply.  But Bathsheba found that
she could not wait.

It was impossible to send this letter till the next day; yet to quell
her uneasiness by getting it out of her hands, and so, as it were,
setting the act in motion at once, she arose to take it to any one of
the women who might be in the kitchen.

She paused in the passage.  A dialogue was going on in the kitchen,
and Bathsheba and Troy were the subject of it.

"If he marry her, she'll gie up farming."

"'Twill be a gallant life, but may bring some trouble between the
mirth--so say I."

"Well, I wish I had half such a husband."

Bathsheba had too much sense to mind seriously what her servitors
said about her; but too much womanly redundance of speech to leave
alone what was said till it died the natural death of unminded
things.  She burst in upon them.

"Who are you speaking of?" she asked.

There was a pause before anybody replied.  At last Liddy said
frankly, "What was passing was a bit of a word about yourself, miss."

"I thought so!  Maryann and Liddy and Temperance--now I forbid you
to suppose such things.  You know I don't care the least for Mr.
Troy--not I.   Everybody knows how much I hate him.--Yes," repeated
the froward young person, "HATE him!"

"We know you do, miss," said Liddy; "and so do we all."

"I hate him too," said Maryann.

"Maryann--Oh you perjured woman!  How can you speak that wicked
story!" said Bathsheba, excitedly.  "You admired him from your heart
only this morning in the very world, you did.  Yes, Maryann, you know
it!"

"Yes, miss, but so did you.  He is a wild scamp now, and you are
right to hate him."

"He's NOT a wild scamp!  How dare you to my face!  I have no right to
hate him, nor you, nor anybody.  But I am a silly woman!  What is it
to me what he is?  You know it is nothing.  I don't care for him; I
don't mean to defend his good name, not I.  Mind this, if any of you
say a word against him you'll be dismissed instantly!"

She flung down the letter and surged back into the parlour, with a
big heart and tearful eyes, Liddy following her.

"Oh miss!" said mild Liddy, looking pitifully into Bathsheba's face.
"I am sorry we mistook you so!  I did think you cared for him; but I
see you don't now."

"Shut the door, Liddy."

Liddy closed the door, and went on: "People always say such foolery,
miss.  I'll make answer hencefor'ard, 'Of course a lady like Miss
Everdene can't love him'; I'll say it out in plain black and white."

Bathsheba burst out: "O Liddy, are you such a simpleton?  Can't you
read riddles?  Can't you see?  Are you a woman yourself?"

Liddy's clear eyes rounded with wonderment.

"Yes; you must be a blind thing, Liddy!" she said, in reckless
abandonment and grief.  "Oh, I love him to very distraction and
misery and agony!  Don't be frightened at me, though perhaps I am
enough to frighten any innocent woman.  Come closer--closer." She
put her arms round Liddy's neck.  "I must let it out to somebody; it
is wearing me away!  Don't you yet know enough of me to see through
that miserable denial of mine?  O God, what a lie it was! Heaven and
my Love forgive me.  And don't you know that a woman who loves at
all thinks nothing of perjury when it is balanced against her love?
There, go out of the room; I want to be quite alone."

Liddy went towards the door.

"Liddy, come here.  Solemnly swear to me that he's not a fast man;
that it is all lies they say about him!"

"But, miss, how can I say he is not if--"

"You graceless girl!  How can you have the cruel heart to repeat what
they say?  Unfeeling thing that you are....  But I'LL see if you or
anybody else in the village, or town either, dare do such a thing!"
She started off, pacing from fireplace to door, and back again.

"No, miss.  I don't--I know it is not true!" said Liddy, frightened
at Bathsheba's unwonted vehemence.

"I suppose you only agree with me like that to please me.  But,
Liddy, he CANNOT BE bad, as is said.  Do you hear?"

"Yes, miss, yes."

"And you don't believe he is?"

"I don't know what to say, miss," said Liddy, beginning to cry.  "If
I say No, you don't believe me; and if I say Yes, you rage at me!"

"Say you don't believe it--say you don't!"

"I don't believe him to be so bad as they make out."

"He is not bad at all....  My poor life and heart, how weak I
am!" she moaned, in a relaxed, desultory way, heedless of Liddy's
presence.  "Oh, how I wish I had never seen him!  Loving is misery
for women always.  I shall never forgive God for making me a woman,
and dearly am I beginning to pay for the honour of owning a pretty
face."  She freshened and turned to Liddy suddenly.  "Mind this,
Lydia Smallbury, if you repeat anywhere a single word of what I have
said to you inside this closed door, I'll never trust you, or love
you, or have you with me a moment longer--not a moment!"

"I don't want to repeat anything," said Liddy, with womanly dignity
of a diminutive order; "but I don't wish to stay with you.  And,
if you please, I'll go at the end of the harvest, or this week, or
to-day....  I don't see that I deserve to be put upon and stormed at
for nothing!" concluded the small woman, bigly.

"No, no, Liddy; you must stay!" said Bathsheba, dropping from
haughtiness to entreaty with capricious inconsequence.  "You must not
notice my being in a taking just now.  You are not as a servant--you
are a companion to me.  Dear, dear--I don't know what I am doing
since this miserable ache of my heart has weighted and worn upon me
so!  What shall I come to!  I suppose I shall get further and further
into troubles.  I wonder sometimes if I am doomed to die in the
Union.  I am friendless enough, God knows!"

"I won't notice anything, nor will I leave you!" sobbed Liddy,
impulsively putting up her lips to Bathsheba's, and kissing her.

Then Bathsheba kissed Liddy, and all was smooth again.

"I don't often cry, do I, Lidd? but you have made tears come into my
eyes," she said, a smile shining through the moisture.  "Try to think
him a good man, won't you, dear Liddy?"

"I will, miss, indeed."

"He is a sort of steady man in a wild way, you know.  That's better
than to be as some are, wild in a steady way.  I am afraid that's
how I am.  And promise me to keep my secret--do, Liddy!  And do not
let them know that I have been crying about him, because it will be
dreadful for me, and no good to him, poor thing!"

"Death's head himself shan't wring it from me, mistress, if I've
a mind to keep anything; and I'll always be your friend," replied
Liddy, emphatically, at the same time bringing a few more tears into
her own eyes, not from any particular necessity, but from an artistic
sense of making herself in keeping with the remainder of the picture,
which seems to influence women at such times.  "I think God likes us
to be good friends, don't you?"

"Indeed I do."

"And, dear miss, you won't harry me and storm at me, will you?
because you seem to swell so tall as a lion then, and it frightens
me!  Do you know, I fancy you would be a match for any man when you
are in one o' your takings."

"Never! do you?" said Bathsheba, slightly laughing, though somewhat
seriously alarmed by this Amazonian picture of herself.  "I hope I am
not a bold sort of maid--mannish?" she continued with some anxiety.

"Oh no, not mannish; but so almighty womanish that 'tis getting on
that way sometimes.  Ah! miss," she said, after having drawn her
breath very sadly in and sent it very sadly out, "I wish I had half
your failing that way.  'Tis a great protection to a poor maid in
these illegit'mate days!"


CHAPTER XXXI


BLAME--FURY


The next evening Bathsheba, with the idea of getting out of the way
of Mr. Boldwood in the event of his returning to answer her note
in person, proceeded to fulfil an engagement made with Liddy some
few hours earlier.  Bathsheba's companion, as a gauge of their
reconciliation, had been granted a week's holiday to visit her
sister, who was married to a thriving hurdler and cattle-crib-maker
living in a delightful labyrinth of hazel copse not far beyond
Yalbury.  The arrangement was that Miss Everdene should honour
them by coming there for a day or two to inspect some ingenious
contrivances which this man of the woods had introduced into his
wares.

Leaving her instructions with Gabriel and Maryann, that they were to
see everything carefully locked up for the night, she went out of the
house just at the close of a timely thunder-shower, which had refined
the air, and daintily bathed the coat of the land, though all beneath
was dry as ever.  Freshness was exhaled in an essence from the varied
contours of bank and hollow, as if the earth breathed maiden breath;
and the pleased birds were hymning to the scene.  Before her, among
the clouds, there was a contrast in the shape of lairs of fierce
light which showed themselves in the neighbourhood of a hidden sun,
lingering on to the farthest north-west corner of the heavens that
this midsummer season allowed.

She had walked nearly two miles of her journey, watching how the
day was retreating, and thinking how the time of deeds was quietly
melting into the time of thought, to give place in its turn to the
time of prayer and sleep, when she beheld advancing over Yalbury
hill the very man she sought so anxiously to elude.  Boldwood was
stepping on, not with that quiet tread of reserved strength which
was his customary gait, in which he always seemed to be balancing
two thoughts.  His manner was stunned and sluggish now.

Boldwood had for the first time been awakened to woman's privileges
in tergiversation even when it involves another person's possible
blight.  That Bathsheba was a firm and positive girl, far less
inconsequent than her fellows, had been the very lung of his hope;
for he had held that these qualities would lead her to adhere to a
straight course for consistency's sake, and accept him, though her
fancy might not flood him with the iridescent hues of uncritical
love.  But the argument now came back as sorry gleams from a broken
mirror.  The discovery was no less a scourge than a surprise.

He came on looking upon the ground, and did not see Bathsheba till
they were less than a stone's throw apart.  He looked up at the sound
of her pit-pat, and his changed appearance sufficiently denoted to
her the depth and strength of the feelings paralyzed by her letter.

"Oh; is it you, Mr. Boldwood?" she faltered, a guilty warmth pulsing
in her face.

Those who have the power of reproaching in silence may find it a
means more effective than words.  There are accents in the eye which
are not on the tongue, and more tales come from pale lips than can
enter an ear.  It is both the grandeur and the pain of the remoter
moods that they avoid the pathway of sound.  Boldwood's look was
unanswerable.

Seeing she turned a little aside, he said, "What, are you afraid of
me?"

"Why should you say that?" said Bathsheba.

"I fancied you looked so," said he.  "And it is most strange, because
of its contrast with my feeling for you."

She regained self-possession, fixed her eyes calmly, and waited.

"You know what that feeling is," continued Boldwood, deliberately.
"A thing strong as death.  No dismissal by a hasty letter affects
that."

"I wish you did not feel so strongly about me," she murmured.  "It is
generous of you, and more than I deserve, but I must not hear it
now."

"Hear it?  What do you think I have to say, then?  I am not to marry
you, and that's enough.  Your letter was excellently plain.  I want
you to hear nothing--not I."

Bathsheba was unable to direct her will into any definite groove for
freeing herself from this fearfully awkward position.  She confusedly
said, "Good evening," and was moving on.  Boldwood walked up to her
heavily and dully.

"Bathsheba--darling--is it final indeed?"

"Indeed it is."

"Oh, Bathsheba--have pity upon me!" Boldwood burst out. "God's sake,
yes--I am come to that low, lowest stage--to ask a woman for pity!
Still, she is you--she is you."

Bathsheba commanded herself well.  But she could hardly get a clear
voice for what came instinctively to her lips: "There is little
honour to the woman in that speech."  It was only whispered, for
something unutterably mournful no less than distressing in this
spectacle of a man showing himself to be so entirely the vane of a
passion enervated the feminine instinct for punctilios.

"I am beyond myself about this, and am mad," he said.  "I am no stoic
at all to be supplicating here; but I do supplicate to you.  I wish
you knew what is in me of devotion to you; but it is impossible,
that.  In bare human mercy to a lonely man, don't throw me off now!"

"I don't throw you off--indeed, how can I?  I never had you."  In her
noon-clear sense that she had never loved him she forgot for a moment
her thoughtless angle on that day in February.

"But there was a time when you turned to me, before I thought of you!
I don't reproach you, for even now I feel that the ignorant and cold
darkness that I should have lived in if you had not attracted me by
that letter--valentine you call it--would have been worse than my
knowledge of you, though it has brought this misery.  But, I say,
there was a time when I knew nothing of you, and cared nothing
for you, and yet you drew me on.  And if you say you gave me no
encouragement, I cannot but contradict you."

"What you call encouragement was the childish game of an idle minute.
I have bitterly repented of it--ay, bitterly, and in tears.  Can you
still go on reminding me?"

"I don't accuse you of it--I deplore it.  I took for earnest what
you insist was jest, and now this that I pray to be jest you say is
awful, wretched earnest.  Our moods meet at wrong places.  I wish
your feeling was more like mine, or my feeling more like yours!  Oh,
could I but have foreseen the torture that trifling trick was going
to lead me into, how I should have cursed you; but only having been
able to see it since, I cannot do that, for I love you too well!  But
it is weak, idle drivelling to go on like this....  Bathsheba, you
are the first woman of any shade or nature that I have ever looked at
to love, and it is the having been so near claiming you for my own
that makes this denial so hard to bear.  How nearly you promised me!
But I don't speak now to move your heart, and make you grieve because
of my pain; it is no use, that.  I must bear it; my pain would get no
less by paining you."

"But I do pity you--deeply--O, so deeply!" she earnestly said.

"Do no such thing--do no such thing.  Your dear love, Bathsheba, is
such a vast thing beside your pity, that the loss of your pity as
well as your love is no great addition to my sorrow, nor does the
gain of your pity make it sensibly less.  O sweet--how dearly you
spoke to me behind the spear-bed at the washing-pool, and in the barn
at the shearing, and that dearest last time in the evening at your
home!  Where are your pleasant words all gone--your earnest hope to
be able to love me?  Where is your firm conviction that you would get
to care for me very much?  Really forgotten?--really?"

She checked emotion, looked him quietly and clearly in the face, and
said in her low, firm voice, "Mr. Boldwood, I promised you nothing.
Would you have had me a woman of clay when you paid me that furthest,
highest compliment a man can pay a woman--telling her he loves her?
I was bound to show some feeling, if I would not be a graceless
shrew.  Yet each of those pleasures was just for the day--the day
just for the pleasure.  How was I to know that what is a pastime to
all other men was death to you?  Have reason, do, and think more
kindly of me!"

"Well, never mind arguing--never mind.  One thing is sure: you
were all but mine, and now you are not nearly mine.  Everything is
changed, and that by you alone, remember.  You were nothing to me
once, and I was contented; you are now nothing to me again, and how
different the second nothing is from the first!  Would to God you
had never taken me up, since it was only to throw me down!"

Bathsheba, in spite of her mettle, began to feel unmistakable signs
that she was inherently the weaker vessel. She strove miserably
against this femininity which would insist upon supplying unbidden
emotions in stronger and stronger current.  She had tried to elude
agitation by fixing her mind on the trees, sky, any trivial object
before her eyes, whilst his reproaches fell, but ingenuity could not
save her now.

"I did not take you up--surely I did not!" she answered as heroically
as she could.  "But don't be in this mood with me.  I can endure
being told I am in the wrong, if you will only tell it me gently!
O sir, will you not kindly forgive me, and look at it cheerfully?"

"Cheerfully!  Can a man fooled to utter heart-burning find a reason
for being merry?  If I have lost, how can I be as if I had won?
Heavens you must be heartless quite!  Had I known what a fearfully
bitter sweet this was to be, how I would have avoided you, and never
seen you, and been deaf of you.  I tell you all this, but what do you
care!  You don't care."

She returned silent and weak denials to his charges, and swayed
her head desperately, as if to thrust away the words as they came
showering about her ears from the lips of the trembling man in the
climax of life, with his bronzed Roman face and fine frame.

"Dearest, dearest, I am wavering even now between the two opposites
of recklessly renouncing you, and labouring humbly for you again.
Forget that you have said No, and let it be as it was!  Say,
Bathsheba, that you only wrote that refusal to me in fun--come, say
it to me!"

"It would be untrue, and painful to both of us.  You overrate my
capacity for love.  I don't possess half the warmth of nature you
believe me to have.  An unprotected childhood in a cold world has
beaten gentleness out of me."

He immediately said with more resentment: "That may be true,
somewhat; but ah, Miss Everdene, it won't do as a reason!  You are
not the cold woman you would have me believe.  No, no!  It isn't
because you have no feeling in you that you don't love me.  You
naturally would have me think so--you would hide from me that you
have a burning heart like mine.  You have love enough, but it is
turned into a new channel. I know where."

The swift music of her heart became hubbub now, and she throbbed
to extremity.  He was coming to Troy.  He did then know what had
occurred!  And the name fell from his lips the next moment.

"Why did Troy not leave my treasure alone?" he asked, fiercely.
"When I had no thought of injuring him, why did he force himself upon
your notice!  Before he worried you your inclination was to have me;
when next I should have come to you your answer would have been Yes.
Can you deny it--I ask, can you deny it?"

She delayed the reply, but was too honest to withhold it.  "I
cannot," she whispered.

"I know you cannot.  But he stole in in my absence and robbed me.
Why didn't he win you away before, when nobody would have been
grieved?--when nobody would have been set tale-bearing.  Now the
people sneer at me--the very hills and sky seem to laugh at me till I
blush shamefully for my folly.  I have lost my respect, my good name,
my standing--lost it, never to get it again.  Go and marry your
man--go on!"

"Oh sir--Mr. Boldwood!"

"You may as well.  I have no further claim upon you.  As for me, I
had better go somewhere alone, and hide--and pray. I loved a woman
once.  I am now ashamed.  When I am dead they'll say, Miserable
love-sick man that he was.  Heaven--heaven--if I had got jilted
secretly, and the dishonour not known, and my position kept!  But
no matter, it is gone, and the woman not gained.  Shame upon
him--shame!"

His unreasonable anger terrified her, and she glided from him,
without obviously moving, as she said, "I am only a girl--do not
speak to me so!"

"All the time you knew--how very well you knew--that your new freak
was my misery.  Dazzled by brass and scarlet--Oh, Bathsheba--this is
woman's folly indeed!"

She fired up at once.  "You are taking too much upon yourself!" she
said, vehemently.  "Everybody is upon me--everybody.  It is unmanly
to attack a woman so!  I have nobody in the world to fight my battles
for me; but no mercy is shown.  Yet if a thousand of you sneer and
say things against me, I WILL NOT be put down!"

"You'll chatter with him doubtless about me.  Say to him, 'Boldwood
would have died for me.'  Yes, and you have given way to him, knowing
him to be not the man for you.  He has kissed you--claimed you as
his.  Do you hear--he has kissed you.  Deny it!"

The most tragic woman is cowed by a tragic man, and although Boldwood
was, in vehemence and glow, nearly her own self rendered into another
sex, Bathsheba's cheek quivered.  She gasped, "Leave me, sir--leave
me!  I am nothing to you.  Let me go on!"

"Deny that he has kissed you."

"I shall not."

"Ha--then he has!" came hoarsely from the farmer.

"He has," she said, slowly, and, in spite of her fear, defiantly.  "I
am not ashamed to speak the truth."

"Then curse him; and curse him!" said Boldwood, breaking into a
whispered fury. "Whilst I would have given worlds to touch your hand,
you have let a rake come in without right or ceremony and--kiss you!
Heaven's mercy--kiss you! ...  Ah, a time of his life shall come
when he will have to repent, and think wretchedly of the pain he has
caused another man; and then may he ache, and wish, and curse, and
yearn--as I do now!"

"Don't, don't, oh, don't pray down evil upon him!" she implored in a
miserable cry.  "Anything but that--anything.  Oh, be kind to him,
sir, for I love him true!"

Boldwood's ideas had reached that point of fusion at which outline
and consistency entirely disappear.  The impending night appeared to
concentrate in his eye.  He did not hear her at all now.

"I'll punish him--by my soul, that will I!  I'll meet him, soldier or
no, and I'll horsewhip the untimely stripling for this reckless theft
of my one delight.  If he were a hundred men I'd horsewhip him--"
He dropped his voice suddenly and unnaturally.  "Bathsheba, sweet,
lost coquette, pardon me!  I've been blaming you, threatening you,
behaving like a churl to you, when he's the greatest sinner.  He
stole your dear heart away with his unfathomable lies! ...  It is a
fortunate thing for him that he's gone back to his regiment--that
he's away up the country, and not here!  I hope he may not return
here just yet.  I pray God he may not come into my sight, for I may
be tempted beyond myself.  Oh, Bathsheba, keep him away--yes, keep
him away from me!"

For a moment Boldwood stood so inertly after this that his soul
seemed to have been entirely exhaled with the breath of his
passionate words.  He turned his face away, and withdrew, and his
form was soon covered over by the twilight as his footsteps mixed
in with the low hiss of the leafy trees.

Bathsheba, who had been standing motionless as a model all this
latter time, flung her hands to her face, and wildly attempted to
ponder on the exhibition which had just passed away.  Such astounding
wells of fevered feeling in a still man like Mr. Boldwood were
incomprehensible, dreadful.  Instead of being a man trained to
repression he was--what she had seen him.

The force of the farmer's threats lay in their relation to a
circumstance known at present only to herself: her lover was coming
back to Weatherbury in the course of the very next day or two.  Troy
had not returned to his distant barracks as Boldwood and others
supposed, but had merely gone to visit some acquaintance in Bath,
and had yet a week or more remaining to his furlough.

She felt wretchedly certain that if he revisited her just at this
nick of time, and came into contact with Boldwood, a fierce quarrel
would be the consequence.  She panted with solicitude when she
thought of possible injury to Troy.  The least spark would kindle
the farmer's swift feelings of rage and jealousy; he would lose his
self-mastery as he had this evening; Troy's blitheness might become
aggressive; it might take the direction of derision, and Boldwood's
anger might then take the direction of revenge.

With almost a morbid dread of being thought a gushing girl, this
guileless woman too well concealed from the world under a manner of
carelessness the warm depths of her strong emotions.  But now there
was no reserve.  In her distraction, instead of advancing further she
walked up and down, beating the air with her fingers, pressing on her
brow, and sobbing brokenly to herself.  Then she sat down on a heap
of stones by the wayside to think.  There she remained long.  Above
the dark margin of the earth appeared foreshores and promontories of
coppery cloud, bounding a green and pellucid expanse in the western
sky.  Amaranthine glosses came over them then, and the unresting
world wheeled her round to a contrasting prospect eastward, in the
shape of indecisive and palpitating stars.  She gazed upon their
silent throes amid the shades of space, but realised none at all.
Her troubled spirit was far away with Troy.


CHAPTER XXXII


NIGHT--HORSES TRAMPING


The village of Weatherbury was quiet as the graveyard in its midst,
and the living were lying well-nigh as still as the dead.  The church
clock struck eleven.  The air was so empty of other sounds that the
whirr of the clock-work immediately before the strokes was distinct,
and so was also the click of the same at their close.  The notes flew
forth with the usual blind obtuseness of inanimate things--flapping
and rebounding among walls, undulating against the scattered clouds,
spreading through their interstices into unexplored miles of space.

Bathsheba's crannied and mouldy halls were to-night occupied only by
Maryann, Liddy being, as was stated, with her sister, whom Bathsheba
had set out to visit.  A few minutes after eleven had struck, Maryann
turned in her bed with a sense of being disturbed.  She was totally
unconscious of the nature of the interruption to her sleep.  It led
to a dream, and the dream to an awakening, with an uneasy sensation
that something had happened.  She left her bed and looked out of the
window.  The paddock abutted on this end of the building, and in the
paddock she could just discern by the uncertain gray a moving figure
approaching the horse that was feeding there.  The figure seized the
horse by the forelock, and led it to the corner of the field.  Here
she could see some object which circumstances proved to be a vehicle,
for after a few minutes spent apparently in harnessing, she heard the
trot of the horse down the road, mingled with the sound of light
wheels.

Two varieties only of humanity could have entered the paddock with
the ghostlike glide of that mysterious figure.  They were a woman and
a gipsy man.  A woman was out of the question in such an occupation
at this hour, and the comer could be no less than a thief, who might
probably have known the weakness of the household on this particular
night, and have chosen it on that account for his daring attempt.
Moreover, to raise suspicion to conviction itself, there were gipsies
in Weatherbury Bottom.

Maryann, who had been afraid to shout in the robber's presence,
having seen him depart had no fear.  She hastily slipped on her
clothes, stumped down the disjointed staircase with its hundred
creaks, ran to Coggan's, the nearest house, and raised an alarm.
Coggan called Gabriel, who now again lodged in his house as at first,
and together they went to the paddock.  Beyond all doubt the horse
was gone.

"Hark!" said Gabriel.

They listened.  Distinct upon the stagnant air came the sounds of a
trotting horse passing up Longpuddle Lane--just beyond the gipsies'
encampment in Weatherbury Bottom.

"That's our Dainty--I'll swear to her step," said Jan.

"Mighty me!  Won't mis'ess storm and call us stupids when she comes
back!" moaned Maryann.  "How I wish it had happened when she was at
home, and none of us had been answerable!"

"We must ride after," said Gabriel, decisively.  "I'll  be
responsible to Miss Everdene for what we do.  Yes, we'll follow."

"Faith, I don't see how," said Coggan.  "All our horses are too heavy
for that trick except little Poppet, and what's she between two of
us?--If we only had that pair over the hedge we might do something."

"Which pair?"

"Mr. Boldwood's Tidy and Moll."

"Then wait here till I come hither again," said Gabriel.  He ran down
the hill towards Farmer Boldwood's.

"Farmer Boldwood is not at home," said Maryann.

"All the better," said Coggan.  "I know what he's gone for."

Less than five minutes brought up Oak again, running at the same
pace, with two halters dangling from his hand.

"Where did you find 'em?" said Coggan, turning round and leaping upon
the hedge without waiting for an answer.

"Under the eaves.  I knew where they were kept," said Gabriel,
following him.  "Coggan, you can ride bare-backed? there's no time to
look for saddles."

"Like a hero!" said Jan.

"Maryann, you go to bed," Gabriel shouted to her from the top of the
hedge.

Springing down into Boldwood's pastures, each pocketed his halter to
hide it from the horses, who, seeing the men empty-handed, docilely
allowed themselves to be seized by the mane, when the halters were
dexterously slipped on.  Having neither bit nor bridle, Oak and
Coggan extemporized the former by passing the rope in each case
through the animal's mouth and looping it on the other side.  Oak
vaulted astride, and Coggan clambered up by aid of the bank, when
they ascended to the gate and galloped off in the direction taken by
Bathsheba's horse and the robber.  Whose vehicle the horse had been
harnessed to was a matter of some uncertainty.

Weatherbury Bottom was reached in three or four minutes.  They
scanned the shady green patch by the roadside.  The gipsies were
gone.

"The villains!" said Gabriel.  "Which way have they gone, I wonder?"

"Straight on, as sure as God made little apples," said Jan.

"Very well; we are better mounted, and must overtake em", said Oak.
"Now on at full speed!"

No sound of the rider in their van could now be discovered.  The
road-metal grew softer and more clayey as Weatherbury was left
behind, and the late rain had wetted its surface to a somewhat
plastic, but not muddy state.  They came to cross-roads.  Coggan
suddenly pulled up Moll and slipped off.

"What's the matter?" said Gabriel.

"We must try to track 'em, since we can't hear 'em," said Jan,
fumbling in his pockets.  He struck a light, and held the match to
the ground.  The rain had been heavier here, and all foot and horse
tracks made previous to the storm had been abraded and blurred by
the drops, and they were now so many little scoops of water, which
reflected the flame of the match like eyes.  One set of tracks was
fresh and had no water in them; one pair of ruts was also empty,
and not small canals, like the others.  The footprints forming this
recent impression were full of information as to pace; they were in
equidistant pairs, three or four feet apart, the right and left foot
of each pair being exactly opposite one another.

"Straight on!" Jan exclaimed.  "Tracks like that mean a stiff gallop.
[truncated: 372,037 more chars]
