# Supplementary material for: Probing the Topological Properties of Complex Networks Modeling Short Written Texts
Source: PLoS One. 2015 Feb 26;10(2):e0118394. doi: 10.1371/journal.pone.0118394 (PMC4342245; doi:10.1371/journal.pone.0118394)
Supplement: S1 Dataset — (ZIP) [file pone.0118394.s001.zip › livros/great_expectations.txt]

My father's family name being Pirrip, and my Christian name Philip, my
infant tongue could make of both names nothing longer or more explicit
than Pip. So, I called myself Pip, and came to be called Pip.

I give Pirrip as my father's family name, on the authority of his
tombstone and my sister,--Mrs. Joe Gargery, who married the blacksmith.
As I never saw my father or my mother, and never saw any likeness
of either of them (for their days were long before the days of
photographs), my first fancies regarding what they were like were
unreasonably derived from their tombstones. The shape of the letters on
my father's, gave me an odd idea that he was a square, stout, dark man,
with curly black hair. From the character and turn of the inscription,
"Also Georgiana Wife of the Above," I drew a childish conclusion that
my mother was freckled and sickly. To five little stone lozenges, each
about a foot and a half long, which were arranged in a neat row beside
their grave, and were sacred to the memory of five little brothers of
mine,--who gave up trying to get a living, exceedingly early in
that universal struggle,--I am indebted for a belief I religiously
entertained that they had all been born on their backs with their hands
in their trousers-pockets, and had never taken them out in this state of
existence.

Ours was the marsh country, down by the river, within, as the river
wound, twenty miles of the sea. My first most vivid and broad impression
of the identity of things seems to me to have been gained on a memorable
raw afternoon towards evening. At such a time I found out for certain
that this bleak place overgrown with nettles was the churchyard; and
that Philip Pirrip, late of this parish, and also Georgiana wife of the
above, were dead and buried; and that Alexander, Bartholomew, Abraham,
Tobias, and Roger, infant children of the aforesaid, were also dead
and buried; and that the dark flat wilderness beyond the churchyard,
intersected with dikes and mounds and gates, with scattered cattle
feeding on it, was the marshes; and that the low leaden line beyond
was the river; and that the distant savage lair from which the wind was
rushing was the sea; and that the small bundle of shivers growing afraid
of it all and beginning to cry, was Pip.

"Hold your noise!" cried a terrible voice, as a man started up from
among the graves at the side of the church porch. "Keep still, you
little devil, or I'll cut your throat!"

A fearful man, all in coarse gray, with a great iron on his leg. A man
with no hat, and with broken shoes, and with an old rag tied round his
head. A man who had been soaked in water, and smothered in mud, and
lamed by stones, and cut by flints, and stung by nettles, and torn by
briars; who limped, and shivered, and glared, and growled; and whose
teeth chattered in his head as he seized me by the chin.

"Oh! Don't cut my throat, sir," I pleaded in terror. "Pray don't do it,
sir."

"Tell us your name!" said the man. "Quick!"

"Pip, sir."

"Once more," said the man, staring at me. "Give it mouth!"

"Pip. Pip, sir."

"Show us where you live," said the man. "Pint out the place!"

I pointed to where our village lay, on the flat in-shore among the
alder-trees and pollards, a mile or more from the church.

The man, after looking at me for a moment, turned me upside down, and
emptied my pockets. There was nothing in them but a piece of bread. When
the church came to itself,--for he was so sudden and strong that he
made it go head over heels before me, and I saw the steeple under my
feet,--when the church came to itself, I say, I was seated on a high
tombstone, trembling while he ate the bread ravenously.

"You young dog," said the man, licking his lips, "what fat cheeks you
ha' got."

I believe they were fat, though I was at that time undersized for my
years, and not strong.

"Darn me if I couldn't eat em," said the man, with a threatening shake
of his head, "and if I han't half a mind to't!"

I earnestly expressed my hope that he wouldn't, and held tighter to
the tombstone on which he had put me; partly, to keep myself upon it;
partly, to keep myself from crying.

"Now lookee here!" said the man. "Where's your mother?"

"There, sir!" said I.

He started, made a short run, and stopped and looked over his shoulder.

"There, sir!" I timidly explained. "Also Georgiana. That's my mother."

"Oh!" said he, coming back. "And is that your father alonger your
mother?"

"Yes, sir," said I; "him too; late of this parish."

"Ha!" he muttered then, considering. "Who d'ye live with,--supposin'
you're kindly let to live, which I han't made up my mind about?"

"My sister, sir,--Mrs. Joe Gargery,--wife of Joe Gargery, the
blacksmith, sir."

"Blacksmith, eh?" said he. And looked down at his leg.

After darkly looking at his leg and me several times, he came closer
to my tombstone, took me by both arms, and tilted me back as far as he
could hold me; so that his eyes looked most powerfully down into mine,
and mine looked most helplessly up into his.

"Now lookee here," he said, "the question being whether you're to be let
to live. You know what a file is?"

"Yes, sir."

"And you know what wittles is?"

"Yes, sir."

After each question he tilted me over a little more, so as to give me a
greater sense of helplessness and danger.

"You get me a file." He tilted me again. "And you get me wittles." He
tilted me again. "You bring 'em both to me." He tilted me again. "Or
I'll have your heart and liver out." He tilted me again.

I was dreadfully frightened, and so giddy that I clung to him with both
hands, and said, "If you would kindly please to let me keep upright,
sir, perhaps I shouldn't be sick, and perhaps I could attend more."

He gave me a most tremendous dip and roll, so that the church jumped
over its own weathercock. Then, he held me by the arms, in an upright
position on the top of the stone, and went on in these fearful terms:--

"You bring me, to-morrow morning early, that file and them wittles. You
bring the lot to me, at that old Battery over yonder. You do it, and you
never dare to say a word or dare to make a sign concerning your having
seen such a person as me, or any person sumever, and you shall be let to
live. You fail, or you go from my words in any partickler, no matter how
small it is, and your heart and your liver shall be tore out, roasted,
and ate. Now, I ain't alone, as you may think I am. There's a young man
hid with me, in comparison with which young man I am a Angel. That young
man hears the words I speak. That young man has a secret way pecooliar
to himself, of getting at a boy, and at his heart, and at his liver. It
is in wain for a boy to attempt to hide himself from that young man. A
boy may lock his door, may be warm in bed, may tuck himself up, may draw
the clothes over his head, may think himself comfortable and safe, but
that young man will softly creep and creep his way to him and tear him
open. I am a keeping that young man from harming of you at the present
moment, with great difficulty. I find it wery hard to hold that young
man off of your inside. Now, what do you say?"

I said that I would get him the file, and I would get him what broken
bits of food I could, and I would come to him at the Battery, early in
the morning.

"Say Lord strike you dead if you don't!" said the man.

I said so, and he took me down.

"Now," he pursued, "you remember what you've undertook, and you remember
that young man, and you get home!"

"Goo-good night, sir," I faltered.

"Much of that!" said he, glancing about him over the cold wet flat. "I
wish I was a frog. Or a eel!"

At the same time, he hugged his shuddering body in both his
arms,--clasping himself, as if to hold himself together,--and limped
towards the low church wall. As I saw him go, picking his way among the
nettles, and among the brambles that bound the green mounds, he looked
in my young eyes as if he were eluding the hands of the dead people,
stretching up cautiously out of their graves, to get a twist upon his
ankle and pull him in.

When he came to the low church wall, he got over it, like a man whose
legs were numbed and stiff, and then turned round to look for me. When I
saw him turning, I set my face towards home, and made the best use of
my legs. But presently I looked over my shoulder, and saw him going on
again towards the river, still hugging himself in both arms, and picking
his way with his sore feet among the great stones dropped into the
marshes here and there, for stepping-places when the rains were heavy or
the tide was in.

The marshes were just a long black horizontal line then, as I stopped
to look after him; and the river was just another horizontal line, not
nearly so broad nor yet so black; and the sky was just a row of long
angry red lines and dense black lines intermixed. On the edge of the
river I could faintly make out the only two black things in all the
prospect that seemed to be standing upright; one of these was the beacon
by which the sailors steered,--like an unhooped cask upon a pole,--an
ugly thing when you were near it; the other, a gibbet, with some chains
hanging to it which had once held a pirate. The man was limping on
towards this latter, as if he were the pirate come to life, and come
down, and going back to hook himself up again. It gave me a terrible
turn when I thought so; and as I saw the cattle lifting their heads to
gaze after him, I wondered whether they thought so too. I looked all
round for the horrible young man, and could see no signs of him. But now
I was frightened again, and ran home without stopping.


Chapter II

My sister, Mrs. Joe Gargery, was more than twenty years older than I,
and had established a great reputation with herself and the neighbors
because she had brought me up "by hand." Having at that time to find out
for myself what the expression meant, and knowing her to have a hard and
heavy hand, and to be much in the habit of laying it upon her husband as
well as upon me, I supposed that Joe Gargery and I were both brought up
by hand.

She was not a good-looking woman, my sister; and I had a general
impression that she must have made Joe Gargery marry her by hand. Joe
was a fair man, with curls of flaxen hair on each side of his smooth
face, and with eyes of such a very undecided blue that they seemed
to have somehow got mixed with their own whites. He was a mild,
good-natured, sweet-tempered, easy-going, foolish, dear fellow,--a sort
of Hercules in strength, and also in weakness.

My sister, Mrs. Joe, with black hair and eyes, had such a prevailing
redness of skin that I sometimes used to wonder whether it was possible
she washed herself with a nutmeg-grater instead of soap. She was tall
and bony, and almost always wore a coarse apron, fastened over her
figure behind with two loops, and having a square impregnable bib in
front, that was stuck full of pins and needles. She made it a powerful
merit in herself, and a strong reproach against Joe, that she wore this
apron so much. Though I really see no reason why she should have worn it
at all; or why, if she did wear it at all, she should not have taken it
off, every day of her life.

Joe's forge adjoined our house, which was a wooden house, as many of the
dwellings in our country were,--most of them, at that time. When I ran
home from the churchyard, the forge was shut up, and Joe was sitting
alone in the kitchen. Joe and I being fellow-sufferers, and having
confidences as such, Joe imparted a confidence to me, the moment I
raised the latch of the door and peeped in at him opposite to it,
sitting in the chimney corner.

"Mrs. Joe has been out a dozen times, looking for you, Pip. And she's
out now, making it a baker's dozen."

"Is she?"

"Yes, Pip," said Joe; "and what's worse, she's got Tickler with her."

At this dismal intelligence, I twisted the only button on my waistcoat
round and round, and looked in great depression at the fire. Tickler
was a wax-ended piece of cane, worn smooth by collision with my tickled
frame.

"She sot down," said Joe, "and she got up, and she made a grab at
Tickler, and she Ram-paged out. That's what she did," said Joe, slowly
clearing the fire between the lower bars with the poker, and looking at
it; "she Ram-paged out, Pip."

"Has she been gone long, Joe?" I always treated him as a larger species
of child, and as no more than my equal.

"Well," said Joe, glancing up at the Dutch clock, "she's been on the
Ram-page, this last spell, about five minutes, Pip. She's a coming! Get
behind the door, old chap, and have the jack-towel betwixt you."

I took the advice. My sister, Mrs. Joe, throwing the door wide open,
and finding an obstruction behind it, immediately divined the cause, and
applied Tickler to its further investigation. She concluded by throwing
me--I often served as a connubial missile--at Joe, who, glad to get hold
of me on any terms, passed me on into the chimney and quietly fenced me
up there with his great leg.

"Where have you been, you young monkey?" said Mrs. Joe, stamping her
foot. "Tell me directly what you've been doing to wear me away with fret
and fright and worrit, or I'd have you out of that corner if you was
fifty Pips, and he was five hundred Gargerys."

"I have only been to the churchyard," said I, from my stool, crying and
rubbing myself.

"Churchyard!" repeated my sister. "If it warn't for me you'd have been
to the churchyard long ago, and stayed there. Who brought you up by
hand?"

"You did," said I.

"And why did I do it, I should like to know?" exclaimed my sister.

I whimpered, "I don't know."

"I don't!" said my sister. "I'd never do it again! I know that. I may
truly say I've never had this apron of mine off since born you were.
It's bad enough to be a blacksmith's wife (and him a Gargery) without
being your mother."

My thoughts strayed from that question as I looked disconsolately at
the fire. For the fugitive out on the marshes with the ironed leg, the
mysterious young man, the file, the food, and the dreadful pledge I was
under to commit a larceny on those sheltering premises, rose before me
in the avenging coals.

"Hah!" said Mrs. Joe, restoring Tickler to his station. "Churchyard,
indeed! You may well say churchyard, you two." One of us, by the by, had
not said it at all. "You'll drive me to the churchyard betwixt you, one
of these days, and O, a pr-r-recious pair you'd be without me!"

As she applied herself to set the tea-things, Joe peeped down at me
over his leg, as if he were mentally casting me and himself up, and
calculating what kind of pair we practically should make, under the
grievous circumstances foreshadowed. After that, he sat feeling his
right-side flaxen curls and whisker, and following Mrs. Joe about with
his blue eyes, as his manner always was at squally times.

My sister had a trenchant way of cutting our bread and butter for us,
that never varied. First, with her left hand she jammed the loaf hard
and fast against her bib,--where it sometimes got a pin into it, and
sometimes a needle, which we afterwards got into our mouths. Then she
took some butter (not too much) on a knife and spread it on the loaf, in
an apothecary kind of way, as if she were making a plaster,--using both
sides of the knife with a slapping dexterity, and trimming and moulding
the butter off round the crust. Then, she gave the knife a final smart
wipe on the edge of the plaster, and then sawed a very thick round off
the loaf: which she finally, before separating from the loaf, hewed into
two halves, of which Joe got one, and I the other.

On the present occasion, though I was hungry, I dared not eat my
slice. I felt that I must have something in reserve for my dreadful
acquaintance, and his ally the still more dreadful young man. I knew
Mrs. Joe's housekeeping to be of the strictest kind, and that my
larcenous researches might find nothing available in the safe. Therefore
I resolved to put my hunk of bread and butter down the leg of my
trousers.

The effort of resolution necessary to the achievement of this purpose I
found to be quite awful. It was as if I had to make up my mind to leap
from the top of a high house, or plunge into a great depth of water.
And it was made the more difficult by the unconscious Joe. In
our already-mentioned freemasonry as fellow-sufferers, and in his
good-natured companionship with me, it was our evening habit to compare
the way we bit through our slices, by silently holding them up to each
other's admiration now and then,--which stimulated us to new exertions.
To-night, Joe several times invited me, by the display of his fast
diminishing slice, to enter upon our usual friendly competition; but
he found me, each time, with my yellow mug of tea on one knee, and
my untouched bread and butter on the other. At last, I desperately
considered that the thing I contemplated must be done, and that it
had best be done in the least improbable manner consistent with the
circumstances. I took advantage of a moment when Joe had just looked at
me, and got my bread and butter down my leg.

Joe was evidently made uncomfortable by what he supposed to be my loss
of appetite, and took a thoughtful bite out of his slice, which he
didn't seem to enjoy. He turned it about in his mouth much longer than
usual, pondering over it a good deal, and after all gulped it down like
a pill. He was about to take another bite, and had just got his head on
one side for a good purchase on it, when his eye fell on me, and he saw
that my bread and butter was gone.

The wonder and consternation with which Joe stopped on the threshold
of his bite and stared at me, were too evident to escape my sister's
observation.

"What's the matter now?" said she, smartly, as she put down her cup.

"I say, you know!" muttered Joe, shaking his head at me in very serious
remonstrance. "Pip, old chap! You'll do yourself a mischief. It'll stick
somewhere. You can't have chawed it, Pip."

"What's the matter now?" repeated my sister, more sharply than before.

"If you can cough any trifle on it up, Pip, I'd recommend you to do it,"
said Joe, all aghast. "Manners is manners, but still your elth's your
elth."

By this time, my sister was quite desperate, so she pounced on Joe,
and, taking him by the two whiskers, knocked his head for a little while
against the wall behind him, while I sat in the corner, looking guiltily
on.

"Now, perhaps you'll mention what's the matter," said my sister, out of
breath, "you staring great stuck pig."

Joe looked at her in a helpless way, then took a helpless bite, and
looked at me again.

"You know, Pip," said Joe, solemnly, with his last bite in his cheek,
and speaking in a confidential voice, as if we two were quite alone,
"you and me is always friends, and I'd be the last to tell upon you,
any time. But such a--" he moved his chair and looked about the floor
between us, and then again at me--"such a most oncommon Bolt as that!"

"Been bolting his food, has he?" cried my sister.

"You know, old chap," said Joe, looking at me, and not at Mrs. Joe,
with his bite still in his cheek, "I Bolted, myself, when I was your
age--frequent--and as a boy I've been among a many Bolters; but I never
see your Bolting equal yet, Pip, and it's a mercy you ain't Bolted
dead."

My sister made a dive at me, and fished me up by the hair, saying
nothing more than the awful words, "You come along and be dosed."

Some medical beast had revived Tar-water in those days as a fine
medicine, and Mrs. Joe always kept a supply of it in the cupboard;
having a belief in its virtues correspondent to its nastiness. At the
best of times, so much of this elixir was administered to me as a choice
restorative, that I was conscious of going about, smelling like a new
fence. On this particular evening the urgency of my case demanded a
pint of this mixture, which was poured down my throat, for my greater
comfort, while Mrs. Joe held my head under her arm, as a boot would
be held in a bootjack. Joe got off with half a pint; but was made to
swallow that (much to his disturbance, as he sat slowly munching and
meditating before the fire), "because he had had a turn." Judging from
myself, I should say he certainly had a turn afterwards, if he had had
none before.

Conscience is a dreadful thing when it accuses man or boy; but when, in
the case of a boy, that secret burden co-operates with another secret
burden down the leg of his trousers, it is (as I can testify) a great
punishment. The guilty knowledge that I was going to rob Mrs. Joe--I
never thought I was going to rob Joe, for I never thought of any of the
housekeeping property as his--united to the necessity of always keeping
one hand on my bread and butter as I sat, or when I was ordered about
the kitchen on any small errand, almost drove me out of my mind. Then,
as the marsh winds made the fire glow and flare, I thought I heard the
voice outside, of the man with the iron on his leg who had sworn me to
secrecy, declaring that he couldn't and wouldn't starve until to-morrow,
but must be fed now. At other times, I thought, What if the young man
who was with so much difficulty restrained from imbruing his hands in me
should yield to a constitutional impatience, or should mistake the time,
and should think himself accredited to my heart and liver to-night,
instead of to-morrow! If ever anybody's hair stood on end with terror,
mine must have done so then. But, perhaps, nobody's ever did?

It was Christmas Eve, and I had to stir the pudding for next day, with
a copper-stick, from seven to eight by the Dutch clock. I tried it with
the load upon my leg (and that made me think afresh of the man with the
load on HIS leg), and found the tendency of exercise to bring the bread
and butter out at my ankle, quite unmanageable. Happily I slipped away,
and deposited that part of my conscience in my garret bedroom.

"Hark!" said I, when I had done my stirring, and was taking a final warm
in the chimney corner before being sent up to bed; "was that great guns,
Joe?"

"Ah!" said Joe. "There's another conwict off."

"What does that mean, Joe?" said I.

Mrs. Joe, who always took explanations upon herself, said, snappishly,
"Escaped. Escaped." Administering the definition like Tar-water.

While Mrs. Joe sat with her head bending over her needlework, I put my
mouth into the forms of saying to Joe, "What's a convict?" Joe put his
mouth into the forms of returning such a highly elaborate answer, that I
could make out nothing of it but the single word "Pip."

"There was a conwict off last night," said Joe, aloud, "after
sunset-gun. And they fired warning of him. And now it appears they're
firing warning of another."

"Who's firing?" said I.

"Drat that boy," interposed my sister, frowning at me over her work,
"what a questioner he is. Ask no questions, and you'll be told no lies."

It was not very polite to herself, I thought, to imply that I should be
told lies by her even if I did ask questions. But she never was polite
unless there was company.

At this point Joe greatly augmented my curiosity by taking the utmost
pains to open his mouth very wide, and to put it into the form of a word
that looked to me like "sulks." Therefore, I naturally pointed to Mrs.
Joe, and put my mouth into the form of saying, "her?" But Joe wouldn't
hear of that, at all, and again opened his mouth very wide, and shook
the form of a most emphatic word out of it. But I could make nothing of
the word.

"Mrs. Joe," said I, as a last resort, "I should like to know--if you
wouldn't much mind--where the firing comes from?"

"Lord bless the boy!" exclaimed my sister, as if she didn't quite mean
that but rather the contrary. "From the Hulks!"

"Oh-h!" said I, looking at Joe. "Hulks!"

Joe gave a reproachful cough, as much as to say, "Well, I told you so."

"And please, what's Hulks?" said I.

"That's the way with this boy!" exclaimed my sister, pointing me out
with her needle and thread, and shaking her head at me. "Answer him one
question, and he'll ask you a dozen directly. Hulks are prison-ships,
right 'cross th' meshes." We always used that name for marshes, in our
country.

"I wonder who's put into prison-ships, and why they're put there?" said
I, in a general way, and with quiet desperation.

It was too much for Mrs. Joe, who immediately rose. "I tell you what,
young fellow," said she, "I didn't bring you up by hand to badger
people's lives out. It would be blame to me and not praise, if I had.
People are put in the Hulks because they murder, and because they rob,
and forge, and do all sorts of bad; and they always begin by asking
questions. Now, you get along to bed!"

I was never allowed a candle to light me to bed, and, as I went up
stairs in the dark, with my head tingling,--from Mrs. Joe's thimble
having played the tambourine upon it, to accompany her last words,--I
felt fearfully sensible of the great convenience that the hulks were
handy for me. I was clearly on my way there. I had begun by asking
questions, and I was going to rob Mrs. Joe.

Since that time, which is far enough away now, I have often thought
that few people know what secrecy there is in the young under terror.
No matter how unreasonable the terror, so that it be terror. I was in
mortal terror of the young man who wanted my heart and liver; I was
in mortal terror of my interlocutor with the iron leg; I was in mortal
terror of myself, from whom an awful promise had been extracted; I had
no hope of deliverance through my all-powerful sister, who repulsed
me at every turn; I am afraid to think of what I might have done on
requirement, in the secrecy of my terror.

If I slept at all that night, it was only to imagine myself drifting
down the river on a strong spring-tide, to the Hulks; a ghostly
pirate calling out to me through a speaking-trumpet, as I passed the
gibbet-station, that I had better come ashore and be hanged there at
once, and not put it off. I was afraid to sleep, even if I had been
inclined, for I knew that at the first faint dawn of morning I must rob
the pantry. There was no doing it in the night, for there was no getting
a light by easy friction then; to have got one I must have struck it out
of flint and steel, and have made a noise like the very pirate himself
rattling his chains.

As soon as the great black velvet pall outside my little window was shot
with gray, I got up and went down stairs; every board upon the way, and
every crack in every board calling after me, "Stop thief!" and "Get up,
Mrs. Joe!" In the pantry, which was far more abundantly supplied than
usual, owing to the season, I was very much alarmed by a hare hanging
up by the heels, whom I rather thought I caught when my back was half
turned, winking. I had no time for verification, no time for selection,
no time for anything, for I had no time to spare. I stole some bread,
some rind of cheese, about half a jar of mincemeat (which I tied up in
my pocket-handkerchief with my last night's slice), some brandy from a
stone bottle (which I decanted into a glass bottle I had secretly used
for making that intoxicating fluid, Spanish-liquorice-water, up in my
room: diluting the stone bottle from a jug in the kitchen cupboard),
a meat bone with very little on it, and a beautiful round compact pork
pie. I was nearly going away without the pie, but I was tempted to mount
upon a shelf, to look what it was that was put away so carefully in a
covered earthen ware dish in a corner, and I found it was the pie, and
I took it in the hope that it was not intended for early use, and would
not be missed for some time.

There was a door in the kitchen, communicating with the forge; I
unlocked and unbolted that door, and got a file from among Joe's tools.
Then I put the fastenings as I had found them, opened the door at which
I had entered when I ran home last night, shut it, and ran for the misty
marshes.


Chapter III

It was a rimy morning, and very damp. I had seen the damp lying on the
outside of my little window, as if some goblin had been crying there all
night, and using the window for a pocket-handkerchief. Now, I saw the
damp lying on the bare hedges and spare grass, like a coarser sort of
spiders' webs; hanging itself from twig to twig and blade to blade. On
every rail and gate, wet lay clammy, and the marsh mist was so thick,
that the wooden finger on the post directing people to our village--a
direction which they never accepted, for they never came there--was
invisible to me until I was quite close under it. Then, as I looked up
at it, while it dripped, it seemed to my oppressed conscience like a
phantom devoting me to the Hulks.

The mist was heavier yet when I got out upon the marshes, so that
instead of my running at everything, everything seemed to run at me.
This was very disagreeable to a guilty mind. The gates and dikes and
banks came bursting at me through the mist, as if they cried as plainly
as could be, "A boy with Somebody's else's pork pie! Stop him!" The
cattle came upon me with like suddenness, staring out of their eyes,
and steaming out of their nostrils, "Halloa, young thief!" One black
ox, with a white cravat on,--who even had to my awakened conscience
something of a clerical air,--fixed me so obstinately with his eyes,
and moved his blunt head round in such an accusatory manner as I moved
round, that I blubbered out to him, "I couldn't help it, sir! It wasn't
for myself I took it!" Upon which he put down his head, blew a cloud of
smoke out of his nose, and vanished with a kick-up of his hind-legs and
a flourish of his tail.

All this time, I was getting on towards the river; but however fast I
went, I couldn't warm my feet, to which the damp cold seemed riveted, as
the iron was riveted to the leg of the man I was running to meet. I knew
my way to the Battery, pretty straight, for I had been down there on a
Sunday with Joe, and Joe, sitting on an old gun, had told me that when
I was 'prentice to him, regularly bound, we would have such Larks there!
However, in the confusion of the mist, I found myself at last too far to
the right, and consequently had to try back along the river-side, on the
bank of loose stones above the mud and the stakes that staked the tide
out. Making my way along here with all despatch, I had just crossed a
ditch which I knew to be very near the Battery, and had just scrambled
up the mound beyond the ditch, when I saw the man sitting before me.
His back was towards me, and he had his arms folded, and was nodding
forward, heavy with sleep.

I thought he would be more glad if I came upon him with his breakfast,
in that unexpected manner, so I went forward softly and touched him on
the shoulder. He instantly jumped up, and it was not the same man, but
another man!

And yet this man was dressed in coarse gray, too, and had a great iron
on his leg, and was lame, and hoarse, and cold, and was everything that
the other man was; except that he had not the same face, and had a flat
broad-brimmed low-crowned felt hat on. All this I saw in a moment, for
I had only a moment to see it in: he swore an oath at me, made a hit at
me,--it was a round weak blow that missed me and almost knocked himself
down, for it made him stumble,--and then he ran into the mist, stumbling
twice as he went, and I lost him.

"It's the young man!" I thought, feeling my heart shoot as I identified
him. I dare say I should have felt a pain in my liver, too, if I had
known where it was.

I was soon at the Battery after that, and there was the right
Man,--hugging himself and limping to and fro, as if he had never all
night left off hugging and limping,--waiting for me. He was awfully
cold, to be sure. I half expected to see him drop down before my face
and die of deadly cold. His eyes looked so awfully hungry too, that when
I handed him the file and he laid it down on the grass, it occurred to
me he would have tried to eat it, if he had not seen my bundle. He did
not turn me upside down this time to get at what I had, but left me
right side upwards while I opened the bundle and emptied my pockets.

"What's in the bottle, boy?" said he.

"Brandy," said I.

He was already handing mincemeat down his throat in the most curious
manner,--more like a man who was putting it away somewhere in a violent
hurry, than a man who was eating it,--but he left off to take some of
the liquor. He shivered all the while so violently, that it was quite
as much as he could do to keep the neck of the bottle between his teeth,
without biting it off.

"I think you have got the ague," said I.

"I'm much of your opinion, boy," said he.

"It's bad about here," I told him. "You've been lying out on the meshes,
and they're dreadful aguish. Rheumatic too."

"I'll eat my breakfast afore they're the death of me," said he. "I'd do
that, if I was going to be strung up to that there gallows as there is
over there, directly afterwards. I'll beat the shivers so far, I'll bet
you."

He was gobbling mincemeat, meatbone, bread, cheese, and pork pie, all
at once: staring distrustfully while he did so at the mist all round
us, and often stopping--even stopping his jaws--to listen. Some real or
fancied sound, some clink upon the river or breathing of beast upon the
marsh, now gave him a start, and he said, suddenly,--

"You're not a deceiving imp? You brought no one with you?"

"No, sir! No!"

"Nor giv' no one the office to follow you?"

"No!"

"Well," said he, "I believe you. You'd be but a fierce young hound
indeed, if at your time of life you could help to hunt a wretched
warmint hunted as near death and dunghill as this poor wretched warmint
is!"

Something clicked in his throat as if he had works in him like a clock,
and was going to strike. And he smeared his ragged rough sleeve over his
eyes.

Pitying his desolation, and watching him as he gradually settled down
upon the pie, I made bold to say, "I am glad you enjoy it."

"Did you speak?"

"I said I was glad you enjoyed it."

"Thankee, my boy. I do."

I had often watched a large dog of ours eating his food; and I now
noticed a decided similarity between the dog's way of eating, and the
man's. The man took strong sharp sudden bites, just like the dog. He
swallowed, or rather snapped up, every mouthful, too soon and too fast;
and he looked sideways here and there while he ate, as if he thought
there was danger in every direction of somebody's coming to take the pie
away. He was altogether too unsettled in his mind over it, to appreciate
it comfortably I thought, or to have anybody to dine with him, without
making a chop with his jaws at the visitor. In all of which particulars
he was very like the dog.

"I am afraid you won't leave any of it for him," said I, timidly; after
a silence during which I had hesitated as to the politeness of making
the remark. "There's no more to be got where that came from." It was the
certainty of this fact that impelled me to offer the hint.

"Leave any for him? Who's him?" said my friend, stopping in his
crunching of pie-crust.

"The young man. That you spoke of. That was hid with you."

"Oh ah!" he returned, with something like a gruff laugh. "Him? Yes, yes!
He don't want no wittles."

"I thought he looked as if he did," said I.

The man stopped eating, and regarded me with the keenest scrutiny and
the greatest surprise.

"Looked? When?"

"Just now."

"Where?"

"Yonder," said I, pointing; "over there, where I found him nodding
asleep, and thought it was you."

He held me by the collar and stared at me so, that I began to think his
first idea about cutting my throat had revived.

"Dressed like you, you know, only with a hat," I explained, trembling;
"and--and"--I was very anxious to put this delicately--"and with--the
same reason for wanting to borrow a file. Didn't you hear the cannon
last night?"

"Then there was firing!" he said to himself.

"I wonder you shouldn't have been sure of that," I returned, "for
we heard it up at home, and that's farther away, and we were shut in
besides."

"Why, see now!" said he. "When a man's alone on these flats, with a
light head and a light stomach, perishing of cold and want, he hears
nothin' all night, but guns firing, and voices calling. Hears? He sees
the soldiers, with their red coats lighted up by the torches carried
afore, closing in round him. Hears his number called, hears himself
challenged, hears the rattle of the muskets, hears the orders 'Make
ready! Present! Cover him steady, men!' and is laid hands on--and
there's nothin'! Why, if I see one pursuing party last night--coming up
in order, Damn 'em, with their tramp, tramp--I see a hundred. And as to
firing! Why, I see the mist shake with the cannon, arter it was broad
day,--But this man"; he had said all the rest, as if he had forgotten my
being there; "did you notice anything in him?"

"He had a badly bruised face," said I, recalling what I hardly knew I
knew.

"Not here?" exclaimed the man, striking his left cheek mercilessly, with
the flat of his hand.

"Yes, there!"

"Where is he?" He crammed what little food was left, into the breast of
his gray jacket. "Show me the way he went. I'll pull him down, like a
bloodhound. Curse this iron on my sore leg! Give us hold of the file,
boy."

I indicated in what direction the mist had shrouded the other man,
and he looked up at it for an instant. But he was down on the rank wet
grass, filing at his iron like a madman, and not minding me or minding
his own leg, which had an old chafe upon it and was bloody, but which he
handled as roughly as if it had no more feeling in it than the file. I
was very much afraid of him again, now that he had worked himself into
this fierce hurry, and I was likewise very much afraid of keeping away
from home any longer. I told him I must go, but he took no notice, so
I thought the best thing I could do was to slip off. The last I saw
of him, his head was bent over his knee and he was working hard at his
fetter, muttering impatient imprecations at it and at his leg. The last
I heard of him, I stopped in the mist to listen, and the file was still
going.


Chapter IV

I fully expected to find a Constable in the kitchen, waiting to take me
up. But not only was there no Constable there, but no discovery had yet
been made of the robbery. Mrs. Joe was prodigiously busy in getting the
house ready for the festivities of the day, and Joe had been put upon
the kitchen doorstep to keep him out of the dust-pan,--an article into
which his destiny always led him, sooner or later, when my sister was
vigorously reaping the floors of her establishment.

"And where the deuce ha' you been?" was Mrs. Joe's Christmas salutation,
when I and my conscience showed ourselves.

I said I had been down to hear the Carols. "Ah! well!" observed Mrs.
Joe. "You might ha' done worse." Not a doubt of that I thought.

"Perhaps if I warn't a blacksmith's wife, and (what's the same thing) a
slave with her apron never off, I should have been to hear the Carols,"
said Mrs. Joe. "I'm rather partial to Carols, myself, and that's the
best of reasons for my never hearing any."

Joe, who had ventured into the kitchen after me as the dustpan had
retired before us, drew the back of his hand across his nose with a
conciliatory air, when Mrs. Joe darted a look at him, and, when her eyes
were withdrawn, secretly crossed his two forefingers, and exhibited them
to me, as our token that Mrs. Joe was in a cross temper. This was so
much her normal state, that Joe and I would often, for weeks together,
be, as to our fingers, like monumental Crusaders as to their legs.

We were to have a superb dinner, consisting of a leg of pickled pork and
greens, and a pair of roast stuffed fowls. A handsome mince-pie had
been made yesterday morning (which accounted for the mincemeat not
being missed), and the pudding was already on the boil. These extensive
arrangements occasioned us to be cut off unceremoniously in respect of
breakfast; "for I ain't," said Mrs. Joe,--"I ain't a going to have
no formal cramming and busting and washing up now, with what I've got
before me, I promise you!"

So, we had our slices served out, as if we were two thousand troops on a
forced march instead of a man and boy at home; and we took gulps of milk
and water, with apologetic countenances, from a jug on the dresser. In
the meantime, Mrs. Joe put clean white curtains up, and tacked a new
flowered flounce across the wide chimney to replace the old one, and
uncovered the little state parlor across the passage, which was never
uncovered at any other time, but passed the rest of the year in a cool
haze of silver paper, which even extended to the four little white
crockery poodles on the mantel-shelf, each with a black nose and a
basket of flowers in his mouth, and each the counterpart of the other.
Mrs. Joe was a very clean housekeeper, but had an exquisite art of
making her cleanliness more uncomfortable and unacceptable than dirt
itself. Cleanliness is next to Godliness, and some people do the same by
their religion.

My sister, having so much to do, was going to church vicariously, that
is to say, Joe and I were going. In his working-clothes, Joe was a
well-knit characteristic-looking blacksmith; in his holiday clothes,
he was more like a scarecrow in good circumstances, than anything else.
Nothing that he wore then fitted him or seemed to belong to him; and
everything that he wore then grazed him. On the present festive occasion
he emerged from his room, when the blithe bells were going, the picture
of misery, in a full suit of Sunday penitentials. As to me, I think my
sister must have had some general idea that I was a young offender whom
an Accoucheur Policeman had taken up (on my birthday) and delivered over
to her, to be dealt with according to the outraged majesty of the law.
I was always treated as if I had insisted on being born in opposition
to the dictates of reason, religion, and morality, and against the
dissuading arguments of my best friends. Even when I was taken to have
a new suit of clothes, the tailor had orders to make them like a kind of
Reformatory, and on no account to let me have the free use of my limbs.

Joe and I going to church, therefore, must have been a moving spectacle
for compassionate minds. Yet, what I suffered outside was nothing to
what I underwent within. The terrors that had assailed me whenever
Mrs. Joe had gone near the pantry, or out of the room, were only to be
equalled by the remorse with which my mind dwelt on what my hands had
done. Under the weight of my wicked secret, I pondered whether the
Church would be powerful enough to shield me from the vengeance of the
terrible young man, if I divulged to that establishment. I conceived the
idea that the time when the banns were read and when the clergyman said,
"Ye are now to declare it!" would be the time for me to rise and propose
a private conference in the vestry. I am far from being sure that I
might not have astonished our small congregation by resorting to this
extreme measure, but for its being Christmas Day and no Sunday.

Mr. Wopsle, the clerk at church, was to dine with us; and Mr. Hubble
the wheelwright and Mrs. Hubble; and Uncle Pumblechook (Joe's uncle,
but Mrs. Joe appropriated him), who was a well-to-do cornchandler in
the nearest town, and drove his own chaise-cart. The dinner hour was
half-past one. When Joe and I got home, we found the table laid, and
Mrs. Joe dressed, and the dinner dressing, and the front door unlocked
(it never was at any other time) for the company to enter by, and
everything most splendid. And still, not a word of the robbery.

The time came, without bringing with it any relief to my feelings, and
the company came. Mr. Wopsle, united to a Roman nose and a large shining
bald forehead, had a deep voice which he was uncommonly proud of; indeed
it was understood among his acquaintance that if you could only give him
his head, he would read the clergyman into fits; he himself confessed
that if the Church was "thrown open," meaning to competition, he would
not despair of making his mark in it. The Church not being "thrown
open," he was, as I have said, our clerk. But he punished the Amens
tremendously; and when he gave out the psalm,--always giving the whole
verse,--he looked all round the congregation first, as much as to say,
"You have heard my friend overhead; oblige me with your opinion of this
style!"

I opened the door to the company,--making believe that it was a habit
of ours to open that door,--and I opened it first to Mr. Wopsle, next
to Mr. and Mrs. Hubble, and last of all to Uncle Pumblechook. N.B. I was
not allowed to call him uncle, under the severest penalties.

"Mrs. Joe," said Uncle Pumblechook, a large hard-breathing middle-aged
slow man, with a mouth like a fish, dull staring eyes, and sandy hair
standing upright on his head, so that he looked as if he had just been
all but choked, and had that moment come to, "I have brought you as the
compliments of the season--I have brought you, Mum, a bottle of sherry
wine--and I have brought you, Mum, a bottle of port wine."

Every Christmas Day he presented himself, as a profound novelty, with
exactly the same words, and carrying the two bottles like dumb-bells.
Every Christmas Day, Mrs. Joe replied, as she now replied, "O, Un--cle
Pum-ble--chook! This is kind!" Every Christmas Day, he retorted, as
he now retorted, "It's no more than your merits. And now are you all
bobbish, and how's Sixpennorth of halfpence?" meaning me.

We dined on these occasions in the kitchen, and adjourned, for the nuts
and oranges and apples to the parlor; which was a change very like
Joe's change from his working-clothes to his Sunday dress. My sister was
uncommonly lively on the present occasion, and indeed was generally more
gracious in the society of Mrs. Hubble than in other company. I remember
Mrs. Hubble as a little curly sharp-edged person in sky-blue, who held a
conventionally juvenile position, because she had married Mr. Hubble,--I
don't know at what remote period,--when she was much younger than he. I
remember Mr Hubble as a tough, high-shouldered, stooping old man, of a
sawdusty fragrance, with his legs extraordinarily wide apart: so that in
my short days I always saw some miles of open country between them when
I met him coming up the lane.

Among this good company I should have felt myself, even if I hadn't
robbed the pantry, in a false position. Not because I was squeezed in
at an acute angle of the tablecloth, with the table in my chest, and the
Pumblechookian elbow in my eye, nor because I was not allowed to speak
(I didn't want to speak), nor because I was regaled with the scaly tips
of the drumsticks of the fowls, and with those obscure corners of pork
of which the pig, when living, had had the least reason to be vain. No;
I should not have minded that, if they would only have left me alone.
But they wouldn't leave me alone. They seemed to think the opportunity
lost, if they failed to point the conversation at me, every now and
then, and stick the point into me. I might have been an unfortunate
little bull in a Spanish arena, I got so smartingly touched up by these
moral goads.

It began the moment we sat down to dinner. Mr. Wopsle said grace with
theatrical declamation,--as it now appears to me, something like a
religious cross of the Ghost in Hamlet with Richard the Third,--and
ended with the very proper aspiration that we might be truly grateful.
Upon which my sister fixed me with her eye, and said, in a low
reproachful voice, "Do you hear that? Be grateful."

"Especially," said Mr. Pumblechook, "be grateful, boy, to them which
brought you up by hand."

Mrs. Hubble shook her head, and contemplating me with a mournful
presentiment that I should come to no good, asked, "Why is it that the
young are never grateful?" This moral mystery seemed too much for
the company until Mr. Hubble tersely solved it by saying, "Naterally
wicious." Everybody then murmured "True!" and looked at me in a
particularly unpleasant and personal manner.

Joe's station and influence were something feebler (if possible) when
there was company than when there was none. But he always aided and
comforted me when he could, in some way of his own, and he always did so
at dinner-time by giving me gravy, if there were any. There being plenty
of gravy to-day, Joe spooned into my plate, at this point, about half a
pint.

A little later on in the dinner, Mr. Wopsle reviewed the sermon with
some severity, and intimated--in the usual hypothetical case of the
Church being "thrown open"--what kind of sermon he would have given
them. After favoring them with some heads of that discourse, he remarked
that he considered the subject of the day's homily, ill chosen; which
was the less excusable, he added, when there were so many subjects
"going about."

"True again," said Uncle Pumblechook. "You've hit it, sir! Plenty of
subjects going about, for them that know how to put salt upon their
tails. That's what's wanted. A man needn't go far to find a subject,
if he's ready with his salt-box." Mr. Pumblechook added, after a short
interval of reflection, "Look at Pork alone. There's a subject! If you
want a subject, look at Pork!"

"True, sir. Many a moral for the young," returned Mr. Wopsle,--and I
knew he was going to lug me in, before he said it; "might be deduced
from that text."

("You listen to this," said my sister to me, in a severe parenthesis.)

Joe gave me some more gravy.

"Swine," pursued Mr. Wopsle, in his deepest voice, and pointing his fork
at my blushes, as if he were mentioning my Christian name,--"swine were
the companions of the prodigal. The gluttony of Swine is put before us,
as an example to the young." (I thought this pretty well in him who
had been praising up the pork for being so plump and juicy.) "What is
detestable in a pig is more detestable in a boy."

"Or girl," suggested Mr. Hubble.

"Of course, or girl, Mr. Hubble," assented Mr. Wopsle, rather irritably,
"but there is no girl present."

"Besides," said Mr. Pumblechook, turning sharp on me, "think what you've
got to be grateful for. If you'd been born a Squeaker--"

"He was, if ever a child was," said my sister, most emphatically.

Joe gave me some more gravy.

"Well, but I mean a four-footed Squeaker," said Mr. Pumblechook. "If you
had been born such, would you have been here now? Not you--"

"Unless in that form," said Mr. Wopsle, nodding towards the dish.

"But I don't mean in that form, sir," returned Mr. Pumblechook, who had
an objection to being interrupted; "I mean, enjoying himself with his
elders and betters, and improving himself with their conversation, and
rolling in the lap of luxury. Would he have been doing that? No, he
wouldn't. And what would have been your destination?" turning on me
again. "You would have been disposed of for so many shillings according
to the market price of the article, and Dunstable the butcher would have
come up to you as you lay in your straw, and he would have whipped you
under his left arm, and with his right he would have tucked up his frock
to get a penknife from out of his waistcoat-pocket, and he would have
shed your blood and had your life. No bringing up by hand then. Not a
bit of it!"

Joe offered me more gravy, which I was afraid to take.

"He was a world of trouble to you, ma'am," said Mrs. Hubble,
commiserating my sister.

"Trouble?" echoed my sister; "trouble?" and then entered on a fearful
catalogue of all the illnesses I had been guilty of, and all the acts
of sleeplessness I had committed, and all the high places I had tumbled
from, and all the low places I had tumbled into, and all the injuries I
had done myself, and all the times she had wished me in my grave, and I
had contumaciously refused to go there.

I think the Romans must have aggravated one another very much, with
their noses. Perhaps, they became the restless people they were, in
consequence. Anyhow, Mr. Wopsle's Roman nose so aggravated me, during
the recital of my misdemeanours, that I should have liked to pull it
until he howled. But, all I had endured up to this time was nothing in
comparison with the awful feelings that took possession of me when the
pause was broken which ensued upon my sister's recital, and in which
pause everybody had looked at me (as I felt painfully conscious) with
indignation and abhorrence.

"Yet," said Mr. Pumblechook, leading the company gently back to the
theme from which they had strayed, "Pork--regarded as biled--is rich,
too; ain't it?"

"Have a little brandy, uncle," said my sister.

O Heavens, it had come at last! He would find it was weak, he would say
it was weak, and I was lost! I held tight to the leg of the table under
the cloth, with both hands, and awaited my fate.

My sister went for the stone bottle, came back with the stone bottle,
and poured his brandy out: no one else taking any. The wretched man
trifled with his glass,--took it up, looked at it through the light,
put it down,--prolonged my misery. All this time Mrs. Joe and Joe were
briskly clearing the table for the pie and pudding.

I couldn't keep my eyes off him. Always holding tight by the leg of the
table with my hands and feet, I saw the miserable creature finger his
glass playfully, take it up, smile, throw his head back, and drink
the brandy off. Instantly afterwards, the company were seized with
unspeakable consternation, owing to his springing to his feet, turning
round several times in an appalling spasmodic whooping-cough dance,
and rushing out at the door; he then became visible through the window,
violently plunging and expectorating, making the most hideous faces, and
apparently out of his mind.

I held on tight, while Mrs. Joe and Joe ran to him. I didn't know how
I had done it, but I had no doubt I had murdered him somehow. In my
dreadful situation, it was a relief when he was brought back, and
surveying the company all round as if they had disagreed with him, sank
down into his chair with the one significant gasp, "Tar!"

I had filled up the bottle from the tar-water jug. I knew he would be
worse by and by. I moved the table, like a Medium of the present day, by
the vigor of my unseen hold upon it.

"Tar!" cried my sister, in amazement. "Why, how ever could Tar come
there?"

But, Uncle Pumblechook, who was omnipotent in that kitchen, wouldn't
hear the word, wouldn't hear of the subject, imperiously waved it all
away with his hand, and asked for hot gin and water. My sister, who had
begun to be alarmingly meditative, had to employ herself actively in
getting the gin the hot water, the sugar, and the lemon-peel, and mixing
them. For the time being at least, I was saved. I still held on to the
leg of the table, but clutched it now with the fervor of gratitude.

By degrees, I became calm enough to release my grasp and partake of
pudding. Mr. Pumblechook partook of pudding. All partook of pudding.
The course terminated, and Mr. Pumblechook had begun to beam under the
genial influence of gin and water. I began to think I should get over
the day, when my sister said to Joe, "Clean plates,--cold."

I clutched the leg of the table again immediately, and pressed it to my
bosom as if it had been the companion of my youth and friend of my soul.
I foresaw what was coming, and I felt that this time I really was gone.

"You must taste," said my sister, addressing the guests with her best
grace--"you must taste, to finish with, such a delightful and delicious
present of Uncle Pumblechook's!"

Must they! Let them not hope to taste it!

"You must know," said my sister, rising, "it's a pie; a savory pork
pie."

The company murmured their compliments. Uncle Pumblechook, sensible of
having deserved well of his fellow-creatures, said,--quite vivaciously,
all things considered,--"Well, Mrs. Joe, we'll do our best endeavors;
let us have a cut at this same pie."

My sister went out to get it. I heard her steps proceed to the pantry. I
saw Mr. Pumblechook balance his knife. I saw reawakening appetite in the
Roman nostrils of Mr. Wopsle. I heard Mr. Hubble remark that "a bit of
savory pork pie would lay atop of anything you could mention, and do
no harm," and I heard Joe say, "You shall have some, Pip." I have never
been absolutely certain whether I uttered a shrill yell of terror,
merely in spirit, or in the bodily hearing of the company. I felt that I
could bear no more, and that I must run away. I released the leg of the
table, and ran for my life.

But I ran no farther than the house door, for there I ran head-foremost
into a party of soldiers with their muskets, one of whom held out a pair
of handcuffs to me, saying, "Here you are, look sharp, come on!"


Chapter V

The apparition of a file of soldiers ringing down the but-ends of their
loaded muskets on our door-step, caused the dinner-party to rise
from table in confusion, and caused Mrs. Joe re-entering the kitchen
empty-handed, to stop short and stare, in her wondering lament of
"Gracious goodness gracious me, what's gone--with the--pie!"

The sergeant and I were in the kitchen when Mrs. Joe stood staring;
at which crisis I partially recovered the use of my senses. It was
the sergeant who had spoken to me, and he was now looking round at the
company, with his handcuffs invitingly extended towards them in his
right hand, and his left on my shoulder.

"Excuse me, ladies and gentleman," said the sergeant, "but as I have
mentioned at the door to this smart young shaver," (which he hadn't), "I
am on a chase in the name of the king, and I want the blacksmith."

"And pray what might you want with him?" retorted my sister, quick to
resent his being wanted at all.

"Missis," returned the gallant sergeant, "speaking for myself, I should
reply, the honor and pleasure of his fine wife's acquaintance; speaking
for the king, I answer, a little job done."

This was received as rather neat in the sergeant; insomuch that Mr.
Pumblechook cried audibly, "Good again!"

"You see, blacksmith," said the sergeant, who had by this time picked
out Joe with his eye, "we have had an accident with these, and I find
the lock of one of 'em goes wrong, and the coupling don't act pretty.
As they are wanted for immediate service, will you throw your eye over
them?"

Joe threw his eye over them, and pronounced that the job would
necessitate the lighting of his forge fire, and would take nearer
two hours than one, "Will it? Then will you set about it at once,
blacksmith?" said the off-hand sergeant, "as it's on his Majesty's
service. And if my men can bear a hand anywhere, they'll make themselves
useful." With that, he called to his men, who came trooping into the
kitchen one after another, and piled their arms in a corner. And then
they stood about, as soldiers do; now, with their hands loosely clasped
before them; now, resting a knee or a shoulder; now, easing a belt or a
pouch; now, opening the door to spit stiffly over their high stocks, out
into the yard.

All these things I saw without then knowing that I saw them, for I
was in an agony of apprehension. But beginning to perceive that the
handcuffs were not for me, and that the military had so far got the
better of the pie as to put it in the background, I collected a little
more of my scattered wits.

"Would you give me the time?" said the sergeant, addressing himself to
Mr. Pumblechook, as to a man whose appreciative powers justified the
inference that he was equal to the time.

"It's just gone half past two."

"That's not so bad," said the sergeant, reflecting; "even if I was
forced to halt here nigh two hours, that'll do. How far might you call
yourselves from the marshes, hereabouts? Not above a mile, I reckon?"

"Just a mile," said Mrs. Joe.

"That'll do. We begin to close in upon 'em about dusk. A little before
dusk, my orders are. That'll do."

"Convicts, sergeant?" asked Mr. Wopsle, in a matter-of-course way.

"Ay!" returned the sergeant, "two. They're pretty well known to be out
on the marshes still, and they won't try to get clear of 'em before
dusk. Anybody here seen anything of any such game?"

Everybody, myself excepted, said no, with confidence. Nobody thought of
me.

"Well!" said the sergeant, "they'll find themselves trapped in a circle,
I expect, sooner than they count on. Now, blacksmith! If you're ready,
his Majesty the King is."

Joe had got his coat and waistcoat and cravat off, and his leather apron
on, and passed into the forge. One of the soldiers opened its wooden
windows, another lighted the fire, another turned to at the bellows, the
rest stood round the blaze, which was soon roaring. Then Joe began to
hammer and clink, hammer and clink, and we all looked on.

The interest of the impending pursuit not only absorbed the general
attention, but even made my sister liberal. She drew a pitcher of beer
from the cask for the soldiers, and invited the sergeant to take a glass
of brandy. But Mr. Pumblechook said, sharply, "Give him wine, Mum. I'll
engage there's no Tar in that:" so, the sergeant thanked him and said
that as he preferred his drink without tar, he would take wine, if it
was equally convenient. When it was given him, he drank his Majesty's
health and compliments of the season, and took it all at a mouthful and
smacked his lips.

"Good stuff, eh, sergeant?" said Mr. Pumblechook.

"I'll tell you something," returned the sergeant; "I suspect that
stuff's of your providing."

Mr. Pumblechook, with a fat sort of laugh, said, "Ay, ay? Why?"

"Because," returned the sergeant, clapping him on the shoulder, "you're
a man that knows what's what."

"D'ye think so?" said Mr. Pumblechook, with his former laugh. "Have
another glass!"

"With you. Hob and nob," returned the sergeant. "The top of mine to the
foot of yours,--the foot of yours to the top of mine,--Ring once, ring
twice,--the best tune on the Musical Glasses! Your health. May you live
a thousand years, and never be a worse judge of the right sort than you
are at the present moment of your life!"

The sergeant tossed off his glass again and seemed quite ready for
another glass. I noticed that Mr. Pumblechook in his hospitality
appeared to forget that he had made a present of the wine, but took the
bottle from Mrs. Joe and had all the credit of handing it about in a
gush of joviality. Even I got some. And he was so very free of the wine
that he even called for the other bottle, and handed that about with the
same liberality, when the first was gone.

As I watched them while they all stood clustering about the forge,
enjoying themselves so much, I thought what terrible good sauce for
a dinner my fugitive friend on the marshes was. They had not enjoyed
themselves a quarter so much, before the entertainment was brightened
with the excitement he furnished. And now, when they were all in lively
anticipation of "the two villains" being taken, and when the bellows
seemed to roar for the fugitives, the fire to flare for them, the smoke
to hurry away in pursuit of them, Joe to hammer and clink for them,
and all the murky shadows on the wall to shake at them in menace as the
blaze rose and sank, and the red-hot sparks dropped and died, the pale
afternoon outside almost seemed in my pitying young fancy to have turned
pale on their account, poor wretches.

At last, Joe's job was done, and the ringing and roaring stopped. As Joe
got on his coat, he mustered courage to propose that some of us should
go down with the soldiers and see what came of the hunt. Mr. Pumblechook
and Mr. Hubble declined, on the plea of a pipe and ladies' society; but
Mr. Wopsle said he would go, if Joe would. Joe said he was agreeable,
and would take me, if Mrs. Joe approved. We never should have got leave
to go, I am sure, but for Mrs. Joe's curiosity to know all about it and
how it ended. As it was, she merely stipulated, "If you bring the boy
back with his head blown to bits by a musket, don't look to me to put it
together again."

The sergeant took a polite leave of the ladies, and parted from Mr.
Pumblechook as from a comrade; though I doubt if he were quite as fully
sensible of that gentleman's merits under arid conditions, as when
something moist was going. His men resumed their muskets and fell in.
Mr. Wopsle, Joe, and I, received strict charge to keep in the rear, and
to speak no word after we reached the marshes. When we were all out in
the raw air and were steadily moving towards our business, I treasonably
whispered to Joe, "I hope, Joe, we shan't find them." and Joe whispered
to me, "I'd give a shilling if they had cut and run, Pip."

We were joined by no stragglers from the village, for the weather was
cold and threatening, the way dreary, the footing bad, darkness coming
on, and the people had good fires in-doors and were keeping the day. A
few faces hurried to glowing windows and looked after us, but none came
out. We passed the finger-post, and held straight on to the churchyard.
There we were stopped a few minutes by a signal from the sergeant's
hand, while two or three of his men dispersed themselves among the
graves, and also examined the porch. They came in again without finding
anything, and then we struck out on the open marshes, through the gate
at the side of the churchyard. A bitter sleet came rattling against us
here on the east wind, and Joe took me on his back.

Now that we were out upon the dismal wilderness where they little
thought I had been within eight or nine hours and had seen both men
hiding, I considered for the first time, with great dread, if we should
come upon them, would my particular convict suppose that it was I who
had brought the soldiers there? He had asked me if I was a deceiving
imp, and he had said I should be a fierce young hound if I joined the
hunt against him. Would he believe that I was both imp and hound in
treacherous earnest, and had betrayed him?

It was of no use asking myself this question now. There I was, on Joe's
back, and there was Joe beneath me, charging at the ditches like a
hunter, and stimulating Mr. Wopsle not to tumble on his Roman nose, and
to keep up with us. The soldiers were in front of us, extending into a
pretty wide line with an interval between man and man. We were taking
the course I had begun with, and from which I had diverged in the mist.
Either the mist was not out again yet, or the wind had dispelled it.
Under the low red glare of sunset, the beacon, and the gibbet, and the
mound of the Battery, and the opposite shore of the river, were plain,
though all of a watery lead color.

With my heart thumping like a blacksmith at Joe's broad shoulder, I
looked all about for any sign of the convicts. I could see none, I could
hear none. Mr. Wopsle had greatly alarmed me more than once, by his
blowing and hard breathing; but I knew the sounds by this time, and
could dissociate them from the object of pursuit. I got a dreadful
start, when I thought I heard the file still going; but it was only a
sheep-bell. The sheep stopped in their eating and looked timidly at
us; and the cattle, their heads turned from the wind and sleet, stared
angrily as if they held us responsible for both annoyances; but, except
these things, and the shudder of the dying day in every blade of grass,
there was no break in the bleak stillness of the marshes.

The soldiers were moving on in the direction of the old Battery, and we
were moving on a little way behind them, when, all of a sudden, we all
stopped. For there had reached us on the wings of the wind and rain, a
long shout. It was repeated. It was at a distance towards the east, but
it was long and loud. Nay, there seemed to be two or more shouts raised
together,--if one might judge from a confusion in the sound.

To this effect the sergeant and the nearest men were speaking under
their breath, when Joe and I came up. After another moment's listening,
Joe (who was a good judge) agreed, and Mr. Wopsle (who was a bad judge)
agreed. The sergeant, a decisive man, ordered that the sound should not
be answered, but that the course should be changed, and that his men
should make towards it "at the double." So we slanted to the right
(where the East was), and Joe pounded away so wonderfully, that I had to
hold on tight to keep my seat.

It was a run indeed now, and what Joe called, in the only two words he
spoke all the time, "a Winder." Down banks and up banks, and over gates,
and splashing into dikes, and breaking among coarse rushes: no man cared
where he went. As we came nearer to the shouting, it became more and
more apparent that it was made by more than one voice. Sometimes, it
seemed to stop altogether, and then the soldiers stopped. When it broke
out again, the soldiers made for it at a greater rate than ever, and we
after them. After a while, we had so run it down, that we could hear one
voice calling "Murder!" and another voice, "Convicts! Runaways! Guard!
This way for the runaway convicts!" Then both voices would seem to be
stifled in a struggle, and then would break out again. And when it had
come to this, the soldiers ran like deer, and Joe too.

The sergeant ran in first, when we had run the noise quite down, and two
of his men ran in close upon him. Their pieces were cocked and levelled
when we all ran in.

"Here are both men!" panted the sergeant, struggling at the bottom of a
ditch. "Surrender, you two! and confound you for two wild beasts! Come
asunder!"

Water was splashing, and mud was flying, and oaths were being sworn, and
blows were being struck, when some more men went down into the ditch to
help the sergeant, and dragged out, separately, my convict and the other
one. Both were bleeding and panting and execrating and struggling; but
of course I knew them both directly.

"Mind!" said my convict, wiping blood from his face with his ragged
sleeves, and shaking torn hair from his fingers: "I took him! I give him
up to you! Mind that!"

"It's not much to be particular about," said the sergeant; "it'll do you
small good, my man, being in the same plight yourself. Handcuffs there!"

"I don't expect it to do me any good. I don't want it to do me more good
than it does now," said my convict, with a greedy laugh. "I took him. He
knows it. That's enough for me."

The other convict was livid to look at, and, in addition to the old
bruised left side of his face, seemed to be bruised and torn all over.
He could not so much as get his breath to speak, until they were both
separately handcuffed, but leaned upon a soldier to keep himself from
falling.

"Take notice, guard,--he tried to murder me," were his first words.

"Tried to murder him?" said my convict, disdainfully. "Try, and not
do it? I took him, and giv' him up; that's what I done. I not only
prevented him getting off the marshes, but I dragged him here,--dragged
him this far on his way back. He's a gentleman, if you please, this
villain. Now, the Hulks has got its gentleman again, through me. Murder
him? Worth my while, too, to murder him, when I could do worse and drag
him back!"

The other one still gasped, "He tried--he tried-to--murder me.
Bear--bear witness."

"Lookee here!" said my convict to the sergeant. "Single-handed I got
clear of the prison-ship; I made a dash and I done it. I could ha' got
clear of these death-cold flats likewise--look at my leg: you won't find
much iron on it--if I hadn't made the discovery that he was here. Let
him go free? Let him profit by the means as I found out? Let him make a
tool of me afresh and again? Once more? No, no, no. If I had died at
the bottom there," and he made an emphatic swing at the ditch with his
manacled hands, "I'd have held to him with that grip, that you should
have been safe to find him in my hold."

The other fugitive, who was evidently in extreme horror of his
companion, repeated, "He tried to murder me. I should have been a dead
man if you had not come up."

"He lies!" said my convict, with fierce energy. "He's a liar born, and
he'll die a liar. Look at his face; ain't it written there? Let him turn
those eyes of his on me. I defy him to do it."

The other, with an effort at a scornful smile, which could not, however,
collect the nervous working of his mouth into any set expression, looked
at the soldiers, and looked about at the marshes and at the sky, but
certainly did not look at the speaker.

"Do you see him?" pursued my convict. "Do you see what a villain he is?
Do you see those grovelling and wandering eyes? That's how he looked
when we were tried together. He never looked at me."

The other, always working and working his dry lips and turning his eyes
restlessly about him far and near, did at last turn them for a moment on
the speaker, with the words, "You are not much to look at," and with
a half-taunting glance at the bound hands. At that point, my convict
became so frantically exasperated, that he would have rushed upon him
but for the interposition of the soldiers. "Didn't I tell you," said the
other convict then, "that he would murder me, if he could?" And any one
could see that he shook with fear, and that there broke out upon his
lips curious white flakes, like thin snow.

"Enough of this parley," said the sergeant. "Light those torches."

As one of the soldiers, who carried a basket in lieu of a gun, went down
on his knee to open it, my convict looked round him for the first time,
and saw me. I had alighted from Joe's back on the brink of the ditch
when we came up, and had not moved since. I looked at him eagerly when
he looked at me, and slightly moved my hands and shook my head. I had
been waiting for him to see me that I might try to assure him of my
innocence. It was not at all expressed to me that he even comprehended
my intention, for he gave me a look that I did not understand, and it
all passed in a moment. But if he had looked at me for an hour or for
a day, I could not have remembered his face ever afterwards, as having
been more attentive.

The soldier with the basket soon got a light, and lighted three or four
torches, and took one himself and distributed the others. It had been
almost dark before, but now it seemed quite dark, and soon afterwards
very dark. Before we departed from that spot, four soldiers standing in
a ring, fired twice into the air. Presently we saw other torches kindled
at some distance behind us, and others on the marshes on the opposite
bank of the river. "All right," said the sergeant. "March."

We had not gone far when three cannon were fired ahead of us with a
sound that seemed to burst something inside my ear. "You are expected
on board," said the sergeant to my convict; "they know you are coming.
Don't straggle, my man. Close up here."

The two were kept apart, and each walked surrounded by a separate guard.
I had hold of Joe's hand now, and Joe carried one of the torches. Mr.
Wopsle had been for going back, but Joe was resolved to see it out, so
we went on with the party. There was a reasonably good path now, mostly
on the edge of the river, with a divergence here and there where a dike
came, with a miniature windmill on it and a muddy sluice-gate. When
I looked round, I could see the other lights coming in after us. The
torches we carried dropped great blotches of fire upon the track, and
I could see those, too, lying smoking and flaring. I could see nothing
else but black darkness. Our lights warmed the air about us with their
pitchy blaze, and the two prisoners seemed rather to like that, as they
limped along in the midst of the muskets. We could not go fast, because
of their lameness; and they were so spent, that two or three times we
had to halt while they rested.

After an hour or so of this travelling, we came to a rough wooden hut
and a landing-place. There was a guard in the hut, and they challenged,
and the sergeant answered. Then, we went into the hut, where there was
a smell of tobacco and whitewash, and a bright fire, and a lamp, and
a stand of muskets, and a drum, and a low wooden bedstead, like an
overgrown mangle without the machinery, capable of holding about a dozen
soldiers all at once. Three or four soldiers who lay upon it in their
great-coats were not much interested in us, but just lifted their heads
and took a sleepy stare, and then lay down again. The sergeant made some
kind of report, and some entry in a book, and then the convict whom I
call the other convict was drafted off with his guard, to go on board
first.

My convict never looked at me, except that once. While we stood in the
hut, he stood before the fire looking thoughtfully at it, or putting up
his feet by turns upon the hob, and looking thoughtfully at them as if
he pitied them for their recent adventures. Suddenly, he turned to the
sergeant, and remarked,--

"I wish to say something respecting this escape. It may prevent some
persons laying under suspicion alonger me."

"You can say what you like," returned the sergeant, standing coolly
looking at him with his arms folded, "but you have no call to say it
here. You'll have opportunity enough to say about it, and hear about it,
before it's done with, you know."

"I know, but this is another pint, a separate matter. A man can't
starve; at least I can't. I took some wittles, up at the willage over
yonder,--where the church stands a'most out on the marshes."

"You mean stole," said the sergeant.

"And I'll tell you where from. From the blacksmith's."

"Halloa!" said the sergeant, staring at Joe.

"Halloa, Pip!" said Joe, staring at me.

"It was some broken wittles--that's what it was--and a dram of liquor,
and a pie."

"Have you happened to miss such an article as a pie, blacksmith?" asked
the sergeant, confidentially.

"My wife did, at the very moment when you came in. Don't you know, Pip?"

"So," said my convict, turning his eyes on Joe in a moody manner, and
without the least glance at me,--"so you're the blacksmith, are you?
Than I'm sorry to say, I've eat your pie."

"God knows you're welcome to it,--so far as it was ever mine," returned
Joe, with a saving remembrance of Mrs. Joe. "We don't know what you have
done, but we wouldn't have you starved to death for it, poor miserable
fellow-creatur.--Would us, Pip?"

The something that I had noticed before, clicked in the man's throat
again, and he turned his back. The boat had returned, and his guard were
ready, so we followed him to the landing-place made of rough stakes
and stones, and saw him put into the boat, which was rowed by a crew of
convicts like himself. No one seemed surprised to see him, or interested
in seeing him, or glad to see him, or sorry to see him, or spoke a word,
except that somebody in the boat growled as if to dogs, "Give way,
you!" which was the signal for the dip of the oars. By the light of the
torches, we saw the black Hulk lying out a little way from the mud of
the shore, like a wicked Noah's ark. Cribbed and barred and moored by
massive rusty chains, the prison-ship seemed in my young eyes to be
ironed like the prisoners. We saw the boat go alongside, and we saw
him taken up the side and disappear. Then, the ends of the torches were
flung hissing into the water, and went out, as if it were all over with
him.


Chapter VI

My state of mind regarding the pilfering from which I had been so
unexpectedly exonerated did not impel me to frank disclosure; but I hope
it had some dregs of good at the bottom of it.

I do not recall that I felt any tenderness of conscience in reference
to Mrs. Joe, when the fear of being found out was lifted off me. But
I loved Joe,--perhaps for no better reason in those early days than
because the dear fellow let me love him,--and, as to him, my inner self
was not so easily composed. It was much upon my mind (particularly when
I first saw him looking about for his file) that I ought to tell Joe the
whole truth. Yet I did not, and for the reason that I mistrusted that
if I did, he would think me worse than I was. The fear of losing Joe's
confidence, and of thenceforth sitting in the chimney corner at night
staring drearily at my forever lost companion and friend, tied up my
tongue. I morbidly represented to myself that if Joe knew it, I never
afterwards could see him at the fireside feeling his fair whisker,
without thinking that he was meditating on it. That, if Joe knew it, I
never afterwards could see him glance, however casually, at yesterday's
meat or pudding when it came on to-day's table, without thinking that he
was debating whether I had been in the pantry. That, if Joe knew it, and
at any subsequent period of our joint domestic life remarked that his
beer was flat or thick, the conviction that he suspected Tar in it,
would bring a rush of blood to my face. In a word, I was too cowardly
to do what I knew to be right, as I had been too cowardly to avoid doing
what I knew to be wrong. I had had no intercourse with the world at
that time, and I imitated none of its many inhabitants who act in this
manner. Quite an untaught genius, I made the discovery of the line of
action for myself.

As I was sleepy before we were far away from the prison-ship, Joe took
me on his back again and carried me home. He must have had a tiresome
journey of it, for Mr. Wopsle, being knocked up, was in such a very bad
temper that if the Church had been thrown open, he would probably have
excommunicated the whole expedition, beginning with Joe and myself. In
his lay capacity, he persisted in sitting down in the damp to such
an insane extent, that when his coat was taken off to be dried at the
kitchen fire, the circumstantial evidence on his trousers would have
hanged him, if it had been a capital offence.

By that time, I was staggering on the kitchen floor like a little
drunkard, through having been newly set upon my feet, and through having
been fast asleep, and through waking in the heat and lights and noise of
tongues. As I came to myself (with the aid of a heavy thump between the
shoulders, and the restorative exclamation "Yah! Was there ever such
a boy as this!" from my sister,) I found Joe telling them about the
convict's confession, and all the visitors suggesting different ways
by which he had got into the pantry. Mr. Pumblechook made out, after
carefully surveying the premises, that he had first got upon the roof of
the forge, and had then got upon the roof of the house, and had then let
himself down the kitchen chimney by a rope made of his bedding cut
into strips; and as Mr. Pumblechook was very positive and drove his
own chaise-cart--over Everybody--it was agreed that it must be so. Mr.
Wopsle, indeed, wildly cried out, "No!" with the feeble malice of a
tired man; but, as he had no theory, and no coat on, he was unanimously
set at naught,--not to mention his smoking hard behind, as he stood
with his back to the kitchen fire to draw the damp out: which was not
calculated to inspire confidence.

This was all I heard that night before my sister clutched me, as a
slumberous offence to the company's eyesight, and assisted me up to bed
with such a strong hand that I seemed to have fifty boots on, and to be
dangling them all against the edges of the stairs. My state of mind, as
I have described it, began before I was up in the morning, and lasted
long after the subject had died out, and had ceased to be mentioned
saving on exceptional occasions.


Chapter VII

At the time when I stood in the churchyard reading the family
tombstones, I had just enough learning to be able to spell them out. My
construction even of their simple meaning was not very correct, for I
read "wife of the Above" as a complimentary reference to my father's
exaltation to a better world; and if any one of my deceased relations
had been referred to as "Below," I have no doubt I should have formed
the worst opinions of that member of the family. Neither were my notions
of the theological positions to which my Catechism bound me, at
all accurate; for, I have a lively remembrance that I supposed my
declaration that I was to "walk in the same all the days of my life,"
laid me under an obligation always to go through the village from our
house in one particular direction, and never to vary it by turning down
by the wheelwright's or up by the mill.

When I was old enough, I was to be apprenticed to Joe, and until I could
assume that dignity I was not to be what Mrs. Joe called "Pompeyed," or
(as I render it) pampered. Therefore, I was not only odd-boy about the
forge, but if any neighbor happened to want an extra boy to frighten
birds, or pick up stones, or do any such job, I was favored with the
employment. In order, however, that our superior position might not be
compromised thereby, a money-box was kept on the kitchen mantel-shelf,
in to which it was publicly made known that all my earnings were
dropped. I have an impression that they were to be contributed
eventually towards the liquidation of the National Debt, but I know I
had no hope of any personal participation in the treasure.

Mr. Wopsle's great-aunt kept an evening school in the village; that is
to say, she was a ridiculous old woman of limited means and unlimited
infirmity, who used to go to sleep from six to seven every evening, in
the society of youth who paid two pence per week each, for the improving
opportunity of seeing her do it. She rented a small cottage, and Mr.
Wopsle had the room up stairs, where we students used to overhear him
reading aloud in a most dignified and terrific manner, and occasionally
bumping on the ceiling. There was a fiction that Mr. Wopsle "examined"
the scholars once a quarter. What he did on those occasions was to turn
up his cuffs, stick up his hair, and give us Mark Antony's oration over
the body of Caesar. This was always followed by Collins's Ode on
the Passions, wherein I particularly venerated Mr. Wopsle as Revenge
throwing his blood-stained sword in thunder down, and taking the
War-denouncing trumpet with a withering look. It was not with me then,
as it was in later life, when I fell into the society of the Passions,
and compared them with Collins and Wopsle, rather to the disadvantage of
both gentlemen.

Mr. Wopsle's great-aunt, besides keeping this Educational Institution,
kept in the same room--a little general shop. She had no idea what stock
she had, or what the price of anything in it was; but there was a little
greasy memorandum-book kept in a drawer, which served as a Catalogue
of Prices, and by this oracle Biddy arranged all the shop transaction.
Biddy was Mr. Wopsle's great-aunt's granddaughter; I confess myself
quiet unequal to the working out of the problem, what relation she was
to Mr. Wopsle. She was an orphan like myself; like me, too, had been
brought up by hand. She was most noticeable, I thought, in respect of
her extremities; for, her hair always wanted brushing, her hands always
wanted washing, and her shoes always wanted mending and pulling up at
heel. This description must be received with a week-day limitation. On
Sundays, she went to church elaborated.

Much of my unassisted self, and more by the help of Biddy than of Mr.
Wopsle's great-aunt, I struggled through the alphabet as if it had been
a bramble-bush; getting considerably worried and scratched by every
letter. After that I fell among those thieves, the nine figures, who
seemed every evening to do something new to disguise themselves and
baffle recognition. But, at last I began, in a purblind groping way, to
read, write, and cipher, on the very smallest scale.

One night I was sitting in the chimney corner with my slate, expending
great efforts on the production of a letter to Joe. I think it must have
been a full year after our hunt upon the marshes, for it was a long
time after, and it was winter and a hard frost. With an alphabet on the
hearth at my feet for reference, I contrived in an hour or two to print
and smear this epistle:--

"MI DEER JO i OPE U R KR WITE WELL i OPE i SHAL SON B HABELL 4 2 TEEDGE
U JO AN THEN WE SHORL B SO GLODD AN WEN i M PRENGTD 2 U JO WOT LARX AN
BLEVE ME INF XN PIP."

There was no indispensable necessity for my communicating with Joe by
letter, inasmuch as he sat beside me and we were alone. But I delivered
this written communication (slate and all) with my own hand, and Joe
received it as a miracle of erudition.

"I say, Pip, old chap!" cried Joe, opening his blue eyes wide, "what a
scholar you are! An't you?"

"I should like to be," said I, glancing at the slate as he held it; with
a misgiving that the writing was rather hilly.

"Why, here's a J," said Joe, "and a O equal to anythink! Here's a J and
a O, Pip, and a J-O, Joe."

I had never heard Joe read aloud to any greater extent than this
monosyllable, and I had observed at church last Sunday, when I
accidentally held our Prayer-Book upside down, that it seemed to suit
his convenience quite as well as if it had been all right. Wishing to
embrace the present occasion of finding out whether in teaching Joe, I
should have to begin quite at the beginning, I said, "Ah! But read the
rest, Jo."

"The rest, eh, Pip?" said Joe, looking at it with a slow, searching eye,
"One, two, three. Why, here's three Js, and three Os, and three J-O,
Joes in it, Pip!"

I leaned over Joe, and, with the aid of my forefinger read him the whole
letter.

"Astonishing!" said Joe, when I had finished. "You ARE a scholar."

"How do you spell Gargery, Joe?" I asked him, with a modest patronage.

"I don't spell it at all," said Joe.

"But supposing you did?"

"It can't be supposed," said Joe. "Tho' I'm uncommon fond of reading,
too."

"Are you, Joe?"

"On-common. Give me," said Joe, "a good book, or a good newspaper, and
sit me down afore a good fire, and I ask no better. Lord!" he continued,
after rubbing his knees a little, "when you do come to a J and a O, and
says you, 'Here, at last, is a J-O, Joe,' how interesting reading is!"

I derived from this, that Joe's education, like Steam, was yet in its
infancy. Pursuing the subject, I inquired,--

"Didn't you ever go to school, Joe, when you were as little as me?"

"No, Pip."

"Why didn't you ever go to school, Joe, when you were as little as me?"

"Well, Pip," said Joe, taking up the poker, and settling himself to
his usual occupation when he was thoughtful, of slowly raking the fire
between the lower bars; "I'll tell you. My father, Pip, he were given
to drink, and when he were overtook with drink, he hammered away at
my mother, most onmerciful. It were a'most the only hammering he did,
indeed, 'xcepting at myself. And he hammered at me with a wigor only
to be equalled by the wigor with which he didn't hammer at his
anwil.--You're a listening and understanding, Pip?"

"Yes, Joe."

"'Consequence, my mother and me we ran away from my father several
times; and then my mother she'd go out to work, and she'd say, "Joe,"
she'd say, "now, please God, you shall have some schooling, child," and
she'd put me to school. But my father were that good in his hart that
he couldn't abear to be without us. So, he'd come with a most tremenjous
crowd and make such a row at the doors of the houses where we was, that
they used to be obligated to have no more to do with us and to give us
up to him. And then he took us home and hammered us. Which, you see,
Pip," said Joe, pausing in his meditative raking of the fire, and
looking at me, "were a drawback on my learning."

"Certainly, poor Joe!"

"Though mind you, Pip," said Joe, with a judicial touch or two of the
poker on the top bar, "rendering unto all their doo, and maintaining
equal justice betwixt man and man, my father were that good in his hart,
don't you see?"

I didn't see; but I didn't say so.

"Well!" Joe pursued, "somebody must keep the pot a biling, Pip, or the
pot won't bile, don't you know?"

I saw that, and said so.

"'Consequence, my father didn't make objections to my going to work; so
I went to work at my present calling, which were his too, if he
would have followed it, and I worked tolerable hard, I assure you, Pip.
In time I were able to keep him, and I kep him till he went off in a
purple leptic fit. And it were my intentions to have had put upon his
tombstone that, Whatsume'er the failings on his part, Remember reader he
were that good in his heart."

Joe recited this couplet with such manifest pride and careful
perspicuity, that I asked him if he had made it himself.

"I made it," said Joe, "my own self. I made it in a moment. It was like
striking out a horseshoe complete, in a single blow. I never was so much
surprised in all my life,--couldn't credit my own ed,--to tell you the
truth, hardly believed it were my own ed. As I was saying, Pip, it were
my intentions to have had it cut over him; but poetry costs money, cut
it how you will, small or large, and it were not done. Not to mention
bearers, all the money that could be spared were wanted for my mother.
She were in poor elth, and quite broke. She weren't long of following,
poor soul, and her share of peace come round at last."

Joe's blue eyes turned a little watery; he rubbed first one of them, and
then the other, in a most uncongenial and uncomfortable manner, with the
round knob on the top of the poker.

"It were but lonesome then," said Joe, "living here alone, and I got
acquainted with your sister. Now, Pip,"--Joe looked firmly at me as
if he knew I was not going to agree with him;--"your sister is a fine
figure of a woman."

I could not help looking at the fire, in an obvious state of doubt.

"Whatever family opinions, or whatever the world's opinions, on that
subject may be, Pip, your sister is," Joe tapped the top bar with the
poker after every word following, "a-fine-figure--of--a--woman!"

I could think of nothing better to say than "I am glad you think so,
Joe."

"So am I," returned Joe, catching me up. "I am glad I think so, Pip. A
little redness or a little matter of Bone, here or there, what does it
signify to Me?"

I sagaciously observed, if it didn't signify to him, to whom did it
signify?

"Certainly!" assented Joe. "That's it. You're right, old chap! When I
got acquainted with your sister, it were the talk how she was bringing
you up by hand. Very kind of her too, all the folks said, and I said,
along with all the folks. As to you," Joe pursued with a countenance
expressive of seeing something very nasty indeed, "if you could have
been aware how small and flabby and mean you was, dear me, you'd have
formed the most contemptible opinion of yourself!"

Not exactly relishing this, I said, "Never mind me, Joe."

"But I did mind you, Pip," he returned with tender simplicity. "When
I offered to your sister to keep company, and to be asked in church at
such times as she was willing and ready to come to the forge, I said to
her, 'And bring the poor little child. God bless the poor little child,'
I said to your sister, 'there's room for him at the forge!'"

I broke out crying and begging pardon, and hugged Joe round the neck:
who dropped the poker to hug me, and to say, "Ever the best of friends;
an't us, Pip? Don't cry, old chap!"

When this little interruption was over, Joe resumed:--

"Well, you see, Pip, and here we are! That's about where it lights; here
we are! Now, when you take me in hand in my learning, Pip (and I tell
you beforehand I am awful dull, most awful dull), Mrs. Joe mustn't see
too much of what we're up to. It must be done, as I may say, on the sly.
And why on the sly? I'll tell you why, Pip."

He had taken up the poker again; without which, I doubt if he could have
proceeded in his demonstration.

"Your sister is given to government."

"Given to government, Joe?" I was startled, for I had some shadowy idea
(and I am afraid I must add, hope) that Joe had divorced her in a favor
of the Lords of the Admiralty, or Treasury.

"Given to government," said Joe. "Which I meantersay the government of
you and myself."

"Oh!"

"And she an't over partial to having scholars on the premises," Joe
continued, "and in partickler would not be over partial to my being a
scholar, for fear as I might rise. Like a sort of rebel, don't you see?"

I was going to retort with an inquiry, and had got as far as "Why--"
when Joe stopped me.

"Stay a bit. I know what you're a going to say, Pip; stay a bit! I don't
deny that your sister comes the Mo-gul over us, now and again. I don't
deny that she do throw us back-falls, and that she do drop down upon us
heavy. At such times as when your sister is on the Ram-page, Pip," Joe
sank his voice to a whisper and glanced at the door, "candor compels fur
to admit that she is a Buster."

Joe pronounced this word, as if it began with at least twelve capital
Bs.

"Why don't I rise? That were your observation when I broke it off, Pip?"

"Yes, Joe."

"Well," said Joe, passing the poker into his left hand, that he might
feel his whisker; and I had no hope of him whenever he took to that
placid occupation; "your sister's a master-mind. A master-mind."

"What's that?" I asked, in some hope of bringing him to a stand. But
Joe was readier with his definition than I had expected, and completely
stopped me by arguing circularly, and answering with a fixed look,
"Her."

"And I ain't a master-mind," Joe resumed, when he had unfixed his look,
and got back to his whisker. "And last of all, Pip,--and this I want to
say very serious to you, old chap,--I see so much in my poor mother,
of a woman drudging and slaving and breaking her honest hart and never
getting no peace in her mortal days, that I'm dead afeerd of going wrong
in the way of not doing what's right by a woman, and I'd fur rather
of the two go wrong the t'other way, and be a little ill-conwenienced
myself. I wish it was only me that got put out, Pip; I wish there warn't
no Tickler for you, old chap; I wish I could take it all on myself;
but this is the up-and-down-and-straight on it, Pip, and I hope you'll
overlook shortcomings."

Young as I was, I believe that I dated a new admiration of Joe from that
night. We were equals afterwards, as we had been before; but, afterwards
at quiet times when I sat looking at Joe and thinking about him, I had
a new sensation of feeling conscious that I was looking up to Joe in my
heart.

"However," said Joe, rising to replenish the fire; "here's the
Dutch-clock a working himself up to being equal to strike Eight of 'em,
and she's not come home yet! I hope Uncle Pumblechook's mare mayn't have
set a forefoot on a piece o' ice, and gone down."

Mrs. Joe made occasional trips with Uncle Pumblechook on market-days,
to assist him in buying such household stuffs and goods as required a
woman's judgment; Uncle Pumblechook being a bachelor and reposing no
confidences in his domestic servant. This was market-day, and Mrs. Joe
was out on one of these expeditions.

Joe made the fire and swept the hearth, and then we went to the door to
listen for the chaise-cart. It was a dry cold night, and the wind blew
keenly, and the frost was white and hard. A man would die to-night of
lying out on the marshes, I thought. And then I looked at the stars, and
considered how awful it would be for a man to turn his face up to them
as he froze to death, and see no help or pity in all the glittering
multitude.

"Here comes the mare," said Joe, "ringing like a peal of bells!"

The sound of her iron shoes upon the hard road was quite musical, as she
came along at a much brisker trot than usual. We got a chair out, ready
for Mrs. Joe's alighting, and stirred up the fire that they might see a
bright window, and took a final survey of the kitchen that nothing might
be out of its place. When we had completed these preparations, they
drove up, wrapped to the eyes. Mrs. Joe was soon landed, and Uncle
Pumblechook was soon down too, covering the mare with a cloth, and we
were soon all in the kitchen, carrying so much cold air in with us that
it seemed to drive all the heat out of the fire.

"Now," said Mrs. Joe, unwrapping herself with haste and excitement, and
throwing her bonnet back on her shoulders where it hung by the strings,
"if this boy ain't grateful this night, he never will be!"

I looked as grateful as any boy possibly could, who was wholly
uninformed why he ought to assume that expression.

"It's only to be hoped," said my sister, "that he won't be Pompeyed. But
I have my fears."

"She ain't in that line, Mum," said Mr. Pumblechook. "She knows better."

She? I looked at Joe, making the motion with my lips and eyebrows,
"She?" Joe looked at me, making the motion with his lips and eyebrows,
"She?" My sister catching him in the act, he drew the back of his hand
across his nose with his usual conciliatory air on such occasions, and
looked at her.

"Well?" said my sister, in her snappish way. "What are you staring at?
Is the house afire?"

"--Which some individual," Joe politely hinted, "mentioned--she."

"And she is a she, I suppose?" said my sister. "Unless you call Miss
Havisham a he. And I doubt if even you'll go so far as that."

"Miss Havisham, up town?" said Joe.

"Is there any Miss Havisham down town?" returned my sister.

"She wants this boy to go and play there. And of course he's going. And
he had better play there," said my sister, shaking her head at me as an
encouragement to be extremely light and sportive, "or I'll work him."

I had heard of Miss Havisham up town,--everybody for miles round had
heard of Miss Havisham up town,--as an immensely rich and grim lady who
lived in a large and dismal house barricaded against robbers, and who
led a life of seclusion.

"Well to be sure!" said Joe, astounded. "I wonder how she come to know
Pip!"

"Noodle!" cried my sister. "Who said she knew him?"

"--Which some individual," Joe again politely hinted, "mentioned that
she wanted him to go and play there."

"And couldn't she ask Uncle Pumblechook if he knew of a boy to go and
play there? Isn't it just barely possible that Uncle Pumblechook may be
a tenant of hers, and that he may sometimes--we won't say quarterly
or half-yearly, for that would be requiring too much of you--but
sometimes--go there to pay his rent? And couldn't she then ask Uncle
Pumblechook if he knew of a boy to go and play there? And couldn't Uncle
Pumblechook, being always considerate and thoughtful for us--though you
may not think it, Joseph," in a tone of the deepest reproach, as if
he were the most callous of nephews, "then mention this boy, standing
Prancing here"--which I solemnly declare I was not doing--"that I have
for ever been a willing slave to?"

"Good again!" cried Uncle Pumblechook. "Well put! Prettily pointed! Good
indeed! Now Joseph, you know the case."

"No, Joseph," said my sister, still in a reproachful manner, while Joe
apologetically drew the back of his hand across and across his nose,
"you do not yet--though you may not think it--know the case. You may
consider that you do, but you do not, Joseph. For you do not know that
Uncle Pumblechook, being sensible that for anything we can tell, this
boy's fortune may be made by his going to Miss Havisham's, has offered
to take him into town to-night in his own chaise-cart, and to keep
him to-night, and to take him with his own hands to Miss Havisham's
to-morrow morning. And Lor-a-mussy me!" cried my sister, casting off her
bonnet in sudden desperation, "here I stand talking to mere Mooncalfs,
with Uncle Pumblechook waiting, and the mare catching cold at the door,
and the boy grimed with crock and dirt from the hair of his head to the
sole of his foot!"

With that, she pounced upon me, like an eagle on a lamb, and my face was
squeezed into wooden bowls in sinks, and my head was put under taps of
water-butts, and I was soaped, and kneaded, and towelled, and thumped,
and harrowed, and rasped, until I really was quite beside myself. (I
may here remark that I suppose myself to be better acquainted than
any living authority, with the ridgy effect of a wedding-ring, passing
unsympathetically over the human countenance.)

When my ablutions were completed, I was put into clean linen of the
stiffest character, like a young penitent into sackcloth, and was
trussed up in my tightest and fearfullest suit. I was then delivered
over to Mr. Pumblechook, who formally received me as if he were the
Sheriff, and who let off upon me the speech that I knew he had been
dying to make all along: "Boy, be forever grateful to all friends, but
especially unto them which brought you up by hand!"

"Good-bye, Joe!"

"God bless you, Pip, old chap!"

I had never parted from him before, and what with my feelings and what
with soapsuds, I could at first see no stars from the chaise-cart.
But they twinkled out one by one, without throwing any light on the
questions why on earth I was going to play at Miss Havisham's, and what
on earth I was expected to play at.


Chapter VIII

Mr. Pumblechook's premises in the High Street of the market town,
were of a peppercorny and farinaceous character, as the premises of a
cornchandler and seedsman should be. It appeared to me that he must be a
very happy man indeed, to have so many little drawers in his shop; and
I wondered when I peeped into one or two on the lower tiers, and saw the
tied-up brown paper packets inside, whether the flower-seeds and bulbs
ever wanted of a fine day to break out of those jails, and bloom.

It was in the early morning after my arrival that I entertained this
speculation. On the previous night, I had been sent straight to bed in
an attic with a sloping roof, which was so low in the corner where the
bedstead was, that I calculated the tiles as being within a foot of my
eyebrows. In the same early morning, I discovered a singular affinity
between seeds and corduroys. Mr. Pumblechook wore corduroys, and so did
his shopman; and somehow, there was a general air and flavor about the
corduroys, so much in the nature of seeds, and a general air and flavor
about the seeds, so much in the nature of corduroys, that I hardly knew
which was which. The same opportunity served me for noticing that Mr.
Pumblechook appeared to conduct his business by looking across the
street at the saddler, who appeared to transact his business by keeping
his eye on the coachmaker, who appeared to get on in life by putting his
hands in his pockets and contemplating the baker, who in his turn folded
his arms and stared at the grocer, who stood at his door and yawned at
the chemist. The watchmaker, always poring over a little desk with
a magnifying-glass at his eye, and always inspected by a group of
smock-frocks poring over him through the glass of his shop-window,
seemed to be about the only person in the High Street whose trade
engaged his attention.

Mr. Pumblechook and I breakfasted at eight o'clock in the parlor behind
the shop, while the shopman took his mug of tea and hunch of bread
and butter on a sack of peas in the front premises. I considered Mr.
Pumblechook wretched company. Besides being possessed by my sister's
idea that a mortifying and penitential character ought to be imparted
to my diet,--besides giving me as much crumb as possible in combination
with as little butter, and putting such a quantity of warm water into
my milk that it would have been more candid to have left the milk out
altogether,--his conversation consisted of nothing but arithmetic. On
my politely bidding him Good morning, he said, pompously, "Seven times
nine, boy?" And how should I be able to answer, dodged in that way, in
a strange place, on an empty stomach! I was hungry, but before I had
swallowed a morsel, he began a running sum that lasted all through the
breakfast. "Seven?" "And four?" "And eight?" "And six?" "And two?" "And
ten?" And so on. And after each figure was disposed of, it was as much
as I could do to get a bite or a sup, before the next came; while he sat
at his ease guessing nothing, and eating bacon and hot roll, in (if I
may be allowed the expression) a gorging and gormandizing manner.

For such reasons, I was very glad when ten o'clock came and we started
for Miss Havisham's; though I was not at all at my ease regarding the
manner in which I should acquit myself under that lady's roof. Within
a quarter of an hour we came to Miss Havisham's house, which was of old
brick, and dismal, and had a great many iron bars to it. Some of the
windows had been walled up; of those that remained, all the lower were
rustily barred. There was a courtyard in front, and that was barred; so
we had to wait, after ringing the bell, until some one should come
to open it. While we waited at the gate, I peeped in (even then Mr.
Pumblechook said, "And fourteen?" but I pretended not to hear him), and
saw that at the side of the house there was a large brewery. No brewing
was going on in it, and none seemed to have gone on for a long long
time.

A window was raised, and a clear voice demanded "What name?" To which my
conductor replied, "Pumblechook." The voice returned, "Quite right," and
the window was shut again, and a young lady came across the court-yard,
with keys in her hand.

"This," said Mr. Pumblechook, "is Pip."

"This is Pip, is it?" returned the young lady, who was very pretty and
seemed very proud; "come in, Pip."

Mr. Pumblechook was coming in also, when she stopped him with the gate.

"Oh!" she said. "Did you wish to see Miss Havisham?"

"If Miss Havisham wished to see me," returned Mr. Pumblechook,
discomfited.

"Ah!" said the girl; "but you see she don't."

She said it so finally, and in such an undiscussible way, that Mr.
Pumblechook, though in a condition of ruffled dignity, could not
protest. But he eyed me severely,--as if I had done anything to
him!--and departed with the words reproachfully delivered: "Boy! Let
your behavior here be a credit unto them which brought you up by hand!"
I was not free from apprehension that he would come back to propound
through the gate, "And sixteen?" But he didn't.

My young conductress locked the gate, and we went across the courtyard.
It was paved and clean, but grass was growing in every crevice. The
brewery buildings had a little lane of communication with it, and the
wooden gates of that lane stood open, and all the brewery beyond stood
open, away to the high enclosing wall; and all was empty and disused.
The cold wind seemed to blow colder there than outside the gate; and
it made a shrill noise in howling in and out at the open sides of the
brewery, like the noise of wind in the rigging of a ship at sea.

She saw me looking at it, and she said, "You could drink without hurt
all the strong beer that's brewed there now, boy."

"I should think I could, miss," said I, in a shy way.

"Better not try to brew beer there now, or it would turn out sour, boy;
don't you think so?"

"It looks like it, miss."

"Not that anybody means to try," she added, "for that's all done with,
and the place will stand as idle as it is till it falls. As to strong
beer, there's enough of it in the cellars already, to drown the Manor
House."

"Is that the name of this house, miss?"

"One of its names, boy."

"It has more than one, then, miss?"

"One more. Its other name was Satis; which is Greek, or Latin, or
Hebrew, or all three--or all one to me--for enough."

"Enough House," said I; "that's a curious name, miss."

"Yes," she replied; "but it meant more than it said. It meant, when it
was given, that whoever had this house could want nothing else. They
must have been easily satisfied in those days, I should think. But don't
loiter, boy."

Though she called me "boy" so often, and with a carelessness that was
far from complimentary, she was of about my own age. She seemed much
older than I, of course, being a girl, and beautiful and self-possessed;
and she was as scornful of me as if she had been one-and-twenty, and a
queen.

We went into the house by a side door, the great front entrance had two
chains across it outside,--and the first thing I noticed was, that the
passages were all dark, and that she had left a candle burning there.
She took it up, and we went through more passages and up a staircase,
and still it was all dark, and only the candle lighted us.

At last we came to the door of a room, and she said, "Go in."

I answered, more in shyness than politeness, "After you, miss."

To this she returned: "Don't be ridiculous, boy; I am not going in." And
scornfully walked away, and--what was worse--took the candle with her.

This was very uncomfortable, and I was half afraid. However, the only
thing to be done being to knock at the door, I knocked, and was told
from within to enter. I entered, therefore, and found myself in a pretty
large room, well lighted with wax candles. No glimpse of daylight was to
be seen in it. It was a dressing-room, as I supposed from the furniture,
though much of it was of forms and uses then quite unknown to me. But
prominent in it was a draped table with a gilded looking-glass, and that
I made out at first sight to be a fine lady's dressing-table.

Whether I should have made out this object so soon if there had been no
fine lady sitting at it, I cannot say. In an arm-chair, with an
elbow resting on the table and her head leaning on that hand, sat the
strangest lady I have ever seen, or shall ever see.

She was dressed in rich materials,--satins, and lace, and silks,--all
of white. Her shoes were white. And she had a long white veil dependent
from her hair, and she had bridal flowers in her hair, but her hair was
white. Some bright jewels sparkled on her neck and on her hands, and
some other jewels lay sparkling on the table. Dresses, less splendid
than the dress she wore, and half-packed trunks, were scattered about.
She had not quite finished dressing, for she had but one shoe on,--the
other was on the table near her hand,--her veil was but half arranged,
her watch and chain were not put on, and some lace for her bosom lay
with those trinkets, and with her handkerchief, and gloves, and
some flowers, and a Prayer-Book all confusedly heaped about the
looking-glass.

It was not in the first few moments that I saw all these things, though
I saw more of them in the first moments than might be supposed. But I
saw that everything within my view which ought to be white, had been
white long ago, and had lost its lustre and was faded and yellow. I saw
that the bride within the bridal dress had withered like the dress, and
like the flowers, and had no brightness left but the brightness of her
sunken eyes. I saw that the dress had been put upon the rounded figure
of a young woman, and that the figure upon which it now hung loose had
shrunk to skin and bone. Once, I had been taken to see some ghastly
waxwork at the Fair, representing I know not what impossible personage
lying in state. Once, I had been taken to one of our old marsh churches
to see a skeleton in the ashes of a rich dress that had been dug out of
a vault under the church pavement. Now, waxwork and skeleton seemed to
have dark eyes that moved and looked at me. I should have cried out, if
I could.

"Who is it?" said the lady at the table.

"Pip, ma'am."

"Pip?"

"Mr. Pumblechook's boy, ma'am. Come--to play."

"Come nearer; let me look at you. Come close."

It was when I stood before her, avoiding her eyes, that I took note of
the surrounding objects in detail, and saw that her watch had stopped
at twenty minutes to nine, and that a clock in the room had stopped at
twenty minutes to nine.

"Look at me," said Miss Havisham. "You are not afraid of a woman who has
never seen the sun since you were born?"

I regret to state that I was not afraid of telling the enormous lie
comprehended in the answer "No."

"Do you know what I touch here?" she said, laying her hands, one upon
the other, on her left side.

"Yes, ma'am." (It made me think of the young man.)

"What do I touch?"

"Your heart."

"Broken!"

She uttered the word with an eager look, and with strong emphasis, and
with a weird smile that had a kind of boast in it. Afterwards she kept
her hands there for a little while, and slowly took them away as if they
were heavy.

"I am tired," said Miss Havisham. "I want diversion, and I have done
with men and women. Play."

I think it will be conceded by my most disputatious reader, that she
could hardly have directed an unfortunate boy to do anything in the wide
world more difficult to be done under the circumstances.

"I sometimes have sick fancies," she went on, "and I have a sick fancy
that I want to see some play. There, there!" with an impatient movement
of the fingers of her right hand; "play, play, play!"

For a moment, with the fear of my sister's working me before my eyes, I
had a desperate idea of starting round the room in the assumed character
of Mr. Pumblechook's chaise-cart. But I felt myself so unequal to the
performance that I gave it up, and stood looking at Miss Havisham in
what I suppose she took for a dogged manner, inasmuch as she said, when
we had taken a good look at each other,--

"Are you sullen and obstinate?"

"No, ma'am, I am very sorry for you, and very sorry I can't play just
now. If you complain of me I shall get into trouble with my sister, so
I would do it if I could; but it's so new here, and so strange, and so
fine,--and melancholy--." I stopped, fearing I might say too much, or
had already said it, and we took another look at each other.

Before she spoke again, she turned her eyes from me, and looked at the
dress she wore, and at the dressing-table, and finally at herself in the
looking-glass.

"So new to him," she muttered, "so old to me; so strange to him, so
familiar to me; so melancholy to both of us! Call Estella."

As she was still looking at the reflection of herself, I thought she was
still talking to herself, and kept quiet.

"Call Estella," she repeated, flashing a look at me. "You can do that.
Call Estella. At the door."

To stand in the dark in a mysterious passage of an unknown house,
bawling Estella to a scornful young lady neither visible nor responsive,
and feeling it a dreadful liberty so to roar out her name, was almost
as bad as playing to order. But she answered at last, and her light came
along the dark passage like a star.

Miss Havisham beckoned her to come close, and took up a jewel from the
table, and tried its effect upon her fair young bosom and against her
pretty brown hair. "Your own, one day, my dear, and you will use it
well. Let me see you play cards with this boy."

"With this boy? Why, he is a common laboring boy!"

I thought I overheard Miss Havisham answer,--only it seemed so
unlikely,--"Well? You can break his heart."

"What do you play, boy?" asked Estella of myself, with the greatest
disdain.

"Nothing but beggar my neighbor, miss."

"Beggar him," said Miss Havisham to Estella. So we sat down to cards.

It was then I began to understand that everything in the room had
stopped, like the watch and the clock, a long time ago. I noticed that
Miss Havisham put down the jewel exactly on the spot from which she had
taken it up. As Estella dealt the cards, I glanced at the dressing-table
again, and saw that the shoe upon it, once white, now yellow, had never
been worn. I glanced down at the foot from which the shoe was absent,
and saw that the silk stocking on it, once white, now yellow, had been
trodden ragged. Without this arrest of everything, this standing still
of all the pale decayed objects, not even the withered bridal dress on
the collapsed form could have looked so like grave-clothes, or the long
veil so like a shroud.

So she sat, corpse-like, as we played at cards; the frillings and
trimmings on her bridal dress, looking like earthy paper. I knew nothing
then of the discoveries that are occasionally made of bodies buried in
ancient times, which fall to powder in the moment of being distinctly
seen; but, I have often thought since, that she must have looked as if
the admission of the natural light of day would have struck her to dust.

"He calls the knaves Jacks, this boy!" said Estella with disdain, before
our first game was out. "And what coarse hands he has! And what thick
boots!"

I had never thought of being ashamed of my hands before; but I began
to consider them a very indifferent pair. Her contempt for me was so
strong, that it became infectious, and I caught it.

She won the game, and I dealt. I misdealt, as was only natural, when I
knew she was lying in wait for me to do wrong; and she denounced me for
a stupid, clumsy laboring-boy.

"You say nothing of her," remarked Miss Havisham to me, as she looked
on. "She says many hard things of you, but you say nothing of her. What
do you think of her?"

"I don't like to say," I stammered.

"Tell me in my ear," said Miss Havisham, bending down.

"I think she is very proud," I replied, in a whisper.

"Anything else?"

"I think she is very pretty."

"Anything else?"

"I think she is very insulting." (She was looking at me then with a look
of supreme aversion.)

"Anything else?"

"I think I should like to go home."

"And never see her again, though she is so pretty?"

"I am not sure that I shouldn't like to see her again, but I should like
to go home now."

"You shall go soon," said Miss Havisham, aloud. "Play the game out."

Saving for the one weird smile at first, I should have felt almost
sure that Miss Havisham's face could not smile. It had dropped into a
watchful and brooding expression,--most likely when all the things about
her had become transfixed,--and it looked as if nothing could ever lift
it up again. Her chest had dropped, so that she stooped; and her voice
had dropped, so that she spoke low, and with a dead lull upon her;
altogether, she had the appearance of having dropped body and soul,
within and without, under the weight of a crushing blow.

I played the game to an end with Estella, and she beggared me. She
threw the cards down on the table when she had won them all, as if she
despised them for having been won of me.

"When shall I have you here again?" said Miss Havisham. "Let me think."

I was beginning to remind her that to-day was Wednesday, when she
checked me with her former impatient movement of the fingers of her
right hand.

"There, there! I know nothing of days of the week; I know nothing of
weeks of the year. Come again after six days. You hear?"

"Yes, ma'am."

"Estella, take him down. Let him have something to eat, and let him roam
and look about him while he eats. Go, Pip."

I followed the candle down, as I had followed the candle up, and she
stood it in the place where we had found it. Until she opened the
side entrance, I had fancied, without thinking about it, that it must
necessarily be night-time. The rush of the daylight quite confounded me,
and made me feel as if I had been in the candlelight of the strange room
many hours.

"You are to wait here, you boy," said Estella; and disappeared and
closed the door.

I took the opportunity of being alone in the courtyard to look at my
coarse hands and my common boots. My opinion of those accessories was
not favorable. They had never troubled me before, but they troubled
me now, as vulgar appendages. I determined to ask Joe why he had ever
taught me to call those picture-cards Jacks, which ought to be called
knaves. I wished Joe had been rather more genteelly brought up, and then
I should have been so too.

She came back, with some bread and meat and a little mug of beer. She
put the mug down on the stones of the yard, and gave me the bread
and meat without looking at me, as insolently as if I were a dog in
disgrace. I was so humiliated, hurt, spurned, offended, angry, sorry,--I
cannot hit upon the right name for the smart--God knows what its name
was,--that tears started to my eyes. The moment they sprang there, the
girl looked at me with a quick delight in having been the cause of them.
This gave me power to keep them back and to look at her: so, she gave a
contemptuous toss--but with a sense, I thought, of having made too sure
that I was so wounded--and left me.

But when she was gone, I looked about me for a place to hide my face
in, and got behind one of the gates in the brewery-lane, and leaned my
sleeve against the wall there, and leaned my forehead on it and cried.
As I cried, I kicked the wall, and took a hard twist at my hair; so
bitter were my feelings, and so sharp was the smart without a name, that
needed counteraction.

My sister's bringing up had made me sensitive. In the little world in
which children have their existence whosoever brings them up, there is
nothing so finely perceived and so finely felt as injustice. It may be
only small injustice that the child can be exposed to; but the child
is small, and its world is small, and its rocking-horse stands as many
hands high, according to scale, as a big-boned Irish hunter. Within
myself, I had sustained, from my babyhood, a perpetual conflict with
injustice. I had known, from the time when I could speak, that my
sister, in her capricious and violent coercion, was unjust to me. I had
cherished a profound conviction that her bringing me up by hand gave her
no right to bring me up by jerks. Through all my punishments, disgraces,
fasts, and vigils, and other penitential performances, I had nursed
this assurance; and to my communing so much with it, in a solitary and
unprotected way, I in great part refer the fact that I was morally timid
and very sensitive.

I got rid of my injured feelings for the time by kicking them into the
brewery wall, and twisting them out of my hair, and then I smoothed my
face with my sleeve, and came from behind the gate. The bread and meat
were acceptable, and the beer was warming and tingling, and I was soon
in spirits to look about me.

To be sure, it was a deserted place, down to the pigeon-house in the
brewery-yard, which had been blown crooked on its pole by some high
wind, and would have made the pigeons think themselves at sea, if there
had been any pigeons there to be rocked by it. But there were no pigeons
in the dove-cot, no horses in the stable, no pigs in the sty, no malt in
the storehouse, no smells of grains and beer in the copper or the vat.
All the uses and scents of the brewery might have evaporated with its
last reek of smoke. In a by-yard, there was a wilderness of empty casks,
which had a certain sour remembrance of better days lingering about
them; but it was too sour to be accepted as a sample of the beer that
was gone,--and in this respect I remember those recluses as being like
most others.

Behind the furthest end of the brewery, was a rank garden with an old
wall; not so high but that I could struggle up and hold on long enough
to look over it, and see that the rank garden was the garden of the
house, and that it was overgrown with tangled weeds, but that there was
a track upon the green and yellow paths, as if some one sometimes walked
there, and that Estella was walking away from me even then. But she
seemed to be everywhere. For when I yielded to the temptation presented
by the casks, and began to walk on them, I saw her walking on them at
the end of the yard of casks. She had her back towards me, and held her
pretty brown hair spread out in her two hands, and never looked round,
and passed out of my view directly. So, in the brewery itself,--by which
I mean the large paved lofty place in which they used to make the beer,
and where the brewing utensils still were. When I first went into it,
and, rather oppressed by its gloom, stood near the door looking about
me, I saw her pass among the extinguished fires, and ascend some light
iron stairs, and go out by a gallery high overhead, as if she were going
out into the sky.

It was in this place, and at this moment, that a strange thing happened
to my fancy. I thought it a strange thing then, and I thought it a
stranger thing long afterwards. I turned my eyes--a little dimmed by
looking up at the frosty light--towards a great wooden beam in a low
nook of the building near me on my right hand, and I saw a figure
hanging there by the neck. A figure all in yellow white, with but
one shoe to the feet; and it hung so, that I could see that the faded
trimmings of the dress were like earthy paper, and that the face was
Miss Havisham's, with a movement going over the whole countenance as if
she were trying to call to me. In the terror of seeing the figure,
and in the terror of being certain that it had not been there a moment
before, I at first ran from it, and then ran towards it. And my terror
was greatest of all when I found no figure there.

Nothing less than the frosty light of the cheerful sky, the sight of
people passing beyond the bars of the court-yard gate, and the reviving
influence of the rest of the bread and meat and beer, would have brought
me round. Even with those aids, I might not have come to myself as soon
as I did, but that I saw Estella approaching with the keys, to let
me out. She would have some fair reason for looking down upon me, I
thought, if she saw me frightened; and she would have no fair reason.

She gave me a triumphant glance in passing me, as if she rejoiced that
my hands were so coarse and my boots were so thick, and she opened the
gate, and stood holding it. I was passing out without looking at her,
when she touched me with a taunting hand.

"Why don't you cry?"

"Because I don't want to."

"You do," said she. "You have been crying till you are half blind, and
you are near crying again now."

She laughed contemptuously, pushed me out, and locked the gate upon me.
I went straight to Mr. Pumblechook's, and was immensely relieved to find
him not at home. So, leaving word with the shopman on what day I was
wanted at Miss Havisham's again, I set off on the four-mile walk to
our forge; pondering, as I went along, on all I had seen, and deeply
revolving that I was a common laboring-boy; that my hands were coarse;
that my boots were thick; that I had fallen into a despicable habit
of calling knaves Jacks; that I was much more ignorant than I had
considered myself last night, and generally that I was in a low-lived
bad way.


Chapter IX

When I reached home, my sister was very curious to know all about Miss
Havisham's, and asked a number of questions. And I soon found myself
getting heavily bumped from behind in the nape of the neck and the small
of the back, and having my face ignominiously shoved against the kitchen
wall, because I did not answer those questions at sufficient length.

If a dread of not being understood be hidden in the breasts of other
young people to anything like the extent to which it used to be hidden
in mine,--which I consider probable, as I have no particular reason
to suspect myself of having been a monstrosity,--it is the key to many
reservations. I felt convinced that if I described Miss Havisham's as my
eyes had seen it, I should not be understood. Not only that, but I felt
convinced that Miss Havisham too would not be understood; and although
she was perfectly incomprehensible to me, I entertained an impression
that there would be something coarse and treacherous in my dragging
her as she really was (to say nothing of Miss Estella) before the
contemplation of Mrs. Joe. Consequently, I said as little as I could,
and had my face shoved against the kitchen wall.

The worst of it was that that bullying old Pumblechook, preyed upon by
a devouring curiosity to be informed of all I had seen and heard, came
gaping over in his chaise-cart at tea-time, to have the details divulged
to him. And the mere sight of the torment, with his fishy eyes and mouth
open, his sandy hair inquisitively on end, and his waistcoat heaving
with windy arithmetic, made me vicious in my reticence.

"Well, boy," Uncle Pumblechook began, as soon as he was seated in the
chair of honor by the fire. "How did you get on up town?"

I answered, "Pretty well, sir," and my sister shook her fist at me.

"Pretty well?" Mr. Pumblechook repeated. "Pretty well is no answer. Tell
us what you mean by pretty well, boy?"

Whitewash on the forehead hardens the brain into a state of obstinacy
perhaps. Anyhow, with whitewash from the wall on my forehead, my
obstinacy was adamantine. I reflected for some time, and then answered
as if I had discovered a new idea, "I mean pretty well."

My sister with an exclamation of impatience was going to fly at me,--I
had no shadow of defence, for Joe was busy in the forge,--when Mr.
Pumblechook interposed with "No! Don't lose your temper. Leave this
lad to me, ma'am; leave this lad to me." Mr. Pumblechook then turned me
towards him, as if he were going to cut my hair, and said,--

"First (to get our thoughts in order): Forty-three pence?"

I calculated the consequences of replying "Four Hundred Pound," and
finding them against me, went as near the answer as I could--which was
somewhere about eightpence off. Mr. Pumblechook then put me through my
pence-table from "twelve pence make one shilling," up to "forty pence
make three and fourpence," and then triumphantly demanded, as if he had
done for me, "Now! How much is forty-three pence?" To which I replied,
after a long interval of reflection, "I don't know." And I was so
aggravated that I almost doubt if I did know.

Mr. Pumblechook worked his head like a screw to screw it out of me,
and said, "Is forty-three pence seven and sixpence three fardens, for
instance?"

"Yes!" said I. And although my sister instantly boxed my ears, it was
highly gratifying to me to see that the answer spoilt his joke, and
brought him to a dead stop.

"Boy! What like is Miss Havisham?" Mr. Pumblechook began again when
he had recovered; folding his arms tight on his chest and applying the
screw.

"Very tall and dark," I told him.

"Is she, uncle?" asked my sister.

Mr. Pumblechook winked assent; from which I at once inferred that he had
never seen Miss Havisham, for she was nothing of the kind.

"Good!" said Mr. Pumblechook conceitedly. ("This is the way to have him!
We are beginning to hold our own, I think, Mum?")

"I am sure, uncle," returned Mrs. Joe, "I wish you had him always; you
know so well how to deal with him."

"Now, boy! What was she a doing of, when you went in today?" asked Mr.
Pumblechook.

"She was sitting," I answered, "in a black velvet coach."

Mr. Pumblechook and Mrs. Joe stared at one another--as they well
might--and both repeated, "In a black velvet coach?"

"Yes," said I. "And Miss Estella--that's her niece, I think--handed her
in cake and wine at the coach-window, on a gold plate. And we all had
cake and wine on gold plates. And I got up behind the coach to eat mine,
because she told me to."

"Was anybody else there?" asked Mr. Pumblechook.

"Four dogs," said I.

"Large or small?"

"Immense," said I. "And they fought for veal-cutlets out of a silver
basket."

Mr. Pumblechook and Mrs. Joe stared at one another again, in utter
amazement. I was perfectly frantic,--a reckless witness under the
torture,--and would have told them anything.

"Where was this coach, in the name of gracious?" asked my sister.

"In Miss Havisham's room." They stared again. "But there weren't any
horses to it." I added this saving clause, in the moment of rejecting
four richly caparisoned coursers which I had had wild thoughts of
harnessing.

"Can this be possible, uncle?" asked Mrs. Joe. "What can the boy mean?"

"I'll tell you, Mum," said Mr. Pumblechook. "My opinion is, it's a
sedan-chair. She's flighty, you know,--very flighty,--quite flighty
enough to pass her days in a sedan-chair."

"Did you ever see her in it, uncle?" asked Mrs. Joe.

"How could I," he returned, forced to the admission, "when I never see
her in my life? Never clapped eyes upon her!"

"Goodness, uncle! And yet you have spoken to her?"

"Why, don't you know," said Mr. Pumblechook, testily, "that when I have
been there, I have been took up to the outside of her door, and the door
has stood ajar, and she has spoke to me that way. Don't say you don't
know that, Mum. Howsever, the boy went there to play. What did you play
at, boy?"

"We played with flags," I said. (I beg to observe that I think of myself
with amazement, when I recall the lies I told on this occasion.)

"Flags!" echoed my sister.

"Yes," said I. "Estella waved a blue flag, and I waved a red one, and
Miss Havisham waved one sprinkled all over with little gold stars, out
at the coach-window. And then we all waved our swords and hurrahed."

"Swords!" repeated my sister. "Where did you get swords from?"

"Out of a cupboard," said I. "And I saw pistols in it,--and jam,--and
pills. And there was no daylight in the room, but it was all lighted up
with candles."

"That's true, Mum," said Mr. Pumblechook, with a grave nod. "That's the
state of the case, for that much I've seen myself." And then they
both stared at me, and I, with an obtrusive show of artlessness on my
countenance, stared at them, and plaited the right leg of my trousers
with my right hand.

If they had asked me any more questions, I should undoubtedly have
betrayed myself, for I was even then on the point of mentioning that
there was a balloon in the yard, and should have hazarded the statement
but for my invention being divided between that phenomenon and a bear
in the brewery. They were so much occupied, however, in discussing the
marvels I had already presented for their consideration, that I escaped.
The subject still held them when Joe came in from his work to have a cup
of tea. To whom my sister, more for the relief of her own mind than for
the gratification of his, related my pretended experiences.

Now, when I saw Joe open his blue eyes and roll them all round the
kitchen in helpless amazement, I was overtaken by penitence; but only as
regarded him,--not in the least as regarded the other two. Towards
Joe, and Joe only, I considered myself a young monster, while they sat
debating what results would come to me from Miss Havisham's acquaintance
and favor. They had no doubt that Miss Havisham would "do something"
for me; their doubts related to the form that something would take.
My sister stood out for "property." Mr. Pumblechook was in favor of a
handsome premium for binding me apprentice to some genteel trade,--say,
the corn and seed trade, for instance. Joe fell into the deepest
disgrace with both, for offering the bright suggestion that I might only
be presented with one of the dogs who had fought for the veal-cutlets.
"If a fool's head can't express better opinions than that," said my
sister, "and you have got any work to do, you had better go and do it."
So he went.

After Mr. Pumblechook had driven off, and when my sister was washing up,
I stole into the forge to Joe, and remained by him until he had done for
the night. Then I said, "Before the fire goes out, Joe, I should like to
tell you something."

"Should you, Pip?" said Joe, drawing his shoeing-stool near the forge.
"Then tell us. What is it, Pip?"

"Joe," said I, taking hold of his rolled-up shirt sleeve, and twisting
it between my finger and thumb, "you remember all that about Miss
Havisham's?"

"Remember?" said Joe. "I believe you! Wonderful!"

"It's a terrible thing, Joe; it ain't true."

"What are you telling of, Pip?" cried Joe, falling back in the greatest
amazement. "You don't mean to say it's--"

"Yes I do; it's lies, Joe."

"But not all of it? Why sure you don't mean to say, Pip, that there was
no black welwet co--ch?" For, I stood shaking my head. "But at least
there was dogs, Pip? Come, Pip," said Joe, persuasively, "if there
warn't no weal-cutlets, at least there was dogs?"

"No, Joe."

"A dog?" said Joe. "A puppy? Come?"

"No, Joe, there was nothing at all of the kind."

As I fixed my eyes hopelessly on Joe, Joe contemplated me in dismay.
"Pip, old chap! This won't do, old fellow! I say! Where do you expect to
go to?"

"It's terrible, Joe; ain't it?"

"Terrible?" cried Joe. "Awful! What possessed you?"

"I don't know what possessed me, Joe," I replied, letting his shirt
sleeve go, and sitting down in the ashes at his feet, hanging my head;
"but I wish you hadn't taught me to call Knaves at cards Jacks; and I
wish my boots weren't so thick nor my hands so coarse."

And then I told Joe that I felt very miserable, and that I hadn't been
able to explain myself to Mrs. Joe and Pumblechook, who were so rude to
me, and that there had been a beautiful young lady at Miss Havisham's
who was dreadfully proud, and that she had said I was common, and that I
knew I was common, and that I wished I was not common, and that the lies
had come of it somehow, though I didn't know how.

This was a case of metaphysics, at least as difficult for Joe to deal
with as for me. But Joe took the case altogether out of the region of
metaphysics, and by that means vanquished it.

"There's one thing you may be sure of, Pip," said Joe, after some
rumination, "namely, that lies is lies. Howsever they come, they didn't
ought to come, and they come from the father of lies, and work round to
the same. Don't you tell no more of 'em, Pip. That ain't the way to get
out of being common, old chap. And as to being common, I don't make
it out at all clear. You are oncommon in some things. You're oncommon
small. Likewise you're a oncommon scholar."

"No, I am ignorant and backward, Joe."

"Why, see what a letter you wrote last night! Wrote in print even! I've
seen letters--Ah! and from gentlefolks!--that I'll swear weren't wrote
in print," said Joe.

"I have learnt next to nothing, Joe. You think much of me. It's only
that."

"Well, Pip," said Joe, "be it so or be it son't, you must be a common
scholar afore you can be a oncommon one, I should hope! The king upon
his throne, with his crown upon his ed, can't sit and write his acts
of Parliament in print, without having begun, when he were a unpromoted
Prince, with the alphabet.--Ah!" added Joe, with a shake of the head
that was full of meaning, "and begun at A. too, and worked his way to Z.
And I know what that is to do, though I can't say I've exactly done it."

There was some hope in this piece of wisdom, and it rather encouraged
me.

"Whether common ones as to callings and earnings," pursued Joe,
reflectively, "mightn't be the better of continuing for to keep
company with common ones, instead of going out to play with oncommon
ones,--which reminds me to hope that there were a flag, perhaps?"

"No, Joe."

"(I'm sorry there weren't a flag, Pip). Whether that might be or
mightn't be, is a thing as can't be looked into now, without putting
your sister on the Rampage; and that's a thing not to be thought of as
being done intentional. Lookee here, Pip, at what is said to you by a
true friend. Which this to you the true friend say. If you can't get to
be oncommon through going straight, you'll never get to do it through
going crooked. So don't tell no more on 'em, Pip, and live well and die
happy."

"You are not angry with me, Joe?"

"No, old chap. But bearing in mind that them were which I meantersay
of a stunning and outdacious sort,--alluding to them which bordered on
weal-cutlets and dog-fighting,--a sincere well-wisher would adwise, Pip,
their being dropped into your meditations, when you go up stairs to bed.
That's all, old chap, and don't never do it no more."

When I got up to my little room and said my prayers, I did not forget
Joe's recommendation, and yet my young mind was in that disturbed and
unthankful state, that I thought long after I laid me down, how common
Estella would consider Joe, a mere blacksmith; how thick his boots, and
how coarse his hands. I thought how Joe and my sister were then sitting
in the kitchen, and how I had come up to bed from the kitchen, and how
Miss Havisham and Estella never sat in a kitchen, but were far above the
level of such common doings. I fell asleep recalling what I "used to
do" when I was at Miss Havisham's; as though I had been there weeks or
months, instead of hours; and as though it were quite an old subject of
remembrance, instead of one that had arisen only that day.

That was a memorable day to me, for it made great changes in me. But it
is the same with any life. Imagine one selected day struck out of it,
and think how different its course would have been. Pause you who read
this, and think for a moment of the long chain of iron or gold,
of thorns or flowers, that would never have bound you, but for the
formation of the first link on one memorable day.


Chapter X

The felicitous idea occurred to me a morning or two later when I woke,
that the best step I could take towards making myself uncommon was to
get out of Biddy everything she knew. In pursuance of this luminous
conception I mentioned to Biddy when I went to Mr. Wopsle's great-aunt's
at night, that I had a particular reason for wishing to get on in life,
and that I should feel very much obliged to her if she would impart
all her learning to me. Biddy, who was the most obliging of girls,
immediately said she would, and indeed began to carry out her promise
within five minutes.

The Educational scheme or Course established by Mr. Wopsle's great-aunt
may be resolved into the following synopsis. The pupils ate apples
and put straws down one another's backs, until Mr. Wopsle's great-aunt
collected her energies, and made an indiscriminate totter at them with
a birch-rod. After receiving the charge with every mark of derision, the
pupils formed in line and buzzingly passed a ragged book from hand to
hand. The book had an alphabet in it, some figures and tables, and
a little spelling,--that is to say, it had had once. As soon as this
volume began to circulate, Mr. Wopsle's great-aunt fell into a state of
coma, arising either from sleep or a rheumatic paroxysm. The pupils then
entered among themselves upon a competitive examination on the subject
of Boots, with the view of ascertaining who could tread the hardest upon
whose toes. This mental exercise lasted until Biddy made a rush at
them and distributed three defaced Bibles (shaped as if they had been
unskilfully cut off the chump end of something), more illegibly printed
at the best than any curiosities of literature I have since met with,
speckled all over with ironmould, and having various specimens of the
insect world smashed between their leaves. This part of the Course was
usually lightened by several single combats between Biddy and refractory
students. When the fights were over, Biddy gave out the number of a
page, and then we all read aloud what we could,--or what we couldn't--in
a frightful chorus; Biddy leading with a high, shrill, monotonous voice,
and none of us having the least notion of, or reverence for, what we
were reading about. When this horrible din had lasted a certain time,
it mechanically awoke Mr. Wopsle's great-aunt, who staggered at a boy
fortuitously, and pulled his ears. This was understood to terminate
the Course for the evening, and we emerged into the air with shrieks of
intellectual victory. It is fair to remark that there was no prohibition
against any pupil's entertaining himself with a slate or even with the
ink (when there was any), but that it was not easy to pursue that branch
of study in the winter season, on account of the little general shop
in which the classes were holden--and which was also Mr. Wopsle's
great-aunt's sitting-room and bedchamber--being but faintly illuminated
through the agency of one low-spirited dip-candle and no snuffers.

It appeared to me that it would take time to become uncommon, under
these circumstances: nevertheless, I resolved to try it, and that
very evening Biddy entered on our special agreement, by imparting some
information from her little catalogue of Prices, under the head of moist
sugar, and lending me, to copy at home, a large old English D which she
had imitated from the heading of some newspaper, and which I supposed,
until she told me what it was, to be a design for a buckle.

Of course there was a public-house in the village, and of course Joe
liked sometimes to smoke his pipe there. I had received strict orders
from my sister to call for him at the Three Jolly Bargemen, that
evening, on my way from school, and bring him home at my peril. To the
Three Jolly Bargemen, therefore, I directed my steps.

There was a bar at the Jolly Bargemen, with some alarmingly long chalk
scores in it on the wall at the side of the door, which seemed to me to
be never paid off. They had been there ever since I could remember, and
had grown more than I had. But there was a quantity of chalk about our
country, and perhaps the people neglected no opportunity of turning it
to account.

It being Saturday night, I found the landlord looking rather grimly
at these records; but as my business was with Joe and not with him, I
merely wished him good evening, and passed into the common room at the
end of the passage, where there was a bright large kitchen fire,
and where Joe was smoking his pipe in company with Mr. Wopsle and a
stranger. Joe greeted me as usual with "Halloa, Pip, old chap!" and the
moment he said that, the stranger turned his head and looked at me.

He was a secret-looking man whom I had never seen before. His head was
all on one side, and one of his eyes was half shut up, as if he were
taking aim at something with an invisible gun. He had a pipe in his
mouth, and he took it out, and, after slowly blowing all his smoke away
and looking hard at me all the time, nodded. So, I nodded, and then he
nodded again, and made room on the settle beside him that I might sit
down there.

But as I was used to sit beside Joe whenever I entered that place of
resort, I said "No, thank you, sir," and fell into the space Joe made
for me on the opposite settle. The strange man, after glancing at Joe,
and seeing that his attention was otherwise engaged, nodded to me again
when I had taken my seat, and then rubbed his leg--in a very odd way, as
it struck me.

"You was saying," said the strange man, turning to Joe, "that you was a
blacksmith."

"Yes. I said it, you know," said Joe.

"What'll you drink, Mr.--? You didn't mention your name, by the bye."

Joe mentioned it now, and the strange man called him by it. "What'll you
drink, Mr. Gargery? At my expense? To top up with?"

"Well," said Joe, "to tell you the truth, I ain't much in the habit of
drinking at anybody's expense but my own."

"Habit? No," returned the stranger, "but once and away, and on a
Saturday night too. Come! Put a name to it, Mr. Gargery."

"I wouldn't wish to be stiff company," said Joe. "Rum."

"Rum," repeated the stranger. "And will the other gentleman originate a
sentiment."

"Rum," said Mr. Wopsle.

"Three Rums!" cried the stranger, calling to the landlord. "Glasses
round!"

"This other gentleman," observed Joe, by way of introducing Mr. Wopsle,
"is a gentleman that you would like to hear give it out. Our clerk at
church."

"Aha!" said the stranger, quickly, and cocking his eye at me. "The
lonely church, right out on the marshes, with graves round it!"

"That's it," said Joe.

The stranger, with a comfortable kind of grunt over his pipe, put
his legs up on the settle that he had to himself. He wore a flapping
broad-brimmed traveller's hat, and under it a handkerchief tied over his
head in the manner of a cap: so that he showed no hair. As he looked
at the fire, I thought I saw a cunning expression, followed by a
half-laugh, come into his face.

"I am not acquainted with this country, gentlemen, but it seems a
solitary country towards the river."

"Most marshes is solitary," said Joe.

"No doubt, no doubt. Do you find any gypsies, now, or tramps, or
vagrants of any sort, out there?"

"No," said Joe; "none but a runaway convict now and then. And we don't
find them, easy. Eh, Mr. Wopsle?"

Mr. Wopsle, with a majestic remembrance of old discomfiture, assented;
but not warmly.

"Seems you have been out after such?" asked the stranger.

"Once," returned Joe. "Not that we wanted to take them, you understand;
we went out as lookers on; me, and Mr. Wopsle, and Pip. Didn't us, Pip?"

"Yes, Joe."

The stranger looked at me again,--still cocking his eye, as if he were
expressly taking aim at me with his invisible gun,--and said, "He's a
likely young parcel of bones that. What is it you call him?"

"Pip," said Joe.

"Christened Pip?"

"No, not christened Pip."

"Surname Pip?"

"No," said Joe, "it's a kind of family name what he gave himself when a
infant, and is called by."

"Son of yours?"

"Well," said Joe, meditatively, not, of course, that it could be in
anywise necessary to consider about it, but because it was the way at
the Jolly Bargemen to seem to consider deeply about everything that was
discussed over pipes,--"well--no. No, he ain't."

"Nevvy?" said the strange man.

"Well," said Joe, with the same appearance of profound cogitation, "he
is not--no, not to deceive you, he is not--my nevvy."

"What the Blue Blazes is he?" asked the stranger. Which appeared to me
to be an inquiry of unnecessary strength.

Mr. Wopsle struck in upon that; as one who knew all about relationships,
having professional occasion to bear in mind what female relations a man
might not marry; and expounded the ties between me and Joe. Having
his hand in, Mr. Wopsle finished off with a most terrifically snarling
passage from Richard the Third, and seemed to think he had done quite
enough to account for it when he added, "--as the poet says."

And here I may remark that when Mr. Wopsle referred to me, he considered
it a necessary part of such reference to rumple my hair and poke it into
my eyes. I cannot conceive why everybody of his standing who visited
at our house should always have put me through the same inflammatory
process under similar circumstances. Yet I do not call to mind that I
was ever in my earlier youth the subject of remark in our social family
circle, but some large-handed person took some such ophthalmic steps to
patronize me.

All this while, the strange man looked at nobody but me, and looked at
me as if he were determined to have a shot at me at last, and bring me
down. But he said nothing after offering his Blue Blazes observation,
until the glasses of rum and water were brought; and then he made his
shot, and a most extraordinary shot it was.

It was not a verbal remark, but a proceeding in dumb-show, and was
pointedly addressed to me. He stirred his rum and water pointedly at me,
and he tasted his rum and water pointedly at me. And he stirred it and
he tasted it; not with a spoon that was brought to him, but with a file.

He did this so that nobody but I saw the file; and when he had done it
he wiped the file and put it in a breast-pocket. I knew it to be
Joe's file, and I knew that he knew my convict, the moment I saw the
instrument. I sat gazing at him, spell-bound. But he now reclined on his
settle, taking very little notice of me, and talking principally about
turnips.

There was a delicious sense of cleaning-up and making a quiet pause
before going on in life afresh, in our village on Saturday nights, which
stimulated Joe to dare to stay out half an hour longer on Saturdays
than at other times. The half-hour and the rum and water running out
together, Joe got up to go, and took me by the hand.

"Stop half a moment, Mr. Gargery," said the strange man. "I think I've
got a bright new shilling somewhere in my pocket, and if I have, the boy
shall have it."

He looked it out from a handful of small change, folded it in some
crumpled paper, and gave it to me. "Yours!" said he. "Mind! Your own."

I thanked him, staring at him far beyond the bounds of good manners,
and holding tight to Joe. He gave Joe good-night, and he gave Mr. Wopsle
good-night (who went out with us), and he gave me only a look with his
aiming eye,--no, not a look, for he shut it up, but wonders may be done
with an eye by hiding it.

On the way home, if I had been in a humor for talking, the talk must
have been all on my side, for Mr. Wopsle parted from us at the door of
the Jolly Bargemen, and Joe went all the way home with his mouth wide
open, to rinse the rum out with as much air as possible. But I was in
a manner stupefied by this turning up of my old misdeed and old
acquaintance, and could think of nothing else.

My sister was not in a very bad temper when we presented ourselves in
the kitchen, and Joe was encouraged by that unusual circumstance to tell
her about the bright shilling. "A bad un, I'll be bound," said Mrs. Joe
triumphantly, "or he wouldn't have given it to the boy! Let's look at
it."

I took it out of the paper, and it proved to be a good one. "But what's
this?" said Mrs. Joe, throwing down the shilling and catching up the
paper. "Two One-Pound notes?"

Nothing less than two fat sweltering one-pound notes that seemed to have
been on terms of the warmest intimacy with all the cattle-markets in
the county. Joe caught up his hat again, and ran with them to the Jolly
Bargemen to restore them to their owner. While he was gone, I sat down
on my usual stool and looked vacantly at my sister, feeling pretty sure
that the man would not be there.

Presently, Joe came back, saying that the man was gone, but that he,
Joe, had left word at the Three Jolly Bargemen concerning the notes.
Then my sister sealed them up in a piece of paper, and put them under
some dried rose-leaves in an ornamental teapot on the top of a press in
the state parlor. There they remained, a nightmare to me, many and many
a night and day.

I had sadly broken sleep when I got to bed, through thinking of the
strange man taking aim at me with his invisible gun, and of the guiltily
coarse and common thing it was, to be on secret terms of conspiracy with
convicts,--a feature in my low career that I had previously forgotten.
I was haunted by the file too. A dread possessed me that when I least
expected it, the file would reappear. I coaxed myself to sleep by
thinking of Miss Havisham's, next Wednesday; and in my sleep I saw
the file coming at me out of a door, without seeing who held it, and I
screamed myself awake.


Chapter XI

At the appointed time I returned to Miss Havisham's, and my hesitating
ring at the gate brought out Estella. She locked it after admitting
me, as she had done before, and again preceded me into the dark passage
where her candle stood. She took no notice of me until she had the
candle in her hand, when she looked over her shoulder, superciliously
saying, "You are to come this way to-day," and took me to quite another
part of the house.

The passage was a long one, and seemed to pervade the whole square
basement of the Manor House. We traversed but one side of the square,
however, and at the end of it she stopped, and put her candle down and
opened a door. Here, the daylight reappeared, and I found myself in
a small paved courtyard, the opposite side of which was formed by a
detached dwelling-house, that looked as if it had once belonged to the
manager or head clerk of the extinct brewery. There was a clock in the
outer wall of this house. Like the clock in Miss Havisham's room, and
like Miss Havisham's watch, it had stopped at twenty minutes to nine.

We went in at the door, which stood open, and into a gloomy room with a
low ceiling, on the ground-floor at the back. There was some company in
the room, and Estella said to me as she joined it, "You are to go and
stand there boy, till you are wanted." "There", being the window, I
crossed to it, and stood "there," in a very uncomfortable state of mind,
looking out.

It opened to the ground, and looked into a most miserable corner of the
neglected garden, upon a rank ruin of cabbage-stalks, and one box-tree
that had been clipped round long ago, like a pudding, and had a new
growth at the top of it, out of shape and of a different color, as if
that part of the pudding had stuck to the saucepan and got burnt. This
was my homely thought, as I contemplated the box-tree. There had been
some light snow, overnight, and it lay nowhere else to my knowledge;
but, it had not quite melted from the cold shadow of this bit of garden,
and the wind caught it up in little eddies and threw it at the window,
as if it pelted me for coming there.

I divined that my coming had stopped conversation in the room, and that
its other occupants were looking at me. I could see nothing of the room
except the shining of the fire in the window-glass, but I stiffened in
all my joints with the consciousness that I was under close inspection.

There were three ladies in the room and one gentleman. Before I had been
standing at the window five minutes, they somehow conveyed to me that
they were all toadies and humbugs, but that each of them pretended not
to know that the others were toadies and humbugs: because the admission
that he or she did know it, would have made him or her out to be a toady
and humbug.

They all had a listless and dreary air of waiting somebody's pleasure,
and the most talkative of the ladies had to speak quite rigidly to
repress a yawn. This lady, whose name was Camilla, very much reminded
me of my sister, with the difference that she was older, and (as I found
when I caught sight of her) of a blunter cast of features. Indeed, when
I knew her better I began to think it was a Mercy she had any features
at all, so very blank and high was the dead wall of her face.

"Poor dear soul!" said this lady, with an abruptness of manner quite my
sister's. "Nobody's enemy but his own!"

"It would be much more commendable to be somebody else's enemy," said
the gentleman; "far more natural."

"Cousin Raymond," observed another lady, "we are to love our neighbor."

"Sarah Pocket," returned Cousin Raymond, "if a man is not his own
neighbor, who is?"

Miss Pocket laughed, and Camilla laughed and said (checking a yawn),
"The idea!" But I thought they seemed to think it rather a good
idea too. The other lady, who had not spoken yet, said gravely and
emphatically, "Very true!"

"Poor soul!" Camilla presently went on (I knew they had all been looking
at me in the mean time), "he is so very strange! Would anyone believe
that when Tom's wife died, he actually could not be induced to see the
importance of the children's having the deepest of trimmings to their
mourning? 'Good Lord!' says he, 'Camilla, what can it signify so long
as the poor bereaved little things are in black?' So like Matthew! The
idea!"

"Good points in him, good points in him," said Cousin Raymond; "Heaven
forbid I should deny good points in him; but he never had, and he never
will have, any sense of the proprieties."

"You know I was obliged," said Camilla,--"I was obliged to be firm. I
said, 'It WILL NOT DO, for the credit of the family.' I told him that,
without deep trimmings, the family was disgraced. I cried about it from
breakfast till dinner. I injured my digestion. And at last he flung out
in his violent way, and said, with a D, 'Then do as you like.' Thank
Goodness it will always be a consolation to me to know that I instantly
went out in a pouring rain and bought the things."

"He paid for them, did he not?" asked Estella.

"It's not the question, my dear child, who paid for them," returned
Camilla. "I bought them. And I shall often think of that with peace,
when I wake up in the night."

The ringing of a distant bell, combined with the echoing of some cry or
call along the passage by which I had come, interrupted the conversation
and caused Estella to say to me, "Now, boy!" On my turning round, they
all looked at me with the utmost contempt, and, as I went out, I heard
Sarah Pocket say, "Well I am sure! What next!" and Camilla add, with
indignation, "Was there ever such a fancy! The i-de-a!"

As we were going with our candle along the dark passage, Estella stopped
all of a sudden, and, facing round, said in her taunting manner, with
her face quite close to mine,--

"Well?"

"Well, miss?" I answered, almost falling over her and checking myself.

She stood looking at me, and, of course, I stood looking at her.

"Am I pretty?"

"Yes; I think you are very pretty."

"Am I insulting?"

"Not so much so as you were last time," said I.

"Not so much so?"

"No."

She fired when she asked the last question, and she slapped my face with
such force as she had, when I answered it.

"Now?" said she. "You little coarse monster, what do you think of me
now?"

"I shall not tell you."

"Because you are going to tell up stairs. Is that it?"

"No," said I, "that's not it."

"Why don't you cry again, you little wretch?"

"Because I'll never cry for you again," said I. Which was, I suppose, as
false a declaration as ever was made; for I was inwardly crying for her
then, and I know what I know of the pain she cost me afterwards.

We went on our way up stairs after this episode; and, as we were going
up, we met a gentleman groping his way down.

"Whom have we here?" asked the gentleman, stopping and looking at me.

"A boy," said Estella.

He was a burly man of an exceedingly dark complexion, with an
exceedingly large head, and a corresponding large hand. He took my chin
in his large hand and turned up my face to have a look at me by the
light of the candle. He was prematurely bald on the top of his head, and
had bushy black eyebrows that wouldn't lie down but stood up bristling.
His eyes were set very deep in his head, and were disagreeably sharp and
suspicious. He had a large watch-chain, and strong black dots where his
beard and whiskers would have been if he had let them. He was nothing
to me, and I could have had no foresight then, that he ever would be
anything to me, but it happened that I had this opportunity of observing
him well.

"Boy of the neighborhood? Hey?" said he.

"Yes, sir," said I.

"How do you come here?"

"Miss Havisham sent for me, sir," I explained.

"Well! Behave yourself. I have a pretty large experience of boys, and
you're a bad set of fellows. Now mind!" said he, biting the side of his
great forefinger as he frowned at me, "you behave yourself!"

With those words, he released me--which I was glad of, for his hand
smelt of scented soap--and went his way down stairs. I wondered whether
he could be a doctor; but no, I thought; he couldn't be a doctor, or he
would have a quieter and more persuasive manner. There was not much time
to consider the subject, for we were soon in Miss Havisham's room, where
she and everything else were just as I had left them. Estella left me
standing near the door, and I stood there until Miss Havisham cast her
eyes upon me from the dressing-table.

"So!" she said, without being startled or surprised: "the days have worn
away, have they?"

"Yes, ma'am. To-day is--"

"There, there, there!" with the impatient movement of her fingers. "I
don't want to know. Are you ready to play?"

I was obliged to answer in some confusion, "I don't think I am, ma'am."

"Not at cards again?" she demanded, with a searching look.

"Yes, ma'am; I could do that, if I was wanted."

"Since this house strikes you old and grave, boy," said Miss Havisham,
impatiently, "and you are unwilling to play, are you willing to work?"

I could answer this inquiry with a better heart than I had been able to
find for the other question, and I said I was quite willing.

"Then go into that opposite room," said she, pointing at the door behind
me with her withered hand, "and wait there till I come."

I crossed the staircase landing, and entered the room she indicated.
From that room, too, the daylight was completely excluded, and it had an
airless smell that was oppressive. A fire had been lately kindled in
the damp old-fashioned grate, and it was more disposed to go out than
to burn up, and the reluctant smoke which hung in the room seemed colder
than the clearer air,--like our own marsh mist. Certain wintry branches
of candles on the high chimney-piece faintly lighted the chamber; or it
would be more expressive to say, faintly troubled its darkness. It was
spacious, and I dare say had once been handsome, but every discernible
thing in it was covered with dust and mould, and dropping to pieces. The
most prominent object was a long table with a tablecloth spread on it,
as if a feast had been in preparation when the house and the clocks all
stopped together. An epergne or centre-piece of some kind was in the
middle of this cloth; it was so heavily overhung with cobwebs that its
form was quite undistinguishable; and, as I looked along the yellow
expanse out of which I remember its seeming to grow, like a black
fungus, I saw speckle-legged spiders with blotchy bodies running home
to it, and running out from it, as if some circumstances of the greatest
public importance had just transpired in the spider community.

I heard the mice too, rattling behind the panels, as if the same
occurrence were important to their interests. But the black beetles took
no notice of the agitation, and groped about the hearth in a ponderous
elderly way, as if they were short-sighted and hard of hearing, and not
on terms with one another.

These crawling things had fascinated my attention, and I was watching
them from a distance, when Miss Havisham laid a hand upon my shoulder.
In her other hand she had a crutch-headed stick on which she leaned, and
she looked like the Witch of the place.

"This," said she, pointing to the long table with her stick, "is where I
will be laid when I am dead. They shall come and look at me here."

With some vague misgiving that she might get upon the table then and
there and die at once, the complete realization of the ghastly waxwork
at the Fair, I shrank under her touch.

"What do you think that is?" she asked me, again pointing with her
stick; "that, where those cobwebs are?"

"I can't guess what it is, ma'am."

"It's a great cake. A bride-cake. Mine!"

She looked all round the room in a glaring manner, and then said,
leaning on me while her hand twitched my shoulder, "Come, come, come!
Walk me, walk me!"

I made out from this, that the work I had to do, was to walk Miss
Havisham round and round the room. Accordingly, I started at once, and
she leaned upon my shoulder, and we went away at a pace that might have
been an imitation (founded on my first impulse under that roof) of Mr.
Pumblechook's chaise-cart.

She was not physically strong, and after a little time said, "Slower!"
Still, we went at an impatient fitful speed, and as we went, she
twitched the hand upon my shoulder, and worked her mouth, and led me to
believe that we were going fast because her thoughts went fast. After a
while she said, "Call Estella!" so I went out on the landing and
roared that name as I had done on the previous occasion. When her light
appeared, I returned to Miss Havisham, and we started away again round
and round the room.

If only Estella had come to be a spectator of our proceedings, I should
have felt sufficiently discontented; but as she brought with her the
three ladies and the gentleman whom I had seen below, I didn't know
what to do. In my politeness, I would have stopped; but Miss
Havisham twitched my shoulder, and we posted on,--with a shame-faced
consciousness on my part that they would think it was all my doing.

"Dear Miss Havisham," said Miss Sarah Pocket. "How well you look!"

"I do not," returned Miss Havisham. "I am yellow skin and bone."

Camilla brightened when Miss Pocket met with this rebuff; and she
murmured, as she plaintively contemplated Miss Havisham, "Poor dear
soul! Certainly not to be expected to look well, poor thing. The idea!"

"And how are you?" said Miss Havisham to Camilla. As we were close to
Camilla then, I would have stopped as a matter of course, only Miss
Havisham wouldn't stop. We swept on, and I felt that I was highly
obnoxious to Camilla.

"Thank you, Miss Havisham," she returned, "I am as well as can be
expected."

"Why, what's the matter with you?" asked Miss Havisham, with exceeding
sharpness.

"Nothing worth mentioning," replied Camilla. "I don't wish to make a
display of my feelings, but I have habitually thought of you more in the
night than I am quite equal to."

"Then don't think of me," retorted Miss Havisham.

"Very easily said!" remarked Camilla, amiably repressing a sob, while a
hitch came into her upper lip, and her tears overflowed. "Raymond is a
witness what ginger and sal volatile I am obliged to take in the night.
Raymond is a witness what nervous jerkings I have in my legs. Chokings
and nervous jerkings, however, are nothing new to me when I think with
anxiety of those I love. If I could be less affectionate and sensitive,
I should have a better digestion and an iron set of nerves. I am sure
I wish it could be so. But as to not thinking of you in the night--The
idea!" Here, a burst of tears.

The Raymond referred to, I understood to be the gentleman present, and
him I understood to be Mr. Camilla. He came to the rescue at this point,
and said in a consolatory and complimentary voice, "Camilla, my dear, it
is well known that your family feelings are gradually undermining you to
the extent of making one of your legs shorter than the other."

"I am not aware," observed the grave lady whose voice I had heard but
once, "that to think of any person is to make a great claim upon that
person, my dear."

Miss Sarah Pocket, whom I now saw to be a little dry, brown, corrugated
old woman, with a small face that might have been made of walnut-shells,
and a large mouth like a cat's without the whiskers, supported this
position by saying, "No, indeed, my dear. Hem!"

"Thinking is easy enough," said the grave lady.

"What is easier, you know?" assented Miss Sarah Pocket.

"Oh, yes, yes!" cried Camilla, whose fermenting feelings appeared to
rise from her legs to her bosom. "It's all very true! It's a weakness
to be so affectionate, but I can't help it. No doubt my health would be
much better if it was otherwise, still I wouldn't change my disposition
if I could. It's the cause of much suffering, but it's a consolation to
know I posses it, when I wake up in the night." Here another burst of
feeling.

Miss Havisham and I had never stopped all this time, but kept going
round and round the room; now brushing against the skirts of the
visitors, now giving them the whole length of the dismal chamber.

"There's Matthew!" said Camilla. "Never mixing with any natural ties,
never coming here to see how Miss Havisham is! I have taken to the sofa
with my staylace cut, and have lain there hours insensible, with my head
over the side, and my hair all down, and my feet I don't know where--"

("Much higher than your head, my love," said Mr. Camilla.)

"I have gone off into that state, hours and hours, on account of
Matthew's strange and inexplicable conduct, and nobody has thanked me."

"Really I must say I should think not!" interposed the grave lady.

"You see, my dear," added Miss Sarah Pocket (a blandly vicious
personage), "the question to put to yourself is, who did you expect to
thank you, my love?"

"Without expecting any thanks, or anything of the sort," resumed
Camilla, "I have remained in that state, hours and hours, and Raymond
is a witness of the extent to which I have choked, and what the total
inefficacy of ginger has been, and I have been heard at the piano-forte
tuner's across the street, where the poor mistaken children have even
supposed it to be pigeons cooing at a distance,--and now to be told--"
Here Camilla put her hand to her throat, and began to be quite chemical
as to the formation of new combinations there.

When this same Matthew was mentioned, Miss Havisham stopped me and
herself, and stood looking at the speaker. This change had a great
influence in bringing Camilla's chemistry to a sudden end.

"Matthew will come and see me at last," said Miss Havisham, sternly,
"when I am laid on that table. That will be his place,--there," striking
the table with her stick, "at my head! And yours will be there! And your
husband's there! And Sarah Pocket's there! And Georgiana's there! Now
you all know where to take your stations when you come to feast upon me.
And now go!"

At the mention of each name, she had struck the table with her stick in
a new place. She now said, "Walk me, walk me!" and we went on again.

"I suppose there's nothing to be done," exclaimed Camilla, "but comply
and depart. It's something to have seen the object of one's love and
duty for even so short a time. I shall think of it with a melancholy
satisfaction when I wake up in the night. I wish Matthew could have
that comfort, but he sets it at defiance. I am determined not to make a
display of my feelings, but it's very hard to be told one wants to feast
on one's relations,--as if one was a Giant,--and to be told to go. The
bare idea!"

Mr. Camilla interposing, as Mrs. Camilla laid her hand upon her heaving
bosom, that lady assumed an unnatural fortitude of manner which I
supposed to be expressive of an intention to drop and choke when out of
view, and kissing her hand to Miss Havisham, was escorted forth. Sarah
Pocket and Georgiana contended who should remain last; but Sarah was
too knowing to be outdone, and ambled round Georgiana with that artful
slipperiness that the latter was obliged to take precedence. Sarah
Pocket then made her separate effect of departing with, "Bless you, Miss
Havisham dear!" and with a smile of forgiving pity on her walnut-shell
countenance for the weaknesses of the rest.

While Estella was away lighting them down, Miss Havisham still walked
with her hand on my shoulder, but more and more slowly. At last she
stopped before the fire, and said, after muttering and looking at it
some seconds,--

"This is my birthday, Pip."

I was going to wish her many happy returns, when she lifted her stick.

"I don't suffer it to be spoken of. I don't suffer those who were here
just now, or any one to speak of it. They come here on the day, but they
dare not refer to it."

Of course I made no further effort to refer to it.

"On this day of the year, long before you were born, this heap of
decay," stabbing with her crutched stick at the pile of cobwebs on the
table, but not touching it, "was brought here. It and I have worn away
together. The mice have gnawed at it, and sharper teeth than teeth of
mice have gnawed at me."

She held the head of her stick against her heart as she stood looking
at the table; she in her once white dress, all yellow and withered; the
once white cloth all yellow and withered; everything around in a state
to crumble under a touch.

"When the ruin is complete," said she, with a ghastly look, "and when
they lay me dead, in my bride's dress on the bride's table,--which shall
be done, and which will be the finished curse upon him,--so much the
better if it is done on this day!"

She stood looking at the table as if she stood looking at her own figure
lying there. I remained quiet. Estella returned, and she too remained
quiet. It seemed to me that we continued thus for a long time. In
the heavy air of the room, and the heavy darkness that brooded in its
remoter corners, I even had an alarming fancy that Estella and I might
presently begin to decay.

At length, not coming out of her distraught state by degrees, but in an
instant, Miss Havisham said, "Let me see you two play cards; why have
you not begun?" With that, we returned to her room, and sat down as
before; I was beggared, as before; and again, as before, Miss Havisham
watched us all the time, directed my attention to Estella's beauty, and
made me notice it the more by trying her jewels on Estella's breast and
hair.

Estella, for her part, likewise treated me as before, except that she
did not condescend to speak. When we had played some half-dozen games,
a day was appointed for my return, and I was taken down into the yard
to be fed in the former dog-like manner. There, too, I was again left to
wander about as I liked.

It is not much to the purpose whether a gate in that garden wall which
I had scrambled up to peep over on the last occasion was, on that last
occasion, open or shut. Enough that I saw no gate then, and that I
saw one now. As it stood open, and as I knew that Estella had let
the visitors out,--for she had returned with the keys in her hand,--I
strolled into the garden, and strolled all over it. It was quite a
wilderness, and there were old melon-frames and cucumber-frames in it,
which seemed in their decline to have produced a spontaneous growth of
weak attempts at pieces of old hats and boots, with now and then a weedy
offshoot into the likeness of a battered saucepan.

When I had exhausted the garden and a greenhouse with nothing in it but
a fallen-down grape-vine and some bottles, I found myself in the dismal
corner upon which I had looked out of the window. Never questioning for
a moment that the house was now empty, I looked in at another window,
and found myself, to my great surprise, exchanging a broad stare with a
pale young gentleman with red eyelids and light hair.

This pale young gentleman quickly disappeared, and reappeared beside me.
He had been at his books when I had found myself staring at him, and I
now saw that he was inky.

"Halloa!" said he, "young fellow!"

Halloa being a general observation which I had usually observed to
be best answered by itself, I said, "Halloa!" politely omitting young
fellow.

"Who let you in?" said he.

"Miss Estella."

"Who gave you leave to prowl about?"

"Miss Estella."

"Come and fight," said the pale young gentleman.

What could I do but follow him? I have often asked myself the question
since; but what else could I do? His manner was so final, and I was
so astonished, that I followed where he led, as if I had been under a
spell.

"Stop a minute, though," he said, wheeling round before we had gone many
paces. "I ought to give you a reason for fighting, too. There it is!"
In a most irritating manner he instantly slapped his hands against one
another, daintily flung one of his legs up behind him, pulled my hair,
slapped his hands again, dipped his head, and butted it into my stomach.

The bull-like proceeding last mentioned, besides that it was
unquestionably to be regarded in the light of a liberty, was
particularly disagreeable just after bread and meat. I therefore hit out
at him and was going to hit out again, when he said, "Aha! Would you?"
and began dancing backwards and forwards in a manner quite unparalleled
within my limited experience.

"Laws of the game!" said he. Here, he skipped from his left leg on to
his right. "Regular rules!" Here, he skipped from his right leg on to
his left. "Come to the ground, and go through the preliminaries!" Here,
he dodged backwards and forwards, and did all sorts of things while I
looked helplessly at him.

I was secretly afraid of him when I saw him so dexterous; but I felt
morally and physically convinced that his light head of hair could have
had no business in the pit of my stomach, and that I had a right to
consider it irrelevant when so obtruded on my attention. Therefore, I
followed him without a word, to a retired nook of the garden, formed by
the junction of two walls and screened by some rubbish. On his asking me
if I was satisfied with the ground, and on my replying Yes, he begged my
leave to absent himself for a moment, and quickly returned with a bottle
of water and a sponge dipped in vinegar. "Available for both," he said,
placing these against the wall. And then fell to pulling off, not
only his jacket and waistcoat, but his shirt too, in a manner at once
light-hearted, business-like, and bloodthirsty.

Although he did not look very healthy,--having pimples on his face, and
a breaking out at his mouth,--these dreadful preparations quite appalled
me. I judged him to be about my own age, but he was much taller, and he
had a way of spinning himself about that was full of appearance. For
the rest, he was a young gentleman in a gray suit (when not denuded
for battle), with his elbows, knees, wrists, and heels considerably in
advance of the rest of him as to development.

My heart failed me when I saw him squaring at me with every
demonstration of mechanical nicety, and eyeing my anatomy as if he were
minutely choosing his bone. I never have been so surprised in my life,
as I was when I let out the first blow, and saw him lying on his
back, looking up at me with a bloody nose and his face exceedingly
fore-shortened.

But, he was on his feet directly, and after sponging himself with
a great show of dexterity began squaring again. The second greatest
surprise I have ever had in my life was seeing him on his back again,
looking up at me out of a black eye.

His spirit inspired me with great respect. He seemed to have no
strength, and he never once hit me hard, and he was always knocked down;
but he would be up again in a moment, sponging himself or drinking out
of the water-bottle, with the greatest satisfaction in seconding himself
according to form, and then came at me with an air and a show that made
me believe he really was going to do for me at last. He got heavily
bruised, for I am sorry to record that the more I hit him, the harder I
hit him; but he came up again and again and again, until at last he got
a bad fall with the back of his head against the wall. Even after that
crisis in our affairs, he got up and turned round and round confusedly a
few times, not knowing where I was; but finally went on his knees to his
sponge and threw it up: at the same time panting out, "That means you
have won."

He seemed so brave and innocent, that although I had not proposed the
contest, I felt but a gloomy satisfaction in my victory. Indeed, I go
so far as to hope that I regarded myself while dressing as a species of
savage young wolf or other wild beast. However, I got dressed, darkly
wiping my sanguinary face at intervals, and I said, "Can I help you?"
and he said "No thankee," and I said "Good afternoon," and he said "Same
to you."

When I got into the courtyard, I found Estella waiting with the keys.
But she neither asked me where I had been, nor why I had kept her
waiting; and there was a bright flush upon her face, as though something
had happened to delight her. Instead of going straight to the gate, too,
she stepped back into the passage, and beckoned me.

"Come here! You may kiss me, if you like."

I kissed her cheek as she turned it to me. I think I would have gone
through a great deal to kiss her cheek. But I felt that the kiss was
given to the coarse common boy as a piece of money might have been, and
that it was worth nothing.

What with the birthday visitors, and what with the cards, and what with
the fight, my stay had lasted so long, that when I neared home the light
on the spit of sand off the point on the marshes was gleaming against
a black night-sky, and Joe's furnace was flinging a path of fire across
the road.


Chapter XII

My mind grew very uneasy on the subject of the pale young gentleman. The
more I thought of the fight, and recalled the pale young gentleman on
his back in various stages of puffy and incrimsoned countenance, the
more certain it appeared that something would be done to me. I felt that
the pale young gentleman's blood was on my head, and that the Law would
avenge it. Without having any definite idea of the penalties I had
incurred, it was clear to me that village boys could not go stalking
about the country, ravaging the houses of gentlefolks and pitching into
the studious youth of England, without laying themselves open to severe
punishment. For some days, I even kept close at home, and looked out at
the kitchen door with the greatest caution and trepidation before going
on an errand, lest the officers of the County Jail should pounce upon
me. The pale young gentleman's nose had stained my trousers, and I tried
to wash out that evidence of my guilt in the dead of night. I had cut
my knuckles against the pale young gentleman's teeth, and I twisted my
imagination into a thousand tangles, as I devised incredible ways of
accounting for that damnatory circumstance when I should be haled before
the Judges.

When the day came round for my return to the scene of the deed of
violence, my terrors reached their height. Whether myrmidons of Justice,
specially sent down from London, would be lying in ambush behind the
gate;--whether Miss Havisham, preferring to take personal vengeance for
an outrage done to her house, might rise in those grave-clothes of hers,
draw a pistol, and shoot me dead:--whether suborned boys--a numerous
band of mercenaries--might be engaged to fall upon me in the brewery,
and cuff me until I was no more;--it was high testimony to my confidence
in the spirit of the pale young gentleman, that I never imagined him
accessory to these retaliations; they always came into my mind as the
acts of injudicious relatives of his, goaded on by the state of his
visage and an indignant sympathy with the family features.

However, go to Miss Havisham's I must, and go I did. And behold! nothing
came of the late struggle. It was not alluded to in any way, and no pale
young gentleman was to be discovered on the premises. I found the same
gate open, and I explored the garden, and even looked in at the windows
of the detached house; but my view was suddenly stopped by the closed
shutters within, and all was lifeless. Only in the corner where
the combat had taken place could I detect any evidence of the young
gentleman's existence. There were traces of his gore in that spot, and I
covered them with garden-mould from the eye of man.

On the broad landing between Miss Havisham's own room and that other
room in which the long table was laid out, I saw a garden-chair,--a
light chair on wheels, that you pushed from behind. It had been placed
there since my last visit, and I entered, that same day, on a regular
occupation of pushing Miss Havisham in this chair (when she was tired of
walking with her hand upon my shoulder) round her own room, and across
the landing, and round the other room. Over and over and over again,
we would make these journeys, and sometimes they would last as long as
three hours at a stretch. I insensibly fall into a general mention of
these journeys as numerous, because it was at once settled that I should
return every alternate day at noon for these purposes, and because I am
now going to sum up a period of at least eight or ten months.

As we began to be more used to one another, Miss Havisham talked more
to me, and asked me such questions as what had I learnt and what was
I going to be? I told her I was going to be apprenticed to Joe, I
believed; and I enlarged upon my knowing nothing and wanting to know
everything, in the hope that she might offer some help towards that
desirable end. But she did not; on the contrary, she seemed to prefer my
being ignorant. Neither did she ever give me any money,--or anything
but my daily dinner,--nor ever stipulate that I should be paid for my
services.

Estella was always about, and always let me in and out, but never told
me I might kiss her again. Sometimes, she would coldly tolerate me;
sometimes, she would condescend to me; sometimes, she would be quite
familiar with me; sometimes, she would tell me energetically that she
hated me. Miss Havisham would often ask me in a whisper, or when we were
alone, "Does she grow prettier and prettier, Pip?" And when I said yes
(for indeed she did), would seem to enjoy it greedily. Also, when we
played at cards Miss Havisham would look on, with a miserly relish of
Estella's moods, whatever they were. And sometimes, when her moods were
so many and so contradictory of one another that I was puzzled what
to say or do, Miss Havisham would embrace her with lavish fondness,
murmuring something in her ear that sounded like "Break their hearts my
pride and hope, break their hearts and have no mercy!"

There was a song Joe used to hum fragments of at the forge, of which the
burden was Old Clem. This was not a very ceremonious way of rendering
homage to a patron saint, but I believe Old Clem stood in that relation
towards smiths. It was a song that imitated the measure of beating upon
iron, and was a mere lyrical excuse for the introduction of Old Clem's
respected name. Thus, you were to hammer boys round--Old Clem! With a
thump and a sound--Old Clem! Beat it out, beat it out--Old Clem! With a
clink for the stout--Old Clem! Blow the fire, blow the fire--Old
Clem! Roaring dryer, soaring higher--Old Clem! One day soon after the
appearance of the chair, Miss Havisham suddenly saying to me, with the
impatient movement of her fingers, "There, there, there! Sing!" I was
surprised into crooning this ditty as I pushed her over the floor. It
happened so to catch her fancy that she took it up in a low brooding
voice as if she were singing in her sleep. After that, it became
customary with us to have it as we moved about, and Estella would often
join in; though the whole strain was so subdued, even when there were
three of us, that it made less noise in the grim old house than the
lightest breath of wind.

What could I become with these surroundings? How could my character fail
to be influenced by them? Is it to be wondered at if my thoughts were
dazed, as my eyes were, when I came out into the natural light from the
misty yellow rooms?

Perhaps I might have told Joe about the pale young gentleman, if I had
not previously been betrayed into those enormous inventions to which
I had confessed. Under the circumstances, I felt that Joe could hardly
fail to discern in the pale young gentleman, an appropriate passenger
to be put into the black velvet coach; therefore, I said nothing of him.
Besides, that shrinking from having Miss Havisham and Estella discussed,
which had come upon me in the beginning, grew much more potent as time
went on. I reposed complete confidence in no one but Biddy; but I told
poor Biddy everything. Why it came natural to me to do so, and why Biddy
had a deep concern in everything I told her, I did not know then, though
I think I know now.

Meanwhile, councils went on in the kitchen at home, fraught with
almost insupportable aggravation to my exasperated spirit. That ass,
Pumblechook, used often to come over of a night for the purpose of
discussing my prospects with my sister; and I really do believe (to
this hour with less penitence than I ought to feel), that if these hands
could have taken a linchpin out of his chaise-cart, they would have done
it. The miserable man was a man of that confined stolidity of mind, that
he could not discuss my prospects without having me before him,--as it
were, to operate upon,--and he would drag me up from my stool (usually
by the collar) where I was quiet in a corner, and, putting me before the
fire as if I were going to be cooked, would begin by saying, "Now, Mum,
here is this boy! Here is this boy which you brought up by hand. Hold up
your head, boy, and be forever grateful unto them which so did do. Now,
Mum, with respections to this boy!" And then he would rumple my hair
the wrong way,--which from my earliest remembrance, as already hinted,
I have in my soul denied the right of any fellow-creature to do,--and
would hold me before him by the sleeve,--a spectacle of imbecility only
to be equalled by himself.

Then, he and my sister would pair off in such nonsensical speculations
about Miss Havisham, and about what she would do with me and for me,
that I used to want--quite painfully--to burst into spiteful tears, fly
at Pumblechook, and pummel him all over. In these dialogues, my sister
spoke to me as if she were morally wrenching one of my teeth out at
every reference; while Pumblechook himself, self-constituted my patron,
would sit supervising me with a depreciatory eye, like the architect of
my fortunes who thought himself engaged on a very unremunerative job.

In these discussions, Joe bore no part. But he was often talked at,
while they were in progress, by reason of Mrs. Joe's perceiving that
he was not favorable to my being taken from the forge. I was fully old
enough now to be apprenticed to Joe; and when Joe sat with the poker on
his knees thoughtfully raking out the ashes between the lower bars, my
sister would so distinctly construe that innocent action into opposition
on his part, that she would dive at him, take the poker out of his
hands, shake him, and put it away. There was a most irritating end to
every one of these debates. All in a moment, with nothing to lead up to
it, my sister would stop herself in a yawn, and catching sight of me as
it were incidentally, would swoop upon me with, "Come! there's enough of
you! You get along to bed; you've given trouble enough for one night, I
hope!" As if I had besought them as a favor to bother my life out.

We went on in this way for a long time, and it seemed likely that we
should continue to go on in this way for a long time, when one day Miss
Havisham stopped short as she and I were walking, she leaning on my
shoulder; and said with some displeasure,--

"You are growing tall, Pip!"

I thought it best to hint, through the medium of a meditative look, that
this might be occasioned by circumstances over which I had no control.

She said no more at the time; but she presently stopped and looked at me
again; and presently again; and after that, looked frowning and moody.
On the next day of my attendance, when our usual exercise was over, and
I had landed her at her dressing-table, she stayed me with a movement of
her impatient fingers:--

"Tell me the name again of that blacksmith of yours."

"Joe Gargery, ma'am."

"Meaning the master you were to be apprenticed to?"

"Yes, Miss Havisham."

"You had better be apprenticed at once. Would Gargery come here with
you, and bring your indentures, do you think?"

I signified that I had no doubt he would take it as an honor to be
asked.

"Then let him come."

"At any particular time, Miss Havisham?"

"There, there! I know nothing about times. Let him come soon, and come
along with you."

When I got home at night, and delivered this message for Joe, my sister
"went on the Rampage," in a more alarming degree than at any previous
period. She asked me and Joe whether we supposed she was door-mats under
our feet, and how we dared to use her so, and what company we graciously
thought she was fit for? When she had exhausted a torrent of such
inquiries, she threw a candlestick at Joe, burst into a loud sobbing,
got out the dustpan,--which was always a very bad sign,--put on her
coarse apron, and began cleaning up to a terrible extent. Not satisfied
with a dry cleaning, she took to a pail and scrubbing-brush, and cleaned
us out of house and home, so that we stood shivering in the back-yard.
It was ten o'clock at night before we ventured to creep in again, and
then she asked Joe why he hadn't married a Negress Slave at once?
Joe offered no answer, poor fellow, but stood feeling his whisker and
looking dejectedly at me, as if he thought it really might have been a
better speculation.


Chapter XIII

It was a trial to my feelings, on the next day but one, to see
Joe arraying himself in his Sunday clothes to accompany me to Miss
Havisham's. However, as he thought his court-suit necessary to the
occasion, it was not for me to tell him that he looked far better in his
working-dress; the rather, because I knew he made himself so dreadfully
uncomfortable, entirely on my account, and that it was for me he pulled
up his shirt-collar so very high behind, that it made the hair on the
crown of his head stand up like a tuft of feathers.

At breakfast-time my sister declared her intention of going to town with
us, and being left at Uncle Pumblechook's and called for "when we had
done with our fine ladies"--a way of putting the case, from which Joe
appeared inclined to augur the worst. The forge was shut up for the day,
and Joe inscribed in chalk upon the door (as it was his custom to do on
the very rare occasions when he was not at work) the monosyllable
HOUT, accompanied by a sketch of an arrow supposed to be flying in the
direction he had taken.

We walked to town, my sister leading the way in a very large beaver
bonnet, and carrying a basket like the Great Seal of England in plaited
Straw, a pair of pattens, a spare shawl, and an umbrella, though it
was a fine bright day. I am not quite clear whether these articles were
carried penitentially or ostentatiously; but I rather think they were
displayed as articles of property,--much as Cleopatra or any other
sovereign lady on the Rampage might exhibit her wealth in a pageant or
procession.

When we came to Pumblechook's, my sister bounced in and left us. As it
was almost noon, Joe and I held straight on to Miss Havisham's house.
Estella opened the gate as usual, and, the moment she appeared, Joe took
his hat off and stood weighing it by the brim in both his hands; as if
he had some urgent reason in his mind for being particular to half a
quarter of an ounce.

Estella took no notice of either of us, but led us the way that I knew
so well. I followed next to her, and Joe came last. When I looked back
at Joe in the long passage, he was still weighing his hat with the
greatest care, and was coming after us in long strides on the tips of
his toes.

Estella told me we were both to go in, so I took Joe by the coat-cuff
and conducted him into Miss Havisham's presence. She was seated at her
dressing-table, and looked round at us immediately.

"Oh!" said she to Joe. "You are the husband of the sister of this boy?"

I could hardly have imagined dear old Joe looking so unlike himself or
so like some extraordinary bird; standing as he did speechless, with his
tuft of feathers ruffled, and his mouth open as if he wanted a worm.

"You are the husband," repeated Miss Havisham, "of the sister of this
boy?"

It was very aggravating; but, throughout the interview, Joe persisted in
addressing Me instead of Miss Havisham.

"Which I meantersay, Pip," Joe now observed in a manner that was at
once expressive of forcible argumentation, strict confidence, and great
politeness, "as I hup and married your sister, and I were at the time
what you might call (if you was anyways inclined) a single man."

"Well!" said Miss Havisham. "And you have reared the boy, with the
intention of taking him for your apprentice; is that so, Mr. Gargery?"

"You know, Pip," replied Joe, "as you and me were ever friends, and it
were looked for'ard to betwixt us, as being calc'lated to lead to
larks. Not but what, Pip, if you had ever made objections to the
business,--such as its being open to black and sut, or such-like,--not
but what they would have been attended to, don't you see?"

"Has the boy," said Miss Havisham, "ever made any objection? Does he
like the trade?"

"Which it is well beknown to yourself, Pip," returned Joe, strengthening
his former mixture of argumentation, confidence, and politeness, "that
it were the wish of your own hart." (I saw the idea suddenly break upon
him that he would adapt his epitaph to the occasion, before he went on
to say) "And there weren't no objection on your part, and Pip it were
the great wish of your hart!"

It was quite in vain for me to endeavor to make him sensible that he
ought to speak to Miss Havisham. The more I made faces and gestures
to him to do it, the more confidential, argumentative, and polite, he
persisted in being to Me.

"Have you brought his indentures with you?" asked Miss Havisham.

"Well, Pip, you know," replied Joe, as if that were a little
unreasonable, "you yourself see me put 'em in my 'at, and therefore you
know as they are here." With which he took them out, and gave them, not
to Miss Havisham, but to me. I am afraid I was ashamed of the dear good
fellow,--I know I was ashamed of him,--when I saw that Estella stood
at the back of Miss Havisham's chair, and that her eyes laughed
mischievously. I took the indentures out of his hand and gave them to
Miss Havisham.

"You expected," said Miss Havisham, as she looked them over, "no premium
with the boy?"

"Joe!" I remonstrated, for he made no reply at all. "Why don't you
answer--"

"Pip," returned Joe, cutting me short as if he were hurt, "which I
meantersay that were not a question requiring a answer betwixt yourself
and me, and which you know the answer to be full well No. You know it to
be No, Pip, and wherefore should I say it?"

Miss Havisham glanced at him as if she understood what he really was
better than I had thought possible, seeing what he was there; and took
up a little bag from the table beside her.

"Pip has earned a premium here," she said, "and here it is. There are
five-and-twenty guineas in this bag. Give it to your master, Pip."

As if he were absolutely out of his mind with the wonder awakened in
him by her strange figure and the strange room, Joe, even at this pass,
persisted in addressing me.

"This is wery liberal on your part, Pip," said Joe, "and it is as such
received and grateful welcome, though never looked for, far nor near,
nor nowheres. And now, old chap," said Joe, conveying to me a sensation,
first of burning and then of freezing, for I felt as if that familiar
expression were applied to Miss Havisham,--"and now, old chap, may we
do our duty! May you and me do our duty, both on us, by one and another,
and by them which your liberal present--have-conweyed--to be--for the
satisfaction of mind-of--them as never--" here Joe showed that he felt
he had fallen into frightful difficulties, until he triumphantly rescued
himself with the words, "and from myself far be it!" These words had
such a round and convincing sound for him that he said them twice.

"Good by, Pip!" said Miss Havisham. "Let them out, Estella."

"Am I to come again, Miss Havisham?" I asked.

"No. Gargery is your master now. Gargery! One word!"

Thus calling him back as I went out of the door, I heard her say to Joe
in a distinct emphatic voice, "The boy has been a good boy here, and
that is his reward. Of course, as an honest man, you will expect no
other and no more."

How Joe got out of the room, I have never been able to determine; but
I know that when he did get out he was steadily proceeding up stairs
instead of coming down, and was deaf to all remonstrances until I went
after him and laid hold of him. In another minute we were outside the
gate, and it was locked, and Estella was gone. When we stood in the
daylight alone again, Joe backed up against a wall, and said to me,
"Astonishing!" And there he remained so long saying, "Astonishing" at
intervals, so often, that I began to think his senses were never coming
back. At length he prolonged his remark into "Pip, I do assure you this
is as-TON-ishing!" and so, by degrees, became conversational and able to
walk away.

I have reason to think that Joe's intellects were brightened by the
encounter they had passed through, and that on our way to Pumblechook's
he invented a subtle and deep design. My reason is to be found in
what took place in Mr. Pumblechook's parlor: where, on our presenting
ourselves, my sister sat in conference with that detested seedsman.

"Well?" cried my sister, addressing us both at once. "And what's
happened to you? I wonder you condescend to come back to such poor
society as this, I am sure I do!"

"Miss Havisham," said Joe, with a fixed look at me, like an effort of
remembrance, "made it wery partick'ler that we should give her--were it
compliments or respects, Pip?"

"Compliments," I said.

"Which that were my own belief," answered Joe; "her compliments to Mrs.
J. Gargery--"

"Much good they'll do me!" observed my sister; but rather gratified too.

"And wishing," pursued Joe, with another fixed look at me, like another
effort of remembrance, "that the state of Miss Havisham's elth were
sitch as would have--allowed, were it, Pip?"

"Of her having the pleasure," I added.

"Of ladies' company," said Joe. And drew a long breath.

"Well!" cried my sister, with a mollified glance at Mr. Pumblechook.
"She might have had the politeness to send that message at first, but
it's better late than never. And what did she give young Rantipole
here?"

"She giv' him," said Joe, "nothing."

Mrs. Joe was going to break out, but Joe went on.

"What she giv'," said Joe, "she giv' to his friends. 'And by his
friends,' were her explanation, 'I mean into the hands of his sister
Mrs. J. Gargery.' Them were her words; 'Mrs. J. Gargery.' She mayn't
have know'd," added Joe, with an appearance of reflection, "whether it
were Joe, or Jorge."

My sister looked at Pumblechook: who smoothed the elbows of his wooden
arm-chair, and nodded at her and at the fire, as if he had known all
about it beforehand.

"And how much have you got?" asked my sister, laughing. Positively
laughing!

"What would present company say to ten pound?" demanded Joe.

"They'd say," returned my sister, curtly, "pretty well. Not too much,
but pretty well."

"It's more than that, then," said Joe.

That fearful Impostor, Pumblechook, immediately nodded, and said, as he
rubbed the arms of his chair, "It's more than that, Mum."

"Why, you don't mean to say--" began my sister.

"Yes I do, Mum," said Pumblechook; "but wait a bit. Go on, Joseph. Good
in you! Go on!"

"What would present company say," proceeded Joe, "to twenty pound?"

"Handsome would be the word," returned my sister.

"Well, then," said Joe, "It's more than twenty pound."

That abject hypocrite, Pumblechook, nodded again, and said, with a
patronizing laugh, "It's more than that, Mum. Good again! Follow her up,
Joseph!"

"Then to make an end of it," said Joe, delightedly handing the bag to my
sister; "it's five-and-twenty pound."

"It's five-and-twenty pound, Mum," echoed that basest of swindlers,
Pumblechook, rising to shake hands with her; "and it's no more than your
merits (as I said when my opinion was asked), and I wish you joy of the
money!"

If the villain had stopped here, his case would have been sufficiently
awful, but he blackened his guilt by proceeding to take me into custody,
with a right of patronage that left all his former criminality far
behind.

"Now you see, Joseph and wife," said Pumblechook, as he took me by the
arm above the elbow, "I am one of them that always go right through with
what they've begun. This boy must be bound, out of hand. That's my way.
Bound out of hand."

"Goodness knows, Uncle Pumblechook," said my sister (grasping the
money), "we're deeply beholden to you."

"Never mind me, Mum," returned that diabolical cornchandler. "A
pleasure's a pleasure all the world over. But this boy, you know; we
must have him bound. I said I'd see to it--to tell you the truth."

The Justices were sitting in the Town Hall near at hand, and we at
once went over to have me bound apprentice to Joe in the Magisterial
presence. I say we went over, but I was pushed over by Pumblechook,
exactly as if I had that moment picked a pocket or fired a rick; indeed,
it was the general impression in Court that I had been taken red-handed;
for, as Pumblechook shoved me before him through the crowd, I heard some
people say, "What's he done?" and others, "He's a young 'un, too, but
looks bad, don't he?" One person of mild and benevolent aspect even gave
me a tract ornamented with a woodcut of a malevolent young man fitted
up with a perfect sausage-shop of fetters, and entitled TO BE READ IN MY
CELL.

The Hall was a queer place, I thought, with higher pews in it than a
church,--and with people hanging over the pews looking on,--and with
mighty Justices (one with a powdered head) leaning back in chairs, with
folded arms, or taking snuff, or going to sleep, or writing, or reading
the newspapers,--and with some shining black portraits on the walls,
which my unartistic eye regarded as a composition of hardbake and
sticking-plaster. Here, in a corner my indentures were duly signed and
attested, and I was "bound"; Mr. Pumblechook holding me all the while
as if we had looked in on our way to the scaffold, to have those little
preliminaries disposed of.

When we had come out again, and had got rid of the boys who had been put
into great spirits by the expectation of seeing me publicly tortured,
and who were much disappointed to find that my friends were merely
rallying round me, we went back to Pumblechook's. And there my sister
became so excited by the twenty-five guineas, that nothing would serve
her but we must have a dinner out of that windfall at the Blue Boar, and
that Pumblechook must go over in his chaise-cart, and bring the Hubbles
and Mr. Wopsle.

It was agreed to be done; and a most melancholy day I passed. For,
it inscrutably appeared to stand to reason, in the minds of the whole
company, that I was an excrescence on the entertainment. And to make it
worse, they all asked me from time to time,--in short, whenever they
had nothing else to do,--why I didn't enjoy myself? And what could I
possibly do then, but say I was enjoying myself,--when I wasn't!

However, they were grown up and had their own way, and they made the
most of it. That swindling Pumblechook, exalted into the beneficent
contriver of the whole occasion, actually took the top of the table;
and, when he addressed them on the subject of my being bound, and had
fiendishly congratulated them on my being liable to imprisonment if I
played at cards, drank strong liquors, kept late hours or bad company,
or indulged in other vagaries which the form of my indentures appeared
to contemplate as next to inevitable, he placed me standing on a chair
beside him to illustrate his remarks.

My only other remembrances of the great festival are, That they wouldn't
let me go to sleep, but whenever they saw me dropping off, woke me up
and told me to enjoy myself. That, rather late in the evening Mr. Wopsle
gave us Collins's ode, and threw his bloodstained sword in thunder
down, with such effect, that a waiter came in and said, "The Commercials
underneath sent up their compliments, and it wasn't the Tumblers' Arms."
That, they were all in excellent spirits on the road home, and sang, O
Lady Fair! Mr. Wopsle taking the bass, and asserting with a tremendously
strong voice (in reply to the inquisitive bore who leads that piece
of music in a most impertinent manner, by wanting to know all about
everybody's private affairs) that he was the man with his white locks
flowing, and that he was upon the whole the weakest pilgrim going.

Finally, I remember that when I got into my little bedroom, I was truly
wretched, and had a strong conviction on me that I should never like
Joe's trade. I had liked it once, but once was not now.


Chapter XIV

It is a most miserable thing to feel ashamed of home. There may be black
ingratitude in the thing, and the punishment may be retributive and well
deserved; but that it is a miserable thing, I can testify.

Home had never been a very pleasant place to me, because of my sister's
temper. But, Joe had sanctified it, and I had believed in it. I had
believed in the best parlor as a most elegant saloon; I had believed
in the front door, as a mysterious portal of the Temple of State whose
solemn opening was attended with a sacrifice of roast fowls; I had
believed in the kitchen as a chaste though not magnificent apartment;
I had believed in the forge as the glowing road to manhood and
independence. Within a single year all this was changed. Now it was all
coarse and common, and I would not have had Miss Havisham and Estella
see it on any account.

How much of my ungracious condition of mind may have been my own fault,
how much Miss Havisham's, how much my sister's, is now of no moment to
me or to any one. The change was made in me; the thing was done. Well or
ill done, excusably or inexcusably, it was done.

Once, it had seemed to me that when I should at last roll up my
shirt-sleeves and go into the forge, Joe's 'prentice, I should be
distinguished and happy. Now the reality was in my hold, I only felt
that I was dusty with the dust of small-coal, and that I had a weight
upon my daily remembrance to which the anvil was a feather. There have
been occasions in my later life (I suppose as in most lives) when I have
felt for a time as if a thick curtain had fallen on all its interest
and romance, to shut me out from anything save dull endurance any more.
Never has that curtain dropped so heavy and blank, as when my way in
life lay stretched out straight before me through the newly entered road
of apprenticeship to Joe.

I remember that at a later period of my "time," I used to stand about
the churchyard on Sunday evenings when night was falling, comparing my
own perspective with the windy marsh view, and making out some likeness
between them by thinking how flat and low both were, and how on both
there came an unknown way and a dark mist and then the sea. I was quite
as dejected on the first working-day of my apprenticeship as in that
after-time; but I am glad to know that I never breathed a murmur to Joe
while my indentures lasted. It is about the only thing I am glad to know
of myself in that connection.

For, though it includes what I proceed to add, all the merit of what I
proceed to add was Joe's. It was not because I was faithful, but because
Joe was faithful, that I never ran away and went for a soldier or
a sailor. It was not because I had a strong sense of the virtue of
industry, but because Joe had a strong sense of the virtue of industry,
that I worked with tolerable zeal against the grain. It is not possible
to know how far the influence of any amiable honest-hearted duty-doing
man flies out into the world; but it is very possible to know how it has
touched one's self in going by, and I know right well that any good that
intermixed itself with my apprenticeship came of plain contented Joe,
and not of restlessly aspiring discontented me.

What I wanted, who can say? How can I say, when I never knew? What
I dreaded was, that in some unlucky hour I, being at my grimiest and
commonest, should lift up my eyes and see Estella looking in at one
of the wooden windows of the forge. I was haunted by the fear that she
would, sooner or later, find me out, with a black face and hands, doing
the coarsest part of my work, and would exult over me and despise me.
Often after dark, when I was pulling the bellows for Joe, and we were
singing Old Clem, and when the thought how we used to sing it at Miss
Havisham's would seem to show me Estella's face in the fire, with her
pretty hair fluttering in the wind and her eyes scorning me,--often at
such a time I would look towards those panels of black night in the wall
which the wooden windows then were, and would fancy that I saw her just
drawing her face away, and would believe that she had come at last.

After that, when we went in to supper, the place and the meal would have
a more homely look than ever, and I would feel more ashamed of home than
ever, in my own ungracious breast.


Chapter XV

As I was getting too big for Mr. Wopsle's great-aunt's room, my
education under that preposterous female terminated. Not, however, until
Biddy had imparted to me everything she knew, from the little catalogue
of prices, to a comic song she had once bought for a half-penny.
Although the only coherent part of the latter piece of literature were
the opening lines.

When I went to Lunnon town sirs, Too rul loo rul Too rul loo rul Wasn't
I done very brown sirs? Too rul loo rul Too rul loo rul--still, in
my desire to be wiser, I got this composition by heart with the utmost
gravity; nor do I recollect that I questioned its merit, except that I
thought (as I still do) the amount of Too rul somewhat in excess of the
poetry. In my hunger for information, I made proposals to Mr. Wopsle to
bestow some intellectual crumbs upon me, with which he kindly complied.
As it turned out, however, that he only wanted me for a dramatic
lay-figure, to be contradicted and embraced and wept over and bullied
and clutched and stabbed and knocked about in a variety of ways, I soon
declined that course of instruction; though not until Mr. Wopsle in his
poetic fury had severely mauled me.

Whatever I acquired, I tried to impart to Joe. This statement sounds so
well, that I cannot in my conscience let it pass unexplained. I wanted
to make Joe less ignorant and common, that he might be worthier of my
society and less open to Estella's reproach.

The old Battery out on the marshes was our place of study, and a broken
slate and a short piece of slate-pencil were our educational implements:
to which Joe always added a pipe of tobacco. I never knew Joe to
remember anything from one Sunday to another, or to acquire, under my
tuition, any piece of information whatever. Yet he would smoke his pipe
at the Battery with a far more sagacious air than anywhere else,--even
with a learned air,--as if he considered himself to be advancing
immensely. Dear fellow, I hope he did.

It was pleasant and quiet, out there with the sails on the river passing
beyond the earthwork, and sometimes, when the tide was low, looking
as if they belonged to sunken ships that were still sailing on at the
bottom of the water. Whenever I watched the vessels standing out to sea
with their white sails spread, I somehow thought of Miss Havisham and
Estella; and whenever the light struck aslant, afar off, upon a cloud
or sail or green hillside or water-line, it was just the same.--Miss
Havisham and Estella and the strange house and the strange life appeared
to have something to do with everything that was picturesque.

One Sunday when Joe, greatly enjoying his pipe, had so plumed himself on
being "most awful dull," that I had given him up for the day, I lay on
the earthwork for some time with my chin on my hand, descrying traces of
Miss Havisham and Estella all over the prospect, in the sky and in the
water, until at last I resolved to mention a thought concerning them
that had been much in my head.

"Joe," said I; "don't you think I ought to make Miss Havisham a visit?"

"Well, Pip," returned Joe, slowly considering. "What for?"

"What for, Joe? What is any visit made for?"

"There is some wisits p'r'aps," said Joe, "as for ever remains open to
the question, Pip. But in regard to wisiting Miss Havisham. She might
think you wanted something,--expected something of her."

"Don't you think I might say that I did not, Joe?"

"You might, old chap," said Joe. "And she might credit it. Similarly she
mightn't."

Joe felt, as I did, that he had made a point there, and he pulled hard
at his pipe to keep himself from weakening it by repetition.

"You see, Pip," Joe pursued, as soon as he was past that danger, "Miss
Havisham done the handsome thing by you. When Miss Havisham done the
handsome thing by you, she called me back to say to me as that were
all."

"Yes, Joe. I heard her."

"ALL," Joe repeated, very emphatically.

"Yes, Joe. I tell you, I heard her."

"Which I meantersay, Pip, it might be that her meaning were,--Make a
end on it!--As you was!--Me to the North, and you to the South!--Keep in
sunders!"

I had thought of that too, and it was very far from comforting to me
to find that he had thought of it; for it seemed to render it more
probable.

"But, Joe."

"Yes, old chap."

"Here am I, getting on in the first year of my time, and, since the day
of my being bound, I have never thanked Miss Havisham, or asked after
her, or shown that I remember her."

"That's true, Pip; and unless you was to turn her out a set of shoes
all four round,--and which I meantersay as even a set of shoes all
four round might not be acceptable as a present, in a total wacancy of
hoofs--"

"I don't mean that sort of remembrance, Joe; I don't mean a present."

But Joe had got the idea of a present in his head and must harp upon it.
"Or even," said he, "if you was helped to knocking her up a new chain
for the front door,--or say a gross or two of shark-headed screws for
general use,--or some light fancy article, such as a toasting-fork
when she took her muffins,--or a gridiron when she took a sprat or such
like--"

"I don't mean any present at all, Joe," I interposed.

"Well," said Joe, still harping on it as though I had particularly
pressed it, "if I was yourself, Pip, I wouldn't. No, I would not. For
what's a door-chain when she's got one always up? And shark-headers is
open to misrepresentations. And if it was a toasting-fork, you'd go into
brass and do yourself no credit. And the oncommonest workman can't show
himself oncommon in a gridiron,--for a gridiron IS a gridiron," said
Joe, steadfastly impressing it upon me, as if he were endeavouring to
rouse me from a fixed delusion, "and you may haim at what you like, but
a gridiron it will come out, either by your leave or again your leave,
and you can't help yourself--"

"My dear Joe," I cried, in desperation, taking hold of his coat, "don't
go on in that way. I never thought of making Miss Havisham any present."

"No, Pip," Joe assented, as if he had been contending for that, all
along; "and what I say to you is, you are right, Pip."

"Yes, Joe; but what I wanted to say, was, that as we are rather slack
just now, if you would give me a half-holiday to-morrow, I think I would
go up-town and make a call on Miss Est--Havisham."

"Which her name," said Joe, gravely, "ain't Estavisham, Pip, unless she
have been rechris'ened."

"I know, Joe, I know. It was a slip of mine. What do you think of it,
Joe?"

In brief, Joe thought that if I thought well of it, he thought well of
it. But, he was particular in stipulating that if I were not received
with cordiality, or if I were not encouraged to repeat my visit as a
visit which had no ulterior object but was simply one of gratitude for a
favor received, then this experimental trip should have no successor. By
these conditions I promised to abide.

Now, Joe kept a journeyman at weekly wages whose name was Orlick.
He pretended that his Christian name was Dolge,--a clear
Impossibility,--but he was a fellow of that obstinate disposition that I
believe him to have been the prey of no delusion in this particular, but
wilfully to have imposed that name upon the village as an affront to its
understanding. He was a broadshouldered loose-limbed swarthy fellow of
great strength, never in a hurry, and always slouching. He never even
seemed to come to his work on purpose, but would slouch in as if by mere
accident; and when he went to the Jolly Bargemen to eat his dinner, or
went away at night, he would slouch out, like Cain or the Wandering Jew,
as if he had no idea where he was going and no intention of ever
coming back. He lodged at a sluice-keeper's out on the marshes, and on
working-days would come slouching from his hermitage, with his hands in
his pockets and his dinner loosely tied in a bundle round his neck
and dangling on his back. On Sundays he mostly lay all day on the
sluice-gates, or stood against ricks and barns. He always slouched,
locomotively, with his eyes on the ground; and, when accosted or
otherwise required to raise them, he looked up in a half-resentful,
half-puzzled way, as though the only thought he ever had was, that it
was rather an odd and injurious fact that he should never be thinking.

This morose journeyman had no liking for me. When I was very small and
timid, he gave me to understand that the Devil lived in a black corner
of the forge, and that he knew the fiend very well: also that it was
necessary to make up the fire, once in seven years, with a live boy, and
that I might consider myself fuel. When I became Joe's 'prentice, Orlick
was perhaps confirmed in some suspicion that I should displace him;
howbeit, he liked me still less. Not that he ever said anything, or did
anything, openly importing hostility; I only noticed that he always beat
his sparks in my direction, and that whenever I sang Old Clem, he came
in out of time.

Dolge Orlick was at work and present, next day, when I reminded Joe of
my half-holiday. He said nothing at the moment, for he and Joe had just
got a piece of hot iron between them, and I was at the bellows; but by
and by he said, leaning on his hammer,--

"Now, master! Sure you're not a going to favor only one of us. If Young
Pip has a half-holiday, do as much for Old Orlick." I suppose he was
about five-and-twenty, but he usually spoke of himself as an ancient
person.

"Why, what'll you do with a half-holiday, if you get it?" said Joe.

"What'll I do with it! What'll he do with it? I'll do as much with it as
him," said Orlick.

"As to Pip, he's going up town," said Joe.

"Well then, as to Old Orlick, he's a going up town," retorted that
worthy. "Two can go up town. Tain't only one wot can go up town.

"Don't lose your temper," said Joe.

"Shall if I like," growled Orlick. "Some and their up-towning! Now,
master! Come. No favoring in this shop. Be a man!"

The master refusing to entertain the subject until the journeyman was in
a better temper, Orlick plunged at the furnace, drew out a red-hot
bar, made at me with it as if he were going to run it through my body,
whisked it round my head, laid it on the anvil, hammered it out,--as
if it were I, I thought, and the sparks were my spirting blood,--and
finally said, when he had hammered himself hot and the iron cold, and he
again leaned on his hammer,--

"Now, master!"

"Are you all right now?" demanded Joe.

"Ah! I am all right," said gruff Old Orlick.

"Then, as in general you stick to your work as well as most men," said
Joe, "let it be a half-holiday for all."

My sister had been standing silent in the yard, within hearing,--she was
a most unscrupulous spy and listener,--and she instantly looked in at
one of the windows.

"Like you, you fool!" said she to Joe, "giving holidays to great idle
hulkers like that. You are a rich man, upon my life, to waste wages in
that way. I wish I was his master!"

"You'd be everybody's master, if you durst," retorted Orlick, with an
ill-favored grin.

("Let her alone," said Joe.)

"I'd be a match for all noodles and all rogues," returned my sister,
beginning to work herself into a mighty rage. "And I couldn't be a
match for the noodles, without being a match for your master, who's the
dunder-headed king of the noodles. And I couldn't be a match for the
rogues, without being a match for you, who are the blackest-looking and
the worst rogue between this and France. Now!"

"You're a foul shrew, Mother Gargery," growled the journeyman. "If that
makes a judge of rogues, you ought to be a good'un."

("Let her alone, will you?" said Joe.)

"What did you say?" cried my sister, beginning to scream. "What did you
say? What did that fellow Orlick say to me, Pip? What did he call me,
with my husband standing by? Oh! oh! oh!" Each of these exclamations was
a shriek; and I must remark of my sister, what is equally true of all
the violent women I have ever seen, that passion was no excuse for
her, because it is undeniable that instead of lapsing into passion, she
consciously and deliberately took extraordinary pains to force herself
into it, and became blindly furious by regular stages; "what was the
name he gave me before the base man who swore to defend me? Oh! Hold me!
Oh!"

"Ah-h-h!" growled the journeyman, between his teeth, "I'd hold you, if
you was my wife. I'd hold you under the pump, and choke it out of you."

("I tell you, let her alone," said Joe.)

"Oh! To hear him!" cried my sister, with a clap of her hands and a
scream together,--which was her next stage. "To hear the names he's
giving me! That Orlick! In my own house! Me, a married woman! With my
husband standing by! Oh! Oh!" Here my sister, after a fit of clappings
and screamings, beat her hands upon her bosom and upon her knees, and
threw her cap off, and pulled her hair down,--which were the last stages
on her road to frenzy. Being by this time a perfect Fury and a complete
success, she made a dash at the door which I had fortunately locked.

What could the wretched Joe do now, after his disregarded parenthetical
interruptions, but stand up to his journeyman, and ask him what he meant
by interfering betwixt himself and Mrs. Joe; and further whether he was
man enough to come on? Old Orlick felt that the situation admitted of
nothing less than coming on, and was on his defence straightway; so,
without so much as pulling off their singed and burnt aprons, they went
at one another, like two giants. But, if any man in that neighborhood
could stand uplong against Joe, I never saw the man. Orlick, as if he
had been of no more account than the pale young gentleman, was very
soon among the coal-dust, and in no hurry to come out of it. Then Joe
unlocked the door and picked up my sister, who had dropped insensible
at the window (but who had seen the fight first, I think), and who was
carried into the house and laid down, and who was recommended to revive,
and would do nothing but struggle and clench her hands in Joe's hair.
Then, came that singular calm and silence which succeed all uproars; and
then, with the vague sensation which I have always connected with such
a lull,--namely, that it was Sunday, and somebody was dead,--I went up
stairs to dress myself.

When I came down again, I found Joe and Orlick sweeping up, without any
other traces of discomposure than a slit in one of Orlick's nostrils,
which was neither expressive nor ornamental. A pot of beer had appeared
from the Jolly Bargemen, and they were sharing it by turns in a
peaceable manner. The lull had a sedative and philosophical influence on
Joe, who followed me out into the road to say, as a parting observation
that might do me good, "On the Rampage, Pip, and off the Rampage,
Pip:--such is Life!"

With what absurd emotions (for we think the feelings that are very
serious in a man quite comical in a boy) I found myself again going to
Miss Havisham's, matters little here. Nor, how I passed and repassed
the gate many times before I could make up my mind to ring. Nor, how
I debated whether I should go away without ringing; nor, how I should
undoubtedly have gone, if my time had been my own, to come back.

Miss Sarah Pocket came to the gate. No Estella.

"How, then? You here again?" said Miss Pocket. "What do you want?"

When I said that I only came to see how Miss Havisham was, Sarah
evidently deliberated whether or no she should send me about my
business. But unwilling to hazard the responsibility, she let me in, and
presently brought the sharp message that I was to "come up."

Everything was unchanged, and Miss Havisham was alone.

"Well?" said she, fixing her eyes upon me. "I hope you want nothing?
You'll get nothing."

"No indeed, Miss Havisham. I only wanted you to know that I am doing
very well in my apprenticeship, and am always much obliged to you."

"There, there!" with the old restless fingers. "Come now and then; come
on your birthday.--Ay!" she cried suddenly, turning herself and her
chair towards me, "You are looking round for Estella? Hey?"

I had been looking round,--in fact, for Estella,--and I stammered that I
hoped she was well.

"Abroad," said Miss Havisham; "educating for a lady; far out of reach;
prettier than ever; admired by all who see her. Do you feel that you
have lost her?"

There was such a malignant enjoyment in her utterance of the last words,
and she broke into such a disagreeable laugh, that I was at a loss what
to say. She spared me the trouble of considering, by dismissing me. When
the gate was closed upon me by Sarah of the walnut-shell countenance, I
felt more than ever dissatisfied with my home and with my trade and with
everything; and that was all I took by that motion.

As I was loitering along the High Street, looking in disconsolately at
the shop windows, and thinking what I would buy if I were a gentleman,
who should come out of the bookshop but Mr. Wopsle. Mr. Wopsle had in
his hand the affecting tragedy of George Barnwell, in which he had that
moment invested sixpence, with the view of heaping every word of it on
the head of Pumblechook, with whom he was going to drink tea. No sooner
did he see me, than he appeared to consider that a special Providence
had put a 'prentice in his way to be read at; and he laid hold of me,
and insisted on my accompanying him to the Pumblechookian parlor. As I
knew it would be miserable at home, and as the nights were dark and the
way was dreary, and almost any companionship on the road was better
than none, I made no great resistance; consequently, we turned into
Pumblechook's just as the street and the shops were lighting up.

As I never assisted at any other representation of George Barnwell, I
don't know how long it may usually take; but I know very well that it
took until half-past nine o' clock that night, and that when Mr. Wopsle
got into Newgate, I thought he never would go to the scaffold, he became
so much slower than at any former period of his disgraceful career. I
thought it a little too much that he should complain of being cut short
in his flower after all, as if he had not been running to seed, leaf
after leaf, ever since his course began. This, however, was a
mere question of length and wearisomeness. What stung me, was the
identification of the whole affair with my unoffending self. When
Barnwell began to go wrong, I declare that I felt positively apologetic,
Pumblechook's indignant stare so taxed me with it. Wopsle, too, took
pains to present me in the worst light. At once ferocious and maudlin, I
was made to murder my uncle with no extenuating circumstances whatever;
Millwood put me down in argument, on every occasion; it became sheer
monomania in my master's daughter to care a button for me; and all I can
say for my gasping and procrastinating conduct on the fatal morning, is,
that it was worthy of the general feebleness of my character. Even after
I was happily hanged and Wopsle had closed the book, Pumblechook sat
staring at me, and shaking his head, and saying, "Take warning, boy,
take warning!" as if it were a well-known fact that I contemplated
murdering a near relation, provided I could only induce one to have the
weakness to become my benefactor.

It was a very dark night when it was all over, and when I set out with
Mr. Wopsle on the walk home. Beyond town, we found a heavy mist out, and
it fell wet and thick. The turnpike lamp was a blur, quite out of the
lamp's usual place apparently, and its rays looked solid substance on
the fog. We were noticing this, and saying how that the mist rose with a
change of wind from a certain quarter of our marshes, when we came upon
a man, slouching under the lee of the turnpike house.

"Halloa!" we said, stopping. "Orlick there?"

"Ah!" he answered, slouching out. "I was standing by a minute, on the
chance of company."

"You are late," I remarked.

Orlick not unnaturally answered, "Well? And you're late."

"We have been," said Mr. Wopsle, exalted with his late performance,--"we
have been indulging, Mr. Orlick, in an intellectual evening."

Old Orlick growled, as if he had nothing to say about that, and we all
went on together. I asked him presently whether he had been spending his
half-holiday up and down town?

"Yes," said he, "all of it. I come in behind yourself. I didn't see you,
but I must have been pretty close behind you. By the by, the guns is
going again."

"At the Hulks?" said I.

"Ay! There's some of the birds flown from the cages. The guns have been
going since dark, about. You'll hear one presently."

In effect, we had not walked many yards further, when the
well-remembered boom came towards us, deadened by the mist, and heavily
rolled away along the low grounds by the river, as if it were pursuing
and threatening the fugitives.

"A good night for cutting off in," said Orlick. "We'd be puzzled how to
bring down a jail-bird on the wing, to-night."

The subject was a suggestive one to me, and I thought about it in
silence. Mr. Wopsle, as the ill-requited uncle of the evening's tragedy,
fell to meditating aloud in his garden at Camberwell. Orlick, with his
hands in his pockets, slouched heavily at my side. It was very dark,
very wet, very muddy, and so we splashed along. Now and then, the sound
of the signal cannon broke upon us again, and again rolled sulkily along
the course of the river. I kept myself to myself and my thoughts. Mr.
Wopsle died amiably at Camberwell, and exceedingly game on Bosworth
Field, and in the greatest agonies at Glastonbury. Orlick sometimes
growled, "Beat it out, beat it out,--Old Clem! With a clink for the
stout,--Old Clem!" I thought he had been drinking, but he was not drunk.

Thus, we came to the village. The way by which we approached it took us
past the Three Jolly Bargemen, which we were surprised to find--it being
eleven o'clock--in a state of commotion, with the door wide open, and
unwonted lights that had been hastily caught up and put down scattered
about. Mr. Wopsle dropped in to ask what was the matter (surmising that
a convict had been taken), but came running out in a great hurry.

"There's something wrong," said he, without stopping, "up at your place,
Pip. Run all!"

"What is it?" I asked, keeping up with him. So did Orlick, at my side.

"I can't quite understand. The house seems to have been violently
entered when Joe Gargery was out. Supposed by convicts. Somebody has
been attacked and hurt."

We were running too fast to admit of more being said, and we made no
stop until we got into our kitchen. It was full of people; the whole
village was there, or in the yard; and there was a surgeon, and there
was Joe, and there were a group of women, all on the floor in the midst
of the kitchen. The unemployed bystanders drew back when they saw me,
and so I became aware of my sister,--lying without sense or movement on
the bare boards where she had been knocked down by a tremendous blow
on the back of the head, dealt by some unknown hand when her face was
turned towards the fire,--destined never to be on the Rampage again,
while she was the wife of Joe.


Chapter XVI

With my head full of George Barnwell, I was at first disposed to believe
that I must have had some hand in the attack upon my sister, or at
all events that as her near relation, popularly known to be under
obligations to her, I was a more legitimate object of suspicion than
any one else. But when, in the clearer light of next morning, I began to
reconsider the matter and to hear it discussed around me on all sides, I
took another view of the case, which was more reasonable.

Joe had been at the Three Jolly Bargemen, smoking his pipe, from a
quarter after eight o'clock to a quarter before ten. While he was there,
my sister had been seen standing at the kitchen door, and had exchanged
Good Night with a farm-laborer going home. The man could not be more
particular as to the time at which he saw her (he got into dense
confusion when he tried to be), than that it must have been before nine.
When Joe went home at five minutes before ten, he found her struck down
on the floor, and promptly called in assistance. The fire had not then
burnt unusually low, nor was the snuff of the candle very long; the
candle, however, had been blown out.

Nothing had been taken away from any part of the house. Neither, beyond
the blowing out of the candle,--which stood on a table between the door
and my sister, and was behind her when she stood facing the fire and was
struck,--was there any disarrangement of the kitchen, excepting such
as she herself had made, in falling and bleeding. But, there was one
remarkable piece of evidence on the spot. She had been struck with
something blunt and heavy, on the head and spine; after the blows were
dealt, something heavy had been thrown down at her with considerable
violence, as she lay on her face. And on the ground beside her, when Joe
picked her up, was a convict's leg-iron which had been filed asunder.

Now, Joe, examining this iron with a smith's eye, declared it to have
been filed asunder some time ago. The hue and cry going off to the
Hulks, and people coming thence to examine the iron, Joe's opinion
was corroborated. They did not undertake to say when it had left the
prison-ships to which it undoubtedly had once belonged; but they claimed
to know for certain that that particular manacle had not been worn by
either of the two convicts who had escaped last night. Further, one of
those two was already retaken, and had not freed himself of his iron.

Knowing what I knew, I set up an inference of my own here. I believed
the iron to be my convict's iron,--the iron I had seen and heard him
filing at, on the marshes,--but my mind did not accuse him of having put
it to its latest use. For I believed one of two other persons to have
become possessed of it, and to have turned it to this cruel account.
Either Orlick, or the strange man who had shown me the file.

Now, as to Orlick; he had gone to town exactly as he told us when we
picked him up at the turnpike, he had been seen about town all the
evening, he had been in divers companies in several public-houses, and
he had come back with myself and Mr. Wopsle. There was nothing against
him, save the quarrel; and my sister had quarrelled with him, and with
everybody else about her, ten thousand times. As to the strange man; if
he had come back for his two bank-notes there could have been no dispute
about them, because my sister was fully prepared to restore them.
Besides, there had been no altercation; the assailant had come in so
silently and suddenly, that she had been felled before she could look
round.

It was horrible to think that I had provided the weapon, however
undesignedly, but I could hardly think otherwise. I suffered unspeakable
trouble while I considered and reconsidered whether I should at last
dissolve that spell of my childhood and tell Joe all the story. For
months afterwards, I every day settled the question finally in the
negative, and reopened and reargued it next morning. The contention
came, after all, to this;--the secret was such an old one now, had so
grown into me and become a part of myself, that I could not tear it
away. In addition to the dread that, having led up to so much mischief,
it would be now more likely than ever to alienate Joe from me if he
believed it, I had a further restraining dread that he would not believe
it, but would assort it with the fabulous dogs and veal-cutlets as a
monstrous invention. However, I temporized with myself, of course--for,
was I not wavering between right and wrong, when the thing is always
done?--and resolved to make a full disclosure if I should see any
such new occasion as a new chance of helping in the discovery of the
assailant.

The Constables and the Bow Street men from London--for, this happened in
the days of the extinct red-waistcoated police--were about the house for
a week or two, and did pretty much what I have heard and read of like
authorities doing in other such cases. They took up several obviously
wrong people, and they ran their heads very hard against wrong ideas,
and persisted in trying to fit the circumstances to the ideas, instead
of trying to extract ideas from the circumstances. Also, they stood
about the door of the Jolly Bargemen, with knowing and reserved looks
that filled the whole neighborhood with admiration; and they had a
mysterious manner of taking their drink, that was almost as good as
taking the culprit. But not quite, for they never did it.

Long after these constitutional powers had dispersed, my sister lay very
ill in bed. Her sight was disturbed, so that she saw objects multiplied,
and grasped at visionary teacups and wineglasses instead of the
realities; her hearing was greatly impaired; her memory also; and her
speech was unintelligible. When, at last, she came round so far as to
be helped down stairs, it was still necessary to keep my slate always by
her, that she might indicate in writing what she could not indicate in
speech. As she was (very bad handwriting apart) a more than indifferent
speller, and as Joe was a more than indifferent reader, extraordinary
complications arose between them which I was always called in to solve.
The administration of mutton instead of medicine, the substitution of
Tea for Joe, and the baker for bacon, were among the mildest of my own
mistakes.

However, her temper was greatly improved, and she was patient. A
tremulous uncertainty of the action of all her limbs soon became a
part of her regular state, and afterwards, at intervals of two or three
months, she would often put her hands to her head, and would then remain
for about a week at a time in some gloomy aberration of mind. We were
at a loss to find a suitable attendant for her, until a circumstance
happened conveniently to relieve us. Mr. Wopsle's great-aunt conquered a
confirmed habit of living into which she had fallen, and Biddy became a
part of our establishment.

It may have been about a month after my sister's reappearance in the
kitchen, when Biddy came to us with a small speckled box containing the
whole of her worldly effects, and became a blessing to the household.
Above all, she was a blessing to Joe, for the dear old fellow was sadly
cut up by the constant contemplation of the wreck of his wife, and had
been accustomed, while attending on her of an evening, to turn to me
every now and then and say, with his blue eyes moistened, "Such a fine
figure of a woman as she once were, Pip!" Biddy instantly taking the
cleverest charge of her as though she had studied her from infancy; Joe
became able in some sort to appreciate the greater quiet of his life,
and to get down to the Jolly Bargemen now and then for a change that did
him good. It was characteristic of the police people that they had all
more or less suspected poor Joe (though he never knew it), and that they
had to a man concurred in regarding him as one of the deepest spirits
they had ever encountered.

Biddy's first triumph in her new office, was to solve a difficulty
that had completely vanquished me. I had tried hard at it, but had made
nothing of it. Thus it was:--

Again and again and again, my sister had traced upon the slate, a
character that looked like a curious T, and then with the utmost
eagerness had called our attention to it as something she particularly
wanted. I had in vain tried everything producible that began with a T,
from tar to toast and tub. At length it had come into my head that the
sign looked like a hammer, and on my lustily calling that word in my
sister's ear, she had begun to hammer on the table and had expressed a
qualified assent. Thereupon, I had brought in all our hammers, one after
another, but without avail. Then I bethought me of a crutch, the shape
being much the same, and I borrowed one in the village, and displayed
it to my sister with considerable confidence. But she shook her head to
that extent when she was shown it, that we were terrified lest in her
weak and shattered state she should dislocate her neck.

When my sister found that Biddy was very quick to understand her, this
mysterious sign reappeared on the slate. Biddy looked thoughtfully
at it, heard my explanation, looked thoughtfully at my sister, looked
thoughtfully at Joe (who was always represented on the slate by his
initial letter), and ran into the forge, followed by Joe and me.

"Why, of course!" cried Biddy, with an exultant face. "Don't you see?
It's him!"

Orlick, without a doubt! She had lost his name, and could only signify
him by his hammer. We told him why we wanted him to come into the
kitchen, and he slowly laid down his hammer, wiped his brow with his
arm, took another wipe at it with his apron, and came slouching
out, with a curious loose vagabond bend in the knees that strongly
distinguished him.

I confess that I expected to see my sister denounce him, and that I
was disappointed by the different result. She manifested the greatest
anxiety to be on good terms with him, was evidently much pleased by his
being at length produced, and motioned that she would have him
given something to drink. She watched his countenance as if she were
particularly wishful to be assured that he took kindly to his reception,
she showed every possible desire to conciliate him, and there was an air
of humble propitiation in all she did, such as I have seen pervade the
bearing of a child towards a hard master. After that day, a day rarely
passed without her drawing the hammer on her slate, and without Orlick's
slouching in and standing doggedly before her, as if he knew no more
than I did what to make of it.


Chapter XVII

I now fell into a regular routine of apprenticeship life, which was
varied beyond the limits of the village and the marshes, by no more
remarkable circumstance than the arrival of my birthday and my paying
another visit to Miss Havisham. I found Miss Sarah Pocket still on duty
at the gate; I found Miss Havisham just as I had left her, and she spoke
of Estella in the very same way, if not in the very same words. The
interview lasted but a few minutes, and she gave me a guinea when I was
going, and told me to come again on my next birthday. I may mention at
once that this became an annual custom. I tried to decline taking the
guinea on the first occasion, but with no better effect than causing her
to ask me very angrily, if I expected more? Then, and after that, I took
it.

So unchanging was the dull old house, the yellow light in the darkened
room, the faded spectre in the chair by the dressing-table glass, that
I felt as if the stopping of the clocks had stopped Time in that
mysterious place, and, while I and everything else outside it grew
older, it stood still. Daylight never entered the house as to my
thoughts and remembrances of it, any more than as to the actual fact. It
bewildered me, and under its influence I continued at heart to hate my
trade and to be ashamed of home.

Imperceptibly I became conscious of a change in Biddy, however. Her
shoes came up at the heel, her hair grew bright and neat, her hands were
always clean. She was not beautiful,--she was common, and could not be
like Estella,--but she was pleasant and wholesome and sweet-tempered.
She had not been with us more than a year (I remember her being newly
out of mourning at the time it struck me), when I observed to myself one
evening that she had curiously thoughtful and attentive eyes; eyes that
were very pretty and very good.

It came of my lifting up my own eyes from a task I was poring
at--writing some passages from a book, to improve myself in two ways at
once by a sort of stratagem--and seeing Biddy observant of what I was
about. I laid down my pen, and Biddy stopped in her needlework without
laying it down.

"Biddy," said I, "how do you manage it? Either I am very stupid, or you
are very clever."

"What is it that I manage? I don't know," returned Biddy, smiling.

She managed our whole domestic life, and wonderfully too; but I did not
mean that, though that made what I did mean more surprising.

"How do you manage, Biddy," said I, "to learn everything that I learn,
and always to keep up with me?" I was beginning to be rather vain of
my knowledge, for I spent my birthday guineas on it, and set aside the
greater part of my pocket-money for similar investment; though I have no
doubt, now, that the little I knew was extremely dear at the price.

"I might as well ask you," said Biddy, "how you manage?"

"No; because when I come in from the forge of a night, any one can see
me turning to at it. But you never turn to at it, Biddy."

"I suppose I must catch it like a cough," said Biddy, quietly; and went
on with her sewing.

Pursuing my idea as I leaned back in my wooden chair, and looked at
Biddy sewing away with her head on one side, I began to think her rather
an extraordinary girl. For I called to mind now, that she was equally
accomplished in the terms of our trade, and the names of our different
sorts of work, and our various tools. In short, whatever I knew, Biddy
knew. Theoretically, she was already as good a blacksmith as I, or
better.

"You are one of those, Biddy," said I, "who make the most of every
chance. You never had a chance before you came here, and see how
improved you are!"

Biddy looked at me for an instant, and went on with her sewing. "I was
your first teacher though; wasn't I?" said she, as she sewed.

"Biddy!" I exclaimed, in amazement. "Why, you are crying!"

"No I am not," said Biddy, looking up and laughing. "What put that in
your head?"

What could have put it in my head but the glistening of a tear as it
dropped on her work? I sat silent, recalling what a drudge she had been
until Mr. Wopsle's great-aunt successfully overcame that bad habit of
living, so highly desirable to be got rid of by some people. I recalled
the hopeless circumstances by which she had been surrounded in the
miserable little shop and the miserable little noisy evening school,
with that miserable old bundle of incompetence always to be dragged and
shouldered. I reflected that even in those untoward times there must
have been latent in Biddy what was now developing, for, in my first
uneasiness and discontent I had turned to her for help, as a matter of
course. Biddy sat quietly sewing, shedding no more tears, and while I
looked at her and thought about it all, it occurred to me that perhaps
I had not been sufficiently grateful to Biddy. I might have been too
reserved, and should have patronized her more (though I did not use that
precise word in my meditations) with my confidence.

"Yes, Biddy," I observed, when I had done turning it over, "you were my
first teacher, and that at a time when we little thought of ever being
together like this, in this kitchen."

"Ah, poor thing!" replied Biddy. It was like her self-forgetfulness to
transfer the remark to my sister, and to get up and be busy about her,
making her more comfortable; "that's sadly true!"

"Well!" said I, "we must talk together a little more, as we used to do.
And I must consult you a little more, as I used to do. Let us have a
quiet walk on the marshes next Sunday, Biddy, and a long chat."

My sister was never left alone now; but Joe more than readily undertook
the care of her on that Sunday afternoon, and Biddy and I went out
together. It was summer-time, and lovely weather. When we had passed the
village and the church and the churchyard, and were out on the marshes
and began to see the sails of the ships as they sailed on, I began to
combine Miss Havisham and Estella with the prospect, in my usual way.
When we came to the river-side and sat down on the bank, with the water
rippling at our feet, making it all more quiet than it would have been
without that sound, I resolved that it was a good time and place for the
admission of Biddy into my inner confidence.

"Biddy," said I, after binding her to secrecy, "I want to be a
gentleman."

"O, I wouldn't, if I was you!" she returned. "I don't think it would
answer."

"Biddy," said I, with some severity, "I have particular reasons for
wanting to be a gentleman."

"You know best, Pip; but don't you think you are happier as you are?"

"Biddy," I exclaimed, impatiently, "I am not at all happy as I am. I
am disgusted with my calling and with my life. I have never taken to
either, since I was bound. Don't be absurd."

"Was I absurd?" said Biddy, quietly raising her eyebrows; "I am sorry
for that; I didn't mean to be. I only want you to do well, and to be
comfortable."

"Well, then, understand once for all that I never shall or can be
comfortable--or anything but miserable--there, Biddy!--unless I can lead
a very different sort of life from the life I lead now."

"That's a pity!" said Biddy, shaking her head with a sorrowful air.

Now, I too had so often thought it a pity, that, in the singular kind of
quarrel with myself which I was always carrying on, I was half inclined
to shed tears of vexation and distress when Biddy gave utterance to her
sentiment and my own. I told her she was right, and I knew it was much
to be regretted, but still it was not to be helped.

"If I could have settled down," I said to Biddy, plucking up the short
grass within reach, much as I had once upon a time pulled my feelings
out of my hair and kicked them into the brewery wall,--"if I could have
settled down and been but half as fond of the forge as I was when I was
little, I know it would have been much better for me. You and I and Joe
would have wanted nothing then, and Joe and I would perhaps have gone
partners when I was out of my time, and I might even have grown up to
keep company with you, and we might have sat on this very bank on a fine
Sunday, quite different people. I should have been good enough for you;
shouldn't I, Biddy?"

Biddy sighed as she looked at the ships sailing on, and returned for
answer, "Yes; I am not over-particular." It scarcely sounded flattering,
but I knew she meant well.

"Instead of that," said I, plucking up more grass and chewing a blade or
two, "see how I am going on. Dissatisfied, and uncomfortable, and--what
would it signify to me, being coarse and common, if nobody had told me
so!"

Biddy turned her face suddenly towards mine, and looked far more
attentively at me than she had looked at the sailing ships.

"It was neither a very true nor a very polite thing to say," she
remarked, directing her eyes to the ships again. "Who said it?"

I was disconcerted, for I had broken away without quite seeing where
I was going to. It was not to be shuffled off now, however, and I
answered, "The beautiful young lady at Miss Havisham's, and she's more
beautiful than anybody ever was, and I admire her dreadfully, and I want
to be a gentleman on her account." Having made this lunatic confession,
I began to throw my torn-up grass into the river, as if I had some
thoughts of following it.

"Do you want to be a gentleman, to spite her or to gain her over?" Biddy
quietly asked me, after a pause.

"I don't know," I moodily answered.

"Because, if it is to spite her," Biddy pursued, "I should think--but
you know best--that might be better and more independently done by
caring nothing for her words. And if it is to gain her over, I should
think--but you know best--she was not worth gaining over."

Exactly what I myself had thought, many times. Exactly what was
perfectly manifest to me at the moment. But how could I, a poor dazed
village lad, avoid that wonderful inconsistency into which the best and
wisest of men fall every day?

"It may be all quite true," said I to Biddy, "but I admire her
dreadfully."

In short, I turned over on my face when I came to that, and got a good
grasp on the hair on each side of my head, and wrenched it well. All the
while knowing the madness of my heart to be so very mad and misplaced,
that I was quite conscious it would have served my face right, if I
had lifted it up by my hair, and knocked it against the pebbles as a
punishment for belonging to such an idiot.

Biddy was the wisest of girls, and she tried to reason no more with me.
She put her hand, which was a comfortable hand though roughened by work,
upon my hands, one after another, and gently took them out of my hair.
Then she softly patted my shoulder in a soothing way, while with my face
upon my sleeve I cried a little,--exactly as I had done in the brewery
yard,--and felt vaguely convinced that I was very much ill-used by
somebody, or by everybody; I can't say which.

"I am glad of one thing," said Biddy, "and that is, that you have felt
you could give me your confidence, Pip. And I am glad of another thing,
and that is, that of course you know you may depend upon my keeping it
and always so far deserving it. If your first teacher (dear! such a poor
one, and so much in need of being taught herself!) had been your teacher
at the present time, she thinks she knows what lesson she would set. But
it would be a hard one to learn, and you have got beyond her, and it's
of no use now." So, with a quiet sigh for me, Biddy rose from the bank,
and said, with a fresh and pleasant change of voice, "Shall we walk a
little farther, or go home?"

"Biddy," I cried, getting up, putting my arm round her neck, and giving
her a kiss, "I shall always tell you everything."

"Till you're a gentleman," said Biddy.

"You know I never shall be, so that's always. Not that I have any
occasion to tell you anything, for you know everything I know,--as I
told you at home the other night."

"Ah!" said Biddy, quite in a whisper, as she looked away at the ships.
And then repeated, with her former pleasant change, "shall we walk a
little farther, or go home?"

I said to Biddy we would walk a little farther, and we did so, and the
summer afternoon toned down into the summer evening, and it was very
beautiful. I began to consider whether I was not more naturally and
wholesomely situated, after all, in these circumstances, than playing
beggar my neighbor by candle-light in the room with the stopped clocks,
and being despised by Estella. I thought it would be very good for me if
I could get her out of my head, with all the rest of those remembrances
and fancies, and could go to work determined to relish what I had to do,
and stick to it, and make the best of it. I asked myself the question
whether I did not surely know that if Estella were beside me at that
moment instead of Biddy, she would make me miserable? I was obliged to
admit that I did know it for a certainty, and I said to myself, "Pip,
what a fool you are!"

We talked a good deal as we walked, and all that Biddy said seemed
right. Biddy was never insulting, or capricious, or Biddy to-day and
somebody else to-morrow; she would have derived only pain, and no
pleasure, from giving me pain; she would far rather have wounded her own
breast than mine. How could it be, then, that I did not like her much
the better of the two?

"Biddy," said I, when we were walking homeward, "I wish you could put me
right."

"I wish I could!" said Biddy.

"If I could only get myself to fall in love with you,--you don't mind my
speaking so openly to such an old acquaintance?"

"Oh dear, not at all!" said Biddy. "Don't mind me."

"If I could only get myself to do it, that would be the thing for me."

"But you never will, you see," said Biddy.

It did not appear quite so unlikely to me that evening, as it would have
done if we had discussed it a few hours before. I therefore observed
I was not quite sure of that. But Biddy said she was, and she said it
decisively. In my heart I believed her to be right; and yet I took it
rather ill, too, that she should be so positive on the point.

When we came near the churchyard, we had to cross an embankment, and
get over a stile near a sluice-gate. There started up, from the gate, or
from the rushes, or from the ooze (which was quite in his stagnant way),
Old Orlick.

"Halloa!" he growled, "where are you two going?"

"Where should we be going, but home?"

"Well, then," said he, "I'm jiggered if I don't see you home!"

This penalty of being jiggered was a favorite supposititious case of
his. He attached no definite meaning to the word that I am aware of, but
used it, like his own pretended Christian name, to affront mankind, and
convey an idea of something savagely damaging. When I was younger, I
had had a general belief that if he had jiggered me personally, he would
have done it with a sharp and twisted hook.

Biddy was much against his going with us, and said to me in a whisper,
"Don't let him come; I don't like him." As I did not like him either,
I took the liberty of saying that we thanked him, but we didn't want
seeing home. He received that piece of information with a yell of
laughter, and dropped back, but came slouching after us at a little
distance.

Curious to know whether Biddy suspected him of having had a hand in
that murderous attack of which my sister had never been able to give any
account, I asked her why she did not like him.

"Oh!" she replied, glancing over her shoulder as he slouched after us,
"because I--I am afraid he likes me."

"Did he ever tell you he liked you?" I asked indignantly.

"No," said Biddy, glancing over her shoulder again, "he never told me
so; but he dances at me, whenever he can catch my eye."

However novel and peculiar this testimony of attachment, I did not
doubt the accuracy of the interpretation. I was very hot indeed upon
Old Orlick's daring to admire her; as hot as if it were an outrage on
myself.

"But it makes no difference to you, you know," said Biddy, calmly.

"No, Biddy, it makes no difference to me; only I don't like it; I don't
approve of it."

"Nor I neither," said Biddy. "Though that makes no difference to you."

"Exactly," said I; "but I must tell you I should have no opinion of you,
Biddy, if he danced at you with your own consent."

I kept an eye on Orlick after that night, and, whenever circumstances
were favorable to his dancing at Biddy, got before him to obscure that
demonstration. He had struck root in Joe's establishment, by reason
of my sister's sudden fancy for him, or I should have tried to get him
dismissed. He quite understood and reciprocated my good intentions, as I
had reason to know thereafter.

And now, because my mind was not confused enough before, I complicated
its confusion fifty thousand-fold, by having states and seasons when I
was clear that Biddy was immeasurably better than Estella, and that the
plain honest working life to which I was born had nothing in it to
be ashamed of, but offered me sufficient means of self-respect
and happiness. At those times, I would decide conclusively that my
disaffection to dear old Joe and the forge was gone, and that I was
growing up in a fair way to be partners with Joe and to keep company
with Biddy,--when all in a moment some confounding remembrance of the
Havisham days would fall upon me like a destructive missile, and scatter
my wits again. Scattered wits take a long time picking up; and often
before I had got them well together, they would be dispersed in all
directions by one stray thought, that perhaps after all Miss Havisham
was going to make my fortune when my time was out.

If my time had run out, it would have left me still at the height of my
perplexities, I dare say. It never did run out, however, but was brought
to a premature end, as I proceed to relate.


Chapter XVIII

It was in the fourth year of my apprenticeship to Joe, and it was a
Saturday night. There was a group assembled round the fire at the Three
Jolly Bargemen, attentive to Mr. Wopsle as he read the newspaper aloud.
Of that group I was one.

A highly popular murder had been committed, and Mr. Wopsle was imbrued
in blood to the eyebrows. He gloated over every abhorrent adjective
in the description, and identified himself with every witness at the
Inquest. He faintly moaned, "I am done for," as the victim, and he
barbarously bellowed, "I'll serve you out," as the murderer. He gave the
medical testimony, in pointed imitation of our local practitioner; and
he piped and shook, as the aged turnpike-keeper who had heard blows, to
an extent so very paralytic as to suggest a doubt regarding the mental
competency of that witness. The coroner, in Mr. Wopsle's hands, became
Timon of Athens; the beadle, Coriolanus. He enjoyed himself thoroughly,
and we all enjoyed ourselves, and were delightfully comfortable. In this
cosey state of mind we came to the verdict Wilful Murder.

Then, and not sooner, I became aware of a strange gentleman leaning over
the back of the settle opposite me, looking on. There was an expression
of contempt on his face, and he bit the side of a great forefinger as he
watched the group of faces.

"Well!" said the stranger to Mr. Wopsle, when the reading was done, "you
have settled it all to your own satisfaction, I have no doubt?"

Everybody started and looked up, as if it were the murderer. He looked
at everybody coldly and sarcastically.

"Guilty, of course?" said he. "Out with it. Come!"

"Sir," returned Mr. Wopsle, "without having the honor of your
acquaintance, I do say Guilty." Upon this we all took courage to unite
in a confirmatory murmur.

"I know you do," said the stranger; "I knew you would. I told you so.
But now I'll ask you a question. Do you know, or do you not know,
that the law of England supposes every man to be innocent, until he is
proved-proved--to be guilty?"

"Sir," Mr. Wopsle began to reply, "as an Englishman myself, I--"

"Come!" said the stranger, biting his forefinger at him. "Don't evade
the question. Either you know it, or you don't know it. Which is it to
be?"

He stood with his head on one side and himself on one side, in a
bullying, interrogative manner, and he threw his forefinger at Mr.
Wopsle,--as it were to mark him out--before biting it again.

"Now!" said he. "Do you know it, or don't you know it?"

"Certainly I know it," replied Mr. Wopsle.

"Certainly you know it. Then why didn't you say so at first? Now, I'll
ask you another question,"--taking possession of Mr. Wopsle, as if he
had a right to him,--"do you know that none of these witnesses have yet
been cross-examined?"

Mr. Wopsle was beginning, "I can only say--" when the stranger stopped
him.

"What? You won't answer the question, yes or no? Now, I'll try you
again." Throwing his finger at him again. "Attend to me. Are you
aware, or are you not aware, that none of these witnesses have yet been
cross-examined? Come, I only want one word from you. Yes, or no?"

Mr. Wopsle hesitated, and we all began to conceive rather a poor opinion
of him.

"Come!" said the stranger, "I'll help you. You don't deserve help, but
I'll help you. Look at that paper you hold in your hand. What is it?"

"What is it?" repeated Mr. Wopsle, eyeing it, much at a loss.

"Is it," pursued the stranger in his most sarcastic and suspicious
manner, "the printed paper you have just been reading from?"

"Undoubtedly."

"Undoubtedly. Now, turn to that paper, and tell me whether it distinctly
states that the prisoner expressly said that his legal advisers
instructed him altogether to reserve his defence?"

"I read that just now," Mr. Wopsle pleaded.

"Never mind what you read just now, sir; I don't ask you what you read
just now. You may read the Lord's Prayer backwards, if you like,--and,
perhaps, have done it before to-day. Turn to the paper. No, no, no my
friend; not to the top of the column; you know better than that; to
the bottom, to the bottom." (We all began to think Mr. Wopsle full of
subterfuge.) "Well? Have you found it?"

"Here it is," said Mr. Wopsle.

"Now, follow that passage with your eye, and tell me whether it
distinctly states that the prisoner expressly said that he was
instructed by his legal advisers wholly to reserve his defence? Come! Do
you make that of it?"

Mr. Wopsle answered, "Those are not the exact words."

"Not the exact words!" repeated the gentleman bitterly. "Is that the
exact substance?"

"Yes," said Mr. Wopsle.

"Yes," repeated the stranger, looking round at the rest of the company
with his right hand extended towards the witness, Wopsle. "And now I ask
you what you say to the conscience of that man who, with that passage
before his eyes, can lay his head upon his pillow after having
pronounced a fellow-creature guilty, unheard?"

We all began to suspect that Mr. Wopsle was not the man we had thought
him, and that he was beginning to be found out.

"And that same man, remember," pursued the gentleman, throwing his
finger at Mr. Wopsle heavily,--"that same man might be summoned as a
juryman upon this very trial, and, having thus deeply committed himself,
might return to the bosom of his family and lay his head upon his
pillow, after deliberately swearing that he would well and truly try the
issue joined between Our Sovereign Lord the King and the prisoner at the
bar, and would a true verdict give according to the evidence, so help
him God!"

We were all deeply persuaded that the unfortunate Wopsle had gone too
far, and had better stop in his reckless career while there was yet
time.

The strange gentleman, with an air of authority not to be disputed, and
with a manner expressive of knowing something secret about every one of
us that would effectually do for each individual if he chose to disclose
it, left the back of the settle, and came into the space between the two
settles, in front of the fire, where he remained standing, his left hand
in his pocket, and he biting the forefinger of his right.

"From information I have received," said he, looking round at us as we
all quailed before him, "I have reason to believe there is a blacksmith
among you, by name Joseph--or Joe--Gargery. Which is the man?"

"Here is the man," said Joe.

The strange gentleman beckoned him out of his place, and Joe went.

"You have an apprentice," pursued the stranger, "commonly known as Pip?
Is he here?"

"I am here!" I cried.

The stranger did not recognize me, but I recognized him as the gentleman
I had met on the stairs, on the occasion of my second visit to Miss
Havisham. I had known him the moment I saw him looking over the settle,
and now that I stood confronting him with his hand upon my shoulder,
I checked off again in detail his large head, his dark complexion, his
deep-set eyes, his bushy black eyebrows, his large watch-chain, his
strong black dots of beard and whisker, and even the smell of scented
soap on his great hand.

"I wish to have a private conference with you two," said he, when he had
surveyed me at his leisure. "It will take a little time. Perhaps we
had better go to your place of residence. I prefer not to anticipate my
communication here; you will impart as much or as little of it as you
please to your friends afterwards; I have nothing to do with that."

Amidst a wondering silence, we three walked out of the Jolly Bargemen,
and in a wondering silence walked home. While going along, the strange
gentleman occasionally looked at me, and occasionally bit the side of
his finger. As we neared home, Joe vaguely acknowledging the occasion as
an impressive and ceremonious one, went on ahead to open the front door.
Our conference was held in the state parlor, which was feebly lighted by
one candle.

It began with the strange gentleman's sitting down at the table, drawing
the candle to him, and looking over some entries in his pocket-book.
He then put up the pocket-book and set the candle a little aside, after
peering round it into the darkness at Joe and me, to ascertain which was
which.

"My name," he said, "is Jaggers, and I am a lawyer in London. I am
pretty well known. I have unusual business to transact with you, and I
commence by explaining that it is not of my originating. If my advice
had been asked, I should not have been here. It was not asked, and you
see me here. What I have to do as the confidential agent of another, I
do. No less, no more."

Finding that he could not see us very well from where he sat, he got
up, and threw one leg over the back of a chair and leaned upon it; thus
having one foot on the seat of the chair, and one foot on the ground.

"Now, Joseph Gargery, I am the bearer of an offer to relieve you of
this young fellow your apprentice. You would not object to cancel his
indentures at his request and for his good? You would want nothing for
so doing?"

"Lord forbid that I should want anything for not standing in Pip's way,"
said Joe, staring.

"Lord forbidding is pious, but not to the purpose," returned Mr.
Jaggers. "The question is, Would you want anything? Do you want
anything?"

"The answer is," returned Joe, sternly, "No."

I thought Mr. Jaggers glanced at Joe, as if he considered him a fool for
his disinterestedness. But I was too much bewildered between breathless
curiosity and surprise, to be sure of it.

"Very well," said Mr. Jaggers. "Recollect the admission you have made,
and don't try to go from it presently."

"Who's a going to try?" retorted Joe.

"I don't say anybody is. Do you keep a dog?"

"Yes, I do keep a dog."

"Bear in mind then, that Brag is a good dog, but Holdfast is a better.
Bear that in mind, will you?" repeated Mr. Jaggers, shutting his eyes
and nodding his head at Joe, as if he were forgiving him something.
"Now, I return to this young fellow. And the communication I have got to
make is, that he has Great Expectations."

Joe and I gasped, and looked at one another.

"I am instructed to communicate to him," said Mr. Jaggers, throwing
his finger at me sideways, "that he will come into a handsome property.
Further, that it is the desire of the present possessor of that
property, that he be immediately removed from his present sphere of life
and from this place, and be brought up as a gentleman,--in a word, as a
young fellow of great expectations."

My dream was out; my wild fancy was surpassed by sober reality; Miss
Havisham was going to make my fortune on a grand scale.

"Now, Mr. Pip," pursued the lawyer, "I address the rest of what I have
to say, to you. You are to understand, first, that it is the request
of the person from whom I take my instructions that you always bear
the name of Pip. You will have no objection, I dare say, to your great
expectations being encumbered with that easy condition. But if you have
any objection, this is the time to mention it."

My heart was beating so fast, and there was such a singing in my ears,
that I could scarcely stammer I had no objection.

"I should think not! Now you are to understand, secondly, Mr. Pip, that
the name of the person who is your liberal benefactor remains a profound
secret, until the person chooses to reveal it. I am empowered to mention
that it is the intention of the person to reveal it at first hand by
word of mouth to yourself. When or where that intention may be carried
out, I cannot say; no one can say. It may be years hence. Now, you are
distinctly to understand that you are most positively prohibited from
making any inquiry on this head, or any allusion or reference, however
distant, to any individual whomsoever as the individual, in all the
communications you may have with me. If you have a suspicion in your own
breast, keep that suspicion in your own breast. It is not the least to
the purpose what the reasons of this prohibition are; they may be the
strongest and gravest reasons, or they may be mere whim. This is not for
you to inquire into. The condition is laid down. Your acceptance of it,
and your observance of it as binding, is the only remaining condition
that I am charged with, by the person from whom I take my instructions,
and for whom I am not otherwise responsible. That person is the person
from whom you derive your expectations, and the secret is solely held by
that person and by me. Again, not a very difficult condition with which
to encumber such a rise in fortune; but if you have any objection to it,
this is the time to mention it. Speak out."

Once more, I stammered with difficulty that I had no objection.

"I should think not! Now, Mr. Pip, I have done with stipulations."
Though he called me Mr. Pip, and began rather to make up to me, he still
could not get rid of a certain air of bullying suspicion; and even now
he occasionally shut his eyes and threw his finger at me while he
spoke, as much as to express that he knew all kinds of things to my
disparagement, if he only chose to mention them. "We come next, to mere
details of arrangement. You must know that, although I have used
the term 'expectations' more than once, you are not endowed with
expectations only. There is already lodged in my hands a sum of money
amply sufficient for your suitable education and maintenance. You will
please consider me your guardian. Oh!" for I was going to thank him, "I
tell you at once, I am paid for my services, or I shouldn't render them.
It is considered that you must be better educated, in accordance with
your altered position, and that you will be alive to the importance and
necessity of at once entering on that advantage."

I said I had always longed for it.

"Never mind what you have always longed for, Mr. Pip," he retorted;
"keep to the record. If you long for it now, that's enough. Am I
answered that you are ready to be placed at once under some proper
tutor? Is that it?"

I stammered yes, that was it.

"Good. Now, your inclinations are to be consulted. I don't think that
wise, mind, but it's my trust. Have you ever heard of any tutor whom you
would prefer to another?"

I had never heard of any tutor but Biddy and Mr. Wopsle's great-aunt;
so, I replied in the negative.

"There is a certain tutor, of whom I have some knowledge, who I think
might suit the purpose," said Mr. Jaggers. "I don't recommend him,
observe; because I never recommend anybody. The gentleman I speak of is
one Mr. Matthew Pocket."

Ah! I caught at the name directly. Miss Havisham's relation. The Matthew
whom Mr. and Mrs. Camilla had spoken of. The Matthew whose place was to
be at Miss Havisham's head, when she lay dead, in her bride's dress on
the bride's table.

"You know the name?" said Mr. Jaggers, looking shrewdly at me, and then
shutting up his eyes while he waited for my answer.

My answer was, that I had heard of the name.

"Oh!" said he. "You have heard of the name. But the question is, what do
you say of it?"

I said, or tried to say, that I was much obliged to him for his
recommendation--

"No, my young friend!" he interrupted, shaking his great head very
slowly. "Recollect yourself!"

Not recollecting myself, I began again that I was much obliged to him
for his recommendation--

"No, my young friend," he interrupted, shaking his head and frowning and
smiling both at once,--"no, no, no; it's very well done, but it won't
do; you are too young to fix me with it. Recommendation is not the word,
Mr. Pip. Try another."

Correcting myself, I said that I was much obliged to him for his mention
of Mr. Matthew Pocket--

"That's more like it!" cried Mr. Jaggers.--And (I added), I would
gladly try that gentleman.

"Good. You had better try him in his own house. The way shall be
prepared for you, and you can see his son first, who is in London. When
will you come to London?"

I said (glancing at Joe, who stood looking on, motionless), that I
supposed I could come directly.

"First," said Mr. Jaggers, "you should have some new clothes to come in,
and they should not be working-clothes. Say this day week. You'll want
some money. Shall I leave you twenty guineas?"

He produced a long purse, with the greatest coolness, and counted them
out on the table and pushed them over to me. This was the first time he
had taken his leg from the chair. He sat astride of the chair when he
had pushed the money over, and sat swinging his purse and eyeing Joe.

"Well, Joseph Gargery? You look dumbfoundered?"

"I am!" said Joe, in a very decided manner.

"It was understood that you wanted nothing for yourself, remember?"

"It were understood," said Joe. "And it are understood. And it ever will
be similar according."

"But what," said Mr. Jaggers, swinging his purse,--"what if it was in my
instructions to make you a present, as compensation?"

"As compensation what for?" Joe demanded.

"For the loss of his services."

Joe laid his hand upon my shoulder with the touch of a woman. I have
often thought him since, like the steam-hammer that can crush a man or
pat an egg-shell, in his combination of strength with gentleness. "Pip
is that hearty welcome," said Joe, "to go free with his services, to
honor and fortun', as no words can tell him. But if you think as Money
can make compensation to me for the loss of the little child--what come
to the forge--and ever the best of friends!--"

O dear good Joe, whom I was so ready to leave and so unthankful to, I
see you again, with your muscular blacksmith's arm before your eyes,
and your broad chest heaving, and your voice dying away. O dear good
faithful tender Joe, I feel the loving tremble of your hand upon my arm,
as solemnly this day as if it had been the rustle of an angel's wing!

But I encouraged Joe at the time. I was lost in the mazes of my future
fortunes, and could not retrace the by-paths we had trodden together. I
begged Joe to be comforted, for (as he said) we had ever been the best
of friends, and (as I said) we ever would be so. Joe scooped his eyes
with his disengaged wrist, as if he were bent on gouging himself, but
said not another word.

Mr. Jaggers had looked on at this, as one who recognized in Joe the
village idiot, and in me his keeper. When it was over, he said, weighing
in his hand the purse he had ceased to swing:--

"Now, Joseph Gargery, I warn you this is your last chance. No half
measures with me. If you mean to take a present that I have it in charge
to make you, speak out, and you shall have it. If on the contrary you
mean to say--" Here, to his great amazement, he was stopped by Joe's
suddenly working round him with every demonstration of a fell pugilistic
purpose.

"Which I meantersay," cried Joe, "that if you come into my place
bull-baiting and badgering me, come out! Which I meantersay as sech if
you're a man, come on! Which I meantersay that what I say, I meantersay
and stand or fall by!"

I drew Joe away, and he immediately became placable; merely stating to
me, in an obliging manner and as a polite expostulatory notice to any
one whom it might happen to concern, that he were not a going to be
bull-baited and badgered in his own place. Mr. Jaggers had risen when
Joe demonstrated, and had backed near the door. Without evincing
any inclination to come in again, he there delivered his valedictory
remarks. They were these.

"Well, Mr. Pip, I think the sooner you leave here--as you are to be a
gentleman--the better. Let it stand for this day week, and you shall
receive my printed address in the meantime. You can take a hackney-coach
at the stage-coach office in London, and come straight to me.
Understand, that I express no opinion, one way or other, on the trust
I undertake. I am paid for undertaking it, and I do so. Now, understand
that, finally. Understand that!"

He was throwing his finger at both of us, and I think would have gone
on, but for his seeming to think Joe dangerous, and going off.

Something came into my head which induced me to run after him, as he was
going down to the Jolly Bargemen, where he had left a hired carriage.

"I beg your pardon, Mr. Jaggers."

"Halloa!" said he, facing round, "what's the matter?"

"I wish to be quite right, Mr. Jaggers, and to keep to your directions;
so I thought I had better ask. Would there be any objection to my taking
leave of any one I know, about here, before I go away?"

"No," said he, looking as if he hardly understood me.

"I don't mean in the village only, but up town?"

"No," said he. "No objection."

I thanked him and ran home again, and there I found that Joe had already
locked the front door and vacated the state parlor, and was seated
by the kitchen fire with a hand on each knee, gazing intently at the
burning coals. I too sat down before the fire and gazed at the coals,
and nothing was said for a long time.

My sister was in her cushioned chair in her corner, and Biddy sat at her
needle-work before the fire, and Joe sat next Biddy, and I sat next Joe
in the corner opposite my sister. The more I looked into the glowing
coals, the more incapable I became of looking at Joe; the longer the
silence lasted, the more unable I felt to speak.

At length I got out, "Joe, have you told Biddy?"

"No, Pip," returned Joe, still looking at the fire, and holding his
knees tight, as if he had private information that they intended to make
off somewhere, "which I left it to yourself, Pip."

"I would rather you told, Joe."

"Pip's a gentleman of fortun' then," said Joe, "and God bless him in
it!"

Biddy dropped her work, and looked at me. Joe held his knees and looked
at me. I looked at both of them. After a pause, they both heartily
congratulated me; but there was a certain touch of sadness in their
congratulations that I rather resented.

I took it upon myself to impress Biddy (and through Biddy, Joe) with the
grave obligation I considered my friends under, to know nothing and say
nothing about the maker of my fortune. It would all come out in good
time, I observed, and in the meanwhile nothing was to be said, save
that I had come into great expectations from a mysterious patron. Biddy
nodded her head thoughtfully at the fire as she took up her work again,
and said she would be very particular; and Joe, still detaining his
knees, said, "Ay, ay, I'll be ekervally partickler, Pip;" and then they
congratulated me again, and went on to express so much wonder at the
notion of my being a gentleman that I didn't half like it.

Infinite pains were then taken by Biddy to convey to my sister some idea
of what had happened. To the best of my belief, those efforts entirely
failed. She laughed and nodded her head a great many times, and even
repeated after Biddy, the words "Pip" and "Property." But I doubt if
they had more meaning in them than an election cry, and I cannot suggest
a darker picture of her state of mind.

I never could have believed it without experience, but as Joe and
Biddy became more at their cheerful ease again, I became quite gloomy.
Dissatisfied with my fortune, of course I could not be; but it is
possible that I may have been, without quite knowing it, dissatisfied
with myself.

Any how, I sat with my elbow on my knee and my face upon my hand,
looking into the fire, as those two talked about my going away, and
about what they should do without me, and all that. And whenever I
caught one of them looking at me, though never so pleasantly (and they
often looked at me,--particularly Biddy), I felt offended: as if they
were expressing some mistrust of me. Though Heaven knows they never did
by word or sign.

At those times I would get up and look out at the door; for our kitchen
door opened at once upon the night, and stood open on summer evenings to
air the room. The very stars to which I then raised my eyes, I am afraid
I took to be but poor and humble stars for glittering on the rustic
objects among which I had passed my life.

"Saturday night," said I, when we sat at our supper of bread and cheese
and beer. "Five more days, and then the day before the day! They'll soon
go."

"Yes, Pip," observed Joe, whose voice sounded hollow in his beer-mug.
"They'll soon go."

"Soon, soon go," said Biddy.

"I have been thinking, Joe, that when I go down town on Monday, and
order my new clothes, I shall tell the tailor that I'll come and put
them on there, or that I'll have them sent to Mr. Pumblechook's. It
would be very disagreeable to be stared at by all the people here."

"Mr. and Mrs. Hubble might like to see you in your new gen-teel figure
too, Pip," said Joe, industriously cutting his bread, with his cheese on
it, in the palm of his left hand, and glancing at my untasted supper
as if he thought of the time when we used to compare slices. "So might
Wopsle. And the Jolly Bargemen might take it as a compliment."

"That's just what I don't want, Joe. They would make such a business of
it,--such a coarse and common business,--that I couldn't bear myself."

"Ah, that indeed, Pip!" said Joe. "If you couldn't abear yourself--"

Biddy asked me here, as she sat holding my sister's plate, "Have you
thought about when you'll show yourself to Mr. Gargery, and your sister
and me? You will show yourself to us; won't you?"

"Biddy," I returned with some resentment, "you are so exceedingly quick
that it's difficult to keep up with you."

("She always were quick," observed Joe.)

"If you had waited another moment, Biddy, you would have heard me say
that I shall bring my clothes here in a bundle one evening,--most likely
on the evening before I go away."

Biddy said no more. Handsomely forgiving her, I soon exchanged an
affectionate good night with her and Joe, and went up to bed. When I got
into my little room, I sat down and took a long look at it, as a mean
little room that I should soon be parted from and raised above, for
ever. It was furnished with fresh young remembrances too, and even at
the same moment I fell into much the same confused division of mind
between it and the better rooms to which I was going, as I had been in
so often between the forge and Miss Havisham's, and Biddy and Estella.

The sun had been shining brightly all day on the roof of my attic, and
the room was warm. As I put the window open and stood looking out, I saw
Joe come slowly forth at the dark door, below, and take a turn or two
in the air; and then I saw Biddy come, and bring him a pipe and light
it for him. He never smoked so late, and it seemed to hint to me that he
wanted comforting, for some reason or other.

He presently stood at the door immediately beneath me, smoking his pipe,
and Biddy stood there too, quietly talking to him, and I knew that they
talked of me, for I heard my name mentioned in an endearing tone by both
of them more than once. I would not have listened for more, if I could
have heard more; so I drew away from the window, and sat down in my one
chair by the bedside, feeling it very sorrowful and strange that this
first night of my bright fortunes should be the loneliest I had ever
known.

Looking towards the open window, I saw light wreaths from Joe's pipe
floating there, and I fancied it was like a blessing from Joe,--not
obtruded on me or paraded before me, but pervading the air we shared
together. I put my light out, and crept into bed; and it was an uneasy
bed now, and I never slept the old sound sleep in it any more.


Chapter XIX

Morning made a considerable difference in my general prospect of Life,
and brightened it so much that it scarcely seemed the same. What lay
heaviest on my mind was, the consideration that six days intervened
between me and the day of departure; for I could not divest myself of
a misgiving that something might happen to London in the meanwhile, and
that, when I got there, it would be either greatly deteriorated or clean
gone.

Joe and Biddy were very sympathetic and pleasant when I spoke of our
approaching separation; but they only referred to it when I did. After
breakfast, Joe brought out my indentures from the press in the best
parlor, and we put them in the fire, and I felt that I was free. With
all the novelty of my emancipation on me, I went to church with Joe, and
thought perhaps the clergyman wouldn't have read that about the rich man
and the kingdom of Heaven, if he had known all.

After our early dinner, I strolled out alone, purposing to finish off
the marshes at once, and get them done with. As I passed the church, I
felt (as I had felt during service in the morning) a sublime compassion
for the poor creatures who were destined to go there, Sunday after
Sunday, all their lives through, and to lie obscurely at last among the
low green mounds. I promised myself that I would do something for them
one of these days, and formed a plan in outline for bestowing a
dinner of roast-beef and plum-pudding, a pint of ale, and a gallon of
condescension, upon everybody in the village.

If I had often thought before, with something allied to shame, of my
companionship with the fugitive whom I had once seen limping among those
graves, what were my thoughts on this Sunday, when the place recalled
the wretch, ragged and shivering, with his felon iron and badge! My
comfort was, that it happened a long time ago, and that he had doubtless
been transported a long way off, and that he was dead to me, and might
be veritably dead into the bargain.

No more low, wet grounds, no more dikes and sluices, no more of these
grazing cattle,--though they seemed, in their dull manner, to wear a
more respectful air now, and to face round, in order that they
might stare as long as possible at the possessor of such great
expectations,--farewell, monotonous acquaintances of my childhood,
henceforth I was for London and greatness; not for smith's work in
general, and for you! I made my exultant way to the old Battery, and,
lying down there to consider the question whether Miss Havisham intended
me for Estella, fell asleep.

When I awoke, I was much surprised to find Joe sitting beside me,
smoking his pipe. He greeted me with a cheerful smile on my opening my
eyes, and said,--

"As being the last time, Pip, I thought I'd foller."

"And Joe, I am very glad you did so."

"Thankee, Pip."

"You may be sure, dear Joe," I went on, after we had shaken hands, "that
I shall never forget you."

"No, no, Pip!" said Joe, in a comfortable tone, "I'm sure of that. Ay,
ay, old chap! Bless you, it were only necessary to get it well round in
a man's mind, to be certain on it. But it took a bit of time to get it
well round, the change come so oncommon plump; didn't it?"

Somehow, I was not best pleased with Joe's being so mightily secure of
me. I should have liked him to have betrayed emotion, or to have said,
"It does you credit, Pip," or something of that sort. Therefore, I made
no remark on Joe's first head; merely saying as to his second, that the
tidings had indeed come suddenly, but that I had always wanted to be a
gentleman, and had often and often speculated on what I would do, if I
were one.

"Have you though?" said Joe. "Astonishing!"

"It's a pity now, Joe," said I, "that you did not get on a little more,
when we had our lessons here; isn't it?"

"Well, I don't know," returned Joe. "I'm so awful dull. I'm only master
of my own trade. It were always a pity as I was so awful dull; but it's
no more of a pity now, than it was--this day twelvemonth--don't you
see?"

What I had meant was, that when I came into my property and was able to
do something for Joe, it would have been much more agreeable if he
had been better qualified for a rise in station. He was so perfectly
innocent of my meaning, however, that I thought I would mention it to
Biddy in preference.

So, when we had walked home and had had tea, I took Biddy into our
little garden by the side of the lane, and, after throwing out in a
general way for the elevation of her spirits, that I should never forget
her, said I had a favor to ask of her.

"And it is, Biddy," said I, "that you will not omit any opportunity of
helping Joe on, a little."

"How helping him on?" asked Biddy, with a steady sort of glance.

"Well! Joe is a dear good fellow,--in fact, I think he is the dearest
fellow that ever lived,--but he is rather backward in some things. For
instance, Biddy, in his learning and his manners."

Although I was looking at Biddy as I spoke, and although she opened her
eyes very wide when I had spoken, she did not look at me.

"O, his manners! won't his manners do then?" asked Biddy, plucking a
black-currant leaf.

"My dear Biddy, they do very well here--"

"O! they do very well here?" interrupted Biddy, looking closely at the
leaf in her hand.

"Hear me out,--but if I were to remove Joe into a higher sphere, as I
shall hope to remove him when I fully come into my property, they would
hardly do him justice."

"And don't you think he knows that?" asked Biddy.

It was such a very provoking question (for it had never in the most
distant manner occurred to me), that I said, snappishly,--

"Biddy, what do you mean?"

Biddy, having rubbed the leaf to pieces between her hands,--and the
smell of a black-currant bush has ever since recalled to me that evening
in the little garden by the side of the lane,--said, "Have you never
considered that he may be proud?"

"Proud?" I repeated, with disdainful emphasis.

"O! there are many kinds of pride," said Biddy, looking full at me and
shaking her head; "pride is not all of one kind--"

"Well? What are you stopping for?" said I.

"Not all of one kind," resumed Biddy. "He may be too proud to let any
one take him out of a place that he is competent to fill, and fills well
and with respect. To tell you the truth, I think he is; though it sounds
bold in me to say so, for you must know him far better than I do."

"Now, Biddy," said I, "I am very sorry to see this in you. I did not
expect to see this in you. You are envious, Biddy, and grudging. You
are dissatisfied on account of my rise in fortune, and you can't help
showing it."

"If you have the heart to think so," returned Biddy, "say so. Say so
over and over again, if you have the heart to think so."

"If you have the heart to be so, you mean, Biddy," said I, in a virtuous
and superior tone; "don't put it off upon me. I am very sorry to see it,
and it's a--it's a bad side of human nature. I did intend to ask you
to use any little opportunities you might have after I was gone, of
improving dear Joe. But after this I ask you nothing. I am extremely
sorry to see this in you, Biddy," I repeated. "It's a--it's a bad side
of human nature."

"Whether you scold me or approve of me," returned poor Biddy, "you may
equally depend upon my trying to do all that lies in my power, here,
at all times. And whatever opinion you take away of me, shall make
no difference in my remembrance of you. Yet a gentleman should not be
unjust neither," said Biddy, turning away her head.

I again warmly repeated that it was a bad side of human nature (in which
sentiment, waiving its application, I have since seen reason to think I
was right), and I walked down the little path away from Biddy, and
Biddy went into the house, and I went out at the garden gate and took a
dejected stroll until supper-time; again feeling it very sorrowful and
strange that this, the second night of my bright fortunes, should be as
lonely and unsatisfactory as the first.

But, morning once more brightened my view, and I extended my clemency to
Biddy, and we dropped the subject. Putting on the best clothes I had,
I went into town as early as I could hope to find the shops open,
and presented myself before Mr. Trabb, the tailor, who was having his
breakfast in the parlor behind his shop, and who did not think it worth
his while to come out to me, but called me in to him.

"Well!" said Mr. Trabb, in a hail-fellow-well-met kind of way. "How are
you, and what can I do for you?"

Mr. Trabb had sliced his hot roll into three feather-beds, and was
slipping butter in between the blankets, and covering it up. He was a
prosperous old bachelor, and his open window looked into a prosperous
little garden and orchard, and there was a prosperous iron safe let into
the wall at the side of his fireplace, and I did not doubt that heaps of
his prosperity were put away in it in bags.

"Mr. Trabb," said I, "it's an unpleasant thing to have to mention,
because it looks like boasting; but I have come into a handsome
property."

A change passed over Mr. Trabb. He forgot the butter in bed, got up from
the bedside, and wiped his fingers on the tablecloth, exclaiming, "Lord
bless my soul!"

"I am going up to my guardian in London," said I, casually drawing some
guineas out of my pocket and looking at them; "and I want a fashionable
suit of clothes to go in. I wish to pay for them," I added--otherwise I
thought he might only pretend to make them, "with ready money."

"My dear sir," said Mr. Trabb, as he respectfully bent his body, opened
his arms, and took the liberty of touching me on the outside of each
elbow, "don't hurt me by mentioning that. May I venture to congratulate
you? Would you do me the favor of stepping into the shop?"

Mr. Trabb's boy was the most audacious boy in all that country-side.
When I had entered he was sweeping the shop, and he had sweetened his
labors by sweeping over me. He was still sweeping when I came out into
the shop with Mr. Trabb, and he knocked the broom against all possible
corners and obstacles, to express (as I understood it) equality with any
blacksmith, alive or dead.

"Hold that noise," said Mr. Trabb, with the greatest sternness, "or I'll
knock your head off!--Do me the favor to be seated, sir. Now, this,"
said Mr. Trabb, taking down a roll of cloth, and tiding it out in a
flowing manner over the counter, preparatory to getting his hand under
it to show the gloss, "is a very sweet article. I can recommend it for
your purpose, sir, because it really is extra super. But you shall
see some others. Give me Number Four, you!" (To the boy, and with a
dreadfully severe stare; foreseeing the danger of that miscreant's
brushing me with it, or making some other sign of familiarity.)

Mr. Trabb never removed his stern eye from the boy until he had
deposited number four on the counter and was at a safe distance again.
Then he commanded him to bring number five, and number eight. "And let
me have none of your tricks here," said Mr. Trabb, "or you shall repent
it, you young scoundrel, the longest day you have to live."

Mr. Trabb then bent over number four, and in a sort of deferential
confidence recommended it to me as a light article for summer wear, an
article much in vogue among the nobility and gentry, an article that
it would ever be an honor to him to reflect upon a distinguished
fellow-townsman's (if he might claim me for a fellow-townsman) having
worn. "Are you bringing numbers five and eight, you vagabond," said Mr.
Trabb to the boy after that, "or shall I kick you out of the shop and
bring them myself?"

I selected the materials for a suit, with the assistance of Mr. Trabb's
judgment, and re-entered the parlor to be measured. For although Mr.
Trabb had my measure already, and had previously been quite contented
with it, he said apologetically that it "wouldn't do under existing
circumstances, sir,--wouldn't do at all." So, Mr. Trabb measured and
calculated me in the parlor, as if I were an estate and he the finest
species of surveyor, and gave himself such a world of trouble that
I felt that no suit of clothes could possibly remunerate him for his
pains. When he had at last done and had appointed to send the articles
to Mr. Pumblechook's on the Thursday evening, he said, with his hand
upon the parlor lock, "I know, sir, that London gentlemen cannot be
expected to patronize local work, as a rule; but if you would give me a
turn now and then in the quality of a townsman, I should greatly esteem
it. Good morning, sir, much obliged.--Door!"

The last word was flung at the boy, who had not the least notion what
it meant. But I saw him collapse as his master rubbed me out with his
hands, and my first decided experience of the stupendous power of money
was, that it had morally laid upon his back Trabb's boy.

After this memorable event, I went to the hatter's, and the bootmaker's,
and the hosier's, and felt rather like Mother Hubbard's dog whose outfit
required the services of so many trades. I also went to the coach-office
and took my place for seven o'clock on Saturday morning. It was
not necessary to explain everywhere that I had come into a handsome
property; but whenever I said anything to that effect, it followed that
the officiating tradesman ceased to have his attention diverted through
the window by the High Street, and concentrated his mind upon me. When
I had ordered everything I wanted, I directed my steps towards
Pumblechook's, and, as I approached that gentleman's place of business,
I saw him standing at his door.

He was waiting for me with great impatience. He had been out early with
the chaise-cart, and had called at the forge and heard the news. He had
prepared a collation for me in the Barnwell parlor, and he too ordered
his shopman to "come out of the gangway" as my sacred person passed.

"My dear friend," said Mr. Pumblechook, taking me by both hands, when
he and I and the collation were alone, "I give you joy of your good
fortune. Well deserved, well deserved!"

This was coming to the point, and I thought it a sensible way of
expressing himself.

"To think," said Mr. Pumblechook, after snorting admiration at me for
some moments, "that I should have been the humble instrument of leading
up to this, is a proud reward."

I begged Mr. Pumblechook to remember that nothing was to be ever said or
hinted, on that point.

"My dear young friend," said Mr. Pumblechook; "if you will allow me to
call you so--"

I murmured "Certainly," and Mr. Pumblechook took me by both hands again,
and communicated a movement to his waistcoat, which had an emotional
appearance, though it was rather low down, "My dear young friend, rely
upon my doing my little all in your absence, by keeping the fact before
the mind of Joseph.--Joseph!" said Mr. Pumblechook, in the way of a
compassionate adjuration. "Joseph!! Joseph!!!" Thereupon he shook his
head and tapped it, expressing his sense of deficiency in Joseph.

"But my dear young friend," said Mr. Pumblechook, "you must be hungry,
you must be exhausted. Be seated. Here is a chicken had round from the
Boar, here is a tongue had round from the Boar, here's one or two little
things had round from the Boar, that I hope you may not despise. But do
I," said Mr. Pumblechook, getting up again the moment after he had sat
down, "see afore me, him as I ever sported with in his times of happy
infancy? And may I--may I--?"

This May I, meant might he shake hands? I consented, and he was fervent,
and then sat down again.

"Here is wine," said Mr. Pumblechook. "Let us drink, Thanks to Fortune,
and may she ever pick out her favorites with equal judgment! And yet I
cannot," said Mr. Pumblechook, getting up again, "see afore me One--and
likewise drink to One--without again expressing--May I--may I--?"

I said he might, and he shook hands with me again, and emptied his glass
and turned it upside down. I did the same; and if I had turned myself
upside down before drinking, the wine could not have gone more direct to
my head.

Mr. Pumblechook helped me to the liver wing, and to the best slice of
tongue (none of those out-of-the-way No Thoroughfares of Pork now), and
took, comparatively speaking, no care of himself at all. "Ah! poultry,
poultry! You little thought," said Mr. Pumblechook, apostrophizing the
fowl in the dish, "when you was a young fledgling, what was in store for
you. You little thought you was to be refreshment beneath this humble
roof for one as--Call it a weakness, if you will," said Mr. Pumblechook,
getting up again, "but may I? may I--?"

It began to be unnecessary to repeat the form of saying he might, so
he did it at once. How he ever did it so often without wounding himself
with my knife, I don't know.

"And your sister," he resumed, after a little steady eating, "which had
the honor of bringing you up by hand! It's a sad picter, to reflect that
she's no longer equal to fully understanding the honor. May--"

I saw he was about to come at me again, and I stopped him.

"We'll drink her health," said I.

"Ah!" cried Mr. Pumblechook, leaning back in his chair, quite flaccid
with admiration, "that's the way you know 'em, sir!" (I don't know
who Sir was, but he certainly was not I, and there was no third person
present); "that's the way you know the noble-minded, sir! Ever forgiving
and ever affable. It might," said the servile Pumblechook, putting down
his untasted glass in a hurry and getting up again, "to a common person,
have the appearance of repeating--but may I--?"

When he had done it, he resumed his seat and drank to my sister. "Let us
never be blind," said Mr. Pumblechook, "to her faults of temper, but it
is to be hoped she meant well."

At about this time, I began to observe that he was getting flushed in
the face; as to myself, I felt all face, steeped in wine and smarting.

I mentioned to Mr. Pumblechook that I wished to have my new clothes
sent to his house, and he was ecstatic on my so distinguishing him. I
mentioned my reason for desiring to avoid observation in the village,
and he lauded it to the skies. There was nobody but himself, he
intimated, worthy of my confidence, and--in short, might he? Then he
asked me tenderly if I remembered our boyish games at sums, and how we
had gone together to have me bound apprentice, and, in effect, how he
had ever been my favorite fancy and my chosen friend? If I had taken
ten times as many glasses of wine as I had, I should have known that he
never had stood in that relation towards me, and should in my heart of
hearts have repudiated the idea. Yet for all that, I remember feeling
convinced that I had been much mistaken in him, and that he was a
sensible, practical, good-hearted prime fellow.

By degrees he fell to reposing such great confidence in me, as to ask my
advice in reference to his own affairs. He mentioned that there was an
opportunity for a great amalgamation and monopoly of the corn and seed
trade on those premises, if enlarged, such as had never occurred
before in that or any other neighborhood. What alone was wanting to the
realization of a vast fortune, he considered to be More Capital.
Those were the two little words, more capital. Now it appeared to him
(Pumblechook) that if that capital were got into the business, through a
sleeping partner, sir,--which sleeping partner would have nothing to
do but walk in, by self or deputy, whenever he pleased, and examine
the books,--and walk in twice a year and take his profits away in his
pocket, to the tune of fifty per cent,--it appeared to him that that
might be an opening for a young gentleman of spirit combined with
property, which would be worthy of his attention. But what did I think?
He had great confidence in my opinion, and what did I think? I gave it
as my opinion. "Wait a bit!" The united vastness and distinctness of
this view so struck him, that he no longer asked if he might shake hands
with me, but said he really must,--and did.

We drank all the wine, and Mr. Pumblechook pledged himself over and over
again to keep Joseph up to the mark (I don't know what mark), and to
render me efficient and constant service (I don't know what service). He
also made known to me for the first time in my life, and certainly after
having kept his secret wonderfully well, that he had always said of me,
"That boy is no common boy, and mark me, his fortun' will be no common
fortun'." He said with a tearful smile that it was a singular thing to
think of now, and I said so too. Finally, I went out into the air, with
a dim perception that there was something unwonted in the conduct of the
sunshine, and found that I had slumberously got to the turnpike without
having taken any account of the road.

There, I was roused by Mr. Pumblechook's hailing me. He was a long way
down the sunny street, and was making expressive gestures for me to
stop. I stopped, and he came up breathless.

"No, my dear friend," said he, when he had recovered wind for speech.
"Not if I can help it. This occasion shall not entirely pass without
that affability on your part.--May I, as an old friend and well-wisher?
May I?"

We shook hands for the hundredth time at least, and he ordered a young
carter out of my way with the greatest indignation. Then, he blessed
me and stood waving his hand to me until I had passed the crook in the
road; and then I turned into a field and had a long nap under a hedge
before I pursued my way home.

I had scant luggage to take with me to London, for little of the little
I possessed was adapted to my new station. But I began packing that same
afternoon, and wildly packed up things that I knew I should want next
morning, in a fiction that there was not a moment to be lost.

So, Tuesday, Wednesday, and Thursday, passed; and on Friday morning I
went to Mr. Pumblechook's, to put on my new clothes and pay my visit to
Miss Havisham. Mr. Pumblechook's own room was given up to me to dress
in, and was decorated with clean towels expressly for the event. My
clothes were rather a disappointment, of course. Probably every new
and eagerly expected garment ever put on since clothes came in, fell
a trifle short of the wearer's expectation. But after I had had my
new suit on some half an hour, and had gone through an immensity of
posturing with Mr. Pumblechook's very limited dressing-glass, in the
futile endeavor to see my legs, it seemed to fit me better. It being
market morning at a neighboring town some ten miles off, Mr. Pumblechook
was not at home. I had not told him exactly when I meant to leave, and
was not likely to shake hands with him again before departing. This was
all as it should be, and I went out in my new array, fearfully ashamed
of having to pass the shopman, and suspicious after all that I was at a
personal disadvantage, something like Joe's in his Sunday suit.

I went circuitously to Miss Havisham's by all the back ways, and rang
at the bell constrainedly, on account of the stiff long fingers of my
gloves. Sarah Pocket came to the gate, and positively reeled back when
she saw me so changed; her walnut-shell countenance likewise turned from
brown to green and yellow.

"You?" said she. "You? Good gracious! What do you want?"

"I am going to London, Miss Pocket," said I, "and want to say good by to
Miss Havisham."

I was not expected, for she left me locked in the yard, while she went
to ask if I were to be admitted. After a very short delay, she returned
and took me up, staring at me all the way.

Miss Havisham was taking exercise in the room with the long spread
table, leaning on her crutch stick. The room was lighted as of yore, and
at the sound of our entrance, she stopped and turned. She was then just
abreast of the rotted bride-cake.

"Don't go, Sarah," she said. "Well, Pip?"

"I start for London, Miss Havisham, to-morrow," I was exceedingly
careful what I said, "and I thought you would kindly not mind my taking
leave of you."

"This is a gay figure, Pip," said she, making her crutch stick play
round me, as if she, the fairy godmother who had changed me, were
bestowing the finishing gift.

"I have come into such good fortune since I saw you last, Miss
Havisham," I murmured. "And I am so grateful for it, Miss Havisham!"

"Ay, ay!" said she, looking at the discomfited and envious Sarah, with
delight. "I have seen Mr. Jaggers. I have heard about it, Pip. So you go
to-morrow?"

"Yes, Miss Havisham."

"And you are adopted by a rich person?"

"Yes, Miss Havisham."

"Not named?"

"No, Miss Havisham."

"And Mr. Jaggers is made your guardian?"

"Yes, Miss Havisham."

She quite gloated on these questions and answers, so keen was her
enjoyment of Sarah Pocket's jealous dismay. "Well!" she went on; "you
have a promising career before you. Be good--deserve it--and abide by
Mr. Jaggers's instructions." She looked at me, and looked at Sarah, and
Sarah's countenance wrung out of her watchful face a cruel smile. "Good
by, Pip!--you will always keep the name of Pip, you know."

"Yes, Miss Havisham."

"Good by, Pip!"

She stretched out her hand, and I went down on my knee and put it to
my lips. I had not considered how I should take leave of her; it came
naturally to me at the moment to do this. She looked at Sarah Pocket
with triumph in her weird eyes, and so I left my fairy godmother, with
both her hands on her crutch stick, standing in the midst of the dimly
lighted room beside the rotten bride-cake that was hidden in cobwebs.

Sarah Pocket conducted me down, as if I were a ghost who must be seen
out. She could not get over my appearance, and was in the last degree
confounded. I said "Good by, Miss Pocket;" but she merely stared, and
did not seem collected enough to know that I had spoken. Clear of the
house, I made the best of my way back to Pumblechook's, took off my new
clothes, made them into a bundle, and went back home in my older dress,
carrying it--to speak the truth--much more at my ease too, though I had
the bundle to carry.

And now, those six days which were to have run out so slowly, had
run out fast and were gone, and to-morrow looked me in the face more
steadily than I could look at it. As the six evenings had dwindled
away, to five, to four, to three, to two, I had become more and more
appreciative of the society of Joe and Biddy. On this last evening, I
dressed my self out in my new clothes for their delight, and sat in my
splendor until bedtime. We had a hot supper on the occasion, graced by
the inevitable roast fowl, and we had some flip to finish with. We were
all very low, and none the higher for pretending to be in spirits.

I was to leave our village at five in the morning, carrying my little
hand-portmanteau, and I had told Joe that I wished to walk away all
alone. I am afraid--sore afraid--that this purpose originated in my
sense of the contrast there would be between me and Joe, if we went to
the coach together. I had pretended with myself that there was nothing
of this taint in the arrangement; but when I went up to my little room
on this last night, I felt compelled to admit that it might be so, and
had an impulse upon me to go down again and entreat Joe to walk with me
in the morning. I did not.

All night there were coaches in my broken sleep, going to wrong places
instead of to London, and having in the traces, now dogs, now cats, now
pigs, now men,--never horses. Fantastic failures of journeys occupied
me until the day dawned and the birds were singing. Then, I got up and
partly dressed, and sat at the window to take a last look out, and in
taking it fell asleep.

Biddy was astir so early to get my breakfast, that, although I did not
sleep at the window an hour, I smelt the smoke of the kitchen fire when
I started up with a terrible idea that it must be late in the afternoon.
But long after that, and long after I had heard the clinking of the
teacups and was quite ready, I wanted the resolution to go down stairs.
After all, I remained up there, repeatedly unlocking and unstrapping
my small portmanteau and locking and strapping it up again, until Biddy
called to me that I was late.

It was a hurried breakfast with no taste in it. I got up from the meal,
saying with a sort of briskness, as if it had only just occurred to me,
"Well! I suppose I must be off!" and then I kissed my sister who was
laughing and nodding and shaking in her usual chair, and kissed
Biddy, and threw my arms around Joe's neck. Then I took up my little
portmanteau and walked out. The last I saw of them was, when I presently
heard a scuffle behind me, and looking back, saw Joe throwing an old
shoe after me and Biddy throwing another old shoe. I stopped then, to
wave my hat, and dear old Joe waved his strong right arm above his head,
crying huskily "Hooroar!" and Biddy put her apron to her face.

I walked away at a good pace, thinking it was easier to go than I had
supposed it would be, and reflecting that it would never have done to
have had an old shoe thrown after the coach, in sight of all the High
Street. I whistled and made nothing of going. But the village was very
peaceful and quiet, and the light mists were solemnly rising, as if to
show me the world, and I had been so innocent and little there, and all
beyond was so unknown and great, that in a moment with a strong heave
and sob I broke into tears. It was by the finger-post at the end of the
village, and I laid my hand upon it, and said, "Good by, O my dear, dear
friend!"

Heaven knows we need never be ashamed of our tears, for they are rain
upon the blinding dust of earth, overlying our hard hearts. I was
better after I had cried than before,--more sorry, more aware of my own
ingratitude, more gentle. If I had cried before, I should have had Joe
with me then.

So subdued I was by those tears, and by their breaking out again in the
course of the quiet walk, that when I was on the coach, and it was clear
of the town, I deliberated with an aching heart whether I would not get
down when we changed horses and walk back, and have another evening at
home, and a better parting. We changed, and I had not made up my mind,
and still reflected for my comfort that it would be quite practicable to
get down and walk back, when we changed again. And while I was occupied
with these deliberations, I would fancy an exact resemblance to Joe
in some man coming along the road towards us, and my heart would beat
high.--As if he could possibly be there!

We changed again, and yet again, and it was now too late and too far to
go back, and I went on. And the mists had all solemnly risen now, and
the world lay spread before me.

This is the end of the first stage of Pip's expectations.

Chapter XX

The journey from our town to the metropolis was a journey of about five
hours. It was a little past midday when the four-horse stage-coach by
which I was a passenger, got into the ravel of traffic frayed out about
the Cross Keys, Wood Street, Cheapside, London.

We Britons had at that time particularly settled that it was treasonable
to doubt our having and our being the best of everything: otherwise,
while I was scared by the immensity of London, I think I might have had
some faint doubts whether it was not rather ugly, crooked, narrow, and
dirty.

Mr. Jaggers had duly sent me his address; it was, Little Britain, and he
had written after it on his card, "just out of Smithfield, and close by
the coach-office." Nevertheless, a hackney-coachman, who seemed to have
as many capes to his greasy great-coat as he was years old, packed me
up in his coach and hemmed me in with a folding and jingling barrier of
steps, as if he were going to take me fifty miles. His getting on his
box, which I remember to have been decorated with an old weather-stained
pea-green hammercloth moth-eaten into rags, was quite a work of time.
It was a wonderful equipage, with six great coronets outside, and ragged
things behind for I don't know how many footmen to hold on by, and
a harrow below them, to prevent amateur footmen from yielding to the
temptation.

I had scarcely had time to enjoy the coach and to think how like a
straw-yard it was, and yet how like a rag-shop, and to wonder why
the horses' nose-bags were kept inside, when I observed the coachman
beginning to get down, as if we were going to stop presently. And stop
we presently did, in a gloomy street, at certain offices with an open
door, whereon was painted MR. JAGGERS.

"How much?" I asked the coachman.

The coachman answered, "A shilling--unless you wish to make it more."

I naturally said I had no wish to make it more.

"Then it must be a shilling," observed the coachman. "I don't want to
get into trouble. I know him!" He darkly closed an eye at Mr. Jaggers's
name, and shook his head.

When he had got his shilling, and had in course of time completed the
ascent to his box, and had got away (which appeared to relieve his
mind), I went into the front office with my little portmanteau in my
hand and asked, Was Mr. Jaggers at home?

"He is not," returned the clerk. "He is in Court at present. Am I
addressing Mr. Pip?"

I signified that he was addressing Mr. Pip.

"Mr. Jaggers left word, would you wait in his room. He couldn't say how
long he might be, having a case on. But it stands to reason, his time
being valuable, that he won't be longer than he can help."

With those words, the clerk opened a door, and ushered me into an inner
chamber at the back. Here, we found a gentleman with one eye, in a
velveteen suit and knee-breeches, who wiped his nose with his sleeve on
being interrupted in the perusal of the newspaper.

"Go and wait outside, Mike," said the clerk.

I began to say that I hoped I was not interrupting, when the clerk
shoved this gentleman out with as little ceremony as I ever saw used,
and tossing his fur cap out after him, left me alone.

Mr. Jaggers's room was lighted by a skylight only, and was a most dismal
place; the skylight, eccentrically pitched like a broken head, and the
distorted adjoining houses looking as if they had twisted themselves to
peep down at me through it. There were not so many papers about, as I
should have expected to see; and there were some odd objects about, that
I should not have expected to see,--such as an old rusty pistol, a
sword in a scabbard, several strange-looking boxes and packages, and
two dreadful casts on a shelf, of faces peculiarly swollen, and twitchy
about the nose. Mr. Jaggers's own high-backed chair was of deadly black
horsehair, with rows of brass nails round it, like a coffin; and I
fancied I could see how he leaned back in it, and bit his forefinger at
the clients. The room was but small, and the clients seemed to have had
a habit of backing up against the wall; the wall, especially opposite to
Mr. Jaggers's chair, being greasy with shoulders. I recalled, too, that
the one-eyed gentleman had shuffled forth against the wall when I was
the innocent cause of his being turned out.

I sat down in the cliental chair placed over against Mr. Jaggers's
chair, and became fascinated by the dismal atmosphere of the place. I
called to mind that the clerk had the same air of knowing something to
everybody else's disadvantage, as his master had. I wondered how many
other clerks there were up-stairs, and whether they all claimed to have
the same detrimental mastery of their fellow-creatures. I wondered what
was the history of all the odd litter about the room, and how it came
there. I wondered whether the two swollen faces were of Mr. Jaggers's
family, and, if he were so unfortunate as to have had a pair of such
ill-looking relations, why he stuck them on that dusty perch for the
blacks and flies to settle on, instead of giving them a place at home.
Of course I had no experience of a London summer day, and my spirits may
have been oppressed by the hot exhausted air, and by the dust and grit
that lay thick on everything. But I sat wondering and waiting in Mr.
Jaggers's close room, until I really could not bear the two casts on the
shelf above Mr. Jaggers's chair, and got up and went out.

When I told the clerk that I would take a turn in the air while I
waited, he advised me to go round the corner and I should come into
Smithfield. So I came into Smithfield; and the shameful place, being all
asmear with filth and fat and blood and foam, seemed to stick to me. So,
I rubbed it off with all possible speed by turning into a street where
I saw the great black dome of Saint Paul's bulging at me from behind a
grim stone building which a bystander said was Newgate Prison. Following
the wall of the jail, I found the roadway covered with straw to deaden
the noise of passing vehicles; and from this, and from the quantity of
people standing about smelling strongly of spirits and beer, I inferred
that the trials were on.

While I looked about me here, an exceedingly dirty and partially drunk
minister of justice asked me if I would like to step in and hear a
trial or so: informing me that he could give me a front place for half a
crown, whence I should command a full view of the Lord Chief Justice in
his wig and robes,--mentioning that awful personage like waxwork, and
presently offering him at the reduced price of eighteen-pence. As I
declined the proposal on the plea of an appointment, he was so good as
to take me into a yard and show me where the gallows was kept, and also
where people were publicly whipped, and then he showed me the Debtors'
Door, out of which culprits came to be hanged; heightening the interest
of that dreadful portal by giving me to understand that "four on 'em"
would come out at that door the day after to-morrow at eight in the
morning, to be killed in a row. This was horrible, and gave me a
sickening idea of London; the more so as the Lord Chief Justice's
proprietor wore (from his hat down to his boots and up again to his
pocket-handkerchief inclusive) mildewed clothes which had evidently
not belonged to him originally, and which I took it into my head he had
bought cheap of the executioner. Under these circumstances I thought
myself well rid of him for a shilling.

I dropped into the office to ask if Mr. Jaggers had come in yet, and I
found he had not, and I strolled out again. This time, I made the tour
of Little Britain, and turned into Bartholomew Close; and now I became
aware that other people were waiting about for Mr. Jaggers, as well
as I. There were two men of secret appearance lounging in Bartholomew
Close, and thoughtfully fitting their feet into the cracks of the
pavement as they talked together, one of whom said to the other when
they first passed me, that "Jaggers would do it if it was to be done."
There was a knot of three men and two women standing at a corner, and
one of the women was crying on her dirty shawl, and the other comforted
her by saying, as she pulled her own shawl over her shoulders, "Jaggers
is for him, 'Melia, and what more could you have?" There was a red-eyed
little Jew who came into the Close while I was loitering there, in
company with a second little Jew whom he sent upon an errand; and
while the messenger was gone, I remarked this Jew, who was of a highly
excitable temperament, performing a jig of anxiety under a lamp-post and
accompanying himself, in a kind of frenzy, with the words, "O Jaggerth,
Jaggerth, Jaggerth! all otherth ith Cag-Maggerth, give me Jaggerth!"
These testimonies to the popularity of my guardian made a deep
impression on me, and I admired and wondered more than ever.

At length, as I was looking out at the iron gate of Bartholomew Close
into Little Britain, I saw Mr. Jaggers coming across the road towards
me. All the others who were waiting saw him at the same time, and there
was quite a rush at him. Mr. Jaggers, putting a hand on my shoulder
and walking me on at his side without saying anything to me, addressed
himself to his followers.

First, he took the two secret men.

"Now, I have nothing to say to you," said Mr. Jaggers, throwing his
finger at them. "I want to know no more than I know. As to the result,
it's a toss-up. I told you from the first it was a toss-up. Have you
paid Wemmick?"

"We made the money up this morning, sir," said one of the men,
submissively, while the other perused Mr. Jaggers's face.

"I don't ask you when you made it up, or where, or whether you made it
up at all. Has Wemmick got it?"

"Yes, sir," said both the men together.

"Very well; then you may go. Now, I won't have it!" said Mr Jaggers,
waving his hand at them to put them behind him. "If you say a word to
me, I'll throw up the case."

"We thought, Mr. Jaggers--" one of the men began, pulling off his hat.

"That's what I told you not to do," said Mr. Jaggers. "You thought! I
think for you; that's enough for you. If I want you, I know where to
find you; I don't want you to find me. Now I won't have it. I won't hear
a word."

The two men looked at one another as Mr. Jaggers waved them behind
again, and humbly fell back and were heard no more.

"And now you!" said Mr. Jaggers, suddenly stopping, and turning on
the two women with the shawls, from whom the three men had meekly
separated,--"Oh! Amelia, is it?"

"Yes, Mr. Jaggers."

"And do you remember," retorted Mr. Jaggers, "that but for me you
wouldn't be here and couldn't be here?"

"O yes, sir!" exclaimed both women together. "Lord bless you, sir, well
we knows that!"

"Then why," said Mr. Jaggers, "do you come here?"

"My Bill, sir!" the crying woman pleaded.

"Now, I tell you what!" said Mr. Jaggers. "Once for all. If you don't
know that your Bill's in good hands, I know it. And if you come here
bothering about your Bill, I'll make an example of both your Bill and
you, and let him slip through my fingers. Have you paid Wemmick?"

"O yes, sir! Every farden."

"Very well. Then you have done all you have got to do. Say another
word--one single word--and Wemmick shall give you your money back."

This terrible threat caused the two women to fall off immediately.
No one remained now but the excitable Jew, who had already raised the
skirts of Mr. Jaggers's coat to his lips several times.

"I don't know this man!" said Mr. Jaggers, in the same devastating
strain: "What does this fellow want?"

"Ma thear Mithter Jaggerth. Hown brother to Habraham Latharuth?"

"Who's he?" said Mr. Jaggers. "Let go of my coat."

The suitor, kissing the hem of the garment again before relinquishing
it, replied, "Habraham Latharuth, on thuthpithion of plate."

"You're too late," said Mr. Jaggers. "I am over the way."

"Holy father, Mithter Jaggerth!" cried my excitable acquaintance,
turning white, "don't thay you're again Habraham Latharuth!"

"I am," said Mr. Jaggers, "and there's an end of it. Get out of the
way."

"Mithter Jaggerth! Half a moment! My hown cuthen'th gone to Mithter
Wemmick at thith prethent minute, to hoffer him hany termth. Mithter
Jaggerth! Half a quarter of a moment! If you'd have the condethenthun to
be bought off from the t'other thide--at hany thuperior prithe!--money
no object!--Mithter Jaggerth--Mithter--!"

My guardian threw his supplicant off with supreme indifference, and
left him dancing on the pavement as if it were red hot. Without further
interruption, we reached the front office, where we found the clerk and
the man in velveteen with the fur cap.

"Here's Mike," said the clerk, getting down from his stool, and
approaching Mr. Jaggers confidentially.

"Oh!" said Mr. Jaggers, turning to the man, who was pulling a lock of
hair in the middle of his forehead, like the Bull in Cock Robin pulling
at the bell-rope; "your man comes on this afternoon. Well?"

"Well, Mas'r Jaggers," returned Mike, in the voice of a sufferer from a
constitutional cold; "arter a deal o' trouble, I've found one, sir, as
might do."

"What is he prepared to swear?"

"Well, Mas'r Jaggers," said Mike, wiping his nose on his fur cap this
time; "in a general way, anythink."

Mr. Jaggers suddenly became most irate. "Now, I warned you before," said
he, throwing his forefinger at the terrified client, "that if you ever
presumed to talk in that way here, I'd make an example of you. You
infernal scoundrel, how dare you tell ME that?"

The client looked scared, but bewildered too, as if he were unconscious
what he had done.

"Spooney!" said the clerk, in a low voice, giving him a stir with his
elbow. "Soft Head! Need you say it face to face?"

"Now, I ask you, you blundering booby," said my guardian, very sternly,
"once more and for the last time, what the man you have brought here is
prepared to swear?"

Mike looked hard at my guardian, as if he were trying to learn a lesson
from his face, and slowly replied, "Ayther to character, or to having
been in his company and never left him all the night in question."

"Now, be careful. In what station of life is this man?"

Mike looked at his cap, and looked at the floor, and looked at the
ceiling, and looked at the clerk, and even looked at me, before
beginning to reply in a nervous manner, "We've dressed him up like--"
when my guardian blustered out,--

"What? You WILL, will you?"

("Spooney!" added the clerk again, with another stir.)

After some helpless casting about, Mike brightened and began again:--

"He is dressed like a 'spectable pieman. A sort of a pastry-cook."

"Is he here?" asked my guardian.

"I left him," said Mike, "a setting on some doorsteps round the corner."

"Take him past that window, and let me see him."

The window indicated was the office window. We all three went to
it, behind the wire blind, and presently saw the client go by in an
accidental manner, with a murderous-looking tall individual, in a short
suit of white linen and a paper cap. This guileless confectioner was not
by any means sober, and had a black eye in the green stage of recovery,
which was painted over.

"Tell him to take his witness away directly," said my guardian to the
clerk, in extreme disgust, "and ask him what he means by bringing such a
fellow as that."

My guardian then took me into his own room, and while he lunched,
standing, from a sandwich-box and a pocket-flask of sherry (he seemed to
bully his very sandwich as he ate it), informed me what arrangements he
had made for me. I was to go to "Barnard's Inn," to young Mr. Pocket's
rooms, where a bed had been sent in for my accommodation; I was to
remain with young Mr. Pocket until Monday; on Monday I was to go with
him to his father's house on a visit, that I might try how I liked it.
Also, I was told what my allowance was to be,--it was a very liberal
one,--and had handed to me from one of my guardian's drawers, the cards
of certain tradesmen with whom I was to deal for all kinds of clothes,
and such other things as I could in reason want. "You will find your
credit good, Mr. Pip," said my guardian, whose flask of sherry smelt
like a whole caskful, as he hastily refreshed himself, "but I shall by
this means be able to check your bills, and to pull you up if I find you
outrunning the constable. Of course you'll go wrong somehow, but that's
no fault of mine."

After I had pondered a little over this encouraging sentiment, I asked
Mr. Jaggers if I could send for a coach? He said it was not worth while,
I was so near my destination; Wemmick should walk round with me, if I
pleased.

I then found that Wemmick was the clerk in the next room. Another clerk
was rung down from up stairs to take his place while he was out, and I
accompanied him into the street, after shaking hands with my guardian.
We found a new set of people lingering outside, but Wemmick made a way
among them by saying coolly yet decisively, "I tell you it's no use; he
won't have a word to say to one of you;" and we soon got clear of them,
and went on side by side.


Chapter XXI

Casting my eyes on Mr. Wemmick as we went along, to see what he was
like in the light of day, I found him to be a dry man, rather short in
stature, with a square wooden face, whose expression seemed to have been
imperfectly chipped out with a dull-edged chisel. There were some marks
in it that might have been dimples, if the material had been softer and
the instrument finer, but which, as it was, were only dints. The chisel
had made three or four of these attempts at embellishment over his nose,
but had given them up without an effort to smooth them off. I judged him
to be a bachelor from the frayed condition of his linen, and he appeared
to have sustained a good many bereavements; for he wore at least four
mourning rings, besides a brooch representing a lady and a weeping
willow at a tomb with an urn on it. I noticed, too, that several rings
and seals hung at his watch-chain, as if he were quite laden with
remembrances of departed friends. He had glittering eyes,--small, keen,
and black,--and thin wide mottled lips. He had had them, to the best of
my belief, from forty to fifty years.

"So you were never in London before?" said Mr. Wemmick to me.

"No," said I.

"I was new here once," said Mr. Wemmick. "Rum to think of now!"

"You are well acquainted with it now?"

"Why, yes," said Mr. Wemmick. "I know the moves of it."

"Is it a very wicked place?" I asked, more for the sake of saying
something than for information.

"You may get cheated, robbed, and murdered in London. But there are
plenty of people anywhere, who'll do that for you."

"If there is bad blood between you and them," said I, to soften it off a
little.

"O! I don't know about bad blood," returned Mr. Wemmick; "there's not
much bad blood about. They'll do it, if there's anything to be got by
it."

"That makes it worse."

"You think so?" returned Mr. Wemmick. "Much about the same, I should
say."

He wore his hat on the back of his head, and looked straight before him:
walking in a self-contained way as if there were nothing in the streets
to claim his attention. His mouth was such a post-office of a mouth
that he had a mechanical appearance of smiling. We had got to the top of
Holborn Hill before I knew that it was merely a mechanical appearance,
and that he was not smiling at all.

"Do you know where Mr. Matthew Pocket lives?" I asked Mr. Wemmick.

"Yes," said he, nodding in the direction. "At Hammersmith, west of
London."

"Is that far?"

"Well! Say five miles."

"Do you know him?"

"Why, you're a regular cross-examiner!" said Mr. Wemmick, looking at me
with an approving air. "Yes, I know him. I know him!"

There was an air of toleration or depreciation about his utterance of
these words that rather depressed me; and I was still looking sideways
at his block of a face in search of any encouraging note to the text,
when he said here we were at Barnard's Inn. My depression was not
alleviated by the announcement, for, I had supposed that establishment
to be an hotel kept by Mr. Barnard, to which the Blue Boar in our town
was a mere public-house. Whereas I now found Barnard to be a disembodied
spirit, or a fiction, and his inn the dingiest collection of shabby
buildings ever squeezed together in a rank corner as a club for
Tom-cats.

We entered this haven through a wicket-gate, and were disgorged by an
introductory passage into a melancholy little square that looked to me
like a flat burying-ground. I thought it had the most dismal trees in
it, and the most dismal sparrows, and the most dismal cats, and the most
dismal houses (in number half a dozen or so), that I had ever seen. I
thought the windows of the sets of chambers into which those houses were
divided were in every stage of dilapidated blind and curtain, crippled
flower-pot, cracked glass, dusty decay, and miserable makeshift; while
To Let, To Let, To Let, glared at me from empty rooms, as if no new
wretches ever came there, and the vengeance of the soul of Barnard were
being slowly appeased by the gradual suicide of the present occupants
and their unholy interment under the gravel. A frowzy mourning of soot
and smoke attired this forlorn creation of Barnard, and it had strewn
ashes on its head, and was undergoing penance and humiliation as a mere
dust-hole. Thus far my sense of sight; while dry rot and wet rot and all
the silent rots that rot in neglected roof and cellar,--rot of rat
and mouse and bug and coaching-stables near at hand besides--addressed
themselves faintly to my sense of smell, and moaned, "Try Barnard's
Mixture."

So imperfect was this realization of the first of my great expectations,
that I looked in dismay at Mr. Wemmick. "Ah!" said he, mistaking me;
"the retirement reminds you of the country. So it does me."

He led me into a corner and conducted me up a flight of stairs,--which
appeared to me to be slowly collapsing into sawdust, so that one of
those days the upper lodgers would look out at their doors and find
themselves without the means of coming down,--to a set of chambers on
the top floor. MR. POCKET, JUN., was painted on the door, and there was
a label on the letter-box, "Return shortly."

"He hardly thought you'd come so soon," Mr. Wemmick explained. "You
don't want me any more?"

"No, thank you," said I.

"As I keep the cash," Mr. Wemmick observed, "we shall most likely meet
pretty often. Good day."

"Good day."

I put out my hand, and Mr. Wemmick at first looked at it as if he
thought I wanted something. Then he looked at me, and said, correcting
himself,--

"To be sure! Yes. You're in the habit of shaking hands?"

I was rather confused, thinking it must be out of the London fashion,
but said yes.

"I have got so out of it!" said Mr. Wemmick,--"except at last. Very
glad, I'm sure, to make your acquaintance. Good day!"

When we had shaken hands and he was gone, I opened the staircase window
and had nearly beheaded myself, for, the lines had rotted away, and it
came down like the guillotine. Happily it was so quick that I had not
put my head out. After this escape, I was content to take a foggy view
of the Inn through the window's encrusting dirt, and to stand dolefully
looking out, saying to myself that London was decidedly overrated.

Mr. Pocket, Junior's, idea of Shortly was not mine, for I had nearly
maddened myself with looking out for half an hour, and had written
my name with my finger several times in the dirt of every pane in the
window, before I heard footsteps on the stairs. Gradually there arose
before me the hat, head, neckcloth, waistcoat, trousers, boots, of a
member of society of about my own standing. He had a paper-bag under
each arm and a pottle of strawberries in one hand, and was out of
breath.

"Mr. Pip?" said he.

"Mr. Pocket?" said I.

"Dear me!" he exclaimed. "I am extremely sorry; but I knew there was a
coach from your part of the country at midday, and I thought you would
come by that one. The fact is, I have been out on your account,--not
that that is any excuse,--for I thought, coming from the country, you
might like a little fruit after dinner, and I went to Covent Garden
Market to get it good."

For a reason that I had, I felt as if my eyes would start out of my
head. I acknowledged his attention incoherently, and began to think this
was a dream.

"Dear me!" said Mr. Pocket, Junior. "This door sticks so!"

As he was fast making jam of his fruit by wrestling with the door while
the paper-bags were under his arms, I begged him to allow me to hold
them. He relinquished them with an agreeable smile, and combated with
the door as if it were a wild beast. It yielded so suddenly at last,
that he staggered back upon me, and I staggered back upon the opposite
door, and we both laughed. But still I felt as if my eyes must start out
of my head, and as if this must be a dream.

"Pray come in," said Mr. Pocket, Junior. "Allow me to lead the way. I am
rather bare here, but I hope you'll be able to make out tolerably well
till Monday. My father thought you would get on more agreeably through
to-morrow with me than with him, and might like to take a walk about
London. I am sure I shall be very happy to show London to you. As to our
table, you won't find that bad, I hope, for it will be supplied from our
coffee-house here, and (it is only right I should add) at your expense,
such being Mr. Jaggers's directions. As to our lodging, it's not by
any means splendid, because I have my own bread to earn, and my father
hasn't anything to give me, and I shouldn't be willing to take it, if he
had. This is our sitting-room,--just such chairs and tables and carpet
and so forth, you see, as they could spare from home. You mustn't give
me credit for the tablecloth and spoons and castors, because they come
for you from the coffee-house. This is my little bedroom; rather musty,
but Barnard's is musty. This is your bedroom; the furniture's hired for
the occasion, but I trust it will answer the purpose; if you should want
anything, I'll go and fetch it. The chambers are retired, and we shall
be alone together, but we shan't fight, I dare say. But dear me, I beg
your pardon, you're holding the fruit all this time. Pray let me take
these bags from you. I am quite ashamed."

As I stood opposite to Mr. Pocket, Junior, delivering him the bags, One,
Two, I saw the starting appearance come into his own eyes that I knew to
be in mine, and he said, falling back,--

"Lord bless me, you're the prowling boy!"

"And you," said I, "are the pale young gentleman!"


Chapter XXII

The pale young gentleman and I stood contemplating one another in
Barnard's Inn, until we both burst out laughing. "The idea of its
being you!" said he. "The idea of its being you!" said I. And then we
contemplated one another afresh, and laughed again. "Well!" said the
pale young gentleman, reaching out his hand good-humoredly, "it's all
over now, I hope, and it will be magnanimous in you if you'll forgive me
for having knocked you about so."

I derived from this speech that Mr. Herbert Pocket (for Herbert was the
pale young gentleman's name) still rather confounded his intention with
his execution. But I made a modest reply, and we shook hands warmly.

"You hadn't come into your good fortune at that time?" said Herbert
Pocket.

"No," said I.

"No," he acquiesced: "I heard it had happened very lately. I was rather
on the lookout for good fortune then."

"Indeed?"

"Yes. Miss Havisham had sent for me, to see if she could take a fancy to
me. But she couldn't,--at all events, she didn't."

I thought it polite to remark that I was surprised to hear that.

"Bad taste," said Herbert, laughing, "but a fact. Yes, she had sent for
me on a trial visit, and if I had come out of it successfully, I
suppose I should have been provided for; perhaps I should have been
what-you-may-called it to Estella."

"What's that?" I asked, with sudden gravity.

He was arranging his fruit in plates while we talked, which divided his
attention, and was the cause of his having made this lapse of a word.
"Affianced," he explained, still busy with the fruit. "Betrothed.
Engaged. What's-his-named. Any word of that sort."

"How did you bear your disappointment?" I asked.

"Pooh!" said he, "I didn't care much for it. She's a Tartar."

"Miss Havisham?"

"I don't say no to that, but I meant Estella. That girl's hard and
haughty and capricious to the last degree, and has been brought up by
Miss Havisham to wreak revenge on all the male sex."

"What relation is she to Miss Havisham?"

"None," said he. "Only adopted."

"Why should she wreak revenge on all the male sex? What revenge?"

"Lord, Mr. Pip!" said he. "Don't you know?"

"No," said I.

"Dear me! It's quite a story, and shall be saved till dinner-time. And
now let me take the liberty of asking you a question. How did you come
there, that day?"

I told him, and he was attentive until I had finished, and then burst
out laughing again, and asked me if I was sore afterwards? I didn't
ask him if he was, for my conviction on that point was perfectly
established.

"Mr. Jaggers is your guardian, I understand?" he went on.

"Yes."

"You know he is Miss Havisham's man of business and solicitor, and has
her confidence when nobody else has?"

This was bringing me (I felt) towards dangerous ground. I answered with
a constraint I made no attempt to disguise, that I had seen Mr. Jaggers
in Miss Havisham's house on the very day of our combat, but never at any
other time, and that I believed he had no recollection of having ever
seen me there.

"He was so obliging as to suggest my father for your tutor, and he
called on my father to propose it. Of course he knew about my father
from his connection with Miss Havisham. My father is Miss Havisham's
cousin; not that that implies familiar intercourse between them, for he
is a bad courtier and will not propitiate her."

Herbert Pocket had a frank and easy way with him that was very taking.
I had never seen any one then, and I have never seen any one since,
who more strongly expressed to me, in every look and tone, a natural
incapacity to do anything secret and mean. There was something
wonderfully hopeful about his general air, and something that at the
same time whispered to me he would never be very successful or rich. I
don't know how this was. I became imbued with the notion on that first
occasion before we sat down to dinner, but I cannot define by what
means.

He was still a pale young gentleman, and had a certain conquered languor
about him in the midst of his spirits and briskness, that did not seem
indicative of natural strength. He had not a handsome face, but it was
better than handsome: being extremely amiable and cheerful. His figure
was a little ungainly, as in the days when my knuckles had taken such
liberties with it, but it looked as if it would always be light and
young. Whether Mr. Trabb's local work would have sat more gracefully on
him than on me, may be a question; but I am conscious that he carried
off his rather old clothes much better than I carried off my new suit.

As he was so communicative, I felt that reserve on my part would be a
bad return unsuited to our years. I therefore told him my small story,
and laid stress on my being forbidden to inquire who my benefactor was.
I further mentioned that as I had been brought up a blacksmith in a
country place, and knew very little of the ways of politeness, I would
take it as a great kindness in him if he would give me a hint whenever
he saw me at a loss or going wrong.

"With pleasure," said he, "though I venture to prophesy that you'll want
very few hints. I dare say we shall be often together, and I should like
to banish any needless restraint between us. Will you do me the favour
to begin at once to call me by my Christian name, Herbert?"

I thanked him and said I would. I informed him in exchange that my
Christian name was Philip.

"I don't take to Philip," said he, smiling, "for it sounds like a moral
boy out of the spelling-book, who was so lazy that he fell into a pond,
or so fat that he couldn't see out of his eyes, or so avaricious that
he locked up his cake till the mice ate it, or so determined to go a
bird's-nesting that he got himself eaten by bears who lived handy in the
neighborhood. I tell you what I should like. We are so harmonious, and
you have been a blacksmith,---would you mind it?"

"I shouldn't mind anything that you propose," I answered, "but I don't
understand you."

"Would you mind Handel for a familiar name? There's a charming piece of
music by Handel, called the Harmonious Blacksmith."

"I should like it very much."

"Then, my dear Handel," said he, turning round as the door opened,
"here is the dinner, and I must beg of you to take the top of the table,
because the dinner is of your providing."

This I would not hear of, so he took the top, and I faced him. It was a
nice little dinner,--seemed to me then a very Lord Mayor's Feast,--and
it acquired additional relish from being eaten under those independent
circumstances, with no old people by, and with London all around us.
This again was heightened by a certain gypsy character that set the
banquet off; for while the table was, as Mr. Pumblechook might have
said, the lap of luxury,--being entirely furnished forth from the
coffee-house,--the circumjacent region of sitting-room was of a
comparatively pastureless and shifty character; imposing on the waiter
the wandering habits of putting the covers on the floor (where he
fell over them), the melted butter in the arm-chair, the bread on the
bookshelves, the cheese in the coal-scuttle, and the boiled fowl into my
bed in the next room,--where I found much of its parsley and butter in
a state of congelation when I retired for the night. All this made the
feast delightful, and when the waiter was not there to watch me, my
pleasure was without alloy.

We had made some progress in the dinner, when I reminded Herbert of his
promise to tell me about Miss Havisham.

"True," he replied. "I'll redeem it at once. Let me introduce the topic,
Handel, by mentioning that in London it is not the custom to put the
knife in the mouth,--for fear of accidents,--and that while the fork is
reserved for that use, it is not put further in than necessary. It is
scarcely worth mentioning, only it's as well to do as other people do.
Also, the spoon is not generally used over-hand, but under. This has
two advantages. You get at your mouth better (which after all is the
object), and you save a good deal of the attitude of opening oysters, on
the part of the right elbow."

He offered these friendly suggestions in such a lively way, that we both
laughed and I scarcely blushed.

"Now," he pursued, "concerning Miss Havisham. Miss Havisham, you must
know, was a spoilt child. Her mother died when she was a baby, and her
father denied her nothing. Her father was a country gentleman down in
your part of the world, and was a brewer. I don't know why it should
be a crack thing to be a brewer; but it is indisputable that while you
cannot possibly be genteel and bake, you may be as genteel as never was
and brew. You see it every day."

"Yet a gentleman may not keep a public-house; may he?" said I.

"Not on any account," returned Herbert; "but a public-house may keep a
gentleman. Well! Mr. Havisham was very rich and very proud. So was his
daughter."

"Miss Havisham was an only child?" I hazarded.

"Stop a moment, I am coming to that. No, she was not an only child;
she had a half-brother. Her father privately married again--his cook, I
rather think."

"I thought he was proud," said I.

"My good Handel, so he was. He married his second wife privately,
because he was proud, and in course of time she died. When she was dead,
I apprehend he first told his daughter what he had done, and then
the son became a part of the family, residing in the house you are
acquainted with. As the son grew a young man, he turned out riotous,
extravagant, undutiful,--altogether bad. At last his father disinherited
him; but he softened when he was dying, and left him well off, though
not nearly so well off as Miss Havisham.--Take another glass of wine,
and excuse my mentioning that society as a body does not expect one
to be so strictly conscientious in emptying one's glass, as to turn it
bottom upwards with the rim on one's nose."

I had been doing this, in an excess of attention to his recital. I
thanked him, and apologized. He said, "Not at all," and resumed.

"Miss Havisham was now an heiress, and you may suppose was looked after
as a great match. Her half-brother had now ample means again, but what
with debts and what with new madness wasted them most fearfully again.
There were stronger differences between him and her than there had been
between him and his father, and it is suspected that he cherished a deep
and mortal grudge against her as having influenced the father's anger.
Now, I come to the cruel part of the story,--merely breaking off, my
dear Handel, to remark that a dinner-napkin will not go into a tumbler."

Why I was trying to pack mine into my tumbler, I am wholly unable to
say. I only know that I found myself, with a perseverance worthy of a
much better cause, making the most strenuous exertions to compress it
within those limits. Again I thanked him and apologized, and again he
said in the cheerfullest manner, "Not at all, I am sure!" and resumed.

"There appeared upon the scene--say at the races, or the public
balls, or anywhere else you like--a certain man, who made love to Miss
Havisham. I never saw him (for this happened five-and-twenty years ago,
before you and I were, Handel), but I have heard my father mention that
he was a showy man, and the kind of man for the purpose. But that he was
not to be, without ignorance or prejudice, mistaken for a gentleman, my
father most strongly asseverates; because it is a principle of his that
no man who was not a true gentleman at heart ever was, since the world
began, a true gentleman in manner. He says, no varnish can hide the
grain of the wood; and that the more varnish you put on, the more the
grain will express itself. Well! This man pursued Miss Havisham closely,
and professed to be devoted to her. I believe she had not shown much
susceptibility up to that time; but all the susceptibility she possessed
certainly came out then, and she passionately loved him. There is no
doubt that she perfectly idolized him. He practised on her affection in
that systematic way, that he got great sums of money from her, and he
induced her to buy her brother out of a share in the brewery (which had
been weakly left him by his father) at an immense price, on the plea
that when he was her husband he must hold and manage it all. Your
guardian was not at that time in Miss Havisham's counsels, and she was
too haughty and too much in love to be advised by any one. Her relations
were poor and scheming, with the exception of my father; he was poor
enough, but not time-serving or jealous. The only independent one among
them, he warned her that she was doing too much for this man, and
was placing herself too unreservedly in his power. She took the first
opportunity of angrily ordering my father out of the house, in his
presence, and my father has never seen her since."

I thought of her having said, "Matthew will come and see me at last when
I am laid dead upon that table;" and I asked Herbert whether his father
was so inveterate against her?

"It's not that," said he, "but she charged him, in the presence of her
intended husband, with being disappointed in the hope of fawning upon
her for his own advancement, and, if he were to go to her now, it would
look true--even to him--and even to her. To return to the man and make
an end of him. The marriage day was fixed, the wedding dresses were
bought, the wedding tour was planned out, the wedding guests were
invited. The day came, but not the bridegroom. He wrote her a letter--"

"Which she received," I struck in, "when she was dressing for her
marriage? At twenty minutes to nine?"

"At the hour and minute," said Herbert, nodding, "at which she
afterwards stopped all the clocks. What was in it, further than that
it most heartlessly broke the marriage off, I can't tell you, because I
don't know. When she recovered from a bad illness that she had, she
laid the whole place waste, as you have seen it, and she has never since
looked upon the light of day."

"Is that all the story?" I asked, after considering it.

"All I know of it; and indeed I only know so much, through piecing it
out for myself; for my father always avoids it, and, even when Miss
Havisham invited me to go there, told me no more of it than it was
absolutely requisite I should understand. But I have forgotten one
thing. It has been supposed that the man to whom she gave her misplaced
confidence acted throughout in concert with her half-brother; that it
was a conspiracy between them; and that they shared the profits."

"I wonder he didn't marry her and get all the property," said I.

"He may have been married already, and her cruel mortification may have
been a part of her half-brother's scheme," said Herbert. "Mind! I don't
know that."

"What became of the two men?" I asked, after again considering the
subject.

"They fell into deeper shame and degradation--if there can be
deeper--and ruin."

"Are they alive now?"

"I don't know."

"You said just now that Estella was not related to Miss Havisham, but
adopted. When adopted?"

Herbert shrugged his shoulders. "There has always been an Estella, since
I have heard of a Miss Havisham. I know no more. And now, Handel," said
he, finally throwing off the story as it were, "there is a perfectly
open understanding between us. All that I know about Miss Havisham, you
know."

"And all that I know," I retorted, "you know."

"I fully believe it. So there can be no competition or perplexity
between you and me. And as to the condition on which you hold your
advancement in life,--namely, that you are not to inquire or discuss to
whom you owe it,--you may be very sure that it will never be encroached
upon, or even approached, by me, or by any one belonging to me."

In truth, he said this with so much delicacy, that I felt the subject
done with, even though I should be under his father's roof for years and
years to come. Yet he said it with so much meaning, too, that I felt
he as perfectly understood Miss Havisham to be my benefactress, as I
understood the fact myself.

It had not occurred to me before, that he had led up to the theme for
the purpose of clearing it out of our way; but we were so much the
lighter and easier for having broached it, that I now perceived this
to be the case. We were very gay and sociable, and I asked him, in the
course of conversation, what he was? He replied, "A capitalist,--an
Insurer of Ships." I suppose he saw me glancing about the room in search
of some tokens of Shipping, or capital, for he added, "In the City."

I had grand ideas of the wealth and importance of Insurers of Ships in
the City, and I began to think with awe of having laid a young Insurer
on his back, blackened his enterprising eye, and cut his responsible
head open. But again there came upon me, for my relief, that odd
impression that Herbert Pocket would never be very successful or rich.

"I shall not rest satisfied with merely employing my capital in insuring
ships. I shall buy up some good Life Assurance shares, and cut into the
Direction. I shall also do a little in the mining way. None of these
things will interfere with my chartering a few thousand tons on my own
account. I think I shall trade," said he, leaning back in his chair, "to
the East Indies, for silks, shawls, spices, dyes, drugs, and precious
woods. It's an interesting trade."

"And the profits are large?" said I.

"Tremendous!" said he.

I wavered again, and began to think here were greater expectations than
my own.

"I think I shall trade, also," said he, putting his thumbs in his
waist-coat pockets, "to the West Indies, for sugar, tobacco, and rum.
Also to Ceylon, specially for elephants' tusks."

"You will want a good many ships," said I.

"A perfect fleet," said he.

Quite overpowered by the magnificence of these transactions, I asked him
where the ships he insured mostly traded to at present?

"I haven't begun insuring yet," he replied. "I am looking about me."

Somehow, that pursuit seemed more in keeping with Barnard's Inn. I said
(in a tone of conviction), "Ah-h!"

"Yes. I am in a counting-house, and looking about me."

"Is a counting-house profitable?" I asked.

"To--do you mean to the young fellow who's in it?" he asked, in reply.

"Yes; to you."

"Why, n-no; not to me." He said this with the air of one carefully
reckoning up and striking a balance. "Not directly profitable. That is,
it doesn't pay me anything, and I have to--keep myself."

This certainly had not a profitable appearance, and I shook my head as
if I would imply that it would be difficult to lay by much accumulative
capital from such a source of income.

"But the thing is," said Herbert Pocket, "that you look about you.
That's the grand thing. You are in a counting-house, you know, and you
look about you."

It struck me as a singular implication that you couldn't be out of a
counting-house, you know, and look about you; but I silently deferred to
his experience.

"Then the time comes," said Herbert, "when you see your opening. And you
go in, and you swoop upon it and you make your capital, and then there
you are! When you have once made your capital, you have nothing to do
but employ it."

This was very like his way of conducting that encounter in the garden;
very like. His manner of bearing his poverty, too, exactly corresponded
to his manner of bearing that defeat. It seemed to me that he took all
blows and buffets now with just the same air as he had taken mine
then. It was evident that he had nothing around him but the simplest
necessaries, for everything that I remarked upon turned out to have been
sent in on my account from the coffee-house or somewhere else.

Yet, having already made his fortune in his own mind, he was so
unassuming with it that I felt quite grateful to him for not being
puffed up. It was a pleasant addition to his naturally pleasant ways,
and we got on famously. In the evening we went out for a walk in the
streets, and went half-price to the Theatre; and next day we went to
church at Westminster Abbey, and in the afternoon we walked in the
Parks; and I wondered who shod all the horses there, and wished Joe did.

On a moderate computation, it was many months, that Sunday, since I had
left Joe and Biddy. The space interposed between myself and them partook
of that expansion, and our marshes were any distance off. That I could
have been at our old church in my old church-going clothes, on the very
last Sunday that ever was, seemed a combination of impossibilities,
geographical and social, solar and lunar. Yet in the London streets so
crowded with people and so brilliantly lighted in the dusk of evening,
there were depressing hints of reproaches for that I had put the poor
old kitchen at home so far away; and in the dead of night, the footsteps
of some incapable impostor of a porter mooning about Barnard's Inn,
under pretence of watching it, fell hollow on my heart.

On the Monday morning at a quarter before nine, Herbert went to
the counting-house to report himself,--to look about him, too, I
suppose,--and I bore him company. He was to come away in an hour or
two to attend me to Hammersmith, and I was to wait about for him. It
appeared to me that the eggs from which young Insurers were hatched were
incubated in dust and heat, like the eggs of ostriches, judging from the
places to which those incipient giants repaired on a Monday morning. Nor
did the counting-house where Herbert assisted, show in my eyes as at
all a good Observatory; being a back second floor up a yard, of a grimy
presence in all particulars, and with a look into another back second
floor, rather than a look out.

I waited about until it was noon, and I went upon 'Change, and I saw
fluey men sitting there under the bills about shipping, whom I took to
be great merchants, though I couldn't understand why they should all be
out of spirits. When Herbert came, we went and had lunch at a celebrated
house which I then quite venerated, but now believe to have been the
most abject superstition in Europe, and where I could not help noticing,
even then, that there was much more gravy on the tablecloths and knives
and waiters' clothes, than in the steaks. This collation disposed of at
a moderate price (considering the grease, which was not charged for), we
went back to Barnard's Inn and got my little portmanteau, and then took
coach for Hammersmith. We arrived there at two or three o'clock in
the afternoon, and had very little way to walk to Mr. Pocket's house.
Lifting the latch of a gate, we passed direct into a little garden
overlooking the river, where Mr. Pocket's children were playing
about. And unless I deceive myself on a point where my interests or
prepossessions are certainly not concerned, I saw that Mr. and Mrs.
Pocket's children were not growing up or being brought up, but were
tumbling up.

Mrs. Pocket was sitting on a garden chair under a tree, reading, with
her legs upon another garden chair; and Mrs. Pocket's two nurse-maids
were looking about them while the children played. "Mamma," said
Herbert, "this is young Mr. Pip." Upon which Mrs. Pocket received me
with an appearance of amiable dignity.

"Master Alick and Miss Jane," cried one of the nurses to two of the
children, "if you go a bouncing up against them bushes you'll fall over
into the river and be drownded, and what'll your pa say then?"

At the same time this nurse picked up Mrs. Pocket's handkerchief, and
said, "If that don't make six times you've dropped it, Mum!" Upon which
Mrs. Pocket laughed and said, "Thank you, Flopson," and settling herself
in one chair only, resumed her book. Her countenance immediately assumed
a knitted and intent expression as if she had been reading for a week,
but before she could have read half a dozen lines, she fixed her eyes
upon me, and said, "I hope your mamma is quite well?" This unexpected
inquiry put me into such a difficulty that I began saying in the
absurdest way that if there had been any such person I had no doubt she
would have been quite well and would have been very much obliged and
would have sent her compliments, when the nurse came to my rescue.

"Well!" she cried, picking up the pocket-handkerchief, "if that don't
make seven times! What ARE you a doing of this afternoon, Mum!" Mrs.
Pocket received her property, at first with a look of unutterable
surprise as if she had never seen it before, and then with a laugh of
recognition, and said, "Thank you, Flopson," and forgot me, and went on
reading.

I found, now I had leisure to count them, that there were no fewer than
six little Pockets present, in various stages of tumbling up. I had
scarcely arrived at the total when a seventh was heard, as in the region
of air, wailing dolefully.

"If there ain't Baby!" said Flopson, appearing to think it most
surprising. "Make haste up, Millers."

Millers, who was the other nurse, retired into the house, and by degrees
the child's wailing was hushed and stopped, as if it were a young
ventriloquist with something in its mouth. Mrs. Pocket read all the
time, and I was curious to know what the book could be.

We were waiting, I supposed, for Mr. Pocket to come out to us; at any
rate we waited there, and so I had an opportunity of observing the
remarkable family phenomenon that whenever any of the children strayed
near Mrs. Pocket in their play, they always tripped themselves up and
tumbled over her,--always very much to her momentary astonishment, and
their own more enduring lamentation. I was at a loss to account for
this surprising circumstance, and could not help giving my mind to
speculations about it, until by and by Millers came down with the baby,
which baby was handed to Flopson, which Flopson was handing it to Mrs.
Pocket, when she too went fairly head foremost over Mrs. Pocket, baby
and all, and was caught by Herbert and myself.

"Gracious me, Flopson!" said Mrs. Pocket, looking off her book for a
moment, "everybody's tumbling!"

"Gracious you, indeed, Mum!" returned Flopson, very red in the face;
"what have you got there?"

"I got here, Flopson?" asked Mrs. Pocket.

"Why, if it ain't your footstool!" cried Flopson. "And if you keep it
under your skirts like that, who's to help tumbling? Here! Take the
baby, Mum, and give me your book."

Mrs. Pocket acted on the advice, and inexpertly danced the infant a
little in her lap, while the other children played about it. This had
lasted but a very short time, when Mrs. Pocket issued summary orders
that they were all to be taken into the house for a nap. Thus I made the
second discovery on that first occasion, that the nurture of the little
Pockets consisted of alternately tumbling up and lying down.

Under these circumstances, when Flopson and Millers had got the children
into the house, like a little flock of sheep, and Mr. Pocket came out
of it to make my acquaintance, I was not much surprised to find that Mr.
Pocket was a gentleman with a rather perplexed expression of face, and
with his very gray hair disordered on his head, as if he didn't quite
see his way to putting anything straight.


Chapter XXIII

Mr. Pocket said he was glad to see me, and he hoped I was not sorry to
see him. "For, I really am not," he added, with his son's smile,
"an alarming personage." He was a young-looking man, in spite of
his perplexities and his very gray hair, and his manner seemed quite
natural. I use the word natural, in the sense of its being unaffected;
there was something comic in his distraught way, as though it would have
been downright ludicrous but for his own perception that it was very
near being so. When he had talked with me a little, he said to Mrs.
Pocket, with a rather anxious contraction of his eyebrows, which were
black and handsome, "Belinda, I hope you have welcomed Mr. Pip?" And she
looked up from her book, and said, "Yes." She then smiled upon me in an
absent state of mind, and asked me if I liked the taste of orange-flower
water? As the question had no bearing, near or remote, on any foregone
or subsequent transaction, I consider it to have been thrown out, like
her previous approaches, in general conversational condescension.

I found out within a few hours, and may mention at once, that Mrs.
Pocket was the only daughter of a certain quite accidental deceased
Knight, who had invented for himself a conviction that his deceased
father would have been made a Baronet but for somebody's determined
opposition arising out of entirely personal motives,--I forget whose,
if I ever knew,--the Sovereign's, the Prime Minister's, the Lord
Chancellor's, the Archbishop of Canterbury's, anybody's,--and had
tacked himself on to the nobles of the earth in right of this quite
supposititious fact. I believe he had been knighted himself for storming
the English grammar at the point of the pen, in a desperate address
engrossed on vellum, on the occasion of the laying of the first stone of
some building or other, and for handing some Royal Personage either the
trowel or the mortar. Be that as it may, he had directed Mrs. Pocket to
be brought up from her cradle as one who in the nature of things
must marry a title, and who was to be guarded from the acquisition of
plebeian domestic knowledge.

So successful a watch and ward had been established over the young lady
by this judicious parent, that she had grown up highly ornamental, but
perfectly helpless and useless. With her character thus happily formed,
in the first bloom of her youth she had encountered Mr. Pocket: who was
also in the first bloom of youth, and not quite decided whether to mount
to the Woolsack, or to roof himself in with a mitre. As his doing the
one or the other was a mere question of time, he and Mrs. Pocket had
taken Time by the forelock (when, to judge from its length, it would
seem to have wanted cutting), and had married without the knowledge of
the judicious parent. The judicious parent, having nothing to bestow or
withhold but his blessing, had handsomely settled that dower upon them
after a short struggle, and had informed Mr. Pocket that his wife was "a
treasure for a Prince." Mr. Pocket had invested the Prince's treasure
in the ways of the world ever since, and it was supposed to have brought
him in but indifferent interest. Still, Mrs. Pocket was in general the
object of a queer sort of respectful pity, because she had not married
a title; while Mr. Pocket was the object of a queer sort of forgiving
reproach, because he had never got one.

Mr. Pocket took me into the house and showed me my room: which was a
pleasant one, and so furnished as that I could use it with comfort for
my own private sitting-room. He then knocked at the doors of two other
similar rooms, and introduced me to their occupants, by name Drummle
and Startop. Drummle, an old-looking young man of a heavy order of
architecture, was whistling. Startop, younger in years and appearance,
was reading and holding his head, as if he thought himself in danger of
exploding it with too strong a charge of knowledge.

Both Mr. and Mrs. Pocket had such a noticeable air of being in somebody
else's hands, that I wondered who really was in possession of the house
and let them live there, until I found this unknown power to be the
servants. It was a smooth way of going on, perhaps, in respect of saving
trouble; but it had the appearance of being expensive, for the servants
felt it a duty they owed to themselves to be nice in their eating and
drinking, and to keep a deal of company down stairs. They allowed a very
liberal table to Mr. and Mrs. Pocket, yet it always appeared to me that
by far the best part of the house to have boarded in would have been
the kitchen,--always supposing the boarder capable of self-defence, for,
before I had been there a week, a neighboring lady with whom the family
were personally unacquainted, wrote in to say that she had seen Millers
slapping the baby. This greatly distressed Mrs. Pocket, who burst into
tears on receiving the note, and said that it was an extraordinary thing
that the neighbors couldn't mind their own business.

By degrees I learnt, and chiefly from Herbert, that Mr. Pocket had been
educated at Harrow and at Cambridge, where he had distinguished himself;
but that when he had had the happiness of marrying Mrs. Pocket very
early in life, he had impaired his prospects and taken up the calling
of a Grinder. After grinding a number of dull blades,--of whom it was
remarkable that their fathers, when influential, were always going to
help him to preferment, but always forgot to do it when the blades had
left the Grindstone,--he had wearied of that poor work and had come to
London. Here, after gradually failing in loftier hopes, he had "read"
with divers who had lacked opportunities or neglected them, and had
refurbished divers others for special occasions, and had turned his
acquirements to the account of literary compilation and correction,
and on such means, added to some very moderate private resources, still
maintained the house I saw.

Mr. and Mrs. Pocket had a toady neighbor; a widow lady of that highly
sympathetic nature that she agreed with everybody, blessed everybody,
and shed smiles and tears on everybody, according to circumstances. This
lady's name was Mrs. Coiler, and I had the honor of taking her down to
dinner on the day of my installation. She gave me to understand on the
stairs, that it was a blow to dear Mrs. Pocket that dear Mr. Pocket
should be under the necessity of receiving gentlemen to read with him.
That did not extend to me, she told me in a gush of love and confidence
(at that time, I had known her something less than five minutes); if
they were all like Me, it would be quite another thing.

"But dear Mrs. Pocket," said Mrs. Coiler, "after her early
disappointment (not that dear Mr. Pocket was to blame in that), requires
so much luxury and elegance--"

"Yes, ma'am," I said, to stop her, for I was afraid she was going to
cry.

"And she is of so aristocratic a disposition--"

"Yes, ma'am," I said again, with the same object as before.

"--That it is hard," said Mrs. Coiler, "to have dear Mr. Pocket's time
and attention diverted from dear Mrs. Pocket."

I could not help thinking that it might be harder if the butcher's time
and attention were diverted from dear Mrs. Pocket; but I said nothing,
and indeed had enough to do in keeping a bashful watch upon my company
manners.

It came to my knowledge, through what passed between Mrs. Pocket and
Drummle while I was attentive to my knife and fork, spoon, glasses, and
other instruments of self-destruction, that Drummle, whose Christian
name was Bentley, was actually the next heir but one to a baronetcy.
It further appeared that the book I had seen Mrs. Pocket reading in the
garden was all about titles, and that she knew the exact date at which
her grandpapa would have come into the book, if he ever had come at all.
Drummle didn't say much, but in his limited way (he struck me as a sulky
kind of fellow) he spoke as one of the elect, and recognized Mrs. Pocket
as a woman and a sister. No one but themselves and Mrs. Coiler the toady
neighbor showed any interest in this part of the conversation, and it
appeared to me that it was painful to Herbert; but it promised to last
a long time, when the page came in with the announcement of a domestic
affliction. It was, in effect, that the cook had mislaid the beef. To my
unutterable amazement, I now, for the first time, saw Mr. Pocket
relieve his mind by going through a performance that struck me as very
extraordinary, but which made no impression on anybody else, and
with which I soon became as familiar as the rest. He laid down the
carving-knife and fork,--being engaged in carving, at the moment,--put
his two hands into his disturbed hair, and appeared to make an
extraordinary effort to lift himself up by it. When he had done this,
and had not lifted himself up at all, he quietly went on with what he
was about.

Mrs. Coiler then changed the subject and began to flatter me. I liked
it for a few moments, but she flattered me so very grossly that the
pleasure was soon over. She had a serpentine way of coming close at
me when she pretended to be vitally interested in the friends and
localities I had left, which was altogether snaky and fork-tongued; and
when she made an occasional bounce upon Startop (who said very little to
her), or upon Drummle (who said less), I rather envied them for being on
the opposite side of the table.

After dinner the children were introduced, and Mrs. Coiler made admiring
comments on their eyes, noses, and legs,--a sagacious way of improving
their minds. There were four little girls, and two little boys, besides
the baby who might have been either, and the baby's next successor who
was as yet neither. They were brought in by Flopson and Millers, much as
though those two non-commissioned officers had been recruiting somewhere
for children and had enlisted these, while Mrs. Pocket looked at the
young Nobles that ought to have been as if she rather thought she had
had the pleasure of inspecting them before, but didn't quite know what
to make of them.

"Here! Give me your fork, Mum, and take the baby," said Flopson. "Don't
take it that way, or you'll get its head under the table."

Thus advised, Mrs. Pocket took it the other way, and got its head
upon the table; which was announced to all present by a prodigious
concussion.

"Dear, dear! Give it me back, Mum," said Flopson; "and Miss Jane, come
and dance to baby, do!"

One of the little girls, a mere mite who seemed to have prematurely
taken upon herself some charge of the others, stepped out of her place
by me, and danced to and from the baby until it left off crying, and
laughed. Then, all the children laughed, and Mr. Pocket (who in the
meantime had twice endeavored to lift himself up by the hair) laughed,
and we all laughed and were glad.

Flopson, by dint of doubling the baby at the joints like a Dutch doll,
then got it safely into Mrs. Pocket's lap, and gave it the nut-crackers
to play with; at the same time recommending Mrs. Pocket to take notice
that the handles of that instrument were not likely to agree with its
eyes, and sharply charging Miss Jane to look after the same. Then, the
two nurses left the room, and had a lively scuffle on the staircase with
a dissipated page who had waited at dinner, and who had clearly lost
half his buttons at the gaming-table.

I was made very uneasy in my mind by Mrs. Pocket's falling into a
discussion with Drummle respecting two baronetcies, while she ate a
sliced orange steeped in sugar and wine, and, forgetting all about the
baby on her lap, who did most appalling things with the nut-crackers. At
length little Jane, perceiving its young brains to be imperilled, softly
left her place, and with many small artifices coaxed the dangerous
weapon away. Mrs. Pocket finishing her orange at about the same time,
and not approving of this, said to Jane,--

"You naughty child, how dare you? Go and sit down this instant!"

"Mamma dear," lisped the little girl, "baby ood have put hith eyeth
out."

"How dare you tell me so?" retorted Mrs. Pocket. "Go and sit down in
your chair this moment!"

Mrs. Pocket's dignity was so crushing, that I felt quite abashed, as if
I myself had done something to rouse it.

"Belinda," remonstrated Mr. Pocket, from the other end of the table,
"how can you be so unreasonable? Jane only interfered for the protection
of baby."

"I will not allow anybody to interfere," said Mrs. Pocket. "I am
surprised, Matthew, that you should expose me to the affront of
interference."

"Good God!" cried Mr. Pocket, in an outbreak of desolate desperation.
"Are infants to be nut-crackered into their tombs, and is nobody to save
them?"

"I will not be interfered with by Jane," said Mrs. Pocket, with a
majestic glance at that innocent little offender. "I hope I know my poor
grandpapa's position. Jane, indeed!"

Mr. Pocket got his hands in his hair again, and this time really did
lift himself some inches out of his chair. "Hear this!" he helplessly
exclaimed to the elements. "Babies are to be nut-crackered dead, for
people's poor grandpapa's positions!" Then he let himself down again,
and became silent.

We all looked awkwardly at the tablecloth while this was going on. A
pause succeeded, during which the honest and irrepressible baby made a
series of leaps and crows at little Jane, who appeared to me to be the
only member of the family (irrespective of servants) with whom it had
any decided acquaintance.

"Mr. Drummle," said Mrs. Pocket, "will you ring for Flopson? Jane, you
undutiful little thing, go and lie down. Now, baby darling, come with
ma!"

The baby was the soul of honor, and protested with all its might. It
doubled itself up the wrong way over Mrs. Pocket's arm, exhibited a pair
of knitted shoes and dimpled ankles to the company in lieu of its soft
face, and was carried out in the highest state of mutiny. And it gained
its point after all, for I saw it through the window within a few
minutes, being nursed by little Jane.

It happened that the other five children were left behind at the
dinner-table, through Flopson's having some private engagement, and
their not being anybody else's business. I thus became aware of the
mutual relations between them and Mr. Pocket, which were exemplified in
the following manner. Mr. Pocket, with the normal perplexity of his face
heightened and his hair rumpled, looked at them for some minutes, as if
he couldn't make out how they came to be boarding and lodging in that
establishment, and why they hadn't been billeted by Nature on
somebody else. Then, in a distant Missionary way he asked them certain
questions,--as why little Joe had that hole in his frill, who said, Pa,
Flopson was going to mend it when she had time,--and how little Fanny
came by that whitlow, who said, Pa, Millers was going to poultice it
when she didn't forget. Then, he melted into parental tenderness, and
gave them a shilling apiece and told them to go and play; and then as
they went out, with one very strong effort to lift himself up by the
hair he dismissed the hopeless subject.

In the evening there was rowing on the river. As Drummle and Startop had
each a boat, I resolved to set up mine, and to cut them both out. I was
pretty good at most exercises in which country boys are adepts, but as
I was conscious of wanting elegance of style for the Thames,--not to say
for other waters,--I at once engaged to place myself under the tuition
of the winner of a prize-wherry who plied at our stairs, and to whom I
was introduced by my new allies. This practical authority confused me
very much by saying I had the arm of a blacksmith. If he could have
known how nearly the compliment lost him his pupil, I doubt if he would
have paid it.

There was a supper-tray after we got home at night, and I think we
should all have enjoyed ourselves, but for a rather disagreeable
domestic occurrence. Mr. Pocket was in good spirits, when a housemaid
came in, and said, "If you please, sir, I should wish to speak to you."

"Speak to your master?" said Mrs. Pocket, whose dignity was roused
again. "How can you think of such a thing? Go and speak to Flopson. Or
speak to me--at some other time."

"Begging your pardon, ma'am," returned the housemaid, "I should wish to
speak at once, and to speak to master."

Hereupon, Mr. Pocket went out of the room, and we made the best of
ourselves until he came back.

"This is a pretty thing, Belinda!" said Mr. Pocket, returning with a
countenance expressive of grief and despair. "Here's the cook lying
insensibly drunk on the kitchen floor, with a large bundle of fresh
butter made up in the cupboard ready to sell for grease!"

Mrs. Pocket instantly showed much amiable emotion, and said, "This is
that odious Sophia's doing!"

"What do you mean, Belinda?" demanded Mr. Pocket.

"Sophia has told you," said Mrs. Pocket. "Did I not see her with my own
eyes and hear her with my own ears, come into the room just now and ask
to speak to you?"

"But has she not taken me down stairs, Belinda," returned Mr. Pocket,
"and shown me the woman, and the bundle too?"

"And do you defend her, Matthew," said Mrs. Pocket, "for making
mischief?"

Mr. Pocket uttered a dismal groan.

"Am I, grandpapa's granddaughter, to be nothing in the house?" said Mrs.
Pocket. "Besides, the cook has always been a very nice respectful woman,
and said in the most natural manner when she came to look after the
situation, that she felt I was born to be a Duchess."

There was a sofa where Mr. Pocket stood, and he dropped upon it in the
attitude of the Dying Gladiator. Still in that attitude he said, with a
hollow voice, "Good night, Mr. Pip," when I deemed it advisable to go to
bed and leave him.


Chapter XXIV

After two or three days, when I had established myself in my room and
had gone backwards and forwards to London several times, and had ordered
all I wanted of my tradesmen, Mr. Pocket and I had a long talk together.
He knew more of my intended career than I knew myself, for he referred
to his having been told by Mr. Jaggers that I was not designed for any
profession, and that I should be well enough educated for my destiny
if I could "hold my own" with the average of young men in prosperous
circumstances. I acquiesced, of course, knowing nothing to the contrary.

He advised my attending certain places in London, for the acquisition of
such mere rudiments as I wanted, and my investing him with the functions
of explainer and director of all my studies. He hoped that with
intelligent assistance I should meet with little to discourage me, and
should soon be able to dispense with any aid but his. Through his way
of saying this, and much more to similar purpose, he placed himself on
confidential terms with me in an admirable manner; and I may state
at once that he was always so zealous and honorable in fulfilling his
compact with me, that he made me zealous and honorable in fulfilling
mine with him. If he had shown indifference as a master, I have no doubt
I should have returned the compliment as a pupil; he gave me no such
excuse, and each of us did the other justice. Nor did I ever regard
him as having anything ludicrous about him--or anything but what was
[truncated: 593,656 more chars]
