# Supplementary material for: Probing the Topological Properties of Complex Networks Modeling Short Written Texts
Source: PLoS One. 2015 Feb 26;10(2):e0118394. doi: 10.1371/journal.pone.0118394 (PMC4342245; doi:10.1371/journal.pone.0118394)
Supplement: S1 Dataset — (ZIP) [file pone.0118394.s001.zip › livros/innocents_abroad.txt]

For months the great pleasure excursion to Europe and the Holy Land was
chatted about in the newspapers everywhere in America and discussed at
countless firesides.  It was a novelty in the way of excursions--its like
had not been thought of before, and it compelled that interest which
attractive novelties always command.  It was to be a picnic on a gigantic
scale.  The participants in it, instead of freighting an ungainly steam
ferry--boat with youth and beauty and pies and doughnuts, and paddling up
some obscure creek to disembark upon a grassy lawn and wear themselves
out with a long summer day's laborious frolicking under the impression
that it was fun, were to sail away in a great steamship with flags flying
and cannon pealing, and take a royal holiday beyond the broad ocean in
many a strange clime and in many a land renowned in history! They were to
sail for months over the breezy Atlantic and the sunny Mediterranean;
they were to scamper about the decks by day, filling the ship with shouts
and laughter--or read novels and poetry in the shade of the smokestacks,
or watch for the jelly-fish and the nautilus over the side, and the
shark, the whale, and other strange monsters of the deep; and at night
they were to dance in the open air, on the upper deck, in the midst of a
ballroom that stretched from horizon to horizon, and was domed by the
bending heavens and lighted by no meaner lamps than the stars and the
magnificent moon--dance, and promenade, and smoke, and sing, and make
love, and search the skies for constellations that never associate with
the "Big Dipper" they were so tired of; and they were to see the ships of
twenty navies--the customs and costumes of twenty curious peoples--the
great cities of half a world--they were to hob-nob with nobility and hold
friendly converse with kings and princes, grand moguls, and the anointed
lords of mighty empires! It was a brave conception; it was the offspring
of a most ingenious brain.  It was well advertised, but it hardly needed
it: the bold originality, the extraordinary character, the seductive
nature, and the vastness of the enterprise provoked comment everywhere
and advertised it in every household in the land.  Who could read the
program of the excursion without longing to make one of the party?  I will
insert it here.  It is almost as good as a map.  As a text for this book,
nothing could be better:

                   EXCURSION TO THE HOLY LAND, EGYPT,
      THE CRIMEA, GREECE, AND INTERMEDIATE POINTS OF INTEREST.
                     BROOKLYN, February 1st, 1867

       The undersigned will make an excursion as above during the coming
     season, and begs to submit to you the following programme:

       A first-class steamer, to be under his own command, and capable of
     accommodating at least one hundred and fifty cabin passengers, will
     be selected, in which will be taken a select company, numbering not
     more than   three-fourths of the ship's capacity.  There is good
     reason to believe that this company can be easily made up in this
     immediate vicinity, of mutual friends and acquaintances.

       The steamer will be provided with every necessary comfort,
     including library and musical instruments.

       An experienced physician will be on board.

       Leaving New York about June 1st, a middle and pleasant route will
     be taken across the Atlantic, and passing through the group of
     Azores, St. Michael will be reached in about ten days.  A day or two
     will be spent here, enjoying the fruit and wild scenery of these
     islands, and the voyage continued, and Gibraltar reached in three or
     four days.

       A day or two will be spent here in looking over the wonderful
     subterraneous fortifications, permission to visit these galleries
     being readily obtained.

       From Gibraltar, running along the coasts of Spain and France,
     Marseilles will be reached in three days.  Here ample time will be
     given not only to look over the city, which was founded six hundred
     years before the Christian era, and its artificial port, the finest
     of the kind in the Mediterranean, but to visit Paris during the
     Great Exhibition; and the beautiful city of Lyons, lying
     intermediate, from the heights of which, on a clear day, Mont Blanc
     and the Alps can be distinctly seen.  Passengers who may wish to
     extend the time at Paris can do so, and, passing down through
     Switzerland, rejoin the steamer at Genoa.

       From Marseilles to Genoa is a run of one night.  The excursionists
     will have an opportunity to look over this, the "magnificent city of
     palaces," and visit the birthplace of Columbus, twelve miles off,
     over a beautiful road built by Napoleon I.  From this point,
     excursions may be made to Milan, Lakes Como and Maggiore, or to
     Milan, Verona (famous for its extraordinary fortifications), Padua,
     and Venice.  Or, if passengers desire to visit Parma (famous for
     Correggio's frescoes) and Bologna, they can by rail go on to
     Florence, and rejoin the steamer at Leghorn, thus spending about
     three weeks amid the cities most famous for art in Italy.

       From Genoa the run to Leghorn will be made along the coast in one
     night, and time appropriated to this point in which to visit
     Florence, its palaces and galleries; Pisa, its cathedral and
     "Leaning Tower," and Lucca and its baths, and Roman amphitheater;
     Florence, the most remote, being distant by rail about sixty miles.

       From Leghorn to Naples (calling at Civita Vecchia to land any who
     may prefer to go to Rome from that point), the distance will be made
     in about thirty-six hours; the route will lay along the coast of
     Italy, close by Caprera, Elba, and Corsica.  Arrangements have been
     made to take on board at Leghorn a pilot for Caprera, and, if
     practicable, a call will be made there to visit the home of
     Garibaldi.

       Rome [by rail], Herculaneum, Pompeii, Vesuvius, Vergil's tomb, and
     possibly the ruins of Paestum can be visited, as well as the
     beautiful surroundings of Naples and its charming bay.

       The next point of interest will be Palermo, the most beautiful
     city of Sicily, which will be reached in one night from Naples.  A
     day will be spent here, and leaving in the evening, the course will
     be taken towards Athens.

       Skirting along the north coast of Sicily, passing through the
     group of Aeolian Isles, in sight of Stromboli and Vulcania, both
     active volcanoes, through the Straits of Messina, with "Scylla" on
     the one hand and "Charybdis" on the other, along the east coast of
     Sicily, and in sight of Mount Etna, along the south coast of Italy,
     the west and south coast of Greece, in sight of ancient Crete, up
     Athens Gulf, and into the Piraeus, Athens will be reached in two and
     a half or three days.  After tarrying here awhile, the Bay of
     Salamis will be crossed, and a day given to Corinth, whence the
     voyage will be continued to Constantinople, passing on the way
     through the Grecian Archipelago, the Dardanelles, the Sea of
     Marmora, and the mouth of the Golden Horn, and arriving in about
     forty-eight hours from Athens.

       After leaving Constantinople, the way will be taken out through
     the beautiful Bosphorus, across the Black Sea to Sebastopol and
     Balaklava, a run of about twenty-four hours.  Here it is proposed to
     remain two days, visiting the harbors, fortifications, and
     battlefields of the Crimea; thence back through the Bosphorus,
     touching at Constantinople to take in any who may have preferred to
     remain there; down through the Sea of Marmora and the Dardanelles,
     along the coasts of ancient Troy and Lydia in Asia, to Smyrna, which
     will be reached in two or two and a half days from Constantinople.
     A sufficient stay will be made here to give opportunity of visiting
     Ephesus, fifty miles distant by rail.

       From Smyrna towards the Holy Land the course will lay through the
     Grecian  Archipelago, close by the Isle of Patmos, along the coast
     of Asia, ancient Pamphylia, and the Isle of Cyprus.  Beirut will be
     reached in three days.  At Beirut time will be given to visit
     Damascus; after which the steamer will proceed to Joppa.

       From Joppa, Jerusalem, the River Jordan, the Sea of Tiberias,
     Nazareth, Bethany, Bethlehem, and other points of interest in the
     Holy Land can be visited, and here those who may have preferred to
     make the journey from Beirut through the country, passing through
     Damascus, Galilee, Capernaum, Samaria, and by the River Jordan and
     Sea of Tiberias, can rejoin the steamer.

       Leaving Joppa, the next point of interest to visit will be
     Alexandria, which will be reached in twenty-four hours.  The ruins
     of Caesar's Palace, Pompey's Pillar, Cleopatra's Needle, the
     Catacombs, and ruins of ancient Alexandria will be found worth the
     visit.  The journey to Cairo, one hundred and thirty miles by rail,
     can be made in a few hours, and from which can be visited the site
     of ancient Memphis, Joseph's Granaries, and the Pyramids.

       From Alexandria the route will be taken homeward, calling at
     Malta, Cagliari (in Sardinia), and Palma (in Majorca), all
     magnificent harbors, with charming scenery, and abounding in fruits.

       A day or two will be spent at each place, and leaving Parma in the
     evening, Valencia in Spain will be reached the next morning.  A few
     days will be spent in this, the finest city of Spain.

       From Valencia, the homeward course will be continued, skirting
     along the coast of Spain.  Alicant, Carthagena, Palos, and Malaga
     will be passed but a mile or two distant, and Gibraltar reached in
     about twenty-four hours.

       A stay of one day will be made here, and the voyage continued to
     Madeira, which will be reached in about three days.  Captain
     Marryatt writes: "I do not know a spot on the globe which so much
     astonishes and delights upon first arrival as Madeira." A stay of
     one or two days will be made here, which, if time permits, may be
     extended, and passing on through the islands, and probably in sight
     of the Peak of Teneriffe, a southern track will be taken, and the
     Atlantic crossed within the latitudes of the northeast trade winds,
     where mild and pleasant weather, and a smooth sea, can always be
     expected.

       A call will be made at Bermuda, which lies directly in this route
     homeward, and will be reached in about ten days from Madeira, and
     after spending a short time with our friends the Bermudians, the
     final departure will be made for home, which will be reached in
     about three days.

       Already, applications have been received from parties in Europe
     wishing to join the Excursion there.

       The ship will at all times be a home, where the excursionists, if
     sick, will be surrounded by kind friends, and have all possible
     comfort and sympathy.

       Should contagious sickness exist in any of the ports named in the
     program, such ports will be passed, and others of interest
     substituted.

       The price of passage is fixed at $1,250, currency, for each adult
     passenger.  Choice of rooms and of seats at the tables apportioned
     in the order in which passages are engaged; and no passage
     considered engaged until ten percent of the passage money is
     deposited with the treasurer.

       Passengers can remain on board of the steamer, at all ports, if
     they desire, without additional expense, and all boating at the
     expense of the ship.

       All passages must be paid for when taken, in order that the most
     perfect arrangements be made for starting at the appointed time.

       Applications for passage must be approved by the committee before
     tickets are issued, and can be made to the undersigned.

       Articles of interest or curiosity, procured by the passengers
     during the voyage, may be brought home in the steamer free of
     charge.

       Five dollars per day, in gold, it is believed, will be a fair
     calculation to make for all traveling expenses onshore and at the
     various points where passengers may wish to leave the steamer for
     days at a time.

       The trip can be extended, and the route changed, by unanimous vote
     of the passengers.

      CHAS.  C.  DUNCAN,  117 WALL STREET, NEW YORK  R.  R.  G******,
     Treasurer

      Committee on Applications  J.  T.  H*****, ESQ.  R.  R.  G*****,
     ESQ.  C.  C.  Duncan

      Committee on Selecting Steamer  CAPT.  W.  W.  S* * * *, Surveyor
     for Board of Underwriters

       C.  W.  C******, Consulting Engineer for U.S.  and Canada  J.  T.
     H*****, Esq. C.  C.  DUNCAN

       P.S.--The very beautiful and substantial side-wheel steamship
     "Quaker City" has been chartered for the occasion, and will leave
     New York June 8th.  Letters have been issued by the government
     commending the party to courtesies abroad.

What was there lacking about that program to make it perfectly
irresistible?  Nothing that any finite mind could discover.  Paris,
England, Scotland, Switzerland, Italy--Garibaldi! The Grecian
Archipelago! Vesuvius! Constantinople! Smyrna! The Holy Land! Egypt and
"our friends the Bermudians"! People in Europe desiring to join the
excursion--contagious sickness to be avoided--boating at the expense of
the ship--physician on board--the circuit of the globe to be made if the
passengers unanimously desired it--the company to be rigidly selected by
a pitiless "Committee on Applications"--the vessel to be as rigidly
selected by as pitiless a "Committee on Selecting Steamer." Human nature
could not withstand these bewildering temptations.  I hurried to the
treasurer's office and deposited my ten percent.  I rejoiced to know that
a few vacant staterooms were still left.  I did avoid a critical personal
examination into my character by that bowelless committee, but I referred
to all the people of high standing I could think of in the community who
would be least likely to know anything about me.

Shortly a supplementary program was issued which set forth that the
Plymouth Collection of Hymns would be used on board the ship.  I then
paid the balance of my passage money.

I was provided with a receipt and duly and officially accepted as an
excursionist.  There was happiness in that but it was tame compared to
the novelty of being "select."

This supplementary program also instructed the excursionists to provide
themselves with light musical instruments for amusement in the ship, with
saddles for Syrian travel, green spectacles and umbrellas, veils for
Egypt, and substantial clothing to use in rough pilgrimizing in the Holy
Land.  Furthermore, it was suggested that although the ship's library
would afford a fair amount of reading matter, it would still be well if
each passenger would provide himself with a few guidebooks, a Bible, and
some standard works of travel.  A list was appended, which consisted
chiefly of books relating to the Holy Land, since the Holy Land was part
of the excursion and seemed to be its main feature.

Reverend Henry Ward Beecher was to have accompanied the expedition, but
urgent duties obliged him to give up the idea.  There were other
passengers who could have been spared better and would have been spared
more willingly.  Lieutenant General Sherman was to have been of the party
also, but the Indian war compelled his presence on the plains.  A popular
actress had entered her name on the ship's books, but something
interfered and she couldn't go.  The "Drummer Boy of the Potomac"
deserted, and lo, we had never a celebrity left!

However, we were to have a "battery of guns" from the Navy Department (as
per advertisement) to be used in answering royal salutes; and the
document furnished by the Secretary of the Navy, which was to make
"General Sherman and party" welcome guests in the courts and camps of the
old world, was still left to us, though both document and battery, I
think, were shorn of somewhat of their original august proportions.
However, had not we the seductive program still, with its Paris, its
Constantinople, Smyrna, Jerusalem, Jericho, and "our friends the
Bermudians?" What did we care?


CHAPTER II.

Occasionally, during the following month, I dropped in at 117 Wall Street
to inquire how the repairing and refurnishing of the vessel was coming
on, how additions to the passenger list were averaging, how many people
the committee were decreeing not "select" every day and banishing in
sorrow and tribulation.  I was glad to know that we were to have a little
printing press on board and issue a daily newspaper of our own.  I was
glad to learn that our piano, our parlor organ, and our melodeon were to
be the best instruments of the kind that could be had in the market.  I
was proud to observe that among our excursionists were three ministers of
the gospel, eight doctors, sixteen or eighteen ladies, several military
and naval chieftains with sounding titles, an ample crop of "Professors"
of various kinds, and a gentleman who had "COMMISSIONER OF THE UNITED
STATES OF AMERICA TO EUROPE, ASIA, AND AFRICA" thundering after his name
in one awful blast!  I had carefully prepared myself to take rather a
back seat in that ship because of the uncommonly select material that
would alone be permitted to pass through the camel's eye of that
committee on credentials; I had schooled myself to expect an imposing
array of military and naval heroes and to have to set that back seat
still further back in consequence of it maybe; but I state frankly that I
was all unprepared for this crusher.

I fell under that titular avalanche a torn and blighted thing.  I said
that if that potentate must go over in our ship, why, I supposed he must
--but that to my thinking, when the United States considered it necessary
to send a dignitary of that tonnage across the ocean, it would be in
better taste, and safer, to take him apart and cart him over in sections
in several ships.

Ah, if I had only known then that he was only a common mortal, and that
his mission had nothing more overpowering about it than the collecting of
seeds and uncommon yams and extraordinary cabbages and peculiar bullfrogs
for that poor, useless, innocent, mildewed old fossil the Smithsonian
Institute, I would have felt so much relieved.

During that memorable month I basked in the happiness of being for once
in my life drifting with the tide of a great popular movement.  Everybody
was going to Europe--I, too, was going to Europe.  Everybody was going to
the famous Paris Exposition--I, too, was going to the Paris Exposition.
The steamship lines were carrying Americans out of the various ports of
the country at the rate of four or five thousand a week in the aggregate.
If I met a dozen individuals during that month who were not going to
Europe shortly, I have no distinct remembrance of it now.  I walked about
the city a good deal with a young Mr.  Blucher, who was booked for the
excursion.  He was confiding, good-natured, unsophisticated,
companionable; but he was not a man to set the river on fire.  He had the
most extraordinary notions about this European exodus and came at last to
consider the whole nation as packing up for emigration to France.  We
stepped into a store on Broadway one day, where he bought a handkerchief,
and when the man could not make change, Mr. B. said:

"Never mind, I'll hand it to you in Paris."

"But I am not going to Paris."

"How is--what did I understand you to say?"

"I said I am not going to Paris."

"Not going to Paris!  Not g---- well, then, where in the nation are you
going to?"

"Nowhere at all."

"Not anywhere whatsoever?--not any place on earth but this?"

"Not any place at all but just this--stay here all summer."

My comrade took his purchase and walked out of the store without a word
--walked out with an injured look upon his countenance.  Up the street
apiece he broke silence and said impressively: "It was a lie--that is my
opinion of it!"

In the fullness of time the ship was ready to receive her passengers.
I was introduced to the young gentleman who was to be my roommate, and
found him to be intelligent, cheerful of spirit, unselfish, full of
generous impulses, patient, considerate, and wonderfully good-natured.
Not any passenger that sailed in the Quaker City will withhold his
endorsement of what I have just said.  We selected a stateroom forward of
the wheel, on the starboard side, "below decks."  It bad two berths in
it, a dismal dead-light, a sink with a washbowl in it, and a long,
sumptuously cushioned locker, which was to do service as a sofa--partly
--and partly as a hiding place for our things.  Notwithstanding all this
furniture, there was still room to turn around in, but not to swing a cat
in, at least with entire security to the cat.  However, the room was
large, for a ship's stateroom, and was in every way satisfactory.

The vessel was appointed to sail on a certain Saturday early in June.

A little after noon on that distinguished Saturday I reached the ship and
went on board.  All was bustle and confusion.  [I have seen that remark
before somewhere.]  The pier was crowded with carriages and men;
passengers were arriving and hurrying on board; the vessel's decks were
encumbered with trunks and valises; groups of excursionists, arrayed in
unattractive traveling costumes, were moping about in a drizzling rain
and looking as droopy and woebegone as so many molting chickens.  The
gallant flag was up, but it was under the spell, too, and hung limp and
disheartened by the mast.  Altogether, it was the bluest, bluest
spectacle!  It was a pleasure excursion--there was no gainsaying that,
because the program said so--it was so nominated in the bond--but it
surely hadn't the general aspect of one.

Finally, above the banging, and rumbling, and shouting, and hissing of
steam rang the order to "cast off!"--a sudden rush to the gangways--a
scampering ashore of visitors-a revolution of the wheels, and we were
off--the pic-nic was begun!  Two very mild cheers went up from the
dripping crowd on the pier; we answered them gently from the slippery
decks; the flag made an effort to wave, and failed; the "battery of guns"
spake not--the ammunition was out.

We steamed down to the foot of the harbor and came to anchor.  It was
still raining.  And not only raining, but storming.  "Outside" we could
see, ourselves, that there was a tremendous sea on.  We must lie still,
in the calm harbor, till the storm should abate.  Our passengers hailed
from fifteen states; only a few of them had ever been to sea before;
manifestly it would not do to pit them against a full-blown tempest until
they had got their sea-legs on.  Toward evening the two steam tugs that
had accompanied us with a rollicking champagne-party of young New Yorkers
on board who wished to bid farewell to one of our number in due and
ancient form departed, and we were alone on the deep.  On deep five
fathoms, and anchored fast to the bottom.  And out in the solemn rain, at
that.  This was pleasuring with a vengeance.

It was an appropriate relief when the gong sounded for prayer meeting.
The first Saturday night of any other pleasure excursion might have been
devoted to whist and dancing; but I submit it to the unprejudiced mind if
it would have been in good taste for us to engage in such frivolities,
considering what we had gone through and the frame of mind we were in.
We would have shone at a wake, but not at anything more festive.

However, there is always a cheering influence about the sea; and in my
berth that night, rocked by the measured swell of the waves and lulled by
the murmur of the distant surf, I soon passed tranquilly out of all
consciousness of the dreary experiences of the day and damaging
premonitions of the future.


CHAPTER III.

All day Sunday at anchor.  The storm had gone down a great deal, but the
sea had not.  It was still piling its frothy hills high in air "outside,"
as we could plainly see with the glasses.  We could not properly begin a
pleasure excursion on Sunday; we could not offer untried stomachs to so
pitiless a sea as that.  We must lie still till Monday.  And we did.  But
we had repetitions of church and prayer-meetings; and so, of course, we
were just as eligibly situated as we could have been any where.

I was up early that Sabbath morning and was early to breakfast.  I felt a
perfectly natural desire to have a good, long, unprejudiced look at the
passengers at a time when they should be free from self-consciousness
--which is at breakfast, when such a moment occurs in the lives of human
beings at all.

I was greatly surprised to see so many elderly people--I might almost
say, so many venerable people.  A glance at the long lines of heads was
apt to make one think it was all gray.  But it was not.  There was a
tolerably fair sprinkling of young folks, and another fair sprinkling of
gentlemen and ladies who were non-committal as to age, being neither
actually old or absolutely young.

The next morning we weighed anchor and went to sea.  It was a great
happiness to get away after this dragging, dispiriting delay.  I thought
there never was such gladness in the air before, such brightness in the
sun, such beauty in the sea.  I was satisfied with the picnic then and
with all its belongings.  All my malicious instincts were dead within me;
and as America faded out of sight, I think a spirit of charity rose up in
their place that was as boundless, for the time being, as the broad ocean
that was heaving its billows about us.  I wished to express my feelings
--I wished to lift up my voice and sing; but I did not know anything to
sing, and so I was obliged to give up the idea.  It was no loss to the
ship, though, perhaps.

It was breezy and pleasant, but the sea was still very rough.  One could
not promenade without risking his neck; at one moment the bowsprit was
taking a deadly aim at the sun in midheaven, and at the next it was
trying to harpoon a shark in the bottom of the ocean.  What a weird
sensation it is to feel the stern of a ship sinking swiftly from under you
and see the bow climbing high away among the clouds!  One's safest course
that day was to clasp a railing and hang on; walking was too precarious a
pastime.

By some happy fortune I was not seasick.--That was a thing to be proud
of.  I had not always escaped before.  If there is one thing in the world
that will make a man peculiarly and insufferably self-conceited, it is to
have his stomach behave itself, the first day at sea, when nearly all his
comrades are seasick.  Soon a venerable fossil, shawled to the chin and
bandaged like a mummy, appeared at the door of the after deck-house, and
the next lurch of the ship shot him into my arms.  I said:

"Good-morning, Sir.  It is a fine day."

He put his hand on his stomach and said, "Oh, my!" and then staggered
away and fell over the coop of a skylight.

Presently another old gentleman was projected from the same door with
great violence.  I said:

"Calm yourself, Sir--There is no hurry.  It is a fine day, Sir."

He, also, put his hand on his stomach and said "Oh, my!" and reeled away.

In a little while another veteran was discharged abruptly from the same
door, clawing at the air for a saving support.  I said:

"Good morning, Sir.  It is a fine day for pleasuring.  You were about to
say--"

"Oh, my!"

I thought so.  I anticipated him, anyhow.  I stayed there and was
bombarded with old gentlemen for an hour, perhaps; and all I got out of
any of them was "Oh, my!"

I went away then in a thoughtful mood.  I said, this is a good pleasure
excursion.  I like it.  The passengers are not garrulous, but still they
are sociable.  I like those old people, but somehow they all seem to have
the "Oh, my" rather bad.

I knew what was the matter with them.  They were seasick.  And I was glad
of it.  We all like to see people seasick when we are not, ourselves.
Playing whist by the cabin lamps when it is storming outside is pleasant;
walking the quarterdeck in the moonlight is pleasant; smoking in the
breezy foretop is pleasant when one is not afraid to go up there; but
these are all feeble and commonplace compared with the joy of seeing
people suffering the miseries of seasickness.

I picked up a good deal of information during the afternoon.  At one time
I was climbing up the quarterdeck when the vessel's stem was in the sky;
I was smoking a cigar and feeling passably comfortable.  Somebody
ejaculated:

"Come, now, that won't answer.  Read the sign up there--NO SMOKING ABAFT
THE WHEEL!"

It was Captain Duncan, chief of the expedition.  I went forward, of
course.  I saw a long spyglass lying on a desk in one of the upper-deck
state-rooms back of the pilot-house and reached after it--there was a
ship in the distance.

"Ah, ah--hands off!  Come out of that!"

I came out of that.  I said to a deck-sweep--but in a low voice:

"Who is that overgrown pirate with the whiskers and the discordant
voice?"

"It's Captain Bursley--executive officer--sailing master."

I loitered about awhile, and then, for want of something better to do,
fell to carving a railing with my knife.  Somebody said, in an
insinuating, admonitory voice:

"Now, say--my friend--don't you know any better than to be whittling the
ship all to pieces that way?  You ought to know better than that."

I went back and found the deck sweep.

"Who is that smooth-faced, animated outrage yonder in the fine clothes?"

"That's Captain L****, the owner of the ship--he's one of the main
bosses."

In the course of time I brought up on the starboard side of the
pilot-house and found a sextant lying on a bench.  Now, I said, they
"take the sun" through this thing; I should think I might see that vessel
through it.  I had hardly got it to my eye when someone touched me on the
shoulder and said deprecatingly:

"I'll have to get you to give that to me, Sir.  If there's anything you'd
like to know about taking the sun, I'd as soon tell you as not--but I
don't like to trust anybody with that instrument.  If you want any
figuring done--Aye, aye, sir!"

He was gone to answer a call from the other side.  I sought the
deck-sweep.

"Who is that spider-legged gorilla yonder with the sanctimonious
countenance?"

"It's Captain Jones, sir--the chief mate."

"Well.  This goes clear away ahead of anything I ever heard of before.
Do you--now I ask you as a man and a brother--do you think I could
venture to throw a rock here in any given direction without hitting a
captain of this ship?"

"Well, sir, I don't know--I think likely you'd fetch the captain of the
watch may be, because he's a-standing right yonder in the way."

I went below--meditating and a little downhearted.  I thought, if five
cooks can spoil a broth, what may not five captains do with a pleasure
excursion.


CHAPTER IV.

We plowed along bravely for a week or more, and without any conflict of
jurisdiction among the captains worth mentioning.  The passengers soon
learned to accommodate themselves to their new circumstances, and life in
the ship became nearly as systematically monotonous as the routine of a
barrack.  I do not mean that it was dull, for it was not entirely so by
any means--but there was a good deal of sameness about it.  As is always
the fashion at sea, the passengers shortly began to pick up sailor terms
--a sign that they were beginning to feel at home.  Half-past six was no
longer half-past six to these pilgrims from New England, the South, and
the Mississippi Valley, it was "seven bells"; eight, twelve, and four
o'clock were "eight bells"; the captain did not take the longitude at
nine o'clock, but at "two bells."  They spoke glibly of the "after
cabin," the "for'rard cabin," "port and starboard" and the "fo'castle."

At seven bells the first gong rang; at eight there was breakfast, for
such as were not too seasick to eat it.  After that all the well people
walked arm-in-arm up and down the long promenade deck, enjoying the fine
summer mornings, and the seasick ones crawled out and propped themselves
up in the lee of the paddle-boxes and ate their dismal tea and toast, and
looked wretched.  From eleven o'clock until luncheon, and from luncheon
until dinner at six in the evening, the employments and amusements were
various.  Some reading was done, and much smoking and sewing, though not
by the same parties; there were the monsters of the deep to be looked
after and wondered at; strange ships had to be scrutinized through
opera-glasses, and sage decisions arrived at concerning them; and more
than that, everybody took a personal interest in seeing that the flag was
run up and politely dipped three times in response to the salutes of
those strangers; in the smoking room there were always parties of
gentlemen playing euchre, draughts and dominoes, especially dominoes,
that delightfully harmless game; and down on the main deck, "for'rard"
--for'rard of the chicken-coops and the cattle--we had what was called
"horse billiards."  Horse billiards is a fine game.  It affords good,
active exercise, hilarity, and consuming excitement.  It is a mixture of
"hop-scotch" and shuffleboard played with a crutch.  A large hop-scotch
diagram is marked out on the deck with chalk, and each compartment
numbered.  You stand off three or four steps, with some broad wooden
disks before you on the deck, and these you send forward with a vigorous
thrust of a long crutch.  If a disk stops on a chalk line, it does not
count anything.  If it stops in division No. 7, it counts 7; in 5, it
counts 5, and so on.  The game is 100, and four can play at a time.  That
game would be very simple played on a stationary floor, but with us, to
play it well required science.  We had to allow for the reeling of the
ship to the right or the left.  Very often one made calculations for a
heel to the right and the ship did not go that way.  The consequence was
that that disk missed the whole hopscotch plan a yard or two, and then
there was humiliation on one side and laughter on the other.

When it rained the passengers had to stay in the house, of course--or at
least the cabins--and amuse themselves with games, reading, looking out
of the windows at the very familiar billows, and talking gossip.

By 7 o'clock in the evening, dinner was about over; an hour's promenade
on the upper deck followed; then the gong sounded and a large majority of
the party repaired to the after cabin (upper), a handsome saloon fifty or
sixty feet long, for prayers.  The unregenerated called this saloon the
"Synagogue."  The devotions consisted only of two hymns from the Plymouth
Collection and a short prayer, and seldom occupied more than fifteen
minutes.  The hymns were accompanied by parlor-organ music when the sea
was smooth enough to allow a performer to sit at the instrument without
being lashed to his chair.

After prayers the Synagogue shortly took the semblance of a writing
school.  The like of that picture was never seen in a ship before.
Behind the long dining tables on either side of the saloon, and scattered
from one end to the other of the latter, some twenty or thirty gentlemen
and ladies sat them down under the swaying lamps and for two or three
hours wrote diligently in their journals.  Alas! that journals so
voluminously begun should come to so lame and impotent a conclusion as
most of them did!  I doubt if there is a single pilgrim of all that host
but can show a hundred fair pages of journal concerning the first twenty
days' voyaging in the Quaker City, and I am morally certain that not ten
of the party can show twenty pages of journal for the succeeding twenty
thousand miles of voyaging!  At certain periods it becomes the dearest
ambition of a man to keep a faithful record of his performances in a
book; and he dashes at this work with an enthusiasm that imposes on him
the notion that keeping a journal is the veriest pastime in the world,
and the pleasantest.  But if he only lives twenty-one days, he will find
out that only those rare natures that are made up of pluck, endurance,
devotion to duty for duty's sake, and invincible determination may hope
to venture upon so tremendous an enterprise as the keeping of a journal
and not sustain a shameful defeat.

One of our favorite youths, Jack, a splendid young fellow with a head
full of good sense, and a pair of legs that were a wonder to look upon in
the way of length and straightness and slimness, used to report progress
every morning in the most glowing and spirited way, and say:

"Oh, I'm coming along bully!" (he was a little given to slang in his
happier moods.)  "I wrote ten pages in my journal last night--and you
know I wrote nine the night before and twelve the night before that.
Why, it's only fun!"

"What do you find to put in it, Jack?"

"Oh, everything.  Latitude and longitude, noon every day; and how many
miles we made last twenty-four hours; and all the domino games I beat and
horse billiards; and whales and sharks and porpoises; and the text of the
sermon Sundays (because that'll tell at home, you know); and the ships we
saluted and what nation they were; and which way the wind was, and
whether there was a heavy sea, and what sail we carried, though we don't
ever carry any, principally, going against a head wind always--wonder
what is the reason of that?--and how many lies Moult has told--Oh, every
thing!  I've got everything down.  My father told me to keep that
journal.  Father wouldn't take a thousand dollars for it when I get it
done."

"No, Jack; it will be worth more than a thousand dollars--when you get it
done."

"Do you?--no, but do you think it will, though?

"Yes, it will be worth at least as much as a thousand dollars--when you
get it done.  May be more."

"Well, I about half think so, myself.  It ain't no slouch of a journal."

But it shortly became a most lamentable "slouch of a journal."  One night
in Paris, after a hard day's toil in sightseeing, I said:

"Now I'll go and stroll around the cafes awhile, Jack, and give you a
chance to write up your journal, old fellow."

His countenance lost its fire.  He said:

"Well, no, you needn't mind.  I think I won't run that journal anymore.
It is awful tedious.  Do you know--I reckon I'm as much as four thousand
pages behind hand.  I haven't got any France in it at all.  First I
thought I'd leave France out and start fresh.  But that wouldn't do,
would it?  The governor would say, 'Hello, here--didn't see anything in
France?  That cat wouldn't fight, you know.  First I thought I'd copy
France out of the guide-book, like old Badger in the for'rard cabin,
who's writing a book, but there's more than three hundred pages of it.
Oh, I don't think a journal's any use--do you?  They're only a bother,
ain't they?"

"Yes, a journal that is incomplete isn't of much use, but a journal
properly kept is worth a thousand dollars--when you've got it done."

"A thousand!--well, I should think so.  I wouldn't finish it for a
million."

His experience was only the experience of the majority of that
industrious night school in the cabin.  If you wish to inflict a
heartless and malignant punishment upon a young person, pledge him to
keep a journal a year.

A good many expedients were resorted to to keep the excursionists amused
and satisfied.  A club was formed, of all the passengers, which met in
the writing school after prayers and read aloud about the countries we
were approaching and discussed the information so obtained.

Several times the photographer of the expedition brought out his
transparent pictures and gave us a handsome magic-lantern exhibition.
His views were nearly all of foreign scenes, but there were one or two
home pictures among them.  He advertised that he would "open his
performance in the after cabin at 'two bells' (nine P.M.) and show the
passengers where they shall eventually arrive"--which was all very well,
but by a funny accident the first picture that flamed out upon the canvas
was a view of Greenwood Cemetery!

On several starlight nights we danced on the upper deck, under the
awnings, and made something of a ball-room display of brilliancy by
hanging a number of ship's lanterns to the stanchions.  Our music
consisted of the well-mixed strains of a melodeon which was a little
asthmatic and apt to catch its breath where it ought to come out strong,
a clarinet which was a little unreliable on the high keys and rather
melancholy on the low ones, and a disreputable accordion that had a leak
somewhere and breathed louder than it squawked--a more elegant term does
not occur to me just now.  However, the dancing was infinitely worse than
the music.  When the ship rolled to starboard the whole platoon of
dancers came charging down to starboard with it, and brought up in mass
at the rail; and when it rolled to port they went floundering down to
port with the same unanimity of sentiment.  Waltzers spun around
precariously for a matter of fifteen seconds and then went scurrying down
to the rail as if they meant to go overboard.  The Virginia reel, as
performed on board the Quaker City, had more genuine reel about it than
any reel I ever saw before, and was as full of interest to the spectator
as it was full of desperate chances and hairbreadth escapes to the
participant.  We gave up dancing, finally.

We celebrated a lady's birthday anniversary with toasts, speeches, a
poem, and so forth.  We also had a mock trial.  No ship ever went to sea
that hadn't a mock trial on board.  The purser was accused of stealing an
overcoat from stateroom No. 10.  A judge was appointed; also clerks, a
crier of the court, constables, sheriffs; counsel for the State and for
the defendant; witnesses were subpoenaed, and a jury empaneled after much
challenging.  The witnesses were stupid and unreliable and contradictory,
as witnesses always are.  The counsel were eloquent, argumentative, and
vindictively abusive of each other, as was characteristic and proper.
The case was at last submitted and duly finished by the judge with an
absurd decision and a ridiculous sentence.

The acting of charades was tried on several evenings by the young
gentlemen and ladies, in the cabins, and proved the most distinguished
success of all the amusement experiments.

An attempt was made to organize a debating club, but it was a failure.
There was no oratorical talent in the ship.

We all enjoyed ourselves--I think I can safely say that, but it was in a
rather quiet way.  We very, very seldom played the piano; we played the
flute and the clarinet together, and made good music, too, what there was
of it, but we always played the same old tune; it was a very pretty tune
--how well I remember it--I wonder when I shall ever get rid of it.  We
never played either the melodeon or the organ except at devotions--but I
am too fast: young Albert did know part of a tune something about
"O Something-Or-Other How Sweet It Is to Know That He's His
What's-his-Name" (I do not remember the exact title of it, but it was
very plaintive and full of sentiment); Albert played that pretty much
all the time until we contracted with him to restrain himself.  But
nobody ever sang by moonlight on the upper deck, and the congregational
singing at church and prayers was not of a superior order of
architecture.  I put up with it as long as I could and then joined in
and tried to improve it, but this encouraged young George to join in
too, and that made a failure of it; because George's voice was just
"turning," and when he was singing a dismal sort of bass it was apt to
fly off the handle and startle everybody with a most discordant cackle
on the upper notes.  George didn't know the tunes, either, which was
also a drawback to his performances.  I said:

"Come, now, George, don't improvise.  It looks too egotistical.  It will
provoke remark.  Just stick to 'Coronation,' like the others.  It is a
good tune--you can't improve it any, just off-hand, in this way."

"Why, I'm not trying to improve it--and I am singing like the others
--just as it is in the notes."

And he honestly thought he was, too; and so he had no one to blame but
himself when his voice caught on the center occasionally and gave him the
lockjaw.

There were those among the unregenerated who attributed the unceasing
head-winds to our distressing choir-music.  There were those who said
openly that it was taking chances enough to have such ghastly music going
on, even when it was at its best; and that to exaggerate the crime by
letting George help was simply flying in the face of Providence.  These
said that the choir would keep up their lacerating attempts at melody
until they would bring down a storm some day that would sink the ship.

There were even grumblers at the prayers.  The executive officer said the
pilgrims had no charity:

"There they are, down there every night at eight bells, praying for fair
winds--when they know as well as I do that this is the only ship going
east this time of the year, but there's a thousand coming west--what's a
fair wind for us is a head wind to them--the Almighty's blowing a fair
wind for a thousand vessels, and this tribe wants him to turn it clear
around so as to accommodate one--and she a steamship at that!  It ain't
good sense, it ain't good reason, it ain't good Christianity, it ain't
common human charity.  Avast with such nonsense!"


CHAPTER V.

Taking it "by and large," as the sailors say, we had a pleasant ten days'
run from New York to the Azores islands--not a fast run, for the distance
is only twenty-four hundred miles, but a right pleasant one in the main.
True, we had head winds all the time, and several stormy experiences
which sent fifty percent of the passengers to bed sick and made the ship
look dismal and deserted--stormy experiences that all will remember who
weathered them on the tumbling deck and caught the vast sheets of spray
that every now and then sprang high in air from the weather bow and swept
the ship like a thunder-shower; but for the most part we had balmy summer
weather and nights that were even finer than the days.  We had the
phenomenon of a full moon located just in the same spot in the heavens at
the same hour every night.  The reason of this singular conduct on the
part of the moon did not occur to us at first, but it did afterward when
we reflected that we were gaining about twenty minutes every day because
we were going east so fast--we gained just about enough every day to keep
along with the moon.  It was becoming an old moon to the friends we had
left behind us, but to us Joshuas it stood still in the same place and
remained always the same.

Young Mr. Blucher, who is from the Far West and is on his first voyage,
was a good deal worried by the constantly changing "ship time."  He was
proud of his new watch at first and used to drag it out promptly when
eight bells struck at noon, but he came to look after a while as if he
were losing confidence in it.  Seven days out from New York he came on
deck and said with great decision:

"This thing's a swindle!"

"What's a swindle?"

"Why, this watch.  I bought her out in Illinois--gave $150 for her--and I
thought she was good.  And, by George, she is good onshore, but somehow
she don't keep up her lick here on the water--gets seasick may be.  She
skips; she runs along regular enough till half-past eleven, and then, all
of a sudden, she lets down.  I've set that old regulator up faster and
faster, till I've shoved it clear around, but it don't do any good; she
just distances every watch in the ship, and clatters along in a way
that's astonishing till it is noon, but them eight bells always gets in
about ten minutes ahead of her anyway.  I don't know what to do with her
now.  She's doing all she can--she's going her best gait, but it won't
save her.  Now, don't you know, there ain't a watch in the ship that's
making better time than she is, but what does it signify?  When you hear
them eight bells you'll find her just about ten minutes short of her
score sure."

The ship was gaining a full hour every three days, and this fellow was
trying to make his watch go fast enough to keep up to her.  But, as he
had said, he had pushed the regulator up as far as it would go, and the
watch was "on its best gait," and so nothing was left him but to fold his
hands and see the ship beat the race.  We sent him to the captain, and he
explained to him the mystery of "ship time" and set his troubled mind at
rest.  This young man asked a great many questions about seasickness
before we left, and wanted to know what its characteristics were and how
he was to tell when he had it.  He found out.

We saw the usual sharks, blackfish, porpoises, &c., of course, and by and
by large schools of Portuguese men-of-war were added to the regular list
of sea wonders.  Some of them were white and some of a brilliant carmine
color.  The nautilus is nothing but a transparent web of jelly that
spreads itself to catch the wind, and has fleshy-looking strings a foot
or two long dangling from it to keep it steady in the water.  It is an
accomplished sailor and has good sailor judgment.  It reefs its sail when
a storm threatens or the wind blows pretty hard, and furls it entirely
and goes down when a gale blows.  Ordinarily it keeps its sail wet and in
good sailing order by turning over and dipping it in the water for a
moment.  Seamen say the nautilus is only found in these waters between
the 35th and 45th parallels of latitude.

At three o'clock on the morning of the twenty-first of June, we were
awakened and notified that the Azores islands were in sight.  I said I
did not take any interest in islands at three o'clock in the morning.
But another persecutor came, and then another and another, and finally
believing that the general enthusiasm would permit no one to slumber in
peace, I got up and went sleepily on deck.  It was five and a half
o'clock now, and a raw, blustering morning.  The passengers were huddled
about the smoke-stacks and fortified behind ventilators, and all were
wrapped in wintry costumes and looking sleepy and unhappy in the pitiless
gale and the drenching spray.

The island in sight was Flores.  It seemed only a mountain of mud
standing up out of the dull mists of the sea.  But as we bore down upon
it the sun came out and made it a beautiful picture--a mass of green
farms and meadows that swelled up to a height of fifteen hundred feet and
mingled its upper outlines with the clouds.  It was ribbed with sharp,
steep ridges and cloven with narrow canyons, and here and there on the
heights, rocky upheavals shaped themselves into mimic battlements and
castles; and out of rifted clouds came broad shafts of sunlight, that
painted summit, and slope and glen, with bands of fire, and left belts of
somber shade between.  It was the aurora borealis of the frozen pole
exiled to a summer land!

We skirted around two-thirds of the island, four miles from shore, and
all the opera glasses in the ship were called into requisition to settle
disputes as to whether mossy spots on the uplands were groves of trees or
groves of weeds, or whether the white villages down by the sea were
really villages or only the clustering tombstones of cemeteries.  Finally
we stood to sea and bore away for San Miguel, and Flores shortly became a
dome of mud again and sank down among the mists, and disappeared.  But to
many a seasick passenger it was good to see the green hills again, and
all were more cheerful after this episode than anybody could have
expected them to be, considering how sinfully early they had gotten up.

But we had to change our purpose about San Miguel, for a storm came up
about noon that so tossed and pitched the vessel that common sense
dictated a run for shelter.  Therefore we steered for the nearest island
of the group--Fayal (the people there pronounce it Fy-all, and put the
accent on the first syllable).  We anchored in the open roadstead of
Horta, half a mile from the shore.  The town has eight thousand to ten
thousand inhabitants.  Its snow-white houses nestle cosily in a sea of
fresh green vegetation, and no village could look prettier or more
attractive.  It sits in the lap of an amphitheater of hills which are
three hundred to seven hundred feet high, and carefully cultivated clear
to their summits--not a foot of soil left idle.  Every farm and every
acre is cut up into little square inclosures by stone walls, whose duty
it is to protect the growing products from the destructive gales that
blow there.  These hundreds of green squares, marked by their black lava
walls, make the hills look like vast checkerboards.

The islands belong to Portugal, and everything in Fayal has Portuguese
characteristics about it.  But more of that anon.  A swarm of swarthy,
noisy, lying, shoulder-shrugging, gesticulating Portuguese boatmen, with
brass rings in their ears and fraud in their hearts, climbed the ship's
sides, and various parties of us contracted with them to take us ashore
at so much a head, silver coin of any country.  We landed under the walls
of a little fort, armed with batteries of twelve-and-thirty-two-pounders,
which Horta considered a most formidable institution, but if we were ever
to get after it with one of our turreted monitors, they would have to
move it out in the country if they wanted it where they could go and find
it again when they needed it.  The group on the pier was a rusty one--men
and women, and boys and girls, all ragged and barefoot, uncombed and
unclean, and by instinct, education, and profession beggars.  They
trooped after us, and never more while we tarried in Fayal did we get rid
of them.  We walked up the middle of the principal street, and these
vermin surrounded us on all sides and glared upon us; and every moment
excited couples shot ahead of the procession to get a good look back,
just as village boys do when they accompany the elephant on his
advertising trip from street to street.  It was very flattering to me to
be part of the material for such a sensation.  Here and there in the
doorways we saw women with fashionable Portuguese hoods on.  This hood is
of thick blue cloth, attached to a cloak of the same stuff, and is a
marvel of ugliness.  It stands up high and spreads far abroad, and is
unfathomably deep.  It fits like a circus tent, and a woman's head is
hidden away in it like the man's who prompts the singers from his tin
shed in the stage of an opera.  There is no particle of trimming about
this monstrous capote, as they call it--it is just a plain, ugly
dead-blue mass of sail, and a woman can't go within eight points of the
wind with one of them on; she has to go before the wind or not at all.
The general style of the capote is the same in all the islands, and will
remain so for the next ten thousand years, but each island shapes its
capotes just enough differently from the others to enable an observer to
tell at a glance what particular island a lady hails from.

The Portuguese pennies, or reis (pronounced rays), are prodigious.  It
takes one thousand reis to make a dollar, and all financial estimates are
made in reis.  We did not know this until after we had found it out
through Blucher.  Blucher said he was so happy and so grateful to be on
solid land once more that he wanted to give a feast--said he had heard it
was a cheap land, and he was bound to have a grand banquet.  He invited
nine of us, and we ate an excellent dinner at the principal hotel.  In
the midst of the jollity produced by good cigars, good wine, and passable
anecdotes, the landlord presented his bill.  Blucher glanced at it and
his countenance fell.  He took another look to assure himself that his
senses had not deceived him and then read the items aloud, in a faltering
voice, while the roses in his cheeks turned to ashes:

"'Ten dinners, at 600 reis, 6,000 reis!'  Ruin and desolation!

"'Twenty-five cigars, at 100 reis, 2,500 reis!'  Oh, my sainted mother!

"'Eleven bottles of wine, at 1,200 reis, 13,200 reis!'  Be with us all!

"'TOTAL, TWENTY-ONE THOUSAND SEVEN HUNDRED REIS!'  The suffering Moses!
There ain't money enough in the ship to pay that bill!  Go--leave me to
my misery, boys, I am a ruined community."

I think it was the blankest-looking party I ever saw.  Nobody could say a
word.  It was as if every soul had been stricken dumb.  Wine glasses
descended slowly to the table, their contents untasted.  Cigars dropped
unnoticed from nerveless fingers.  Each man sought his neighbor's eye,
but found in it no ray of hope, no encouragement.  At last the fearful
silence was broken.  The shadow of a desperate resolve settled upon
Blucher's countenance like a cloud, and he rose up and said:

"Landlord, this is a low, mean swindle, and I'll never, never stand it.
Here's a hundred and fifty dollars, Sir, and it's all you'll get--I'll
swim in blood before I'll pay a cent more."

Our spirits rose and the landlord's fell--at least we thought so; he was
confused, at any rate, notwithstanding he had not understood a word that
had been said.  He glanced from the little pile of gold pieces to Blucher
several times and then went out.  He must have visited an American, for
when he returned, he brought back his bill translated into a language
that a Christian could understand--thus:

10 dinners, 6,000 reis, or .  .  .$6.00

25 cigars, 2,500 reis, or .  .  .  2.50

11 bottles wine, 13,200 reis, or  13.20

Total 21,700 reis, or .  .  .  . $21.70

Happiness reigned once more in Blucher's dinner party.  More refreshments
were ordered.


CHAPTER VI.

I think the Azores must be very little known in America.  Out of our
whole ship's company there was not a solitary individual who knew
anything whatever about them.  Some of the party, well read concerning
most other lands, had no other information about the Azores than that
they were a group of nine or ten small islands far out in the Atlantic,
something more than halfway between New York and Gibraltar.  That was
all.  These considerations move me to put in a paragraph of dry facts
just here.

The community is eminently Portuguese--that is to say, it is slow, poor,
shiftless, sleepy, and lazy.  There is a civil governor, appointed by the
King of Portugal, and also a military governor, who can assume supreme
control and suspend the civil government at his pleasure.  The islands
contain a population of about 200,000, almost entirely Portuguese.
Everything is staid and settled, for the country was one hundred years
old when Columbus discovered America.  The principal crop is corn, and
they raise it and grind it just as their great-great-great-grandfathers
did.  They plow with a board slightly shod with iron; their trifling
little harrows are drawn by men and women; small windmills grind the
corn, ten bushels a day, and there is one assistant superintendent to
feed the mill and a general superintendent to stand by and keep him from
going to sleep.  When the wind changes they hitch on some donkeys and
actually turn the whole upper half of the mill around until the sails are
in proper position, instead of fixing the concern so that the sails could
be moved instead of the mill.  Oxen tread the wheat from the ear, after
the fashion prevalent in the time of Methuselah.  There is not a
wheelbarrow in the land--they carry everything on their heads, or on
donkeys, or in a wicker-bodied cart, whose wheels are solid blocks of
wood and whose axles turn with the wheel.  There is not a modern plow in
the islands or a threshing machine.  All attempts to introduce them have
failed.  The good Catholic Portuguese crossed himself and prayed God to
shield him from all blasphemous desire to know more than his father did
before him.  The climate is mild; they never have snow or ice, and I saw
no chimneys in the town.  The donkeys and the men, women, and children of
a family all eat and sleep in the same room, and are unclean, are ravaged
by vermin, and are truly happy.  The people lie, and cheat the stranger,
and are desperately ignorant, and have hardly any reverence for their
dead.  The latter trait shows how little better they are than the donkeys
they eat and sleep with.  The only well-dressed Portuguese in the camp
are the half a dozen well-to-do families, the Jesuit priests, and the
soldiers of the little garrison.  The wages of a laborer are twenty to
twenty-four cents a day, and those of a good mechanic about twice as
much.  They count it in reis at a thousand to the dollar, and this makes
them rich and contented.  Fine grapes used to grow in the islands, and an
excellent wine was made and exported.  But a disease killed all the vines
fifteen years ago, and since that time no wine has been made.  The
islands being wholly of volcanic origin, the soil is necessarily very
rich.  Nearly every foot of ground is under cultivation, and two or three
crops a year of each article are produced, but nothing is exported save a
few oranges--chiefly to England.  Nobody comes here, and nobody goes
away.  News is a thing unknown in Fayal.  A thirst for it is a passion
equally unknown.  A Portuguese of average intelligence inquired if our
civil war was over.  Because, he said, somebody had told him it was--or
at least it ran in his mind that somebody had told him something like
that!  And when a passenger gave an officer of the garrison copies of the
Tribune, the Herald, and Times, he was surprised to find later news in
them from Lisbon than he had just received by the little monthly steamer.
He was told that it came by cable.  He said he knew they had tried to lay
a cable ten years ago, but it had been in his mind somehow that they
hadn't succeeded!

It is in communities like this that Jesuit humbuggery flourishes.  We
visited a Jesuit cathedral nearly two hundred years old and found in it a
piece of the veritable cross upon which our Saviour was crucified.  It
was polished and hard, and in as excellent a state of preservation as if
the dread tragedy on Calvary had occurred yesterday instead of eighteen
centuries ago.  But these confiding people believe in that piece of wood
unhesitatingly.

In a chapel of the cathedral is an altar with facings of solid silver--at
least they call it so, and I think myself it would go a couple of hundred
to the ton (to speak after the fashion of the silver miners)--and before
it is kept forever burning a small lamp.  A devout lady who died, left
money and contracted for unlimited masses for the repose of her soul, and
also stipulated that this lamp should be kept lighted always, day and
night.  She did all this before she died, you understand.  It is a very
small lamp and a very dim one, and it could not work her much damage, I
think, if it went out altogether.

The great altar of the cathedral and also three or four minor ones are a
perfect mass of gilt gimcracks and gingerbread.  And they have a swarm of
rusty, dusty, battered apostles standing around the filagree work, some
on one leg and some with one eye out but a gamey look in the other, and
some with two or three fingers gone, and some with not enough nose left
to blow--all of them crippled and discouraged, and fitter subjects for
the hospital than the cathedral.

The walls of the chancel are of porcelain, all pictured over with figures
of almost life size, very elegantly wrought and dressed in the fanciful
costumes of two centuries ago.  The design was a history of something or
somebody, but none of us were learned enough to read the story.  The old
father, reposing under a stone close by, dated 1686, might have told us
if he could have risen.  But he didn't.

As we came down through the town we encountered a squad of little donkeys
ready saddled for use.  The saddles were peculiar, to say the least.
They consisted of a sort of saw-buck with a small mattress on it, and
this furniture covered about half the donkey.  There were no stirrups,
but really such supports were not needed--to use such a saddle was the
next thing to riding a dinner table--there was ample support clear out to
one's knee joints.  A pack of ragged Portuguese muleteers crowded around
us, offering their beasts at half a dollar an hour--more rascality to the
stranger, for the market price is sixteen cents.  Half a dozen of us
mounted the ungainly affairs and submitted to the indignity of making a
ridiculous spectacle of ourselves through the principal streets of a town
of 10,000 inhabitants.

We started.  It was not a trot, a gallop, or a canter, but a stampede,
and made up of all possible or conceivable gaits.  No spurs were
necessary.  There was a muleteer to every donkey and a dozen volunteers
beside, and they banged the donkeys with their goad sticks, and pricked
them with their spikes, and shouted something that sounded like
"Sekki-yah!" and kept up a din and a racket that was worse than Bedlam
itself. These rascals were all on foot, but no matter, they were always
up to time--they can outrun and outlast a donkey.  Altogether, ours was
a lively and a picturesque procession, and drew crowded audiences to the
balconies wherever we went.

Blucher could do nothing at all with his donkey.  The beast scampered
zigzag across the road and the others ran into him; he scraped Blucher
against carts and the corners of houses; the road was fenced in with high
stone walls, and the donkey gave him a polishing first on one side and
then on the other, but never once took the middle; he finally came to the
house he was born in and darted into the parlor, scraping Blucher off at
the doorway.  After remounting, Blucher said to the muleteer, "Now,
that's enough, you know; you go slow hereafter."

But the fellow knew no English and did not understand, so he simply said,
"Sekki-yah!" and the donkey was off again like a shot.  He turned a corner
suddenly, and Blucher went over his head.  And, to speak truly, every
mule stumbled over the two, and the whole cavalcade was piled up in a
heap.  No harm done.  A fall from one of those donkeys is of little more
consequence than rolling off a sofa.  The donkeys all stood still after
the catastrophe and waited for their dismembered saddles to be patched up
and put on by the noisy muleteers.  Blucher was pretty angry and wanted
to swear, but every time he opened his mouth his animal did so also and
let off a series of brays that drowned all other sounds.

It was fun, scurrying around the breezy hills and through the beautiful
canyons.  There was that rare thing, novelty, about it; it was a fresh,
new, exhilarating sensation, this donkey riding, and worth a hundred worn
and threadbare home pleasures.

The roads were a wonder, and well they might be.  Here was an island with
only a handful of people in it--25,000--and yet such fine roads do not
exist in the United States outside of Central Park.  Everywhere you go,
in any direction, you find either a hard, smooth, level thoroughfare,
just sprinkled with black lava sand, and bordered with little gutters
neatly paved with small smooth pebbles, or compactly paved ones like
Broadway.  They talk much of the Russ pavement in New York, and call it a
new invention--yet here they have been using it in this remote little
isle of the sea for two hundred years!  Every street in Horta is
handsomely paved with the heavy Russ blocks, and the surface is neat and
true as a floor--not marred by holes like Broadway.  And every road is
fenced in by tall, solid lava walls, which will last a thousand years in
this land where frost is unknown.  They are very thick, and are often
plastered and whitewashed and capped with projecting slabs of cut stone.
Trees from gardens above hang their swaying tendrils down, and contrast
their bright green with the whitewash or the black lava of the walls and
make them beautiful.  The trees and vines stretch across these narrow
roadways sometimes and so shut out the sun that you seem to be riding
through a tunnel.  The pavements, the roads, and the bridges are all
government work.

The bridges are of a single span--a single arch--of cut stone, without a
support, and paved on top with flags of lava and ornamental pebblework.
Everywhere are walls, walls, walls, and all of them tasteful and
handsome--and eternally substantial; and everywhere are those marvelous
pavements, so neat, so smooth, and so indestructible.  And if ever roads
and streets and the outsides of houses were perfectly free from any sign
or semblance of dirt, or dust, or mud, or uncleanliness of any kind, it
is Horta, it is Fayal.  The lower classes of the people, in their persons
and their domiciles, are not clean--but there it stops--the town and the
island are miracles of cleanliness.

We arrived home again finally, after a ten-mile excursion, and the
irrepressible muleteers scampered at our heels through the main street,
goading the donkeys, shouting the everlasting "Sekki-yah," and singing
"John Brown's Body" in ruinous English.

When we were dismounted and it came to settling, the shouting and jawing
and swearing and quarreling among the muleteers and with us was nearly
deafening.  One fellow would demand a dollar an hour for the use of his
donkey; another claimed half a dollar for pricking him up, another a
quarter for helping in that service, and about fourteen guides presented
bills for showing us the way through the town and its environs; and every
vagrant of them was more vociferous, and more vehement and more frantic
in gesture than his neighbor.  We paid one guide and paid for one
muleteer to each donkey.

The mountains on some of the islands are very high.  We sailed along the
shore of the island of Pico, under a stately green pyramid that rose up
with one unbroken sweep from our very feet to an altitude of 7,613 feet,
and thrust its summit above the white clouds like an island adrift in a
fog!

We got plenty of fresh oranges, lemons, figs, apricots, etc., in these
Azores, of course.  But I will desist.  I am not here to write Patent
Office reports.

We are on our way to Gibraltar, and shall reach there five or six days
out from the Azores.


CHAPTER VII.

A week of buffeting a tempestuous and relentless sea; a week of
seasickness and deserted cabins; of lonely quarterdecks drenched with
spray--spray so ambitious that it even coated the smokestacks thick with
a white crust of salt to their very tops; a week of shivering in the
shelter of the lifeboats and deckhouses by day and blowing suffocating
"clouds" and boisterously performing at dominoes in the smoking room at
night.

And the last night of the seven was the stormiest of all.  There was no
thunder, no noise but the pounding bows of the ship, the keen whistling
of the gale through the cordage, and the rush of the seething waters.
But the vessel climbed aloft as if she would climb to heaven--then paused
an instant that seemed a century and plunged headlong down again, as from
a precipice.  The sheeted sprays drenched the decks like rain.  The
blackness of darkness was everywhere.  At long intervals a flash of
lightning clove it with a quivering line of fire that revealed a heaving
world of water where was nothing before, kindled the dusky cordage to
glittering silver, and lit up the faces of the men with a ghastly luster!

Fear drove many on deck that were used to avoiding the night winds and
the spray.  Some thought the vessel could not live through the night, and
it seemed less dreadful to stand out in the midst of the wild tempest and
see the peril that threatened than to be shut up in the sepulchral
cabins, under the dim lamps, and imagine the horrors that were abroad on
the ocean.  And once out--once where they could see the ship struggling
in the strong grasp of the storm--once where they could hear the shriek
of the winds and face the driving spray and look out upon the majestic
picture the lightnings disclosed, they were prisoners to a fierce
fascination they could not resist, and so remained.  It was a wild night
--and a very, very long one.

Everybody was sent scampering to the deck at seven o'clock this lovely
morning of the thirtieth of June with the glad news that land was in
sight!  It was a rare thing and a joyful, to see all the ship's family
abroad once more, albeit the happiness that sat upon every countenance
could only partly conceal the ravages which that long siege of storms had
wrought there.  But dull eyes soon sparkled with pleasure, pallid cheeks
flushed again, and frames weakened by sickness gathered new life from the
quickening influences of the bright, fresh morning.  Yea, and from a
still more potent influence: the worn castaways were to see the blessed
land again!--and to see it was to bring back that motherland that was in
all their thoughts.

Within the hour we were fairly within the Straits of Gibraltar, the tall
yellow-splotched hills of Africa on our right, with their bases veiled in
a blue haze and their summits swathed in clouds--the same being according
to Scripture, which says that "clouds and darkness are over the land."
The words were spoken of this particular portion of Africa, I believe.
On our left were the granite-ribbed domes of old Spain.  The strait is
only thirteen miles wide in its narrowest part.

At short intervals along the Spanish shore were quaint-looking old stone
towers--Moorish, we thought--but learned better afterwards.  In former
times the Morocco rascals used to coast along the Spanish Main in their
boats till a safe opportunity seemed to present itself, and then dart in
and capture a Spanish village and carry off all the pretty women they
could find.  It was a pleasant business, and was very popular.  The
Spaniards built these watchtowers on the hills to enable them to keep a
sharper lookout on the Moroccan speculators.

The picture on the other hand was very beautiful to eyes weary of the
changeless sea, and by and by the ship's company grew wonderfully
cheerful.  But while we stood admiring the cloud-capped peaks and the
lowlands robed in misty gloom a finer picture burst upon us and chained
every eye like a magnet--a stately ship, with canvas piled on canvas till
she was one towering mass of bellying sail!  She came speeding over the
sea like a great bird.  Africa and Spain were forgotten.  All homage was
for the beautiful stranger.  While everybody gazed she swept superbly by
and flung the Stars and Stripes to the breeze!  Quicker than thought,
hats and handkerchiefs flashed in the air, and a cheer went up!  She was
beautiful before--she was radiant now.  Many a one on our decks knew then
for the first time how tame a sight his country's flag is at home
compared to what it is in a foreign land.  To see it is to see a vision
of home itself and all its idols, and feel a thrill that would stir a
very river of sluggish blood!

We were approaching the famed Pillars of Hercules, and already the
African one, "Ape's Hill," a grand old mountain with summit streaked with
granite ledges, was in sight.  The other, the great Rock of Gibraltar,
was yet to come.  The ancients considered the Pillars of Hercules the
head of navigation and the end of the world.  The information the
ancients didn't have was very voluminous.  Even the prophets wrote book
after book and epistle after epistle, yet never once hinted at the
existence of a great continent on our side of the water; yet they must
have known it was there, I should think.

In a few moments a lonely and enormous mass of rock, standing seemingly
in the center of the wide strait and apparently washed on all sides by
the sea, swung magnificently into view, and we needed no tedious traveled
parrot to tell us it was Gibraltar.  There could not be two rocks like
that in one kingdom.

The Rock of Gibraltar is about a mile and a half long, I should say, by
1,400 to 1,500 feet high, and a quarter of a mile wide at its base.  One
side and one end of it come about as straight up out of the sea as the
side of a house, the other end is irregular and the other side is a steep
slant which an army would find very difficult to climb.  At the foot of
this slant is the walled town of Gibraltar--or rather the town occupies
part of the slant.  Everywhere--on hillside, in the precipice, by the
sea, on the heights--everywhere you choose to look, Gibraltar is clad
with masonry and bristling with guns.  It makes a striking and lively
picture from whatsoever point you contemplate it.  It is pushed out into
the sea on the end of a flat, narrow strip of land, and is suggestive of
a "gob" of mud on the end of a shingle.  A few hundred yards of this flat
ground at its base belongs to the English, and then, extending across the
strip from the Atlantic to the Mediterranean, a distance of a quarter of
a mile, comes the "Neutral Ground," a space two or three hundred yards
wide, which is free to both parties.

"Are you going through Spain to Paris?"  That question was bandied about
the ship day and night from Fayal to Gibraltar, and I thought I never
could get so tired of hearing any one combination of words again or more
tired of answering, "I don't know."  At the last moment six or seven had
sufficient decision of character to make up their minds to go, and did
go, and I felt a sense of relief at once--it was forever too late now and
I could make up my mind at my leisure not to go.  I must have a
prodigious quantity of mind; it takes me as much as a week sometimes to
make it up.

But behold how annoyances repeat themselves.  We had no sooner gotten rid
of the Spain distress than the Gibraltar guides started another--a
tiresome repetition of a legend that had nothing very astonishing about
it, even in the first place: "That high hill yonder is called the Queen's
Chair; it is because one of the queens of Spain placed her chair there
when the French and Spanish troops were besieging Gibraltar, and said she
would never move from the spot till the English flag was lowered from the
fortresses.  If the English hadn't been gallant enough to lower the flag
for a few hours one day, she'd have had to break her oath or die up
there."

We rode on asses and mules up the steep, narrow streets and entered the
subterranean galleries the English have blasted out in the rock.  These
galleries are like spacious railway tunnels, and at short intervals in
them great guns frown out upon sea and town through portholes five or six
hundred feet above the ocean.  There is a mile or so of this subterranean
work, and it must have cost a vast deal of money and labor.  The gallery
guns command the peninsula and the harbors of both oceans, but they might
as well not be there, I should think, for an army could hardly climb the
perpendicular wall of the rock anyhow.  Those lofty portholes afford
superb views of the sea, though.  At one place, where a jutting crag was
hollowed out into a great chamber whose furniture was huge cannon and
whose windows were portholes, a glimpse was caught of a hill not far
away, and a soldier said:

"That high hill yonder is called the Queen's Chair; it is because a queen
of Spain placed her chair there once when the French and Spanish troops
were besieging Gibraltar, and said she would never move from the spot
till the English flag was lowered from the fortresses.  If the English
hadn't been gallant enough to lower the flag for a few hours one day,
she'd have had to break her oath or die up there."

On the topmost pinnacle of Gibraltar we halted a good while, and no doubt
the mules were tired.  They had a right to be.  The military road was
good, but rather steep, and there was a good deal of it.  The view from
the narrow ledge was magnificent; from it vessels seeming like the
tiniest little toy boats were turned into noble ships by the telescopes,
and other vessels that were fifty miles away and even sixty, they said,
and invisible to the naked eye, could be clearly distinguished through
those same telescopes.  Below, on one side, we looked down upon an
endless mass of batteries and on the other straight down to the sea.

While I was resting ever so comfortably on a rampart, and cooling my
baking head in the delicious breeze, an officious guide belonging to
another party came up and said:

"Senor, that high hill yonder is called the Queen's Chair--"

"Sir, I am a helpless orphan in a foreign land.  Have pity on me.  Don't
--now don't inflict that most in-FERNAL old legend on me anymore today!"

There--I had used strong language after promising I would never do so
again; but the provocation was more than human nature could bear.  If you
had been bored so, when you had the noble panorama of Spain and Africa
and the blue Mediterranean spread abroad at your feet, and wanted to gaze
and enjoy and surfeit yourself in its beauty in silence, you might have
even burst into stronger language than I did.

Gibraltar has stood several protracted sieges, one of them of nearly four
years' duration (it failed), and the English only captured it by
stratagem.  The wonder is that anybody should ever dream of trying so
impossible a project as the taking it by assault--and yet it has been
tried more than once.

The Moors held the place twelve hundred years ago, and a staunch old
castle of theirs of that date still frowns from the middle of the town,
with moss-grown battlements and sides well scarred by shots fired in
battles and sieges that are forgotten now.  A secret chamber in the rock
behind it was discovered some time ago, which contained a sword of
exquisite workmanship, and some quaint old armor of a fashion that
antiquaries are not acquainted with, though it is supposed to be Roman.
Roman armor and Roman relics of various kinds have been found in a cave
in the sea extremity of Gibraltar; history says Rome held this part of
the country about the Christian era, and these things seem to confirm the
statement.

In that cave also are found human bones, crusted with a very thick, stony
coating, and wise men have ventured to say that those men not only lived
before the flood, but as much as ten thousand years before it.  It may be
true--it looks reasonable enough--but as long as those parties can't vote
anymore, the matter can be of no great public interest.  In this cave
likewise are found skeletons and fossils of animals that exist in every
part of Africa, yet within memory and tradition have never existed in any
portion of Spain save this lone peak of Gibraltar!  So the theory is that
the channel between Gibraltar and Africa was once dry land, and that the
low, neutral neck between Gibraltar and the Spanish hills behind it was
once ocean, and of course that these African animals, being over at
Gibraltar (after rock, perhaps--there is plenty there), got closed out
when the great change occurred.  The hills in Africa, across the channel,
are full of apes, and there are now and always have been apes on the rock
of Gibraltar--but not elsewhere in Spain!  The subject is an interesting
one.

There is an English garrison at Gibraltar of 6,000 or 7,000 men, and so
uniforms of flaming red are plenty; and red and blue, and undress
costumes of snowy white, and also the queer uniform of the bare-kneed
Highlander; and one sees soft-eyed Spanish girls from San Roque, and
veiled Moorish beauties (I suppose they are beauties) from Tarifa, and
turbaned, sashed, and trousered Moorish merchants from Fez, and
long-robed, bare-legged, ragged Muhammadan vagabonds from Tetuan and
Tangier, some brown, some yellow and some as black as virgin ink--and
Jews from all around, in gabardine, skullcap, and slippers, just as they
are in pictures and theaters, and just as they were three thousand years
ago, no doubt.  You can easily understand that a tribe (somehow our
pilgrims suggest that expression, because they march in a straggling
procession through these foreign places with such an Indian-like air of
complacency and independence about them) like ours, made up from fifteen
or sixteen states of the Union, found enough to stare at in this
shifting panorama of fashion today.

Speaking of our pilgrims reminds me that we have one or two people among
us who are sometimes an annoyance.  However, I do not count the Oracle in
that list.  I will explain that the Oracle is an innocent old ass who
eats for four and looks wiser than the whole Academy of France would have
any right to look, and never uses a one-syllable word when he can think
of a longer one, and never by any possible chance knows the meaning of
any long word he uses or ever gets it in the right place; yet he will
serenely venture an opinion on the most abstruse subject and back it up
complacently with quotations from authors who never existed, and finally
when cornered will slide to the other side of the question, say he has
been there all the time, and come back at you with your own spoken
arguments, only with the big words all tangled, and play them in your
very teeth as original with himself.  He reads a chapter in the
guidebooks, mixes the facts all up, with his bad memory, and then goes
off to inflict the whole mess on somebody as wisdom which has been
festering in his brain for years and which he gathered in college from
erudite authors who are dead now and out of print.  This morning at
breakfast he pointed out of the window and said:

"Do you see that there hill out there on that African coast?  It's one of
them Pillows of Herkewls, I should say--and there's the ultimate one
alongside of it."

"The ultimate one--that is a good word--but the pillars are not both on
the same side of the strait."  (I saw he had been deceived by a
carelessly written sentence in the guidebook.)

"Well, it ain't for you to say, nor for me.  Some authors states it that
way, and some states it different.  Old Gibbons don't say nothing about
it--just shirks it complete--Gibbons always done that when he got stuck
--but there is Rolampton, what does he say?  Why, he says that they was
both on the same side, and Trinculian, and Sobaster, and Syraccus, and
Langomarganbl----"

"Oh, that will do--that's enough.  If you have got your hand in for
inventing authors and testimony, I have nothing more to say--let them be
on the same side."

We don't mind the Oracle.  We rather like him.  We can tolerate the
Oracle very easily, but we have a poet and a good-natured enterprising
idiot on board, and they do distress the company.  The one gives copies
of his verses to consuls, commanders, hotel keepers, Arabs, Dutch--to
anybody, in fact, who will submit to a grievous infliction most kindly
meant.  His poetry is all very well on shipboard, notwithstanding when he
wrote an "Ode to the Ocean in a Storm" in one half hour, and an
"Apostrophe to the Rooster in the Waist of the Ship" in the next, the
transition was considered to be rather abrupt; but when he sends an
invoice of rhymes to the Governor of Fayal and another to the commander
in chief and other dignitaries in Gibraltar with the compliments of the
Laureate of the Ship, it is not popular with the passengers.

The other personage I have mentioned is young and green, and not bright,
not learned, and not wise.  He will be, though, someday if he recollects
the answers to all his questions.  He is known about the ship as the
"Interrogation Point," and this by constant use has become shortened to
"Interrogation."  He has distinguished himself twice already.  In Fayal
they pointed out a hill and told him it was 800 feet high and 1,100 feet
long.  And they told him there was a tunnel 2,000 feet long and 1,000
feet high running through the hill, from end to end.  He believed it.  He
repeated it to everybody, discussed it, and read it from his notes.
Finally, he took a useful hint from this remark, which a thoughtful old
pilgrim made:

"Well, yes, it is a little remarkable--singular tunnel altogether--stands
up out of the top of the hill about two hundred feet, and one end of it
sticks out of the hill about nine hundred!"

Here in Gibraltar he corners these educated British officers and badgers
them with braggadocio about America and the wonders she can perform!  He
told one of them a couple of our gunboats could come here and knock
Gibraltar into the Mediterranean Sea!

At this present moment half a dozen of us are taking a private pleasure
excursion of our own devising.  We form rather more than half the list of
white passengers on board a small steamer bound for the venerable Moorish
town of Tangier, Africa.  Nothing could be more absolutely certain than
that we are enjoying ourselves.  One can not do otherwise who speeds over
these sparkling waters and breathes the soft atmosphere of this sunny
land.  Care cannot assail us here.  We are out of its jurisdiction.

We even steamed recklessly by the frowning fortress of Malabat
(a stronghold of the Emperor of Morocco) without a twinge of fear.
The whole garrison turned out under arms and assumed a threatening
attitude--yet still we did not fear.  The entire garrison marched and
counter-marched within the rampart, in full view--yet notwithstanding
even this, we never flinched.

I suppose we really do not know what fear is.  I inquired the name of the
garrison of the fortress of Malabat, and they said it was Mehemet Ali Ben
Sancom.  I said it would be a good idea to get some more garrisons to
help him; but they said no, he had nothing to do but hold the place, and
he was competent to do that, had done it two years already.  That was
evidence which one could not well refute.  There is nothing like
reputation.

Every now and then my glove purchase in Gibraltar last night intrudes
itself upon me.  Dan and the ship's surgeon and I had been up to the
great square, listening to the music of the fine military bands and
contemplating English and Spanish female loveliness and fashion, and at
nine o'clock were on our way to the theater, when we met the General, the
Judge, the Commodore, the Colonel, and the Commissioner of the United
States of America to Europe, Asia, and Africa, who had been to the Club
House to register their several titles and impoverish the bill of fare;
and they told us to go over to the little variety store near the Hall of
Justice and buy some kid gloves.  They said they were elegant and very
moderate in price.  It seemed a stylish thing to go to the theater in kid
gloves, and we acted upon the hint.  A very handsome young lady in the
store offered me a pair of blue gloves.  I did not want blue, but she
said they would look very pretty on a hand like mine.  The remark touched
me tenderly.  I glanced furtively at my hand, and somehow it did seem
rather a comely member.  I tried a glove on my left and blushed a little.
Manifestly the size was too small for me.  But I felt gratified when she
said:

"Oh, it is just right!"  Yet I knew it was no such thing.

I tugged at it diligently, but it was discouraging work.  She said:

"Ah!  I see you are accustomed to wearing kid gloves--but some gentlemen
are so awkward about putting them on."

It was the last compliment I had expected.  I only understand putting on
the buckskin article perfectly.  I made another effort and tore the glove
from the base of the thumb into the palm of the hand--and tried to hide
the rent.  She kept up her compliments, and I kept up my determination to
deserve them or die:

"Ah, you have had experience!  [A rip down the back of the hand.] They
are just right for you--your hand is very small--if they tear you need
not pay for them.  [A rent across the middle.]  I can always tell when a
gentleman understands putting on kid gloves.  There is a grace about it
that only comes with long practice."  The whole after-guard of the glove
"fetched away," as the sailors say, the fabric parted across the
knuckles, and nothing was left but a melancholy ruin.

I was too much flattered to make an exposure and throw the merchandise on
the angel's hands.  I was hot, vexed, confused, but still happy; but I
hated the other boys for taking such an absorbing interest in the
proceedings.  I wished they were in Jericho.  I felt exquisitely mean
when I said cheerfully:

"This one does very well; it fits elegantly.  I like a glove that fits.
No, never mind, ma'am, never mind; I'll put the other on in the street.
It is warm here."

It was warm.  It was the warmest place I ever was in.  I paid the bill,
and as I passed out with a fascinating bow I thought I detected a light
in the woman's eye that was gently ironical; and when I looked back from
the street, and she was laughing all to herself about something or other,
I said to myself with withering sarcasm, "Oh, certainly; you know how to
put on kid gloves, don't you?  A self-complacent ass, ready to be
flattered out of your senses by every petticoat that chooses to take the
trouble to do it!"

The silence of the boys annoyed me.  Finally Dan said musingly:

"Some gentlemen don't know how to put on kid gloves at all, but some do."

And the doctor said (to the moon, I thought):

"But it is always easy to tell when a gentleman is used to putting on kid
gloves."

Dan soliloquized after a pause:

"Ah, yes; there is a grace about it that only comes with long, very long
practice."

"Yes, indeed, I've noticed that when a man hauls on a kid glove like he
was dragging a cat out of an ash hole by the tail, he understands putting
on kid gloves; he's had ex--"

"Boys, enough of a thing's enough!  You think you are very smart, I
suppose, but I don't.  And if you go and tell any of those old gossips in
the ship about this thing, I'll never forgive you for it; that's all."

They let me alone then for the time being.  We always let each other
alone in time to prevent ill feeling from spoiling a joke.  But they had
bought gloves, too, as I did.  We threw all the purchases away together
this morning.  They were coarse, unsubstantial, freckled all over with
broad yellow splotches, and could neither stand wear nor public
exhibition.  We had entertained an angel unawares, but we did not take
her in.  She did that for us.

Tangier!  A tribe of stalwart Moors are wading into the sea to carry us
ashore on their backs from the small boats.


CHAPTER VIII.

This is royal!  Let those who went up through Spain make the best of it
--these dominions of the Emperor of Morocco suit our little party well
enough.  We have had enough of Spain at Gibraltar for the present.
Tangier is the spot we have been longing for all the time.  Elsewhere we
have found foreign-looking things and foreign-looking people, but always
with things and people intermixed that we were familiar with before, and
so the novelty of the situation lost a deal of its force.  We wanted
something thoroughly and uncompromisingly foreign--foreign from top to
bottom--foreign from center to circumference--foreign inside and outside
and all around--nothing anywhere about it to dilute its foreignness
--nothing to remind us of any other people or any other land under the sun.
And lo!  In Tangier we have found it.  Here is not the slightest thing
that ever we have seen save in pictures--and we always mistrusted the
pictures before.  We cannot anymore.  The pictures used to seem
exaggerations--they seemed too weird and fanciful for reality.  But
behold, they were not wild enough--they were not fanciful enough--they
have not told half the story.  Tangier is a foreign land if ever there
was one, and the true spirit of it can never be found in any book save
The Arabian Nights.  Here are no white men visible, yet swarms of
humanity are all about us.  Here is a packed and jammed city enclosed in
a massive stone wall which is more than a thousand years old.  All the
houses nearly are one-and two-story, made of thick walls of stone,
plastered outside, square as a dry-goods box, flat as a floor on top, no
cornices, whitewashed all over--a crowded city of snowy tombs!  And the
doors are arched with the peculiar arch we see in Moorish pictures; the
floors are laid in varicolored diamond flags; in tesselated, many-colored
porcelain squares wrought in the furnaces of Fez; in red tiles and broad
bricks that time cannot wear; there is no furniture in the rooms (of
Jewish dwellings) save divans--what there is in Moorish ones no man may
know; within their sacred walls no Christian dog can enter.  And the
streets are oriental--some of them three feet wide, some six, but only
two that are over a dozen; a man can blockade the most of them by
extending his body across them.  Isn't it an oriental picture?

There are stalwart Bedouins of the desert here, and stately Moors proud
of a history that goes back to the night of time; and Jews whose fathers
fled hither centuries upon centuries ago; and swarthy Riffians from the
mountains--born cut-throats--and original, genuine Negroes as black as
Moses; and howling dervishes and a hundred breeds of Arabs--all sorts and
descriptions of people that are foreign and curious to look upon.

And their dresses are strange beyond all description.  Here is a bronzed
Moor in a prodigious white turban, curiously embroidered jacket, gold and
crimson sash, of many folds, wrapped round and round his waist, trousers
that only come a little below his knee and yet have twenty yards of stuff
in them, ornamented scimitar, bare shins, stockingless feet, yellow
slippers, and gun of preposterous length--a mere soldier!--I thought he
was the Emperor at least.  And here are aged Moors with flowing white
beards and long white robes with vast cowls; and Bedouins with long,
cowled, striped cloaks; and Negroes and Riffians with heads clean-shaven
except a kinky scalp lock back of the ear or, rather, upon the after
corner of the skull; and all sorts of barbarians in all sorts of weird
costumes, and all more or less ragged.  And here are Moorish women who
are enveloped from head to foot in coarse white robes, and whose sex can
only be determined by the fact that they only leave one eye visible and
never look at men of their own race, or are looked at by them in public.
Here are five thousand Jews in blue gabardines, sashes about their
waists, slippers upon their feet, little skullcaps upon the backs of
their heads, hair combed down on the forehead, and cut straight across
the middle of it from side to side--the selfsame fashion their Tangier
ancestors have worn for I don't know how many bewildering centuries.
Their feet and ankles are bare.  Their noses are all hooked, and hooked
alike.  They all resemble each other so much that one could almost
believe they were of one family.  Their women are plump and pretty, and
do smile upon a Christian in a way which is in the last degree
comforting.

What a funny old town it is!  It seems like profanation to laugh and jest
and bandy the frivolous chat of our day amid its hoary relics.  Only the
stately phraseology and the measured speech of the sons of the Prophet
are suited to a venerable antiquity like this.  Here is a crumbling wall
that was old when Columbus discovered America; was old when Peter the
Hermit roused the knightly men of the Middle Ages to arm for the first
Crusade; was old when Charlemagne and his paladins beleaguered enchanted
castles and battled with giants and genii in the fabled days of the olden
time; was old when Christ and his disciples walked the earth; stood where
it stands today when the lips of Memnon were vocal and men bought and
sold in the streets of ancient Thebes!

The Phoenicians, the Carthagenians, the English, Moors, Romans, all have
battled for Tangier--all have won it and lost it.  Here is a ragged,
oriental-looking Negro from some desert place in interior Africa, filling
his goatskin with water from a stained and battered fountain built by the
Romans twelve hundred years ago.  Yonder is a ruined arch of a bridge
built by Julius Caesar nineteen hundred years ago.  Men who had seen the
infant Saviour in the Virgin's arms have stood upon it, maybe.

Near it are the ruins of a dockyard where Caesar repaired his ships and
loaded them with grain when he invaded Britain, fifty years before the
Christian era.

Here, under the quiet stars, these old streets seem thronged with the
phantoms of forgotten ages.  My eyes are resting upon a spot where stood
a monument which was seen and described by Roman historians less than two
thousand years ago, whereon was inscribed:

               "WE ARE THE CANAANITES.  WE ARE THEY THAT
               HAVE BEEN DRIVEN OUT OF THE LAND OF CANAAN
               BY THE JEWISH ROBBER, JOSHUA."

Joshua drove them out, and they came here.  Not many leagues from here is
a tribe of Jews whose ancestors fled thither after an unsuccessful revolt
against King David, and these their descendants are still under a ban and
keep to themselves.

Tangier has been mentioned in history for three thousand years.  And it
was a town, though a queer one, when Hercules, clad in his lion skin,
landed here, four thousand years ago.  In these streets he met Anitus,
the king of the country, and brained him with his club, which was the
fashion among gentlemen in those days.  The people of Tangier (called
Tingis then) lived in the rudest possible huts and dressed in skins and
carried clubs, and were as savage as the wild beasts they were constantly
obliged to war with.  But they were a gentlemanly race and did no work.
They lived on the natural products of the land.  Their king's country
residence was at the famous Garden of Hesperides, seventy miles down the
coast from here.  The garden, with its golden apples (oranges), is gone
now--no vestige of it remains.  Antiquarians concede that such a
personage as Hercules did exist in ancient times and agree that he was an
enterprising and energetic man, but decline to believe him a good,
bona-fide god, because that would be unconstitutional.

Down here at Cape Spartel is the celebrated cave of Hercules, where that
hero took refuge when he was vanquished and driven out of the Tangier
country.  It is full of inscriptions in the dead languages, which fact
makes me think Hercules could not have traveled much, else he would not
have kept a journal.

Five days' journey from here--say two hundred miles--are the ruins of an
ancient city, of whose history there is neither record nor tradition.
And yet its arches, its columns, and its statues proclaim it to have been
built by an enlightened race.

The general size of a store in Tangier is about that of an ordinary
shower bath in a civilized land.  The Muhammadan merchant, tinman,
shoemaker, or vendor of trifles sits cross-legged on the floor and
reaches after any article you may want to buy.  You can rent a whole
block of these pigeonholes for fifty dollars a month.  The market people
crowd the marketplace with their baskets of figs, dates, melons,
apricots, etc., and among them file trains of laden asses, not much
larger, if any, than a Newfoundland dog.  The scene is lively, is
picturesque, and smells like a police court.  The Jewish money-changers
have their dens close at hand, and all day long are counting bronze coins
and transferring them from one bushel basket to another.  They don't coin
much money nowadays, I think.  I saw none but what was dated four or five
hundred years back, and was badly worn and battered.  These coins are not
very valuable.  Jack went out to get a napoleon changed, so as to have
money suited to the general cheapness of things, and came back and said
he had "swamped the bank, had bought eleven quarts of coin, and the head
of the firm had gone on the street to negotiate for the balance of the
change."  I bought nearly half a pint of their money for a shilling
myself.  I am not proud on account of having so much money, though.  I
care nothing for wealth.

The Moors have some small silver coins and also some silver slugs worth a
dollar each.  The latter are exceedingly scarce--so much so that when
poor ragged Arabs see one they beg to be allowed to kiss it.

They have also a small gold coin worth two dollars.  And that reminds me
of something.  When Morocco is in a state of war, Arab couriers carry
letters through the country and charge a liberal postage.  Every now and
then they fall into the hands of marauding bands and get robbed.
Therefore, warned by experience, as soon as they have collected two
dollars' worth of money they exchange it for one of those little gold
pieces, and when robbers come upon them, swallow it.  The stratagem was
good while it was unsuspected, but after that the marauders simply gave
the sagacious United States mail an emetic and sat down to wait.

The Emperor of Morocco is a soulless despot, and the great officers under
him are despots on a smaller scale.  There is no regular system of
taxation, but when the Emperor or the Bashaw want money, they levy on
some rich man, and he has to furnish the cash or go to prison.
Therefore, few men in Morocco dare to be rich.  It is too dangerous a
luxury.  Vanity occasionally leads a man to display wealth, but sooner or
later the Emperor trumps up a charge against him--any sort of one will
do--and confiscates his property.  Of course, there are many rich men in
the empire, but their money is buried, and they dress in rags and
counterfeit poverty.  Every now and then the Emperor imprisons a man who
is suspected of the crime of being rich, and makes things so
uncomfortable for him that he is forced to discover where he has hidden
his money.

Moors and Jews sometimes place themselves under the protection of the
foreign consuls, and then they can flout their riches in the Emperor's
face with impunity.


CHAPTER IX.

About the first adventure we had yesterday afternoon, after landing here,
came near finishing that heedless Blucher.  We had just mounted some
mules and asses and started out under the guardianship of the stately,
the princely, the magnificent Hadji Muhammad Lamarty (may his tribe
increase!) when we came upon a fine Moorish mosque, with tall tower, rich
with checker-work of many-colored porcelain, and every part and portion
of the edifice adorned with the quaint architecture of the Alhambra, and
Blucher started to ride into the open doorway.  A startling "Hi-hi!" from
our camp followers and a loud "Halt!" from an English gentleman in the
party checked the adventurer, and then we were informed that so dire a
profanation is it for a Christian dog to set foot upon the sacred
threshold of a Moorish mosque that no amount of purification can ever
make it fit for the faithful to pray in again.  Had Blucher succeeded in
entering the place, he would no doubt have been chased through the town
and stoned; and the time has been, and not many years ago, either, when a
Christian would have been most ruthlessly slaughtered if captured in a
mosque.  We caught a glimpse of the handsome tessellated pavements within
and of the devotees performing their ablutions at the fountains, but even
that we took that glimpse was a thing not relished by the Moorish
bystanders.

Some years ago the clock in the tower of the mosque got out of order.
The Moors of Tangier have so degenerated that it has been long since
there was an artificer among them capable of curing so delicate a patient
as a debilitated clock.  The great men of the city met in solemn conclave
to consider how the difficulty was to be met.  They discussed the matter
thoroughly but arrived at no solution.  Finally, a patriarch arose and
said:

"Oh, children of the Prophet, it is known unto you that a Portuguee dog
of a Christian clock mender pollutes the city of Tangier with his
presence.  Ye know, also, that when mosques are builded, asses bear the
stones and the cement, and cross the sacred threshold.  Now, therefore,
send the Christian dog on all fours, and barefoot, into the holy place to
mend the clock, and let him go as an ass!"

And in that way it was done.  Therefore, if Blucher ever sees the inside
of a mosque, he will have to cast aside his humanity and go in his
natural character.  We visited the jail and found Moorish prisoners
making mats and baskets.  (This thing of utilizing crime savors of
civilization.)  Murder is punished with death.  A short time ago three
murderers were taken beyond the city walls and shot.  Moorish guns are
not good, and neither are Moorish marksmen.  In this instance they set up
the poor criminals at long range, like so many targets, and practiced on
them--kept them hopping about and dodging bullets for half an hour before
they managed to drive the center.

When a man steals cattle, they cut off his right hand and left leg and
nail them up in the marketplace as a warning to everybody.  Their surgery
is not artistic.  They slice around the bone a little, then break off the
limb.  Sometimes the patient gets well; but, as a general thing, he
don't.  However, the Moorish heart is stout.  The Moors were always
brave.  These criminals undergo the fearful operation without a wince,
without a tremor of any kind, without a groan!  No amount of suffering
can bring down the pride of a Moor or make him shame his dignity with a
cry.

Here, marriage is contracted by the parents of the parties to it.  There
are no valentines, no stolen interviews, no riding out, no courting in
dim parlors, no lovers' quarrels and reconciliations--no nothing that is
proper to approaching matrimony.  The young man takes the girl his father
selects for him, marries her, and after that she is unveiled, and he sees
her for the first time.  If after due acquaintance she suits him, he
retains her; but if he suspects her purity, he bundles her back to her
father; if he finds her diseased, the same; or if, after just and
reasonable time is allowed her, she neglects to bear children, back she
goes to the home of her childhood.

Muhammadans here who can afford it keep a good many wives on hand.  They
are called wives, though I believe the Koran only allows four genuine
wives--the rest are concubines.  The Emperor of Morocco don't know how
many wives he has, but thinks he has five hundred.  However, that is near
enough--a dozen or so, one way or the other, don't matter.

Even the Jews in the interior have a plurality of wives.

I have caught a glimpse of the faces of several Moorish women (for they
are only human, and will expose their faces for the admiration of a
Christian dog when no male Moor is by), and I am full of veneration for
the wisdom that leads them to cover up such atrocious ugliness.

They carry their children at their backs, in a sack, like other savages
the world over.

Many of the Negroes are held in slavery by the Moors.  But the moment a
female slave becomes her master's concubine her bonds are broken, and as
soon as a male slave can read the first chapter of the Koran (which
contains the creed) he can no longer be held in bondage.

They have three Sundays a week in Tangier.  The Muhammadans' comes on
Friday, the Jews' on Saturday, and that of the Christian Consuls on
Sunday.  The Jews are the most radical.  The Moor goes to his mosque
about noon on his Sabbath, as on any other day, removes his shoes at the
door, performs his ablutions, makes his salaams, pressing his forehead to
the pavement time and again, says his prayers, and goes back to his work.

But the Jew shuts up shop; will not touch copper or bronze money at all;
soils his fingers with nothing meaner than silver and gold; attends the
synagogue devoutly; will not cook or have anything to do with fire; and
religiously refrains from embarking in any enterprise.

The Moor who has made a pilgrimage to Mecca is entitled to high
distinction.  Men call him Hadji, and he is thenceforward a great
personage.  Hundreds of Moors come to Tangier every year and embark for
Mecca.  They go part of the way in English steamers, and the ten or
twelve dollars they pay for passage is about all the trip costs.  They
take with them a quantity of food, and when the commissary department
fails they "skirmish," as Jack terms it in his sinful, slangy way.  From
the time they leave till they get home again, they never wash, either on
land or sea.  They are usually gone from five to seven months, and as
they do not change their clothes during all that time, they are totally
unfit for the drawing room when they get back.

Many of them have to rake and scrape a long time to gather together the
ten dollars their steamer passage costs, and when one of them gets back
he is a bankrupt forever after.  Few Moors can ever build up their
fortunes again in one short lifetime after so reckless an outlay.  In
order to confine the dignity of Hadji to gentlemen of patrician blood and
possessions, the Emperor decreed that no man should make the pilgrimage
save bloated aristocrats who were worth a hundred dollars in specie.  But
behold how iniquity can circumvent the law!  For a consideration, the
Jewish money-changer lends the pilgrim one hundred dollars long enough
for him to swear himself through, and then receives it back before the
ship sails out of the harbor!

Spain is the only nation the Moors fear.  The reason is that Spain sends
her heaviest ships of war and her loudest guns to astonish these Muslims,
while America and other nations send only a little contemptible tub of a
gunboat occasionally.  The Moors, like other savages, learn by what they
see, not what they hear or read.  We have great fleets in the
Mediterranean, but they seldom touch at African ports.  The Moors have a
small opinion of England, France, and America, and put their
representatives to a deal of red-tape circumlocution before they grant
them their common rights, let alone a favor.  But the moment the Spanish
minister makes a demand, it is acceded to at once, whether it be just or
not.

Spain chastised the Moors five or six years ago, about a disputed piece
of property opposite Gibraltar, and captured the city of Tetouan.  She
compromised on an augmentation of her territory, twenty million dollars'
indemnity in money, and peace.  And then she gave up the city.  But she
never gave it up until the Spanish soldiers had eaten up all the cats.
They would not compromise as long as the cats held out.  Spaniards are
very fond of cats.  On the contrary, the Moors reverence cats as
something sacred.  So the Spaniards touched them on a tender point that
time.  Their unfeline conduct in eating up all the Tetouan cats aroused a
hatred toward them in the breasts of the Moors, to which even the driving
them out of Spain was tame and passionless.  Moors and Spaniards are foes
forever now.  France had a minister here once who embittered the nation
against him in the most innocent way.  He killed a couple of battalions
of cats (Tangier is full of them) and made a parlor carpet out of their
hides.  He made his carpet in circles--first a circle of old gray
tomcats, with their tails all pointing toward the center; then a circle
of yellow cats; next a circle of black cats and a circle of white ones;
then a circle of all sorts of cats; and, finally, a centerpiece of
assorted kittens.  It was very beautiful, but the Moors curse his memory
to this day.

When we went to call on our American Consul General today I noticed that
all possible games for parlor amusement seemed to be represented on his
center tables.  I thought that hinted at lonesomeness.  The idea was
correct.  His is the only American family in Tangier.  There are many
foreign consuls in this place, but much visiting is not indulged in.
Tangier is clear out of the world, and what is the use of visiting when
people have nothing on earth to talk about?  There is none.  So each
consul's family stays at home chiefly and amuses itself as best it can.
Tangier is full of interest for one day, but after that it is a weary
prison.  The Consul General has been here five years, and has got enough
of it to do him for a century, and is going home shortly.  His family
seize upon their letters and papers when the mail arrives, read them over
and over again for two days or three, talk them over and over again for
two or three more till they wear them out, and after that for days
together they eat and drink and sleep, and ride out over the same old
road, and see the same old tiresome things that even decades of centuries
have scarcely changed, and say never a single word!  They have literally
nothing whatever to talk about.  The arrival of an American man-of-war is
a godsend to them.  "O Solitude, where are the charms which sages have
seen in thy face?"  It is the completest exile that I can conceive of.
I would seriously recommend to the government of the United States that
when a man commits a crime so heinous that the law provides no adequate
punishment for it, they make him Consul General to Tangier.

I am glad to have seen Tangier--the second-oldest town in the world.  But
I am ready to bid it good-bye, I believe.

We shall go hence to Gibraltar this evening or in the morning, and
doubtless the Quaker City will sail from that port within the next
forty-eight hours.


CHAPTER X.

We passed the Fourth of July on board the Quaker City, in mid-ocean.  It
was in all respects a characteristic Mediterranean day--faultlessly
beautiful.  A cloudless sky; a refreshing summer wind; a radiant sunshine
that glinted cheerily from dancing wavelets instead of crested mountains
of water; a sea beneath us that was so wonderfully blue, so richly,
brilliantly blue, that it overcame the dullest sensibilities with the
spell of its fascination.

They even have fine sunsets on the Mediterranean--a thing that is
certainly rare in most quarters of the globe.  The evening we sailed away
from Gibraltar, that hard-featured rock was swimming in a creamy mist so
rich, so soft, so enchantingly vague and dreamy, that even the Oracle,
that serene, that inspired, that overpowering humbug, scorned the dinner
gong and tarried to worship!

He said: "Well, that's gorgis, ain't it!  They don't have none of them
things in our parts, do they?  I consider that them effects is on account
of the superior refragability, as you may say, of the sun's diramic
combination with the lymphatic forces of the perihelion of Jubiter.  What
should you think?"

"Oh, go to bed!" Dan said that, and went away.

"Oh, yes, it's all very well to say go to bed when a man makes an
argument which another man can't answer.  Dan don't never stand any
chance in an argument with me.  And he knows it, too.  What should you
say, Jack?"

"Now, Doctor, don't you come bothering around me with that dictionary
bosh.  I don't do you any harm, do I?  Then you let me alone."

"He's gone, too.  Well, them fellows have all tackled the old Oracle, as
they say, but the old man's most too many for 'em.  Maybe the Poet Lariat
ain't satisfied with them deductions?"

The poet replied with a barbarous rhyme and went below.

"'Pears that he can't qualify, neither.  Well, I didn't expect nothing
out of him.  I never see one of them poets yet that knowed anything.
He'll go down now and grind out about four reams of the awfullest slush
about that old rock and give it to a consul, or a pilot, or a nigger, or
anybody he comes across first which he can impose on.  Pity but
somebody'd take that poor old lunatic and dig all that poetry rubbage out
of him.  Why can't a man put his intellect onto things that's some value?
Gibbons, and Hippocratus, and Sarcophagus, and all them old ancient
philosophers was down on poets--"

"Doctor," I said, "you are going to invent authorities now and I'll leave
you, too.  I always enjoy your conversation, notwithstanding the
luxuriance of your syllables, when the philosophy you offer rests on your
own responsibility; but when you begin to soar--when you begin to support
it with the evidence of authorities who are the creations of your own
fancy--I lose confidence."

That was the way to flatter the doctor.  He considered it a sort of
acknowledgment on my part of a fear to argue with him.  He was always
persecuting the passengers with abstruse propositions framed in language
that no man could understand, and they endured the exquisite torture a
minute or two and then abandoned the field.  A triumph like this, over
half a dozen antagonists was sufficient for one day; from that time
forward he would patrol the decks beaming blandly upon all comers, and so
tranquilly, blissfully happy!

But I digress.  The thunder of our two brave cannon announced the Fourth
of July, at daylight, to all who were awake.  But many of us got our
information at a later hour, from the almanac.  All the flags were sent
aloft except half a dozen that were needed to decorate portions of the
ship below, and in a short time the vessel assumed a holiday appearance.
During the morning, meetings were held and all manner of committees set
to work on the celebration ceremonies.  In the afternoon the ship's
company assembled aft, on deck, under the awnings; the flute, the
asthmatic melodeon, and the consumptive clarinet crippled "The
Star-Spangled Banner," the choir chased it to cover, and George came in
with a peculiarly lacerating screech on the final note and slaughtered
it. Nobody mourned.

We carried out the corpse on three cheers (that joke was not intentional
and I do not endorse it), and then the President, throned behind a cable
locker with a national flag spread over it, announced the "Reader," who
rose up and read that same old Declaration of Independence which we have
all listened to so often without paying any attention to what it said;
and after that the President piped the Orator of the Day to quarters and
he made that same old speech about our national greatness which we so
religiously believe and so fervently applaud.  Now came the choir into
court again, with the complaining instruments, and assaulted "Hail
Columbia"; and when victory hung wavering in the scale, George returned
with his dreadful wild-goose stop turned on and the choir won, of course.
A minister pronounced the benediction, and the patriotic little gathering
disbanded.  The Fourth of July was safe, as far as the Mediterranean was
concerned.

At dinner in the evening, a well-written original poem was recited with
spirit by one of the ship's captains, and thirteen regular toasts were
washed down with several baskets of champagne.  The speeches were bad
--execrable almost without exception.  In fact, without any exception but
one.  Captain Duncan made a good speech; he made the only good speech of
the evening.  He said:

"LADIES AND GENTLEMEN:--May we all live to a green old age and be
prosperous and happy.  Steward, bring up another basket of champagne."

It was regarded as a very able effort.

The festivities, so to speak, closed with another of those miraculous
balls on the promenade deck.  We were not used to dancing on an even
keel, though, and it was only a questionable success.  But take it all
together, it was a bright, cheerful, pleasant Fourth.

Toward nightfall the next evening, we steamed into the great artificial
harbor of this noble city of Marseilles, and saw the dying sunlight gild
its clustering spires and ramparts, and flood its leagues of environing
verdure with a mellow radiance that touched with an added charm the white
villas that flecked the landscape far and near.  [Copyright secured
according to law.]

There were no stages out, and we could not get on the pier from the ship.
It was annoying.  We were full of enthusiasm--we wanted to see France!
Just at nightfall our party of three contracted with a waterman for the
privilege of using his boat as a bridge--its stern was at our companion
ladder and its bow touched the pier.  We got in and the fellow backed out
into the harbor.  I told him in French that all we wanted was to walk
over his thwarts and step ashore, and asked him what he went away out
there for.  He said he could not understand me.  I repeated.  Still he
could not understand.  He appeared to be very ignorant of French.  The
doctor tried him, but he could not understand the doctor.  I asked this
boatman to explain his conduct, which he did; and then I couldn't
understand him.  Dan said:

"Oh, go to the pier, you old fool--that's where we want to go!"

We reasoned calmly with Dan that it was useless to speak to this
foreigner in English--that he had better let us conduct this business in
the French language and not let the stranger see how uncultivated he was.

"Well, go on, go on," he said, "don't mind me.  I don't wish to
interfere.  Only, if you go on telling him in your kind of French, he
never will find out where we want to go to.  That is what I think about
it."

We rebuked him severely for this remark and said we never knew an
ignorant person yet but was prejudiced.  The Frenchman spoke again, and
the doctor said:

"There now, Dan, he says he is going to allez to the douain.  Means he is
going to the hotel.  Oh, certainly--we don't know the French language."

This was a crusher, as Jack would say.  It silenced further criticism
from the disaffected member.  We coasted past the sharp bows of a navy of
great steamships and stopped at last at a government building on a stone
pier.  It was easy to remember then that the douain was the customhouse
and not the hotel.  We did not mention it, however.  With winning French
politeness the officers merely opened and closed our satchels, declined
to examine our passports, and sent us on our way.  We stopped at the
first cafe we came to and entered.  An old woman seated us at a table and
waited for orders.  The doctor said:

"Avez-vous du vin?"

The dame looked perplexed.  The doctor said again, with elaborate
distinctness of articulation:

"Avez-vous du--vin!"

The dame looked more perplexed than before.  I said:

"Doctor, there is a flaw in your pronunciation somewhere.  Let me try
her.  Madame, avez-vous du vin?--It isn't any use, Doctor--take the
witness."

"Madame, avez-vous du vin--du fromage--pain--pickled pigs' feet--beurre
--des oeufs--du boeuf--horseradish, sauerkraut, hog and hominy--anything,
anything in the world that can stay a Christian stomach!"

She said:

"Bless you, why didn't you speak English before?  I don't know anything
about your plagued French!"

The humiliating taunts of the disaffected member spoiled the supper, and
we dispatched it in angry silence and got away as soon as we could.  Here
we were in beautiful France--in a vast stone house of quaint
architecture--surrounded by all manner of curiously worded French signs
--stared at by strangely habited, bearded French people--everything
gradually and surely forcing upon us the coveted consciousness that at
last, and beyond all question, we were in beautiful France and absorbing
its nature to the forgetfulness of everything else, and coming to feel
the happy romance of the thing in all its enchanting delightfulness--and
to think of this skinny veteran intruding with her vile English, at such
a moment, to blow the fair vision to the winds!  It was exasperating.

We set out to find the centre of the city, inquiring the direction every
now and then.  We never did succeed in making anybody understand just
exactly what we wanted, and neither did we ever succeed in comprehending
just exactly what they said in reply, but then they always pointed--they
always did that--and we bowed politely and said, "Merci, monsieur," and
so it was a blighting triumph over the disaffected member anyway.  He was
restive under these victories and often asked:

"What did that pirate say?"

"Why, he told us which way to go to find the Grand Casino."

"Yes, but what did he say?"

"Oh, it don't matter what he said--we understood him.  These are educated
people--not like that absurd boatman."

"Well, I wish they were educated enough to tell a man a direction that
goes some where--for we've been going around in a circle for an hour.
I've passed this same old drugstore seven times."

We said it was a low, disreputable falsehood (but we knew it was not).
It was plain that it would not do to pass that drugstore again, though
--we might go on asking directions, but we must cease from following
finger-pointings if we hoped to check the suspicions of the disaffected
member.

A long walk through smooth, asphaltum-paved streets bordered by blocks of
vast new mercantile houses of cream-colored stone every house and every
block precisely like all the other houses and all the other blocks for a
mile, and all brilliantly lighted--brought us at last to the principal
thoroughfare.  On every hand were bright colors, flashing constellations
of gas burners, gaily dressed men and women thronging the sidewalks
--hurry, life, activity, cheerfulness, conversation, and laughter
everywhere!  We found the Grand Hotel du Louvre et de la Paix, and wrote
down who we were, where we were born, what our occupations were, the
place we came from last, whether we were married or single, how we liked
it, how old we were, where we were bound for and when we expected to get
there, and a great deal of information of similar importance--all for the
benefit of the landlord and the secret police.  We hired a guide and
began the business of sightseeing immediately.  That first night on
French soil was a stirring one.  I cannot think of half the places we
went to or what we particularly saw; we had no disposition to examine
carefully into anything at all--we only wanted to glance and go--to move,
keep moving!  The spirit of the country was upon us.  We sat down,
finally, at a late hour, in the great Casino, and called for unstinted
champagne.  It is so easy to be bloated aristocrats where it costs
nothing of consequence!  There were about five hundred people in that
dazzling place, I suppose, though the walls being papered entirely with
mirrors, so to speak, one could not really tell but that there were a
hundred thousand.  Young, daintily dressed exquisites and young,
stylishly dressed women, and also old gentlemen and old ladies, sat in
couples and groups about innumerable marble-topped tables and ate fancy
suppers, drank wine, and kept up a chattering din of conversation that
was dazing to the senses.  There was a stage at the far end and a large
orchestra; and every now and then actors and actresses in preposterous
comic dresses came out and sang the most extravagantly funny songs, to
judge by their absurd actions; but that audience merely suspended its
chatter, stared cynically, and never once smiled, never once applauded!
I had always thought that Frenchmen were ready to laugh at any thing.


CHAPTER XI.

We are getting foreignized rapidly and with facility.  We are getting
reconciled to halls and bedchambers with unhomelike stone floors and no
carpets--floors that ring to the tread of one's heels with a sharpness
that is death to sentimental musing.  We are getting used to tidy,
noiseless waiters, who glide hither and thither, and hover about your
back and your elbows like butterflies, quick to comprehend orders, quick
to fill them; thankful for a gratuity without regard to the amount; and
always polite--never otherwise than polite.  That is the strangest
curiosity yet--a really polite hotel waiter who isn't an idiot.  We are
getting used to driving right into the central court of the hotel, in the
midst of a fragrant circle of vines and flowers, and in the midst also of
parties of gentlemen sitting quietly reading the paper and smoking.  We
are getting used to ice frozen by artificial process in ordinary bottles
--the only kind of ice they have here.  We are getting used to all these
things, but we are not getting used to carrying our own soap.  We are
sufficiently civilized to carry our own combs and toothbrushes, but this
thing of having to ring for soap every time we wash is new to us and not
pleasant at all.  We think of it just after we get our heads and faces
thoroughly wet or just when we think we have been in the bathtub long
enough, and then, of course, an annoying delay follows.  These
Marseillaises make Marseillaise hymns and Marseilles vests and Marseilles
soap for all the world, but they never sing their hymns or wear their
vests or wash with their soap themselves.

We have learned to go through the lingering routine of the table d'hote
with patience, with serenity, with satisfaction.  We take soup, then wait
a few minutes for the fish; a few minutes more and the plates are
changed, and the roast beef comes; another change and we take peas;
change again and take lentils; change and take snail patties (I prefer
grasshoppers); change and take roast chicken and salad; then strawberry
pie and ice cream; then green figs, pears, oranges, green almonds, etc.;
finally coffee.  Wine with every course, of course, being in France.
With such a cargo on board, digestion is a slow process, and we must sit
long in the cool chambers and smoke--and read French newspapers, which
have a strange fashion of telling a perfectly straight story till you get
to the "nub" of it, and then a word drops in that no man can translate,
and that story is ruined.  An embankment fell on some Frenchmen
yesterday, and the papers are full of it today--but whether those
sufferers were killed, or crippled, or bruised, or only scared is more
than I can possibly make out, and yet I would just give anything to know.

We were troubled a little at dinner today by the conduct of an American,
who talked very loudly and coarsely and laughed boisterously where all
others were so quiet and well behaved.  He ordered wine with a royal
flourish and said:

"I never dine without wine, sir" (which was a pitiful falsehood), and
looked around upon the company to bask in the admiration he expected to
find in their faces.  All these airs in a land where they would as soon
expect to leave the soup out of the bill of fare as the wine!--in a land
where wine is nearly as common among all ranks as water!  This fellow
said: "I am a free-born sovereign, sir, an American, sir, and I want
everybody to know it!"  He did not mention that he was a lineal
descendant of Balaam's ass, but everybody knew that without his telling
it.

We have driven in the Prado--that superb avenue bordered with patrician
mansions and noble shade trees--and have visited the chateau Boarely and
its curious museum.  They showed us a miniature cemetery there--a copy of
the first graveyard that was ever in Marseilles, no doubt.  The delicate
little skeletons were lying in broken vaults and had their household gods
and kitchen utensils with them.  The original of this cemetery was dug up
in the principal street of the city a few years ago.  It had remained
there, only twelve feet underground, for a matter of twenty-five hundred
years or thereabouts.  Romulus was here before he built Rome, and thought
something of founding a city on this spot, but gave up the idea.  He may
have been personally acquainted with some of these Phoenicians whose
skeletons we have been examining.

In the great Zoological Gardens we found specimens of all the animals the
world produces, I think, including a dromedary, a monkey ornamented with
tufts of brilliant blue and carmine hair--a very gorgeous monkey he was
--a hippopotamus from the Nile, and a sort of tall, long-legged bird with a
beak like a powder horn and close-fitting wings like the tails of a dress
coat.  This fellow stood up with his eyes shut and his shoulders stooped
forward a little, and looked as if he had his hands under his coat
tails. Such tranquil stupidity, such supernatural gravity, such
self-righteousness, and such ineffable self-complacency as were in the
countenance and attitude of that gray-bodied, dark-winged, bald-headed,
and preposterously uncomely bird!  He was so ungainly, so pimply about
the head, so scaly about the legs, yet so serene, so unspeakably
satisfied!  He was the most comical-looking creature that can be
imagined.  It was good to hear Dan and the doctor laugh--such natural and
such enjoyable laughter had not been heard among our excursionists since
our ship sailed away from America.  This bird was a godsend to us, and I
should be an ingrate if I forgot to make honorable mention of him in
these pages.  Ours was a pleasure excursion; therefore we stayed with
that bird an hour and made the most of him.  We stirred him up
occasionally, but he only unclosed an eye and slowly closed it again,
abating no jot of his stately piety of demeanor or his tremendous
seriousness.  He only seemed to say, "Defile not Heaven's anointed with
unsanctified hands."  We did not know his name, and so we called him "The
Pilgrim."  Dan said:

"All he wants now is a Plymouth Collection."

The boon companion of the colossal elephant was a common cat!  This cat
had a fashion of climbing up the elephant's hind legs and roosting on his
back.  She would sit up there, with her paws curved under her breast, and
sleep in the sun half the afternoon.  It used to annoy the elephant at
first, and he would reach up and take her down, but she would go aft and
climb up again.  She persisted until she finally conquered the elephant's
prejudices, and now they are inseparable friends.  The cat plays about
her comrade's forefeet or his trunk often, until dogs approach, and then
she goes aloft out of danger.  The elephant has annihilated several dogs
lately that pressed his companion too closely.

We hired a sailboat and a guide and made an excursion to one of the small
islands in the harbor to visit the Castle d'If.  This ancient fortress
has a melancholy history.  It has been used as a prison for political
offenders for two or three hundred years, and its dungeon walls are
scarred with the rudely carved names of many and many a captive who
fretted his life away here and left no record of himself but these sad
epitaphs wrought with his own hands.  How thick the names were!  And
their long-departed owners seemed to throng the gloomy cells and
corridors with their phantom shapes.  We loitered through dungeon after
dungeon, away down into the living rock below the level of the sea, it
seemed.  Names everywhere!--some plebeian, some noble, some even
princely.  Plebeian, prince, and noble had one solicitude in common--they
would not be forgotten!  They could suffer solitude, inactivity, and the
horrors of a silence that no sound ever disturbed, but they could not
bear the thought of being utterly forgotten by the world.  Hence the
carved names.  In one cell, where a little light penetrated, a man had
lived twenty-seven years without seeing the face of a human being--lived
in filth and wretchedness, with no companionship but his own thoughts,
and they were sorrowful enough and hopeless enough, no doubt.  Whatever
his jailers considered that he needed was conveyed to his cell by night
through a wicket.

This man carved the walls of his prison house from floor to roof with all
manner of figures of men and animals grouped in intricate designs.  He
had toiled there year after year, at his self-appointed task, while
infants grew to boyhood--to vigorous youth--idled through school and
college--acquired a profession--claimed man's mature estate--married and
looked back to infancy as to a thing of some vague, ancient time, almost.
But who shall tell how many ages it seemed to this prisoner?  With the
one, time flew sometimes; with the other, never--it crawled always.  To
the one, nights spent in dancing had seemed made of minutes instead of
hours; to the other, those selfsame nights had been like all other nights
of dungeon life and seemed made of slow, dragging weeks instead of hours
and minutes.

One prisoner of fifteen years had scratched verses upon his walls, and
brief prose sentences--brief, but full of pathos.  These spoke not of
himself and his hard estate, but only of the shrine where his spirit fled
the prison to worship--of home and the idols that were templed there.
He never lived to see them.

The walls of these dungeons are as thick as some bed-chambers at home are
wide--fifteen feet.  We saw the damp, dismal cells in which two of Dumas'
heroes passed their confinement--heroes of "Monte Cristo."  It was here
that the brave Abbe wrote a book with his own blood, with a pen made of a
piece of iron hoop, and by the light of a lamp made out of shreds of
cloth soaked in grease obtained from his food; and then dug through the
thick wall with some trifling instrument which he wrought himself out of
a stray piece of iron or table cutlery and freed Dantes from his chains.
It was a pity that so many weeks of dreary labor should have come to
naught at last.

They showed us the noisome cell where the celebrated "Iron Mask"--that
ill-starred brother of a hardhearted king of France--was confined for a
season before he was sent to hide the strange mystery of his life from
the curious in the dungeons of Ste. Marguerite.  The place had a far
greater interest for us than it could have had if we had known beyond all
question who the Iron Mask was, and what his history had been, and why
this most unusual punishment had been meted out to him.  Mystery!  That
was the charm.  That speechless tongue, those prisoned features, that
heart so freighted with unspoken troubles, and that breast so oppressed
with its piteous secret had been here.  These dank walls had known the
man whose dolorous story is a sealed book forever!  There was fascination
in the spot.


CHAPTER XII.

We have come five hundred miles by rail through the heart of France.
What a bewitching land it is!  What a garden!  Surely the leagues of
bright green lawns are swept and brushed and watered every day and their
grasses trimmed by the barber.  Surely the hedges are shaped and measured
and their symmetry preserved by the most architectural of gardeners.
Surely the long straight rows of stately poplars that divide the
beautiful landscape like the squares of a checker-board are set with line
and plummet, and their uniform height determined with a spirit level.
Surely the straight, smooth, pure white turnpikes are jack-planed and
sandpapered every day.  How else are these marvels of symmetry,
cleanliness, and order attained?  It is wonderful.  There are no
unsightly stone walls and never a fence of any kind.  There is no dirt,
no decay, no rubbish anywhere--nothing that even hints at untidiness
--nothing that ever suggests neglect.  All is orderly and beautiful--every
thing is charming to the eye.

We had such glimpses of the Rhone gliding along between its grassy banks;
of cosy cottages buried in flowers and shrubbery; of quaint old red-tiled
villages with mossy medieval cathedrals looming out of their midst; of
wooded hills with ivy-grown towers and turrets of feudal castles
projecting above the foliage; such glimpses of Paradise, it seemed to us,
such visions of fabled fairyland!

We knew then what the poet meant when he sang of:  "--thy cornfields
green, and sunny vines,  O pleasant land of France!"

And it is a pleasant land.  No word describes it so felicitously as that
one.  They say there is no word for "home" in the French language.  Well,
considering that they have the article itself in such an attractive
aspect, they ought to manage to get along without the word.  Let us not
waste too much pity on "homeless" France.  I have observed that Frenchmen
abroad seldom wholly give up the idea of going back to France some time
or other.  I am not surprised at it now.

We are not infatuated with these French railway cars, though.  We took
first-class passage, not because we wished to attract attention by doing
a thing which is uncommon in Europe but because we could make our journey
quicker by so doing.  It is hard to make railroading pleasant in any
country.  It is too tedious.  Stagecoaching is infinitely more
delightful.  Once I crossed the plains and deserts and mountains of the
West in a stagecoach, from the Missouri line to California, and since
then all my pleasure trips must be measured to that rare holiday frolic.
Two thousand miles of ceaseless rush and rattle and clatter, by night and
by day, and never a weary moment, never a lapse of interest!  The first
seven hundred miles a level continent, its grassy carpet greener and
softer and smoother than any sea and figured with designs fitted to its
magnitude--the shadows of the clouds.  Here were no scenes but summer
scenes, and no disposition inspired by them but to lie at full length on
the mail sacks in the grateful breeze and dreamily smoke the pipe of
peace--what other, where all was repose and contentment?  In cool
mornings, before the sun was fairly up, it was worth a lifetime of city
toiling and moiling to perch in the foretop with the driver and see the
six mustangs scamper under the sharp snapping of the whip that never
touched them; to scan the blue distances of a world that knew no lords
but us; to cleave the wind with uncovered head and feel the sluggish
pulses rousing to the spirit of a speed that pretended to the resistless
rush of a typhoon!  Then thirteen hundred miles of desert solitudes; of
limitless panoramas of bewildering perspective; of mimic cities, of
pinnacled cathedrals, of massive fortresses, counterfeited in the eternal
rocks and splendid with the crimson and gold of the setting sun; of dizzy
altitudes among fog-wreathed peaks and never-melting snows, where
thunders and lightnings and tempests warred magnificently at our feet and
the storm clouds above swung their shredded banners in our very faces!
But I forgot.  I am in elegant France now, and not scurrying through the
great South Pass and the Wind River Mountains, among antelopes and
buffaloes and painted Indians on the warpath.  It is not meet that I
should make too disparaging comparisons between humdrum travel on a
railway and that royal summer flight across a continent in a stagecoach.
I meant in the beginning to say that railway journeying is tedious and
tiresome, and so it is--though at the time I was thinking particularly of
a dismal fifty-hour pilgrimage between New York and St. Louis.  Of course
our trip through France was not really tedious because all its scenes and
experiences were new and strange; but as Dan says, it had its
"discrepancies."

The cars are built in compartments that hold eight persons each.  Each
compartment is partially subdivided, and so there are two tolerably
distinct parties of four in it.  Four face the other four.  The seats and
backs are thickly padded and cushioned and are very comfortable; you can
smoke if you wish; there are no bothersome peddlers; you are saved the
infliction of a multitude of disagreeable fellow passengers.  So far, so
well.  But then the conductor locks you in when the train starts; there
is no water to drink in the car; there is no heating apparatus for night
travel; if a drunken rowdy should get in, you could not remove a matter
of twenty seats from him or enter another car; but above all, if you are
worn out and must sleep, you must sit up and do it in naps, with cramped
legs and in a torturing misery that leaves you withered and lifeless the
next day--for behold they have not that culmination of all charity and
human kindness, a sleeping car, in all France.  I prefer the American
system.  It has not so many grievous "discrepancies."

In France, all is clockwork, all is order.  They make no mistakes.  Every
third man wears a uniform, and whether he be a marshal of the empire or a
brakeman, he is ready and perfectly willing to answer all your questions
with tireless politeness, ready to tell you which car to take, yea, and
ready to go and put you into it to make sure that you shall not go
astray.  You cannot pass into the waiting room of the depot till you have
secured your ticket, and you cannot pass from its only exit till the
train is at its threshold to receive you.  Once on board, the train will
not start till your ticket has been examined--till every passenger's
ticket has been inspected.  This is chiefly for your own good.  If by any
possibility you have managed to take the wrong train, you will be handed
over to a polite official who will take you whither you belong and bestow
you with many an affable bow.  Your ticket will be inspected every now
and then along the route, and when it is time to change cars you will
know it.  You are in the hands of officials who zealously study your
welfare and your interest, instead of turning their talents to the
invention of new methods of discommoding and snubbing you, as is very
often the main employment of that exceedingly self-satisfied monarch, the
railroad conductor of America.

But the happiest regulation in French railway government is--thirty
minutes to dinner!  No five-minute boltings of flabby rolls, muddy
coffee, questionable eggs, gutta-percha beef, and pies whose conception
and execution are a dark and bloody mystery to all save the cook that
created them!  No, we sat calmly down--it was in old Dijon, which is so
easy to spell and so impossible to pronounce except when you civilize it
and call it Demijohn--and poured out rich Burgundian wines and munched
calmly through a long table d'hote bill of fare, snail patties, delicious
fruits and all, then paid the trifle it cost and stepped happily aboard
the train again, without once cursing the railroad company.  A rare
experience and one to be treasured forever.

They say they do not have accidents on these French roads, and I think it
must be true.  If I remember rightly, we passed high above wagon roads or
through tunnels under them, but never crossed them on their own level.
About every quarter of a mile, it seemed to me, a man came out and held
up a club till the train went by, to signify that everything was safe
ahead.  Switches were changed a mile in advance by pulling a wire rope
that passed along the ground by the rail, from station to station.
Signals for the day and signals for the night gave constant and timely
notice of the position of switches.

No, they have no railroad accidents to speak of in France.  But why?
Because when one occurs, somebody has to hang for it!  Not hang, maybe,
but be punished at least with such vigor of emphasis as to make
negligence a thing to be shuddered at by railroad officials for many a
day thereafter.  "No blame attached to the officers"--that lying and
disaster-breeding verdict so common to our softhearted juries is seldom
rendered in France.  If the trouble occurred in the conductor's
department, that officer must suffer if his subordinate cannot be proven
guilty; if in the engineer's department and the case be similar, the
engineer must answer.

The Old Travelers--those delightful parrots who have "been here before"
and know more about the country than Louis Napoleon knows now or ever
will know--tell us these things, and we believe them because they are
pleasant things to believe and because they are plausible and savor of
the rigid subjection to law and order which we behold about us
everywhere.

But we love the Old Travelers.  We love to hear them prate and drivel and
lie.  We can tell them the moment we see them.  They always throw out a
few feelers; they never cast themselves adrift till they have sounded
every individual and know that he has not traveled.  Then they open their
throttle valves, and how they do brag, and sneer, and swell, and soar,
and blaspheme the sacred name of Truth!  Their central idea, their grand
aim, is to subjugate you, keep you down, make you feel insignificant and
humble in the blaze of their cosmopolitan glory!  They will not let you
know anything.  They sneer at your most inoffensive suggestions; they
laugh unfeelingly at your treasured dreams of foreign lands; they brand
the statements of your traveled aunts and uncles as the stupidest
absurdities; they deride your most trusted authors and demolish the fair
images they have set up for your willing worship with the pitiless
ferocity of the fanatic iconoclast!  But still I love the Old Travelers.
I love them for their witless platitudes, for their supernatural ability
to bore, for their delightful asinine vanity, for their luxuriant
fertility of imagination, for their startling, their brilliant, their
overwhelming mendacity!

By Lyons and the Saone (where we saw the lady of Lyons and thought little
of her comeliness), by Villa Franca, Tonnere, venerable Sens, Melun,
Fontainebleau, and scores of other beautiful cities, we swept, always
noting the absence of hog-wallows, broken fences, cow lots, unpainted
houses, and mud, and always noting, as well, the presence of cleanliness,
grace, taste in adorning and beautifying, even to the disposition of a
tree or the turning of a hedge, the marvel of roads in perfect repair,
void of ruts and guiltless of even an inequality of surface--we bowled
along, hour after hour, that brilliant summer day, and as nightfall
approached we entered a wilderness of odorous flowers and shrubbery, sped
through it, and then, excited, delighted, and half persuaded that we were
only the sport of a beautiful dream, lo, we stood in magnificent Paris!

What excellent order they kept about that vast depot!  There was no
frantic crowding and jostling, no shouting and swearing, and no
swaggering intrusion of services by rowdy hackmen.  These latter gentry
stood outside--stood quietly by their long line of vehicles and said
never a word.  A kind of hackman general seemed to have the whole matter
of transportation in his hands.  He politely received the passengers and
ushered them to the kind of conveyance they wanted, and told the driver
where to deliver them.  There was no "talking back," no dissatisfaction
about overcharging, no grumbling about anything.  In a little while we
were speeding through the streets of Paris and delightfully recognizing
certain names and places with which books had long ago made us familiar.
It was like meeting an old friend when we read Rue de Rivoli on the
street corner; we knew the genuine vast palace of the Louvre as well as
we knew its picture; when we passed by the Column of July we needed no
one to tell us what it was or to remind us that on its site once stood
the grim Bastille, that grave of human hopes and happiness, that dismal
prison house within whose dungeons so many young faces put on the
wrinkles of age, so many proud spirits grew humble, so many brave hearts
broke.

We secured rooms at the hotel, or rather, we had three beds put into one
room, so that we might be together, and then we went out to a restaurant,
just after lamplighting, and ate a comfortable, satisfactory, lingering
dinner.  It was a pleasure to eat where everything was so tidy, the food
so well cooked, the waiters so polite, and the coming and departing
company so moustached, so frisky, so affable, so fearfully and
wonderfully Frenchy!  All the surroundings were gay and enlivening.  Two
hundred people sat at little tables on the sidewalk, sipping wine and
coffee; the streets were thronged with light vehicles and with joyous
pleasure-seekers; there was music in the air, life and action all about
us, and a conflagration of gaslight everywhere!

After dinner we felt like seeing such Parisian specialties as we might
see without distressing exertion, and so we sauntered through the
brilliant streets and looked at the dainty trifles in variety stores and
jewelry shops.  Occasionally, merely for the pleasure of being cruel, we
put unoffending Frenchmen on the rack with questions framed in the
incomprehensible jargon of their native language, and while they writhed
we impaled them, we peppered them, we scarified them, with their own vile
verbs and participles.

We noticed that in the jewelry stores they had some of the articles
marked "gold" and some labeled "imitation."  We wondered at this
extravagance of honesty and inquired into the matter.  We were informed
that inasmuch as most people are not able to tell false gold from the
genuine article, the government compels jewelers to have their gold work
assayed and stamped officially according to its fineness and their
imitation work duly labeled with the sign of its falsity.  They told us
the jewelers would not dare to violate this law, and that whatever a
stranger bought in one of their stores might be depended upon as being
strictly what it was represented to be.  Verily, a wonderful land is
France!

Then we hunted for a barber-shop.  From earliest infancy it had been
a cherished ambition of mine to be shaved some day in a palatial
barber-shop in Paris.  I wished to recline at full length in a cushioned
invalid chair, with pictures about me and sumptuous furniture; with
frescoed walls and gilded arches above me and vistas of Corinthian
columns stretching far before me; with perfumes of Araby to intoxicate
my senses and the slumbrous drone of distant noises to soothe me to
sleep.  At the end of an hour I would wake up regretfully and find my
face as smooth and as soft as an infant's.  Departing, I would lift my
hands above that barber's head and say, "Heaven bless you, my son!"

So we searched high and low, for a matter of two hours, but never a
barber-shop could we see.  We saw only wig-making establishments, with
shocks of dead and repulsive hair bound upon the heads of painted waxen
brigands who stared out from glass boxes upon the passer-by with their
stony eyes and scared him with the ghostly white of their countenances.
We shunned these signs for a time, but finally we concluded that the
wig-makers must of necessity be the barbers as well, since we could find
no single legitimate representative of the fraternity.  We entered and
asked, and found that it was even so.

I said I wanted to be shaved.  The barber inquired where my room was.  I
said never mind where my room was, I wanted to be shaved--there, on the
spot.  The doctor said he would be shaved also.  Then there was an
excitement among those two barbers!  There was a wild consultation, and
afterwards a hurrying to and fro and a feverish gathering up of razors
from obscure places and a ransacking for soap.  Next they took us into a
little mean, shabby back room; they got two ordinary sitting-room chairs
and placed us in them with our coats on.  My old, old dream of bliss
vanished into thin air!

I sat bolt upright, silent, sad, and solemn.  One of the wig-making
villains lathered my face for ten terrible minutes and finished by
plastering a mass of suds into my mouth.  I expelled the nasty stuff with
a strong English expletive and said, "Foreigner, beware!"  Then this
outlaw strapped his razor on his boot, hovered over me ominously for six
fearful seconds, and then swooped down upon me like the genius of
destruction.  The first rake of his razor loosened the very hide from my
face and lifted me out of the chair.  I stormed and raved, and the other
boys enjoyed it.  Their beards are not strong and thick.  Let us draw the
curtain over this harrowing scene.

Suffice it that I submitted and went through with the cruel infliction of
a shave by a French barber; tears of exquisite agony coursed down my
cheeks now and then, but I survived.  Then the incipient assassin held a
basin of water under my chin and slopped its contents over my face, and
into my bosom, and down the back of my neck, with a mean pretense of
washing away the soap and blood.  He dried my features with a towel and
was going to comb my hair, but I asked to be excused.  I said, with
withering irony, that it was sufficient to be skinned--I declined to be
scalped.

I went away from there with my handkerchief about my face, and never,
never, never desired to dream of palatial Parisian barber-shops anymore.
The truth is, as I believe I have since found out, that they have no
barber shops worthy of the name in Paris--and no barbers, either, for
that matter.  The impostor who does duty as a barber brings his pans and
napkins and implements of torture to your residence and deliberately
skins you in your private apartments.  Ah, I have suffered, suffered,
suffered, here in Paris, but never mind--the time is coming when I shall
have a dark and bloody revenge.  Someday a Parisian barber will come to
my room to skin me, and from that day forth that barber will never be
heard of more.

At eleven o'clock we alighted upon a sign which manifestly referred to
billiards.  Joy!  We had played billiards in the Azores with balls that
were not round and on an ancient table that was very little smoother than
a brick pavement--one of those wretched old things with dead cushions,
and with patches in the faded cloth and invisible obstructions that made
the balls describe the most astonishing and unsuspected angles and
perform feats in the way of unlooked-for and almost impossible
"scratches" that were perfectly bewildering.  We had played at Gibraltar
with balls the size of a walnut, on a table like a public square--and in
both instances we achieved far more aggravation than amusement.  We
expected to fare better here, but we were mistaken.  The cushions were a
good deal higher than the balls, and as the balls had a fashion of always
stopping under the cushions, we accomplished very little in the way of
caroms.  The cushions were hard and unelastic, and the cues were so
crooked that in making a shot you had to allow for the curve or you would
infallibly put the "English" on the wrong side of the hall.  Dan was to
mark while the doctor and I played.  At the end of an hour neither of us
had made a count, and so Dan was tired of keeping tally with nothing to
tally, and we were heated and angry and disgusted.  We paid the heavy
bill--about six cents--and said we would call around sometime when we had
a week to spend, and finish the game.

We adjourned to one of those pretty cafes and took supper and tested the
wines of the country, as we had been instructed to do, and found them
harmless and unexciting.  They might have been exciting, however, if we
had chosen to drink a sufficiency of them.

To close our first day in Paris cheerfully and pleasantly, we now sought
our grand room in the Grand Hotel du Louvre and climbed into our
sumptuous bed to read and smoke--but alas!

          It was pitiful,
          In a whole city-full,
          Gas we had none.

No gas to read by--nothing but dismal candles.  It was a shame.  We tried
to map out excursions for the morrow; we puzzled over French "guides to
Paris"; we talked disjointedly in a vain endeavor to make head or tail of
the wild chaos of the day's sights and experiences; we subsided to
indolent smoking; we gaped and yawned and stretched--then feebly wondered
if we were really and truly in renowned Paris, and drifted drowsily away
into that vast mysterious void which men call sleep.


CHAPTER XIII.

The next morning we were up and dressed at ten o'clock.  We went to the
'commissionaire' of the hotel--I don't know what a 'commissionaire' is,
but that is the man we went to--and told him we wanted a guide.  He said
the national Exposition had drawn such multitudes of Englishmen and
Americans to Paris that it would be next to impossible to find a good
guide unemployed.  He said he usually kept a dozen or two on hand, but he
only had three now.  He called them.  One looked so like a very pirate
that we let him go at once.  The next one spoke with a simpering
precision of pronunciation that was irritating and said:

"If ze zhentlemans will to me make ze grande honneur to me rattain in
hees serveece, I shall show to him every sing zat is magnifique to look
upon in ze beautiful Parree.  I speaky ze Angleesh pairfaitemaw."

He would have done well to have stopped there, because he had that much
by heart and said it right off without making a mistake.  But his
self-complacency seduced him into attempting a flight into regions of
unexplored English, and the reckless experiment was his ruin.  Within ten
seconds he was so tangled up in a maze of mutilated verbs and torn and
bleeding forms of speech that no human ingenuity could ever have gotten
him out of it with credit.  It was plain enough that he could not
"speaky" the English quite as "pairfaitemaw" as he had pretended he
could.

The third man captured us.  He was plainly dressed, but he had a
noticeable air of neatness about him.  He wore a high silk hat which was
a little old, but had been carefully brushed.  He wore second-hand kid
gloves, in good repair, and carried a small rattan cane with a curved
handle--a female leg--of ivory.  He stepped as gently and as daintily as
a cat crossing a muddy street; and oh, he was urbanity; he was quiet,
unobtrusive self-possession; he was deference itself!  He spoke softly
and guardedly; and when he was about to make a statement on his sole
responsibility or offer a suggestion, he weighed it by drachms and
scruples first, with the crook of his little stick placed meditatively to
his teeth.  His opening speech was perfect.  It was perfect in
construction, in phraseology, in grammar, in emphasis, in pronunciation
--everything.  He spoke little and guardedly after that.  We were charmed.
We were more than charmed--we were overjoyed.  We hired him at once.  We
never even asked him his price.  This man--our lackey, our servant, our
unquestioning slave though he was--was still a gentleman--we could see
that--while of the other two one was coarse and awkward and the other was
a born pirate.  We asked our man Friday's name.  He drew from his
pocketbook a snowy little card and passed it to us with a profound bow:

                             A. BILLFINGER,
                    Guide to Paris, France, Germany,
                            Spain, &c., &c.
                       Grande Hotel du Louvre.

"Billfinger!  Oh, carry me home to die!"

That was an "aside" from Dan.  The atrocious name grated harshly on my
ear, too.  The most of us can learn to forgive, and even to like, a
countenance that strikes us unpleasantly at first, but few of us, I
fancy, become reconciled to a jarring name so easily.  I was almost sorry
we had hired this man, his name was so unbearable.  However, no matter.
We were impatient to start.  Billfinger stepped to the door to call a
carriage, and then the doctor said:

"Well, the guide goes with the barbershop, with the billiard-table, with
the gasless room, and may be with many another pretty romance of Paris.
I expected to have a guide named Henri de Montmorency, or Armand de la
Chartreuse, or something that would sound grand in letters to the
villagers at home, but to think of a Frenchman by the name of Billfinger!
Oh!  This is absurd, you know.  This will never do.  We can't say
Billfinger; it is nauseating.  Name him over again; what had we better
call him?  Alexis du Caulaincourt?"

"Alphonse Henri Gustave de Hauteville," I suggested.

"Call him Ferguson," said Dan.

That was practical, unromantic good sense.  Without debate, we expunged
Billfinger as Billfinger, and called him Ferguson.

The carriage--an open barouche--was ready.  Ferguson mounted beside the
driver, and we whirled away to breakfast.  As was proper, Mr. Ferguson
stood by to transmit our orders and answer questions.  By and by, he
mentioned casually--the artful adventurer--that he would go and get his
breakfast as soon as we had finished ours.  He knew we could not get
along without him and that we would not want to loiter about and wait for
him.  We asked him to sit down and eat with us.  He begged, with many a
bow, to be excused.  It was not proper, he said; he would sit at another
table.  We ordered him peremptorily to sit down with us.

Here endeth the first lesson.  It was a mistake.

As long as we had that fellow after that, he was always hungry; he was
always thirsty.  He came early; he stayed late; he could not pass a
restaurant; he looked with a lecherous eye upon every wine shop.
Suggestions to stop, excuses to eat and to drink, were forever on his
lips.  We tried all we could to fill him so full that he would have no
room to spare for a fortnight, but it was a failure.  He did not hold
enough to smother the cravings of his superhuman appetite.

He had another "discrepancy" about him.  He was always wanting us to buy
things.  On the shallowest pretenses he would inveigle us into shirt
stores, boot stores, tailor shops, glove shops--anywhere under the broad
sweep of the heavens that there seemed a chance of our buying anything.
Anyone could have guessed that the shopkeepers paid him a percentage on
the sales, but in our blessed innocence we didn't until this feature of
his conduct grew unbearably prominent.  One day Dan happened to mention
that he thought of buying three or four silk dress patterns for presents.
Ferguson's hungry eye was upon him in an instant.  In the course of
twenty minutes the carriage stopped.

"What's this?"

"Zis is ze finest silk magazin in Paris--ze most celebrate."

"What did you come here for?  We told you to take us to the palace of the
Louvre."

"I suppose ze gentleman say he wish to buy some silk."

"You are not required to 'suppose' things for the party, Ferguson.  We do
not wish to tax your energies too much.  We will bear some of the burden
and heat of the day ourselves.  We will endeavor to do such 'supposing'
as is really necessary to be done.  Drive on."  So spake the doctor.

Within fifteen minutes the carriage halted again, and before another silk
store.  The doctor said:

"Ah, the palace of the Louvre--beautiful, beautiful edifice!  Does the
Emperor Napoleon live here now, Ferguson?"

"Ah, Doctor!  You do jest; zis is not ze palace; we come there directly.
But since we pass right by zis store, where is such beautiful silk--"

"Ah!  I see, I see.  I meant to have told you that we did not wish to
purchase any silks to-day, but in my absent-mindedness I forgot it.  I
also meant to tell you we wished to go directly to the Louvre, but I
forgot that also.  However, we will go there now.  Pardon my seeming
carelessness, Ferguson.  Drive on."

Within the half hour we stopped again--in front of another silk store.
We were angry; but the doctor was always serene, always smooth-voiced.
He said:

"At last!  How imposing the Louvre is, and yet how small!  How
exquisitely fashioned!  How charmingly situated!--Venerable, venerable
pile--"

"Pairdon, Doctor, zis is not ze Louvre--it is--"

"What is it?"

"I have ze idea--it come to me in a moment--zat ze silk in zis magazin--"

"Ferguson, how heedless I am.  I fully intended to tell you that we did
not wish to buy any silks to-day, and I also intended to tell you that we
yearned to go immediately to the palace of the Louvre, but enjoying the
happiness of seeing you devour four breakfasts this morning has so filled
me with pleasurable emotions that I neglect the commonest interests of
the time.  However, we will proceed now to the Louvre, Ferguson."

"But, doctor," (excitedly,) "it will take not a minute--not but one small
minute!  Ze gentleman need not to buy if he not wish to--but only look at
ze silk--look at ze beautiful fabric.  [Then pleadingly.] Sair--just only
one leetle moment!"

Dan said, "Confound the idiot!  I don't want to see any silks today, and
I won't look at them.  Drive on."

And the doctor: "We need no silks now, Ferguson.  Our hearts yearn for
the Louvre.  Let us journey on--let us journey on."

"But doctor!  It is only one moment--one leetle moment.  And ze time will
be save--entirely save!  Because zere is nothing to see now--it is too
late.  It want ten minute to four and ze Louvre close at four--only one
leetle moment, Doctor!"

The treacherous miscreant!  After four breakfasts and a gallon of
champagne, to serve us such a scurvy trick.  We got no sight of the
countless treasures of art in the Louvre galleries that day, and our only
poor little satisfaction was in the reflection that Ferguson sold not a
solitary silk dress pattern.

I am writing this chapter partly for the satisfaction of abusing that
accomplished knave Billfinger, and partly to show whosoever shall read
this how Americans fare at the hands of the Paris guides and what sort of
people Paris guides are.  It need not be supposed that we were a stupider
or an easier prey than our countrymen generally are, for we were not.
The guides deceive and defraud every American who goes to Paris for the
first time and sees its sights alone or in company with others as little
experienced as himself.  I shall visit Paris again someday, and then let
the guides beware!  I shall go in my war paint--I shall carry my tomahawk
along.

I think we have lost but little time in Paris.  We have gone to bed every
night tired out.  Of course we visited the renowned International
Exposition.  All the world did that.  We went there on our third day in
Paris--and we stayed there nearly two hours.  That was our first and last
visit.  To tell the truth, we saw at a glance that one would have to
spend weeks--yea, even months--in that monstrous establishment to get an
intelligible idea of it.  It was a wonderful show, but the moving masses
of people of all nations we saw there were a still more wonderful show.
I discovered that if I were to stay there a month, I should still find
myself looking at the people instead of the inanimate objects on
exhibition.  I got a little interested in some curious old tapestries of
the thirteenth century, but a party of Arabs came by, and their dusky
faces and quaint costumes called my attention away at once.  I watched a
silver swan, which had a living grace about his movements and a living
intelligence in his eyes--watched him swimming about as comfortably and
as unconcernedly as if he had been born in a morass instead of a
jeweler's shop--watched him seize a silver fish from under the water and
hold up his head and go through all the customary and elaborate motions
of swallowing it--but the moment it disappeared down his throat some
tattooed South Sea Islanders approached and I yielded to their
attractions.

Presently I found a revolving pistol several hundred years old which
looked strangely like a modern Colt, but just then I heard that the
Empress of the French was in another part of the building, and hastened
away to see what she might look like.  We heard martial music--we saw an
unusual number of soldiers walking hurriedly about--there was a general
movement among the people.  We inquired what it was all about and learned
that the Emperor of the French and the Sultan of Turkey were about to
review twenty-five thousand troops at the Arc de l'Etoile.  We
immediately departed.  I had a greater anxiety to see these men than I
could have had to see twenty expositions.

We drove away and took up a position in an open space opposite the
American minister's house.  A speculator bridged a couple of barrels with
a board and we hired standing places on it.  Presently there was a sound
of distant music; in another minute a pillar of dust came moving slowly
toward us; a moment more and then, with colors flying and a grand crash
of military music, a gallant array of cavalrymen emerged from the dust
and came down the street on a gentle trot.  After them came a long line
of artillery; then more cavalry, in splendid uniforms; and then their
imperial majesties Napoleon III and Abdul Aziz.  The vast concourse of
people swung their hats and shouted--the windows and housetops in the
wide vicinity burst into a snowstorm of waving handkerchiefs, and the
wavers of the same mingled their cheers with those of the masses below.
It was a stirring spectacle.

But the two central figures claimed all my attention.  Was ever such a
contrast set up before a multitude till then?  Napoleon in military
uniform--a long-bodied, short-legged man, fiercely moustached, old,
wrinkled, with eyes half closed, and such a deep, crafty, scheming
expression about them!--Napoleon, bowing ever so gently to the loud
plaudits, and watching everything and everybody with his cat eyes from
under his depressed hat brim, as if to discover any sign that those
cheers were not heartfelt and cordial.

Abdul Aziz, absolute lord of the Ottoman empire--clad in dark green
European clothes, almost without ornament or insignia of rank; a red
Turkish fez on his head; a short, stout, dark man, black-bearded,
black-eyed, stupid, unprepossessing--a man whose whole appearance
somehow suggested that if he only had a cleaver in his hand and a white
apron on, one would not be at all surprised to hear him say: "A mutton
roast today, or will you have a nice porterhouse steak?"

Napoleon III, the representative of the highest modern civilization,
progress, and refinement; Abdul-Aziz, the representative of a people by
nature and training filthy, brutish, ignorant, unprogressive,
superstitious--and a government whose Three Graces are Tyranny, Rapacity,
Blood.  Here in brilliant Paris, under this majestic Arch of Triumph, the
First Century greets the Nineteenth!

NAPOLEON III., Emperor of France!  Surrounded by shouting thousands, by
military pomp, by the splendors of his capital city, and companioned by
kings and princes--this is the man who was sneered at and reviled and
called Bastard--yet who was dreaming of a crown and an empire all the
while; who was driven into exile--but carried his dreams with him; who
associated with the common herd in America and ran foot races for a
wager--but still sat upon a throne in fancy; who braved every danger to
go to his dying mother--and grieved that she could not be spared to see
him cast aside his plebeian vestments for the purple of royalty; who kept
his faithful watch and walked his weary beat a common policeman of
London--but dreamed the while of a coming night when he should tread the
long-drawn corridors of the Tuileries; who made the miserable fiasco of
Strasbourg; saw his poor, shabby eagle, forgetful of its lesson, refuse
to perch upon his shoulder; delivered his carefully prepared, sententious
burst of eloquence upon unsympathetic ears; found himself a prisoner, the
butt of small wits, a mark for the pitiless ridicule of all the world
--yet went on dreaming of coronations and splendid pageants as before; who
lay a forgotten captive in the dungeons of Ham--and still schemed and
planned and pondered over future glory and future power; President of
France at last! a coup d'etat, and surrounded by applauding armies,
welcomed by the thunders of cannon, he mounts a throne and waves before
an astounded world the sceptre of a mighty empire!  Who talks of the
marvels of fiction?  Who speaks of the wonders of romance?  Who prates of
the tame achievements of Aladdin and the Magii of Arabia?

ABDUL-AZIZ, Sultan of Turkey, Lord of the Ottoman Empire!  Born to a
throne; weak, stupid, ignorant, almost, as his meanest slave; chief of a
vast royalty, yet the puppet of his Premier and the obedient child of a
tyrannical mother; a man who sits upon a throne--the beck of whose finger
moves navies and armies--who holds in his hands the power of life and
death over millions--yet who sleeps, sleeps, eats, eats, idles with his
eight hundred concubines, and when he is surfeited with eating and
sleeping and idling, and would rouse up and take the reins of government
and threaten to be a sultan, is charmed from his purpose by wary Fuad
Pacha with a pretty plan for a new palace or a new ship--charmed away
with a new toy, like any other restless child; a man who sees his people
robbed and oppressed by soulless tax-gatherers, but speaks no word to
save them; who believes in gnomes and genii and the wild fables of The
Arabian Nights, but has small regard for the mighty magicians of to-day,
and is nervous in the presence of their mysterious railroads and
steamboats and telegraphs; who would see undone in Egypt all that great
Mehemet Ali achieved, and would prefer rather to forget than emulate him;
a man who found his great empire a blot upon the earth--a degraded,
poverty-stricken, miserable, infamous agglomeration of ignorance, crime,
and brutality--and will idle away the allotted days of his trivial life
and then pass to the dust and the worms and leave it so!

Napoleon has augmented the commercial prosperity of France in ten years
to such a degree that figures can hardly compute it.  He has rebuilt
Paris and has partly rebuilt every city in the state.  He condemns a
whole street at a time, assesses the damages, pays them, and rebuilds
superbly.  Then speculators buy up the ground and sell, but the original
owner is given the first choice by the government at a stated price
before the speculator is permitted to purchase.  But above all things, he
has taken the sole control of the empire of France into his hands and
made it a tolerably free land--for people who will not attempt to go too
far in meddling with government affairs.  No country offers greater
security to life and property than France, and one has all the freedom he
wants, but no license--no license to interfere with anybody or make
anyone uncomfortable.

As for the Sultan, one could set a trap any where and catch a dozen abler
men in a night.

The bands struck up, and the brilliant adventurer, Napoleon III., the
genius of Energy, Persistence, Enterprise; and the feeble Abdul-Aziz, the
genius of Ignorance, Bigotry, and Indolence, prepared for the Forward
--March!

We saw the splendid review, we saw the white-moustached old Crimean
soldier, Canrobert, Marshal of France, we saw--well, we saw every thing,
and then we went home satisfied.


CHAPTER XIV.

We went to see the Cathedral of Notre Dame.  We had heard of it before.
It surprises me sometimes to think how much we do know and how
intelligent we are.  We recognized the brown old Gothic pile in a moment;
it was like the pictures.  We stood at a little distance and changed from
one point of observation to another and gazed long at its lofty square
towers and its rich front, clustered thick with stony, mutilated saints
who had been looking calmly down from their perches for ages.  The
Patriarch of Jerusalem stood under them in the old days of chivalry and
romance, and preached the third Crusade, more than six hundred years ago;
and since that day they have stood there and looked quietly down upon the
most thrilling scenes, the grandest pageants, the most extraordinary
spectacles that have grieved or delighted Paris.  These battered and
broken-nosed old fellows saw many and many a cavalcade of mail-clad
knights come marching home from Holy Land; they heard the bells above
them toll the signal for the St. Bartholomew's Massacre, and they saw the
slaughter that followed; later they saw the Reign of Terror, the carnage
of the Revolution, the overthrow of a king, the coronation of two
Napoleons, the christening of the young prince that lords it over a
regiment of servants in the Tuileries to-day--and they may possibly
continue to stand there until they see the Napoleon dynasty swept away
and the banners of a great republic floating above its ruins.  I wish
these old parties could speak.  They could tell a tale worth the
listening to.

They say that a pagan temple stood where Notre Dame now stands, in the
old Roman days, eighteen or twenty centuries ago--remains of it are still
preserved in Paris; and that a Christian church took its place about A.D.
300; another took the place of that in A.D. 500; and that the foundations
of the present cathedral were laid about A.D. 1100.  The ground ought to
be measurably sacred by this time, one would think.  One portion of this
noble old edifice is suggestive of the quaint fashions of ancient times.
It was built by Jean Sans-Peur, Duke of Burgundy, to set his conscience
at rest--he had assassinated the Duke of Orleans.  Alas!  Those good old
times are gone when a murderer could wipe the stain from his name and
soothe his troubles to sleep simply by getting out his bricks and mortar
and building an addition to a church.

The portals of the great western front are bisected by square pillars.
They took the central one away in 1852, on the occasion of thanksgivings
for the reinstitution of the presidential power--but precious soon they
had occasion to reconsider that motion and put it back again!  And they
did.

We loitered through the grand aisles for an hour or two, staring up at
the rich stained-glass windows embellished with blue and yellow and
crimson saints and martyrs, and trying to admire the numberless great
pictures in the chapels, and then we were admitted to the sacristy and
shown the magnificent robes which the Pope wore when he crowned Napoleon
I; a wagon-load of solid gold and silver utensils used in the great
public processions and ceremonies of the church; some nails of the true
cross, a fragment of the cross itself, a part of the crown of thorns.
We had already seen a large piece of the true cross in a church in the
Azores, but no nails.  They showed us likewise the bloody robe which that
archbishop of Paris wore who exposed his sacred person and braved the
wrath of the insurgents of 1848, to mount the barricades and hold aloft
the olive branch of peace in the hope of stopping the slaughter.  His
noble effort cost him his life.  He was shot dead.  They showed us a cast
of his face taken after death, the bullet that killed him, and the two
vertebrae in which it lodged.  These people have a somewhat singular
taste in the matter of relics.  Ferguson told us that the silver cross
which the good archbishop wore at his girdle was seized and thrown into
the Seine, where it lay embedded in the mud for fifteen years, and then
an angel appeared to a priest and told him where to dive for it; he did
dive for it and got it, and now it is there on exhibition at Notre Dame,
to be inspected by anybody who feels an interest in inanimate objects of
miraculous intervention.

Next we went to visit the Morgue, that horrible receptacle for the dead
who die mysteriously and leave the manner of their taking off a dismal
secret.  We stood before a grating and looked through into a room which
was hung all about with the clothing of dead men; coarse blouses,
water-soaked; the delicate garments of women and children; patrician
vestments, hacked and stabbed and stained with red; a hat that was
crushed and bloody.  On a slanting stone lay a drowned man, naked,
swollen, purple; clasping the fragment of a broken bush with a grip
which death had so petrified that human strength could not unloose it
--mute witness of the last despairing effort to save the life that was
doomed beyond all help. A stream of water trickled ceaselessly over the
hideous face.  We knew that the body and the clothing were there for
identification by friends, but still we wondered if anybody could love
that repulsive object or grieve for its loss.  We grew meditative and
wondered if, some forty years ago, when the mother of that ghastly thing
was dandling it upon her knee, and kissing it and petting it and
displaying it with satisfied pride to the passers-by, a prophetic vision
of this dread ending ever flitted through her brain.  I half feared that
the mother, or the wife or a brother of the dead man might come while we
stood there, but nothing of the kind occurred.  Men and women came, and
some looked eagerly in and pressed their faces against the bars; others
glanced carelessly at the body and turned away with a disappointed look
--people, I thought, who live upon strong excitements and who attend the
exhibitions of the Morgue regularly, just as other people go to see
theatrical spectacles every night.  When one of these looked in and
passed on, I could not help thinking--

"Now this don't afford you any satisfaction--a party with his head shot
off is what you need."

One night we went to the celebrated Jardin Mabille, but only staid a
little while.  We wanted to see some of this kind of Paris life, however,
and therefore the next night we went to a similar place of entertainment
in a great garden in the suburb of Asnieres.  We went to the railroad
depot, toward evening, and Ferguson got tickets for a second-class
carriage.  Such a perfect jam of people I have not often seen--but there
was no noise, no disorder, no rowdyism.  Some of the women and young
girls that entered the train we knew to be of the demi-monde, but others
we were not at all sure about.

The girls and women in our carriage behaved themselves modestly and
becomingly all the way out, except that they smoked.  When we arrived at
the garden in Asnieres, we paid a franc or two admission and entered a
place which had flower beds in it, and grass plots, and long, curving
rows of ornamental shrubbery, with here and there a secluded bower
convenient for eating ice cream in.  We moved along the sinuous gravel
walks, with the great concourse of girls and young men, and suddenly a
domed and filigreed white temple, starred over and over and over again
with brilliant gas jets, burst upon us like a fallen sun.  Nearby was a
large, handsome house with its ample front illuminated in the same way,
and above its roof floated the Star-Spangled Banner of America.

"Well!" I said.  "How is this?"  It nearly took my breath away.

Ferguson said an American--a New Yorker--kept the place, and was carrying
on quite a stirring opposition to the Jardin Mabille.

Crowds composed of both sexes and nearly all ages were frisking about the
garden or sitting in the open air in front of the flagstaff and the
temple, drinking wine and coffee or smoking.  The dancing had not begun
yet.  Ferguson said there was to be an exhibition.  The famous Blondin
was going to perform on a tightrope in another part of the garden.  We
went thither.  Here the light was dim, and the masses of people were
pretty closely packed together.  And now I made a mistake which any
donkey might make, but a sensible man never.  I committed an error which
I find myself repeating every day of my life.  Standing right before a
young lady, I said:

"Dan, just look at this girl, how beautiful she is!"

"I thank you more for the evident sincerity of the compliment, sir, than
for the extraordinary publicity you have given to it!"  This in good,
pure English.

We took a walk, but my spirits were very, very sadly dampened.  I did not
feel right comfortable for some time afterward.  Why will people be so
stupid as to suppose themselves the only foreigners among a crowd of ten
thousand persons?

But Blondin came out shortly.  He appeared on a stretched cable, far away
above the sea of tossing hats and handkerchiefs, and in the glare of the
hundreds of rockets that whizzed heavenward by him he looked like a wee
insect.  He balanced his pole and walked the length of his rope--two or
three hundred feet; he came back and got a man and carried him across; he
returned to the center and danced a jig; next he performed some gymnastic
and balancing feats too perilous to afford a pleasant spectacle; and he
finished by fastening to his person a thousand Roman candles, Catherine
wheels, serpents and rockets of all manner of brilliant colors, setting
them on fire all at once and walking and waltzing across his rope again
in a blinding blaze of glory that lit up the garden and the people's
faces like a great conflagration at midnight.

The dance had begun, and we adjourned to the temple.  Within it was a
drinking saloon, and all around it was a broad circular platform for the
dancers.  I backed up against the wall of the temple, and waited.  Twenty
sets formed, the music struck up, and then--I placed my hands before my
face for very shame.  But I looked through my fingers.  They were dancing
the renowned "Can-can."  A handsome girl in the set before me tripped
forward lightly to meet the opposite gentleman, tripped back again,
grasped her dresses vigorously on both sides with her hands, raised them
pretty high, danced an extraordinary jig that had more activity and
exposure about it than any jig I ever saw before, and then, drawing her
clothes still higher, she advanced gaily to the center and launched a
vicious kick full at her vis-a-vis that must infallibly have removed his
nose if he had been seven feet high.  It was a mercy he was only six.

That is the can-can.  The idea of it is to dance as wildly, as noisily,
as furiously as you can; expose yourself as much as possible if you are a
woman; and kick as high as you can, no matter which sex you belong to.
There is no word of exaggeration in this.  Any of the staid, respectable,
aged people who were there that night can testify to the truth of that
statement.  There were a good many such people present.  I suppose French
morality is not of that straight-laced description which is shocked at
trifles.

I moved aside and took a general view of the can-can.  Shouts, laughter,
furious music, a bewildering chaos of darting and intermingling forms,
stormy jerking and snatching of gay dresses, bobbing beads, flying arms,
lightning flashes of white-stockinged calves and dainty slippers in the
air, and then a grand final rush, riot, a terrific hubbub, and a wild
stampede!  Heavens!  Nothing like it has been seen on earth since
trembling Tam O'Shanter saw the devil and the witches at their orgies
that stormy night in "Alloway's auld haunted kirk."

We visited the Louvre, at a time when we had no silk purchases in view,
and looked at its miles of paintings by the old masters.  Some of them
were beautiful, but at the same time they carried such evidences about
them of the cringing spirit of those great men that we found small
pleasure in examining them.  Their nauseous adulation of princely patrons
was more prominent to me and chained my attention more surely than the
charms of color and expression which are claimed to be in the pictures.
Gratitude for kindnesses is well, but it seems to me that some of those
artists carried it so far that it ceased to be gratitude and became
worship.  If there is a plausible excuse for the worship of men, then by
all means let us forgive Rubens and his brethren.

But I will drop the subject, lest I say something about the old masters
that might as well be left unsaid.

Of course we drove in the Bois de Boulogne, that limitless park, with its
forests, its lakes, its cascades, and its broad avenues.  There were
thousands upon thousands of vehicles abroad, and the scene was full of
life and gaiety.  There were very common hacks, with father and mother
and all the children in them; conspicuous little open carriages with
celebrated ladies of questionable reputation in them; there were Dukes
and Duchesses abroad, with gorgeous footmen perched behind, and equally
gorgeous outriders perched on each of the six horses; there were blue and
silver, and green and gold, and pink and black, and all sorts and
descriptions of stunning and startling liveries out, and I almost yearned
to be a flunkey myself, for the sake of the fine clothes.

But presently the Emperor came along and he outshone them all.  He was
preceded by a bodyguard of gentlemen on horseback in showy uniforms, his
carriage-horses (there appeared to be somewhere in the remote
neighborhood of a thousand of them,) were bestridden by gallant-looking
fellows, also in stylish uniforms, and after the carriage followed
another detachment of bodyguards.  Everybody got out of the way;
everybody bowed to the Emperor and his friend the Sultan; and they went
by on a swinging trot and disappeared.

I will not describe the Bois de Boulogne.  I can not do it.  It is simply
a beautiful, cultivated, endless, wonderful wilderness.  It is an
enchanting place.  It is in Paris now, one may say, but a crumbling old
cross in one portion of it reminds one that it was not always so.  The
cross marks the spot where a celebrated troubadour was waylaid and
murdered in the fourteenth century.  It was in this park that that fellow
with an unpronounceable name made the attempt upon the Russian Czar's
life last spring with a pistol.  The bullet struck a tree.  Ferguson
showed us the place.  Now in America that interesting tree would be
chopped down or forgotten within the next five years, but it will be
treasured here.  The guides will point it out to visitors for the next
eight hundred years, and when it decays and falls down they will put up
another there and go on with the same old story just the same.


CHAPTER XV.

One of our pleasantest visits was to Pere la Chaise, the national
burying-ground of France, the honored resting-place of some of her
greatest and best children, the last home of scores of illustrious men
and women who were born to no titles, but achieved fame by their own
energy and their own genius.  It is a solemn city of winding streets and
of miniature marble temples and mansions of the dead gleaming white from
out a wilderness of foliage and fresh flowers.  Not every city is so well
peopled as this, or has so ample an area within its walls.  Few palaces
exist in any city that are so exquisite in design, so rich in art, so
costly in material, so graceful, so beautiful.

We had stood in the ancient church of St. Denis, where the marble
effigies of thirty generations of kings and queens lay stretched at
length upon the tombs, and the sensations invoked were startling and
novel; the curious armor, the obsolete costumes, the placid faces, the
hands placed palm to palm in eloquent supplication--it was a vision of
gray antiquity.  It seemed curious enough to be standing face to face, as
it were, with old Dagobert I., and Clovis and Charlemagne, those vague,
colossal heroes, those shadows, those myths of a thousand years ago!  I
touched their dust-covered faces with my finger, but Dagobert was deader
than the sixteen centuries that have passed over him, Clovis slept well
after his labor for Christ, and old Charlemagne went on dreaming of his
paladins, of bloody Roncesvalles, and gave no heed to me.

The great names of Pere la Chaise impress one, too, but differently.
There the suggestion brought constantly to his mind is, that this place
is sacred to a nobler royalty--the royalty of heart and brain.  Every
faculty of mind, every noble trait of human nature, every high occupation
which men engage in, seems represented by a famous name.  The effect is a
curious medley.  Davoust and Massena, who wrought in many a battle
tragedy, are here, and so also is Rachel, of equal renown in mimic
tragedy on the stage.  The Abbe Sicard sleeps here--the first great
teacher of the deaf and dumb--a man whose heart went out to every
unfortunate, and whose life was given to kindly offices in their service;
and not far off, in repose and peace at last, lies Marshal Ney, whose
stormy spirit knew no music like the bugle call to arms.  The man who
originated public gas-lighting, and that other benefactor who introduced
the cultivation of the potato and thus blessed millions of his starving
countrymen, lie with the Prince of Masserano, and with exiled queens and
princes of Further India.  Gay-Lussac the chemist, Laplace the
astronomer, Larrey the surgeon, de Suze the advocate, are here, and with
them are Talma, Bellini, Rubini; de Balzac, Beaumarchais, Beranger;
Moliere and Lafontaine, and scores of other men whose names and whose
worthy labors are as familiar in the remote by-places of civilization as
are the historic deeds of the kings and princes that sleep in the marble
vaults of St. Denis.

But among the thousands and thousands of tombs in Pere la Chaise, there
is one that no man, no woman, no youth of either sex, ever passes by
without stopping to examine.  Every visitor has a sort of indistinct idea
of the history of its dead and comprehends that homage is due there, but
not one in twenty thousand clearly remembers the story of that tomb and
its romantic occupants.  This is the grave of Abelard and Heloise--a
grave which has been more revered, more widely known, more written and
sung about and wept over, for seven hundred years, than any other in
Christendom save only that of the Saviour.  All visitors linger pensively
about it; all young people capture and carry away keepsakes and mementoes
of it; all Parisian youths and maidens who are disappointed in love come
there to bail out when they are full of tears; yea, many stricken lovers
make pilgrimages to this shrine from distant provinces to weep and wail
and "grit" their teeth over their heavy sorrows, and to purchase the
sympathies of the chastened spirits of that tomb with offerings of
immortelles and budding flowers.

Go when you will, you find somebody snuffling over that tomb.  Go when
you will, you find it furnished with those bouquets and immortelles.  Go
when you will, you find a gravel-train from Marseilles arriving to supply
the deficiencies caused by memento-cabbaging vandals whose affections
have miscarried.

Yet who really knows the story of Abelard and Heloise?  Precious few
people.  The names are perfectly familiar to every body, and that is
about all.  With infinite pains I have acquired a knowledge of that
history, and I propose to narrate it here, partly for the honest
information of the public and partly to show that public that they have
been wasting a good deal of marketable sentiment very unnecessarily.


                       STORY OF ABELARD AND HELOISE

Heloise was born seven hundred and sixty-six years ago.  She may have had
parents.  There is no telling.  She lived with her uncle Fulbert, a canon
of the cathedral of Paris.  I do not know what a canon of a cathedral is,
but that is what he was.  He was nothing more than a sort of a mountain
howitzer, likely, because they had no heavy artillery in those days.
Suffice it, then, that Heloise lived with her uncle the howitzer and was
happy.  She spent the most of her childhood in the convent of Argenteuil
--never heard of Argenteuil before, but suppose there was really such a
place.  She then returned to her uncle, the old gun, or son of a gun, as
the case may be, and he taught her to write and speak Latin, which was
the language of literature and polite society at that period.

Just at this time, Pierre Abelard, who had already made himself widely
famous as a rhetorician, came to found a school of rhetoric in Paris.
The originality of his principles, his eloquence, and his great physical
strength and beauty created a profound sensation.  He saw Heloise, and
was captivated by her blooming youth, her beauty, and her charming
disposition.  He wrote to her; she answered.  He wrote again; she
answered again.  He was now in love.  He longed to know her--to speak to
her face to face.

His school was near Fulbert's house.  He asked Fulbert to allow him to
call.  The good old swivel saw here a rare opportunity: his niece, whom
he so much loved, would absorb knowledge from this man, and it would not
cost him a cent.  Such was Fulbert--penurious.

Fulbert's first name is not mentioned by any author, which is
unfortunate.  However, George W. Fulbert will answer for him as well as
any other.  We will let him go at that.  He asked Abelard to teach her.

Abelard was glad enough of the opportunity.  He came often and staid
long.  A letter of his shows in its very first sentence that he came
under that friendly roof like a cold-hearted villain as he was, with the
deliberate intention of debauching a confiding, innocent girl.  This is
the letter:

          "I cannot cease to be astonished at the simplicity of Fulbert;
          I was as much surprised as if he had placed a lamb in the power
          of a hungry wolf.  Heloise and I, under pretext of study, gave
          ourselves up wholly to love, and the solitude that love seeks
          our studies procured for us.  Books were open before us, but we
          spoke oftener of love than philosophy, and kisses came more
          readily from our lips than words."

And so, exulting over an honorable confidence which to his degraded
instinct was a ludicrous "simplicity," this unmanly Abelard seduced the
niece of the man whose guest he was.  Paris found it out.  Fulbert was
told of it--told often--but refused to believe it.  He could not
comprehend how a man could be so depraved as to use the sacred protection
and security of hospitality as a means for the commission of such a crime
as that.  But when he heard the rowdies in the streets singing the
love-songs of Abelard to Heloise, the case was too plain--love-songs come
not properly within the teachings of rhetoric and philosophy.

He drove Abelard from his house.  Abelard returned secretly and carried
Heloise away to Palais, in Brittany, his native country.  Here, shortly
afterward, she bore a son, who, from his rare beauty, was surnamed
Astrolabe--William G.  The girl's flight enraged Fulbert, and he longed
for vengeance, but feared to strike lest retaliation visit Heloise--for
he still loved her tenderly.  At length Abelard offered to marry Heloise
--but on a shameful condition: that the marriage should be kept secret
from the world, to the end that (while her good name remained a wreck, as
before,) his priestly reputation might be kept untarnished.  It was like
that miscreant.  Fulbert saw his opportunity and consented.  He would see
the parties married, and then violate the confidence of the man who had
taught him that trick; he would divulge the secret and so remove somewhat
of the obloquy that attached to his niece's fame.  But the niece
suspected his scheme.  She refused the marriage at first; she said
Fulbert would betray the secret to save her, and besides, she did not
wish to drag down a lover who was so gifted, so honored by the world,
and who had such a splendid career before him.  It was noble,
self-sacrificing love, and characteristic of the pure-souled Heloise,
but it was not good sense.

But she was overruled, and the private marriage took place.  Now for
Fulbert!  The heart so wounded should be healed at last; the proud spirit
so tortured should find rest again; the humbled head should be lifted up
once more.  He proclaimed the marriage in the high places of the city and
rejoiced that dishonor had departed from his house.  But lo!  Abelard
denied the marriage!  Heloise denied it!  The people, knowing the former
circumstances, might have believed Fulbert had only Abelard denied it,
but when the person chiefly interested--the girl herself--denied it, they
laughed, despairing Fulbert to scorn.

The poor canon of the cathedral of Paris was spiked again.  The last hope
of repairing the wrong that had been done his house was gone.  What next?
Human nature suggested revenge.  He compassed it.  The historian says:

          "Ruffians, hired by Fulbert, fell upon Abelard by night, and
          inflicted upon him a terrible and nameless mutilation."

I am seeking the last resting place of those "ruffians."  When I find it
I shall shed some tears on it, and stack up some bouquets and
immortelles, and cart away from it some gravel whereby to remember that
howsoever blotted by crime their lives may have been, these ruffians did
one just deed, at any rate, albeit it was not warranted by the strict
letter of the law.

Heloise entered a convent and gave good-bye to the world and its
pleasures for all time.  For twelve years she never heard of Abelard
--never even heard his name mentioned.  She had become prioress of
Argenteuil and led a life of complete seclusion.  She happened one day to
see a letter written by him, in which he narrated his own history.  She
cried over it and wrote him.  He answered, addressing her as his "sister
in Christ."  They continued to correspond, she in the unweighed language
of unwavering affection, he in the chilly phraseology of the polished
rhetorician.  She poured out her heart in passionate, disjointed
sentences; he replied with finished essays, divided deliberately into
heads and sub-heads, premises and argument.  She showered upon him the
tenderest epithets that love could devise, he addressed her from the
North Pole of his frozen heart as the "Spouse of Christ!"  The abandoned
villain!

On account of her too easy government of her nuns, some disreputable
irregularities were discovered among them, and the Abbot of St. Denis
broke up her establishment.  Abelard was the official head of the
monastery of St. Gildas de Ruys, at that time, and when he heard of her
homeless condition a sentiment of pity was aroused in his breast (it is a
wonder the unfamiliar emotion did not blow his head off,) and he placed
her and her troop in the little oratory of the Paraclete, a religious
establishment which he had founded.  She had many privations and
sufferings to undergo at first, but her worth and her gentle disposition
won influential friends for her, and she built up a wealthy and
flourishing nunnery.  She became a great favorite with the heads of the
church, and also the people, though she seldom appeared in public.  She
rapidly advanced in esteem, in good report, and in usefulness, and
Abelard as rapidly lost ground.  The Pope so honored her that he made her
the head of her order.  Abelard, a man of splendid talents, and ranking
as the first debater of his time, became timid, irresolute, and
distrustful of his powers.  He only needed a great misfortune to topple
him from the high position he held in the world of intellectual
excellence, and it came.  Urged by kings and princes to meet the subtle
St. Bernard in debate and crush him, he stood up in the presence of a
royal and illustrious assemblage, and when his antagonist had finished he
looked about him and stammered a commencement; but his courage failed
him, the cunning of his tongue was gone: with his speech unspoken, he
trembled and sat down, a disgraced and vanquished champion.

He died a nobody, and was buried at Cluny, A.D., 1144.  They removed his
body to the Paraclete afterward, and when Heloise died, twenty years
later, they buried her with him, in accordance with her last wish.  He
died at the ripe age of 64, and she at 63.  After the bodies had remained
entombed three hundred years, they were removed once more.  They were
removed again in 1800, and finally, seventeen years afterward, they were
taken up and transferred to Pere la Chaise, where they will remain in
peace and quiet until it comes time for them to get up and move again.

History is silent concerning the last acts of the mountain howitzer.  Let
the world say what it will about him, I, at least, shall always respect
the memory and sorrow for the abused trust and the broken heart and the
troubled spirit of the old smooth-bore.  Rest and repose be his!

Such is the story of Abelard and Heloise.  Such is the history that
Lamartine has shed such cataracts of tears over.  But that man never
could come within the influence of a subject in the least pathetic
without overflowing his banks.  He ought to be dammed--or leveed, I
should more properly say.  Such is the history--not as it is usually
told, but as it is when stripped of the nauseous sentimentality that
would enshrine for our loving worship a dastardly seducer like Pierre
Abelard.  I have not a word to say against the misused, faithful girl,
and would not withhold from her grave a single one of those simple
tributes which blighted youths and maidens offer to her memory, but I am
sorry enough that I have not time and opportunity to write four or five
volumes of my opinion of her friend the founder of the Parachute, or the
Paraclete, or whatever it was.

The tons of sentiment I have wasted on that unprincipled humbug in my
ignorance!  I shall throttle down my emotions hereafter, about this sort
of people, until I have read them up and know whether they are entitled
to any tearful attentions or not.  I wish I had my immortelles back, now,
and that bunch of radishes.

In Paris we often saw in shop windows the sign "English Spoken Here,"
just as one sees in the windows at home the sign "Ici on parle
francaise."  We always invaded these places at once--and invariably
received the information, framed in faultless French, that the clerk who
did the English for the establishment had just gone to dinner and would
be back in an hour--would Monsieur buy something?  We wondered why those
parties happened to take their dinners at such erratic and extraordinary
hours, for we never called at a time when an exemplary Christian would be
in the least likely to be abroad on such an errand.  The truth was, it
was a base fraud--a snare to trap the unwary--chaff to catch fledglings
with.  They had no English-murdering clerk.  They trusted to the sign to
inveigle foreigners into their lairs, and trusted to their own
blandishments to keep them there till they bought something.

We ferreted out another French imposition--a frequent sign to this
effect: "ALL MANNER OF AMERICAN DRINKS ARTISTICALLY PREPARED HERE."  We
procured the services of a gentleman experienced in the nomenclature of
the American bar, and moved upon the works of one of these impostors.  A
bowing, aproned Frenchman skipped forward and said:

"Que voulez les messieurs?"  I do not know what "Que voulez les
messieurs?"  means, but such was his remark.

Our general said, "We will take a whiskey straight."

[A stare from the Frenchman.]

"Well, if you don't know what that is, give us a champagne cock-tail."

[A stare and a shrug.]

"Well, then, give us a sherry cobbler."

The Frenchman was checkmated.  This was all Greek to him.

"Give us a brandy smash!"

The Frenchman began to back away, suspicious of the ominous vigor of the
last order--began to back away, shrugging his shoulders and spreading his
hands apologetically.

The General followed him up and gained a complete victory.  The
uneducated foreigner could not even furnish a Santa Cruz Punch, an
Eye-Opener, a Stone-Fence, or an Earthquake.  It was plain that he was a
wicked impostor.

An acquaintance of mine said the other day that he was doubtless the only
American visitor to the Exposition who had had the high honor of being
escorted by the Emperor's bodyguard.  I said with unobtrusive frankness
that I was astonished that such a long-legged, lantern-jawed,
unprepossessing-looking specter as he should be singled out for a
distinction like that, and asked how it came about.  He said he had
attended a great military review in the Champ de Mars some time ago, and
while the multitude about him was growing thicker and thicker every
moment he observed an open space inside the railing.  He left his
carriage and went into it.  He was the only person there, and so he had
plenty of room, and the situation being central, he could see all the
preparations going on about the field.  By and by there was a sound of
music, and soon the Emperor of the French and the Emperor of Austria,
escorted by the famous Cent Gardes, entered the enclosure.  They seemed
not to observe him, but directly, in response to a sign from the
commander of the guard, a young lieutenant came toward him with a file of
his men following, halted, raised his hand, and gave the military salute,
and then said in a low voice that he was sorry to have to disturb a
stranger and a gentleman, but the place was sacred to royalty.  Then this
New Jersey phantom rose up and bowed and begged pardon, then with the
officer beside him, the file of men marching behind him, and with every
mark of respect, he was escorted to his carriage by the imperial Cent
Gardes!  The officer saluted again and fell back, the New Jersey sprite
bowed in return and had presence of mind enough to pretend that he had
simply called on a matter of private business with those emperors, and so
waved them an adieu and drove from the field!

Imagine a poor Frenchman ignorantly intruding upon a public rostrum
sacred to some six-penny dignitary in America.  The police would scare
him to death first with a storm of their elegant blasphemy, and then pull
him to pieces getting him away from there.  We are measurably superior to
the French in some things, but they are immeasurably our betters in
others.

Enough of Paris for the present.  We have done our whole duty by it.  We
have seen the Tuileries, the Napoleon Column, the Madeleine, that wonder
of wonders the tomb of Napoleon, all the great churches and museums,
libraries, imperial palaces, and sculpture and picture galleries, the
Pantheon, Jardin des Plantes, the opera, the circus, the legislative
body, the billiard rooms, the barbers, the grisettes--

Ah, the grisettes!  I had almost forgotten.  They are another romantic
fraud.  They were (if you let the books of travel tell it) always so
beautiful--so neat and trim, so graceful--so naive and trusting--so
gentle, so winning--so faithful to their shop duties, so irresistible
to buyers in their prattling importunity--so devoted to their
poverty-stricken students of the Latin Quarter--so lighthearted and
happy on their Sunday picnics in the suburbs--and oh, so charmingly,
so delightfully immoral!

Stuff!  For three or four days I was constantly saying:

"Quick, Ferguson!  Is that a grisette?"

And he always said, "No."

He comprehended at last that I wanted to see a grisette.  Then he showed
me dozens of them.  They were like nearly all the Frenchwomen I ever saw
--homely.  They had large hands, large feet, large mouths; they had pug
noses as a general thing, and moustaches that not even good breeding
could overlook; they combed their hair straight back without parting;
they were ill-shaped, they were not winning, they were not graceful; I
knew by their looks that they ate garlic and onions; and lastly and
finally, to my thinking it would be base flattery to call them immoral.

Aroint thee, wench!  I sorrow for the vagabond student of the Latin
Quarter now, even more than formerly I envied him.  Thus topples to earth
another idol of my infancy.

We have seen every thing, and tomorrow we go to Versailles.  We shall see
Paris only for a little while as we come back to take up our line of
march for the ship, and so I may as well bid the beautiful city a
regretful farewell.  We shall travel many thousands of miles after we
leave here and visit many great cities, but we shall find none so
enchanting as this.

Some of our party have gone to England, intending to take a roundabout
course and rejoin the vessel at Leghorn or Naples several weeks hence.
We came near going to Geneva, but have concluded to return to Marseilles
and go up through Italy from Genoa.

I will conclude this chapter with a remark that I am sincerely proud to
be able to make--and glad, as well, that my comrades cordially endorse
it, to wit: by far the handsomest women we have seen in France were born
and reared in America.

I feel now like a man who has redeemed a failing reputation and shed
luster upon a dimmed escutcheon, by a single just deed done at the
eleventh hour.

Let the curtain fall, to slow music.


CHAPTER XVI.

VERSAILLES!  It is wonderfully beautiful!  You gaze and stare and try to
understand that it is real, that it is on the earth, that it is not the
Garden of Eden--but your brain grows giddy, stupefied by the world of
beauty around you, and you half believe you are the dupe of an exquisite
dream.  The scene thrills one like military music!  A noble palace,
stretching its ornamented front, block upon block away, till it seemed
that it would never end; a grand promenade before it, whereon the armies
of an empire might parade; all about it rainbows of flowers, and colossal
statues that were almost numberless and yet seemed only scattered over
the ample space; broad flights of stone steps leading down from the
promenade to lower grounds of the park--stairways that whole regiments
might stand to arms upon and have room to spare; vast fountains whose
great bronze effigies discharged rivers of sparkling water into the air
and mingled a hundred curving jets together in forms of matchless beauty;
wide grass-carpeted avenues that branched hither and thither in every
direction and wandered to seemingly interminable distances, walled all
the way on either side with compact ranks of leafy trees whose branches
met above and formed arches as faultless and as symmetrical as ever were
carved in stone; and here and there were glimpses of sylvan lakes with
miniature ships glassed in their surfaces.  And every where--on the
palace steps, and the great promenade, around the fountains, among the
trees, and far under the arches of the endless avenues--hundreds and
hundreds of people in gay costumes walked or ran or danced, and gave to
the fairy picture the life and animation which was all of perfection it
could have lacked.

It was worth a pilgrimage to see.  Everything is on so gigantic a scale.
Nothing is small--nothing is cheap.  The statues are all large; the
palace is grand; the park covers a fair-sized county; the avenues are
interminable.  All the distances and all the dimensions about Versailles
are vast.  I used to think the pictures exaggerated these distances and
these dimensions beyond all reason, and that they made Versailles more
beautiful than it was possible for any place in the world to be.  I know
now that the pictures never came up to the subject in any respect, and
that no painter could represent Versailles on canvas as beautiful as it
is in reality.  I used to abuse Louis XIV for spending two hundred
millions of dollars in creating this marvelous park, when bread was so
scarce with some of his subjects; but I have forgiven him now.  He took a
tract of land sixty miles in circumference and set to work to make this
park and build this palace and a road to it from Paris.  He kept 36,000
men employed daily on it, and the labor was so unhealthy that they used
to die and be hauled off by cartloads every night.  The wife of a
nobleman of the time speaks of this as an "inconvenience," but naively
remarks that "it does not seem worthy of attention in the happy state of
tranquillity we now enjoy."

I always thought ill of people at home who trimmed their shrubbery into
pyramids and squares and spires and all manner of unnatural shapes, and
when I saw the same thing being practiced in this great park I began to
feel dissatisfied.  But I soon saw the idea of the thing and the wisdom
of it.  They seek the general effect.  We distort a dozen sickly trees
into unaccustomed shapes in a little yard no bigger than a dining room,
and then surely they look absurd enough.  But here they take two hundred
thousand tall forest trees and set them in a double row; allow no sign of
leaf or branch to grow on the trunk lower down than six feet above the
ground; from that point the boughs begin to project, and very gradually
they extend outward further and further till they meet overhead, and a
faultless tunnel of foliage is formed.  The arch is mathematically
precise.  The effect is then very fine.  They make trees take fifty
different shapes, and so these quaint effects are infinitely varied and
picturesque.  The trees in no two avenues are shaped alike, and
consequently the eye is not fatigued with anything in the nature of
monotonous uniformity.  I will drop this subject now, leaving it to
others to determine how these people manage to make endless ranks of
lofty forest trees grow to just a certain thickness of trunk (say a foot
and two-thirds); how they make them spring to precisely the same height
for miles; how they make them grow so close together; how they compel one
huge limb to spring from the same identical spot on each tree and form
the main sweep of the arch; and how all these things are kept exactly in
the same condition and in the same exquisite shapeliness and symmetry
month after month and year after year--for I have tried to reason out the
problem and have failed.

We walked through the great hall of sculpture and the one hundred and
fifty galleries of paintings in the palace of Versailles, and felt that
to be in such a place was useless unless one had a whole year at his
disposal.  These pictures are all battle scenes, and only one solitary
little canvas among them all treats of anything but great French
victories.  We wandered, also, through the Grand Trianon and the Petit
Trianon, those monuments of royal prodigality, and with histories so
mournful--filled, as it is, with souvenirs of Napoleon the First, and
three dead kings and as many queens.  In one sumptuous bed they had all
slept in succession, but no one occupies it now.  In a large dining room
stood the table at which Louis XIV and his mistress Madame Maintenon, and
after them Louis XV, and Pompadour, had sat at their meals naked and
unattended--for the table stood upon a trapdoor, which descended with it
to regions below when it was necessary to replenish its dishes.  In a
room of the Petit Trianon stood the furniture, just as poor Marie
Antoinette left it when the mob came and dragged her and the King to
Paris, never to return.  Near at hand, in the stables, were prodigious
carriages that showed no color but gold--carriages used by former kings
of France on state occasions, and never used now save when a kingly head
is to be crowned or an imperial infant christened.  And with them were
some curious sleighs, whose bodies were shaped like lions, swans, tigers,
etc.--vehicles that had once been handsome with pictured designs and
fine workmanship, but were dusty and decaying now.  They had their
history.  When Louis XIV had finished the Grand Trianon, he told
Maintenon he had created a Paradise for her, and asked if she could think
of anything now to wish for.  He said he wished the Trianon to be
perfection--nothing less.  She said she could think of but one thing--it
was summer, and it was balmy France--yet she would like well to sleigh
ride in the leafy avenues of Versailles!  The next morning found miles
and miles of grassy avenues spread thick with snowy salt and sugar, and a
procession of those quaint sleighs waiting to receive the chief concubine
of the gaiest and most unprincipled court that France has ever seen!

From sumptuous Versailles, with its palaces, its statues, its gardens,
and its fountains, we journeyed back to Paris and sought its antipodes
--the Faubourg St. Antoine.  Little, narrow streets; dirty children
blockading them; greasy, slovenly women capturing and spanking them;
filthy dens on first floors, with rag stores in them (the heaviest
business in the Faubourg is the chiffonier's); other filthy dens where
whole suits of second and third-hand clothing are sold at prices that
would ruin any proprietor who did not steal his stock; still other filthy
dens where they sold groceries--sold them by the half-pennyworth--five
dollars would buy the man out, goodwill and all.  Up these little crooked
streets they will murder a man for seven dollars and dump the body in the
Seine.  And up some other of these streets--most of them, I should say
--live lorettes.

All through this Faubourg St. Antoine, misery, poverty, vice, and crime
go hand in hand, and the evidences of it stare one in the face from every
side.  Here the people live who begin the revolutions.  Whenever there is
anything of that kind to be done, they are always ready.  They take as
much genuine pleasure in building a barricade as they do in cutting a
throat or shoving a friend into the Seine.  It is these savage-looking
ruffians who storm the splendid halls of the Tuileries occasionally, and
swarm into Versailles when a king is to be called to account.

But they will build no more barricades, they will break no more soldiers'
heads with paving-stones.  Louis Napoleon has taken care of all that.  He
is annihilating the crooked streets and building in their stead noble
boulevards as straight as an arrow--avenues which a cannon ball could
traverse from end to end without meeting an obstruction more irresistible
than the flesh and bones of men--boulevards whose stately edifices will
never afford refuges and plotting places for starving, discontented
revolution breeders.  Five of these great thoroughfares radiate from one
ample centre--a centre which is exceedingly well adapted to the
accommodation of heavy artillery.  The mobs used to riot there, but they
must seek another rallying-place in future.  And this ingenious Napoleon
paves the streets of his great cities with a smooth, compact composition
of asphaltum and sand.  No more barricades of flagstones--no more
assaulting his Majesty's troops with cobbles.  I cannot feel friendly
toward my quondam fellow-American, Napoleon III., especially at this
time,--[July, 1867.]--when in fancy I see his credulous victim,
Maximilian, lying stark and stiff in Mexico, and his maniac widow
watching eagerly from her French asylum for the form that will never
come--but I do admire his nerve, his calm self-reliance, his shrewd good
sense.


CHAPTER XVII.

We had a pleasant journey of it seaward again.  We found that for the
three past nights our ship had been in a state of war.  The first night
the sailors of a British ship, being happy with grog, came down on the
pier and challenged our sailors to a free fight.  They accepted with
alacrity, repaired to the pier, and gained--their share of a drawn
battle.  Several bruised and bloody members of both parties were carried
off by the police and imprisoned until the following morning.  The next
night the British boys came again to renew the fight, but our men had had
strict orders to remain on board and out of sight.  They did so, and the
besieging party grew noisy and more and more abusive as the fact became
apparent (to them) that our men were afraid to come out.  They went away
finally with a closing burst of ridicule and offensive epithets.  The
third night they came again and were more obstreperous than ever.  They
swaggered up and down the almost deserted pier, and hurled curses,
obscenity, and stinging sarcasms at our crew.  It was more than human
nature could bear.  The executive officer ordered our men ashore--with
instructions not to fight.  They charged the British and gained a
brilliant victory.  I probably would not have mentioned this war had it
ended differently.  But I travel to learn, and I still remember that they
picture no French defeats in the battle-galleries of Versailles.

It was like home to us to step on board the comfortable ship again and
smoke and lounge about her breezy decks.  And yet it was not altogether
like home, either, because so many members of the family were away.  We
missed some pleasant faces which we would rather have found at dinner,
and at night there were gaps in the euchre-parties which could not be
satisfactorily filled.  "Moult"  was in England, Jack in Switzerland,
Charley in Spain.  Blucher was gone, none could tell where.  But we were
at sea again, and we had the stars and the ocean to look at, and plenty
of room to meditate in.

In due time the shores of Italy were sighted, and as we stood gazing from
the decks, early in the bright summer morning, the stately city of Genoa
rose up out of the sea and flung back the sunlight from her hundred
palaces.

Here we rest for the present--or rather, here we have been trying to
rest, for some little time, but we run about too much to accomplish a
great deal in that line.

I would like to remain here.  I had rather not go any further.  There may
be prettier women in Europe, but I doubt it.  The population of Genoa is
120,000; two-thirds of these are women, I think, and at least two-thirds
of the women are beautiful.  They are as dressy and as tasteful and as
graceful as they could possibly be without being angels.  However, angels
are not very dressy, I believe.  At least the angels in pictures are not
--they wear nothing but wings.  But these Genoese women do look so
charming.  Most of the young demoiselles are robed in a cloud of white
from head to foot, though many trick themselves out more elaborately.
Nine-tenths of them wear nothing on their heads but a filmy sort of veil,
which falls down their backs like a white mist.  They are very fair, and
many of them have blue eyes, but black and dreamy dark brown ones are met
with oftenest.

The ladies and gentlemen of Genoa have a pleasant fashion of promenading
in a large park on the top of a hill in the center of the city, from six
till nine in the evening, and then eating ices in a neighboring garden an
hour or two longer.  We went to the park on Sunday evening.  Two thousand
persons were present, chiefly young ladies and gentlemen.  The gentlemen
were dressed in the very latest Paris fashions, and the robes of the
ladies glinted among the trees like so many snowflakes.  The multitude
moved round and round the park in a great procession.  The bands played,
and so did the fountains; the moon and the gas lamps lit up the scene,
and altogether it was a brilliant and an animated picture.  I scanned
every female face that passed, and it seemed to me that all were
handsome.  I never saw such a freshet of loveliness before.  I did not
see how a man of only ordinary decision of character could marry here,
because before he could get his mind made up he would fall in love with
somebody else.

Never smoke any Italian tobacco.  Never do it on any account.  It makes
me shudder to think what it must be made of.  You cannot throw an old
cigar "stub" down anywhere, but some vagabond will pounce upon it on the
instant.  I like to smoke a good deal, but it wounds my sensibilities to
see one of these stub-hunters watching me out of the corners of his
hungry eyes and calculating how long my cigar will be likely to last.
It reminded me too painfully of that San Francisco undertaker who used to
go to sick-beds with his watch in his hand and time the corpse.  One of
these stub-hunters followed us all over the park last night, and we never
had a smoke that was worth anything.  We were always moved to appease him
with the stub before the cigar was half gone, because he looked so
viciously anxious.  He regarded us as his own legitimate prey, by right
of discovery, I think, because he drove off several other professionals
who wanted to take stock in us.

Now, they surely must chew up those old stubs, and dry and sell them for
smoking-tobacco.  Therefore, give your custom to other than Italian
brands of the article.

"The Superb" and the "City of Palaces" are names which Genoa has held for
centuries.  She is full of palaces, certainly, and the palaces are
sumptuous inside, but they are very rusty without and make no pretensions
to architectural magnificence.  "Genoa the Superb" would be a felicitous
title if it referred to the women.

We have visited several of the palaces--immense thick-walled piles, with
great stone staircases, tesselated marble pavements on the floors,
(sometimes they make a mosaic work, of intricate designs, wrought in
pebbles or little fragments of marble laid in cement,) and grand salons
hung with pictures by Rubens, Guido, Titian, Paul Veronese, and so on,
and portraits of heads of the family, in plumed helmets and gallant coats
of mail, and patrician ladies in stunning costumes of centuries ago.
But, of course, the folks were all out in the country for the summer, and
might not have known enough to ask us to dinner if they had been at home,
and so all the grand empty salons, with their resounding pavements, their
grim pictures of dead ancestors, and tattered banners with the dust of
bygone centuries upon them, seemed to brood solemnly of death and the
grave, and our spirits ebbed away, and our cheerfulness passed from us.
We never went up to the eleventh story.  We always began to suspect
ghosts.  There was always an undertaker-looking servant along, too, who
handed us a program, pointed to the picture that began the list of the
salon he was in, and then stood stiff and stark and unsmiling in his
petrified livery till we were ready to move on to the next chamber,
whereupon he marched sadly ahead and took up another malignantly
respectful position as before.  I wasted so much time praying that the
roof would fall in on these dispiriting flunkies that I had but little
left to bestow upon palace and pictures.

And besides, as in Paris, we had a guide.  Perdition catch all the
guides.  This one said he was the most gifted linguist in Genoa, as far
as English was concerned, and that only two persons in the city beside
himself could talk the language at all.  He showed us the birthplace of
Christopher Columbus, and after we had reflected in silent awe before it
for fifteen minutes, he said it was not the birthplace of Columbus, but
of Columbus' grandmother!  When we demanded an explanation of his conduct
he only shrugged his shoulders and answered in barbarous Italian.  I
shall speak further of this guide in a future chapter.  All the
information we got out of him we shall be able to carry along with us, I
think.

I have not been to church so often in a long time as I have in the last
few weeks.  The people in these old lands seem to make churches their
specialty.  Especially does this seem to be the case with the citizens of
Genoa.  I think there is a church every three or four hundred yards all
over town.  The streets are sprinkled from end to end with shovel-hatted,
long-robed, well-fed priests, and the church bells by dozens are pealing
all the day long, nearly.  Every now and then one comes across a friar of
orders gray, with shaven head, long, coarse robe, rope girdle and beads,
and with feet cased in sandals or entirely bare.  These worthies suffer
in the flesh and do penance all their lives, I suppose, but they look
like consummate famine-breeders.  They are all fat and serene.

The old Cathedral of San Lorenzo is about as notable a building as we
have found in Genoa.  It is vast, and has colonnades of noble pillars,
and a great organ, and the customary pomp of gilded moldings, pictures,
frescoed ceilings, and so forth.  I cannot describe it, of course--it
would require a good many pages to do that.  But it is a curious place.
They said that half of it--from the front door halfway down to the altar
--was a Jewish synagogue before the Saviour was born, and that no
alteration had been made in it since that time.  We doubted the
statement, but did it reluctantly.  We would much rather have believed
it.  The place looked in too perfect repair to be so ancient.

The main point of interest about the cathedral is the little Chapel of
St. John the Baptist.  They only allow women to enter it on one day in
the year, on account of the animosity they still cherish against the sex
because of the murder of the Saint to gratify a caprice of Herodias.  In
this Chapel is a marble chest, in which, they told us, were the ashes of
St. John; and around it was wound a chain, which, they said, had confined
him when he was in prison.  We did not desire to disbelieve these
statements, and yet we could not feel certain that they were correct
--partly because we could have broken that chain, and so could St. John,
and partly because we had seen St. John's ashes before, in another
church.  We could not bring ourselves to think St. John had two sets of
ashes.

They also showed us a portrait of the Madonna which was painted by St.
Luke, and it did not look half as old and smoky as some of the pictures
by Rubens.  We could not help admiring the Apostle's modesty in never
once mentioning in his writings that he could paint.

But isn't this relic matter a little overdone?  We find a piece of the
true cross in every old church we go into, and some of the nails that
held it together.  I would not like to be positive, but I think we have
seen as much as a keg of these nails.  Then there is the crown of thorns;
they have part of one in Sainte Chapelle, in Paris, and part of one also
in Notre Dame.  And as for bones of St. Denis, I feel certain we have
seen enough of them to duplicate him if necessary.

I only meant to write about the churches, but I keep wandering from the
subject.  I could say that the Church of the Annunciation is a wilderness
of beautiful columns, of statues, gilded moldings, and pictures almost
countless, but that would give no one an entirely perfect idea of the
thing, and so where is the use?  One family built the whole edifice, and
have got money left.  There is where the mystery lies.  We had an idea at
first that only a mint could have survived the expense.

These people here live in the heaviest, highest, broadest, darkest,
solidest houses one can imagine.  Each one might "laugh a siege to
scorn."  A hundred feet front and a hundred high is about the style, and
you go up three flights of stairs before you begin to come upon signs of
occupancy.  Everything is stone, and stone of the heaviest--floors,
stairways, mantels, benches--everything.  The walls are four to five feet
thick.  The streets generally are four or five to eight feet wide and as
crooked as a corkscrew.  You go along one of these gloomy cracks, and
look up and behold the sky like a mere ribbon of light, far above your
head, where the tops of the tall houses on either side of the street bend
almost together.  You feel as if you were at the bottom of some
tremendous abyss, with all the world far above you.  You wind in and out
and here and there, in the most mysterious way, and have no more idea of
the points of the compass than if you were a blind man.  You can never
persuade yourself that these are actually streets, and the frowning,
dingy, monstrous houses dwellings, till you see one of these beautiful,
prettily dressed women emerge from them--see her emerge from a dark,
dreary-looking den that looks dungeon all over, from the ground away
halfway up to heaven.  And then you wonder that such a charming moth
could come from such a forbidding shell as that.  The streets are wisely
made narrow and the houses heavy and thick and stony, in order that the
people may be cool in this roasting climate.  And they are cool, and stay
so.  And while I think of it--the men wear hats and have very dark
complexions, but the women wear no headgear but a flimsy veil like a
gossamer's web, and yet are exceedingly fair as a general thing.
Singular, isn't it?

The huge palaces of Genoa are each supposed to be occupied by one family,
but they could accommodate a hundred, I should think.  They are relics of
the grandeur of Genoa's palmy days--the days when she was a great
commercial and maritime power several centuries ago.  These houses, solid
marble palaces though they be, are in many cases of a dull pinkish color,
outside, and from pavement to eaves are pictured with Genoese battle
scenes, with monstrous Jupiters and Cupids, and with familiar
illustrations from Grecian mythology.  Where the paint has yielded to age
and exposure and is peeling off in flakes and patches, the effect is not
happy.  A noseless Cupid or a Jupiter with an eye out or a Venus with a
fly-blister on her breast, are not attractive features in a picture.
Some of these painted walls reminded me somewhat of the tall van,
plastered with fanciful bills and posters, that follows the bandwagon of
a circus about a country village.  I have not read or heard that the
outsides of the houses of any other European city are frescoed in this
way.

I can not conceive of such a thing as Genoa in ruins.  Such massive
arches, such ponderous substructions as support these towering
broad-winged edifices, we have seldom seen before; and surely the great
blocks of stone of which these edifices are built can never decay; walls
that are as thick as an ordinary American doorway is high cannot
crumble.

The republics of Genoa and Pisa were very powerful in the Middle Ages.
Their ships filled the Mediterranean, and they carried on an extensive
commerce with Constantinople and Syria.  Their warehouses were the great
distributing depots from whence the costly merchandise of the East was
sent abroad over Europe.  They were warlike little nations and defied, in
those days, governments that overshadow them now as mountains overshadow
molehills.  The Saracens captured and pillaged Genoa nine hundred years
ago, but during the following century Genoa and Pisa entered into an
offensive and defensive alliance and besieged the Saracen colonies in
Sardinia and the Balearic Isles with an obstinacy that maintained its
pristine vigor and held to its purpose for forty long years.  They were
victorious at last and divided their conquests equably among their great
patrician families.  Descendants of some of those proud families still
inhabit the palaces of Genoa, and trace in their own features a
resemblance to the grim knights whose portraits hang in their stately
halls, and to pictured beauties with pouting lips and merry eyes whose
originals have been dust and ashes for many a dead and forgotten century.

The hotel we live in belonged to one of those great orders of knights of
the Cross in the times of the Crusades, and its mailed sentinels once
kept watch and ward in its massive turrets and woke the echoes of these
halls and corridors with their iron heels.

But Genoa's greatness has degenerated into an unostentatious commerce in
velvets and silver filagree-work.  They say that each European town has
its specialty.  These filagree things are Genoa's specialty.  Her smiths
take silver ingots and work them up into all manner of graceful and
beautiful forms.  They make bunches of flowers, from flakes and wires of
silver, that counterfeit the delicate creations the frost weaves upon a
windowpane; and we were shown a miniature silver temple whose fluted
columns, whose Corinthian capitals and rich entablatures, whose spire,
statues, bells, and ornate lavishness of sculpture were wrought in
polished silver, and with such matchless art that every detail was a
fascinating study and the finished edifice a wonder of beauty.

We are ready to move again, though we are not really tired yet of the
narrow passages of this old marble cave.  Cave is a good word--when
speaking of Genoa under the stars.  When we have been prowling at
midnight through the gloomy crevices they call streets, where no
footfalls but ours were echoing, where only ourselves were abroad, and
lights appeared only at long intervals and at a distance, and
mysteriously disappeared again, and the houses at our elbows seemed to
stretch upward farther than ever toward the heavens, the memory of a cave
I used to know at home was always in my mind, with its lofty passages,
its silence and solitude, its shrouding gloom, its sepulchral echoes, its
flitting lights, and more than all, its sudden revelations of branching
crevices and corridors where we least expected them.

We are not tired of the endless processions of cheerful, chattering
gossipers that throng these courts and streets all day long, either; nor
of the coarse-robed monks; nor of the "Asti" wines, which that old doctor
(whom we call the Oracle,) with customary felicity in the matter of
getting everything wrong, misterms "nasty."  But we must go,
nevertheless.

Our last sight was the cemetery (a burial place intended to accommodate
60,000 bodies,) and we shall continue to remember it after we shall have
forgotten the palaces.  It is a vast marble collonaded corridor extending
around a great unoccupied square of ground; its broad floor is marble,
and on every slab is an inscription--for every slab covers a corpse.  On
either side, as one walks down the middle of the passage, are monuments,
tombs, and sculptured figures that are exquisitely wrought and are full
of grace and beauty.  They are new and snowy; every outline is perfect,
every feature guiltless of mutilation, flaw, or blemish; and therefore,
to us these far-reaching ranks of bewitching forms are a hundred fold
more lovely than the damaged and dingy statuary they have saved from the
wreck of ancient art and set up in the galleries of Paris for the worship
of the world.

Well provided with cigars and other necessaries of life, we are now ready
to take the cars for Milan.


CHAPTER XVIII.

All day long we sped through a mountainous country whose peaks were
bright with sunshine, whose hillsides were dotted with pretty villas
sitting in the midst of gardens and shrubbery, and whose deep ravines
were cool and shady and looked ever so inviting from where we and the
birds were winging our flight through the sultry upper air.

We had plenty of chilly tunnels wherein to check our perspiration,
though.  We timed one of them.  We were twenty minutes passing through
it, going at the rate of thirty to thirty-five miles an hour.

Beyond Alessandria we passed the battle-field of Marengo.

Toward dusk we drew near Milan and caught glimpses of the city and the
blue mountain peaks beyond.  But we were not caring for these things
--they did not interest us in the least.  We were in a fever of impatience;
we were dying to see the renowned cathedral!  We watched--in this
direction and that--all around--everywhere.  We needed no one to point it
out--we did not wish any one to point it out--we would recognize it even
in the desert of the great Sahara.

At last, a forest of graceful needles, shimmering in the amber sunlight,
rose slowly above the pygmy housetops, as one sometimes sees, in the far
horizon, a gilded and pinnacled mass of cloud lift itself above the waste
of waves, at sea,--the Cathedral!  We knew it in a moment.

Half of that night, and all of the next day, this architectural autocrat
was our sole object of interest.

What a wonder it is!  So grand, so solemn, so vast!  And yet so delicate,
so airy, so graceful!  A very world of solid weight, and yet it seems in
the soft moonlight only a fairy delusion of frost-work that might vanish
with a breath!  How sharply its pinnacled angles and its wilderness of
spires were cut against the sky, and how richly their shadows fell upon
its snowy roof!  It was a vision!--a miracle!--an anthem sung in stone, a
poem wrought in marble!

Howsoever you look at the great cathedral, it is noble, it is beautiful!
Wherever you stand in Milan or within seven miles of Milan, it is visible
and when it is visible, no other object can chain your whole attention.
Leave your eyes unfettered by your will but a single instant and they
will surely turn to seek it.  It is the first thing you look for when you
rise in the morning, and the last your lingering gaze rests upon at
night.  Surely it must be the princeliest creation that ever brain of man
conceived.

At nine o'clock in the morning we went and stood before this marble
colossus.  The central one of its five great doors is bordered with a
bas-relief of birds and fruits and beasts and insects, which have been so
ingeniously carved out of the marble that they seem like living
creatures--and the figures are so numerous and the design so complex that
one might study it a week without exhausting its interest.  On the great
steeple--surmounting the myriad of spires--inside of the spires--over the
doors, the windows--in nooks and corners--every where that a niche or a
perch can be found about the enormous building, from summit to base,
there is a marble statue, and every statue is a study in itself!
Raphael, Angelo, Canova--giants like these gave birth to the designs, and
their own pupils carved them.  Every face is eloquent with expression,
and every attitude is full of grace.  Away above, on the lofty roof, rank
on rank of carved and fretted spires spring high in the air, and through
their rich tracery one sees the sky beyond.  In their midst the central
steeple towers proudly up like the mainmast of some great Indiaman among
a fleet of coasters.

We wished to go aloft.  The sacristan showed us a marble stairway (of
course it was marble, and of the purest and whitest--there is no other
stone, no brick, no wood, among its building materials) and told us to go
up one hundred and eighty-two steps and stop till he came.  It was not
necessary to say stop--we should have done that any how.  We were tired
by the time we got there.  This was the roof.  Here, springing from its
broad marble flagstones, were the long files of spires, looking very tall
close at hand, but diminishing in the distance like the pipes of an
organ.  We could see now that the statue on the top of each was the size
of a large man, though they all looked like dolls from the street.  We
could see, also, that from the inside of each and every one of these
hollow spires, from sixteen to thirty-one beautiful marble statues looked
out upon the world below.

From the eaves to the comb of the roof stretched in endless succession
great curved marble beams, like the fore-and-aft braces of a steamboat,
and along each beam from end to end stood up a row of richly carved
flowers and fruits--each separate and distinct in kind, and over 15,000
species represented.  At a little distance these rows seem to close
together like the ties of a railroad track, and then the mingling
together of the buds and blossoms of this marble garden forms a picture
that is very charming to the eye.

We descended and entered.  Within the church, long rows of fluted
columns, like huge monuments, divided the building into broad aisles, and
on the figured pavement fell many a soft blush from the painted windows
above.  I knew the church was very large, but I could not fully
appreciate its great size until I noticed that the men standing far down
by the altar looked like boys, and seemed to glide, rather than walk.  We
loitered about gazing aloft at the monster windows all aglow with
brilliantly colored scenes in the lives of the Saviour and his followers.
Some of these pictures are mosaics, and so artistically are their
thousand particles of tinted glass or stone put together that the work
has all the smoothness and finish of a painting.  We counted sixty panes
of glass in one window, and each pane was adorned with one of these
master achievements of genius and patience.

The guide showed us a coffee-colored piece of sculpture which he said was
considered to have come from the hand of Phidias, since it was not
possible that any other artist, of any epoch, could have copied nature
with such faultless accuracy.  The figure was that of a man without a
skin; with every vein, artery, muscle, every fiber and tendon and tissue
of the human frame represented in minute detail.  It looked natural,
because somehow it looked as if it were in pain.  A skinned man would be
likely to look that way unless his attention were occupied with some
other matter.  It was a hideous thing, and yet there was a fascination
about it some where.  I am very sorry I saw it, because I shall always
see it now.  I shall dream of it sometimes.  I shall dream that it is
resting its corded arms on the bed's head and looking down on me with its
dead eyes; I shall dream that it is stretched between the sheets with me
and touching me with its exposed muscles and its stringy cold legs.

It is hard to forget repulsive things.  I remember yet how I ran off from
school once, when I was a boy, and then, pretty late at night, concluded
to climb into the window of my father's office and sleep on a lounge,
because I had a delicacy about going home and getting thrashed.  As I lay
on the lounge and my eyes grew accustomed to the darkness, I fancied I
could see a long, dusky, shapeless thing stretched upon the floor.  A
cold shiver went through me.  I turned my face to the wall.  That did not
answer.  I was afraid that that thing would creep over and seize me in
the dark.  I turned back and stared at it for minutes and minutes--they
seemed hours.  It appeared to me that the lagging moonlight never, never
would get to it.  I turned to the wall and counted twenty, to pass the
feverish time away.  I looked--the pale square was nearer.  I turned
again and counted fifty--it was almost touching it.  With desperate will
I turned again and counted one hundred, and faced about, all in a
tremble.  A white human hand lay in the moonlight!  Such an awful sinking
at the heart--such a sudden gasp for breath!  I felt--I cannot tell what
I felt.  When I recovered strength enough, I faced the wall again.  But
no boy could have remained so with that mysterious hand behind him.  I
counted again and looked--the most of a naked arm was exposed.  I put my
hands over my eyes and counted till I could stand it no longer, and then
--the pallid face of a man was there, with the corners of the mouth drawn
down, and the eyes fixed and glassy in death!  I raised to a sitting
posture and glowered on that corpse till the light crept down the bare
breastline by line--inch by inch--past the nipple--and then it disclosed
a ghastly stab!

I went away from there.  I do not say that I went away in any sort of a
hurry, but I simply went--that is sufficient.  I went out at the window,
and I carried the sash along with me.  I did not need the sash, but it
was handier to take it than it was to leave it, and so I took it.--I was
not scared, but I was considerably agitated.

When I reached home, they whipped me, but I enjoyed it.  It seemed
perfectly delightful.  That man had been stabbed near the office that
afternoon, and they carried him in there to doctor him, but he only lived
an hour.  I have slept in the same room with him often since then--in my
dreams.

Now we will descend into the crypt, under the grand altar of Milan
Cathedral, and receive an impressive sermon from lips that have been
silent and hands that have been gestureless for three hundred years.

The priest stopped in a small dungeon and held up his candle.  This was
the last resting-place of a good man, a warm-hearted, unselfish man; a
man whose whole life was given to succoring the poor, encouraging the
faint-hearted, visiting the sick; in relieving distress, whenever and
wherever he found it.  His heart, his hand, and his purse were always
open.  With his story in one's mind he can almost see his benignant
countenance moving calmly among the haggard faces of Milan in the days
when the plague swept the city, brave where all others were cowards, full
of compassion where pity had been crushed out of all other breasts by the
instinct of self-preservation gone mad with terror, cheering all, praying
with all, helping all, with hand and brain and purse, at a time when
parents forsook their children, the friend deserted the friend, and the
brother turned away from the sister while her pleadings were still
wailing in his ears.

This was good St. Charles Borromeo, Bishop of Milan.  The people idolized
him; princes lavished uncounted treasures upon him.  We stood in his
tomb.  Near by was the sarcophagus, lighted by the dripping candles.  The
walls were faced with bas-reliefs representing scenes in his life done in
massive silver.  The priest put on a short white lace garment over his
black robe, crossed himself, bowed reverently, and began to turn a
windlass slowly.  The sarcophagus separated in two parts, lengthwise, and
the lower part sank down and disclosed a coffin of rock crystal as clear
as the atmosphere.  Within lay the body, robed in costly habiliments
covered with gold embroidery and starred with scintillating gems.  The
decaying head was black with age, the dry skin was drawn tight to the
bones, the eyes were gone, there was a hole in the temple and another in
the cheek, and the skinny lips were parted as in a ghastly smile!  Over
this dreadful face, its dust and decay and its mocking grin, hung a crown
sown thick with flashing brilliants; and upon the breast lay crosses and
croziers of solid gold that were splendid with emeralds and diamonds.

How poor, and cheap, and trivial these gew-gaws seemed in presence of the
solemnity, the grandeur, the awful majesty of Death!  Think of Milton,
Shakespeare, Washington, standing before a reverent world tricked out in
the glass beads, the brass ear-rings and tin trumpery of the savages of
the plains!

Dead Bartolomeo preached his pregnant sermon, and its burden was: You
that worship the vanities of earth--you that long for worldly honor,
worldly wealth, worldly fame--behold their worth!

To us it seemed that so good a man, so kind a heart, so simple a nature,
deserved rest and peace in a grave sacred from the intrusion of prying
eyes, and believed that he himself would have preferred to have it so,
but peradventure our wisdom was at fault in this regard.

As we came out upon the floor of the church again, another priest
volunteered to show us the treasures of the church.

What, more?  The furniture of the narrow chamber of death we had just
visited weighed six millions of francs in ounces and carats alone,
without a penny thrown into the account for the costly workmanship
bestowed upon them!  But we followed into a large room filled with tall
wooden presses like wardrobes.  He threw them open, and behold, the
cargoes of "crude bullion" of the assay offices of Nevada faded out of my
memory.  There were Virgins and bishops there, above their natural size,
made of solid silver, each worth, by weight, from eight hundred thousand
to two millions of francs, and bearing gemmed books in their hands worth
eighty thousand; there were bas-reliefs that weighed six hundred pounds,
carved in solid silver; croziers and crosses, and candlesticks six and
eight feet high, all of virgin gold, and brilliant with precious stones;
and beside these were all manner of cups and vases, and such things, rich
in proportion.  It was an Aladdin's palace.  The treasures here, by
simple weight, without counting workmanship, were valued at fifty
millions of francs!  If I could get the custody of them for a while, I
fear me the market price of silver bishops would advance shortly, on
account of their exceeding scarcity in the Cathedral of Milan.

The priests showed us two of St. Paul's fingers, and one of St. Peter's;
a bone of Judas Iscariot, (it was black,) and also bones of all the other
disciples; a handkerchief in which the Saviour had left the impression of
his face.  Among the most precious of the relics were a stone from the
Holy Sepulchre, part of the crown of thorns, (they have a whole one at
Notre Dame,) a fragment of the purple robe worn by the Saviour, a nail
from the Cross, and a picture of the Virgin and Child painted by the
veritable hand of St. Luke.  This is the second of St. Luke's Virgins we
have seen.  Once a year all these holy relics are carried in procession
through the streets of Milan.

I like to revel in the dryest details of the great cathedral.  The
building is five hundred feet long by one hundred and eighty wide, and
the principal steeple is in the neighborhood of four hundred feet high.
It has 7,148 marble statues, and will have upwards of three thousand more
when it is finished.  In addition it has one thousand five hundred
bas-reliefs.  It has one hundred and thirty-six spires--twenty-one more
are to be added.  Each spire is surmounted by a statue six and a half
feet high.  Every thing about the church is marble, and all from the
same quarry; it was bequeathed to the Archbishopric for this purpose
centuries ago.  So nothing but the mere workmanship costs; still that is
expensive--the bill foots up six hundred and eighty-four millions of
francs thus far (considerably over a hundred millions of dollars,) and
it is estimated that it will take a hundred and twenty years yet to
finish the cathedral.  It looks complete, but is far from being so.  We
saw a new statue put in its niche yesterday, alongside of one which had
been standing these four hundred years, they said.  There are four
staircases leading up to the main steeple, each of which cost a hundred
thousand dollars, with the four hundred and eight statues which adorn
them.  Marco Compioni was the architect who designed the wonderful
structure more than five hundred years ago, and it took him forty-six
years to work out the plan and get it ready to hand over to the
builders.  He is dead now.  The building was begun a little less than
five hundred years ago, and the third generation hence will not see it
completed.

The building looks best by moonlight, because the older portions of it,
being stained with age, contrast unpleasantly with the newer and whiter
portions.  It seems somewhat too broad for its height, but may be
familiarity with it might dissipate this impression.

They say that the Cathedral of Milan is second only to St. Peter's at
Rome.  I cannot understand how it can be second to anything made by human
hands.

We bid it good-bye, now--possibly for all time.  How surely, in some
future day, when the memory of it shall have lost its vividness, shall we
half believe we have seen it in a wonderful dream, but never with waking
eyes!


CHAPTER XIX.

"Do you wis zo haut can be?"

That was what the guide asked when we were looking up at the bronze
horses on the Arch of Peace.  It meant, do you wish to go up there?
I give it as a specimen of guide-English.  These are the people that make
life a burthen to the tourist.  Their tongues are never still.  They talk
forever and forever, and that is the kind of billingsgate they use.
Inspiration itself could hardly comprehend them.  If they would only show
you a masterpiece of art, or a venerable tomb, or a prison-house, or a
battle-field, hallowed by touching memories or historical reminiscences,
or grand traditions, and then step aside and hold still for ten minutes
and let you think, it would not be so bad.  But they interrupt every
dream, every pleasant train of thought, with their tiresome cackling.
Sometimes when I have been standing before some cherished old idol of
mine that I remembered years and years ago in pictures in the geography
at school, I have thought I would give a whole world if the human parrot
at my side would suddenly perish where he stood and leave me to gaze, and
ponder, and worship.

No, we did not "wis zo haut can be."  We wished to go to La Scala, the
largest theater in the world, I think they call it.  We did so.  It was a
large place.  Seven separate and distinct masses of humanity--six great
circles and a monster parquette.

We wished to go to the Ambrosian Library, and we did that also.  We saw a
manuscript of Virgil, with annotations in the handwriting of Petrarch,
the gentleman who loved another man's Laura, and lavished upon her all
through life a love which was a clear waste of the raw material.  It was
sound sentiment, but bad judgment.  It brought both parties fame, and
created a fountain of commiseration for them in sentimental breasts that
is running yet.  But who says a word in behalf of poor Mr. Laura?  (I do
not know his other name.)  Who glorifies him?  Who bedews him with tears?
Who writes poetry about him?  Nobody.  How do you suppose he liked the
state of things that has given the world so much pleasure?  How did he
enjoy having another man following his wife every where and making her
name a familiar word in every garlic-exterminating mouth in Italy with
his sonnets to her pre-empted eyebrows?  They got fame and sympathy--he
got neither.  This is a peculiarly felicitous instance of what is called
poetical justice.  It is all very fine; but it does not chime with my
notions of right.  It is too one-sided--too ungenerous.

Let the world go on fretting about Laura and Petrarch if it will; but as
for me, my tears and my lamentations shall be lavished upon the unsung
defendant.

We saw also an autograph letter of Lucrezia Borgia, a lady for whom I
have always entertained the highest respect, on account of her rare
histrionic capabilities, her opulence in solid gold goblets made of
gilded wood, her high distinction as an operatic screamer, and the
facility with which she could order a sextuple funeral and get the
corpses ready for it.  We saw one single coarse yellow hair from
Lucrezia's head, likewise.  It awoke emotions, but we still live.  In
this same library we saw some drawings by Michael Angelo (these Italians
call him Mickel Angelo,) and Leonardo da Vinci.  (They spell it Vinci and
pronounce it Vinchy; foreigners always spell better than they pronounce.)
We reserve our opinion of these sketches.

In another building they showed us a fresco representing some lions and
other beasts drawing chariots; and they seemed to project so far from the
wall that we took them to be sculptures.  The artist had shrewdly
heightened the delusion by painting dust on the creatures' backs, as if
it had fallen there naturally and properly.  Smart fellow--if it be smart
to deceive strangers.

Elsewhere we saw a huge Roman amphitheatre, with its stone seats still in
good preservation.  Modernized, it is now the scene of more peaceful
recreations than the exhibition of a party of wild beasts with Christians
for dinner.  Part of the time, the Milanese use it for a race track, and
at other seasons they flood it with water and have spirited yachting
regattas there.  The guide told us these things, and he would hardly try
so hazardous an experiment as the telling of a falsehood, when it is all
he can do to speak the truth in English without getting the lock-jaw.

In another place we were shown a sort of summer arbor, with a fence
before it.  We said that was nothing.  We looked again, and saw, through
the arbor, an endless stretch of garden, and shrubbery, and grassy lawn.
We were perfectly willing to go in there and rest, but it could not be
done.  It was only another delusion--a painting by some ingenious artist
with little charity in his heart for tired folk.  The deception was
perfect.  No one could have imagined the park was not real.  We even
thought we smelled the flowers at first.

We got a carriage at twilight and drove in the shaded avenues with the
other nobility, and after dinner we took wine and ices in a fine garden
with the great public.  The music was excellent, the flowers and
shrubbery were pleasant to the eye, the scene was vivacious, everybody
was genteel and well-behaved, and the ladies were slightly moustached,
and handsomely dressed, but very homely.

We adjourned to a cafe and played billiards an hour, and I made six or
seven points by the doctor pocketing his ball, and he made as many by my
pocketing my ball.  We came near making a carom sometimes, but not the
one we were trying to make.  The table was of the usual European style
--cushions dead and twice as high as the balls; the cues in bad repair.
The natives play only a sort of pool on them.  We have never seen any
body playing the French three-ball game yet, and I doubt if there is any
such game known in France, or that there lives any man mad enough to try
to play it on one of these European tables.  We had to stop playing
finally because Dan got to sleeping fifteen minutes between the counts
and paying no attention to his marking.

Afterward we walked up and down one of the most popular streets for some
time, enjoying other people's comfort and wishing we could export some of
it to our restless, driving, vitality-consuming marts at home.  Just in
this one matter lies the main charm of life in Europe--comfort.  In
America, we hurry--which is well; but when the day's work is done, we go
on thinking of losses and gains, we plan for the morrow, we even carry
our business cares to bed with us, and toss and worry over them when we
ought to be restoring our racked bodies and brains with sleep.  We burn
up our energies with these excitements, and either die early or drop into
a lean and mean old age at a time of life which they call a man's prime
in Europe.  When an acre of ground has produced long and well, we let it
lie fallow and rest for a season; we take no man clear across the
continent in the same coach he started in--the coach is stabled somewhere
on the plains and its heated machinery allowed to cool for a few days;
when a razor has seen long service and refuses to hold an edge, the
barber lays it away for a few weeks, and the edge comes back of its own
accord.  We bestow thoughtful care upon inanimate objects, but none upon
ourselves.  What a robust people, what a nation of thinkers we might be,
if we would only lay ourselves on the shelf occasionally and renew our
edges!

I do envy these Europeans the comfort they take.  When the work of the
day is done, they forget it.  Some of them go, with wife and children, to
a beer hall and sit quietly and genteelly drinking a mug or two of ale
and listening to music; others walk the streets, others drive in the
avenues; others assemble in the great ornamental squares in the early
evening to enjoy the sight and the fragrance of flowers and to hear the
military bands play--no European city being without its fine military
music at eventide; and yet others of the populace sit in the open air in
front of the refreshment houses and eat ices and drink mild beverages
that could not harm a child.  They go to bed moderately early, and sleep
well.  They are always quiet, always orderly, always cheerful,
comfortable, and appreciative of life and its manifold blessings.  One
never sees a drunken man among them.  The change that has come over our
little party is surprising.  Day by day we lose some of our restlessness
and absorb some of the spirit of quietude and ease that is in the
tranquil atmosphere about us and in the demeanor of the people.  We grow
wise apace.  We begin to comprehend what life is for.

We have had a bath in Milan, in a public bath-house.  They were going to
put all three of us in one bath-tub, but we objected.  Each of us had an
Italian farm on his back.  We could have felt affluent if we had been
officially surveyed and fenced in.  We chose to have three bathtubs, and
large ones--tubs suited to the dignity of aristocrats who had real
estate, and brought it with them.  After we were stripped and had taken
the first chilly dash, we discovered that haunting atrocity that has
embittered our lives in so many cities and villages of Italy and France
--there was no soap.  I called.  A woman answered, and I barely had time to
throw myself against the door--she would have been in, in another second.
I said:

"Beware, woman!  Go away from here--go away, now, or it will be the worse
for you.  I am an unprotected male, but I will preserve my honor at the
peril of my life!"

These words must have frightened her, for she skurried away very fast.

Dan's voice rose on the air:

"Oh, bring some soap, why don't you!"

The reply was Italian.  Dan resumed:

"Soap, you know--soap.  That is what I want--soap.  S-o-a-p, soap;
s-o-p-e, soap; s-o-u-p, soap.  Hurry up!  I don't know how you Irish
spell it, but I want it.  Spell it to suit yourself, but fetch it.
I'm freezing."

I heard the doctor say impressively:

"Dan, how often have we told you that these foreigners cannot understand
English?  Why will you not depend upon us?  Why will you not tell us what
you want, and let us ask for it in the language of the country?  It would
save us a great deal of the humiliation your reprehensible ignorance
causes us.  I will address this person in his mother tongue: 'Here,
cospetto! corpo di Bacco!  Sacramento!  Solferino!--Soap, you son of a
gun!'  Dan, if you would let us talk for you, you would never expose your
ignorant vulgarity."

Even this fluent discharge of Italian did not bring the soap at once, but
there was a good reason for it.  There was not such an article about the
establishment.  It is my belief that there never had been.  They had to
send far up town, and to several different places before they finally got
it, so they said.  We had to wait twenty or thirty minutes.  The same
thing had occurred the evening before, at the hotel.  I think I have
divined the reason for this state of things at last.  The English know
how to travel comfortably, and they carry soap with them; other
foreigners do not use the article.

At every hotel we stop at we always have to send out for soap, at the
last moment, when we are grooming ourselves for dinner, and they put it
in the bill along with the candles and other nonsense.  In Marseilles
they make half the fancy toilet soap we consume in America, but the
Marseillaise only have a vague theoretical idea of its use, which they
have obtained from books of travel, just as they have acquired an
uncertain notion of clean shirts, and the peculiarities of the gorilla,
and other curious matters.  This reminds me of poor Blucher's note to the
landlord in Paris:

     PARIS, le 7 Juillet.  Monsieur le Landlord--Sir: Pourquoi don't you
     mettez some savon in your bed-chambers?  Est-ce que vous pensez I
     will steal it?  La nuit passee you charged me pour deux chandelles
     when I only had one; hier vous avez charged me avec glace when I had
     none at all; tout les jours you are coming some fresh game or other
     on me, mais vous ne pouvez pas play this savon dodge on me twice.
     Savon is a necessary de la vie to any body but a Frenchman, et je
     l'aurai hors de cet hotel or make trouble.  You hear me.  Allons.
     BLUCHER.

I remonstrated against the sending of this note, because it was so mixed
up that the landlord would never be able to make head or tail of it; but
Blucher said he guessed the old man could read the French of it and
average the rest.

Blucher's French is bad enough, but it is not much worse than the English
one finds in advertisements all over Italy every day.  For instance,
observe the printed card of the hotel we shall probably stop at on the
shores of Lake Como:

     "NOTISH."

     "This hotel which the best it is in Italy and most superb, is
     handsome locate on the best situation of the lake, with the most
     splendid view near the Villas Melzy, to the King of Belgian, and
     Serbelloni.  This hotel have recently enlarge, do offer all
     commodities on moderate price, at the strangers gentlemen who whish
     spend the seasons on the Lake Come."

How is that, for a specimen?  In the hotel is a handsome little chapel
where an English clergyman is employed to preach to such of the guests of
the house as hail from England and America, and this fact is also set
forth in barbarous English in the same advertisement.  Wouldn't you have
supposed that the adventurous linguist who framed the card would have
known enough to submit it to that clergyman before he sent it to the
printer?

Here in Milan, in an ancient tumble-down ruin of a church, is the
mournful wreck of the most celebrated painting in the world--"The Last
Supper," by Leonardo da Vinci.  We are not infallible judges of pictures,
but of course we went there to see this wonderful painting, once so
beautiful, always so worshipped by masters in art, and forever to be
famous in song and story.  And the first thing that occurred was the
infliction on us of a placard fairly reeking with wretched English.  Take
a morsel of it: "Bartholomew (that is the first figure on the left hand
side at the spectator,) uncertain and doubtful about what he thinks to
have heard, and upon which he wants to be assured by himself at Christ
and by no others."

Good, isn't it?  And then Peter is described as "argumenting in a
threatening and angrily condition at Judas Iscariot."

This paragraph recalls the picture.  "The Last Supper" is painted on the
dilapidated wall of what was a little chapel attached to the main church
in ancient times, I suppose.  It is battered and scarred in every
direction, and stained and discolored by time, and Napoleon's horses
kicked the legs off most the disciples when they (the horses, not the
disciples,) were stabled there more than half a century ago.

I recognized the old picture in a moment--the Saviour with bowed head
seated at the centre of a long, rough table with scattering fruits and
dishes upon it, and six disciples on either side in their long robes,
talking to each other--the picture from which all engravings and all
copies have been made for three centuries.  Perhaps no living man has
ever known an attempt to paint the Lord's Supper differently.  The world
seems to have become settled in the belief, long ago, that it is not
possible for human genius to outdo this creation of da Vinci's.  I
suppose painters will go on copying it as long as any of the original is
left visible to the eye.  There were a dozen easels in the room, and as
many artists transferring the great picture to their canvases.  Fifty
proofs of steel engravings and lithographs were scattered around, too.
And as usual, I could not help noticing how superior the copies were to
the original, that is, to my inexperienced eye.  Wherever you find a
Raphael, a Rubens, a Michelangelo, a Carracci, or a da Vinci (and we see
them every day,) you find artists copying them, and the copies are always
the handsomest.  Maybe the originals were handsome when they were new,
but they are not now.

This picture is about thirty feet long, and ten or twelve high, I should
think, and the figures are at least life size.  It is one of the largest
paintings in Europe.

The colors are dimmed with age; the countenances are scaled and marred,
and nearly all expression is gone from them; the hair is a dead blur upon
the wall, and there is no life in the eyes.  Only the attitudes are
certain.

People come here from all parts of the world, and glorify this
masterpiece.  They stand entranced before it with bated breath and parted
lips, and when they speak, it is only in the catchy ejaculations of
rapture:

"Oh, wonderful!"

"Such expression!"

"Such grace of attitude!"

"Such dignity!"

"Such faultless drawing!"

"Such matchless coloring!"

"Such feeling!"

"What delicacy of touch!"

"What sublimity of conception!"

"A vision!  A vision!"

I only envy these people; I envy them their honest admiration, if it be
honest--their delight, if they feel delight.  I harbor no animosity
toward any of them.  But at the same time the thought will intrude itself
upon me, How can they see what is not visible?  What would you think of a
man who looked at some decayed, blind, toothless, pock-marked Cleopatra,
and said: "What matchless beauty!  What soul!  What expression!"  What
would you think of a man who gazed upon a dingy, foggy sunset, and said:
"What sublimity!  What feeling!  What richness of coloring!"  What would
you think of a man who stared in ecstasy upon a desert of stumps and
said: "Oh, my soul, my beating heart, what a noble forest is here!"

You would think that those men had an astonishing talent for seeing
things that had already passed away.  It was what I thought when I stood
before "The Last Supper" and heard men apostrophizing wonders, and
beauties and perfections which had faded out of the picture and gone, a
hundred years before they were born.  We can imagine the beauty that was
once in an aged face; we can imagine the forest if we see the stumps; but
we can not absolutely see these things when they are not there.  I am
willing to believe that the eye of the practiced artist can rest upon the
Last Supper and renew a lustre where only a hint of it is left, supply a
tint that has faded away, restore an expression that is gone; patch, and
color, and add, to the dull canvas until at last its figures shall stand
before him aglow with the life, the feeling, the freshness, yea, with all
the noble beauty that was theirs when first they came from the hand of
the master.  But I can not work this miracle.  Can those other uninspired
visitors do it, or do they only happily imagine they do?

After reading so much about it, I am satisfied that the Last Supper was a
very miracle of art once.  But it was three hundred years ago.

It vexes me to hear people talk so glibly of "feeling," "expression,"
"tone," and those other easily acquired and inexpensive technicalities of
art that make such a fine show in conversations concerning pictures.
There is not one man in seventy-five hundred that can tell what a
pictured face is intended to express.  There is not one man in five
hundred that can go into a court-room and be sure that he will not
mistake some harmless innocent of a juryman for the black-hearted
assassin on trial.  Yet such people talk of "character" and presume to
interpret "expression" in pictures.  There is an old story that Matthews,
the actor, was once lauding the ability of the human face to express the
passions and emotions hidden in the breast.  He said the countenance
could disclose what was passing in the heart plainer than the tongue
could.

"Now," he said, "observe my face--what does it express?"

"Despair!"

"Bah, it expresses peaceful resignation!  What does this express?"

"Rage!"

"Stuff!  It means terror!  This!"

"Imbecility!"

"Fool!  It is smothered ferocity!  Now this!"

"Joy!"

"Oh, perdition!  Any ass can see it means insanity!"

Expression!  People coolly pretend to read it who would think themselves
presumptuous if they pretended to interpret the hieroglyphics on the
obelisks of Luxor--yet they are fully as competent to do the one thing as
the other.  I have heard two very intelligent critics speak of Murillo's
Immaculate Conception (now in the museum at Seville,) within the past few
days.  One said:

"Oh, the Virgin's face is full of the ecstasy of a joy that is complete
--that leaves nothing more to be desired on earth!"

The other said:

"Ah, that wonderful face is so humble, so pleading--it says as plainly as
words could say it: 'I fear; I tremble; I am unworthy.  But Thy will be
done; sustain Thou Thy servant!'"

The reader can see the picture in any drawing-room; it can be easily
recognized: the Virgin (the only young and really beautiful Virgin that
was ever painted by one of the old masters, some of us think,) stands in
the crescent of the new moon, with a multitude of cherubs hovering about
her, and more coming; her hands are crossed upon her breast, and upon her
uplifted countenance falls a glory out of the heavens.  The reader may
amuse himself, if he chooses, in trying to determine which of these
gentlemen read the Virgin's "expression" aright, or if either of them did
it.

Any one who is acquainted with the old masters will comprehend how much
"The Last Supper" is damaged when I say that the spectator can not really
tell, now, whether the disciples are Hebrews or Italians.  These ancient
painters never succeeded in denationalizing themselves.  The Italian
artists painted Italian Virgins, the Dutch painted Dutch Virgins, the
Virgins of the French painters were Frenchwomen--none of them ever put
into the face of the Madonna that indescribable something which proclaims
the Jewess, whether you find her in New York, in Constantinople, in
Paris, Jerusalem, or in the empire of Morocco.  I saw in the Sandwich
Islands, once, a picture copied by a talented German artist from an
engraving in one of the American illustrated papers.  It was an allegory,
representing Mr. Davis in the act of signing a secession act or some such
document.  Over him hovered the ghost of Washington in warning attitude,
and in the background a troop of shadowy soldiers in Continental uniform
were limping with shoeless, bandaged feet through a driving snow-storm.
Valley Forge was suggested, of course.  The copy seemed accurate, and yet
there was a discrepancy somewhere.  After a long examination I discovered
what it was--the shadowy soldiers were all Germans!  Jeff Davis was a
German! even the hovering ghost was a German ghost!  The artist had
unconsciously worked his nationality into the picture.  To tell the
truth, I am getting a little perplexed about John the Baptist and his
portraits.  In France I finally grew reconciled to him as a Frenchman;
here he is unquestionably an Italian.  What next?  Can it be possible
that the painters make John the Baptist a Spaniard in Madrid and an
Irishman in Dublin?

We took an open barouche and drove two miles out of Milan to "see ze
echo," as the guide expressed it.  The road was smooth, it was bordered
by trees, fields, and grassy meadows, and the soft air was filled with
the odor of flowers.  Troops of picturesque peasant girls, coming from
work, hooted at us, shouted at us, made all manner of game of us, and
entirely delighted me.  My long-cherished judgment was confirmed.  I
always did think those frowsy, romantic, unwashed peasant girls I had
read so much about in poetry were a glaring fraud.

We enjoyed our jaunt.  It was an exhilarating relief from tiresome
sight-seeing.

We distressed ourselves very little about the astonishing echo the guide
talked so much about.  We were growing accustomed to encomiums on wonders
that too often proved no wonders at all.  And so we were most happily
disappointed to find in the sequel that the guide had even failed to rise
to the magnitude of his subject.

We arrived at a tumble-down old rookery called the Palazzo Simonetti--a
massive hewn-stone affair occupied by a family of ragged Italians.
A good-looking young girl conducted us to a window on the second floor
which looked out on a court walled on three sides by tall buildings.  She
put her head out at the window and shouted.  The echo answered more times
than we could count.  She took a speaking trumpet and through it she
shouted, sharp and quick, a single "Ha!"  The echo answered:

"Ha!--ha!----ha!--ha!--ha!-ha! ha! h-a-a-a-a-a!" and finally went off
into a rollicking convulsion of the jolliest laughter that could be
imagined.  It was so joyful--so long continued--so perfectly cordial and
hearty, that every body was forced to join in.  There was no resisting
it.

Then the girl took a gun and fired it.  We stood ready to count the
astonishing clatter of reverberations.  We could not say one, two, three,
fast enough, but we could dot our notebooks with our pencil points almost
rapidly enough to take down a sort of short-hand report of the result.
My page revealed the following account.  I could not keep up, but I did
as well as I could.

I set down fifty-two distinct repetitions, and then the echo got the
advantage of me.  The doctor set down sixty-four, and thenceforth the
echo moved too fast for him, also.  After the separate concussions could
no longer be noted, the reverberations dwindled to a wild, long-sustained
clatter of sounds such as a watchman's rattle produces.  It is likely
that this is the most remarkable echo in the world.

The doctor, in jest, offered to kiss the young girl, and was taken a
little aback when she said he might for a franc!  The commonest gallantry
compelled him to stand by his offer, and so he paid the franc and took
the kiss.  She was a philosopher.  She said a franc was a good thing to
have, and she did not care any thing for one paltry kiss, because she had
a million left.  Then our comrade, always a shrewd businessman, offered
to take the whole cargo at thirty days, but that little financial scheme
was a failure.


CHAPTER XX.

We left Milan by rail.  The Cathedral six or seven miles behind us; vast,
dreamy, bluish, snow-clad mountains twenty miles in front of us,--these
were the accented points in the scenery.  The more immediate scenery
consisted of fields and farm-houses outside the car and a monster-headed
dwarf and a moustached woman inside it.  These latter were not
show-people.  Alas, deformity and female beards are too common in Italy
to attract attention.

We passed through a range of wild, picturesque hills, steep, wooded,
cone-shaped, with rugged crags projecting here and there, and with
dwellings and ruinous castles perched away up toward the drifting clouds.
We lunched at the curious old town of Como, at the foot of the lake, and
then took the small steamer and had an afternoon's pleasure excursion to
this place,--Bellaggio.

When we walked ashore, a party of policemen (people whose cocked hats and
showy uniforms would shame the finest uniform in the military service of
the United States,) put us into a little stone cell and locked us in.  We
had the whole passenger list for company, but their room would have been
preferable, for there was no light, there were no windows, no
ventilation.  It was close and hot.  We were much crowded.  It was the
Black Hole of Calcutta on a small scale.  Presently a smoke rose about
our feet--a smoke that smelled of all the dead things of earth, of all
the putrefaction and corruption imaginable.

We were there five minutes, and when we got out it was hard to tell which
of us carried the vilest fragrance.

These miserable outcasts called that "fumigating" us, and the term was a
tame one indeed.  They fumigated us to guard themselves against the
cholera, though we hailed from no infected port.  We had left the cholera
far behind us all the time.  However, they must keep epidemics away
somehow or other, and fumigation is cheaper than soap.  They must either
wash themselves or fumigate other people.  Some of the lower classes had
rather die than wash, but the fumigation of strangers causes them no
pangs.  They need no fumigation themselves.  Their habits make it
unnecessary.  They carry their preventive with them; they sweat and
fumigate all the day long.  I trust I am a humble and a consistent
Christian.  I try to do what is right.  I know it is my duty to "pray for
them that despitefully use me;" and therefore, hard as it is, I shall
still try to pray for these fumigating, maccaroni-stuffing
organ-grinders.

Our hotel sits at the water's edge--at least its front garden does--and
we walk among the shrubbery and smoke at twilight; we look afar off at
Switzerland and the Alps, and feel an indolent willingness to look no
closer; we go down the steps and swim in the lake; we take a shapely
little boat and sail abroad among the reflections of the stars; lie on
the thwarts and listen to the distant laughter, the singing, the soft
melody of flutes and guitars that comes floating across the water from
pleasuring gondolas; we close the evening with exasperating billiards on
one of those same old execrable tables.  A midnight luncheon in our ample
bed-chamber; a final smoke in its contracted veranda facing the water,
the gardens, and the mountains; a summing up of the day's events.  Then
to bed, with drowsy brains harassed with a mad panorama that mixes up
pictures of France, of Italy, of the ship, of the ocean, of home, in
grotesque and bewildering disorder.  Then a melting away of familiar
faces, of cities, and of tossing waves, into a great calm of
forgetfulness and peace.

After which, the nightmare.

Breakfast in the morning, and then the lake.

I did not like it yesterday.  I thought Lake Tahoe was much finer.
I have to confess now, however, that my judgment erred somewhat, though
not extravagantly.  I always had an idea that Como was a vast basin of
water, like Tahoe, shut in by great mountains.  Well, the border of huge
mountains is here, but the lake itself is not a basin.  It is as crooked
as any brook, and only from one-quarter to two-thirds as wide as the
Mississippi.  There is not a yard of low ground on either side of it
--nothing but endless chains of mountains that spring abruptly from the
water's edge and tower to altitudes varying from a thousand to two
thousand feet.  Their craggy sides are clothed with vegetation, and white
specks of houses peep out from the luxuriant foliage everywhere; they are
even perched upon jutting and picturesque pinnacles a thousand feet above
your head.

Again, for miles along the shores, handsome country seats, surrounded by
gardens and groves, sit fairly in the water, sometimes in nooks carved by
Nature out of the vine-hung precipices, and with no ingress or egress
save by boats.  Some have great broad stone staircases leading down to
the water, with heavy stone balustrades ornamented with statuary and
fancifully adorned with creeping vines and bright-colored flowers--for
all the world like a drop curtain in a theatre, and lacking nothing but
long-waisted, high-heeled women and plumed gallants in silken tights
coming down to go serenading in the splendid gondola in waiting.

A great feature of Como's attractiveness is the multitude of pretty
houses and gardens that cluster upon its shores and on its mountain
sides.  They look so snug and so homelike, and at eventide when every
thing seems to slumber, and the music of the vesper bells comes stealing
over the water, one almost believes that nowhere else than on the lake of
Como can there be found such a paradise of tranquil repose.

From my window here in Bellaggio, I have a view of the other side of the
lake now, which is as beautiful as a picture.  A scarred and wrinkled
precipice rises to a height of eighteen hundred feet; on a tiny bench
half way up its vast wall, sits a little snowflake of a church, no bigger
than a martin-box, apparently; skirting the base of the cliff are a
hundred orange groves and gardens, flecked with glimpses of the white
dwellings that are buried in them; in front, three or four gondolas lie
idle upon the water--and in the burnished mirror of the lake, mountain,
chapel, houses, groves and boats are counterfeited so brightly and so
clearly that one scarce knows where the reality leaves off and the
reflection begins!

The surroundings of this picture are fine.  A mile away, a grove-plumed
promontory juts far into the lake and glasses its palace in the blue
depths; in midstream a boat is cutting the shining surface and leaving a
long track behind, like a ray of light; the mountains beyond are veiled
in a dreamy purple haze; far in the opposite direction a tumbled mass of
domes and verdant slopes and valleys bars the lake, and here indeed does
distance lend enchantment to the view--for on this broad canvas, sun and
clouds and the richest of atmospheres have blended a thousand tints
together, and over its surface the filmy lights and shadows drift, hour
after hour, and glorify it with a beauty that seems reflected out of
Heaven itself.  Beyond all question, this is the most voluptuous scene we
have yet looked upon.

Last night the scenery was striking and picturesque.  On the other side
crags and trees and snowy houses were reflected in the lake with a
wonderful distinctness, and streams of light from many a distant window
shot far abroad over the still waters.  On this side, near at hand, great
mansions, white with moonlight, glared out from the midst of masses of
foliage that lay black and shapeless in the shadows that fell from the
cliff above--and down in the margin of the lake every feature of the
weird vision was faithfully repeated.

Today we have idled through a wonder of a garden attached to a ducal
estate--but enough of description is enough, I judge.

I suspect that this was the same place the gardener's son deceived the
Lady of Lyons with, but I do not know.  You may have heard of the passage
somewhere:

          "A deep vale,
          Shut out by Alpine hills from the rude world,
          Near a clear lake margined by fruits of gold
          And whispering myrtles:
          Glassing softest skies, cloudless,
          Save with rare and roseate shadows;
          A palace, lifting to eternal heaven its marbled walls,
          From out a glossy bower of coolest foliage musical with birds."

That is all very well, except the "clear" part of the lake.  It certainly
is clearer than a great many lakes, but how dull its waters are compared
with the wonderful transparence of Lake Tahoe!  I speak of the north
shore of Tahoe, where one can count the scales on a trout at a depth of a
hundred and eighty feet.  I have tried to get this statement off at par
here, but with no success; so I have been obliged to negotiate it at
fifty percent discount.  At this rate I find some takers; perhaps the
reader will receive it on the same terms--ninety feet instead of one
hundred and eighty.  But let it be remembered that those are forced
terms--Sheriff's sale prices.  As far as I am privately concerned, I
abate not a jot of the original assertion that in those strangely
magnifying waters one may count the scales on a trout (a trout of the
large kind,) at a depth of a hundred and eighty feet--may see every
pebble on the bottom--might even count a paper of dray-pins.  People talk
of the transparent waters of the Mexican Bay of Acapulco, but in my own
experience I know they cannot compare with those I am speaking of.  I
have fished for trout, in Tahoe, and at a measured depth of eighty-four
feet I have seen them put their noses to the bait and I could see their
gills open and shut.  I could hardly have seen the trout themselves at
that distance in the open air.

As I go back in spirit and recall that noble sea, reposing among the
snow-peaks six thousand feet above the ocean, the conviction comes strong
upon me again that Como would only seem a bedizened little courtier in
that august presence.

Sorrow and misfortune overtake the legislature that still from year to
year permits Tahoe to retain its unmusical cognomen!  Tahoe!  It suggests
no crystal waters, no picturesque shores, no sublimity.  Tahoe for a sea
in the clouds: a sea that has character and asserts it in solemn calms at
times, at times in savage storms; a sea whose royal seclusion is guarded
by a cordon of sentinel peaks that lift their frosty fronts nine thousand
feet above the level world; a sea whose every aspect is impressive, whose
belongings are all beautiful, whose lonely majesty types the Deity!

Tahoe means grasshoppers.  It means grasshopper soup.  It is Indian, and
suggestive of Indians.  They say it is Pi-ute--possibly it is Digger.
I am satisfied it was named by the Diggers--those degraded savages who
roast their dead relatives, then mix the human grease and ashes of bones
with tar, and "gaum" it thick all over their heads and foreheads and
ears, and go caterwauling about the hills and call it mourning.  These
are the gentry that named the Lake.

People say that Tahoe means "Silver Lake"--"Limpid Water"--"Falling
Leaf."  Bosh.  It means grasshopper soup, the favorite dish of the Digger
tribe,--and of the Pi-utes as well.  It isn't worth while, in these
practical times, for people to talk about Indian poetry--there never was
any in them--except in the Fenimore Cooper Indians.  But they are an
extinct tribe that never existed.  I know the Noble Red Man.  I have
camped with the Indians; I have been on the warpath with them, taken part
in the chase with them--for grasshoppers; helped them steal cattle; I
have roamed with them, scalped them, had them for breakfast.  I would
gladly eat the whole race if I had a chance.

But I am growing unreliable.  I will return to my comparison of the
lakes.  Como is a little deeper than Tahoe, if people here tell the
truth.  They say it is eighteen hundred feet deep at this point, but it
does not look a dead enough blue for that.  Tahoe is one thousand five
hundred and twenty-five feet deep in the centre, by the state geologist's
measurement.  They say the great peak opposite this town is five thousand
feet high: but I feel sure that three thousand feet of that statement is
a good honest lie.  The lake is a mile wide, here, and maintains about
that width from this point to its northern extremity--which is distant
sixteen miles: from here to its southern extremity--say fifteen miles--it
is not over half a mile wide in any place, I should think.  Its snow-clad
mountains one hears so much about are only seen occasionally, and then in
the distance, the Alps.  Tahoe is from ten to eighteen miles wide, and
its mountains shut it in like a wall.  Their summits are never free from
snow the year round.  One thing about it is very strange: it never has
even a skim of ice upon its surface, although lakes in the same range of
mountains, lying in a lower and warmer temperature, freeze over in
winter.

It is cheerful to meet a shipmate in these out-of-the-way places and
compare notes with him.  We have found one of ours here--an old soldier
of the war, who is seeking bloodless adventures and rest from his
campaigns in these sunny lands.--[Colonel J.  HERON FOSTER, editor of a
Pittsburgh journal, and a most estimable gentleman.  As these sheets are
being prepared for the press I am pained to learn of his decease shortly
after his return home--M.T.]


CHAPTER XXI.

We voyaged by steamer down the Lago di Lecco, through wild mountain
scenery, and by hamlets and villas, and disembarked at the town of Lecco.
They said it was two hours, by carriage to the ancient city of Bergamo,
and that we would arrive there in good season for the railway train.  We
got an open barouche and a wild, boisterous driver, and set out.  It was
delightful.  We had a fast team and a perfectly smooth road.  There were
towering cliffs on our left, and the pretty Lago di Lecco on our right,
and every now and then it rained on us.  Just before starting, the driver
picked up, in the street, a stump of a cigar an inch long, and put it in
his mouth.  When he had carried it thus about an hour, I thought it would
be only Christian charity to give him a light.  I handed him my cigar,
which I had just lit, and he put it in his mouth and returned his stump
to his pocket!  I never saw a more sociable man.  At least I never saw a
man who was more sociable on a short acquaintance.

We saw interior Italy, now.  The houses were of solid stone, and not
often in good repair.  The peasants and their children were idle, as a
general thing, and the donkeys and chickens made themselves at home in
drawing-room and bed-chamber and were not molested.  The drivers of each
and every one of the slow-moving market-carts we met were stretched in
the sun upon their merchandise, sound a sleep.  Every three or four
hundred yards, it seemed to me, we came upon the shrine of some saint or
other--a rude picture of him built into a huge cross or a stone pillar by
the road-side.--Some of the pictures of the Saviour were curiosities in
their way.  They represented him stretched upon the cross, his
countenance distorted with agony.  From the wounds of the crown of
thorns; from the pierced side; from the mutilated hands and feet; from
the scourged body--from every hand-breadth of his person streams of blood
were flowing!  Such a gory, ghastly spectacle would frighten the children
out of their senses, I should think.  There were some unique auxiliaries
to the painting which added to its spirited effect.  These were genuine
wooden and iron implements, and were prominently disposed round about the
figure: a bundle of nails; the hammer to drive them; the sponge; the reed
that supported it; the cup of vinegar; the ladder for the ascent of the
cross; the spear that pierced the Saviour's side.  The crown of thorns
was made of real thorns, and was nailed to the sacred head.  In some
Italian church-paintings, even by the old masters, the Saviour and the
Virgin wear silver or gilded crowns that are fastened to the pictured
head with nails.  The effect is as grotesque as it is incongruous.

Here and there, on the fronts of roadside inns, we found huge, coarse
frescoes of suffering martyrs like those in the shrines.  It could not
have diminished their sufferings any to be so uncouthly represented.
We were in the heart and home of priest craft--of a happy, cheerful,
contented ignorance, superstition, degradation, poverty, indolence, and
everlasting unaspiring worthlessness.  And we said fervently: it suits
these people precisely; let them enjoy it, along with the other animals,
and Heaven forbid that they be molested.  We feel no malice toward these
fumigators.

We passed through the strangest, funniest, undreampt-of old towns, wedded
to the customs and steeped in the dreams of the elder ages, and perfectly
unaware that the world turns round!  And perfectly indifferent, too, as
to whether it turns around or stands still.  They have nothing to do but
eat and sleep and sleep and eat, and toil a little when they can get a
friend to stand by and keep them awake.  They are not paid for thinking
--they are not paid to fret about the world's concerns.  They were not
respectable people--they were not worthy people--they were not learned
and wise and brilliant people--but in their breasts, all their stupid
lives long, resteth a peace that passeth understanding!  How can men,
calling themselves men, consent to be so degraded and happy.

We whisked by many a gray old medieval castle, clad thick with ivy that
swung its green banners down from towers and turrets where once some old
Crusader's flag had floated.  The driver pointed to one of these ancient
fortresses, and said, (I translate):

"Do you see that great iron hook that projects from the wall just under
the highest window in the ruined tower?"

We said we could not see it at such a distance, but had no doubt it was
there.

"Well," he said; "there is a legend connected with that iron hook.
Nearly seven hundred years ago, that castle was the property of the noble
Count Luigi Gennaro Guido Alphonso di Genova----"

"What was his other name?"  said Dan.

"He had no other name.  The name I have spoken was all the name he had.
He was the son of----"

"Poor but honest parents--that is all right--never mind the particulars
--go on with the legend."

                               THE LEGEND.

Well, then, all the world, at that time, was in a wild excitement about
the Holy Sepulchre.  All the great feudal lords in Europe were pledging
their lands and pawning their plate to fit out men-at-arms so that they
might join the grand armies of Christendom and win renown in the Holy
Wars.  The Count Luigi raised money, like the rest, and one mild
September morning, armed with battle-ax, portcullis and thundering
culverin, he rode through the greaves and bucklers of his donjon-keep
with as gallant a troop of Christian bandits as ever stepped in Italy.
He had his sword, Excalibur, with him.  His beautiful countess and her
young daughter waved him a tearful adieu from the battering-rams and
buttresses of the fortress, and he galloped away with a happy heart.

He made a raid on a neighboring baron and completed his outfit with the
booty secured.  He then razed the castle to the ground, massacred the
family and moved on.  They were hardy fellows in the grand old days of
chivalry.  Alas!  Those days will never come again.

Count Luigi grew high in fame in Holy Land.  He plunged into the carnage
of a hundred battles, but his good Excalibur always brought him out
alive, albeit often sorely wounded.  His face became browned by exposure
to the Syrian sun in long marches; he suffered hunger and thirst; he
pined in prisons, he languished in loathsome plague-hospitals.  And many
and many a time he thought of his loved ones at home, and wondered if all
was well with them.  But his heart said, Peace, is not thy brother
watching over thy household?

                              * * * * * * *

Forty-two years waxed and waned; the good fight was won; Godfrey reigned
in Jerusalem--the Christian hosts reared the banner of the cross above
the Holy Sepulchre!

Twilight was approaching.  Fifty harlequins, in flowing robes, approached
this castle wearily, for they were on foot, and the dust upon their
garments betokened that they had traveled far.  They overtook a peasant,
and asked him if it were likely they could get food and a hospitable bed
there, for love of Christian charity, and if perchance, a moral parlor
entertainment might meet with generous countenance--"for," said they,
"this exhibition hath no feature that could offend the most fastidious
taste."

"Marry," quoth the peasant, "an' it please your worships, ye had better
journey many a good rood hence with your juggling circus than trust your
bones in yonder castle."

"How now, sirrah!"  exclaimed the chief monk, "explain thy ribald speech,
or by'r Lady it shall go hard with thee."

"Peace, good mountebank, I did but utter the truth that was in my heart.
San Paolo be my witness that did ye but find the stout Count Leonardo in
his cups, sheer from the castle's topmost battlements would he hurl ye
all!  Alack-a-day, the good Lord Luigi reigns not here in these sad
times."

"The good Lord Luigi?"

"Aye, none other, please your worship.  In his day, the poor rejoiced in
plenty and the rich he did oppress; taxes were not known, the fathers of
the church waxed fat upon his bounty; travelers went and came, with none
to interfere; and whosoever would, might tarry in his halls in cordial
welcome, and eat his bread and drink his wine, withal.  But woe is me!
some two and forty years agone the good count rode hence to fight for
Holy Cross, and many a year hath flown since word or token have we had of
him.  Men say his bones lie bleaching in the fields of Palestine."

"And now?"

"Now!  God 'a mercy, the cruel Leonardo lords it in the castle.  He
wrings taxes from the poor; he robs all travelers that journey by his
gates; he spends his days in feuds and murders, and his nights in revel
and debauch; he roasts the fathers of the church upon his kitchen spits,
and enjoyeth the same, calling it pastime.  These thirty years Luigi's
countess hath not been seen by any in all this land, and many
whisper that she pines in the dungeons of the castle for that she will
not wed with Leonardo, saying her dear lord still liveth and that she
will die ere she prove false to him.  They whisper likewise that her
daughter is a prisoner as well.  Nay, good jugglers, seek ye refreshment
other wheres.  'Twere better that ye perished in a Christian way than
that ye plunged from off yon dizzy tower.  Give ye good-day."

"God keep ye, gentle knave--farewell."

But heedless of the peasant's warning, the players moved straightway
toward the castle.

Word was brought to Count Leonardo that a company of mountebanks besought
his hospitality.

"'Tis well.  Dispose of them in the customary manner.  Yet stay!  I have
need of them.  Let them come hither.  Later, cast them from the
battlements--or--how many priests have ye on hand?"

"The day's results are meagre, good my lord.  An abbot and a dozen
beggarly friars is all we have."

"Hell and furies!  Is the estate going to seed?  Send hither the
mountebanks.  Afterward, broil them with the priests."

The robed and close-cowled harlequins entered.  The grim Leonardo sate in
state at the head of his council board.  Ranged up and down the hall on
either hand stood near a hundred men-at-arms.

"Ha, villains!"  quoth the count, "What can ye do to earn the hospitality
ye crave."

"Dread lord and mighty, crowded audiences have greeted our humble efforts
with rapturous applause.  Among our body count we the versatile and
talented Ugolino; the justly celebrated Rodolpho; the gifted and
accomplished Roderigo; the management have spared neither pains nor
expense--"

"S'death!  What can ye do?  Curb thy prating tongue."

"Good my lord, in acrobatic feats, in practice with the dumb-bells, in
balancing and ground and lofty tumbling are we versed--and sith your
highness asketh me, I venture here to publish that in the truly marvelous
and entertaining Zampillaerostation--"

"Gag him! throttle him!  Body of Bacchus! am I a dog that I am to be
assailed with polysyllabled blasphemy like to this?  But hold!  Lucretia,
Isabel, stand forth!  Sirrah, behold this dame, this weeping wench.  The
first I marry, within the hour; the other shall dry her tears or feed the
vultures.  Thou and thy vagabonds shall crown the wedding with thy
merry-makings.  Fetch hither the priest!"

The dame sprang toward the chief player.

"O, save me!"  she cried; "save me from a fate far worse than death!
Behold these sad eyes, these sunken cheeks, this withered frame!  See
thou the wreck this fiend hath made, and let thy heart be moved with
pity!  Look upon this damosel; note her wasted form, her halting step,
her bloomless cheeks where youth should blush and happiness exult in
smiles!  Hear us and have compassion.  This monster was my husband's
brother.  He who should have been our shield against all harm, hath kept
us shut within the noisome caverns of his donjon-keep for lo these thirty
years.  And for what crime?  None other than that I would not belie my
troth, root out my strong love for him who marches with the legions of
the cross in Holy Land, (for O, he is not dead!) and wed with him!  Save
us, O, save thy persecuted suppliants!"

She flung herself at his feet and clasped his knees.

"Ha!-ha!-ha!"  shouted the brutal Leonardo.  "Priest, to thy work!"  and
he dragged the weeping dame from her refuge.  "Say, once for all, will
you be mine?--for by my halidome, that breath that uttereth thy refusal
shall be thy last on earth!"

"NE-VER?"

"Then die!" and the sword leaped from its scabbard.

Quicker than thought, quicker than the lightning's flash, fifty monkish
habits disappeared, and fifty knights in splendid armor stood revealed!
fifty falchions gleamed in air above the men-at-arms, and brighter,
fiercer than them all, flamed Excalibur aloft, and cleaving downward
struck the brutal Leonardo's weapon from his grasp!

"A Luigi to the rescue!  Whoop!"

"A Leonardo! 'tare an ouns!'"

"Oh, God, Oh, God, my husband!"

"Oh, God, Oh, God, my wife!"

"My father!"

"My precious!"  [Tableau.]
===
Count Luigi bound his usurping brother hand and foot.  The practiced
knights from Palestine made holyday sport of carving the awkward
men-at-arms into chops and steaks.  The victory was complete.  Happiness
reigned.  The knights all married the daughter.  Joy! wassail! finis!

"But what did they do with the wicked brother?"

"Oh nothing--only hanged him on that iron hook I was speaking of.  By the
chin."

"As how?"

"Passed it up through his gills into his mouth."

"Leave him there?"

"Couple of years."

"Ah--is--is he dead?"

"Six hundred and fifty years ago, or such a matter."

"Splendid legend--splendid lie--drive on."

We reached the quaint old fortified city of Bergamo, the renowned in
history, some three-quarters of an hour before the train was ready to
start.  The place has thirty or forty thousand inhabitants and is
remarkable for being the birthplace of harlequin.  When we discovered
that, that legend of our driver took to itself a new interest in our
eyes.

Rested and refreshed, we took the rail happy and contented.  I shall not
tarry to speak of the handsome Lago di Gardi; its stately castle that
holds in its stony bosom the secrets of an age so remote that even
tradition goeth not back to it; the imposing mountain scenery that
ennobles the landscape thereabouts; nor yet of ancient Padua or haughty
Verona; nor of their Montagues and Capulets, their famous balconies and
tombs of Juliet and Romeo et al., but hurry straight to the ancient city
of the sea, the widowed bride of the Adriatic.  It was a long, long ride.
But toward evening, as we sat silent and hardly conscious of where we
were--subdued into that meditative calm that comes so surely after a
conversational storm--some one shouted--
"VENICE!"

And sure enough, afloat on the placid sea a league away, lay a great
city, with its towers and domes and steeples drowsing in a golden mist of
sunset.


CHAPTER XXII.

This Venice, which was a haughty, invincible, magnificent Republic for
nearly fourteen hundred years; whose armies compelled the world's
applause whenever and wherever they battled; whose navies well nigh held
dominion of the seas, and whose merchant fleets whitened the remotest
oceans with their sails and loaded these piers with the products of every
clime, is fallen a prey to poverty, neglect and melancholy decay.  Six
hundred years ago, Venice was the Autocrat of Commerce; her mart was the
great commercial centre, the distributing-house from whence the enormous
trade of the Orient was spread abroad over the Western world.  To-day her
piers are deserted, her warehouses are empty, her merchant fleets are
vanished, her armies and her navies are but memories.  Her glory is
departed, and with her crumbling grandeur of wharves and palaces about
her she sits among her stagnant lagoons, forlorn and beggared, forgotten
of the world.  She that in her palmy days commanded the commerce of a
hemisphere and made the weal or woe of nations with a beck of her
puissant finger, is become the humblest among the peoples of the earth,
--a peddler of glass beads for women, and trifling toys and trinkets for
school-girls and children.

The venerable Mother of the Republics is scarce a fit subject for
flippant speech or the idle gossipping of tourists.  It seems a sort of
sacrilege to disturb the glamour of old romance that pictures her to us
softly from afar off as through a tinted mist, and curtains her ruin and
her desolation from our view.  One ought, indeed, to turn away from her
rags, her poverty and her humiliation, and think of her only as she was
when she sunk the fleets of Charlemagne; when she humbled Frederick
Barbarossa or waved her victorious banners above the battlements of
Constantinople.

We reached Venice at eight in the evening, and entered a hearse belonging
to the Grand Hotel d'Europe.  At any rate, it was more like a hearse than
any thing else, though to speak by the card, it was a gondola.  And this
was the storied gondola of Venice!--the fairy boat in which the princely
cavaliers of the olden time were wont to cleave the waters of the moonlit
canals and look the eloquence of love into the soft eyes of patrician
beauties, while the gay gondolier in silken doublet touched his guitar
and sang as only gondoliers can sing!  This the famed gondola and this
the gorgeous gondolier!--the one an inky, rusty old canoe with a sable
hearse-body clapped on to the middle of it, and the other a mangy,
barefooted guttersnipe with a portion of his raiment on exhibition which
should have been sacred from public scrutiny.  Presently, as he turned a
corner and shot his hearse into a dismal ditch between two long rows of
towering, untenanted buildings, the gay gondolier began to sing, true to
the traditions of his race.  I stood it a little while.  Then I said:

"Now, here, Roderigo Gonzales Michael Angelo, I'm a pilgrim, and I'm a
stranger, but I am not going to have my feelings lacerated by any such
caterwauling as that.  If that goes on, one of us has got to take water.
It is enough that my cherished dreams of Venice have been blighted
forever as to the romantic gondola and the gorgeous gondolier; this
system of destruction shall go no farther; I will accept the hearse,
under protest, and you may fly your flag of truce in peace, but here I
register a dark and bloody oath that you shan't sing.  Another yelp, and
overboard you go."

I began to feel that the old Venice of song and story had departed
forever.  But I was too hasty.  In a few minutes we swept gracefully out
into the Grand Canal, and under the mellow moonlight the Venice of poetry
and romance stood revealed.  Right from the water's edge rose long lines
of stately palaces of marble; gondolas were gliding swiftly hither and
thither and disappearing suddenly through unsuspected gates and alleys;
ponderous stone bridges threw their shadows athwart the glittering waves.
There was life and motion everywhere, and yet everywhere there was a
hush, a stealthy sort of stillness, that was suggestive of secret
enterprises of bravoes and of lovers; and clad half in moonbeams and half
in mysterious shadows, the grim old mansions of the Republic seemed to
have an expression about them of having an eye out for just such
enterprises as these at that same moment.  Music came floating over the
waters--Venice was complete.

It was a beautiful picture--very soft and dreamy and beautiful.  But what
was this Venice to compare with the Venice of midnight?  Nothing.  There
was a fete--a grand fete in honor of some saint who had been instrumental
in checking the cholera three hundred years ago, and all Venice was
abroad on the water.  It was no common affair, for the Venetians did not
know how soon they might need the saint's services again, now that the
cholera was spreading every where.  So in one vast space--say a third of
a mile wide and two miles long--were collected two thousand gondolas, and
every one of them had from two to ten, twenty and even thirty colored
lanterns suspended about it, and from four to a dozen occupants.  Just as
far as the eye could reach, these painted lights were massed together
--like a vast garden of many-colored flowers, except that these blossoms
were never still; they were ceaselessly gliding in and out, and mingling
together, and seducing you into bewildering attempts to follow their mazy
evolutions.  Here and there a strong red, green, or blue glare from a
rocket that was struggling to get away, splendidly illuminated all the
boats around it.  Every gondola that swam by us, with its crescents and
pyramids and circles of colored lamps hung aloft, and lighting up the
faces of the young and the sweet-scented and lovely below, was a picture;
and the reflections of those lights, so long, so slender, so numberless,
so many-colored and so distorted and wrinkled by the waves, was a picture
likewise, and one that was enchantingly beautiful.  Many and many a party
of young ladies and gentlemen had their state gondolas handsomely
decorated, and ate supper on board, bringing their swallow-tailed,
white-cravatted varlets to wait upon them, and having their tables
tricked out as if for a bridal supper.  They had brought along the
costly globe lamps from their drawing-rooms, and the lace and silken
curtains from the same places, I suppose.  And they had also brought
pianos and guitars, and they played and sang operas, while the plebeian
paper-lanterned gondolas from the suburbs and the back alleys crowded
around to stare and listen.

There was music every where--choruses, string bands, brass bands, flutes,
every thing.  I was so surrounded, walled in, with music, magnificence
and loveliness, that I became inspired with the spirit of the scene, and
sang one tune myself.  However, when I observed that the other gondolas
had sailed away, and my gondolier was preparing to go overboard, I
stopped.

The fete was magnificent.  They kept it up the whole night long, and I
never enjoyed myself better than I did while it lasted.

What a funny old city this Queen of the Adriatic is!  Narrow streets,
vast, gloomy marble palaces, black with the corroding damps of centuries,
and all partly submerged; no dry land visible any where, and no sidewalks
worth mentioning; if you want to go to church, to the theatre, or to the
restaurant, you must call a gondola.  It must be a paradise for cripples,
for verily a man has no use for legs here.

For a day or two the place looked so like an overflowed Arkansas town,
because of its currentless waters laving the very doorsteps of all the
houses, and the cluster of boats made fast under the windows, or skimming
in and out of the alleys and by-ways, that I could not get rid of the
impression that there was nothing the matter here but a spring freshet,
and that the river would fall in a few weeks and leave a dirty high-water
mark on the houses, and the streets full of mud and rubbish.

In the glare of day, there is little poetry about Venice, but under the
charitable moon her stained palaces are white again, their battered
sculptures are hidden in shadows, and the old city seems crowned once
more with the grandeur that was hers five hundred years ago.  It is easy,
then, in fancy, to people these silent canals with plumed gallants and
fair ladies--with Shylocks in gaberdine and sandals, venturing loans upon
the rich argosies of Venetian commerce--with Othellos and Desdemonas,
with Iagos and Roderigos--with noble fleets and victorious legions
returning from the wars.  In the treacherous sunlight we see Venice
decayed, forlorn, poverty-stricken, and commerceless--forgotten and
utterly insignificant.  But in the moonlight, her fourteen centuries of
greatness fling their glories about her, and once more is she the
princeliest among the nations of the earth.

          "There is a glorious city in the sea;
          The sea is in the broad, the narrow streets,
          Ebbing and flowing; and the salt-sea weed
          Clings to the marble of her palaces.
          No track of men, no footsteps to and fro,
          Lead to her gates!  The path lies o'er the sea,
          Invisible: and from the land we went,
          As to a floating city--steering in,
          And gliding up her streets, as in a dream,
          So smoothly, silently--by many a dome,
          Mosque-like, and many a stately portico,
          The statues ranged along an azure sky;
          By many a pile, in more than Eastern pride,
          Of old the residence of merchant kings;
          The fronts of some, tho' time had shatter'd them,
          Still glowing with the richest hues of art,
          As tho' the wealth within them had run o'er."

What would one naturally wish to see first in Venice?  The Bridge of
Sighs, of course--and next the Church and the Great Square of St. Mark,
the Bronze Horses, and the famous Lion of St. Mark.

We intended to go to the Bridge of Sighs, but happened into the Ducal
Palace first--a building which necessarily figures largely in Venetian
poetry and tradition.  In the Senate Chamber of the ancient Republic we
wearied our eyes with staring at acres of historical paintings by
Tintoretto and Paul Veronese, but nothing struck us forcibly except the
one thing that strikes all strangers forcibly--a black square in the
midst of a gallery of portraits.  In one long row, around the great hall,
were painted the portraits of the Doges of Venice (venerable fellows,
with flowing white beards, for of the three hundred Senators eligible to
the office, the oldest was usually chosen Doge,) and each had its
complimentary inscription attached--till you came to the place that
should have had Marino Faliero's picture in it, and that was blank and
black--blank, except that it bore a terse inscription, saying that the
conspirator had died for his crime.  It seemed cruel to keep that
pitiless inscription still staring from the walls after the unhappy
wretch had been in his grave five hundred years.

At the head of the Giant's Staircase, where Marino Faliero was beheaded,
and where the Doges were crowned in ancient times, two small slits in the
stone wall were pointed out--two harmless, insignificant orifices that
would never attract a stranger's attention--yet these were the terrible
Lions' Mouths!  The heads were gone (knocked off by the French during
their occupation of Venice,) but these were the throats, down which went
the anonymous accusation, thrust in secretly at dead of night by an
enemy, that doomed many an innocent man to walk the Bridge of Sighs and
descend into the dungeon which none entered and hoped to see the sun
again.  This was in the old days when the Patricians alone governed
Venice--the common herd had no vote and no voice.  There were one
thousand five hundred Patricians; from these, three hundred Senators were
chosen; from the Senators a Doge and a Council of Ten were selected, and
by secret ballot the Ten chose from their own number a Council of Three.
All these were Government spies, then, and every spy was under
surveillance himself--men spoke in whispers in Venice, and no man trusted
his neighbor--not always his own brother.  No man knew who the Council of
Three were--not even the Senate, not even the Doge; the members of that
dread tribunal met at night in a chamber to themselves, masked, and robed
from head to foot in scarlet cloaks, and did not even know each other,
unless by voice.  It was their duty to judge heinous political crimes,
and from their sentence there was no appeal.  A nod to the executioner
was sufficient.  The doomed man was marched down a hall and out at a
door-way into the covered Bridge of Sighs, through it and into the
dungeon and unto his death.  At no time in his transit was he visible to
any save his conductor.  If a man had an enemy in those old days, the
cleverest thing he could do was to slip a note for the Council of Three
into the Lion's mouth, saying "This man is plotting against the
Government."  If the awful Three found no proof, ten to one they would
drown him anyhow, because he was a deep rascal, since his plots were
unsolvable.  Masked judges and masked executioners, with unlimited power,
and no appeal from their judgements, in that hard, cruel age, were not
likely to be lenient with men they suspected yet could not convict.

We walked through the hall of the Council of Ten, and presently entered
the infernal den of the Council of Three.

The table around which they had sat was there still, and likewise the
stations where the masked inquisitors and executioners formerly stood,
frozen, upright and silent, till they received a bloody order, and then,
without a word, moved off like the inexorable machines they were, to
carry it out.  The frescoes on the walls were startlingly suited to the
place.  In all the other saloons, the halls, the great state chambers of
the palace, the walls and ceilings were bright with gilding, rich with
elaborate carving, and resplendent with gallant pictures of Venetian
victories in war, and Venetian display in foreign courts, and hallowed
with portraits of the Virgin, the Saviour of men, and the holy saints
that preached the Gospel of Peace upon earth--but here, in dismal
contrast, were none but pictures of death and dreadful suffering!--not a
living figure but was writhing in torture, not a dead one but was smeared
with blood, gashed with wounds, and distorted with the agonies that had
taken away its life!

From the palace to the gloomy prison is but a step--one might almost jump
across the narrow canal that intervenes.  The ponderous stone Bridge of
Sighs crosses it at the second story--a bridge that is a covered tunnel
--you can not be seen when you walk in it.  It is partitioned lengthwise,
and through one compartment walked such as bore light sentences in
ancient times, and through the other marched sadly the wretches whom the
Three had doomed to lingering misery and utter oblivion in the dungeons,
or to sudden and mysterious death.  Down below the level of the water, by
the light of smoking torches, we were shown the damp, thick-walled cells
where many a proud patrician's life was eaten away by the long-drawn
miseries of solitary imprisonment--without light, air, books; naked,
unshaven, uncombed, covered with vermin; his useless tongue forgetting
its office, with none to speak to; the days and nights of his life no
longer marked, but merged into one eternal eventless night; far away from
all cheerful sounds, buried in the silence of a tomb; forgotten by his
helpless friends, and his fate a dark mystery to them forever; losing his
own memory at last, and knowing no more who he was or how he came there;
devouring the loaf of bread and drinking the water that were thrust into
the cell by unseen hands, and troubling his worn spirit no more with
hopes and fears and doubts and longings to be free; ceasing to scratch
vain prayers and complainings on walls where none, not even himself,
could see them, and resigning himself to hopeless apathy, driveling
childishness, lunacy!  Many and many a sorrowful story like this these
stony walls could tell if they could but speak.

In a little narrow corridor, near by, they showed us where many a
prisoner, after lying in the dungeons until he was forgotten by all save
his persecutors, was brought by masked executioners and garroted, or
sewed up in a sack, passed through a little window to a boat, at dead of
night, and taken to some remote spot and drowned.

They used to show to visitors the implements of torture wherewith the
Three were wont to worm secrets out of the accused--villainous machines
for crushing thumbs; the stocks where a prisoner sat immovable while
water fell drop by drop upon his head till the torture was more than
humanity could bear; and a devilish contrivance of steel, which inclosed
a prisoner's head like a shell, and crushed it slowly by means of a
screw.  It bore the stains of blood that had trickled through its joints
long ago, and on one side it had a projection whereon the torturer rested
his elbow comfortably and bent down his ear to catch the moanings of the
sufferer perishing within.

Of course we went to see the venerable relic of the ancient glory of
Venice, with its pavements worn and broken by the passing feet of a
thousand years of plebeians and patricians--The Cathedral of St. Mark.
It is built entirely of precious marbles, brought from the Orient
--nothing in its composition is domestic.  Its hoary traditions make it an
object of absorbing interest to even the most careless stranger, and thus
far it had interest for me; but no further.  I could not go into
ecstasies over its coarse mosaics, its unlovely Byzantine architecture,
or its five hundred curious interior columns from as many distant
quarries.  Every thing was worn out--every block of stone was smooth and
almost shapeless with the polishing hands and shoulders of loungers who
devoutly idled here in by-gone centuries and have died and gone to the
dev--no, simply died, I mean.

Under the altar repose the ashes of St. Mark--and Matthew, Luke and John,
too, for all I know.  Venice reveres those relics above all things
earthly.  For fourteen hundred years St. Mark has been her patron saint.
Every thing about the city seems to be named after him or so named as to
refer to him in some way--so named, or some purchase rigged in some way
to scrape a sort of hurrahing acquaintance with him.  That seems to be
the idea.  To be on good terms with St. Mark, seems to be the very summit
of Venetian ambition.  They say St. Mark had a tame lion, and used to
travel with him--and every where that St. Mark went, the lion was sure to
go.  It was his protector, his friend, his librarian.  And so the Winged
Lion of St. Mark, with the open Bible under his paw, is a favorite emblem
in the grand old city.  It casts its shadow from the most ancient pillar
in Venice, in the Grand Square of St. Mark, upon the throngs of free
citizens below, and has so done for many a long century.  The winged lion
is found every where--and doubtless here, where the winged lion is, no
harm can come.

St. Mark died at Alexandria, in Egypt.  He was martyred, I think.
However, that has nothing to do with my legend.  About the founding of
the city of Venice--say four hundred and fifty years after Christ--(for
Venice is much younger than any other Italian city,) a priest dreamed
that an angel told him that until the remains of St. Mark were brought to
Venice, the city could never rise to high distinction among the nations;
that the body must be captured, brought to the city, and a magnificent
church built over it; and that if ever the Venetians allowed the Saint to
be removed from his new resting-place, in that day Venice would perish
from off the face of the earth.  The priest proclaimed his dream, and
forthwith Venice set about procuring the corpse of St. Mark.  One
expedition after another tried and failed, but the project was never
abandoned during four hundred years.  At last it was secured by
stratagem, in the year eight hundred and something.  The commander of a
Venetian expedition disguised himself, stole the bones, separated them,
and packed them in vessels filled with lard.  The religion of Mahomet
causes its devotees to abhor anything that is in the nature of pork, and
so when the Christian was stopped by the officers at the gates of the
city, they only glanced once into his precious baskets, then turned up
their noses at the unholy lard, and let him go.  The bones were buried in
the vaults of the grand cathedral, which had been waiting long years to
receive them, and thus the safety and the greatness of Venice were
secured.  And to this day there be those in Venice who believe that if
those holy ashes were stolen away, the ancient city would vanish like a
dream, and its foundations be buried forever in the unremembering sea.


CHAPTER XXIII.

The Venetian gondola is as free and graceful, in its gliding movement, as
a serpent.  It is twenty or thirty feet long, and is narrow and deep,
like a canoe; its sharp bow and stern sweep upward from the water like
the horns of a crescent with the abruptness of the curve slightly
modified.

The bow is ornamented with a steel comb with a battle-ax attachment which
threatens to cut passing boats in two occasionally, but never does.  The
gondola is painted black because in the zenith of Venetian magnificence
the gondolas became too gorgeous altogether, and the Senate decreed that
all such display must cease, and a solemn, unembellished black be
substituted.  If the truth were known, it would doubtless appear that
rich plebeians grew too prominent in their affectation of patrician show
on the Grand Canal, and required a wholesome snubbing.  Reverence for the
hallowed Past and its traditions keeps the dismal fashion in force now
that the compulsion exists no longer.  So let it remain.  It is the color
of mourning.  Venice mourns.  The stern of the boat is decked over and
the gondolier stands there.  He uses a single oar--a long blade, of
course, for he stands nearly erect.  A wooden peg, a foot and a half
high, with two slight crooks or curves in one side of it and one in the
other, projects above the starboard gunwale.  Against that peg the
gondolier takes a purchase with his oar, changing it at intervals to the
other side of the peg or dropping it into another of the crooks, as the
steering of the craft may demand--and how in the world he can back and
fill, shoot straight ahead, or flirt suddenly around a corner, and make
the oar stay in those insignificant notches, is a problem to me and a
never diminishing matter of interest.  I am afraid I study the
gondolier's marvelous skill more than I do the sculptured palaces we
glide among.  He cuts a corner so closely, now and then, or misses
another gondola by such an imperceptible hair-breadth that I feel myself
"scrooching," as the children say, just as one does when a buggy wheel
grazes his elbow.  But he makes all his calculations with the nicest
precision, and goes darting in and out among a Broadway confusion of busy
craft with the easy confidence of the educated hackman.  He never makes a
mistake.

Sometimes we go flying down the great canals at such a gait that we can
get only the merest glimpses into front doors, and again, in obscure
alleys in the suburbs, we put on a solemnity suited to the silence, the
mildew, the stagnant waters, the clinging weeds, the deserted houses and
the general lifelessness of the place, and move to the spirit of grave
meditation.

The gondolier is a picturesque rascal for all he wears no satin harness,
no plumed bonnet, no silken tights.  His attitude is stately; he is lithe
and supple; all his movements are full of grace.  When his long canoe,
and his fine figure, towering from its high perch on the stern, are cut
against the evening sky, they make a picture that is very novel and
striking to a foreign eye.

We sit in the cushioned carriage-body of a cabin, with the curtains
drawn, and smoke, or read, or look out upon the passing boats, the
houses, the bridges, the people, and enjoy ourselves much more than we
could in a buggy jolting over our cobble-stone pavements at home.  This
is the gentlest, pleasantest locomotion we have ever known.

But it seems queer--ever so queer--to see a boat doing duty as a private
carriage.  We see business men come to the front door, step into a
gondola, instead of a street car, and go off down town to the
counting-room.

We see visiting young ladies stand on the stoop, and laugh, and kiss
good-bye, and flirt their fans and say "Come soon--now do--you've been
just as mean as ever you can be--mother's dying to see you--and we've
moved into the new house, O such a love of a place!--so convenient to the
post office and the church, and the Young Men's Christian Association;
and we do have such fishing, and such carrying on, and such
swimming-matches in the back yard--Oh, you must come--no distance at all,
and if you go down through by St. Mark's and the Bridge of Sighs, and cut
through the alley and come up by the church of Santa Maria dei Frari, and
into the Grand Canal, there isn't a bit of current--now do come, Sally
Maria--by-bye!" and then the little humbug trips down the steps, jumps
into the gondola, says, under her breath, "Disagreeable old thing, I hope
she won't!" goes skimming away, round the corner; and the other girl
slams the street door and says, "Well, that infliction's over, any way,
--but I suppose I've got to go and see her--tiresome stuck-up thing!"
Human nature appears to be just the same, all over the world.  We see the
diffident young man, mild of moustache, affluent of hair, indigent of
brain, elegant of costume, drive up to her father's mansion, tell his
hackman to bail out and wait, start fearfully up the steps and meet "the
old gentleman" right on the threshold!--hear him ask what street the new
British Bank is in--as if that were what he came for--and then bounce
into his boat and skurry away with his coward heart in his boots!--see
him come sneaking around the corner again, directly, with a crack of the
curtain open toward the old gentleman's disappearing gondola, and out
scampers his Susan with a flock of little Italian endearments fluttering
from her lips, and goes to drive with him in the watery avenues down
toward the Rialto.

We see the ladies go out shopping, in the most natural way, and flit from
street to street and from store to store, just in the good old fashion,
except that they leave the gondola, instead of a private carriage,
waiting at the curbstone a couple of hours for them,--waiting while they
make the nice young clerks pull down tons and tons of silks and velvets
and moire antiques and those things; and then they buy a paper of pins
and go paddling away to confer the rest of their disastrous patronage on
some other firm.  And they always have their purchases sent home just in
the good old way.  Human nature is very much the same all over the world;
and it is so like my dear native home to see a Venetian lady go into a
store and buy ten cents' worth of blue ribbon and have it sent home in a
scow.  Ah, it is these little touches of nature that move one to tears in
these far-off foreign lands.

We see little girls and boys go out in gondolas with their nurses, for an
airing.  We see staid families, with prayer-book and beads, enter the
gondola dressed in their Sunday best, and float away to church.  And at
midnight we see the theatre break up and discharge its swarm of hilarious
youth and beauty; we hear the cries of the hackman-gondoliers, and behold
the struggling crowd jump aboard, and the black multitude of boats go
skimming down the moonlit avenues; we see them separate here and there,
and disappear up divergent streets; we hear the faint sounds of laughter
and of shouted farewells floating up out of the distance; and then, the
strange pageant being gone, we have lonely stretches of glittering water
--of stately buildings--of blotting shadows--of weird stone faces
creeping into the moonlight--of deserted bridges--of motionless boats at
anchor.  And over all broods that mysterious stillness, that stealthy
quiet, that befits so well this old dreaming Venice.

We have been pretty much every where in our gondola.  We have bought
beads and photographs in the stores, and wax matches in the Great Square
of St. Mark.  The last remark suggests a digression.  Every body goes to
this vast square in the evening.  The military bands play in the centre
of it and countless couples of ladies and gentlemen promenade up and down
on either side, and platoons of them are constantly drifting away toward
the old Cathedral, and by the venerable column with the Winged Lion of
St. Mark on its top, and out to where the boats lie moored; and other
platoons are as constantly arriving from the gondolas and joining the
great throng.  Between the promenaders and the side-walks are seated
hundreds and hundreds of people at small tables, smoking and taking
granita, (a first cousin to ice-cream;) on the side-walks are more
employing themselves in the same way.  The shops in the first floor of
the tall rows of buildings that wall in three sides of the square are
brilliantly lighted, the air is filled with music and merry voices, and
altogether the scene is as bright and spirited and full of cheerfulness
as any man could desire.  We enjoy it thoroughly.  Very many of the young
women are exceedingly pretty and dress with rare good taste.  We are
gradually and laboriously learning the ill-manners of staring them
unflinchingly in the face--not because such conduct is agreeable to us,
but because it is the custom of the country and they say the girls like
it.  We wish to learn all the curious, outlandish ways of all the
different countries, so that we can "show off" and astonish people when
we get home.  We wish to excite the envy of our untraveled friends with
our strange foreign fashions which we can't shake off.  All our
passengers are paying strict attention to this thing, with the end in
view which I have mentioned.  The gentle reader will never, never know
what a consummate ass he can become, until he goes abroad.  I speak now,
of course, in the supposition that the gentle reader has not been abroad,
and therefore is not already a consummate ass.  If the case be otherwise,
I beg his pardon and extend to him the cordial hand of fellowship and
call him brother.  I shall always delight to meet an ass after my own
heart when I shall have finished my travels.

On this subject let me remark that there are Americans abroad in Italy
who have actually forgotten their mother tongue in three months--forgot
it in France.  They can not even write their address in English in a
hotel register.  I append these evidences, which I copied verbatim from
the register of a hotel in a certain Italian city:

     "John P. Whitcomb, Etats Unis.

     "Wm. L. Ainsworth, travailleur (he meant traveler, I suppose,)
      Etats Unis.

     "George P. Morton et fils, d'Amerique.

     "Lloyd B.  Williams, et trois amis, ville de Boston, Amerique.

     "J. Ellsworth Baker, tout de suite de France, place de
     naissance Amerique, destination la Grand Bretagne."

I love this sort of people.  A lady passenger of ours tells of a
fellow-citizen of hers who spent eight weeks in Paris and then returned
home and addressed his dearest old bosom friend Herbert as Mr.
"Er-bare!"  He apologized, though, and said, "'Pon my soul it is
aggravating, but I cahn't help it--I have got so used to speaking
nothing but French, my dear Erbare--damme there it goes again!--got so
used to French pronunciation that I cahn't get rid of it--it is
positively annoying, I assure you."  This entertaining idiot, whose name
was Gordon, allowed himself to be hailed three times in the street
before he paid any attention, and then begged a thousand pardons and
said he had grown so accustomed to hearing himself addressed as "M'sieu
Gor-r-dong," with a roll to the r, that he had forgotten the legitimate
sound of his name! He wore a rose in his button-hole; he gave the French
salutation--two flips of the hand in front of the face; he called Paris
Pairree in ordinary English conversation; he carried envelopes bearing
foreign postmarks protruding from his breast-pocket; he cultivated a
moustache and imperial, and did what else he could to suggest to the
beholder his pet fancy that he resembled Louis Napoleon--and in a spirit
of thankfulness which is entirely unaccountable, considering the slim
foundation there was for it, he praised his Maker that he was as he was,
and went on enjoying his little life just the same as if he really had
been deliberately designed and erected by the great Architect of the
Universe.

Think of our Whitcombs, and our Ainsworths and our Williamses writing
themselves down in dilapidated French in foreign hotel registers!  We
laugh at Englishmen, when we are at home, for sticking so sturdily to
their national ways and customs, but we look back upon it from abroad
very forgivingly.  It is not pleasant to see an American thrusting his
nationality forward obtrusively in a foreign land, but Oh, it is pitiable
to see him making of himself a thing that is neither male nor female,
neither fish, flesh, nor fowl--a poor, miserable, hermaphrodite
Frenchman!

Among a long list of churches, art galleries, and such things, visited by
us in Venice, I shall mention only one--the church of Santa Maria dei
Frari.  It is about five hundred years old, I believe, and stands on
twelve hundred thousand piles.  In it lie the body of Canova and the
heart of Titian, under magnificent monuments.  Titian died at the age of
almost one hundred years.  A plague which swept away fifty thousand lives
was raging at the time, and there is notable evidence of the reverence in
which the great painter was held, in the fact that to him alone the state
permitted a public funeral in all that season of terror and death.

In this church, also, is a monument to the doge Foscari, whose name a
once resident of Venice, Lord Byron, has made permanently famous.

The monument to the doge Giovanni Pesaro, in this church, is a curiosity
in the way of mortuary adornment.  It is eighty feet high and is fronted
like some fantastic pagan temple.  Against it stand four colossal
Nubians, as black as night, dressed in white marble garments.  The black
legs are bare, and through rents in sleeves and breeches, the skin, of
shiny black marble, shows.  The artist was as ingenious as his funeral
designs were absurd.  There are two bronze skeletons bearing scrolls, and
two great dragons uphold the sarcophagus.  On high, amid all this
grotesqueness, sits the departed doge.

In the conventual buildings attached to this church are the state
archives of Venice.  We did not see them, but they are said to number
millions of documents.  "They are the records of centuries of the most
watchful, observant and suspicious government that ever existed--in which
every thing was written down and nothing spoken out."  They fill nearly
three hundred rooms.  Among them are manuscripts from the archives of
nearly two thousand families, monasteries and convents.  The secret
history of Venice for a thousand years is here--its plots, its hidden
trials, its assassinations, its commissions of hireling spies and masked
bravoes--food, ready to hand, for a world of dark and mysterious
romances.

Yes, I think we have seen all of Venice.  We have seen, in these old
churches, a profusion of costly and elaborate sepulchre ornamentation
such as we never dreampt of before.  We have stood in the dim religious
light of these hoary sanctuaries, in the midst of long ranks of dusty
monuments and effigies of the great dead of Venice, until we seemed
drifting back, back, back, into the solemn past, and looking upon the
scenes and mingling with the peoples of a remote antiquity.  We have been
in a half-waking sort of dream all the time.  I do not know how else to
describe the feeling.  A part of our being has remained still in the
nineteenth century, while another part of it has seemed in some
unaccountable way walking among the phantoms of the tenth.

We have seen famous pictures until our eyes are weary with looking at
them and refuse to find interest in them any longer.  And what wonder,
when there are twelve hundred pictures by Palma the Younger in Venice and
fifteen hundred by Tintoretto?  And behold there are Titians and the
works of other artists in proportion.  We have seen Titian's celebrated
Cain and Abel, his David and Goliah, his Abraham's Sacrifice.  We have
seen Tintoretto's monster picture, which is seventy-four feet long and I
do not know how many feet high, and thought it a very commodious picture.
We have seen pictures of martyrs enough, and saints enough, to regenerate
the world.  I ought not to confess it, but still, since one has no
opportunity in America to acquire a critical judgment in art, and since I
could not hope to become educated in it in Europe in a few short weeks, I
may therefore as well acknowledge with such apologies as may be due, that
to me it seemed that when I had seen one of these martyrs I had seen them
all.  They all have a marked family resemblance to each other, they dress
alike, in coarse monkish robes and sandals, they are all bald headed,
they all stand in about the same attitude, and without exception they are
gazing heavenward with countenances which the Ainsworths, the Mortons and
the Williamses, et fils, inform me are full of "expression."  To me there
is nothing tangible about these imaginary portraits, nothing that I can
grasp and take a living interest in.  If great Titian had only been
gifted with prophecy, and had skipped a martyr, and gone over to England
and painted a portrait of Shakspeare, even as a youth, which we could all
have confidence in now, the world down to the latest generations would
have forgiven him the lost martyr in the rescued seer.  I think posterity
could have spared one more martyr for the sake of a great historical
picture of Titian's time and painted by his brush--such as Columbus
returning in chains from the discovery of a world, for instance.  The old
masters did paint some Venetian historical pictures, and these we did not
tire of looking at, notwithstanding representations of the formal
introduction of defunct doges to the Virgin Mary in regions beyond the
clouds clashed rather harshly with the proprieties, it seemed to us.

But humble as we are, and unpretending, in the matter of art, our
researches among the painted monks and martyrs have not been wholly in
vain.  We have striven hard to learn.  We have had some success.  We have
mastered some things, possibly of trifling import in the eyes of the
learned, but to us they give pleasure, and we take as much pride in our
little acquirements as do others who have learned far more, and we love
to display them full as well.  When we see a monk going about with a lion
and looking tranquilly up to heaven, we know that that is St. Mark.  When
we see a monk with a book and a pen, looking tranquilly up to heaven,
trying to think of a word, we know that that is St. Matthew.  When we see
a monk sitting on a rock, looking tranquilly up to heaven, with a human
skull beside him, and without other baggage, we know that that is St.
Jerome.  Because we know that he always went flying light in the matter
of baggage.  When we see a party looking tranquilly up to heaven,
unconscious that his body is shot through and through with arrows, we
know that that is St. Sebastian.  When we see other monks looking
tranquilly up to heaven, but having no trade-mark, we always ask who
those parties are.  We do this because we humbly wish to learn.  We have
seen thirteen thousand St. Jeromes, and twenty-two thousand St. Marks,
and sixteen thousand St. Matthews, and sixty thousand St. Sebastians, and
four millions of assorted monks, undesignated, and we feel encouraged to
believe that when we have seen some more of these various pictures, and
had a larger experience, we shall begin to take an absorbing interest in
them like our cultivated countrymen from Amerique.

Now it does give me real pain to speak in this almost unappreciative way
of the old masters and their martyrs, because good friends of mine in the
ship--friends who do thoroughly and conscientiously appreciate them and
are in every way competent to discriminate between good pictures and
inferior ones--have urged me for my own sake not to make public the fact
that I lack this appreciation and this critical discrimination myself.  I
believe that what I have written and may still write about pictures will
give them pain, and I am honestly sorry for it.  I even promised that I
would hide my uncouth sentiments in my own breast.  But alas!  I never
could keep a promise.  I do not blame myself for this weakness, because
the fault must lie in my physical organization.  It is likely that such a
very liberal amount of space was given to the organ which enables me to
make promises, that the organ which should enable me to keep them was
crowded out.  But I grieve not.  I like no half-way things.  I had rather
have one faculty nobly developed than two faculties of mere ordinary
capacity.  I certainly meant to keep that promise, but I find I can not
do it.  It is impossible to travel through Italy without speaking of
pictures, and can I see them through others' eyes?

If I did not so delight in the grand pictures that are spread before me
every day of my life by that monarch of all the old masters, Nature, I
should come to believe, sometimes, that I had in me no appreciation of
the beautiful, whatsoever.

It seems to me that whenever I glory to think that for once I have
discovered an ancient painting that is beautiful and worthy of all
praise, the pleasure it gives me is an infallible proof that it is not a
beautiful picture and not in any wise worthy of commendation.  This very
thing has occurred more times than I can mention, in Venice.  In every
single instance the guide has crushed out my swelling enthusiasm with the
remark:

"It is nothing--it is of the Renaissance."

I did not know what in the mischief the Renaissance was, and so always I
had to simply say,

"Ah! so it is--I had not observed it before."

I could not bear to be ignorant before a cultivated negro, the offspring
of a South Carolina slave.  But it occurred too often for even my
self-complacency, did that exasperating "It is nothing--it is of the
Renaissance."  I said at last:

"Who is this Renaissance?  Where did he come from?  Who gave him
permission to cram the Republic with his execrable daubs?"

We learned, then, that Renaissance was not a man; that renaissance was a
term used to signify what was at best but an imperfect rejuvenation of
art.  The guide said that after Titian's time and the time of the other
great names we had grown so familiar with, high art declined; then it
partially rose again--an inferior sort of painters sprang up, and these
shabby pictures were the work of their hands.  Then I said, in my heat,
that I "wished to goodness high art had declined five hundred years
sooner."  The Renaissance pictures suit me very well, though sooth to say
its school were too much given to painting real men and did not indulge
enough in martyrs.

The guide I have spoken of is the only one we have had yet who knew any
thing.  He was born in South Carolina, of slave parents.  They came to
Venice while he was an infant.  He has grown up here.  He is well
educated.  He reads, writes, and speaks English, Italian, Spanish, and
French, with perfect facility; is a worshipper of art and thoroughly
conversant with it; knows the history of Venice by heart and never tires
of talking of her illustrious career.  He dresses better than any of us,
I think, and is daintily polite.  Negroes are deemed as good as white
people, in Venice, and so this man feels no desire to go back to his
native land.  His judgment is correct.

I have had another shave.  I was writing in our front room this afternoon
and trying hard to keep my attention on my work and refrain from looking
out upon the canal.  I was resisting the soft influences of the climate
as well as I could, and endeavoring to overcome the desire to be indolent
and happy.  The boys sent for a barber.  They asked me if I would be
shaved.  I reminded them of my tortures in Genoa, Milan, Como; of my
declaration that I would suffer no more on Italian soil.  I said "Not any
for me, if you please."

I wrote on.  The barber began on the doctor.  I heard him say:

"Dan, this is the easiest shave I have had since we left the ship."

He said again, presently:

"Why Dan, a man could go to sleep with this man shaving him."

Dan took the chair.  Then he said:

"Why this is Titian.  This is one of the old masters."

I wrote on.  Directly Dan said:

"Doctor, it is perfect luxury.  The ship's barber isn't any thing to
him."

My rough beard wee distressing me beyond measure.  The barber was rolling
up his apparatus.  The temptation was too strong.  I said:

"Hold on, please.  Shave me also."

I sat down in the chair and closed my eyes.  The barber soaped my face,
and then took his razor and gave me a rake that well nigh threw me into
convulsions.  I jumped out of the chair: Dan and the doctor were both
wiping blood off their faces and laughing.

I said it was a mean, disgraceful fraud.

They said that the misery of this shave had gone so far beyond any thing
they had ever experienced before, that they could not bear the idea of
losing such a chance of hearing a cordial opinion from me on the subject.

It was shameful.  But there was no help for it.  The skinning was begun
and had to be finished.  The tears flowed with every rake, and so did the
fervent execrations.  The barber grew confused, and brought blood every
time.  I think the boys enjoyed it better than any thing they have seen
or heard since they left home.

We have seen the Campanile, and Byron's house and Balbi's the geographer,
and the palaces of all the ancient dukes and doges of Venice, and we have
seen their effeminate descendants airing their nobility in fashionable
French attire in the Grand Square of St. Mark, and eating ices and
drinking cheap wines, instead of wearing gallant coats of mail and
destroying fleets and armies as their great ancestors did in the days of
Venetian glory.  We have seen no bravoes with poisoned stilettos, no
masks, no wild carnival; but we have seen the ancient pride of Venice,
the grim Bronze Horses that figure in a thousand legends.  Venice may
well cherish them, for they are the only horses she ever had.  It is said
there are hundreds of people in this curious city who never have seen a
living horse in their lives.  It is entirely true, no doubt.

And so, having satisfied ourselves, we depart to-morrow, and leave the
venerable Queen of the Republics to summon her vanished ships, and
marshal her shadowy armies, and know again in dreams the pride of her old
renown.


CHAPTER XXIV.

Some of the Quaker City's passengers had arrived in Venice from
Switzerland and other lands before we left there, and others were
expected every day.  We heard of no casualties among them, and no
sickness.

We were a little fatigued with sight seeing, and so we rattled through a
good deal of country by rail without caring to stop.  I took few notes.
I find no mention of Bologna in my memorandum book, except that we
arrived there in good season, but saw none of the sausages for which the
place is so justly celebrated.

Pistoia awoke but a passing interest.

Florence pleased us for a while.  I think we appreciated the great figure
of David in the grand square, and the sculptured group they call the Rape
of the Sabines.  We wandered through the endless collections of paintings
and statues of the Pitti and Ufizzi galleries, of course.  I make that
statement in self-defense; there let it stop.  I could not rest under the
imputation that I visited Florence and did not traverse its weary miles
of picture galleries.  We tried indolently to recollect something about
the Guelphs and Ghibelines and the other historical cut-throats whose
quarrels and assassinations make up so large a share of Florentine
history, but the subject was not attractive.  We had been robbed of all
the fine mountain scenery on our little journey by a system of
railroading that had three miles of tunnel to a hundred yards of
daylight, and we were not inclined to be sociable with Florence.  We had
seen the spot, outside the city somewhere, where these people had allowed
the bones of Galileo to rest in unconsecrated ground for an age because
his great discovery that the world turned around was regarded as a
damning heresy by the church; and we know that long after the world had
accepted his theory and raised his name high in the list of its great
men, they had still let him rot there.  That we had lived to see his dust
in honored sepulture in the church of Santa Croce we owed to a society of
literati, and not to Florence or her rulers.  We saw Dante's tomb in that
church, also, but we were glad to know that his body was not in it; that
the ungrateful city that had exiled him and persecuted him would give
much to have it there, but need not hope to ever secure that high honor
to herself.  Medicis are good enough for Florence.  Let her plant Medicis
and build grand monuments over them to testify how gratefully she was
wont to lick the hand that scourged her.

Magnanimous Florence!  Her jewelry marts are filled with artists in
mosaic.  Florentine mosaics are the choicest in all the world.  Florence
loves to have that said.  Florence is proud of it.  Florence would foster
this specialty of hers.  She is grateful to the artists that bring to her
this high credit and fill her coffers with foreign money, and so she
encourages them with pensions.  With pensions!  Think of the lavishness
of it.  She knows that people who piece together the beautiful trifles
die early, because the labor is so confining, and so exhausting to hand
and brain, and so she has decreed that all these people who reach the age
of sixty shall have a pension after that!  I have not heard that any of
them have called for their dividends yet.  One man did fight along till
he was sixty, and started after his pension, but it appeared that there
had been a mistake of a year in his family record, and so he gave it up
and died.

These artists will take particles of stone or glass no larger than a
mustard seed, and piece them together on a sleeve button or a shirt stud,
so smoothly and with such nice adjustment of the delicate shades of color
the pieces bear, as to form a pigmy rose with stem, thorn, leaves, petals
complete, and all as softly and as truthfully tinted as though Nature had
builded it herself.  They will counterfeit a fly, or a high-toned bug, or
the ruined Coliseum, within the cramped circle of a breastpin, and do it
so deftly and so neatly that any man might think a master painted it.

I saw a little table in the great mosaic school in Florence--a little
trifle of a centre table--whose top was made of some sort of precious
polished stone, and in the stone was inlaid the figure of a flute, with
bell-mouth and a mazy complication of keys.  No painting in the world
could have been softer or richer; no shading out of one tint into another
could have been more perfect; no work of art of any kind could have been
more faultless than this flute, and yet to count the multitude of little
fragments of stone of which they swore it was formed would bankrupt any
man's arithmetic!  I do not think one could have seen where two particles
joined each other with eyes of ordinary shrewdness.  Certainly we could
detect no such blemish.  This table-top cost the labor of one man for ten
long years, so they said, and it was for sale for thirty-five thousand
dollars.

We went to the Church of Santa Croce, from time to time, in Florence, to
weep over the tombs of Michael Angelo, Raphael and Machiavelli,
(I suppose they are buried there, but it may be that they reside
elsewhere and rent their tombs to other parties--such being the fashion
in Italy,) and between times we used to go and stand on the bridges and
admire the Arno.  It is popular to admire the Arno.  It is a great
historical creek with four feet in the channel and some scows floating
around.  It would be a very plausible river if they would pump some water
into it.  They all call it a river, and they honestly think it is a
river, do these dark and bloody Florentines.  They even help out the
delusion by building bridges over it.  I do not see why they are too good
to wade.

How the fatigues and annoyances of travel fill one with bitter prejudices
sometimes!  I might enter Florence under happier auspices a month hence
and find it all beautiful, all attractive.  But I do not care to think of
it now, at all, nor of its roomy shops filled to the ceiling with snowy
marble and alabaster copies of all the celebrated sculptures in Europe
--copies so enchanting to the eye that I wonder how they can really be
shaped like the dingy petrified nightmares they are the portraits of.  I
got lost in Florence at nine o'clock, one night, and staid lost in that
labyrinth of narrow streets and long rows of vast buildings that look all
alike, until toward three o'clock in the morning.  It was a pleasant
night and at first there were a good many people abroad, and there were
cheerful lights about.  Later, I grew accustomed to prowling about
mysterious drifts and tunnels and astonishing and interesting myself with
coming around corners expecting to find the hotel staring me in the face,
and not finding it doing any thing of the kind.  Later still, I felt
tired.  I soon felt remarkably tired.  But there was no one abroad, now
--not even a policeman.  I walked till I was out of all patience, and very
hot and thirsty.  At last, somewhere after one o'clock, I came
unexpectedly to one of the city gates.  I knew then that I was very far
from the hotel.  The soldiers thought I wanted to leave the city, and
they sprang up and barred the way with their muskets.  I said:

"Hotel d'Europe!"

It was all the Italian I knew, and I was not certain whether that was
Italian or French.  The soldiers looked stupidly at each other and at me,
and shook their heads and took me into custody.  I said I wanted to go
home.  They did not understand me.  They took me into the guard-house and
searched me, but they found no sedition on me.  They found a small piece
of soap (we carry soap with us, now,) and I made them a present of it,
seeing that they regarded it as a curiosity.  I continued to say Hotel
d'Europe, and they continued to shake their heads, until at last a young
soldier nodding in the corner roused up and said something.  He said he
knew where the hotel was, I suppose, for the officer of the guard sent
him away with me.  We walked a hundred or a hundred and fifty miles, it
appeared to me, and then he got lost.  He turned this way and that, and
finally gave it up and signified that he was going to spend the remainder
of the morning trying to find the city gate again.  At that moment it
struck me that there was something familiar about the house over the way.
It was the hotel!

It was a happy thing for me that there happened to be a soldier there
that knew even as much as he did; for they say that the policy of the
government is to change the soldiery from one place to another constantly
and from country to city, so that they can not become acquainted with the
people and grow lax in their duties and enter into plots and conspiracies
with friends.  My experiences of Florence were chiefly unpleasant.  I
will change the subject.

At Pisa we climbed up to the top of the strangest structure the world has
any knowledge of--the Leaning Tower.  As every one knows, it is in the
neighborhood of one hundred and eighty feet high--and I beg to observe
that one hundred and eighty feet reach to about the hight of four
ordinary three-story buildings piled one on top of the other, and is a
very considerable altitude for a tower of uniform thickness to aspire to,
even when it stands upright--yet this one leans more than thirteen feet
out of the perpendicular.  It is seven hundred years old, but neither
history or tradition say whether it was built as it is, purposely, or
whether one of its sides has settled.  There is no record that it ever
stood straight up.  It is built of marble.  It is an airy and a beautiful
structure, and each of its eight stories is encircled by fluted columns,
some of marble and some of granite, with Corinthian capitals that were
handsome when they were new.  It is a bell tower, and in its top hangs a
chime of ancient bells.  The winding staircase within is dark, but one
always knows which side of the tower he is on because of his naturally
gravitating from one side to the other of the staircase with the rise or
dip of the tower.  Some of the stone steps are foot-worn only on one end;
others only on the other end; others only in the middle.  To look down
into the tower from the top is like looking down into a tilted well.  A
rope that hangs from the centre of the top touches the wall before it
reaches the bottom.  Standing on the summit, one does not feel altogether
comfortable when he looks down from the high side; but to crawl on your
breast to the verge on the lower side and try to stretch your neck out
far enough to see the base of the tower, makes your flesh creep, and
convinces you for a single moment in spite of all your philosophy, that
the building is falling.  You handle yourself very carefully, all the
time, under the silly impression that if it is not falling, your trifling
weight will start it unless you are particular not to "bear down" on it.

The Duomo, close at hand, is one of the finest cathedrals in Europe.  It
is eight hundred years old.  Its grandeur has outlived the high
commercial prosperity and the political importance that made it a
necessity, or rather a possibility.  Surrounded by poverty, decay and
ruin, it conveys to us a more tangible impression of the former greatness
of Pisa than books could give us.

The Baptistery, which is a few years older than the Leaning Tower, is a
stately rotunda, of huge dimensions, and was a costly structure.  In it
hangs the lamp whose measured swing suggested to Galileo the pendulum.
It looked an insignificant thing to have conferred upon the world of
science and mechanics such a mighty extension of their dominions as it
has.  Pondering, in its suggestive presence, I seemed to see a crazy
universe of swinging disks, the toiling children of this sedate parent.
He appeared to have an intelligent expression about him of knowing that
he was not a lamp at all; that he was a Pendulum; a pendulum disguised,
for prodigious and inscrutable purposes of his own deep devising, and not
a common pendulum either, but the old original patriarchal Pendulum--the
Abraham Pendulum of the world.

This Baptistery is endowed with the most pleasing echo of all the echoes
we have read of.  The guide sounded two sonorous notes, about half an
octave apart; the echo answered with the most enchanting, the most
melodious, the richest blending of sweet sounds that one can imagine.  It
was like a long-drawn chord of a church organ, infinitely softened by
distance.  I may be extravagant in this matter, but if this be the case
my ear is to blame--not my pen.  I am describing a memory--and one that
will remain long with me.

The peculiar devotional spirit of the olden time, which placed a higher
confidence in outward forms of worship than in the watchful guarding of
the heart against sinful thoughts and the hands against sinful deeds, and
which believed in the protecting virtues of inanimate objects made holy
by contact with holy things, is illustrated in a striking manner in one
of the cemeteries of Pisa.  The tombs are set in soil brought in ships
from the Holy Land ages ago.  To be buried in such ground was regarded by
the ancient Pisans as being more potent for salvation than many masses
purchased of the church and the vowing of many candles to the Virgin.

Pisa is believed to be about three thousand years old.  It was one of the
twelve great cities of ancient Etruria, that commonwealth which has left
so many monuments in testimony of its extraordinary advancement, and so
little history of itself that is tangible and comprehensible.  A Pisan
antiquarian gave me an ancient tear-jug which he averred was full four
thousand years old.  It was found among the ruins of one of the oldest of
the Etruscan cities.  He said it came from a tomb, and was used by some
bereaved family in that remote age when even the Pyramids of Egypt were
young, Damascus a village, Abraham a prattling infant and ancient Troy
not yet [dreampt] of, to receive the tears wept for some lost idol of a
household.  It spoke to us in a language of its own; and with a pathos
more tender than any words might bring, its mute eloquence swept down the
long roll of the centuries with its tale of a vacant chair, a familiar
footstep missed from the threshold, a pleasant voice gone from the
chorus, a vanished form!--a tale which is always so new to us, so
startling, so terrible, so benumbing to the senses, and behold how
threadbare and old it is!  No shrewdly-worded history could have brought
the myths and shadows of that old dreamy age before us clothed with human
flesh and warmed with human sympathies so vividly as did this poor little
unsentient vessel of pottery.

Pisa was a republic in the middle ages, with a government of her own,
armies and navies of her own and a great commerce.  She was a warlike
power, and inscribed upon her banners many a brilliant fight with Genoese
and Turks.  It is said that the city once numbered a population of four
hundred thousand; but her sceptre has passed from her grasp, now, her
ships and her armies are gone, her commerce is dead.  Her battle-flags
bear the mold and the dust of centuries, her marts are deserted, she has
shrunken far within her crumbling walls, and her great population has
diminished to twenty thousand souls.  She has but one thing left to boast
of, and that is not much, viz: she is the second city of Tuscany.

We reached Leghorn in time to see all we wished to see of it long before
the city gates were closed for the evening, and then came on board the
ship.

We felt as though we had been away from home an age.  We never entirely
appreciated, before, what a very pleasant den our state-room is; nor how
jolly it is to sit at dinner in one's own seat in one's own cabin, and
hold familiar conversation with friends in one's own language.  Oh, the
rare happiness of comprehending every single word that is said, and
knowing that every word one says in return will be understood as well!
We would talk ourselves to death, now, only there are only about ten
passengers out of the sixty-five to talk to.  The others are wandering,
we hardly know where.  We shall not go ashore in Leghorn.  We are
surfeited with Italian cities for the present, and much prefer to walk
the familiar quarterdeck and view this one from a distance.

The stupid magnates of this Leghorn government can not understand that so
large a steamer as ours could cross the broad Atlantic with no other
purpose than to indulge a party of ladies and gentlemen in a pleasure
excursion.  It looks too improbable.  It is suspicious, they think.
Something more important must be hidden behind it all.  They can not
understand it, and they scorn the evidence of the ship's papers.  They
have decided at last that we are a battalion of incendiary, blood-thirsty
Garibaldians in disguise!  And in all seriousness they have set a
gun-boat to watch the vessel night and day, with orders to close down on
any revolutionary movement in a twinkling!  Police boats are on patrol
duty about us all the time, and it is as much as a sailor's liberty is
worth to show himself in a red shirt.  These policemen follow the
executive officer's boat from shore to ship and from ship to shore and
watch his dark maneuvres with a vigilant eye.  They will arrest him yet
unless he assumes an expression of countenance that shall have less of
carnage, insurrection and sedition in it.  A visit paid in a friendly
way to General Garibaldi yesterday (by cordial invitation,) by some of
our passengers, has gone far to confirm the dread suspicions the
government harbors toward us.  It is thought the friendly visit was only
the cloak of a bloody conspiracy.  These people draw near and watch us
when we bathe in the sea from the ship's side.  Do they think we are
communing with a reserve force of rascals at the bottom?

It is said that we shall probably be quarantined at Naples.  Two or three
of us prefer not to run this risk.  Therefore, when we are rested, we
propose to go in a French steamer to Civita and from thence to Rome, and
by rail to Naples.  They do not quarantine the cars, no matter where they
got their passengers from.


CHAPTER XXV.

There are a good many things about this Italy which I do not understand
--and more especially I can not understand how a bankrupt Government can
have such palatial railroad depots and such marvels of turnpikes.  Why,
these latter are as hard as adamant, as straight as a line, as smooth as
a floor, and as white as snow.  When it is too dark to see any other
object, one can still see the white turnpikes of France and Italy; and
they are clean enough to eat from, without a table-cloth.  And yet no
tolls are charged.

As for the railways--we have none like them.  The cars slide as smoothly
along as if they were on runners.  The depots are vast palaces of cut
marble, with stately colonnades of the same royal stone traversing them
from end to end, and with ample walls and ceilings richly decorated with
frescoes.  The lofty gateways are graced with statues, and the broad
floors are all laid in polished flags of marble.

These things win me more than Italy's hundred galleries of priceless art
treasures, because I can understand the one and am not competent to
appreciate the other.  In the turnpikes, the railways, the depots, and
the new boulevards of uniform houses in Florence and other cities here, I
see the genius of Louis Napoleon, or rather, I see the works of that
statesman imitated.  But Louis has taken care that in France there shall
be a foundation for these improvements--money.  He has always the
wherewithal to back up his projects; they strengthen France and never
weaken her.  Her material prosperity is genuine.  But here the case is
different.  This country is bankrupt.  There is no real foundation for
these great works.  The prosperity they would seem to indicate is a
pretence.  There is no money in the treasury, and so they enfeeble her
instead of strengthening.  Italy has achieved the dearest wish of her
heart and become an independent State--and in so doing she has drawn an
elephant in the political lottery.  She has nothing to feed it on.
Inexperienced in government, she plunged into all manner of useless
expenditure, and swamped her treasury almost in a day.  She squandered
millions of francs on a navy which she did not need, and the first time
she took her new toy into action she got it knocked higher than
Gilderoy's kite--to use the language of the Pilgrims.

But it is an ill-wind that blows nobody good.  A year ago, when Italy saw
utter ruin staring her in the face and her greenbacks hardly worth the
paper they were printed on, her Parliament ventured upon a 'coup de main'
that would have appalled the stoutest of her statesmen under less
desperate circumstances.  They, in a manner, confiscated the domains of
the Church!  This in priest-ridden Italy!  This in a land which has
groped in the midnight of priestly superstition for sixteen hundred
years!  It was a rare good fortune for Italy, the stress of weather that
drove her to break from this prison-house.

They do not call it confiscating the church property.  That would sound
too harshly yet.  But it amounts to that.  There are thousands of
churches in Italy, each with untold millions of treasures stored away in
its closets, and each with its battalion of priests to be supported.
And then there are the estates of the Church--league on league of the
richest lands and the noblest forests in all Italy--all yielding immense
revenues to the Church, and none paying a cent in taxes to the State.
In some great districts the Church owns all the property--lands,
watercourses, woods, mills and factories.  They buy, they sell, they
manufacture, and since they pay no taxes, who can hope to compete with
them?

Well, the Government has seized all this in effect, and will yet seize it
in rigid and unpoetical reality, no doubt.  Something must be done to
feed a starving treasury, and there is no other resource in all Italy
--none but the riches of the Church.  So the Government intends to take to
itself a great portion of the revenues arising from priestly farms,
factories, etc., and also intends to take possession of the churches and
carry them on, after its own fashion and upon its own responsibility.
In a few instances it will leave the establishments of great pet churches
undisturbed, but in all others only a handful of priests will be retained
to preach and pray, a few will be pensioned, and the balance turned
adrift.

Pray glance at some of these churches and their embellishments, and see
whether the Government is doing a righteous thing or not.  In Venice,
today, a city of a hundred thousand inhabitants, there are twelve hundred
priests.  Heaven only knows how many there were before the Parliament
reduced their numbers.  There was the great Jesuit Church.  Under the old
regime it required sixty priests to engineer it--the Government does it
with five, now, and the others are discharged from service.  All about
that church wretchedness and poverty abound.  At its door a dozen hats
and bonnets were doffed to us, as many heads were humbly bowed, and as
many hands extended, appealing for pennies--appealing with foreign words
we could not understand, but appealing mutely, with sad eyes, and sunken
cheeks, and ragged raiment, that no words were needed to translate.  Then
we passed within the great doors, and it seemed that the riches of the
world were before us!  Huge columns carved out of single masses of
marble, and inlaid from top to bottom with a hundred intricate figures
wrought in costly verde antique; pulpits of the same rich materials,
whose draperies hung down in many a pictured fold, the stony fabric
counterfeiting the delicate work of the loom; the grand altar brilliant
with polished facings and balustrades of oriental agate, jasper, verde
antique, and other precious stones, whose names, even, we seldom hear
--and slabs of priceless lapis lazuli lavished every where as recklessly as
if the church had owned a quarry of it.  In the midst of all this
magnificence, the solid gold and silver furniture of the altar seemed
cheap and trivial.  Even the floors and ceilings cost a princely fortune.

Now, where is the use of allowing all those riches to lie idle, while
half of that community hardly know, from day to day, how they are going
to keep body and soul together?  And, where is the wisdom in permitting
hundreds upon hundreds of millions of francs to be locked up in the
useless trumpery of churches all over Italy, and the people ground to
death with taxation to uphold a perishing Government?

As far as I can see, Italy, for fifteen hundred years, has turned all her
energies, all her finances, and all her industry to the building up of a
vast array of wonderful church edifices, and starving half her citizens
to accomplish it.  She is to-day one vast museum of magnificence and
misery.  All the churches in an ordinary American city put together could
hardly buy the jeweled frippery in one of her hundred cathedrals.  And
for every beggar in America, Italy can show a hundred--and rags and
vermin to match.  It is the wretchedest, princeliest land on earth.

Look at the grand Duomo of Florence--a vast pile that has been sapping
the purses of her citizens for five hundred years, and is not nearly
finished yet.  Like all other men, I fell down and worshipped it, but
when the filthy beggars swarmed around me the contrast was too striking,
too suggestive, and I said, "O, sons of classic Italy, is the spirit of
enterprise, of self-reliance, of noble endeavor, utterly dead within ye?
Curse your indolent worthlessness, why don't you rob your church?"

Three hundred happy, comfortable priests are employed in that Cathedral.

And now that my temper is up, I may as well go on and abuse every body I
can think of.  They have a grand mausoleum in Florence, which they built
to bury our Lord and Saviour and the Medici family in.  It sounds
blasphemous, but it is true, and here they act blasphemy.  The dead and
damned Medicis who cruelly tyrannized over Florence and were her curse
for over two hundred years, are salted away in a circle of costly vaults,
and in their midst the Holy Sepulchre was to have been set up.  The
expedition sent to Jerusalem to seize it got into trouble and could not
accomplish the burglary, and so the centre of the mausoleum is vacant
now.  They say the entire mausoleum was intended for the Holy Sepulchre,
and was only turned into a family burying place after the Jerusalem
expedition failed--but you will excuse me.  Some of those Medicis would
have smuggled themselves in sure.--What they had not the effrontery to
do, was not worth doing.  Why, they had their trivial, forgotten exploits
on land and sea pictured out in grand frescoes (as did also the ancient
Doges of Venice) with the Saviour and the Virgin throwing bouquets to
them out of the clouds, and the Deity himself applauding from his throne
in Heaven!  And who painted these things?  Why, Titian, Tintoretto, Paul
Veronese, Raphael--none other than the world's idols, the "old masters."

Andrea del Sarto glorified his princes in pictures that must save them
for ever from the oblivion they merited, and they let him starve.  Served
him right.  Raphael pictured such infernal villains as Catherine and
Marie de Medicis seated in heaven and conversing familiarly with the
Virgin Mary and the angels, (to say nothing of higher personages,) and
yet my friends abuse me because I am a little prejudiced against the old
masters--because I fail sometimes to see the beauty that is in their
productions.  I can not help but see it, now and then, but I keep on
protesting against the groveling spirit that could persuade those masters
to prostitute their noble talents to the adulation of such monsters as
the French, Venetian and Florentine Princes of two and three hundred
years ago, all the same.

I am told that the old masters had to do these shameful things for bread,
the princes and potentates being the only patrons of art.  If a grandly
gifted man may drag his pride and his manhood in the dirt for bread
rather than starve with the nobility that is in him untainted, the excuse
is a valid one.  It would excuse theft in Washingtons and Wellingtons,
and unchastity in women as well.

But somehow, I can not keep that Medici mausoleum out of my memory.  It
is as large as a church; its pavement is rich enough for the pavement of
a King's palace; its great dome is gorgeous with frescoes; its walls are
made of--what?  Marble?--plaster?--wood?--paper?  No.  Red porphyry
--verde antique--jasper--oriental agate--alabaster--mother-of-pearl
--chalcedony--red coral--lapis lazuli!  All the vast walls are made wholly
of these precious stones, worked in, and in and in together in elaborate
pattern s and figures, and polished till they glow like great mirrors
with the pictured splendors reflected from the dome overhead.  And before
a statue of one of those dead Medicis reposes a crown that blazes with
diamonds and emeralds enough to buy a ship-of-the-line, almost.  These
are the things the Government has its evil eye upon, and a happy thing it
will be for Italy when they melt away in the public treasury.

And now----.  However, another beggar approaches.  I will go out and
destroy him, and then come back and write another chapter of
vituperation.

Having eaten the friendless orphan--having driven away his comrades
--having grown calm and reflective at length--I now feel in a kindlier
mood.  I feel that after talking so freely about the priests and the
churches, justice demands that if I know any thing good about either I
ought to say it.  I have heard of many things that redound to the credit
of the priesthood, but the most notable matter that occurs to me now is
the devotion one of the mendicant orders showed during the prevalence of
the cholera last year.  I speak of the Dominican friars--men who wear a
coarse, heavy brown robe and a cowl, in this hot climate, and go
barefoot.  They live on alms altogether, I believe.  They must
unquestionably love their religion, to suffer so much for it.  When the
cholera was raging in Naples; when the people were dying by hundreds and
hundreds every day; when every concern for the public welfare was
swallowed up in selfish private interest, and every citizen made the
taking care of himself his sole object, these men banded themselves
together and went about nursing the sick and burying the dead.  Their
noble efforts cost many of them their lives.  They laid them down
cheerfully, and well they might.  Creeds mathematically precise, and
hair-splitting niceties of doctrine, are absolutely necessary for the
salvation of some kinds of souls, but surely the charity, the purity, the
unselfishness that are in the hearts of men like these would save their
souls though they were bankrupt in the true religion--which is ours.

One of these fat bare-footed rascals came here to Civita Vecchia with us
in the little French steamer.  There were only half a dozen of us in the
cabin.  He belonged in the steerage.  He was the life of the ship, the
bloody-minded son of the Inquisition!  He and the leader of the marine
band of a French man-of-war played on the piano and sang opera turn
about; they sang duets together; they rigged impromptu theatrical
costumes and gave us extravagant farces and pantomimes.  We got along
first-rate with the friar, and were excessively conversational, albeit he
could not understand what we said, and certainly he never uttered a word
that we could guess the meaning of.

This Civita Vecchia is the finest nest of dirt, vermin and ignorance we
have found yet, except that African perdition they call Tangier, which is
just like it.  The people here live in alleys two yards wide, which have
a smell about them which is peculiar but not entertaining.  It is well
the alleys are not wider, because they hold as much smell now as a person
can stand, and of course, if they were wider they would hold more, and
then the people would die.  These alleys are paved with stone, and
carpeted with deceased cats, and decayed rags, and decomposed
vegetable-tops, and remnants of old boots, all soaked with dish-water,
and the people sit around on stools and enjoy it.  They are indolent, as
a general thing, and yet have few pastimes.  They work two or three
hours at a time, but not hard, and then they knock off and catch flies.
This does not require any talent, because they only have to grab--if
they do not get the one they are after, they get another.  It is all the
same to them.  They have no partialities.  Whichever one they get is the
one they want.

They have other kinds of insects, but it does not make them arrogant.
They are very quiet, unpretending people.  They have more of these kind
of things than other communities, but they do not boast.

They are very uncleanly--these people--in face, in person and dress.
When they see any body with a clean shirt on, it arouses their scorn.
The women wash clothes, half the day, at the public tanks in the streets,
but they are probably somebody else's.  Or may be they keep one set to
wear and another to wash; because they never put on any that have ever
been washed.  When they get done washing, they sit in the alleys and
nurse their cubs.  They nurse one ash-cat at a time, and the others
scratch their backs against the door-post and are happy.

All this country belongs to the Papal States.  They do not appear to have
any schools here, and only one billiard table.  Their education is at a
very low stage.  One portion of the men go into the military, another
into the priesthood, and the rest into the shoe-making business.

They keep up the passport system here, but so they do in Turkey.  This
shows that the Papal States are as far advanced as Turkey.  This fact
will be alone sufficient to silence the tongues of malignant
calumniators.  I had to get my passport vised for Rome in Florence, and
then they would not let me come ashore here until a policeman had
examined it on the wharf and sent me a permit.  They did not even dare to
let me take my passport in my hands for twelve hours, I looked so
formidable.  They judged it best to let me cool down.  They thought I
wanted to take the town, likely.  Little did they know me.  I wouldn't
have it.  They examined my baggage at the depot.  They took one of my
ablest jokes and read it over carefully twice and then read it backwards.
But it was too deep for them.  They passed it around, and every body
speculated on it awhile, but it mastered them all.

It was no common joke.  At length a veteran officer spelled it over
[truncated: 684,679 more chars]
