# Supplementary material for: Probing the Topological Properties of Complex Networks Modeling Short Written Texts
Source: PLoS One. 2015 Feb 26;10(2):e0118394. doi: 10.1371/journal.pone.0118394 (PMC4342245; doi:10.1371/journal.pone.0118394)
Supplement: S1 Dataset — (ZIP) [file pone.0118394.s001.zip › livros/lady_of_the_shroud.txt]

A strange story comes from the Adriatic.  It appears that on the night of
the 9th, as the Italia Steamship Company's vessel "Victorine" was passing
a little before midnight the point known as "the Spear of Ivan," on the
coast of the Blue Mountains, the attention of the Captain, then on the
bridge, was called by the look-out man to a tiny floating light close
inshore.  It is the custom of some South-going ships to run close to the
Spear of Ivan in fine weather, as the water is deep, and there is no
settled current; also there are no outlying rocks.  Indeed, some years
ago the local steamers had become accustomed to hug the shore here so
closely that an intimation was sent from Lloyd's that any mischance under
the circumstances would not be included in ordinary sea risks.  Captain
Mirolani is one of those who insist on a wholesome distance from the
promontory being kept; but on his attention having been called to the
circumstance reported, he thought it well to investigate it, as it might
be some case of personal distress.  Accordingly, he had the engines
slowed down, and edged cautiously in towards shore.  He was joined on the
bridge by two of his officers, Signori Falamano and Destilia, and by one
passenger on board, Mr. Peter Caulfield, whose reports of Spiritual
Phenomena in remote places are well known to the readers of "The Journal
of Occultism."  The following account of the strange occurrence written
by him, and attested by the signatures of Captain Mirolani and the other
gentleman named, has been sent to us.

" . . . It was eleven minutes before twelve midnight on Saturday, the 9th
day of January, 1907, when I saw the strange sight off the headland known
as the Spear of Ivan on the coast of the Land of the Blue Mountains.  It
was a fine night, and I stood right on the bows of the ship, where there
was nothing to obstruct my view.  We were some distance from the Spear of
Ivan, passing from northern to southern point of the wide bay into which
it projects.  Captain Mirolani, the Master, is a very careful seaman, and
gives on his journeys a wide berth to the bay which is tabooed by
Lloyd's.  But when he saw in the moonlight, though far off, a tiny white
figure of a woman drifting on some strange current in a small boat, on
the prow of which rested a faint light (to me it looked like a
corpse-candle!), he thought it might be some person in distress, and
began to cautiously edge towards it.  Two of his officers were with him
on the bridge--Signori Falamano and Destilia.  All these three, as well
as myself, saw It.  The rest of the crew and passengers were below.  As
we got close the true inwardness of It became apparent to me; but the
mariners did not seem to realize till the very last.  This is, after all,
not strange, for none of them had either knowledge or experience in
Occult matters, whereas for over thirty years I have made a special study
of this subject, and have gone to and fro over the earth investigating to
the nth all records of Spiritual Phenomena.  As I could see from their
movements that the officers did not comprehend that which was so apparent
to myself, I took care not to enlighten them, lest such should result in
the changing of the vessel's course before I should be near enough to
make accurate observation.  All turned out as I wished--at least, nearly
so--as shall be seen.  Being in the bow, I had, of course, a better view
than from the bridge.   Presently I made out that the boat, which had all
along seemed to be of a queer shape, was none other than a _Coffin_, and
that the woman standing up in it was clothed in a shroud.  Her back was
towards us, and she had evidently not heard our approach.  As we were
creeping along slowly, the engines were almost noiseless, and there was
hardly a ripple as our fore-foot cut the dark water.  Suddenly there was
a wild cry from the bridge--Italians are certainly very excitable; hoarse
commands were given to the Quartermaster at the wheel; the engine-room
bell clanged.  On the instant, as it seemed, the ship's head began to
swing round to starboard; full steam ahead was in action, and before one
could understand, the Apparition was fading in the distance.  The last
thing I saw was the flash of a white face with dark, burning eyes as the
figure sank down into the coffin--just as mist or smoke disappears under
a breeze."


BOOK I: THE WILL OF ROGER MELTON


The Reading of the Will of Roger Melton and all that Followed


Record made by Ernest Roger Halbard Melton, law-student of the Inner
Temple, eldest son of Ernest Halbard Melton, eldest son of Ernest Melton,
elder brother of the said Roger Melton and his next of kin.

I consider it at least useful--perhaps necessary--to have a complete and
accurate record of all pertaining to the Will of my late grand-uncle
Roger Melton.

To which end let me put down the various members of his family, and
explain some of their occupations and idiosyncrasies.  My father, Ernest
Halbard Melton, was the only son of Ernest Melton, eldest son of Sir
Geoffrey Halbard Melton of Humcroft, in the shire of Salop, a Justice of
the Peace, and at one time Sheriff.  My great-grandfather, Sir Geoffrey,
had inherited a small estate from his father, Roger Melton.  In his time,
by the way, the name was spelled Milton; but my great-great-grandfather
changed the spelling to the later form, as he was a practical man not
given to sentiment, and feared lest he should in the public eye be
confused with others belonging to the family of a Radical person called
Milton, who wrote poetry and was some sort of official in the time of
Cromwell, whilst we are Conservatives.  The same practical spirit which
originated the change in the spelling of the family name inclined him to
go into business.  So he became, whilst still young, a tanner and
leather-dresser.  He utilized for the purpose the ponds and streams, and
also the oak-woods on his estate--Torraby in Suffolk.  He made a fine
business, and accumulated a considerable fortune, with a part of which he
purchased the Shropshire estate, which he entailed, and to which I am
therefore heir-apparent.

Sir Geoffrey had, in addition to my grandfather, three sons and a
daughter, the latter being born twenty years after her youngest brother.
These sons were: Geoffrey, who died without issue, having been killed in
the Indian Mutiny at Meerut in 1857, at which he took up a sword, though
a civilian, to fight for his life; Roger (to whom I shall refer
presently); and John--the latter, like Geoffrey, dying unmarried.  Out of
Sir Geoffrey's family of five, therefore, only three have to be
considered: My grandfather, who had three children, two of whom, a son
and a daughter, died young, leaving only my father, Roger and Patience.
Patience, who was born in 1858, married an Irishman of the name of
Sellenger--which was the usual way of pronouncing the name of St. Leger,
or, as they spelled it, Sent Leger--restored by later generations to the
still older form.  He was a reckless, dare-devil sort of fellow, then a
Captain in the Lancers, a man not without the quality of bravery--he won
the Victoria Cross at the Battle of Amoaful in the Ashantee Campaign.
But I fear he lacked the seriousness and steadfast strenuous purpose
which my father always says marks the character of our own family.  He
ran through nearly all of his patrimony--never a very large one; and had
it not been for my grand-aunt's little fortune, his days, had he lived,
must have ended in comparative poverty.  Comparative, not actual; for the
Meltons, who are persons of considerable pride, would not have tolerated
a poverty-stricken branch of the family.  We don't think much of that
lot--any of us.

Fortunately, my great-aunt Patience had only one child, and the premature
decease of Captain St. Leger (as I prefer to call the name) did not allow
of the possibility of her having more.  She did not marry again, though
my grandmother tried several times to arrange an alliance for her.  She
was, I am told, always a stiff, uppish person, who would not yield
herself to the wisdom of her superiors.  Her own child was a son, who
seemed to take his character rather from his father's family than from my
own.  He was a wastrel and a rolling stone, always in scrapes at school,
and always wanting to do ridiculous things.  My father, as Head of the
House and his own senior by eighteen years, tried often to admonish him;
but his perversity of spirit and his truculence were such that he had to
desist.  Indeed, I have heard my father say that he sometimes threatened
his life.  A desperate character he was, and almost devoid of reverence.
No one, not even my father, had any influence--good influence, of course,
I mean--over him, except his mother, who was of my family; and also a
woman who lived with her--a sort of governess--aunt, he called her.  The
way of it was this: Captain St. Leger had a younger brother, who made an
improvident marriage with a Scotch girl when they were both very young.
They had nothing to live on except what the reckless Lancer gave them,
for he had next to nothing himself, and she was "bare"--which is, I
understand, the indelicate Scottish way of expressing lack of fortune.
She was, however, I understand, of an old and somewhat good family,
though broken in fortune--to use an expression which, however, could
hardly be used precisely in regard to a family or a person who never had
fortune to be broken in!  It was so far well that the MacKelpies--that
was the maiden name of Mrs. St. Leger--were reputable--so far as fighting
was concerned.  It would have been too humiliating to have allied to our
family, even on the distaff side, a family both poor and of no account.
Fighting alone does not make a family, I think.  Soldiers are not
everything, though they think they are.  We have had in our family men
who fought; but I never heard of any of them who fought because they
_wanted_ to.  Mrs. St. Leger had a sister; fortunately there were only
those two children in the family, or else they would all have had to be
supported by the money of my family.

Mr. St. Leger, who was only a subaltern, was killed at Maiwand; and his
wife was left a beggar.  Fortunately, however, she died--her sister
spread a story that it was from the shock and grief--before the child
which she expected was born.  This all happened when my cousin--or,
rather, my father's cousin, my first-cousin-once-removed, to be
accurate--was still a very small child.  His mother then sent for Miss
MacKelpie, her brother-in-law's sister-in-law, to come and live with her,
which she did--beggars can't be choosers; and she helped to bring up
young St. Leger.

I remember once my father giving me a sovereign for making a witty remark
about her.  I was quite a boy then, not more than thirteen; but our
family were always clever from the very beginning of life, and father was
telling me about the St. Leger family.  My family hadn't, of course, seen
anything of them since Captain St. Leger died--the circle to which we
belong don't care for poor relations--and was explaining where Miss
MacKelpie came in.  She must have been a sort of nursery governess, for
Mrs. St. Leger once told him that she helped her to educate the child.

"Then, father," I said, "if she helped to educate the child she ought to
have been called Miss MacSkelpie!"

When my first-cousin-once-removed, Rupert, was twelve years old, his
mother died, and he was in the dolefuls about it for more than a year.
Miss MacKelpie kept on living with him all the same.  Catch her quitting!
That sort don't go into the poor-house when they can keep out!  My
father, being Head of the Family, was, of course, one of the trustees,
and his uncle Roger, brother of the testator, another.  The third was
General MacKelpie, a poverty-stricken Scotch laird who had a lot of
valueless land at Croom, in Ross-shire.  I remember father gave me a new
ten-pound note when I interrupted him whilst he was telling me of the
incident of young St. Leger's improvidence by remarking that he was in
error as to the land.  From what I had heard of MacKelpie's estate, it
was productive of one thing; when he asked me "What?" I answered
"Mortgages!"  Father, I knew, had bought, not long before, a lot of them
at what a college friend of mine from Chicago used to call "cut-throat"
price.  When I remonstrated with my father for buying them at all, and so
injuring the family estate which I was to inherit, he gave me an answer,
the astuteness of which I have never forgotten.

"I did it so that I might keep my hand on the bold General, in case he
should ever prove troublesome.  And if the worst should ever come to the
worst, Croom is a good country for grouse and stags!"  My father can see
as far as most men!

When my cousin--I shall call him cousin henceforth in this record, lest
it might seem to any unkind person who might hereafter read it that I
wished to taunt Rupert St. Leger with his somewhat obscure position, in
reiterating his real distance in kinship with my family--when my cousin,
Rupert St. Leger, wished to commit a certain idiotic act of financial
folly, he approached my father on the subject, arriving at our estate,
Humcroft, at an inconvenient time, without permission, not having had
even the decent courtesy to say he was coming.  I was then a little chap
of six years old, but I could not help noticing his mean appearance.  He
was all dusty and dishevelled.  When my father saw him--I came into the
study with him--he said in a horrified voice:

"Good God!"  He was further shocked when the boy brusquely acknowledged,
in reply to my father's greeting, that he had travelled third class.  Of
course, none of my family ever go anything but first class; even the
servants go second.  My father was really angry when he said he had
walked up from the station.

"A nice spectacle for my tenants and my tradesmen!  To see my--my--a
kinsman of my house, howsoever remote, trudging like a tramp on the road
to my estate!  Why, my avenue is two miles and a perch!  No wonder you
are filthy and insolent!"  Rupert--really, I cannot call him cousin
here--was exceedingly impertinent to my father.

"I walked, sir, because I had no money; but I assure you I did not mean
to be insolent.  I simply came here because I wished to ask your advice
and assistance, not because you are an important person, and have a long
avenue--as I know to my cost--but simply because you are one of my
trustees."

"_Your_ trustees, sirrah!" said my father, interrupting him.  "Your
trustees?"

"I beg your pardon, sir," he said, quite quietly.  "I meant the trustees
of my dear mother's will."

"And what, may I ask you," said father, "do you want in the way of advice
from one of the trustees of your dear mother's will?"  Rupert got very
red, and was going to say something rude--I knew it from his look--but he
stopped, and said in the same gentle way:

"I want your advice, sir, as to the best way of doing something which I
wish to do, and, as I am under age, cannot do myself.  It must be done
through the trustees of my mother's will."

"And the assistance for which you wish?" said father, putting his hand in
his pocket.  I know what that action means when I am talking to him.

"The assistance I want," said Rupert, getting redder than ever, "is from
my--the trustee also.  To carry out what I want to do."

"And what may that be?" asked my father.  "I would like, sir, to make
over to my Aunt Janet--"  My father interrupted him by asking--he had
evidently remembered my jest:

"Miss MacSkelpie?"  Rupert got still redder, and I turned away; I didn't
quite wish that he should see me laughing.  He went on quietly:

"_MacKelpie_, sir!  Miss Janet MacKelpie, my aunt, who has always been so
kind to me, and whom my mother loved--I want to have made over to her the
money which my dear mother left to me."  Father doubtless wished to have
the matter take a less serious turn, for Rupert's eyes were all shiny
with tears which had not fallen; so after a little pause he said, with
indignation, which I knew was simulated:

"Have you forgotten your mother so soon, Rupert, that you wish to give
away the very last gift which she bestowed on you?"  Rupert was sitting,
but he jumped up and stood opposite my father with his fist clenched.  He
was quite pale now, and his eyes looked so fierce that I thought he would
do my father an injury.  He spoke in a voice which did not seem like his
own, it was so strong and deep.

"Sir!" he roared out.  I suppose, if I was a writer, which, thank God, I
am not--I have no need to follow a menial occupation--I would call it
"thundered."  "Thundered" is a longer word than "roared," and would, of
course, help to gain the penny which a writer gets for a line.  Father
got pale too, and stood quite still.  Rupert looked at him steadily for
quite half a minute--it seemed longer at the time--and suddenly smiled
and said, as he sat down again:

"Sorry.  But, of course, you don't understand such things."  Then he went
on talking before father had time to say a word.

"Let us get back to business.  As you do not seem to follow me, let me
explain that it is _because_ I do not forget that I wish to do this.  I
remember my dear mother's wish to make Aunt Janet happy, and would like
to do as she did."

"_Aunt_ Janet?" said father, very properly sneering at his ignorance.
"She is not your aunt.  Why, even her sister, who was married to your
uncle, was only your aunt by courtesy."  I could not help feeling that
Rupert meant to be rude to my father, though his words were quite polite.
If I had been as much bigger than him as he was than me, I should have
flown at him; but he was a very big boy for his age.  I am myself rather
thin.  Mother says thinness is an "appanage of birth."

"My Aunt Janet, sir, is an aunt by love.  Courtesy is a small word to use
in connection with such devotion as she has given to us.  But I needn't
trouble you with such things, sir.  I take it that my relations on the
side of my own house do not affect you.  I am a Sent Leger!"  Father
looked quite taken aback.  He sat quite still before he spoke.

"Well, Mr. St. Leger, I shall think over the matter for a while, and
shall presently let you know my decision.  In the meantime, would you
like something to eat?  I take it that as you must have started very
early, you have not had any breakfast?"  Rupert smiled quite genially:

"That is true, sir.  I haven't broken bread since dinner last night, and
I am ravenously hungry."  Father rang the bell, and told the footman who
answered it to send the housekeeper.  When she came, father said to her:

"Mrs. Martindale, take this boy to your room and give him some
breakfast."  Rupert stood very still for some seconds.  His face had got
red again after his paleness.  Then he bowed to my father, and followed
Mrs. Martindale, who had moved to the door.

Nearly an hour afterwards my father sent a servant to tell him to come to
the study.  My mother was there, too, and I had gone back with her.  The
man came back and said:

"Mrs. Martindale, sir, wishes to know, with her respectful service, if
she may have a word with you."  Before father could reply mother told him
to bring her.  The housekeeper could not have been far off--that kind are
generally near a keyhole--for she came at once.  When she came in, she
stood at the door curtseying and looking pale.  Father said:

"Well?"

"I thought, sir and ma'am, that I had better come and tell you about
Master Sent Leger.  I would have come at once, but I feared to disturb
you."

"Well?"  Father had a stern way with servants.  When I'm head of the
family I'll tread them under my feet.  That's the way to get real
devotion from servants!

"If you please, sir, I took the young gentleman into my room and ordered
a nice breakfast for him, for I could see he was half famished--a growing
boy like him, and so tall!  Presently it came along.  It was a good
breakfast, too!  The very smell of it made even me hungry.  There were
eggs and frizzled ham, and grilled kidneys, and coffee, and buttered
toast, and bloater-paste--"

"That will do as to the menu," said mother.  "Go on!"

"When it was all ready, and the maid had gone, I put a chair to the table
and said, 'Now, sir, your breakfast is ready!'  He stood up and said,
'Thank you, madam; you are very kind!' and he bowed to me quite nicely,
just as if I was a lady, ma'am!"

"Go on," said mother.

"Then, sir, he held out his hand and said, 'Good-bye, and thank you,' and
he took up his cap.

"'But aren't you going to have any breakfast, sir?' I says.

"'No, thank you, madam,' he said; 'I couldn't eat here . . . in this
house, I mean!'  Well, ma'am, he looked so lonely that I felt my heart
melting, and I ventured to ask him if there was any mortal thing I could
do for him.  'Do tell me, dear,' I ventured to say.  'I am an old woman,
and you, sir, are only a boy, though it's a fine man you will be--like
your dear, splendid father, which I remember so well, and gentle like
your poor dear mother.'

"'You're a dear!' he says; and with that I took up his hand and kissed
it, for I remember his poor dear mother so well, that was dead only a
year.  Well, with that he turned his head away, and when I took him by
the shoulders and turned him round--he is only a young boy, ma'am, for
all he is so big--I saw that the tears were rolling down his cheeks.
With that I laid his head on my breast--I've had children of my own,
ma'am, as you know, though they're all gone.  He came willing enough, and
sobbed for a little bit.  Then he straightened himself up, and I stood
respectfully beside him.

"'Tell Mr. Melton,' he said, 'that I shall not trouble him about the
trustee business.'

"'But won't you tell him yourself, sir, when you see him?' I says.

"'I shall not see him again,' he says; 'I am going back now!'

"Well, ma'am, I knew he'd had no breakfast, though he was hungry, and
that he would walk as he come, so I ventured to say: 'If you won't take
it a liberty, sir, may I do anything to make your going easier?  Have you
sufficient money, sir?  If not, may I give, or lend, you some?  I shall
be very proud if you will allow me to.'

"'Yes,' he says quite hearty.  'If you will, you might lend me a
shilling, as I have no money.  I shall not forget it.'  He said, as he
took the coin: 'I shall return the amount, though I never can the
kindness.  I shall keep the coin.'  He took the shilling, sir--he
wouldn't take any more--and then he said good-bye.  At the door he turned
and walked back to me, and put his arms round me like a real boy does,
and gave me a hug, and says he:

"'Thank you a thousand times, Mrs. Martindale, for your goodness to me,
for your sympathy, and for the way you have spoken of my father and
mother.  You have seen me cry, Mrs. Martindale,' he said; 'I don't often
cry: the last time was when I came back to the lonely house after my poor
dear was laid to rest.  But you nor any other shall ever see a tear of
mine again.'  And with that he straightened out his big back and held up
his fine proud head, and walked out.  I saw him from the window striding
down the avenue.  My! but he is a proud boy, sir--an honour to your
family, sir, say I respectfully.  And there, the proud child has gone
away hungry, and he won't, I know, ever use that shilling to buy food!"

Father was not going to have that, you know, so he said to her:

"He does not belong to my family, I would have you to know.  True, he is
allied to us through the female side; but we do not count him or his in
my family."  He turned away and began to read a book.  It was a decided
snub to her.

But mother had a word to say before Mrs. Martindale was done with.
Mother has a pride of her own, and doesn't brook insolence from
inferiors; and the housekeeper's conduct seemed to be rather presuming.
Mother, of course, isn't quite our class, though her folk are quite
worthy and enormously rich.  She is one of the Dalmallingtons, the salt
people, one of whom got a peerage when the Conservatives went out.  She
said to the housekeeper:

"I think, Mrs. Martindale, that I shall not require your services after
this day month!  And as I don't keep servants in my employment when I
dismiss them, here is your month's wages due on the 25th of this month,
and another month in lieu of notice.  Sign this receipt."  She was
writing a receipt as she spoke.  The other signed it without a word, and
handed it to her.  She seemed quite flabbergasted.  Mother got up and
sailed--that is the way that mother moves when she is in a wax--out of
the room.

Lest I should forget it, let me say here that the dismissed housekeeper
was engaged the very next day by the Countess of Salop.  I may say in
explanation that the Earl of Salop, K.G., who is Lord-Lieutenant of the
County, is jealous of father's position and his growing influence.
Father is going to contest the next election on the Conservative side,
and is sure to be made a Baronet before long.

_Letter from Major-General Sir Colin Alexander MacKelpie_, _V.C._,
_K.C.B._, _of Croom_, _Ross_, _N.B._, _to Rupert Sent Leger_, _Esq._, 14,
_Newland Park_, _Dulwich_, _London_, _S.E._

                                                           _July_ 4, 1892.

    MY DEAR GODSON,

    I am truly sorry I am unable to agree with your request that I should
    acquiesce in your desire to transfer to Miss Janet MacKelpie the
    property bequeathed to you by your mother, of which property I am a
    trustee.  Let me say at once that, had it been possible to me to do
    so, I should have held it a privilege to further such a wish--not
    because the beneficiare whom you would create is a near kinswoman of
    my own.  That, in truth, is my real difficulty.  I have undertaken a
    trust made by an honourable lady on behalf of her only son--son of a
    man of stainless honour, and a dear friend of my own, and whose son
    has a rich heritage of honour from both parents, and who will, I am
    sure, like to look back on his whole life as worthy of his parents,
    and of those whom his parents trusted.  You will see, I am sure, that
    whatsoever I might grant regarding anyone else, my hands are tied in
    this matter.

    And now let me say, my dear boy, that your letter has given me the
    most intense pleasure.  It is an unspeakable delight to me to find in
    the son of your father--a man whom I loved, and a boy whom I
    love--the same generosity of spirit which endeared your father to all
    his comrades, old as well as young.  Come what may, I shall always be
    proud of you; and if the sword of an old soldier--it is all I
    have--can ever serve you in any way, it and its master's life are,
    and shall be, whilst life remains to him, yours.

    It grieves me to think that Janet cannot, through my act, be given
    that ease and tranquillity of spirit which come from competence.
    But, my dear Rupert, you will be of full age in seven years more.
    Then, if you are in the same mind--and I am sure you will not
    change--you, being your own master, can do freely as you will.  In
    the meantime, to secure, so far as I can, my dear Janet against any
    malign stroke of fortune, I have given orders to my factor to remit
    semi-annually to Janet one full half of such income as may be derived
    in any form from my estate of Croom.  It is, I am sorry to say,
    heavily mortgaged; but of such as is--or may be, free from such
    charge as the mortgage entails--something at least will, I trust,
    remain to her.  And, my dear boy, I can frankly say that it is to me
    a real pleasure that you and I can be linked in one more bond in this
    association of purpose.  I have always held you in my heart as though
    you were my own son.  Let me tell you now that you have acted as I
    should have liked a son of my own, had I been blessed with one, to
    have acted.  God bless you, my dear.

                                                               Yours ever,
                                                    COLIN ALEX. MACKELPIE.

_Letter from Roger Melton_, _of Openshaw Grange_, _to Rupert Sent Leger_,
_Esq._, 14, _Newland Park_, _Dulwich_, _London_, _S.E._

                                                           _July_ 1, 1892.

    MY DEAR NEPHEW,

    Your letter of the 30th ult. received.  Have carefully considered
    matter stated, and have come to the conclusion that my duty as a
    trustee would not allow me to give full consent, as you wish.  Let me
    explain.  The testator, in making her will, intended that such
    fortune as she had at disposal should be used to supply to you her
    son such benefits as its annual product should procure.  To this end,
    and to provide against wastefulness or foolishness on your part, or,
    indeed, against any generosity, howsoever worthy, which might
    impoverish you and so defeat her benevolent intentions regarding your
    education, comfort, and future good, she did not place the estate
    directly in your hands, leaving you to do as you might feel inclined
    about it.  But, on the contrary, she entrusted the corpus of it in
    the hands of men whom she believed should be resolute enough and
    strong enough to carry out her intent, even against any cajolements
    or pressure which might be employed to the contrary.  It being her
    intention, then, that such trustees as she appointed would use for
    your benefit the interest accruing annually from the capital at
    command, _and that only_ (as specifically directed in the will), so
    that on your arriving at full age the capital entrusted to us should
    be handed over to you intact, I find a hard-and-fast duty in the
    matter of adhering exactly to the directions given.  I have no doubt
    that my co-trustees regard the matter in exactly the same light.
    Under the circumstances, therefore, we, the trustees, have not only a
    single and united duty towards you as the object of the testator's
    wishes, but towards each other as regards the manner of the carrying
    out of that duty.  I take it, therefore, that it would not be
    consonant with the spirit of the trust or of our own ideas in
    accepting it that any of us should take a course pleasant to himself
    which would or might involve a stern opposition on the part of other
    of the co-trustees.  We have each of us to do the unpleasant part of
    this duty without fear or favour.  You understand, of course, that
    the time which must elapse before you come into absolute possession
    of your estate is a limited one.  As by the terms of the will we are
    to hand over our trust when you have reached the age of twenty-one,
    there are only seven years to expire.  But till then, though I should
    gladly meet your wishes if I could, I must adhere to the duty which I
    have undertaken.  At the expiration of that period you will be quite
    free to divest yourself of your estate without protest or comment of
    any man.

    Having now expressed as clearly as I can the limitations by which I
    am bound with regard to the corpus of your estate, let me say that in
    any other way which is in my power or discretion I shall be most
    happy to see your wishes carried out so far as rests with me.
    Indeed, I shall undertake to use what influence I may possess with my
    co-trustees to induce them to take a similar view of your wishes.  In
    my own thinking you are quite free to use your own property in your
    own way.  But as, until you shall have attained your majority, you
    have only life-user in your mother's bequest, you are only at liberty
    to deal with the annual increment.  On our part as trustees we have a
    first charge on that increment to be used for purposes of your
    maintenance, clothes, and education.  As to what may remain over each
    half-year, you will be free to deal with it as you choose.  On
    receiving from you a written authorization to your trustees, if you
    desire the whole sum or any part of it to be paid over to Miss Janet
    MacKelpie, I shall see that it is effected.  Believe me, that our
    duty is to protect the corpus of the estate, and to this end we may
    not act on any instruction to imperil it.  But there our warranty
    stops.  We can deal during our trusteeship with the corpus only.
    Further, lest there should arise any error on your part, we can deal
    with any general instruction for only so long as it may remain
    unrevoked.  You are, and must be, free to alter your instructions or
    authorizations at any time.  Thus your latest document must be used
    for our guidance.

    As to the general principle involved in your wish I make no comment.
    You are at liberty to deal with your own how you will.  I quite
    understand that your impulse is a generous one, and I fully believe
    that it is in consonance with what had always been the wishes of my
    sister.  Had she been happily alive and had to give judgment of your
    intent, I am convinced that she would have approved.  Therefore, my
    dear nephew, should you so wish, I shall be happy for her sake as
    well as your own to pay over on your account (as a confidential
    matter between you and me), but from my own pocket, a sum equal to
    that which you wish transferred to Miss Janet MacKelpie.  On hearing
    from you I shall know how to act in the matter.  With all good
    wishes,

                                                         Believe me to be,
                                                  Your affectionate uncle,
                                                             ROGER MELTON.

    TO RUPERT SENT LEGER, ESQ.

_Letter from Rupert Sent Leger to Roger Melton_,

                                                           _July_ 5, 1892.

    MY DEAR UNCLE,

    Thank you heartily for your kind letter.  I quite understand, and now
    see that I should not have asked you as a trustee, such a thing.  I
    see your duty clearly, and agree with your view of it.  I enclose a
    letter directed to my trustees, asking them to pay over annually till
    further direction to Miss Janet MacKelpie at this address whatever
    sum may remain over from the interest of my mother's bequest after
    deduction of such expenses as you may deem fit for my maintenance,
    clothing, and education, together with a sum of one pound sterling
    per month, which was the amount my dear mother always gave me for my
    personal use--"pocket-money," she called it.

    With regard to your most kind and generous offer to give to my dear
    Aunt Janet the sum which I would have given myself, had such been in
    my power, I thank you most truly and sincerely, both for my dear aunt
    (to whom, of course, I shall not mention the matter unless you
    specially authorize me) and myself.  But, indeed, I think it will be
    better not to offer it.  Aunt Janet is very proud, and would not
    accept any benefit.  With me, of course, it is different, for since I
    was a wee child she has been like another mother to me, and I love
    her very much.  Since my mother died--and she, of course, was
    all-in-all to me--there has been no other.  And in such a love as
    ours pride has no place.  Thank you again, dear uncle, and God bless
    you.

                                                       Your loving nephew,
                                                        RUPERT SENT LEGER.


ERNEST ROGER HALBARD MELTON'S RECORD--_Continued_.


And now _re_ the remaining one of Sir Geoffrey's children, Roger.  He was
the third child and third son, the only daughter, Patience, having been
born twenty years after the last of the four sons.  Concerning Roger, I
shall put down all I have heard of him from my father and grandfather.
From my grand-aunt I heard nothing, I was a very small kid when she died;
but I remember seeing her, but only once.  A very tall, handsome woman of
a little over thirty, with very dark hair and light-coloured eyes.  I
think they were either grey or blue, but I can't remember which.  She
looked very proud and haughty, but I am bound to say that she was very
nice to me.  I remember feeling very jealous of Rupert because his mother
looked so distinguished.  Rupert was eight years older than me, and I was
afraid he would beat me if I said anything he did not like.  So I was
silent except when I forgot to be, and Rupert said very unkindly, and I
think very unfairly, that I was "A sulky little beast."  I haven't forgot
that, and I don't mean to.  However, it doesn't matter much what he said
or thought.  There he is--if he is at all--where no one can find him,
with no money or nothing, for what little he had he settled when he came
of age, on the MacSkelpie.  He wanted to give it to her when his mother
died, but father, who was a trustee, refused; and Uncle Roger, as I call
him, who is another, thought the trustees had no power to allow Rupert to
throw away his matrimony, as I called it, making a joke to father when he
called it patrimony.  Old Sir Colin MacSkelpie, who is the third, said he
couldn't take any part in such a permission, as the MacSkelpie was his
niece.  He is a rude old man, that.  I remember when, not remembering his
relationship, I spoke of the MacSkelpie, he caught me a clip on the ear
that sent me across the room.  His Scotch is very broad.  I can hear him
say, "Hae some attempt at even Soothern manners, and dinna misca' yer
betters, ye young puddock, or I'll wring yer snoot!"  Father was, I could
see, very much offended, but he didn't say anything.  He remembered, I
think, that the General is a V.C. man, and was fond of fighting duels.
But to show that the fault was not his, _he_ wrung _my_ ear--and the same
ear too!  I suppose he thought that was justice!  But it's only right to
say that he made up for it afterwards.  When the General had gone he gave
me a five-pound note.

I don't think Uncle Roger was very pleased with the way Rupert behaved
about the legacy, for I don't think he ever saw him from that day to
this.  Perhaps, of course, it was because Rupert ran away shortly
afterwards; but I shall tell about that when I come to him.  After all,
why should my uncle bother about him?  He is not a Melton at all, and I
am to be Head of the House--of course, when the Lord thinks right to take
father to Himself!  Uncle Roger has tons of money, and he never married,
so if he wants to leave it in the right direction he needn't have any
trouble.  He made his money in what he calls "the Eastern Trade."  This,
so far as I can gather, takes in the Levant and all east of it.  I know
he has what they call in trade "houses" in all sorts of places--Turkey,
and Greece, and all round them, Morocco, Egypt, and Southern Russia, and
the Holy Land; then on to Persia, India, and all round it; the
Chersonese, China, Japan, and the Pacific Islands.  It is not to be
expected that we landowners can know much about trade, but my uncle
covers--or alas! I must say "covered"--a lot of ground, I can tell you.
Uncle Roger was a very grim sort of man, and only that I was brought up
to try and be kind to him I shouldn't ever have dared to speak to him.
But when was a child father and mother--especially mother--forced me to
go and see him and be affectionate to him.  He wasn't ever even civil to
me, that I can remember--grumpy old bear!  But, then, he never saw Rupert
at all, so that I take it Master R--- is out of the running altogether
for testamentary honours.  The last time I saw him myself he was
distinctly rude.  He treated me as a boy, though I was getting on for
eighteen years of age.  I came into his office without knocking; and
without looking up from his desk, where he was writing, he said: "Get
out!  Why do you venture to disturb me when I'm busy?  Get out, and be
damned to you!"  I waited where I was, ready to transfix him with my eye
when he should look up, for I cannot forget that when my father dies I
shall be Head of my House.  But when he did there was no transfixing
possible.  He said quite coolly:

"Oh, it's you, is it?  I thought it was one of my office boys.  Sit down,
if you want to see me, and wait till I am ready."  So I sat down and
waited.  Father always said that I should try to conciliate and please my
uncle.  Father is a very shrewd man, and Uncle Roger is a very rich one.

But I don't think Uncle R--- is as shrewd as he thinks he is.  He
sometimes makes awful mistakes in business.  For instance, some years ago
he bought an enormous estate on the Adriatic, in the country they call
the "Land of Blue Mountains."  At least, he says he bought it.  He told
father so in confidence.  But he didn't show any title-deeds, and I'm
greatly afraid he was "had."  A bad job for me that he was, for father
believes he paid an enormous sum for it, and as I am his natural heir, it
reduces his available estate to so much less.

And now about Rupert.  As I have said, he ran away when he was about
fourteen, and we did not hear about him for years.  When we--or, rather,
my father--did hear of him, it was no good that he heard.  He had gone as
a cabin-boy on a sailing ship round the Horn.  Then he joined an
exploring party through the centre of Patagonia, and then another up in
Alaska, and a third to the Aleutian Islands.  After that he went through
Central America, and then to Western Africa, the Pacific Islands, India,
and a lot of places.  We all know the wisdom of the adage that "A rolling
stone gathers no moss"; and certainly, if there be any value in moss,
Cousin Rupert will die a poor man.  Indeed, nothing will stand his
idiotic, boastful wastefulness.  Look at the way in which, when he came
of age, he made over all his mother's little fortune to the MacSkelpie! I
am sure that, though Uncle Roger made no comment to my father, who, as
Head of our House, should, of course, have been informed, he was not
pleased.  My mother, who has a good fortune in her own right, and has had
the sense to keep it in her own control--as I am to inherit it, and it is
not in the entail, I am therefore quite impartial--I can approve of her
spirited conduct in the matter.  We never did think much of Rupert,
anyhow; but now, since he is in the way to be a pauper, and therefore a
dangerous nuisance, we look on him as quite an outsider.  We know what he
really is.  For my own part, I loathe and despise him.  Just now we are
irritated with him, for we are all kept on tenterhooks regarding my dear
Uncle Roger's Will.  For Mr. Trent, the attorney who regulated my dear
uncle's affairs and has possession of the Will, says it is necessary to
know where every possible beneficiary is to be found before making the
Will public, so we all have to wait.  It is especially hard on me, who am
the natural heir.  It is very thoughtless indeed of Rupert to keep away
like that.  I wrote to old MacSkelpie about it, but he didn't seem to
understand or to be at all anxious--he is not the heir!  He said that
probably Rupert Sent Leger--he, too, keeps to the old spelling--did not
know of his uncle's death, or he would have taken steps to relieve our
anxiety.  Our anxiety, forsooth!  We are not anxious; we only wish to
_know_.  And if we--and especially me--who have all the annoyance of
thinking of the detestable and unfair death-duties, are anxious, we
should be so.  Well, anyhow, he'll get a properly bitter disappointment
and set down when he does turn up and discovers that he is a pauper
without hope!

                                * * * * *

To-day we (father and I) had letters from Mr. Trent, telling us that the
whereabouts of "Mr. Rupert Sent Leger" had been discovered, and that a
letter disclosing the fact of poor Uncle Roger's death had been sent to
him.  He was at Titicaca when last heard of.  So goodness only knows when
he may get the letter, which "asks him to come home at once, but only
gives to him such information about the Will as has already been given to
every member of the testator's family."  And that is nil.  I dare say we
shall be kept waiting for months before we get hold of the estate which
is ours.  It is too bad!

_Letter from Edward Bingham Trent to Ernest Roger Halbard Melton_.

                                                176, LINCOLN'S INN FIELDS,
                                                      _December_ 28, 1906.

    DEAR SIR,

    I am glad to be able to inform you that I have just heard by letter
    from Mr. Rupert St. Leger that he intended leaving Rio de Janeiro by
    the S.S. _Amazon_, of the Royal Mail Company, on December 15.  He
    further stated that he would cable just before leaving Rio de
    Janeiro, to say on what day the ship was expected to arrive in
    London.  As all the others possibly interested in the Will of the
    late Roger Melton, and whose names are given to me in his
    instructions regarding the reading of the Will, have been advised,
    and have expressed their intention of being present at that event on
    being apprised of the time and place, I now beg to inform you that by
    cable message received the date scheduled for arrival at the Port of
    London was January 1 prox.  I therefore beg to notify you, subject to
    postponement due to the non-arrival of the _Amazon_, the reading of
    the Will of the late Roger Melton, Esq., will take place in my office
    on Thursday, January 3 prox., at eleven o'clock a.m.

                                             I have the honour to be, sir,
                                                         Yours faithfully,
                                                     EDWARD BINGHAM TRENT.

                                     TO ERNEST ROGER HALBARD MELTON, ESQ.,
                                                                 HUMCROFT,
                                                                    SALOP.

Cable: _Rupert Sent Leger to Edward Bingham Trent_.
_Amazon_ arrives London January 1.  SENT LEGER.

_Telegram_ (_per Lloyd's_): _Rupert Sent Leger to Edward Bingham Trent_.

                                                               THE LIZARD,
                                                            _December_ 31.

    _Amazon_ arrives London to-morrow morning.  All well.--LEGER.

_Telegram_: _Edward Bingham Trent to Ernest Roger Halbard Mellon_.

    Rupert Sent Leger arrived.  Reading Will takes place as
    arranged.--TRENT.


ERNEST ROGER HALBARD MELTON'S RECORD.


                                                        _January_ 4, 1907.

The reading of Uncle Roger's Will is over.  Father got a duplicate of Mr.
Trent's letter to me, and of the cable and two telegrams pasted into this
Record.  We both waited patiently till the third--that is, we did not say
anything.  The only impatient member of our family was my mother.  She
_did_ say things, and if old Trent had been here his ears would have been
red.  She said what ridiculous nonsense it was delaying the reading of
the Will, and keeping the Heir waiting for the arrival of an obscure
person who wasn't even a member of the family, inasmuch as he didn't bear
the name.  I don't think it's quite respectful to one who is some day to
be Head of the House!  I thought father was weakening in his patience
when he said: "True, my dear--true!" and got up and left the room.  Some
time afterwards when I passed the library I heard him walking up and
down.

Father and I went up to town on the afternoon of Wednesday, January 2.
We stayed, of course, at Claridge's, where we always stay when we go to
town.  Mother wanted to come, too, but father thought it better not.  She
would not agree to stay at home till we both promised to send her
separate telegrams after the reading.

At five minutes to eleven we entered Mr. Trent's office.  Father would
not go a moment earlier, as he said it was bad form to seem eager at any
time, but most of all at the reading of a will.  It was a rotten grind,
for we had to be walking all over the neighbourhood for half an hour
before it was time, not to be too early.

When we went into the room we found there General Sir Colin MacKelpie and
a big man, very bronzed, whom I took to be Rupert St. Leger--not a very
creditable connection to look at, I thought!  He and old MacKelpie took
care to be in time!  Rather low, I thought it.  Mr. St. Leger was reading
a letter.  He had evidently come in but lately, for though he seemed to
be eager about it, he was only at the first page, and I could see that
there were many sheets.  He did not look up when we came in, or till he
had finished the letter; and you may be sure that neither I nor my father
(who, as Head of the House, should have had more respect from him) took
the trouble to go to him.  After all, he is a pauper and a wastrel, and
he has not the honour of bearing our Name.  The General, however, came
forward and greeted us both cordially.  He evidently had forgotten--or
pretended to have--the discourteous way he once treated me, for he spoke
to me quite in a friendly way--I thought more warmly than he did to
father.  I was pleased to be spoken to so nicely, for, after all,
whatever his manners may be, he is a distinguished man--has won the V.C.
and a Baronetcy.  He got the latter not long ago, after the Frontier War
in India.  I was not, however, led away into cordiality myself.  I had
not forgotten his rudeness, and I thought that he might be sucking up to
me.  I knew that when I had my dear Uncle Roger's many millions I should
be a rather important person; and, of course, he knew it too.  So I got
even with him for his former impudence.  When he held out his hand I put
one finger in it, and said, "How do?"  He got very red and turned away.
Father and he had ended by glaring at each other, so neither of us was
sorry to be done with him.  All the time Mr. St. Leger did not seem to
see or hear anything, but went on reading his letter.  I thought the old
MacSkelpie was going to bring him into the matter between us, for as he
turned away I heard him say something under his breath.  It sounded like
"Help!" but Mr. S--- did not hear.  He certainly no notice of it.

As the MacS--- and Mr. S--- sat quite silent, neither looking at us, and
as father was sitting on the other side of the room with his chin in his
hand, and as I wanted to show that I was indifferent to the two S's, I
took out this notebook, and went on with the Record, bringing it up to
this moment.


THE RECORD--_Continued_.


When I had finished writing I looked over at Rupert.

When he saw us, he jumped up and went over to father and shook his hand
quite warmly.  Father took him very coolly.  Rupert, however, did not
seem to see it, but came towards me heartily.  I happened to be doing
something else at the moment, and at first I did not see his hand; but
just as I was looking at it the clock struck eleven.  Whilst it was
striking Mr. Trent came into the room.  Close behind him came his clerk,
carrying a locked tin box.  There were two other men also.  He bowed to
us all in turn, beginning with me.  I was standing opposite the door; the
others were scattered about.  Father sat still, but Sir Colin and Mr. St.
Leger rose.  Mr. Trent not did shake hands with any of us--not even me.
Nothing but his respectful bow.  That is the etiquette for an attorney, I
understand, on such formal occasions.

He sat down at the end of the big table in the centre of the room, and
asked us to sit round.  Father, of course, as Head of the Family, took
the seat at his right hand.  Sir Colin and St. Leger went to the other
side, the former taking the seat next to the attorney.  The General
knows, of course, that a Baronet takes precedence at a ceremony.  I may
be a Baronet some day myself, and have to know these things.

The clerk took the key which his master handed to him, opened the tin
box, and took from it a bundle of papers tied with red tape.  This he
placed before the attorney, and put the empty box behind him on the
floor.  Then he and the other man sat at the far end of the table; the
latter took out a big notebook and several pencils, and put them before
him.  He was evidently a shorthand-writer.   Mr. Trent removed the tape
from the bundle of papers, which he placed a little distance in front of
him.  He took a sealed envelope from the top, broke the seal, opened the
envelope, and from it took a parchment, in the folds of which were some
sealed envelopes, which he laid in a heap in front of the other paper.
Then he unfolded the parchment, and laid it before him with the outside
page up.  He fixed his glasses, and said:

"Gentlemen, the sealed envelope which you have seen me open is endorsed
'My Last Will and Testament--ROGER MELTON, _June_, 1906.'  This
document"--holding it up--"is as follows:

    "'I Roger Melton of Openshaw Grange in the County of Dorset; of
    number one hundred and twenty-three Berkeley Square London; and of
    the Castle of Vissarion in the Land of the Blue Mountains, being of
    sound mind do make this my Last Will and Testament on this day Monday
    the eleventh day of the month of June in the year of Our Lord one
    thousand nine hundred and six at the office of my old friend and
    Attorney Edward Bingham Trent in number one hundred and seventy-six
    Lincoln's Inn Fields London hereby revoking all other wills that I
    may have formerly made and giving this as my sole and last Will
    making dispositions of my property as follows:

    "'1.  To my kinsman and nephew Ernest Halbard Melton Esquire, justice
    of the Peace, Humcroft the County of Salop, for his sole use and
    benefit the sum of twenty thousand pounds sterling free of all Duties
    Taxes and charges whatever to be paid out of my Five per centum Bonds
    of the City of Montreal, Canada.

    "'2.  To my respected friend and colleague as co-trustee to the Will
    of my late sister Patience late widow of the late Captain Rupert Sent
    Leger who predeceased her, Major-General Sir Colin Alexander
    MacKelpie, Baronet, holder of the Victoria Cross, Knight Commander of
    the Order of the Bath, of Croom in the county of Ross Scotland a sum
    of Twenty thousand pounds sterling free of all Taxes and charges
    whatsoever; to be paid out of my Five per centum Bonds of the City of
    Toronto, Canada.

    "'3.  To Miss Janet MacKelpie presently residing at Croom in the
    County of Ross Scotland the sum of Twenty thousand pounds sterling
    free of all Duties Taxes and Charges whatsoever, to be paid out of my
    Five per centum Bonds of the London County Council.

    "'4.  To the various persons charities and Trustees named in the
    schedule attached to this Will and marked A. the various sums
    mentioned therein, all free of Duties and Taxes and charges
    whatsoever.'"

Here Mr. Trent read out the list here following, and announced for our
immediate understanding of the situation the total amount as two hundred
and fifty thousand pounds.  Many of the beneficiaries were old friends,
comrades, dependents, and servants, some of them being left quite large
sums of money and specific objects, such as curios and pictures.

    "'5.  To my kinsman and nephew Ernest Roger Halbard Melton presently
    living in the house of his father at Humcroft Salop the sum of Ten
    thousand pounds sterling.

    "'6.  To my old and valued friend Edward Bingham Trent of one hundred
    and seventy-six Lincoln's Inn Fields sum of Twenty thousand pounds
    sterling free from all Duties Taxes and Charges whatsoever to be paid
    out of my Five per centum Bonds of the city of Manchester England.

    "'7.  To my dear nephew Rupert Sent Leger only son of my dear sister
    Patience Melton by her marriage with Captain Rupert Sent Leger the
    sum of one thousand pounds sterling.  I also bequeath to the said
    Rupert Sent Leger a further sum conditional upon his acceptance of
    the terms of a letter addressed to him marked B, and left in the
    custody of the above Edward Bingham Trent and which letter is an
    integral part of this my Will.  In case of the non-acceptance of the
    conditions of such letter, I devise and bequeath the whole of the
    sums and properties reserved therein to the executors herein
    appointed Colin Alexander MacKelpie and Edward Bingham Trent in trust
    to distribute the same in accordance with the terms of the letter in
    the present custody of Edward Bingham Trent marked C, and now
    deposited sealed with my seal in the sealed envelope containing my
    last Will to be kept in the custody of the said Edward Bingham Trent
    and which said letter C is also an integral part of my Will.  And in
    case any doubt should arise as to my ultimate intention as to the
    disposal of my property the above-mentioned Executors are to have
    full power to arrange and dispose all such matters as may seem best
    to them without further appeal.  And if any beneficiary under this
    Will shall challenge the same or any part of it, or dispute the
    validity thereof, he shall forfeit to the general estate the bequest
    made herein to him, and any such bequest shall cease and be void to
    all intents and purposes whatsoever.

    "'8.  For proper compliance with laws and duties connected with
    testamentary proceedings and to keep my secret trusts secret I direct
    my Executors to pay all Death, Estate, Settlement, Legacy,
    Succession, or other duties charges impositions and assessments
    whatever on the residue of my estate beyond the bequests already
    named, at the scale charged in the case of most distant relatives or
    strangers in blood.

    "'9.  I hereby appoint as my Executors Major-General Sir Colin
    Alexander MacKelpie, Baronet, of Croom in the County of Ross, and
    Edward Bingham Trent Attorney at Law of one hundred and seventy-six
    Lincoln's Inn Fields London West Central with full power to exercise
    their discretion in any circumstance which may arise in the carrying
    out my wishes as expressed in this Will.  As reward for their
    services in this capacity as Executors they are to receive each out
    of the general estate a sum of one hundred thousand pounds sterling
    free of all Duties and impositions whatsoever.

    "12.  The two Memoranda contained in the letters marked B and C are
    Integral Parts of this my Last Will are ultimately at the Probate of
    the Will to be taken as Clauses 10 and 11 of it.  The envelopes are
    marked B and C on both envelope and contents and the contents of each
    is headed thus: B to be read as Clause 10 of my Will and the other C
    to be read as Clause 11 of my Will.

    "13.  Should either of the above-mentioned Executors die before the
    completion of the above year and a half from the date of the Reading
    of my Will or before the Conditions rehearsed in Letter C the
    remaining Executor shall have all and several the Rights and Duties
    entrusted by my Will to both.  And if both Executors should die then
    the matter of interpretation and execution of all matters in
    connection with this my Last Will shall rest with the Lord Chancellor
    of England for the time being or with whomsoever he may appoint for
    the purpose.

    "'This my Last Will is given by me on the first day of January in the
    year of Our Lord one thousand nine hundred and seven.

                                                           "'ROGER MELTON.

    "We Andrew Rossiter and John Colson here in the presence of each
    other and of the Testator have seen the Testator Roger Melton sign
    and seal this document.  In witness thereof we hereby set our names

    "'ANDREW ROSSITER clerk of 9 Primrose Avenue London W.C.

    "'JOHN COLSON caretaker of 176 Lincoln's Inn Fields and Verger of St.
    Tabitha's Church Clerkenwell London.'"

When Mr. Trent had finished the reading he put all the papers together,
and tied them up in a bundle again with the red tape.  Holding the bundle
in his hand, he stood up, saying as he did so:

"That is all, gentlemen, unless any of you wish to ask me any questions;
in which case I shall answer, of course, to the best of my power.  I
shall ask you, Sir Colin, to remain with me, as we have to deal with some
matters, or to arrange a time when we may meet to do so.  And you also,
Mr. Sent Leger, as there is this letter to submit to you.  It is
necessary that you should open it in the presence of the executors, but
there is no necessity that anyone else should be present."

The first to speak was my father.  Of course, as a county gentleman of
position and estate, who is sometimes asked to take the chair at
Sessions--of course, when there is not anyone with a title present--he
found himself under the duty of expressing himself first.  Old MacKelpie
has superior rank; but this was a family affair, in which my father is
Head of the House, whilst old MacKelpie is only an outsider brought into
it--and then only to the distaff side, by the wife of a younger brother
of the man who married into our family.  Father spoke with the same look
on his face as when he asks important questions of witnesses at Quarter
Sessions.

"I should like some points elucidated."  The attorney bowed (he gets his
120 thou', any way, so he can afford to be oily--suave, I suppose he
would call it); so father looked at a slip of paper in his hand and
asked:

"How much is the amount of the whole estate?"

The attorney answered quickly, and I thought rather rudely.  He was red
in the face, and didn't bow this time; I suppose a man of his class
hasn't more than a very limited stock of manners:

"That, sir, I am not at liberty to tell you.  And I may say that I would
not if I could."

"Is it a million?" said father again.  He was angry this time, and even
redder than the old attorney.  The attorney said in answer, very quietly
this time:

"Ah, that's cross-examining.  Let me say, sir, that no one can know that
until the accountants to be appointed for the purpose have examined the
affairs of the testator up to date."

Mr. Rupert St. Leger, who was looking all this time angrier than even the
attorney or my father--though at what he had to be angry about I can't
imagine--struck his fist on the table and rose up as if to speak, but as
he caught sight of both old MacKelpie and the attorney he sat down again.
_Mem._--Those three seem to agree too well.  I must keep a sharp eye on
them.  I didn't think of this part any more at the time, for father asked
another question which interested me much:

"May I ask why the other matters of the Will are not shown to us?"  The
attorney wiped his spectacles carefully with a big silk bandanna
handkerchief before he answered:

"Simply because each of the two letters marked 'B' and 'C' is enclosed
with instructions regarding their opening and the keeping secret of their
contents.  I shall call your attention to the fact that both envelopes
are sealed, and that the testator and both witnesses have signed their
names across the flap of each envelope.  I shall read them.  The letter
marked 'B,' directed to 'Rupert Sent Leger,' is thus endorsed:

    "'This letter is to be given to Rupert Sent Leger by the Trustees and
    is to be opened by him in their presence.  He is to take such copy or
    make such notes as he may wish and is then to hand the letter with
    envelope to the Executors who are at once to read it, each of them
    being entitled to make copy or notes if desirous of so doing.  The
    letter is then to be replaced in its envelope and letter and envelope
    are to be placed in another envelope to be endorsed on outside as to
    its contents and to be signed across the flap by both the Executors
    and by the said Rupert Sent Leger.

                                          "'(Signed) ROGER MELTON 1/6/'06.

"The letter marked 'C,' directed to 'Edward Bingham Trent,' is thus
endorsed:

    "'This letter directed to Edward Bingham Trent is to be kept by him
    unopened for a term of two years after the reading of my Last Will
    unless said period is earlier terminated by either the acceptance or
    refusal of Rupert Sent Leger to accept the conditions mentioned in my
    letter to him marked 'B' which he is to receive and read in the
    presence of my Executors at the same meeting as but subsequent to the
    Reading of the clauses (except those to be ultimately numbers ten and
    eleven) of my Last Will.  This letter contains instructions as to
    what both the Executors and the said Rupert Sent Leger are to do when
    such acceptance or refusal of the said Rupert Sent Leger has been
    made known, or if he omit or refuse to make any such acceptance or
    refusal, at the end of two years next after my decease.

    "'(Signed) ROGER MELTON 1/6/'06.'"

When the attorney had finished reading the last letter he put it
carefully in his pocket.  Then he took the other letter in his hand, and
stood up.  "Mr. Rupert Sent Leger," he said, "please to open this letter,
and in such a way that all present may see that the memorandum at top of
the contents is given as--

    "'B.  To be read as clause ten of my Will.'"

St. Leger rolled up his sleeves and cuffs just as if he was going to
perform some sort of prestidigitation--it was very theatrical and
ridiculous--then, his wrists being quite bare, he opened the envelope and
took out the letter.  We all saw it quite well.  It was folded with the
first page outward, and on the top was written a line just as the
attorney said.  In obedience to a request from the attorney, he laid both
letter and envelope on the table in front of him.  The clerk then rose
up, and, after handing a piece of paper to the attorney, went back to his
seat.  Mr. Trent, having written something on the paper, asked us all who
were present, even the clerk and the shorthand man, to look at the
memorandum on the letter and what was written on the envelope, and to
sign the paper, which ran:

"We the signatories of this paper hereby declare that we have seen the
sealed letter marked B and enclosed in the Will of Roger Melton opened in
the presence of us all including Mr. Edward Bingham Trent and Sir Colin
Alexander MacKelpie and we declare that the paper therein contained was
headed 'B.  To be read as clause ten of my Will' and that there were no
other contents in the envelope.  In attestation of which we in the
presence of each other append our signatures."

The attorney motioned to my father to begin.  Father is a cautious man,
and he asked for a magnifying-glass, which was shortly brought to him by
a clerk for whom the clerk in the room called.  Father examined the
envelope all over very carefully, and also the memorandum at top of the
paper.  Then, without a word, he signed the paper.  Father is a just man.
Then we all signed.  The attorney folded the paper and put it in an
envelope.  Before closing it he passed it round, and we all saw that it
had not been tampered with.  Father took it out and read it, and then put
it back.  Then the attorney asked us all to sign it across the flap,
which we did.  Then he put the sealing-wax on it and asked father to seal
it with his own seal.  He did so.  Then he and MacKelpie sealed it also
with their own seals, Then he put it in another envelope, which he sealed
himself, and he and MacKelpie signed it across the flap.

Then father stood up, and so did I.  So did the two men--the clerk and
the shorthand writer.  Father did not say a word till we got out into the
street.  We walked along, and presently we passed an open gate into the
fields.  He turned back, saying to me:

"Come in here.  There is no one about, and we can be quiet.  I want to
speak to you."  When we sat down on a seat with none other near it,
father said:

"You are a student of the law.  What does all that mean?"  I thought it a
good occasion for an epigram, so I said one word:

"Bilk!"

"H'm!" said father; "that is so far as you and I are concerned.  You with
a beggarly ten thousand, and I with twenty.  But what is, or will be, the
effect of those secret trusts?"

"Oh, that," I said, "will, I dare say, be all right.  Uncle Roger
evidently did not intend the older generation to benefit too much by his
death.  But he only gave Rupert St. Leger one thousand pounds, whilst he
gave me ten.  That looks as if he had more regard for the direct line.
Of course--"  Father interrupted me:

"But what was the meaning of a further sum?"

"I don't know, father.  There was evidently some condition which he was
to fulfil; but he evidently didn't expect that he would.  Why, otherwise,
did he leave a second trust to Mr. Trent?"

"True!" said father.  Then he went on: "I wonder why he left those
enormous sums to Trent and old MacKelpie.  They seem out of all
proportion as executors' fees, unless--"

"Unless what, father?"

"Unless the fortune he has left is an enormous one.  That is why I
asked."

"And that," I laughed, "is why he refused to answer."

"Why, Ernest, it must run into big figures."

"Right-ho, father.  The death-duties will be annoying.  What a beastly
swindle the death-duties are!  Why, I shall suffer even on your own
little estate . . . "

"That will do!" he said curtly.  Father is so ridiculously touchy.  One
would think he expects to live for ever.  Presently he spoke again:

"I wonder what are the conditions of that trust.  They are as
important--almost--as the amount of the bequest--whatever it is.  By the
way, there seems to be no mention in the will of a residuary legatee.
Ernest, my boy, we may have to fight over that."

"How do you make that out, father?" I asked.  He had been very rude over
the matter of the death-duties of his own estate, though it is entailed
and I _must_ inherit.  So I determined to let him see that I know a good
deal more than he does--of law, at any rate.  "I fear that when we come
to look into it closely that dog won't fight.  In the first place, that
may be all arranged in the letter to St. Leger, which is a part of the
Will.  And if that letter should be inoperative by his refusal of the
conditions (whatever they may be), then the letter to the attorney begins
to work.  What it is we don't know, and perhaps even he doesn't--I looked
at it as well as I could--and we law men are trained to observation.  But
even if the instructions mentioned as being in Letter C fail, then the
corpus of the Will gives full power to Trent to act just as he darn
pleases.  He can give the whole thing to himself if he likes, and no one
can say a word.  In fact, he is himself the final court of appeal."

"H'm!" said father to himself.  "It is a queer kind of will, I take it,
that can override the Court of Chancery.  We shall perhaps have to try it
before we are done with this!"  With that he rose, and we walked home
together--without saying another word.

My mother was very inquisitive about the whole thing--women always are.
Father and I between us told her all it was necessary for her to know.  I
think we were both afraid that, woman-like, she would make trouble for us
by saying or doing something injudicious.  Indeed, she manifested such
hostility towards Rupert St. Leger that it is quite on the cards that she
may try to injure him in some way.  So when father said that he would
have to go out shortly again, as he wished to consult his solicitor, I
jumped up and said I would go with him, as I, too, should take advice as
to how I stood in the matter.

_The Contents of Letter marked_ "_B_" _attached as an Integral Part to
the Last Will of Roger Melton_.

                                                          _June_ 11, 1907.

    "This letter an integral part of my Last Will regards the entire
    residue of my estate beyond the specific bequests made in the body of
    my Will.  It is to appoint as Residuary Legatee of such Will--in case
    he may accept in due form the Conditions herein laid down--my dear
    Nephew Rupert Sent Leger only son of my sister Patience Melton now
    deceased by her marriage with Captain Rupert Sent Leger also now
    deceased.  On his acceptance of the Conditions and the fulfilment of
    the first of them the Entire residue of my estate after payments of
    all specific Legacies and of all my debts and other obligations is to
    become his absolute property to be dealt with or disposed of as he
    may desire.  The following are the conditions.

    "1.  He is to accept provisionally by letter addressed to my
    Executors a sum of nine hundred and ninety-nine thousand pounds
    sterling free of all Duties Taxes or other imposts.  This he will
    hold for a period of six months from the date of the Reading of my
    Last Will and have user of the accruements thereto calculated at the
    rate of ten per centum per annum which amount he shall under no
    circumstances be required to replace.  At the end of said six months
    he must express in writing directed to the Executors of my Will his
    acceptance or refusal of the other conditions herein to follow.  But
    if he may so choose he shall be free to declare in writing to the
    Executors within one week from the time of the Reading of the Will
    his wish to accept or to withdraw altogether from the responsibility
    of this Trust.  In case of withdrawal he is to retain absolutely and
    for his own use the above-mentioned sum of nine hundred and
    ninety-nine thousand pounds sterling free of all Duties Taxes and
    imposts whatsoever making with the specific bequest of one thousand
    pounds a clear sum of one million pounds sterling free of all
    imposts.  And he will from the moment of the delivery of such written
    withdrawal cease to have any right or interest whatsoever in the
    further disposition of my estate under this instrument.  Should such
    written withdrawal be received by my Executors they shall have
    possession of such residue of my estate as shall remain after the
    payment of the above sum of nine hundred and ninety-nine thousand
    pounds sterling and the payment of all Duties Taxes assessments or
    Imposts as may be entailed by law by its conveyance to the said
    Rupert Sent Leger and these my Executors shall hold the same for the
    further disposal of it according to the instructions given in the
    letter marked C and which is also an integral part of my Last Will
    and Testament.

    "2.  If at or before the expiration of the six months above-mentioned
    the said Rupert Sent Leger shall have accepted the further conditions
    herein stated, he is to have user of the entire income produced by
    such residue of my estate the said income being paid to him Quarterly
    on the usual Quarter Days by the aforesaid Executors to wit Major
    General Sir Colin Alexander MacKelpie Bart. and Edward Bingham Trent
    to be used by him in accordance with the terms and conditions
    hereinafter mentioned.

    "3.  The said Rupert Sent Leger is to reside for a period of at least
    six months to begin not later than three months from the reading of
    my Will in the Castle of Vissarion in the Land of the Blue Mountains.
    And if he fulfil the Conditions imposed on him and shall thereby
    become possessed of the residue of my estate he is to continue to
    reside there in part for a period of one year.  He is not to change
    his British Nationality except by a formal consent of the Privy
    Council of Great Britain.

    "At the end of a year and a half from the Reading of my Will he is to
    report in person to my Executors of the expenditure of amounts paid
    or due by him in the carrying out of the Trust and if they are
    satisfied that same are in general accord with the conditions named
    in above-mentioned letter marked C and which is an integral part of
    my Will they are to record their approval on such Will which can then
    go for final Probate and Taxation.  On the Completion of which the
    said Rupert Sent Leger shall become possessed absolutely and without
    further act or need of the entire residue of my estate.  In witness
    whereof, etc.

                                                  "(Signed) ROGER MELTON."

This document is attested by the witnesses to the Will on the same date.

    (_Personal and Confidential_.)

    MEMORANDA MADE BY EDWARD BINGHAM TRENT IN CONNECTION WITH THE WILL OF
    ROGER MELTON.

                                                        _January_ 3, 1907.

    The interests and issues of all concerned in the Will and estate of
    the late Roger Melton of Openshaw Grange are so vast that in case any
    litigation should take place regarding the same, I, as the solicitor,
    having the carriage of the testator's wishes, think it well to make
    certain memoranda of events, conversations, etc., not covered by
    documentary evidence.  I make the first memorandum immediately after
    the event, whilst every detail of act and conversation is still fresh
    in my mind.  I shall also try to make such comments thereon as may
    serve to refresh my memory hereafter, and which in case of my death
    may perhaps afford as opinions contemporaneously recorded some
    guiding light to other or others who may later on have to continue
    and complete the tasks entrusted to me.

    I.

    CONCERNING THE READING OF THE WILL OF ROGER MELTON.

    When, beginning at 11 o'clock a.m. on this the forenoon of Thursday,
    the 3rd day of January, 1907, I opened the Will and read it in full,
    except the clauses contained in the letters marked "B" and "C"; there
    were present in addition to myself, the following:

    1.  Ernest Halbard Melton, J.P, nephew of the testator.

    2.  Ernest Roger Halbard Melton, son of the above.

    3.  Rupert Sent Leger, nephew of the testator.

    4.  Major-General Sir Colin Alexander MacKelpie, Bart., co-executor
    with myself of the Will.

    5.  Andrew Rossiter, my clerk, one of the witnesses of the testator's
    Will.

    6.  Alfred Nugent, stenographer (of Messrs. Castle's office, 21,
    Bream's Buildings, W.C.).

When the Will had been read, Mr. E. H. Melton asked the value of the
estate left by the testator, which query I did not feel empowered or
otherwise able to answer; and a further query, as to why those present
were not shown the secret clauses of the Will.  I answered by reading the
instructions endorsed on the envelopes of the two letters marked "B" and
"C," which were sufficiently explanatory.

But, lest any question should hereafter arise as to the fact that the
memoranda in letters marked "B" and "C," which were to be read as clauses
10 and 11 of the Will, I caused Rupert Sent Leger to open the envelope
marked "B" in the presence of all in the room.  These all signed a paper
which I had already prepared, to the effect that they had seen the
envelope opened, and that the memorandum marked "B.  To be read as clause
ten of my Will," was contained in the envelope, of which it was to be the
sole contents.  Mr. Ernest Halbard Melton, J.P., before signing,
carefully examined with a magnifying-glass, for which he had asked, both
the envelope and the heading of the memorandum enclosed in the letter.
He was about to turn the folded paper which was lying on the table over,
by which he might have been able to read the matter of the memorandum had
he so desired.  I at once advised him that the memorandum he was to sign
dealt only with the heading of the page, and not with the matter.  He
looked very angry, but said nothing, and after a second scrutiny signed.
I put the memorandum in an envelope, which we all signed across the flap.
Before signing, Mr Ernest Halbard Melton took out the paper and verified
it.  I then asked him to close it, which he did, and when the sealing-wax
was on it he sealed it with his own seal.  Sir Colin A. MacKelpie and I
also appended our own seals.  I put the envelope in another, which I
sealed with my own seal, and my co-executor and I signed it across the
flap and added the date.  I took charge of this.  When the others present
had taken their departure, my co-executor and I, together with Mr. Rupert
Sent Leger, who had remained at my request, went into my private room.

Here Mr. Rupert Sent Leger read the memorandum marked "B," which is to be
read as clause 10 of the Will.  He is evidently a man of considerable
nerve, for his face was quite impassive as he read the document, which
conveyed to him (subject to the conditions laid down) a fortune which has
no equal in amount in Europe, even, so far as I know, amongst the crowned
heads.  When he had read it over a second time he stood up and said:

"I wish I had known my uncle better.  He must have had the heart of a
king.  I never heard of such generosity as he has shown me.  Mr. Trent, I
see, from the conditions of this memorandum, or codicil, or whatever it
is, that I am to declare within a week as to whether I accept the
conditions imposed on me.  Now, I want you to tell me this: must I wait a
week to declare?"  In answer, I told him that the testator's intention
was manifestly to see that he had full time to consider fully every point
before making formal decision and declaration.  But, in answer to the
specific question, I could answer that he might make declaration when he
would, provided it was _within_, or rather not after, the week named.  I
added:

"But I strongly advise you not to act hurriedly.  So enormous a sum is
involved that you may be sure that all possible efforts will be made by
someone or other to dispossess you of your inheritance, and it will be
well that everything shall be done, not only in perfect order, but with
such manifest care and deliberation that there can be no question as to
your intention."

"Thank you, sir," he answered; "I shall do as you shall kindly advise me
in this as in other things.  But I may tell you now--and you, too, my
dear Sir Colin--that I not only accept my Uncle Roger's conditions in
this, but that when the time comes in the other matters I shall accept
every condition that he had in his mind--and that I may know of--in
everything."  He looked exceedingly in earnest, and it gave me much
pleasure to see and hear him.  It was just what a young man should do who
had seen so generously treated.  As the time had now come, I gave him the
bulky letter addressed to him, marked "D" which I had in my safe.  As I
fulfilled my obligation in the matter, I said:

"You need not read the letter here.  You can take it away with you, and
read it by yourself at leisure.  It is your own property, without any
obligation whatever attached to it.  By the way, perhaps it would be well
if you knew.  I have a copy sealed up in an envelope, and endorsed, 'To
be opened if occasion should arise,' but not otherwise.  Will you see me
to-morrow, or, better still, dine with me alone here to-night?  I should
like to have a talk with you, and you may wish to ask me some questions."
He answered me cordially.  I actually felt touched by the way he said
good-bye before he went away.  Sir Colin MacKelpie went with him, as Sent
Leger was to drop him at the Reform.

_Letter from Roger Melton to Rupert Sent Leger_, _endorsed_ "_D. re
Rupert Sent Leger_.  _To be given to him by Edward Bingham Trent if and
as soon as he has declared_ (_formally or informally_) _his intention of
accepting the conditions named in Letter B._, _forming Clause_ 10 _in my
Will_.  _R. M._, 1/1/'07.

"_Mem._--Copy (sealed) left in custody of E. B. Trent, to be opened if
necessary, as directed."

                                                          _June_ 11, 1906.

    My Dear Nephew,

    When (if ever) you receive this you will know that (with the
    exception of some definite bequests) I have left to you, under
    certain conditions, the entire bulk of my fortune--a fortune so great
    that by its aid as a help, a man of courage and ability may carve out
    for himself a name and place in history.  The specific conditions
    contained in Clause 10 of my Will have to be observed, for such I
    deem to be of service to your own fortune; but herein I give my
    advice, which you are at liberty to follow or not as you will, and my
    wishes, which I shall try to explain fully and clearly, so that you
    may be in possession of my views in case you should desire to carry
    them out, or, at least, to so endeavour that the results I hope for
    may be ultimately achieved.  First let me explain--for your
    understanding and your guidance--that the power, or perhaps it had
    better be called the pressure, behind the accumulation of my fortune
    has been ambition.  In obedience to its compulsion, I toiled early
    and late until I had so arranged matters that, subject to broad
    supervision, my ideas could be carried out by men whom I had selected
    and tested, and not found wanting.  This was for years to the
    satisfaction, and ultimately to the accumulation by these men of
    fortune commensurate in some measure to their own worth and their
    importance to my designs.  Thus I had accumulated, whilst still a
    young man, a considerable fortune.  This I have for over forty years
    used sparingly as regards my personal needs, daringly with regard to
    speculative investments.  With the latter I took such very great
    care, studying the conditions surrounding them so thoroughly, that
    even now my schedule of bad debts or unsuccessful investments is
    almost a blank.  Perhaps by such means things flourished with me, and
    wealth piled in so fast that at times I could hardly use it to
    advantage.  This was all done as the forerunner of ambition, but I
    was over fifty years of age when the horizon of ambition itself
    opened up to me.  I speak thus freely, my dear Rupert, as when you
    read it I shall have passed away, and not ambition nor the fear of
    misunderstanding, nor even of scorn can touch me.  My ventures in
    commerce and finance covered not only the Far East, but every foot of
    the way to it, so that the Mediterranean and all its opening seas
    were familiar to me.  In my journeyings up and down the Adriatic I
    was always struck by the great beauty and seeming richness--native
    richness--of the Land of the Blue Mountains.  At last Chance took me
    into that delectable region.  When the "Balkan Struggle" of '90 was
    on, one of the great Voivodes came to me in secret to arrange a large
    loan for national purposes.  It was known in financial circles of
    both Europe and Asia that I took an active part in the _haute
    politique_ of national treasuries, and the Voivode Vissarion came to
    me as to one able and willing to carry out his wishes.  After
    confidential pour-parlers, he explained to me that his nation was in
    the throes of a great crisis.  As you perhaps know, the gallant
    little Nation in the Land of the Blue Mountains has had a strange
    history.  For more than a thousand years--ever since its settlement
    after the disaster of Rossoro--it had maintained its national
    independence under several forms of Government.  At first it had a
    King whose successors became so despotic that they were dethroned.
    Then it was governed by its Voivodes, with the combining influence of
    a Vladika somewhat similar in power and function to the
    Prince-Bishops of Montenegro; afterwards by a Prince; or, as at
    present, by an irregular elective Council, influenced in a modified
    form by the Vladika, who was then supposed to exercise a purely
    spiritual function.  Such a Council in a small, poor nation did not
    have sufficient funds for armaments, which were not immediately and
    imperatively necessary; and therefore the Voivode Vissarion, who had
    vast estates in his own possession, and who was the present
    representative a family which of old had been leaders in the land,
    found it a duty to do on his own account that which the State could
    not do.  For security as to the loan which he wished to get, and
    which was indeed a vast one, he offered to sell me his whole estate
    if I would secure to him a right to repurchase it within a given time
    (a time which I may say has some time ago expired).  He made it a
    condition that the sale and agreement should remain a strict secret
    between us, as a widespread knowledge that his estate had changed
    hands would in all probability result in my death and his own at the
    hands of the mountaineers, who are beyond everything loyal, and were
    jealous to the last degree.  An attack by Turkey was feared, and new
    armaments were required; and the patriotic Voivode was sacrificing
    his own great fortune for the public good.  What a sacrifice this was
    he well knew, for in all discussions regarding a possible change in
    the Constitution of the Blue Mountains it was always taken for
    granted that if the principles of the Constitution should change to a
    more personal rule, his own family should be regarded as the Most
    Noble.  It had ever been on the side of freedom in olden time; before
    the establishment of the Council, or even during the rule of the
    Voivodes, the Vissarion had every now and again stood out against the
    King or challenged the Princedom.  The very name stood for freedom,
    for nationality, against foreign oppression; and the bold
    mountaineers were devoted to it, as in other free countries men
    follow the flag.

    Such loyalty was a power and a help in the land, for it knew danger
    in every form; and anything which aided the cohesion of its integers
    was a natural asset.  On every side other powers, great and small,
    pressed the land, anxious to acquire its suzerainty by any
    means--fraud or force.  Greece, Turkey, Austria, Russia, Italy,
    France, had all tried in vain.  Russia, often hurled back, was
    waiting an opportunity to attack.  Austria and Greece, although
    united by no common purpose or design, were ready to throw in their
    forces with whomsoever might seem most likely to be victor.  Other
    Balkan States, too, were not lacking in desire to add the little
    territory of the Blue Mountains to their more ample possessions.
    Albania, Dalmatia, Herzegovina, Servia, Bulgaria, looked with lustful
    eyes on the land, which was in itself a vast natural fortress, having
    close under its shelter perhaps the finest harbour between Gibraltar
    and the Dardanelles.

    But the fierce, hardy mountaineers were unconquerable.  For centuries
    they had fought, with a fervour and fury that nothing could withstand
    or abate, attacks on their independence.  Time after time, century
    after century, they had opposed with dauntless front invading armies
    sent against them.  This unquenchable fire of freedom had had its
    effect.  One and all, the great Powers knew that to conquer that
    little nation would be no mean task, but rather that of a tireless
    giant.  Over and over again had they fought with units against
    hundreds, never ceasing until they had either wiped out their foes
    entirely or seen them retreat across the frontier in diminished
    numbers.

    For many years past, however, the Land of the Blue Mountains had
    remained unassailable, for all the Powers and States had feared lest
    the others should unite against the one who should begin the attack.

    At the time I speak of there was a feeling throughout the Blue
    Mountains--and, indeed, elsewhere--that Turkey was preparing for a
    war of offence.  The objective of her attack was not known anywhere,
    but here there was evidence that the Turkish "Bureau of Spies" was in
    active exercise towards their sturdy little neighbour.  To prepare
    for this, the Voivode Peter Vissarion approached me in order to
    obtain the necessary "sinews of war."

    The situation was complicated by the fact that the Elective Council
    was at present largely held together by the old Greek Church, which
    was the religion of the people, and which had had since the beginning
    its destinies linked in a large degree with theirs.  Thus it was
    possible that if a war should break out, it might easily
    become--whatever might have been its cause or beginnings--a war of
    creeds.  This in the Balkans must be largely one of races, the end of
    which no mind could diagnose or even guess at.

    I had now for some time had knowledge of the country and its people,
    and had come to love them both.  The nobility of Vissarion's
    self-sacrifice at once appealed to me, and I felt that I, too, should
    like to have a hand in the upholding of such a land and such a
    people.  They both deserved freedom.  When Vissarion handed me the
    completed deed of sale I was going to tear it up; but he somehow
    recognized my intention, and forestalled it.  He held up his hand
    arrestingly as he said:

    "I recognize your purpose, and, believe me, I honour you for it from
    the very depths of my soul.  But, my friend, it must not be.  Our
    mountaineers are proud beyond belief.  Though they would allow
    me--who am one of themselves, and whose fathers have been in some way
    leaders and spokesmen amongst them for many centuries--to do all that
    is in my power to do--and what, each and all, they would be glad to
    do were the call to them--they would not accept aid from one outside
    themselves.  My good friend, they would resent it, and might show to
    you, who wish us all so well, active hostility, which might end in
    danger, or even death.  That was why, my friend, I asked to put a
    clause in our agreement, that I might have right to repurchase my
    estate, regarding which you would fain act so generously."

    Thus it is, my dear nephew Rupert, only son of my dear sister, that I
    hereby charge you solemnly as you value me--as you value yourself--as
    you value honour, that, should it ever become known that that noble
    Voivode, Peter Vissarion, imperilled himself for his country's good,
    and if it be of danger or evil repute to him that even for such a
    purpose he sold his heritage, you shall at once and to the knowledge
    of the mountaineers--though not necessarily to others--reconvey to
    him or his heirs the freehold that he was willing to part with--and
    that he has _de facto_ parted with by the effluxion of the time
    during which his right of repurchase existed.  This is a secret trust
    and duty which is between thee and me alone in the first instance; a
    duty which I have undertaken on behalf of my heirs, and which must be
    carried out, at whatsoever cost may ensue.  You must not take it that
    it is from any mistrust of you or belief that you will fail that I
    have taken another measure to insure that this my cherished idea is
    borne out.  Indeed, it is that the law may, in case of need--for no
    man can know what may happen after his own hand be taken from the
    plough--be complied with, that I have in another letter written for
    the guidance of others, directed that in case of any failure to carry
    out this trust--death or other--the direction become a clause or
    codicil to my Will.  But in the meantime I wish that this be kept a
    secret between us two.  To show you the full extent of my confidence,
    let me here tell you that the letter alluded to above is marked "C,"
    and directed to my solicitor and co-executor, Edward Bingham Trent,
    which is finally to be regarded as clause eleven of my Will.  To
    which end he has my instructions and also a copy of this letter,
    which is, in case of need, and that only, to be opened, and is to be
    a guide to my wishes as to the carrying out by you of the conditions
    on which you inherit.

    And now, my dear nephew, let me change to another subject more dear
    to me--yourself.  When you read this I shall have passed away, so
    that I need not be hampered now by that reserve which I feel has
    grown upon me through a long and self-contained life.  Your mother
    was very dear to me.  As you know, she was twenty years younger than
    her youngest brother, who was two years younger than me.  So we were
    all young men when she was a baby, and, I need not say, a pet amongst
    us--almost like our own child to each of us, as well as our sister.
    You knew her sweetness and high quality, so I need say nothing of
    these; but I should like you to understand that she was very dear to
    me.  When she and your father came to know and love each other I was
    far away, opening up a new branch of business in the interior of
    China, and it was not for several months that I got home news.  When
    I first heard of him they had already been married.  I was delighted
    to find that they were very happy.  They needed nothing that I could
    give.  When he died so suddenly I tried to comfort her, and all I had
    was at her disposal, did she want it.  She was a proud woman--though
    not with me.  She had come to understand that, though I seemed cold
    and hard (and perhaps was so generally), I was not so to her.  But
    she would not have help of any kind.  When I pressed her, she told me
    that she had enough for your keep and education and her own
    sustenance for the time she must still live; that your father and she
    had agreed that you should be brought up to a healthy and strenuous
    life rather than to one of luxury; and she thought that it would be
    better for the development of your character that you should learn to
    be self-reliant and to be content with what your dear father had left
    you.  She had always been a wise and thoughtful girl, and now all her
    wisdom and thought were for you, your father's and her child.  When
    she spoke of you and your future, she said many things which I
    thought memorable.  One of them I remember to this day.  It was
    apropos of my saying that there is a danger of its own kind in
    extreme poverty.  A young man might know too much want.  She answered
    me: "True!  That is so!  But there is a danger that overrides it;"
    and after a time went on:

    "It is better not to know wants than not to know want!"  I tell you,
    boy, that is a great truth, and I hope you will remember it for
    yourself as well as a part of the wisdom of your mother.  And here
    let me say something else which is a sort of corollary of that wise
    utterance:

    I dare say you thought me very hard and unsympathetic that time I
    would not, as one of your trustees, agree to your transferring your
    little fortune to Miss MacKelpie.  I dare say you bear a grudge
    towards me about it up to this day.  Well, if you have any of that
    remaining, put it aside when you know the truth.  That request of
    yours was an unspeakable delight to me.  It was like your mother
    coming back from the dead.  That little letter of yours made me wish
    for the first time that I had a son--and that he should be like you.
    I fell into a sort of reverie, thinking if I were yet too old to
    marry, so that a son might be with me in my declining years--if such
    were to ever be for me.  But I concluded that this might not be.
    There was no woman whom I knew or had ever met with that I could love
    as your mother loved your father and as he loved her.  So I resigned
    myself to my fate.  I must go my lonely road on to the end.  And then
    came a ray of light into my darkness: there was you.  Though you
    might not feel like a son to me--I could not expect it when the
    memory of that sweet relationship was more worthily filled.  But I
    could feel like a father to you.  Nothing could prevent that or
    interfere with it, for I would keep it as my secret in the very holy
    of holies of my heart, where had been for thirty years the image of a
    sweet little child--your mother.  My boy, when in your future life
    you shall have happiness and honour and power, I hope you will
    sometimes give a thought to the lonely old man whose later years your
    very existence seemed to brighten.

    The thought of your mother recalled me to my duty.  I had undertaken
    for her a sacred task: to carry out her wishes regarding her son.  I
    knew how she would have acted.  It might--would--have been to her a
    struggle of inclination and duty; and duty would have won.  And so I
    carried out my duty, though I tell you it was a harsh and bitter task
    to me at the time.  But I may tell you that I have since been glad
    when I think of the result.  I tried, as you may perhaps remember, to
    carry out your wishes in another way, but your letter put the
    difficulty of doing so so clearly before me that I had to give it up.
    And let me tell you that that letter endeared you to me more than
    ever.

    I need not tell you that thenceforth I followed your life very
    closely.  When you ran away to sea, I used in secret every part of
    the mechanism of commerce to find out what had become of you.  Then,
    until you had reached your majority, I had a constant watch kept upon
    you--not to interfere with you in any way, but so that I might be
    able to find you should need arise.  When in due course I heard of
    your first act on coming of age I was satisfied.  I had to know of
    the carrying out of your original intention towards Janet Mac Kelpie,
    for the securities had to be transferred.

    From that time on I watched--of course through other eyes--your chief
    doings.  It would have been a pleasure to me to have been able to
    help in carrying out any hope or ambition of yours, but I realized
    that in the years intervening between your coming of age and the
    present moment you were fulfilling your ideas and ambitions in your
    own way, and, as I shall try to explain to you presently, my
    ambitions also.  You were of so adventurous a nature that even my own
    widely-spread machinery of acquiring information--what I may call my
    private "intelligence department"--was inadequate.  My machinery was
    fairly adequate for the East--in great part, at all events.  But you
    went North and South, and West also, and, in addition, you essayed
    realms where commerce and purely real affairs have no
    foothold--worlds of thought, of spiritual import, of psychic
    phenomena--speaking generally, of mysteries.  As now and again I was
    baffled in my inquiries, I had to enlarge my mechanism, and to this
    end started--not in my own name, of course--some new magazines
    devoted to certain branches of inquiry and adventure.  Should you
    ever care to know more of these things, Mr. Trent, in whose name the
    stock is left, will be delighted to give you all details.  Indeed,
    these stocks, like all else I have, shall be yours when the time
    comes, if you care to ask for them.  By means of _The Journal of
    Adventure_, _The Magazine of Mystery_, _Occultism_, _Balloon and
    Aeroplane_, _The Submarine_, _Jungle and Pampas_, _The Ghost World_,
    _The Explorer_, _Forest and Island_, _Ocean and Creek_, I was often
    kept informed when I should otherwise have been ignorant of your
    whereabouts and designs.  For instance, when you had disappeared into
    the Forest of the Incas, I got the first whisper of your strange
    adventures and discoveries in the buried cities of Eudori from a
    correspondent of _The Journal of Adventure_ long before the details
    given in _The Times_ of the rock-temple of the primeval savages,
    where only remained the little dragon serpents, whose giant ancestors
    were rudely sculptured on the sacrificial altar.  I well remember how
    I thrilled at even that meagre account of your going in alone into
    that veritable hell.  It was from _Occultism_ that I learned how you
    had made a stay alone in the haunted catacombs of Elora, in the far
    recesses of the Himalayas, and of the fearful experiences which, when
    you came out shuddering and ghastly, overcame to almost epileptic
    fear those who had banded themselves together to go as far as the
    rock-cut approach to the hidden temple.

    All such things I read with rejoicing.  You were shaping yourself for
    a wider and loftier adventure, which would crown more worthily your
    matured manhood.  When I read of you in a description of Mihask, in
    Madagascar, and the devil-worship there rarely held, I felt I had
    only to wait for your home-coming in order to broach the enterprise I
    had so long contemplated.  This was what I read:

    "He is a man to whom no adventure is too wild or too daring.  His
    reckless bravery is a byword amongst many savage peoples and amongst
    many others not savages, whose fears are not of material things, but
    of the world of mysteries in and beyond the grave.  He dares not only
    wild animals and savage men; but has tackled African magic and Indian
    mysticism.  The Psychical Research Society has long exploited his
    deeds of valiance, and looked upon him as perhaps their most trusted
    agent or source of discovery.  He is in the very prime of life, of
    almost giant stature and strength, trained to the use of all arms of
    all countries, inured to every kind of hardship, subtle-minded and
    resourceful, understanding human nature from its elemental form up.
    To say that he is fearless would be inadequate.  In a word, he is a
    man whose strength and daring fit him for any enterprise of any kind.
    He would dare and do anything in the world or out of it, on the earth
    or under it, in the sea or--in the air, fearing nothing material or
    unseen, not man or ghost, nor God nor Devil."

    If you ever care to think of it, I carried that cutting in my
    pocket-book from that hour I read it till now.

    Remember, again, I say, that I never interfered in the slightest way
    in any of your adventures.  I wanted you to "dree your own weird," as
    the Scotch say; and I wanted to know of it--that was all.  Now, as I
    hold you fully equipped for greater enterprise, I want to set your
    feet on the road and to provide you with the most potent
    weapon--beyond personal qualities--for the winning of great honour--a
    gain, my dear nephew, which, I am right sure, does and will appeal to
    you as it has ever done to me.  I have worked for it for more than
    fifty years; but now that the time has come when the torch is
    slipping from my old hands, I look to you, my dearest kinsman, to
    lift it and carry it on.

    The little nation of the Blue Mountains has from the first appealed
    to me.  It is poor and proud and brave.  Its people are well worth
    winning, and I would advise you to throw in your lot with them.  You
    may find them hard to win, for when peoples, like individuals, are
    poor and proud, these qualities are apt to react on each other to an
    endless degree.  These men are untamable, and no one can ever succeed
    with them unless he is with them in all-in-all, and is a leader
    recognized.  But if you can win them they are loyal to death.  If you
    are ambitious--and I know you are--there may be a field for you in
    such a country.  With your qualifications, fortified by the fortune
    which I am happy enough to be able to leave you, you may dare much
    and go far.  Should I be alive when you return from your exploration
    in Northern South America, I may have the happiness of helping you to
    this or any other ambition, and I shall deem it a privilege to share
    it with you; but time is going on.  I am in my seventy-second year .
    . . the years of man are three-score and ten--I suppose you
    understand; I do . . . Let me point out this: For ambitious projects
    the great nationalities are impossible to a stranger--and in our own
    we are limited by loyalty (and common-sense).  It is only in a small
    nation that great ambitions can be achieved.  If you share my own
    views and wishes, the Blue Mountains is your ground.  I hoped at one
    time that I might yet become a Voivode--even a great one.  But age
    has dulled my personal ambitions as it has cramped my powers.  I no
    longer dream of such honour for myself, though I do look on it as a
    possibility for you if you care for it.  Through my Will you will
    have a great position and a great estate, and though you may have to
    yield up the latter in accordance with my wish, as already expressed
    in this letter, the very doing so will give you an even greater hold
    than this possession in the hearts of the mountaineers, should they
    ever come to know it.  Should it be that at the time you inherit from
    me the Voivode Vissarion should not be alive, it may serve or aid you
    to know that in such case you would be absolved from any conditions
    of mine, though I trust you would in that, as in all other matters,
    hold obligation enforced by your own honour as to my wishes.
    Therefore the matter stands thus: If Vissarion lives, you will
    relinquish the estates.  Should such not be the case, you will act as
    you believe that I would wish you to.  In either case the
    mountaineers should not know from you in any way of the secret
    contracts between Vissarion and myself.  Enlightenment of the many
    should (if ever) come from others than yourself.  And unless such
    take place, you would leave the estates without any _quid pro quo_
    whatever.  This you need not mind, for the fortune you will inherit
    will leave you free and able to purchase other estates in the Blue
    Mountains or elsewhere that you may select in the world.

    If others attack, attack them, and quicker and harder than they can,
    if such be a possibility.  Should it ever be that you inherit the
    Castle of Vissarion on the Spear of Ivan, remember that I had it
    secretly fortified and armed against attack.  There are not only
    massive grilles, but doors of chilled bronze where such be needed.
    My adherent Rooke, who has faithfully served me for nearly forty
    years, and has gone on my behalf on many perilous expeditions, will,
    I trust, serve you in the same way.  Treat him well for my sake, if
    not for your own.  I have left him provision for a life of ease; but
    he would rather take a part in dangerous enterprises.  He is silent
    as the grave and as bold as a lion.  He knows every detail of the
    fortification and of the secret means of defence.  A word in your
    ear--he was once a pirate.  He was then in his extreme youth, and
    long since changed his ways in this respect; but from this fact you
    can understand his nature.  You will find him useful should occasion
    ever arise.  Should you accept the conditions of my letter, you are
    to make the Blue Mountains--in part, at least--your home, living
    there a part of the year, if only for a week, as in England men of
    many estates share the time amongst them.  To this you are not bound,
    and no one shall have power to compel you or interfere with you.  I
    only express a hope.  But one thing I do more than hope--I desire, if
    you will honour my wishes, that, come what may, you are to keep your
    British nationality, unless by special arrangement with and consent
    of the Privy Council.  Such arrangement to be formally made by my
    friend, Edward Bingham Trent, or whomsoever he may appoint by deed or
    will to act in the matter, and made in such a way that no act save
    that alone of Parliament in all its estates, and endorsed by the
    King, may or can prevail against it.

    My last word to you is, Be bold and honest, and fear not.  Most
    things--even kingship--_somewhere_ may now and again be won by the
    sword.  A brave heart and a strong arm may go far.  But whatever is
    so won cannot be held merely by the sword.  Justice alone can hold in
    the long run.  Where men trust they will follow, and the rank and
    file of people want to follow, not to lead.  If it be your fortune to
    lead, be bold.  Be wary, if you will; exercise any other faculties
    that may aid or guard.  Shrink from nothing.  Avoid nothing that is
    honourable in itself.  Take responsibility when such presents itself.
    What others shrink from, accept.  That is to be great in what world,
    little or big, you move.  Fear nothing, no matter of what kind danger
    may be or whence it come.  The only real way to meet danger is to
    despise it--except with your brains.  Meet it in the gate, not the
    hall.

    My kinsman, the name of my race and your own, worthily mingled in
    your own person, now rests with you!

_Letter from Rupert Sent Leger_, 32 _Bodmin Street_, _Victoria_, _S.W._,
_to Miss Janet MacKelpie_, _Croom_, _Ross-shire_.

                                                        _January_ 3, 1907.

    MY DEAREST AUNT JANET,

    You will, I know, be rejoiced to hear of the great good-fortune which
    has come to me through the Will of Uncle Roger.  Perhaps Sir Colin
    will have written to you, as he is one of the executors, and there is
    a bequest to you, so I must not spoil his pleasure of telling you of
    that part himself.  Unfortunately, I am not free to speak fully of my
    own legacy yet, but I want you to know that at worst I am to receive
    an amount many times more than I ever dreamt of possessing through
    any possible stroke of fortune.  So soon as I can leave
    London--where, of course, I must remain until things are settled--I
    am coming up to Croom to see you, and I hope I shall by then be able
    to let you know so much that you will be able to guess at the
    extraordinary change that has come to my circumstances.  It is all
    like an impossible dream: there is nothing like it in the "Arabian
    Nights."  However, the details must wait, I am pledged to secrecy for
    the present.  And you must be pledged too.  You won't mind, dear,
    will you?  What I want to do at present is merely to tell you of my
    own good-fortune, and that I shall be going presently to live for a
    while at Vissarion.  Won't you come with me, Aunt Janet?  We shall
    talk more of this when I come to Croom; but I want you to keep the
    subject in your mind.

                                                               Your loving
                                                                   RUPERT.

_From Rupert Sent Leger's Journal_.

                                                        _January_ 4, 1907.

    Things have been humming about me so fast that I have had hardly time
    to think.  But some of the things have been so important, and have so
    changed my entire outlook on life, that it may be well to keep some
    personal record of them.  I may some day want to remember some
    detail--perhaps the sequence of events, or something like that--and
    it may be useful.  It ought to be, if there is any justice in things,
    for it will be an awful swot to write it when I have so many things
    to think of now.  Aunt Janet, I suppose, will like to keep it locked
    up for me, as she does with all my journals and papers.  That is one
    good thing about Aunt Janet amongst many: she has no curiosity, or
    else she has some other quality which keeps her from prying as other
    women would.  It would seem that she has not so much as opened the
    cover of one of my journals ever in her life, and that she would not
    without my permission.  So this can in time go to her also.

    I dined last night with Mr. Trent, by his special desire.  The dinner
    was in his own rooms.  Dinner sent in from the hotel.  He would not
    have any waiters at all, but made them send in the dinner all at
    once, and we helped ourselves.  As we were quite alone, we could talk
    freely, and we got over a lot of ground while we were dining.  He
    began to tell me about Uncle Roger.  I was glad of that, for, of
    course, I wanted to know all I could of him, and the fact was I had
    seen very little of him.  Of course, when I was a small kid he was
    often in our house, for he was very fond of mother, and she of him.
    But I fancy that a small boy was rather a nuisance to him.  And then
    I was at school, and he was away in the East.  And then poor mother
    died while he was living in the Blue Mountains, and I never saw him
    again.  When I wrote to him about Aunt Janet he answered me very
    kindly but he was so very just in the matter that I got afraid of
    him.  And after that I ran away, and have been roaming ever since; so
    there was never a chance of our meeting.  But that letter of his has
    opened my eyes.  To think of him following me that way all over the
    world, waiting to hold out a helping hand if I should want it, I only
    wish I had known, or even suspected, the sort of man he was, and how
    he cared for me, and I would sometimes have come back to see him, if
    I had to come half round the world.  Well, all I can do now is to
    carry out his wishes; that will be my expiation for my neglect.  He
    knew what he wanted exactly, and I suppose I shall come in time to
    know it all and understand it, too.

    I was thinking something like this when Mr. Trent began to talk, so
    that all he said fitted exactly into my own thought.  The two men
    were evidently great friends--I should have gathered that, anyhow,
    from the Will--and the letters--so I was not surprised when Mr. Trent
    told me that they had been to school together, Uncle Roger being a
    senior when he was a junior; and had then and ever after shared each
    other's confidence.  Mr. Trent, I gathered, had from the very first
    been in love with my mother, even when she was a little girl; but he
    was poor and shy, and did not like to speak.  When he had made up his
    mind to do so, he found that she had by then met my father, and could
    not help seeing that they loved each other.  So he was silent.  He
    told me he had never said a word about it to anyone--not even to my
    Uncle Roger, though he knew from one thing and another, though he
    never spoke of it, that he would like it.  I could not help seeing
    that the dear old man regarded me in a sort of parental way--I have
    heard of such romantic attachments being transferred to the later
    generation.  I was not displeased with it; on the contrary, I liked
    him better for it.  I love my mother so much--I always think of her
    in the present--that I cannot think of her as dead.  There is a tie
    between anyone else who loved her and myself.  I tried to let Mr.
    Trent see that I liked him, and it pleased him so much that I could
    see his liking for me growing greater.  Before we parted he told me
    that he was going to give up business.  He must have understood how
    disappointed I was--for how could I ever get along at all without
    him?--for he said, as he laid a hand quite affectionately, I
    thought--on my shoulder:

    "I shall have one client, though, whose business I always hope to
    keep, and for whom I shall be always whilst I live glad to act--if he
    will have me."  I did not care to speak as I took his hand.  He
    squeezed mine, too, and said very earnestly:

    "I served your uncle's interests to the very best of my ability for
    nearly fifty years.  He had full confidence in me, and I was proud of
    his trust.  I can honestly say, Rupert--you won't mind me using that
    familiarity, will you?--that, though the interests which I guarded
    were so vast that without abusing my trust I could often have used my
    knowledge to my personal advantage, I never once, in little matters
    or big, abused that trust--no, not even rubbed the bloom off it.  And
    now that he has remembered me in his Will so generously that I need
    work no more, it will be a very genuine pleasure and pride to me to
    carry out as well as I can the wishes that I partly knew, and now
    realize more fully towards you, his nephew."

    In the long chat which we had, and which lasted till midnight, he
    told me many very interesting things about Uncle Roger.  When, in the
    course of conversation, he mentioned that the fortune Uncle Roger
    left must be well over a hundred millions, I was so surprised that I
    said out loud--I did not mean to ask a question:

    "How on earth could a man beginning with nothing realize such a
    gigantic fortune?"

    "By all honest ways," he answered, "and his clever human insight.  He
    knew one half of the world, and so kept abreast of all public and
    national movements that he knew the critical moment to advance money
    required.  He was always generous, and always on the side of freedom.
    There are nations at this moment only now entering on the
    consolidation of their liberty, who owe all to him, who knew when and
    how to help.  No wonder that in some lands they will drink to his
    memory on great occasions as they used to drink his health."

    "As you and I shall do now, sir!" I said, as I filled my glass and
    stood up.  We drank it in bumpers.  We did not say a word, either of
    us; but the old gentleman held out his hand, and I took it.  And so,
    holding hands, we drank in silence.  It made me feel quite choky; and
    I could see that he, too, was moved.

_From E. B. Trent's Memoranda_.

                                                        _January_ 4, 1907.

    I asked Mr. Rupert Sent Leger to dine with me at my office alone, as
    I wished to have a chat with him.  To-morrow Sir Colin and I will
    have a formal meeting with him for the settlement of affairs, but I
    thought it best to have an informal talk with him alone first, as I
    wished to tell him certain matters which will make our meeting
    to-morrow more productive of utility, as he can now have more full
    understanding of the subjects which we have to discuss.  Sir Colin is
    all that can be in manhood, and I could wish no better colleague in
    the executorship of this phenomenal Will; but he has not had the
    privilege of a lifelong friendship with the testator as I have had.
    And as Rupert Sent Leger had to learn intimate details regarding his
    uncle, I could best make my confidences alone.  To-morrow we shall
    have plenty of formality.  I was delighted with Rupert.  He is just
    what I could have wished his mother's boy to be--or a son of my own
    to be, had I had the good-fortune to have been a father.  But this is
    not for me.  I remember long, long ago reading a passage in Lamb's
    Essays which hangs in my mind: "The children of Alice call Bartrum
    father."  Some of my old friends would laugh to see _me_ write this,
    but these memoranda are for my eyes alone, and no one shall see them
    till after my death, unless by my own permission.  The boy takes some
    qualities after his father; he has a daring that is disturbing to an
    old dryasdust lawyer like me.  But somehow I like him more than I
    ever liked anyone--any man--in my life--more even than his uncle, my
    old friend, Roger Melton; and Lord knows I had much cause to like
    him.  I have more than ever now.  It was quite delightful to see the
    way the young adventurer was touched by his uncle's thought of him.
    He is a truly gallant fellow, but venturesome exploits have not
    affected the goodness of heart.  It is a pleasure to me to think that
    Roger and Colin came together apropos of the boy's thoughtful
    generosity towards Miss MacKelpie.  The old soldier will be a good
    friend to him, or I am much mistaken.  With an old lawyer like me,
    and an old soldier like him, and a real old gentlewoman like Miss
    MacKelpie, who loves the very ground he walks on, to look after him,
    together with all his own fine qualities and his marvellous
    experience of the world, and the gigantic wealth that will surely be
    his, that young man will go far.

_Letter from Rupert Sent Leger to Miss Janet MacKelpie_, _Croom_.

                                                        _January_ 5, 1907.

    MY DEAREST AUNT JANET,

    It is all over--the first stage of it; and that is as far as I can
    get at present.  I shall have to wait for a few days--or it may be
    weeks--in London for the doing of certain things now necessitated by
    my acceptance of Uncle Roger's bequest.  But as soon as I can, dear,
    I shall come down to Croom and spend with you as many days as
    possible.  I shall then tell you all I am at liberty to tell, and I
    shall thank you personally for your consent to come with me to
    Vissarion.  Oh, how I wish my dear mother had lived to be with us!
    It would have made her happy, I know, to have come; and then we three
    who shared together the old dear, hard days would have shared in the
    same way the new splendour.  I would try to show all my love and
    gratitude to you both . . . You must take the whole burden of it now,
    dear, for you and I are alone.  No, not alone, as we used to be, for
    I have now two old friends who are already dear to me.  One is so to
    you already.  Sir Colin is simply splendid, and so, in his own way,
    is Mr. Trent.  I am lucky, Aunt Janet, to have two such men to think
    of affairs for me.  Am I not?  I shall send you a wire as soon as
    ever I can see my way to get through my work; and I want you to think
    over all the things you ever wished for in your life, so that I
    may--if there is any mortal way of doing so--get them for you.  You
    will not stand in the way of my having this great pleasure, will you,
    dear?  Good-bye.

                                                               Your loving
                                                                   RUPERT.

_E. B. Trent's Memoranda_.

                                                        _January_ 6, 1907.

    The formal meeting of Sir Colin and myself with Rupert Sent Leger
    went off quite satisfactorily.  From what he had said yesterday, and
    again last night, I had almost come to expect an unreserved
    acceptance of everything stated or implied in Roger Melton's Will;
    but when we had sat round the table--this appeared, by the way, to be
    a formality for which we were all prepared, for we sat down as if by
    instinct--the very first words he said were:

    "As I suppose I must go through this formality, I may as well say at
    once that I accept every possible condition which was in the mind of
    Uncle Roger; and to this end I am prepared to sign, seal, and
    deliver--or whatever is the ritual--whatever document you,
    sir"--turning to me--"may think necessary or advisable, and of which
    you both approve."  He stood up and walked about the room for a few
    moments, Sir Colin and I sitting quite still, silent.  He came back
    to his seat, and after a few seconds of nervousness--a rare thing
    with him, I fancy--said: "I hope you both understand--of course, I
    know you do; I only speak because this is an occasion for
    formality--that I am willing to accept, and at once!  I do so,
    believe me, not to get possession of this vast fortune, but because
    of him who has given it.  The man who was fond of me, and who trusted
    me, and yet had strength to keep his own feelings in check--who
    followed me in spirit to far lands and desperate adventures, and who,
    though he might be across the world from me, was ready to put out a
    hand to save or help me, was no common man; and his care of my
    mother's son meant no common love for my dear mother.  And so she and
    I together accept his trust, come of it what may.  I have been
    thinking it over all night, and all the time I could not get out of
    the idea that mother was somewhere near me.  The only thought that
    could debar me from doing as I wished to do--and intend to do--would
    be that she would not approve.  Now that I am satisfied she would
    approve, I accept.  Whatever may result or happen, I shall go on
    following the course that he has set for me.  So help me, God!"  Sir
    Colin stood up, and I must say a more martial figure I never saw.  He
    was in full uniform, for he was going on to the King's levee after
    our business.  He drew his sword from the scabbard and laid it naked
    on the table before Rupert, and said:

    "You are going, sir, into a strange and danger country--I have been
    reading about it since we met--and you will be largely alone amongst
    fierce mountaineers who resent the very presence of a stranger, and
    to whom you are, and must be, one.  If you should ever be in any
    trouble and want a man to stand back to back with you, I hope you
    will give me the honour!"  As he said this pointed to his sword.
    Rupert and I were also standing now--one cannot sit down in the
    presence of such an act as that.  "You are, I am proud to say, allied
    with my family: and I only wish to God it was closer to myself."
    Rupert took him by the hand and bent his head before him as answered:

    "The honour is mine, Sir Colin; and no greater can come to any man
    than that which you have just done me.  The best way I can show how I
    value it will be to call on you if I am ever in such a tight place.
    By Jove, sir, this is history repeating itself.  Aunt Janet used to
    tell me when I was a youngster how MacKelpie of Croom laid his sword
    before Prince Charlie.  I hope I may tell her of this; it would make
    her so proud and happy.  Don't imagine, sir, that I am thinking
    myself a Charles Edward.  It is only that Aunt Janet is so good to me
    that I might well think I was."

    Sir Colin bowed grandly:

    "Rupert Sent Leger, my dear niece is a woman of great discretion and
    discernment.  And, moreover, I am thinking she has in her some of the
    gift of Second Sight that has been a heritage of our blood.  And I am
    one with my niece--in everything!"  The whole thing was quite regal
    in manner; it seemed to take me back to the days of the Pretender.

    It was not, however, a time for sentiment, but for action--we had met
    regarding the future, not the past; so I produced the short document
    I had already prepared.  On the strength of his steadfast declaration
    that he would accept the terms of the Will and the secret letters, I
    had got ready a formal acceptance.  When I had once again formally
    asked Mr. Sent Leger's wishes, and he had declared his wish to
    accept, I got in a couple of my clerks as witnesses.

    Then, having again asked him in their presence if it was his wish to
    declare acceptance of the conditions, the document was signed and
    witnessed, Sir Colin and I both appending our signatures to the
    Attestation.

    And so the first stage of Rupert Sent Leger's inheritance is
    completed.  The next step will not have to be undertaken on my part
    until the expiration of six months from his entry on his estate at
    Vissarion.  As he announces his intention of going within a
    fortnight, this will mean practically a little over six months from
    now.


BOOK II: VISSARION


_Letter from Rupert Sent Leger_, _Castle of Vissarion_, _the Spear of
Ivan_, _Land of the Blue Mountains_, _to Miss Janet MacKelpie_, _Croom
Castle_, _Ross-shire_, _N.B._

                                                       _January_ 23, 1907.

    MY DEAREST AUNT JANET,

    As you see, I am here at last.  Having got my formal duty done, as
    you made me promise--my letters reporting arrival to Sir Colin and
    Mr. Trent are lying sealed in front of me ready to post (for nothing
    shall go before yours)--I am free to speak to you.

    This is a most lovely place, and I hope you will like it.  I am quite
    sure you will.  We passed it in the steamer coming from Trieste to
    Durazzo.  I knew the locality from the chart, and it was pointed out
    to me by one of the officers with whom I had become quite friendly,
    and who kindly showed me interesting places whenever we got within
    sight of shore.  The Spear of Ivan, on which the Castle stands, is a
    headland running well out into the sea.  It is quite a peculiar
    place--a sort of headland on a headland, jutting out into a deep,
    wide bay, so that, though it is a promontory, it is as far away from
    the traffic of coast life as anything you can conceive.  The main
    promontory is the end of a range of mountains, and looms up vast,
    towering over everything, a mass of sapphire blue.  I can well
    understand how the country came to be called the "Land of the Blue
    Mountains," for it is all mountains, and they are all blue!  The
    coast-line is magnificent--what is called "iron-bound"--being all
    rocky; sometimes great frowning precipices; sometimes jutting spurs
    of rock; again little rocky islets, now and again clad with trees and
    verdure, at other places stark and bare.  Elsewhere are little rocky
    bays and indentations--always rock, and often with long, interesting
    caves.  Some of the shores of the bays are sandy, or else ridges of
    beautiful pebbles, where the waves make endless murmur.

    But of all the places I have seen--in this land or any other--the
    most absolutely beautiful is Vissarion.  It stands at the ultimate
    point of the promontory--I mean the little, or, rather, lesser
    promontory--that continues on the spur of the mountain range.  For
    the lesser promontory or extension of the mountain is in reality
    vast; the lowest bit of cliff along the sea-front is not less than a
    couple of hundred feet high.  That point of rock is really very
    peculiar.  I think Dame Nature must, in the early days of her
    housekeeping--or, rather, house-_building_--have intended to give her
    little child, man, a rudimentary lesson in self-protection.  It is
    just a natural bastion such as a titanic Vauban might have designed
    in primeval times.  So far as the Castle is concerned, it is alone
    visible from the sea.  Any enemy approaching could see only that
    frowning wall of black rock, of vast height and perpendicular
    steepness.  Even the old fortifications which crown it are not built,
    but cut in the solid rock.  A long narrow creek of very deep water,
    walled in by high, steep cliffs, runs in behind the Castle, bending
    north and west, making safe and secret anchorage.  Into the creek
    falls over a precipice a mountain-stream, which never fails in volume
    of water.  On the western shore of that creek is the Castle, a huge
    pile of buildings of every style of architecture, from the Twelfth
    century to where such things seemed to stop in this dear old-world
    land--about the time of Queen Elizabeth.  So it is pretty
    picturesque.  I can tell you.  When we got the first glimpse of the
    place from the steamer the officer, with whom I was on the bridge,
    pointed towards it and said:

    "That is where we saw the dead woman floating in a coffin."  That was
    rather interesting, so I asked him all about it.  He took from his
    pocket-book a cutting from an Italian paper, which he handed to me.
    As I can read and speak Italian fairly well, it was all right; but as
    you, my dear Aunt Janet, are not skilled in languages, and as I doubt
    if there is any assistance of the kind to be had at Croom, I do not
    send it.  But as I have heard that the item has been produced in the
    last number of _The Journal of Occultism_, you will be easily able to
    get it.  As he handed me the cutting he said: "I am Destilia!"  His
    story was so strange that I asked him a good many questions about it.
    He answered me quite frankly on every point, but always adhering
    stoutly to the main point--namely, that it was no phantom or mirage,
    no dream or imperfect vision in a fog.  "We were four in all who saw
    it," he said--"three from the bridge and the Englishman,
    Caulfield--from the bows--whose account exactly agreed with what we
    saw.  Captain Mirolani and Falamano and I were all awake and in good
    trim.  We looked with our night-glasses, which are more than usually
    powerful.  You know, we need good glasses for the east shore of the
    Adriatic and for among the islands to the south.  There was a full
    moon and a brilliant light.  Of course we were a little way off, for
    though the Spear of Ivan is in deep water, one has to be careful of
    currents, for it is in just such places that the dangerous currents
    run."  The agent of Lloyd's told me only a few weeks ago that it was
    only after a prolonged investigation of the tidal and sea currents
    that the house decided to except from ordinary sea risks losses due
    to a too close course by the Spear of Ivan.  When I tried to get a
    little more definite account of the coffin-boat and the dead lady
    that is given in _The Journal of Occultism_ he simply shrugged his
    shoulders.  "Signor, it is all," he said.  "That Englishman wrote
    everything after endless questioning."

    So you see, my dear, that our new home is not without superstitious
    interests of its own.  It is rather a nice idea, is it not, to have a
    dead woman cruising round our promontory in a coffin?  I doubt if
    even at Croom you can beat that.  "Makes the place kind of homey," as
    an American would say.  When you come, Aunt Janet, you will not feel
    lonesome, at any rate, and it will save us the trouble of importing
    some of your Highland ghosts to make you feel at home in the new
    land.  I don't know, but we might ask the stiff to come to tea with
    us.  Of course, it would be a late tea.  Somewhere between midnight
    and cock-crow would be about the etiquette of the thing, I fancy!

    But I must tell you all the realities of the Castle and around it.
    So I will write again within a day or two, and try to let you know
    enough to prepare you for coming here.  Till then adieu, my dear.

                                                               Your loving
                                                                   RUPERT.

_From Rupert Sent Leger_, _Vissarion_, _to Janet MacKelpie_, _Croom_.

                                                       _January_ 25, 1907.

    I hope I did not frighten you, dear Aunt Janet, by the yarn of the
    lady in the coffin.  But I know you are not afraid; you have told me
    too many weird stories for me to dread that.  Besides, you have
    Second Sight--latent, at all events.  However, there won't be any
    more ghosts, or about ghosts, in this letter.  I want to tell you all
    about our new home.  I am so glad you are coming out so soon; I am
    beginning to feel so lonesome--I walk about sometimes aimlessly, and
    find my thoughts drifting in such an odd way.  If I didn't know
    better, I might begin to think I was in love!  There is no one here
    to be in love with; so make your mind easy, Aunt Janet.  Not that you
    would be unhappy, I know, dear, if I _did_ fall in love.  I suppose I
    must marry some day.  It is a duty now, I know, when there is such an
    estate as Uncle Roger has left me.  And I know this: I shall never
    marry any woman unless I love her.  And I am right sure that if I do
    love her you will love her, too, Aunt Janet!  Won't you, dear?  It
    wouldn't be half a delight if you didn't.  It won't if you don't.
    There, now!

    But before I begin to describe Vissarion I shall throw a sop to you
    as a chatelaine; that may give you patience to read the rest.  The
    Castle needs a lot of things to make it comfortable--as you would
    consider it.  In fact, it is absolutely destitute of everything of a
    domestic nature.  Uncle Roger had it vetted on the defence side, and
    so far it could stand a siege.  But it couldn't cook a dinner or go
    through a spring-cleaning!  As you know, I am not much up in domestic
    matters, and so I cannot give you details; but you may take it that
    it wants everything.  I don't mean furniture, or silver, or even
    gold-plate, or works of art, for it is full of the most magnificent
    old things that you can imagine.  I think Uncle Roger must have been
    a collector, and gathered a lot of good things in all sorts of
    places, stored them for years, and then sent them here.  But as to
    glass, china, delft, all sorts of crockery, linen, household
    appliances and machinery, cooking utensils--except of the
    simplest--there are none.  I don't think Uncle Roger could have lived
    here more than on a temporary picnic.  So far as I only am concerned,
    I am all right; a gridiron and a saucepan are all _I_ want--and I can
    use them myself.  But, dear Aunt Janet, I don't want you to pig it.
    I would like you to have everything you can imagine, and all of the
    very best.  Cost doesn't count now for us, thanks to Uncle Roger; and
    so I want you to order all.  I know you, dear--being a woman--won't
    object to shopping.  But it will have to be wholesale.  This is an
    enormous place, and will swallow up all you can buy--like a
    quicksand.  Do as you like about choosing, but get all the help you
    can.  Don't be afraid of getting too much.  You can't, or of being
    idle when you are here.  I assure you that when you come there will
    be so much to do and so many things to think of that you will want to
    get away from it all.  And, besides, Aunt Janet, I hope you won't be
    too long.  Indeed, I don't wish to be selfish, but your boy is
    lonely, and wants you.  And when you get here you will be an EMPRESS.
    I don't altogether like doing so, lest I should offend a
    millionairess like you; but it may facilitate matters, and the way's
    of commerce are strict, though devious.  So I send you a cheque for
    1,000 pounds for the little things: and a letter to the bank to
    honour your own cheques for any amount I have got.

    I think, by the way, I should, if I were you, take or send out a few
    servants--not too many at first, only just enough to attend on our
    two selves.  You can arrange to send for any more you may want later.
    Engage them, and arrange for their being paid--when they are in our
    service we must treat them well--and then they can be at our call as
    you find that we want them.  I think you should secure, say, fifty or
    a hundred--'tis an awfu' big place, Aunt Janet!  And in the same way
    will you secure--and, of course, arrange for pay similarly--a hundred
    men, exclusive of any servants you think it well to have.  I should
    like the General, if he can give the time, to choose or pass them.  I
    want clansmen that I can depend on, if need be.  We are going to live
    in a country which is at present strange to us, and it is well to
    look things in the face.  I know Sir Colin will only have men who are
    a credit to Scotland and to Ross and to Croom--men who will impress
    the Blue Mountaineers.  I know they will take them to their
    hearts--certainly if any of them are bachelors the girls will!
    Forgive me!  But if we are to settle here, our followers will
    probably want to settle also.  Moreover, the Blue Mountaineers may
    want followers also!  And will want them to settle, too, and have
    successors!

    Now for the description of the place.  Well, I simply can't just now.
    It is all so wonderful and so beautiful.  The Castle--I have written
    so much already about other things that I really must keep the Castle
    for another letter!  Love to Sir Colin if he is at Croom.  And oh,
    dear Aunt Janet, how I wish that my dear mother was coming out!  It
    all seems so dark and empty without her.  How she would have enjoyed
    it!  How proud she would have been!  And, my dear, if she could be
    with us again, how grateful she would have been to you for all you
    have done for her boy!  As I am, believe me, most truly and sincerely
    and affectionately grateful.

                                                               Your loving
                                                                   RUPERT.

_Rupert Sent Leger_, _Vissarion_, _to Janet MacKelpie_, _Croom_.

                                                       _January_ 26, 1907.

    MY DEAR AUNT JANET,

    Please read this as if it was a part of the letter I wrote yesterday.

    The Castle itself is so vast that I really can't describe it in
    detail.  So I am waiting till you come; and then you and I will go
    over it together and learn all that we can about it.  We shall take
    Rooke with us, and, as he is supposed to know every part of it, from
    the keep to the torture-chamber, we can spend a few days over it.  Of
    course, I have been over most of it, since I came--that, is, I went
    at various times to see different portions--the battlements, the
    bastions, the old guard-room, the hall, the chapel, the walls, the
    roof.  And I have been through some of the network of rock passages.
    Uncle Roger must have spent a mint of money on it, so far as I can
    see; and though I am not a soldier, I have been in so many places
    fortified in different ways that I am not entirely ignorant of the
    subject.  He has restored it in such an up-to-date way that it is
    practically impregnable to anything under big guns or a siege-train.
    He has gone so far as to have certain outworks and the keep covered
    with armoured plating of what looks like harveyized steel.  You will
    wonder when you see it.  But as yet I really know only a few rooms,
    and am familiar with only one--my own room.  The drawing-room--not
    the great hall, which is a vast place; the library--a magnificent
    one, but in sad disorder--we must get a librarian some day to put it
    in trim; and the drawing-room and boudoir and bedroom suite which I
    have selected for you, are all fine.  But my own room is what suits
    me best, though I do not think you would care for it for yourself.
    If you do, you shall have it.  It was Uncle Roger's own room when he
    stayed here; living in it for a few days served to give me more
    insight to his character--or rather to his mind--than I could have
    otherwise had.  It is just the kind of place I like myself; so,
    naturally, I understand the other chap who liked it too.  It is a
    fine big room, not quite within the Castle, but an outlying part of
    it.  It is not detached, or anything of that sort, but is a sort of
    garden-room built on to it.  There seems to have been always some
    sort of place where it is, for the passages and openings inside seem
    to accept or recognize it.  It can be shut off if necessary--it would
    be in case of attack--by a great slab of steel, just like the door of
    a safe, which slides from inside the wall, and can be operated from
    either inside or outside--if you know how.  That is from my room or
    from within the keep.  The mechanism is a secret, and no one but
    Rooke and I know it.  The room opens out through a great French
    window--the French window is modern, I take it, and was arranged by
    or for Uncle Roger; I think there must have been always a large
    opening there, for centuries at least--which opens on a wide terrace
    or balcony of white marble, extending right and left.  From this a
    white marble stair lies straight in front of the window, and leads
    down to the garden.  The balcony and staircase are quite ancient--of
    old Italian work, beautifully carved, and, of course, weather-worn
    through centuries.  There is just that little tinging of green here
    and there which makes all outdoor marble so charming.  It is hard to
    believe at times that it is a part of a fortified castle, it is so
    elegant and free and open.  The first glance of it would make a
    burglar's heart glad.  He would say to himself: "Here is the sort of
    crib I like when I'm on the job.  You can just walk in and out as you
    choose."  But, Aunt Janet, old Roger was cuter than any burglar.  He
    had the place so guarded that the burglar would have been a baffled
    burglar.  There are two steel shields which can slide out from the
    wall and lock into the other side right across the whole big window.
    One is a grille of steel bands that open out into diamond-shaped
    lozenges.  Nothing bigger than a kitten could get through; and yet
    you can see the garden and the mountains and the whole view--much the
    same as you ladies can see through your veils.  The other is a great
    sheet of steel, which slides out in a similar way in different
    grooves.  It is not, of course, so heavy and strong as the safe-door
    which covers the little opening in the main wall, but Rooke tells me
    it is proof against the heaviest rifle-hall.

    Having told you this, I must tell you, too, Aunt Janet, lest you
    should be made anxious by the _arriere-pensee_ of all these warlike
    measures of defence, that I always sleep at night with one of these
    iron screens across the window.  Of course, when I am awake I leave
    it open.  As yet I have tried only, but not used, the grille; and I
    don't think I shall ever use anything else, for it is a perfect
    guard.  If it should be tampered with from outside it would sound an
    alarm at the head of the bed, and the pressing of a button would roll
    out the solid steel screen in front of it.  As a matter of fact, I
    have been so used to the open that I don't feel comfortable shut in.
    I only close windows against cold or rain.  The weather here is
    delightful--as yet, at all events--but they tell me that the rainy
    season will be on us before very long.

    I think you will like my den, aunty dear, though it will doubtless be
    a worry to you to see it so untidy.  But that can't be helped.  I
    must be untidy _somewhere_; and it is best in my own den!

    Again I find my letter so long that I must cut it off now and go on
    again to-night.  So this must go as it stands.  I shall not cause you
    to wait to hear all I can tell you about our new home.

                                                               Your loving
                                                                   RUPERT.

_From Rupert Sent Leger_, _Vissarion_, _to Janet MacKelpie_, _Croom_.

                                                       _January_ 29, 1907.

    MY DEAR AUNT JANET,

    My den looks out, as I told you in my last letter, on the garden, or,
    to speak more accurately, on _one_ of the gardens, for there are
    acres of them.  This is the old one, which must be almost as old as
    the Castle itself, for it was within the defences in the old days of
    bows.  The wall that surrounds the inner portion of it has long ago
    been levelled, but sufficient remains at either end where it joined
    the outer defences to show the long casemates for the bowmen to shoot
    through and the raised stone gallery where they stood.  It is just
    the same kind of building as the stone-work of the sentry's walk on
    the roof and of the great old guard-room under it.

    But whatever the garden may have been, and no matter how it was
    guarded, it is a most lovely place.  There are whole sections of
    garden here of various styles--Greek, Italian, French, German, Dutch,
    British, Spanish, African, Moorish--all the older nationalities.  I
    am going to have a new one laid out for you--a Japanese garden.  I
    have sent to the great gardener of Japan, Minaro, to make the plans
    for it, and to come over with workmen to carry it out.  He is to
    bring trees and shrubs and flowers and stone-work, and everything
    that can be required; and you shall superintend the finishing, if not
    the doing, of it yourself.  We have such a fine head of water here,
    and the climate is, they tell me, usually so lovely that we can do
    anything in the gardening way.  If it should ever turn out that the
    climate does not suit, we shall put a great high glass roof over it,
    and _make_ a suitable climate.

    This garden in front of my room is the old Italian garden.  It must
    have been done with extraordinary taste and care, for there is not a
    bit of it which is not rarely beautiful.  Sir Thomas Browne himself,
    for all his _Quincunx_, would have been delighted with it, and have
    found material for another "Garden of Cyrus."  It is so big that
    there are endless "episodes" of garden beauty I think all Italy must
    have been ransacked in old times for garden stone-work of exceptional
    beauty; and these treasures have been put together by some
    master-hand.  Even the formal borders of the walks are of old porous
    stone, which takes the weather-staining so beautifully, and are
    carved in endless variety.  Now that the gardens have been so long
    neglected or left in abeyance, the green staining has become perfect.
    Though the stone-work is itself intact, it has all the picturesque
    effect of the wear and ruin wrought by many centuries.  I am having
    it kept for you just as it is, except that I have had the weeds and
    undergrowth cleared away so that its beauties might be visible.

    But it is not merely the architect work of the garden that is so
    beautiful, nor is the assembling there of the manifold wealth of
    floral beauty--there is the beauty that Nature creates by the hand of
    her servant, Time.  You see, Aunt Janet, how the beautiful garden
    inspires a danger-hardened old tramp like me to high-grade sentiments
    of poetic fancy!  Not only have limestone and sandstone, and even
    marble, grown green in time, but even the shrubs planted and then
    neglected have developed new kinds of beauty of their own.  In some
    far-distant time some master-gardener of the Vissarions has tried to
    realize an idea--that of tiny plants that would grow just a little
    higher than the flowers, so that the effect of an uneven floral
    surface would be achieved without any hiding of anything in the
    garden seen from anywhere.  This is only my reading of what has been
    from the effect of what is!  In the long period of neglect the shrubs
    have outlived the flowers.  Nature has been doing her own work all
    the time in enforcing the survival of the fittest.  The shrubs have
    grown and grown, and have overtopped flower and weed, according to
    their inherent varieties of stature; to the effect that now you see
    irregularly scattered through the garden quite a number--for it is a
    big place--of vegetable products which from a landscape standpoint
    have something of the general effect of statues without the cramping
    feeling of detail.  Whoever it was that laid out that part of the
    garden or made the choice of items, must have taken pains to get
    strange specimens, for all those taller shrubs are in special
    colours, mostly yellow or white--white cypress, white holly, yellow
    yew, grey-golden box, silver juniper, variegated maple, spiraea, and
    numbers of dwarf shrubs whose names I don't know.  I only know that
    when the moon shines--and this, my dear Aunt Janet, is the very land
    of moonlight itself!--they all look ghastly pale.  The effect is
    weird to the last degree, and I am sure that you will enjoy it.  For
    myself, as you know, uncanny things hold no fear.  I suppose it is
    that I have been up against so many different kinds of fears, or,
    rather, of things which for most people have terrors of their own,
    that I have come to have a contempt--not an active contempt, you
    know, but a tolerative contempt--for the whole family of them.  And
    you, too, will enjoy yourself here famously, I know.  You'll have to
    collect all the stories of such matters in our new world and make a
    new book of facts for the Psychical Research Society.  It will be
    nice to see your own name on a title-page, won't it, Aunt Janet?

_From Rupert Sent Leger_, _Vissarion_, _to Janet MacKelpie_, _Croom_.

                                                       _January_ 30, 1907.

    MY DEAR AUNT JANET,

    I stopped writing last night--do you know why?  Because I wanted to
    write more!  This sounds a paradox, but it is true.  The fact is
    that, as I go on telling you of this delightful place, I keep finding
    out new beauties myself.  Broadly speaking, it _is all_ beautiful.
    In the long view or the little view--as the telescope or the
    microscope directs--it is all the same.  Your eye can turn on nothing
    that does not entrance you.  I was yesterday roaming about the upper
    part of time Castle, and came across some delightful nooks, which at
    once I became fond of, and already like them as if I had known them
    all my life.  I felt at first a sense of greediness when I had
    appropriated to myself several rooms in different places--I who have
    never in my life had more than one room which I could call my
    own--and that only for a time!  But when I slept on it the feeling
    changed, and its aspect is now not half bad.  It is now under another
    classification--under a much more important label--_proprietorship_.
    If I were writing philosophy, I should here put in a cynical remark:

    "Selfishness is an appanage of poverty.  It might appear in the
    stud-book as by 'Morals' out of 'Wants.'"

    I have now three bedrooms arranged as my own particular dens.  One of
    the other two was also a choice of Uncle Roger's.  It is at the top
    of one of the towers to the extreme east, and from it I can catch the
    first ray of light over the mountains.  I slept in it last night, and
    when I woke, as in my travelling I was accustomed to do, at dawn, I
    saw from my bed through an open window--a small window, for it is in
    a fortress tower--the whole great expanse to the east.  Not far off,
    and springing from the summit of a great ruin, where long ago a seed
    had fallen, rose a great silver-birch, and the half-transparent,
    drooping branches and hanging clusters of leaf broke the outline of
    the grey hills beyond, for the hills were, for a wonder, grey instead
    of blue.  There was a mackerel sky, with the clouds dropping on the
    mountain-tops till you could hardly say which was which.  It was a
    mackerel sky of a very bold and extraordinary kind--not a dish of
    mackerel, but a world of mackerel!  The mountains are certainly most
    lovely.  In this clear air they usually seem close at hand.  It was
    only this morning, with the faint glimpse of the dawn whilst the
    night clouds were still unpierced by the sunlight, that I seemed to
    realize their greatness.  I have seen the same enlightening effect of
    aerial perspective a few times before--in Colorado, in Upper India,
    in Thibet, and in the uplands amongst the Andes.

    There is certainly something in looking at things from above which
    tends to raise one's own self-esteem.  From the height, inequalities
    simply disappear.  This I have often felt on a big scale when
    ballooning, or, better still, from an aeroplane.  Even here from the
    tower the outlook is somehow quite different from below.  One
    realizes the place and all around it, not in detail, but as a whole.
    I shall certainly sleep up here occasionally, when you have come and
    we have settled down to our life as it is to be.  I shall live in my
    own room downstairs, where I can have the intimacy of the garden.
    But I shall appreciate it all the more from now and again losing the
    sense of intimacy for a while, and surveying it without the sense of
    one's own self-importance.

    I hope you have started on that matter of the servants.  For myself,
    I don't care a button whether or not there are any servants at all;
    but I know well that you won't come till you have made your
    arrangements regarding them!  Another thing, Aunt Janet.  You must
    not be killed with work here, and it is all so vast . . . Why can't
    you get some sort of secretary who will write your letters and do all
    that sort of thing for you?  I know you won't have a man secretary;
    but there are lots of women now who can write shorthand and
    typewrite.  You could doubtless get one in the clan--someone with a
    desire to better herself.  I know you would make her happy here.  If
    she is not too young, all the better; she will have learned to hold
    her tongue and mind her own business, and not be too inquisitive.
    That would be a nuisance when we are finding our way about in a new
    country and trying to reconcile all sorts of opposites in a whole new
    country with new people, whom at first we shan't understand, and who
    certainly won't understand us; where every man carries a gun with as
    little thought of it as he has of buttons!  Good-bye for a while.

                                                               Your loving
                                                                   RUPERT.

_From Rupert Sent Leger_, _Vissarion_, _to Janet MacKelpie_, _Croom_.

                                                       _February_ 3, 1907.

    I am back in my own room again.  Already it seems to me that to get
    here again is like coming home.  I have been going about for the last
    few days amongst the mountaineers and trying to make their
    acquaintance.  It is a tough job; and I can see that there will be
    nothing but to stick to it.  They are in reality the most primitive
    people I ever met--the most fixed to their own ideas, which belong to
    centuries back.  I can understand now what people were like in
    England--not in Queen Elizabeth's time, for that was civilized time,
    but in the time of Coeur-de-Lion, or even earlier--and all the time
    with the most absolute mastery of weapons of precision.  Every man
    carries a rifle--and knows how to use it, too.  I do believe they
    would rather go without their clothes than their guns if they had to
    choose between them.  They also carry a handjar, which used to be
    their national weapon.  It is a sort of heavy, straight cutlass, and
    they are so expert with it as well as so strong that it is as facile
    in the hands of a Blue Mountaineer as is a foil in the hands of a
    Persian _maitre d'armes_.  They are so proud and reserved that they
    make one feel quite small, and an "outsider" as well.  I can see
    quite well that they rather resent my being here at all.  It is not
    personal, for when alone with me they are genial, almost brotherly;
    but the moment a few of them get together they are like a sort of
    jury, with me as the criminal before them.  It is an odd situation,
    and quite new to me.  I am pretty well accustomed to all sorts of
    people, from cannibals to Mahatmas, but I'm blessed if I ever struck
    such a type as this--so proud, so haughty, so reserved, so distant,
    so absolutely fearless, so honourable, so hospitable.  Uncle Roger's
    head was level when he chose them out as a people to live amongst.
    Do you know, Aunt Janet, I can't help feeling that they are very much
    like your own Highlanders--only more so.  I'm sure of one thing: that
    in the end we shall get on capitally together.  But it will be a slow
    job, and will need a lot of patience.  I have a feeling in my bones
    that when they know me better they will be very loyal and very true;
    and I am not a hair's-breadth afraid of them or anything they shall
    or might do.  That is, of course, if I live long enough for them to
    have time to know me.  Anything may happen with such an indomitable,
    proud people to whom pride is more than victuals.  After all, it only
    needs one man out of a crowd to have a wrong idea or to make a
    mistake as to one's motive--and there you are.  But it will be all
    right that way, I am sure.  I am come here to stay, as Uncle Roger
    wished.  And stay I shall even if it has to be in a little bed of my
    own beyond the garden--seven feet odd long, and not too narrow--or
    else a stone-box of equal proportions in the vaults of St. Sava's
    Church across the Creek--the old burial-place of the Vissarions and
    other noble people for a good many centuries back . . .

    I have been reading over this letter, dear Aunt Janet, and I am
    afraid the record is rather an alarming one.  But don't you go
    building up superstitious horrors or fears on it.  Honestly, I am
    only joking about death--a thing to which I have been rather prone
    for a good many years back.  Not in very good taste, I suppose, but
    certainly very useful when the old man with the black wings goes
    flying about you day and night in strange places, sometimes visible
    and at others invisible.  But you can always hear wings, especially
    in the dark, when you cannot see them.  _You_ know that, Aunt Janet,
    who come of a race of warriors, and who have special sight behind or
    through the black curtain.

    Honestly, I am in no whit afraid of the Blue Mountaineers, nor have I
    a doubt of them.  I love them already for their splendid qualities,
    and I am prepared to love them for themselves.  I feel, too, that
    they will love me (and incidentally they are sure to love you).  I
    have a sort of undercurrent of thought that there is something in
    their minds concerning me--something not painful, but disturbing;
    something that has a base in the past; something that has hope in it
    and possible pride, and not a little respect.  As yet they can have
    had no opportunity of forming such impression from seeing me or from
    any thing I have done.  Of course, it may be that, although they are
    fine, tall, stalwart men, I am still a head and shoulders over the
    tallest of them that I have yet seen.  I catch their eyes looking up
    at me as though they were measuring me, even when they are keeping
    away from me, or, rather, keeping me from them at arm's length.  I
    suppose I shall understand what it all means some day.  In the
    meantime there is nothing to do but to go on my own way--which is
    Uncle Roger's--and wait and be patient and just.  I have learned the
    value of that, any way, in my life amongst strange peoples.
    Good-night.

                                                               Your loving
                                                                   RUPERT.

_From Rupert Sent Leger_, _Vissarion_, _to Janet MacKelpie_, _Croom_.

                                                      _February_ 24, 1907.

    MY DEAR AUNT JANET,

    I am more than rejoiced to hear that you are coming here so soon.
    This isolation is, I think, getting on my nerves.  I thought for a
    while last night that I was getting on, but the reaction came all too
    soon.  I was in my room in the east turret, the room on the
    _corbeille_, and saw here and there men passing silently and swiftly
    between the trees as though in secret.  By-and-by I located their
    meeting-place, which was in a hollow in the midst of the wood just
    outside the "natural" garden, as the map or plan of the castle calls
    it.  I stalked that place for all I was worth, and suddenly walked
    straight into the midst of them.  There were perhaps two or three
    hundred gathered, about the very finest lot of men I ever saw in my
    life.  It was in its way quite an experience, and one not likely to
    be repeated, for, as I told you, in this country every man carries a
    rifle, and knows how to use it.  I do not think I have seen a single
    man (or married man either) without his rifle since I came here.  I
    wonder if they take them with them to bed!  Well, the instant after I
    stood amongst them every rifle in the place was aimed straight at me.
    Don't be alarmed, Aunt Janet; they did not fire at me.  If they had I
    should not be writing to you now.  I should be in that little bit of
    real estate or the stone box, and about as full of lead as I could
    hold.  Ordinarily, I take it, they would have fired on the instant;
    that is the etiquette here.  But this time they--all separately but
    all together--made a new rule.  No one said a word or, so far as I
    could see, made a movement.  Here came in my own experience.  I had
    been more than once in a tight place of something of the same kind,
    so I simply behaved in the most natural way I could.  I felt
    conscious--it was all in a flash, remember--that if I showed fear or
    cause for fear, or even acknowledged danger by so much as even
    holding up my hands, I should have drawn all the fire.  They all
    remained stock-still, as though they had been turned into stone, for
    several seconds.  Then a queer kind of look flashed round them like
    wind over corn--something like the surprise one shows unconsciously
    on waking in a strange place.  A second after they each dropped the
    rifle to the hollow of his arm and stood ready for anything.  It was
    all as regular and quick and simultaneous as a salute at St. James's
    Palace.

    Happily I had no arms of any kind with me, so that there could be no
    complication.  I am rather a quick hand myself when there is any
    shooting to be done.  However, there was no trouble here, but the
    contrary; the Blue Mountaineers--it sounds like a new sort of Bond
    Street band, doesn't it?--treated me in quite a different way than
    they did when I first met them.  They were amazingly civil, almost
    deferential.  But, all time same, they were more distant than ever,
    and all the time I was there I could get not a whit closer to them.
    They seemed in a sort of way to be afraid or in awe of me.  No doubt
    that will soon pass away, and when we know one another better we
    shall become close friends.  They are too fine fellows not to be
    worth a little waiting for.  (That sentence, by the way, is a pretty
    bad sentence!  In old days you would have slippered me for it!)  Your
    journey is all arranged, and I hope you will be comfortable.  Rooke
    will meet you at Liverpool Street and look after everything.

    I shan't write again, but when we meet at Fiume I shall begin to tell
    you all the rest.  Till then, good-bye.  A good journey to you, and a
    happy meeting to us both.

                                                                   RUPERT.

_Letter from Janet MacKelpie_, _Vissarion_, _to Sir Colin MacKelpie_,
_United Service Club_, _London_.

                                                      _February_ 28, 1907.

    DEAREST UNCLE,

    I had a very comfortable journey all across Europe.  Rupert wrote to
    me some time ago to say that when I got to Vissarion I should be an
    Empress, and he certainly took care that on the way here I should be
    treated like one.  Rooke, who seems a wonderful old man, was in the
    next compartment to that reserved for me.  At Harwich he had
    everything arranged perfectly, and so right on to Fiume.  Everywhere
    there were attentive officials waiting.  I had a carriage all to
    myself, which I joined at Antwerp--a whole carriage with a suite of
    rooms, dining-room, drawing-room, bedroom, even bath-room.  There was
    a cook with a kitchen of his own on board, a real chef like a French
    nobleman in disguise.  There were also a waiter and a servant-maid.
    My own maid Maggie was quite awed at first.  We were as far as
    Cologne before she summoned up courage to order them about.  Whenever
    we stopped Rooke was on the platform with local officials, and kept
    the door of my carriage like a sentry on duty.

    At Fiume, when the train slowed down, I saw Rupert waiting on the
    platform.  He looked magnificent, towering over everybody there like
    a giant.  He is in perfect health, and seemed glad to see me.  He
    took me off at once on an automobile to a quay where an electric
    launch was waiting.  This took us on board a beautiful big
    steam-yacht, which was waiting with full steam up and--how he got
    there I don't know--Rooke waiting at the gangway.

    I had another suite all to myself.  Rupert and I had dinner
    together--I think the finest dinner I ever sat down to.  This was
    very nice of Rupert, for it was all for me.  He himself only ate a
    piece of steak and drank a glass of water.  I went to bed early, for,
    despite the luxury of the journey, I was very tired.

    I awoke in the grey of the morning, and came on deck.  We were close
    to the coast.  Rupert was on the bridge with the Captain, and Rooke
    was acting as pilot.  When Rupert saw me, he ran down the ladder and
    took me up on the bridge.  He left me there while he ran down again
    and brought me up a lovely fur cloak which I had never seen.  He put
    it on me and kissed me.  He is the tenderest-hearted boy in the
    world, as well as the best and bravest!  He made me take his arm
    whilst he pointed out Vissarion, towards which we were steering.  It
    is the most lovely place I ever saw.  I won't stop to describe it
    now, for it will be better that you see it for yourself and enjoy it
    all fresh as I did.

    The Castle is an immense place.  You had better ship off, as soon as
    all is ready here and you can arrange it, the servants whom I
    engaged; and I am not sure that we shall not want as many more.
    There has hardly been a mop or broom on the place for centuries, and
    I doubt if it ever had a thorough good cleaning all over since it was
    built.  And, do you know, Uncle, that it might be well to double that
    little army of yours that you are arranging for Rupert?  Indeed, the
    boy told me himself that he was going to write to you about it.  I
    think old Lachlan and his wife, Sandy's Mary, had better be in charge
    of the maids when they come over.  A lot of lassies like yon will be
    iller to keep together than a flock of sheep.  So it will be wise to
    have authority over them, especially as none of them speaks a word of
    foreign tongues.  Rooke--you saw him at the station at Liverpool
    Street--will, if he be available, go over to bring the whole body
    here.  He has offered to do it if I should wish.  And, by the way, I
    think it will be well, when the time comes for their departure, if
    not only the lassies, but Lachlan and Sandy's Mary, too, will call
    him _Mister_ Rooke.  He is a very important person indeed here.  He
    is, in fact, a sort of Master of the Castle, and though he is very
    self-suppressing, is a man of rarely fine qualities.  Also it will be
    well to keep authority.  When your clansmen come over, he will have
    charge of them, too.  Dear me!  I find I have written such a long
    letter, I must stop and get to work.  I shall write again.

                                                    Your very affectionate
                                                                    JANET.

_From the Same to the Same_.

                                                          _March_ 3, 1907.

    DEAREST UNCLE,

    All goes well here, and as there is no news, I only write because you
    are a dear, and I want to thank you for all the trouble you have
    taken for me--and for Rupert.  I think we had better wait awhile
    before bringing out the servants.  Rooke is away on some business for
    Rupert, and will not be back for some time; Rupert thinks it may be a
    couple of months.  There is no one else that he could send to take
    charge of the party from home, and I don't like the idea of all those
    lassies coming out without an escort.  Even Lachlan and Sandy's Mary
    are ignorant of foreign languages and foreign ways.  But as soon as
    Rooke returns we can have them all out.  I dare say you will have
    some of your clansmen ready by then, and I think the poor girls, who
    may feel a bit strange in a new country like this, where the ways are
    so different from ours, will feel easier when they know that there
    are some of their own mankind near them.  Perhaps it might be well
    that those of them who are engaged to each other--I know there are
    some--should marry before they come out here.  It will be more
    convenient in many ways, and will save lodgment, and, besides, these
    Blue Mountaineers are very handsome men.  Good-night.

                                                                    JANET.

_Sir Colin MacKelpie_, _Croom_, _to Janet MacKelpie_, _Vissarion_.

                                                          _March_ 9, 1907.

    MY DEAR JANET,

    I have duly received both your letters, and am delighted to find you
    are so well pleased with your new home.  It must certainly be a very
    lovely and unique place, and I am myself longing to see it.  I came
    up here three days ago, and am, as usual, feeling all the better for
    a breath of my native air.  Time goes on, my dear, and I am beginning
    to feel not so young as I was.  Tell Rupert that the men are all fit,
    and longing to get out to him.  They are certainly a fine lot of men.
    I don't think I ever saw a finer.  I have had them drilled and
    trained as soldiers, and, in addition, have had them taught a lot of
    trades just as they selected themselves.  So he shall have nigh him
    men who can turn their hands to anything--not, of course, that they
    all know every trade, but amongst them there is someone who can do
    whatever may be required.  There are blacksmiths, carpenters,
    farriers, saddle-makers, gardeners, plumbers, cutlers, gunsmiths, so,
    as they all are farmers by origin and sportsmen by practice, they
    will make a rare household body of men.  They are nearly all
    first-class shots, and I am having them practise with revolvers.
    They are being taught fencing and broadsword and ju-jitsu; I have
    organized them in military form, with their own sergeants and
    corporals.  This morning I had an inspection, and I assure you, my
    dear, they could give points to the Household troop in matters of
    drill.  I tell you I am proud of my clansmen!

    I think you are quite wise about waiting to bring out the lassies,
    and wiser still about the marrying.  I dare say there will be more
    marrying when they all get settled in a foreign country.  I shall be
    glad of it, for as Rupert is going to settle there, it will be good
    for him to have round him a little colony of his own people.  And it
    will be good for them, too, for I know he will be good to them--as
    you will, my dear.  The hills are barren here, and life is hard, and
    each year there is more and more demand for crofts, and sooner or
    later our people must thin out.  And mayhap our little settlement of
    MacKelpie clan away beyond the frontiers of the Empire may be some
    service to the nation and the King.  But this is a dream!  I see that
    here I am beginning to realise in myself one part of Isaiah's
    prophecy:

    "Your young men shall see visions, and your old men shall dream
    dreams."

    By the way, my dear, talking about dreams, I am sending you out some
    boxes of books which were in your rooms.  They are nearly all on odd
    subjects that _we_ understand--Second Sight, Ghosts, Dreams (that was
    what brought the matter to my mind just now), superstitions,
    Vampires, Wehr-Wolves, and all such uncanny folk and things.  I
    looked over some of these books, and found your marks and underlining
    and comments, so I fancy you will miss them in your new home.  You
    will, I am sure, feel more at ease with such old friends close to
    you.  I have taken the names and sent the list to London, so that
    when you pay me a visit again you will be at home in all ways.  If
    you come to me altogether, you will be more welcome still--if
    possible.  But I am sure that Rupert, who I know loves you very much,
    will try to make you so happy that you will not want to leave him.
    So I will have to come out often to see you both, even at the cost of
    leaving Croom for so long.  Strange, is it not? that now, when,
    through Roger Melton's more than kind remembrance of me, I am able to
    go where I will and do what I will, I want more and more to remain at
    home by my own ingle.  I don't think that anyone but you or Rupert
    could get me away from it.  I am working very hard at my little
    regiment, as I call it.  They are simply fine, and will, I am sure,
    do us credit.  The uniforms are all made, and well made, too.  There
    is not a man of them that does not look like an officer.  I tell you,
    Janet, that when we turn out the Vissarion Guard we shall feel proud
    of them.  I dare say that a couple of months will do all that can be
    done here.  I shall come out with them myself.  Rupert writes me that
    he thinks it will be more comfortable to come out direct in a ship of
    our own.  So when I go up to London in a few weeks' time I shall see
    about chartering a suitable vessel.  It will certainly save a lot of
    trouble to us and anxiety to our people.  Would it not be well when I
    am getting the ship, if I charter one big enough to take out all your
    lassies, too?  It is not as if they were strangers.  After all, my
    dear, soldiers are soldiers and lassies are lassies.  But these are
    all kinsfolk, as well as clansmen and clanswomen, and I, their Chief,
    shall be there.  Let me know your views and wishes in this respect.
    Mr. Trent, whom I saw before leaving London, asked me to "convey to
    you his most respectful remembrances"--these were his very words, and
    here they are.  Trent is a nice fellow, and I like him.  He has
    promised to pay me a visit here before the month is up, and I look
    forward to our both enjoying ourselves.

    Good-bye, my dear, and the Lord watch over you and our dear boy.

                                                  Your affectionate Uncle,
                                                COLIN ALEXANDER MACKELPIE.


BOOK III: THE COMING OF THE LADY


Rupert Sent Leger's Journal.


                                                          _April_ 3, 1907.

I have waited till now--well into midday--before beginning to set down
the details of the strange episode of last night.  I have spoken with
persons whom I know to be of normal type.  I have breakfasted, as usual
heartily, and have every reason to consider myself in perfect health and
sanity.  So that the record following may be regarded as not only true in
substance, but exact as to details.  I have investigated and reported on
too many cases for the Psychical Research Society to be ignorant of the
necessity for absolute accuracy in such matters of even the minutest
detail.

Yesterday was Tuesday, the second day of April, 1907.  I passed a day of
interest, with its fair amount of work of varying kinds.  Aunt Janet and
I lunched together, had a stroll round the gardens after tea--especially
examining the site for the new Japanese garden, which we shall call
"Janet's Garden."  We went in mackintoshes, for the rainy season is in
its full, the only sign of its not being a repetition of the Deluge being
that breaks in the continuance are beginning.  They are short at present
but will doubtless enlarge themselves as the season comes towards an end.
We dined together at seven.  After dinner I had a cigar, and then joined
Aunt Janet for an hour in her drawing-room.  I left her at half-past ten,
when I went to my own room and wrote some letters.  At ten minutes past
eleven I wound my watch, so I know the time accurately.  Having prepared
for bed, I drew back the heavy curtain in front of my window, which opens
on the marble steps into the Italian garden.  I had put out my light
before drawing back the curtain, for I wanted to have a look at the scene
before turning in.  Aunt Janet has always had an old-fashioned idea of
the need (or propriety, I hardly know which) of keeping windows closed
and curtains drawn.  I am gradually getting her to leave my room alone in
this respect, but at present the change is in its fitful stage, and of
course I must not hurry matters or be too persistent, as it would hurt
her feelings.  This night was one of those under the old regime.  It was
a delight to look out, for the scene was perfect of its own kind.  The
long spell of rain--the ceaseless downpour which had for the time flooded
everywhere--had passed, and water in abnormal places rather trickled than
ran.  We were now beginning to be in the sloppy rather than the deluged
stage.  There was plenty of light to see by, for the moon had begun to
show out fitfully through the masses of flying clouds.  The uncertain
light made weird shadows with the shrubs and statues in the garden.  The
long straight walk which leads from the marble steps is strewn with fine
sand white from the quartz strand in the nook to the south of the Castle.
Tall shrubs of white holly, yew, juniper, cypress, and variegated maple
and spiraea, which stood at intervals along the walk and its branches,
appeared ghost-like in the fitful moonlight.  The many vases and statues
and urns, always like phantoms in a half-light, were more than ever
weird.  Last night the moonlight was unusually effective, and showed not
only the gardens down to the defending wall, but the deep gloom of the
great forest-trees beyond; and beyond that, again, to where the mountain
chain began, the forest running up their silvered slopes flamelike in
form, deviated here and there by great crags and the outcropping rocky
sinews of the vast mountains.

Whilst I was looking at this lovely prospect, I thought I saw something
white flit, like a modified white flash, at odd moments from one to
another of the shrubs or statues--anything which would afford cover from
observation.  At first I was not sure whether I really saw anything or
did not.  This was in itself a little disturbing to me, for I have been
so long trained to minute observation of facts surrounding me, on which
often depend not only my own life, but the lives of others, that I have
become accustomed to trust my eyes; and anything creating the faintest
doubt in this respect is a cause of more or less anxiety to me.  Now,
however, that my attention was called to myself, I looked more keenly,
and in a very short time was satisfied that something was
moving--something clad in white.  It was natural enough that my thoughts
should tend towards something uncanny--the belief that this place is
haunted, conveyed in a thousand ways of speech and inference.  Aunt
Janet's eerie beliefs, fortified by her books on occult subjects--and of
late, in our isolation from the rest of the world, the subject of daily
conversations--helped to this end.  No wonder, then, that, fully awake
and with senses all on edge, I waited for some further manifestation from
this ghostly visitor--as in my mind I took it to be.  It must surely be a
ghost or spiritual manifestation of some kind which moved in this silent
way.  In order to see and hear better, I softly moved back the folding
grille, opened the French window, and stepped out, bare-footed and
pyjama-clad as I was, on the marble terrace.  How cold the wet marble
was!  How heavy smelled the rain-laden garden!  It was as though the
night and the damp, and even the moonlight, were drawing the aroma from
all the flowers that blossomed.  The whole night seemed to exhale heavy,
half-intoxicating odours!  I stood at the head of the marble steps, and
all immediately before me was ghostly in the extreme--the white marble
terrace and steps, the white walks of quartz-sand glistening under the
fitful moonlight; the shrubs of white or pale green or yellow,--all
looking dim and ghostly in the glamorous light; the white statues and
vases.  And amongst them, still flitting noiselessly, that mysterious
elusive figure which I could not say was based on fact or imagination.  I
held my breath, listening intently for every sound; but sound there was
none, save those of the night and its denizens.  Owls hooted in the
forest; bats, taking advantage of the cessation of the rain, flitted
about silently, like shadows in the air.  But there was no more sign of
moving ghost or phantom, or whatever I had seen might have been--if,
indeed, there had been anything except imagination.

So, after waiting awhile, I returned to my room, closed the window, drew
the grille across again, and dragged the heavy curtain before the
opening; then, having extinguished my candles, went to bed in the dark.
In a few minutes I must have been asleep.

"What was that?"  I almost heard the words of my own thought as I sat up
in bed wide awake.  To memory rather than present hearing the disturbing
sound had seemed like the faint tapping at the window.  For some seconds
I listened, mechanically but intently, with bated breath and that quick
beating of the heart which in a timorous person speaks for fear, and for
expectation in another.  In the stillness the sound came again--this time
a very, very faint but unmistakable tapping at the glass door.

I jumped up, drew back the curtain, and for a moment stood appalled.

There, outside on the balcony, in the now brilliant moonlight, stood a
woman, wrapped in white grave-clothes saturated with water, which dripped
on the marble floor, making a pool which trickled slowly down the wet
steps.  Attitude and dress and circumstance all conveyed the idea that,
though she moved and spoke, she was not quick, but dead.  She was young
and very beautiful, but pale, like the grey pallor of death.  Through the
still white of her face, which made her look as cold as the wet marble
she stood on, her dark eyes seemed to gleam with a strange but enticing
lustre.  Even in the unsearching moonlight, which is after all rather
deceptive than illuminative, I could not but notice one rare quality of
her eyes.  Each had some quality of refraction which made it look as
though it contained a star.  At every movement she made, the stars
exhibited new beauties, of more rare and radiant force.  She looked at me
imploringly as the heavy curtain rolled back, and in eloquent gestures
implored me to admit her.  Instinctively I obeyed; I rolled back the
steel grille, and threw open the French window.  I noticed that she
shivered and trembled as the glass door fell open.  Indeed, she seemed so
overcome with cold as to seem almost unable to move.  In the sense of her
helplessness all idea of the strangeness of the situation entirely
disappeared.  It was not as if my first idea of death taken from her
cerements was negatived.  It was simply that I did not think of it at
all; I was content to accept things as they were--she was a woman, and in
some dreadful trouble; that was enough.

I am thus particular about my own emotions, as I may have to refer to
them again in matters of comprehension or comparison.  The whole thing is
so vastly strange and abnormal that the least thing may afterwards give
some guiding light or clue to something otherwise not understandable.  I
have always found that in recondite matters first impressions are of more
real value than later conclusions.  We humans place far too little
reliance on instinct as against reason; and yet instinct is the great
gift of Nature to all animals for their protection and the fulfilment of
their functions generally.

When I stepped out on the balcony, not thinking of my costume, I found
that the woman was benumbed and hardly able to move.  Even when I asked
her to enter, and supplemented my words with gestures in case she should
not understand my language, she stood stock-still, only rocking slightly
to and fro as though she had just strength enough left to balance herself
on her feet.  I was afraid, from the condition in which she was, that she
might drop down dead at any moment.  So I took her by the hand to lead
her in.  But she seemed too weak to even make the attempt.  When I pulled
her slightly forward, thinking to help her, she tottered, and would have
fallen had I not caught her in my arms.  Then, half lifting her, I moved
her forwards.  Her feet, relieved of her weight, now seemed able to make
the necessary effort; and so, I almost carrying her, we moved into the
room.  She was at the very end of her strength; I had to lift her over
the sill.  In obedience to her motion, I closed the French window and
bolted it.  I supposed the warmth of the room--though cool, it was warmer
than the damp air without--affected her quickly, for on the instant she
seemed to begin to recover herself.  In a few seconds, as though she had
reacquired her strength, she herself pulled the heavy curtain across the
window.  This left us in darkness, through which I heard her say in
English:

"Light.  Get a light!"

I found matches, and at once lit a candle.  As the wick flared, she moved
over to the door of the room, and tried if the lock and bolt were
fastened.  Satisfied as to this, she moved towards me, her wet shroud
leaving a trail of moisture on the green carpet.  By this time the wax of
the candle had melted sufficiently to let me see her clearly.  She was
shaking and quivering as though in an ague; she drew the wet shroud
around her piteously.  Instinctively I spoke:

"Can I do anything for you?"

She answered, still in English, and in a voice of thrilling, almost
piercing sweetness, which seemed somehow to go straight to my heart, and
affected me strangely: "Give me warmth."

I hurried to the fireplace.  It was empty; there was no fire laid.  I
turned to her, and said:

"Wait just a few minutes here.  I shall call someone, and get help--and
fire."

Her voice seemed to ring with intensity as she answered without a pause:

"No, no!  Rather would I be"--here she hesitated for an instant, but as
she caught sight of her cerements went on hurriedly--"as I am.  I trust
you--not others; and you must not betray my trust."  Almost instantly she
fell into a frightful fit of shivering, drawing again her death-clothes
close to her, so piteously that it wrung my heart.  I suppose I am a
practical man.  At any rate, I am accustomed to action.  I took from its
place beside my bed a thick Jaeger dressing-gown of dark brown--it was,
of course, of extra length--and held it out to her as I said:

"Put that on.  It is the only warm thing here which would be suitable.
Stay; you must remove that wet--wet"--I stumbled about for a word that
would not be offensive--"that frock--dress--costume--whatever it is."  I
pointed to where, in the corner of the room, stood a chintz-covered
folding-screen which fences in my cold sponge bath, which is laid ready
for me overnight, as I am an early riser.

She bowed gravely, and taking the dressing-gown in a long, white,
finely-shaped hand, bore it behind the screen.  There was a slight
rustle, and then a hollow "flop" as the wet garment fell on the floor;
more rustling and rubbing, and a minute later she emerged wrapped from
head to foot in the long Jaeger garment, which trailed on the floor
behind her, though she was a tall woman.  She was still shivering
painfully, however.  I took a flask of brandy and a glass from a
cupboard, and offered her some; but with a motion of her hand she refused
it, though she moaned grievously.

"Oh, I am so cold--so cold!"  Her teeth were chattering.  I was pained at
her sad condition, and said despairingly, for I was at my wits' end to
know what to do:

"Tell me anything that I can do to help you, and I will do it.  I may not
call help; there is no fire--nothing to make it with; you will not take
some brandy.  What on earth can I do to give you warmth?"

Her answer certainly surprised me when it came, though it was practical
enough--so practical that I should not have dared to say it.  She looked
me straight in the face for a few seconds before speaking.  Then, with an
air of girlish innocence which disarmed suspicion and convinced me at
once of her simple faith, she said in a voice that at once thrilled me
and evoked all my pity:

"Let me rest for a while, and cover me up with rugs.  That may give me
warmth.  I am dying of cold.  And I have a deadly fear upon me--a deadly
fear.  Sit by me, and let me hold your hand.  You are big and strong, and
you look brave.  It will reassure me.  I am not myself a coward, but
to-night fear has got me by the throat.  I can hardly breathe.  Do let me
stay till I am warm.  If you only knew what I have gone through, and have
to go through still, I am sure you would pity me and help me."

To say that I was astonished would be a mild description of my feelings.
I was not shocked.  The life which I have led was not one which makes for
prudery.  To travel in strange places amongst strange peoples with
strange views of their own is to have odd experiences and peculiar
adventures now and again; a man without human passions is not the type
necessary for an adventurous life, such as I myself have had.  But even a
man of passions and experiences can, when he respects a woman, be
shocked--even prudish--where his own opinion of her is concerned.  Such
must bring to her guarding any generosity which he has, and any
self-restraint also.  Even should she place herself in a doubtful
position, her honour calls to his honour.  This is a call which may not
be--_must_ not be--unanswered.  Even passion must pause for at least a
while at sound of such a trumpet-call.

This woman I did respect--much respect.  Her youth and beauty; her
manifest ignorance of evil; her superb disdain of convention, which could
only come through hereditary dignity; her terrible fear and
suffering--for there must be more in her unhappy condition than meets the
eye--would all demand respect, even if one did not hasten to yield it.
Nevertheless, I thought it necessary to enter a protest against her
embarrassing suggestion.  I certainly did feel a fool when making it,
also a cad.  I can truly say it was made only for her good, and out of
the best of me, such as I am.  I felt impossibly awkward; and stuttered
and stumbled before I spoke:

"But surely--the convenances!  Your being here alone at night!  Mrs.
Grundy--convention--the--"

She interrupted me with an incomparable dignity--a dignity which had the
effect of shutting me up like a clasp-knife and making me feel a decided
inferior--and a poor show at that.  There was such a gracious simplicity
and honesty in it, too, such self-respecting knowledge of herself and her
position, that I could be neither angry nor hurt.  I could only feel
ashamed of myself, and of my own littleness of mind and morals.  She
seemed in her icy coldness--now spiritual as well as bodily--like an
incarnate figure of Pride as she answered:

"What are convenances or conventions to me!  If you only knew where I
have come from--the existence (if it can be called so) which I have
had--the loneliness--the horror!  And besides, it is for me to _make_
conventions, not to yield my personal freedom of action to them.  Even as
I am--even here and in this garb--I am above convention.  Convenances do
not trouble me or hamper me.  That, at least, I have won by what I have
gone through, even if it had never come to me through any other way.  Let
me stay."  She said the last words, in spite of all her pride,
appealingly.  But still, there was a note of high pride in all this--in
all she said and did, in her attitude and movement, in the tones of her
voice, in the loftiness of her carriage and the steadfast look of her
open, starlit eyes.  Altogether, there was something so rarely lofty in
herself and all that clad her that, face to face with it and with her, my
feeble attempt at moral precaution seemed puny, ridiculous, and out of
place.  Without a word in the doing, I took from an old chiffonier chest
an armful of blankets, several of which I threw over her as she lay, for
in the meantime, having replaced the coverlet, she had lain down at
length on the bed.  I took a chair, and sat down beside her.  When she
stretched out her hand from beneath the pile of wraps, I took it in mine,
saying:

"Get warm and rest.  Sleep if you can.  You need not fear; I shall guard
you with my life."

She looked at me gratefully, her starry eyes taking a new light more full
of illumination than was afforded by the wax candle, which was shaded
from her by my body . . . She was horribly cold, and her teeth chattered
so violently that I feared lest she should have incurred some dangerous
evil from her wetting and the cold that followed it.  I felt, however, so
awkward that I could find no words to express my fears; moreover, I
hardly dared say anything at all regarding herself after the haughty way
in which she had received my well-meant protest.  Manifestly I was but to
her as a sort of refuge and provider of heat, altogether impersonal, and
not to be regarded in any degree as an individual.  In these humiliating
circumstances what could I do but sit quiet--and wait developments?

Little by little the fierce chattering of her teeth began to abate as the
warmth of her surroundings stole through her.  I also felt, even in this
strangely awakening position, the influence of the quiet; and sleep began
to steal over me.  Several times I tried to fend it off, but, as I could
not make any overt movement without alarming my strange and beautiful
companion, I had to yield myself to drowsiness.  I was still in such an
overwhelming stupor of surprise that I could not even think freely.
There was nothing for me but to control myself and wait.  Before I could
well fix my thoughts I was asleep.

I was recalled to consciousness by hearing, even through the pall of
sleep that bound me, the crowing of a cock in some of the out-offices of
the castle.  At the same instant the figure, lying deathly still but for
the gentle heaving of her bosom, began to struggle wildly.  The sound had
won through the gates of her sleep also.  With a swift, gliding motion
she slipped from the bed to the floor, saying in a fierce whisper as she
pulled herself up to her full height:

"Let me out!  I must go!  I must go!"

By this time I was fully awake, and the whole position of things came to
me in an instant which I shall never--can never--forget: the dim light of
the candle, now nearly burned down to the socket, all the dimmer from the
fact that the first grey gleam of morning was stealing in round the edges
of the heavy curtain; the tall, slim figure in the brown dressing-gown
whose over-length trailed on the floor, the black hair showing glossy in
the light, and increasing by contrast the marble whiteness of the face,
in which the black eyes sent through their stars fiery gleams.  She
appeared quite in a frenzy of haste; her eagerness was simply
irresistible.

I was so stupefied with amazement, as well as with sleep, that I did not
attempt to stop her, but began instinctively to help her by furthering
her wishes.  As she ran behind the screen, and, as far as sound could
inform me,--began frantically to disrobe herself of the warm
dressing-gown and to don again the ice-cold wet shroud, I pulled back the
curtain from the window, and drew the bolt of the glass door.  As I did
so she was already behind me, shivering.  As I threw open the door she
glided out with a swift silent movement, but trembling in an agonized
way.  As she passed me, she murmured in a low voice, which was almost
lost in the chattering of her teeth:

"Oh, thank you--thank you a thousand times!  But I must go.  I _must_!  I
_must_!  I shall come again, and try to show my gratitude.  Do not
condemn me as ungrateful--till then."  And she was gone.

I watched her pass the length of the white path, flitting from shrub to
shrub or statue as she had come.  In the cold grey light of the
undeveloped dawn she seemed even more ghostly than she had done in the
black shadow of the night.

When she disappeared from sight in the shadow of the wood, I stood on the
terrace for a long time watching, in case I should be afforded another
glimpse of her, for there was now no doubt in my mind that she had for me
some strange attraction.  I felt even then that the look in those
glorious starry eyes would be with me always so long as I might live.
There was some fascination which went deeper than my eyes or my flesh or
my heart--down deep into the very depths of my soul.  My mind was all in
a whirl, so that I could hardly think coherently.  It all was like a
dream; the reality seemed far away.  It was not possible to doubt that
the phantom figure which had been so close to me during the dark hours of
the night was actual flesh and blood.  Yet she was so cold, so cold!
Altogether I could not fix my mind to either proposition: that it was a
living woman who had held my hand, or a dead body reanimated for the time
or the occasion in some strange manner.

The difficulty was too great for me to make up my mind upon it, even had
I wanted to.  But, in any case, I did not want to.  This would, no doubt,
come in time.  But till then I wished to dream on, as anyone does in a
dream which can still be blissful though there be pauses of pain, or
ghastliness, or doubt, or terror.

So I closed the window and drew the curtain again, feeling for the first
time the cold in which I had stood on the wet marble floor of the terrace
when my bare feet began to get warm on the soft carpet.  To get rid of
the chill feeling I got into the bed on which _she_ had lain, and as the
warmth restored me tried to think coherently.  For a short while I was
going over the facts of the night--or what seemed as facts to my
remembrance.  But as I continued to think, the possibilities of any
result seemed to get less, and I found myself vainly trying to reconcile
with the logic of life the grim episode of the night.  The effort proved
to be too much for such concentration as was left to me; moreover,
interrupted sleep was clamant, and would not be denied.  What I dreamt
of--if I dreamt at all--I know not.  I only know that I was ready for
waking when the time came.  It came with a violent knocking at my door.
I sprang from bed, fully awake in a second, drew the bolt, and slipped
back to bed.  With a hurried "May I come in?" Aunt Janet entered.  She
seemed relieved when she saw me, and gave without my asking an
explanation of her perturbation:

"Oh, laddie, I hae been so uneasy aboot ye all the nicht.  I hae had
dreams an' veesions an' a' sorts o' uncanny fancies.  I fear that--"  She
was by now drawing back the curtain, and as her eyes took in the marks of
wet all over the floor the current of her thoughts changed:

"Why, laddie, whativer hae ye been doin' wi' yer baith?  Oh, the mess ye
hae made!  'Tis sinful to gie sic trouble an' waste . . . "  And so she
went on.  I was glad to hear the tirade, which was only what a good
housewife, outraged in her sentiments of order, would have made.  I
listened in patience--with pleasure when I thought of what she would have
thought (and said) had she known the real facts.  I was well pleased to
have got off so easily.


RUPERT'S JOURNAL--_Continued_.


                                                         _April_ 10, 1907.

For some days after what I call "the episode" I was in a strange
condition of mind.  I did not take anyone--not even Aunt Janet--into
confidence.  Even she dear, and open-hearted and liberal-minded as she
is, might not have understood well enough to be just and tolerant; and I
did not care to hear any adverse comment on my strange visitor.  Somehow
I could not bear the thought of anyone finding fault with her or in her,
though, strangely enough, I was eternally defending her to myself; for,
despite my wishes, embarrassing thoughts _would_ come again and again,
and again in all sorts and variants of queries difficult to answer.  I
found myself defending her, sometimes as a woman hard pressed by
spiritual fear and physical suffering, sometimes as not being amenable to
laws that govern the Living.  Indeed, I could not make up my mind whether
I looked on her as a living human being or as one with some strange
existence in another world, and having only a chance foothold in our own.
In such doubt imagination began to work, and thoughts of evil, of danger,
of doubt, even of fear, began to crowd on me with such persistence and in
such varied forms that I found my instinct of reticence growing into a
settled purpose.  The value of this instinctive precaution was promptly
shown by Aunt Janet's state of mind, with consequent revelation of it.
She became full of gloomy prognostications and what I thought were morbid
fears.  For the first time in my life I discovered that Aunt Janet had
nerves!  I had long had a secret belief that she was gifted, to some
degree at any rate, with Second Sight, which quality, or whatever it is,
skilled in the powers if not the lore of superstition, manages to keep at
stretch not only the mind of its immediate pathic, but of others relevant
to it.  Perhaps this natural quality had received a fresh impetus from
the arrival of some cases of her books sent on by Sir Colin.  She
appeared to read and reread these works, which were chiefly on occult
subjects, day and night, except when she was imparting to me choice
excerpts of the most baleful and fearsome kind.  Indeed, before a week
was over I found myself to be an expert in the history of the cult, as
well as in its manifestations, which latter I had been versed in for a
good many years.

The result of all this was that it set me brooding.  Such, at least, I
gathered was the fact when Aunt Janet took me to task for it.  She always
speaks out according to her convictions, so that her thinking I brooded
was to me a proof that I did; and after a personal examination I
came--reluctantly--to the conclusion that she was right, so far, at any
rate, as my outer conduct was concerned.  The state of mind I was in,
however, kept me from making any acknowledgment of it--the real cause of
my keeping so much to myself and of being so _distrait_.  And so I went
on, torturing myself as before with introspective questioning; and she,
with her mind set on my actions, and endeavouring to find a cause for
them, continued and expounded her beliefs and fears.

Her nightly chats with me when we were alone after dinner--for I had come
to avoid her questioning at other times--kept my imagination at high
pressure.  Despite myself, I could not but find new cause for concern in
the perennial founts of her superstition.  I had thought, years ago, that
I had then sounded the depths of this branch of psychicism; but this new
phase of thought, founded on the really deep hold which the existence of
my beautiful visitor and her sad and dreadful circumstances had taken
upon me, brought me a new concern in the matter of self-importance.  I
came to think that I must reconstruct my self-values, and begin a fresh
understanding of ethical beliefs.  Do what I would, my mind would keep
turning on the uncanny subjects brought before it.  I began to apply them
one by one to my own late experience, and unconsciously to try to fit
them in turn to the present case.

The effect of this brooding was that I was, despite my own will, struck
by the similarity of circumstances bearing on my visitor, and the
conditions apportioned by tradition and superstition to such strange
survivals from earlier ages as these partial existences which are rather
Undead than Living--still walking the earth, though claimed by the world
of the Dead.  Amongst them are the Vampire, or the Wehr-Wolf.  To this
class also might belong in a measure the Doppelganger--one of whose dual
existences commonly belongs to the actual world around it.  So, too, the
denizens of the world of Astralism.  In any of these named worlds there
is a material presence--which must be created, if only for a single or
periodic purpose.  It matters not whether a material presence already
created can be receptive of a disembodied soul, or a soul unattached can
have a body built up for it or around it; or, again, whether the body of
a dead person can be made seeming quick through some diabolic influence
manifested in the present, or an inheritance or result of some baleful
use of malefic power in the past.  The result is the same in each case,
though the ways be widely different: a soul and a body which are not in
unity but brought together for strange purposes through stranger means
and by powers still more strange.

Through much thought and a process of exclusions the eerie form which
seemed to be most in correspondence with my adventure, and most suitable
to my fascinating visitor, appeared to be the Vampire.  Doppelganger,
Astral creations, and all such-like, did not comply with the conditions
of my night experience.  The Wehr-Wolf is but a variant of the Vampire,
and so needed not to be classed or examined at all.  Then it was that,
thus focussed, the Lady of the Shroud (for so I came to hold her in my
mind) began to assume a new force.  Aunt Janet's library afforded me
clues which I followed with avidity.  In my secret heart I hated the
quest, and did not wish to go on with it.  But in this I was not my own
master.  Do what I would--brush away doubts never so often, new doubts
and imaginings came in their stead.  The circumstance almost repeated the
parable of the Seven Devils who took the place of the exorcised one.
Doubts I could stand.  Imaginings I could stand.  But doubts and
imaginings together made a force so fell that I was driven to accept any
reading of the mystery which might presumably afford a foothold for
satisfying thought.  And so I came to accept tentatively the Vampire
theory--accept it, at least, so far as to examine it as judicially as was
given me to do.  As the days wore on, so the conviction grew.  The more I
read on the subject, the more directly the evidences pointed towards this
view.  The more I thought, the more obstinate became the conviction.  I
ransacked Aunt Janet's volumes again and again to find anything to the
contrary; but in vain.  Again, no matter how obstinate were my
convictions at any given time, unsettlement came with fresh thinking over
the argument, so that I was kept in a harassing state of uncertainty.

Briefly, the evidence in favour of accord between the facts of the case
and the Vampire theory were:

Her coming was at night--the time the Vampire is according to the theory,
free to move at will.

She wore her shroud--a necessity of coming fresh from grave or tomb; for
there is nothing occult about clothing which is not subject to astral or
other influences.

She had to be helped into my room--in strict accordance with what one
sceptical critic of occultism has called "the Vampire etiquette."

She made violent haste in getting away at cock-crow.

She seemed preternaturally cold; her sleep was almost abnormal in
intensity, and yet the sound of the cock-crowing came through it.

These things showed her to be subject to _some_ laws, though not in exact
accord within those which govern human beings.  Under the stress of such
circumstances as she must have gone through, her vitality seemed more
than human--the quality of vitality which could outlive ordinary burial.
Again, such purpose as she had shown in donning, under stress of some
compelling direction, her ice-cold wet shroud, and, wrapt in it, going
out again into the night, was hardly normal for a woman.

But if so, and if she was indeed a Vampire, might not whatever it may be
that holds such beings in thrall be by some means or other exorcised?  To
find the means must be my next task.  I am actually pining to see her
again.  Never before have I been stirred to my depths by anyone.  Come it
from Heaven or Hell, from the Earth or the Grave, it does not matter; I
shall make it my task to win her back to life and peace.  If she be
indeed a Vampire, the task may be hard and long; if she be not so, and if
it be merely that circumstances have so gathered round her as to produce
that impression, the task may be simpler and the result more sweet.  No,
not more sweet; for what can be more sweet than to restore the lost or
seemingly lost soul of the woman you love!  There, the truth is out at
last!  I suppose that I have fallen in love with her.  If so, it is too
late for me to fight against it.  I can only wait with what patience I
can till I see her again.  But to that end I can do nothing.  I know
absolutely nothing about her--not even her name.  Patience!


RUPERT'S JOURNAL--_Continued_.


                                                         _April_ 16, 1907.

The only relief I have had from the haunting anxiety regarding the Lady
of the Shroud has been in the troubled state of my adopted country.
There has evidently been something up which I have not been allowed to
know.  The mountaineers are troubled and restless; are wandering about,
singly and in parties, and holding meetings in strange places.  This is
what I gather used to be in old days when intrigues were on foot with
Turks, Greeks, Austrians, Italians, Russians.  This concerns me vitally,
for my mind has long been made up to share the fortunes of the Land of
the Blue Mountains.  For good or ill I mean to stay here: _J'y suis_,
_j'y reste_.  I share henceforth the lot of the Blue Mountaineers; and
not Turkey, nor Greece, nor Austria, nor Italy, nor Russia--no, not
France nor Germany either; not man nor God nor Devil shall drive me from
my purpose.  With these patriots I throw in my lot!  My only difficulty
seemed at first to be with the men themselves.  They are so proud that at
the beginning I feared they would not even accord me the honour of being
one of them!  However, things always move on somehow, no matter what
difficulties there be at the beginning.  Never mind!  When one looks back
at an accomplished fact the beginning is not to be seen--and if it were
it would not matter.  It is not of any account, anyhow.

I heard that there was going to be a great meeting near here yesterday
afternoon, and I attended it.  I think it was a success.  If such is any
proof, I felt elated as well as satisfied when I came away.  Aunt Janet's
Second Sight on the subject was comforting, though grim, and in a measure
disconcerting.  When I was saying good-night she asked me to bend down my
head.  As I did so, she laid her hands on it and passed them all over it.
I heard her say to herself:

"Strange!  There's nothing there; yet I could have sworn I saw it!"  I
asked her to explain, but she would not.  For once she was a little
obstinate, and refused point blank to even talk of the subject.  She was
not worried nor unhappy; so I had no cause for concern.  I said nothing,
but I shall wait and see.  Most mysteries become plain or disappear
altogether in time.  But about the meeting--lest I forget!

When I joined the mountaineers who had assembled, I really think they
were glad to see me; though some of them seemed adverse, and others did
not seem over well satisfied.  However, absolute unity is very seldom to
be found.  Indeed, it is almost impossible; and in a free community is
not altogether to be desired.  When it is apparent, the gathering lacks
that sense of individual feeling which makes for the real consensus of
opinion--which is the real unity of purpose.  The meeting was at first,
therefore, a little cold and distant.  But presently it began to thaw,
and after some fiery harangues I was asked to speak.  Happily, I had
begun to learn the Balkan language as soon as ever Uncle Roger's wishes
had been made known to me, and as I have some facility of tongues and a
great deal of experience, I soon began to know something of it.  Indeed,
when I had been here a few weeks, with opportunity of speaking daily with
the people themselves, and learned to understand the intonations and
vocal inflexions, I felt quite easy in speaking it.  I understood every
word which had up to then been spoken at the meeting, and when I spoke
myself I felt that they understood.  That is an experience which every
speaker has in a certain way and up to a certain point.  He knows by some
kind of instinct if his hearers are with him; if they respond, they must
certainly have understood.  Last night this was marked.  I felt it every
instant I was talking and when I came to realize that the men were in
strict accord with my general views, I took them into confidence with
regard to my own personal purpose.  It was the beginning of a mutual
trust; so for peroration I told them that I had come to the conclusion
that what they wanted most for their own protection and the security and
consolidation of their nation was arms--arms of the very latest pattern.
Here they interrupted me with wild cheers, which so strung me up that I
went farther than I intended, and made a daring venture.  "Ay," I
repeated, "the security and consolidation of your country--of _our_
country, for I have come to live amongst you.  Here is my home whilst I
live.  I am with you heart and soul.  I shall live with you, fight
shoulder to shoulder with you, and, if need be, shall die with you!"
Here the shouting was terrific, and the younger men raised their guns to
fire a salute in Blue Mountain fashion.  But on the instant the Vladika
{1} held up his hands and motioned them to desist.  In the immediate
silence he spoke, sharply at first, but later ascending to a high pitch
of single-minded, lofty eloquence.  His words rang in my ears long after
the meeting was over and other thoughts had come between them and the
present.

"Silence!" he thundered.  "Make no echoes in the forest or through the
hills at this dire time of stress and threatened danger to our land.
Bethink ye of this meeting, held here and in secret, in order that no
whisper of it may be heard afar.  Have ye all, brave men of the Blue
Mountains, come hither through the forest like shadows that some of you,
thoughtless, may enlighten your enemies as to our secret purpose?  The
thunder of your guns would doubtless sound well in the ears of those who
wish us ill and try to work us wrong.  Fellow-countrymen, know ye not
that the Turk is awake once more for our harming?  The Bureau of Spies
has risen from the torpor which came on it when the purpose against our
Teuta roused our mountains to such anger that the frontiers blazed with
passion, and were swept with fire and sword.  Moreover, there is a
traitor somewhere in the land, or else incautious carelessness has served
the same base purpose.  Something of our needs--our doing, whose secret
we have tried to hide, has gone out.  The myrmidons of the Turk are close
on our borders, and it may be that some of them have passed our guards
and are amidst us unknown.  So it behoves us doubly to be discreet.
Believe me that I share with you, my brothers, our love for the gallant
Englishman who has come amongst us to share our sorrows and
ambitions--and I trust it may be our joys.  We are all united in the wish
to do him honour--though not in the way by which danger might be carried
on the wings of love.  My brothers, our newest brother comes to us from
the Great Nation which amongst the nations has been our only friend, and
which has ere now helped us in our direst need--that mighty Britain whose
hand has ever been raised in the cause of freedom.  We of the Blue
Mountains know her best as she stands with sword in hand face to face
with our foes.  And this, her son and now our brother, brings further to
our need the hand of a giant and the heart of a lion.  Later on, when
danger does not ring us round, when silence is no longer our outer guard;
we shall bid him welcome in true fashion of our land.  But till then he
will believe--for he is great-hearted--that our love and thanks and
welcome are not to be measured by sound.  When the time comes, then shall
be sound in his honour--not of rifles alone, but bells and cannon and the
mighty voice of a free people shouting as one.  But now we must be wise
and silent, for the Turk is once again at our gates.  Alas! the cause of
his former coming may not be, for she whose beauty and nobility and whose
place in our nation and in our hearts tempted him to fraud and violence
is not with us to share even our anxiety."

Here his voice broke, and there arose from all a deep wailing sound,
which rose and rose till the woods around us seemed broken by a mighty
and long-sustained sob.  The orator saw that his purpose was
accomplished, and with a short sentence finished his harangue: "But the
need of our nation still remains!"  Then, with an eloquent gesture to me
to proceed, he merged in the crowd and disappeared.

How could I even attempt to follow such a speaker with any hope of
success?  I simply told them what I had already done in the way of help,
saying:

"As you needed arms, I have got them.  My agent sends me word through the
code between us that he has procured for me--for us--fifty thousand of
the newest-pattern rifles, the French Ingis-Malbron, which has surpassed
all others, and sufficient ammunition to last for a year of war.  The
first section is in hand, and will soon be ready for consignment.  There
are other war materials, too, which, when they arrive, will enable every
man and woman--even the children--of our land to take a part in its
defence should such be needed.  My brothers, I am with you in all things,
for good or ill!"

It made me very proud to hear the mighty shout which arose.  I had felt
exalted before, but now this personal development almost unmanned me.  I
was glad of the long-sustained applause to recover my self-control.

I was quite satisfied that the meeting did not want to hear any other
speaker, for they began to melt away without any formal notification
having been given.  I doubt if there will be another meeting soon again.
The weather has begun to break, and we are in for another spell of rain.
It is disagreeable, of course; but it has its own charm.  It was during a
spell of wet weather that the Lady of the Shroud came to me.  Perhaps the
rain may bring her again.  I hope so, with all my soul.


RUPERT'S JOURNAL--_Continued_.


                                                         _April_ 23, 1907.

The rain has continued for four whole days and nights, and the low-lying
ground is like a quagmire in places.  In the sunlight the whole mountains
glisten with running streams and falling water.  I feel a strange kind of
elation, but from no visible cause.  Aunt Janet rather queered it by
telling me, as she said good-night, to be very careful of myself, as she
had seen in a dream last night a figure in a shroud.  I fear she was not
pleased that I did not take it with all the seriousness that she did.  I
would not wound her for the world if I could help it, but the idea of a
shroud gets too near the bone to be safe, and I had to fend her off at
all hazards.  So when I doubted if the Fates regarded the visionary
shroud as of necessity appertaining to me, she said, in a way that was,
for her, almost sharp:

"Take care, laddie.  'Tis ill jesting wi' the powers o' time Unknown."

Perhaps it was that her talk put the subject in my mind.  The woman
needed no such aid; she was always there; but when I locked myself into
my room that night, I half expected to find her in the room.  I was not
sleepy, so I took a book of Aunt Janet's and began to read.  The title
was "On the Powers and Qualities of Disembodied Spirits."  "Your
grammar," said I to the author, "is hardly attractive, but I may learn
something which might apply to her.  I shall read your book."  Before
settling down to it, however, I thought I would have a look at the
garden.  Since the night of the visit the garden seemed to have a new
attractiveness for me: a night seldom passed without my having a last
look at it before turning in.  So I drew the great curtain and looked
out.

The scene was beautiful, but almost entirely desolate.  All was ghastly
in the raw, hard gleams of moonlight coming fitfully through the masses
of flying cloud.  The wind was rising, and the air was damp and cold.  I
looked round the room instinctively, and noticed that the fire was laid
ready for lighting, and that there were small-cut logs of wood piled
beside the hearth.  Ever since that night I have had a fire laid ready.
I was tempted to light it, but as I never have a fire unless I sleep in
the open, I hesitated to begin.  I went back to the window, and, opening
the catch, stepped out on the terrace.  As I looked down the white walk
and let my eyes range over the expanse of the garden, where everything
glistened as the moonlight caught the wet, I half expected to see some
white figure flitting amongst the shrubs and statues.  The whole scene of
the former visit came back to me so vividly that I could hardly believe
that any time had passed since then.  It was the same scene, and again
late in the evening.  Life in Vissarion was primitive, and early hours
prevailed--though not so late as on that night.

As I looked I thought I caught a glimpse of something white far away.  It
was only a ray of moonlight coming through the rugged edge of a cloud.
But all the same it set me in a strange state of perturbation.  Somehow I
seemed to lose sight of my own identity.  It was as though I was
hypnotized by the situation or by memory, or perhaps by some occult
force.  Without thinking of what I was doing, or being conscious of any
reason for it, I crossed the room and set light to the fire.  Then I blew
out the candle and came to the window again.  I never thought it might be
a foolish thing to do--to stand at a window with a light behind me in
this country, where every man carries a gun with him always.  I was in my
evening clothes, too, with my breast well marked by a white shirt.  I
opened the window and stepped out on the terrace.  There I stood for many
minutes, thinking.  All the time my eyes kept ranging over the garden.
Once I thought I saw a white figure moving, but it was not followed up,
so, becoming conscious that it was again beginning to rain, I stepped
back into the room, shut the window, and drew the curtain.  Then I
realized the comforting appearance of the fire, and went over and stood
before it.

Hark!  Once more there was a gentle tapping at the window.  I rushed over
to it and drew the curtain.

There, out on the rain-beaten terrace, stood the white shrouded figure,
more desolate-appearing than ever.  Ghastly pale she looked, as before,
but her eyes had an eager look which was new.  I took it that she was
attracted by the fire, which was by now well ablaze, and was throwing up
jets of flame as the dry logs crackled.  The leaping flames threw fitful
light across the room, and every gleam threw the white-clad figure into
prominence, showing the gleam of the black eyes, and fixing the stars
that lay in them.

Without a word I threw open the window, and, taking the white hand
extended to me, drew into the room the Lady of the Shroud.

As she entered and felt the warmth of the blazing fire, a glad look
spread over her face.  She made a movement as if to run to it.  But she
drew back an instant after, looking round with instinctive caution.  She
closed the window and bolted it, touched the lever which spread the
grille across the opening, and pulled close the curtain behind it.  Then
she went swiftly to the door and tried if it was locked.  Satisfied as to
this, she came quickly over to the fire, and, kneeling before it,
stretched out her numbed hands to the blaze.  Almost on the instant her
wet shroud began to steam.  I stood wondering.  The precautions of
secrecy in the midst of her suffering--for that she did suffer was only
too painfully manifest--must have presupposed some danger.  Then and
there my mind was made up that there should no harm assail her that I by
any means could fend off.  Still, the present must be attended to;
pneumonia and other ills stalked behind such a chill as must infallibly
come on her unless precautions were taken.  I took again the
dressing-gown which she had worn before and handed it to her, motioning
as I did so towards the screen which had made a dressing-room for her on
the former occasion.  To my surprise she hesitated.  I waited.  She
waited, too, and then laid down the dressing-gown on the edge of the
stone fender.  So I spoke:

"Won't you change as you did before?  Your--your frock can then be dried.
Do!  It will be so much safer for you to be dry clad when you resume your
own dress."

"How can I whilst you are here?"

Her words made me stare, so different were they from her acts of the
other visit.  I simply bowed--speech on such a subject would be at least
inadequate--and walked over to the window.  Passing behind the curtain, I
opened the window.  Before stepping out on to the terrace, I looked into
the room and said:

"Take your own time.  There is no hurry.  I dare say you will find there
all you may want.  I shall remain on the terrace until you summon me."
With that I went out on the terrace, drawing close the glass door behind
me.

I stood looking out on the dreary scene for what seemed a very short
time, my mind in a whirl.  There came a rustle from within, and I saw a
dark brown figure steal round the edge of the curtain.  A white hand was
raised, and beckoned me to come in.  I entered, bolting the window behind
me.  She had passed across the room, and was again kneeling before the
fire with her hands outstretched.  The shroud was laid in partially
opened folds on one side of the hearth, and was steaming heavily.  I
brought over some cushions and pillows, and made a little pile of them
beside her.

"Sit there," I said, "and rest quietly in the heat."  It may have been
the effect of the glowing heat, but there was a rich colour in her face
as she looked at me with shining eyes.  Without a word, but with a
courteous little bow, she sat down at once.  I put a thick rug across her
shoulders, and sat down myself on a stool a couple of feet away.

For fully five or six minutes we sat in silence.  At last, turning her
head towards me she said in a sweet, low voice:

"I had intended coming earlier on purpose to thank you for your very
sweet and gracious courtesy to me, but circumstances were such that I
could not leave my--my"--she hesitated before saying--"my abode.  I am
not free, as you and others are, to do what I will.  My existence is
sadly cold and stern, and full of horrors that appal.  But I _do_ thank
you.  For myself I am not sorry for the delay, for every hour shows me
more clearly how good and understanding and sympathetic you have been to
me.  I only hope that some day you may realize how kind you have been,
and how much I appreciate it."

"I am only too glad to be of any service," I said, feebly I felt, as I
held out my hand.  She did not seem to see it.  Her eyes were now on the
fire, and a warm blush dyed forehead and cheek and neck.  The reproof was
so gentle that no one could have been offended.  It was evident that she
was something coy and reticent, and would not allow me to come at present
more close to her, even to the touching of her hand.  But that her heart
was not in the denial was also evident in the glance from her glorious
dark starry eyes.  These glances--veritable lightning flashes coming
through her pronounced reserve--finished entirely any wavering there
might be in my own purpose.  I was aware now to the full that my heart
was quite subjugated.  I knew that I was in love--veritably so much in
love as to feel that without this woman, be she what she might, by my
side my future must be absolutely barren.

It was presently apparent that she did not mean to stay as long on this
occasion as on the last.  When the castle clock struck midnight she
suddenly sprang to her feet with a bound, saying:

"I must go!  There is midnight!"  I rose at once, the intensity of her
speech having instantly obliterated the sleep which, under the influence
of rest and warmth, was creeping upon me.  Once more she was in a frenzy
of haste, so I hurried towards the window, but as I looked back saw her,
despite her haste, still standing.  I motioned towards the screen, and
slipping behind the curtain, opened the window and went out on the
terrace.  As I was disappearing behind the curtain I saw her with the
tail of my eye lifting the shroud, now dry, from the hearth.

She was out through the window in an incredibly short time, now clothed
once more in that dreadful wrapping.  As she sped past me barefooted on
the wet, chilly marble which made her shudder, she whispered:

"Thank you again.  You _are_ good to me.  You can understand."

Once again I stood on the terrace, saw her melt like a shadow down the
steps, and disappear behind the nearest shrub.  Thence she flitted away
from point to point with exceeding haste.  The moonlight had now
disappeared behind heavy banks of cloud, so there was little light to see
by.  I could just distinguish a pale gleam here and there as she wended
her secret way.

For a long time I stood there alone thinking, as I watched the course she
had taken, and wondering where might be her ultimate destination.  As she
had spoken of her "abode," I knew there was some definitive objective of
her flight.

It was no use wondering.  I was so entirely ignorant of her surroundings
that I had not even a starting-place for speculation.  So I went in,
leaving the window open.  It seemed that this being so made one barrier
the less between us.  I gathered the cushions and rugs from before the
fire, which was no longer leaping, but burning with a steady glow, and
put them back in their places.  Aunt Janet might come in the morning, as
she had done before, and I did not wish to set her thinking.  She is much
too clever a person to have treading on the heels of a
mystery--especially one in which my own affections are engaged.  I wonder
what she would have said had she seen me kiss the cushion on which my
beautiful guest's head had rested?

When I was in bed, and in the dark save for the fading glow of the fire,
my thoughts became fixed that whether she came from Earth or Heaven or
Hell, my lovely visitor was already more to me than aught else in the
world.  This time she had, on going, said no word of returning.  I had
been so much taken up with her presence, and so upset by her abrupt
departure, that I had omitted to ask her.  And so I am driven, as before,
to accept the chance of her returning--a chance which I fear I am or may
be unable to control.

Surely enough Aunt Janet did come in the morning, early.  I was still
asleep when she knocked at my door.  With that purely physical
subconsciousness which comes with habit I must have realized the cause of
the sound, for I woke fully conscious of the fact that Aunt Janet had
knocked and was waiting to come in.  I jumped from bed, and back again
when I had unlocked the door.  When Aunt Janet came in she noticed the
cold of the room.

"Save us, laddie, but ye'll get your death o' cold in this room."  Then,
as she looked round and noticed the ashes of the extinct fire in the
grate:

"Eh, but ye're no that daft after a'; ye've had the sense to light yer
fire.  Glad I am that we had the fire laid and a wheen o' dry logs ready
to yer hand."  She evidently felt the cold air coming from the window,
for she went over and drew the curtain.  When she saw the open window,
she raised her hands in a sort of dismay, which to me, knowing how little
base for concern could be within her knowledge, was comic.  Hurriedly she
shut the window, and then, coming close over to my bed, said:

"Yon has been a fearsome nicht again, laddie, for yer poor auld aunty."

"Dreaming again, Aunt Janet?" I asked--rather flippantly as it seemed to
me.  She shook her head:

"Not so, Rupert, unless it be that the Lord gies us in dreams what we in
our spiritual darkness think are veesions."  I roused up at this.  When
Aunt Janet calls me Rupert, as she always used to do in my dear mother's
time, things are serious with her.  As I was back in childhood now,
recalled by her word, I thought the best thing I could do to cheer her
would be to bring her back there too--if I could.  So I patted the edge
of the bed as I used to do when I was a wee kiddie and wanted her to
comfort me, and said:

"Sit down, Aunt Janet, and tell me."  She yielded at once, and the look
of the happy old days grew over her face as though there had come a gleam
of sunshine.  She sat down, and I put out my hands as I used to do, and
took her hand between them.  There was a tear in her eye as she raised my
hand and kissed it as in old times.  But for the infinite pathos of it,
it would have been comic:

Aunt Janet, old and grey-haired, but still retaining her girlish slimness
of figure, petite, dainty as a Dresden figure, her face lined with the
care of years, but softened and ennobled by the unselfishness of those
years, holding up my big hand, which would outweigh her whole arm;
sitting dainty as a pretty old fairy beside a recumbent giant--for my
bulk never seems so great as when I am near this real little good fairy
of my life--seven feet beside four feet seven.

So she began as of old, as though she were about to soothe a frightened
child with a fairy tale:

"'Twas a veesion, I think, though a dream it may hae been.  But whichever
or whatever it was, it concerned my little boy, who has grown to be a big
giant, so much that I woke all of a tremble.  Laddie dear, I thought that
I saw ye being married."  This gave me an opening, though a small one,
for comforting her, so I took it at once:

"Why, dear, there isn't anything to alarm you in that, is there?  It was
only the other day when you spoke to me about the need of my getting
married, if it was only that you might have children of your boy playing
around your knees as their father used to do when he was a helpless wee
child himself."

"That is so, laddie," she answered gravely.  "But your weddin' was none
so merry as I fain would see.  True, you seemed to lo'e her wi' all yer
hairt.  Yer eyes shone that bright that ye might ha' set her afire, for
all her black locks and her winsome face.  But, laddie, that was not
all--no, not though her black een, that had the licht o' all the stars o'
nicht in them, shone in yours as though a hairt o' love an' passion, too,
dwelt in them.  I saw ye join hands, an' heard a strange voice that
talked stranger still, but I saw none ither.  Your eyes an' her eyes, an'
your hand an' hers, were all I saw.  For all else was dim, and the
darkness was close around ye twa.  And when the benison was spoken--I
knew that by the voices that sang, and by the gladness of her een, as
well as by the pride and glory of yours--the licht began to glow a wee
more, an' I could see yer bride.  She was in a veil o' wondrous fine
lace.  And there were orange-flowers in her hair, though there were
twigs, too, and there was a crown o' flowers on head wi' a golden band
round it.  And the heathen candles that stood on the table wi' the Book
had some strange effect, for the reflex o' it hung in the air o'er her
head like the shadow of a crown.  There was a gold ring on her finger and
a silver one on yours."  Here she paused and trembled, so that, hoping to
dispel her fears, I said, as like as I could to the way I used to when I
was a child:

"Go on, Aunt Janet."

She did not seem to recognize consciously the likeness between past and
present; but the effect was there, for she went on more like her old
self, though there was a prophetic gravity in her voice, more marked than
I had ever heard from her:

"All this I've told ye was well; but, oh, laddie, there was a dreadful
lack o' livin' joy such as I should expect from the woman whom my boy had
chosen for his wife--and at the marriage coupling, too!  And no wonder,
when all is said; for though the marriage veil o' love was fine, an' the
garland o' flowers was fresh-gathered, underneath them a' was nane ither
than a ghastly shroud.  As I looked in my veesion--or maybe dream--I
expectit to see the worms crawl round the flagstane at her feet.  If
'twas not Death, laddie dear, that stood by ye, it was the shadow o'
Death that made the darkness round ye, that neither the light o' candles
nor the smoke o' heathen incense could pierce.  Oh, laddie, laddie, wae
is me that I hae seen sic a veesion--waking or sleeping, it matters not!
I was sair distressed--so sair that I woke wi' a shriek on my lips and
bathed in cold sweat.  I would hae come doon to ye to see if you were
hearty or no--or even to listen at your door for any sound o' yer being
quick, but that I feared to alarm ye till morn should come.  I've counted
the hours and the minutes since midnight, when I saw the veesion, till I
came hither just the now."

"Quite right, Aunt Janet," I said, "and I thank you for your kind thought
for me in the matter, now and always."  Then I went on, for I wanted to
take precautions against the possibility of her discovery of my secret.
I could not bear to think that she might run my precious secret to earth
in any well-meant piece of bungling.  That would be to me disaster
unbearable.  She might frighten away altogether my beautiful visitor,
even whose name or origin I did not know, and I might never see her
again:

"You must never do that, Aunt Janet.  You and I are too good friends to
have sense of distrust or annoyance come between us--which would surely
happen if I had to keep thinking that you or anyone else might be
watching me."


RUPERT'S JOURNAL--_Continued_.


                                                         _April_ 27, 1907.

After a spell of loneliness which has seemed endless I have something to
write.  When the void in my heart was becoming the receptacle for many
devils of suspicion and distrust I set myself a task which might, I
thought, keep my thoughts in part, at any rate, occupied--to explore
minutely the neighbourhood round the Castle.  This might, I hoped, serve
as an anodyne to my pain of loneliness, which grew more acute as the
days, the hours, wore on, even if it should not ultimately afford me some
clue to the whereabouts of the woman whom I had now grown to love so
madly.

My exploration soon took a systematic form, as I intended that it should
be exhaustive.  I would take every day a separate line of advance from
the Castle, beginning at the south and working round by the east to the
north.  The first day only took me to the edge of the creek, which I
crossed in a boat, and landed at the base of the cliff opposite.  I found
the cliffs alone worth a visit.  Here and there were openings to caves
which I made up my mind to explore later.  I managed to climb up the
cliff at a spot less beetling than the rest, and continued my journey.
It was, though very beautiful, not a specially interesting place.  I
explored that spoke of the wheel of which Vissarion was the hub, and got
back just in time for dinner.

The next day I took a course slightly more to the eastward.  I had no
difficulty in keeping a straight path, for, once I had rowed across the
creek, the old church of St. Sava rose before me in stately gloom.  This
was the spot where many generations of the noblest of the Land of the
Blue Mountains had from time immemorial been laid to rest, amongst them
the Vissarions.  Again, I found the opposite cliffs pierced here and
there with caves, some with wide openings,--others the openings of which
were partly above and partly below water.  I could, however, find no
means of climbing the cliff at this part, and had to make a long detour,
following up the line of the creek till further on I found a piece of
beach from which ascent was possible.  Here I ascended, and found that I
was on a line between the Castle and the southern side of the mountains.
I saw the church of St. Sava away to my right, and not far from the edge
of the cliff.  I made my way to it at once, for as yet I had never been
near it.  Hitherto my excursions had been limited to the Castle and its
many gardens and surroundings.  It was of a style with which I was not
familiar--with four wings to the points of the compass.  The great
doorway, set in a magnificent frontage of carved stone of manifestly
ancient date, faced west, so that, when one entered, he went east.  To my
surprise--for somehow I expected the contrary--I found the door open.
Not wide open, but what is called ajar--manifestly not locked or barred,
but not sufficiently open for one to look in.  I entered, and after
passing through a wide vestibule, more like a section of a corridor than
an ostensible entrance, made my way through a spacious doorway into the
body of the church.  The church itself was almost circular, the openings
of the four naves being spacious enough to give the appearance of the
interior as a whole, being a huge cross.  It was strangely dim, for the
window openings were small and high-set, and were, moreover, filled with
green or blue glass, each window having a colour to itself.  The glass
was very old, being of the thirteenth or fourteenth century.  Such
appointments as there were--for it had a general air of desolation--were
of great beauty and richness,--especially so to be in a place--even a
church--where the door lay open, and no one was to be seen.  It was
strangely silent even for an old church on a lonesome headland.  There
reigned a dismal solemnity which seemed to chill me, accustomed as I have
been to strange and weird places.  It seemed abandoned, though it had not
that air of having been neglected which is so often to be noticed in old
churches.  There was none of the everlasting accumulation of dust which
prevails in places of higher cultivation and larger and more strenuous
work.

In the church itself or its appending chambers I could find no clue or
suggestion which could guide me in any way in my search for the Lady of
the Shroud.  Monuments there were in profusion--statues, tablets, and all
the customary memorials of the dead.  The families and dates represented
were simply bewildering.  Often the name of Vissarion was given, and the
inscription which it held I read through carefully, looking to find some
enlightenment of any kind.  But all in vain: there was nothing to see in
the church itself.  So I determined to visit the crypt.  I had no lantern
or candle with me, so had to go back to the Castle to secure one.

It was strange, coming in from the sunlight, here overwhelming to one so
recently accustomed to northern skies, to note the slender gleam of the
lantern which I carried, and which I had lit inside the door.  At my
first entry to the church my mind had been so much taken up with the
strangeness of the place, together with the intensity of wish for some
sort of clue, that I had really no opportunity of examining detail.  But
now detail became necessary, as I had to find the entrance to the crypt.
My puny light could not dissipate the semi-Cimmerian gloom of the vast
edifice; I had to throw the feeble gleam into one after another of the
dark corners.

At last I found, behind the great screen, a narrow stone staircase which
seemed to wind down into the rock.  It was not in any way secret, but
being in the narrow space behind the great screen, was not visible except
when close to it.  I knew I was now close to my objective, and began to
descend.  Accustomed though I have been to all sorts of mysteries and
dangers, I felt awed and almost overwhelmed by a sense of loneliness and
desolation as I descended the ancient winding steps.  These were many in
number, roughly hewn of old in the solid rock on which the church was
built.

I met a fresh surprise in finding that the door of the crypt was open.
After all, this was different from the church-door being open; for in
many places it is a custom to allow all comers at all times to find rest
and comfort in the sacred place.  But I did expect that at least the
final resting-place of the historic dead would be held safe against
casual intrusion.  Even I, on a quest which was very near my heart,
paused with an almost overwhelming sense of decorum before passing
through that open door.  The crypt was a huge place, strangely lofty for
a vault.  From its formation, however, I soon came to the conclusion that
it was originally a natural cavern altered to its present purpose by the
hand of man.  I could hear somewhere near the sound of running water, but
I could not locate it.  Now and again at irregular intervals there was a
prolonged booming, which could only come from a wave breaking in a
confined place.  The recollection then came to me of the proximity of the
church to the top of the beetling cliff, and of the half-sunk cavern
entrances which pierced it.

With the gleam of my lamp to guide me, I went through and round the whole
place.  There were many massive tombs, mostly rough-hewn from great slabs
or blocks of stone.  Some of them were marble, and the cutting of all was
ancient.  So large and heavy were some of them that it was a wonder to me
how they could ever have been brought to this place, to which the only
entrance was seemingly the narrow, tortuous stairway by which I had come.
At last I saw near one end of the crypt a great chain hanging.  Turning
the light upward, I found that it depended from a ring set over a wide
opening, evidently made artificially.  It must have been through this
opening that the great sarcophagi had been lowered.

Directly underneath the hanging chain, which did not come closer to the
ground than some eight or ten feet, was a huge tomb in the shape of a
rectangular coffer or sarcophagus.  It was open, save for a huge sheet of
thick glass which rested above it on two thick balks of dark oak, cut to
exceeding smoothness, which lay across it, one at either end.  On the far
side from where I stood each of these was joined to another oak plank,
also cut smooth, which sloped gently to the rocky floor.  Should it be
necessary to open the tomb, the glass could be made to slide along the
supports and descend by the sloping planks.

Naturally curious to know what might be within such a strange receptacle,
I raised the lantern, depressing its lens so that the light might fall
within.

Then I started back with a cry, the lantern slipping from my nerveless
hand and falling with a ringing sound on the great sheet of thick glass.

Within, pillowed on soft cushions, and covered with a mantle woven of
white natural fleece sprigged with tiny sprays of pine wrought in gold,
lay the body of a woman--none other than my beautiful visitor.  She was
marble white, and her long black eyelashes lay on her white cheeks as
though she slept.

Without a word or a sound, save the sounds made by my hurrying feet on
the stone flooring, I fled up the steep steps, and through the dim
expanse of the church, out into the bright sunlight.  I found that I had
mechanically raised the fallen lamp, and had taken it with me in my
flight.

My feet naturally turned towards home.  It was all instinctive.  The new
horror had--for the time, at any rate--drowned my mind in its mystery,
deeper than the deepest depths of thought or imagination.


BOOK IV: UNDER THE FLAGSTAFF


RUPERT'S JOURNAL--_Continued_.


                                                            _May_ 1, 1907.

For some days after the last adventure I was in truth in a half-dazed
condition, unable to think sensibly, hardly coherently.  Indeed, it was
as much as I could do to preserve something of my habitual appearance and
manner.  However, my first test happily came soon, and when I was once
through it I reacquired sufficient self-confidence to go through with my
purpose.  Gradually the original phase of stupefaction passed, and I was
able to look the situation in the face.  I knew the worst now, at any
rate; and when the lowest point has been reached things must begin to
mend.  Still, I was wofully sensitive regarding anything which might
affect my Lady of the Shroud, or even my opinion of her.  I even began to
dread Aunt Janet's Second-Sight visions or dreams.  These had a fatal
habit of coming so near to fact that they always made for a danger of
discovery.  I had to realize now that the Lady of the Shroud might indeed
be a Vampire--one of that horrid race that survives death and carries on
a life-in-death existence eternally and only for evil.  Indeed, I began
to _expect_ that Aunt Janet would ere long have some prophetic insight to
the matter.  She had been so wonderfully correct in her prophetic
surmises with regard to both the visits to my room that it was hardly
possible that she could fail to take cognizance of this last development.

But my dread was not justified; at any rate, I had no reason to suspect
that by any force or exercise of her occult gift she might cause me
concern by the discovery of my secret.  Only once did I feel that actual
danger in that respect was close to me.  That was when she came early one
morning and rapped at my door.  When I called out, "Who is that?  What is
it?" she said in an agitated way:

"Thank God, laddie, you are all right!  Go to sleep again."

Later on, when we met at breakfast, she explained that she had had a
nightmare in the grey of the morning.  She thought she had seen me in the
crypt of a great church close beside a stone coffin; and, knowing that
such was an ominous subject to dream about, came as soon as she dared to
see if I was all right.  Her mind was evidently set on death and burial,
for she went on:

"By the way, Rupert, I am told that the great church on time top of the
cliff across the creek is St. Sava's, where the great people of the
country used to be buried.  I want you to take me there some day.  We
shall go over it, and look at the tombs and monuments together.  I really
think I should be afraid to go alone, but it will be all right if you are
with me."  This was getting really dangerous, so I turned it aside:

"Really, Aunt Janet, I'm afraid it won't do.  If you go off to weird old
churches, and fill yourself up with a fresh supply of horrors, I don't
know what will happen.  You'll be dreaming dreadful things about me every
night and neither you nor I shall get any sleep."  It went to my heart to
oppose her in any wish; and also this kind of chaffy opposition might
pain her.  But I had no alternative; the matter was too serious to be
allowed to proceed.  Should Aunt Janet go to the church, she would surely
want to visit the crypt.  Should she do so, and there notice the
glass-covered tomb--as she could not help doing--the Lord only knew what
would happen.  She had already Second-Sighted a woman being married to
me, and before I myself knew that I had such a hope.  What might she not
reveal did she know where the woman came from?  It may have been that her
power of Second Sight had to rest on some basis of knowledge or belief,
and that her vision was but some intuitive perception of my own
subjective thought.  But whatever it was it should be stopped--at all
hazards.

This whole episode set me thinking introspectively, and led me gradually
but imperatively to self-analysis--not of powers, but of motives.  I
found myself before long examining myself as to what were my real
intentions.  I thought at first that this intellectual process was an
exercise of pure reason; but soon discarded this as inadequate--even
impossible.  Reason is a cold manifestation; this feeling which swayed
and dominated me is none other than passion, which is quick, hot, and
insistent.

As for myself, the self-analysis could lead to but one result--the
expression to myself of the reality and definiteness of an already-formed
though unconscious intention.  I wished to do the woman good--to serve
her in some way--to secure her some benefit by any means, no matter how
difficult, which might be within my power.  I knew that I loved
her--loved her most truly and fervently; there was no need for
self-analysis to tell me that.  And, moreover, no self-analysis, or any
other mental process that I knew of, could help my one doubt: whether she
was an ordinary woman (or an extraordinary woman, for the matter of that)
in some sore and terrible straits; or else one who lay under some
dreadful condition, only partially alive, and not mistress of herself or
her acts.  Whichever her condition might be, there was in my own feeling
a superfluity of affection for her.  The self-analysis taught me one
thing, at any rate--that I had for her, to start with, an infinite pity
which had softened towards her my whole being, and had already mastered
merely selfish desire.  Out of it I began to find excuses for her every
act.  In the doing so I knew now, though perhaps I did not at the time
the process was going on, that my view in its true inwardness was of her
as a living woman--the woman I loved.

In the forming of our ideas there are different methods of work, as
though the analogy with material life holds good.  In the building of a
house, for instance, there are many persons employed; men of different
trades and occupations--architect, builder, masons, carpenters, plumbers,
and a host of others--and all these with the officials of each guild or
trade.  So in the world of thought and feelings: knowledge and
understanding come through various agents, each competent to its task.

How far pity reacted with love I knew not; I only knew that whatever her
state might be, were she living or dead, I could find in my heart no
blame for the Lady of the Shroud.  It could not be that she was dead in
the real conventional way; for, after all, the Dead do not walk the earth
in corporal substance, even if there be spirits which take the corporal
form.  This woman was of actual form and weight.  How could I doubt that,
at all events--I, who had held her in my arms?  Might it not be that she
was not quite dead, and that it had been given to me to restore her to
life again?  Ah! that would be, indeed, a privilege well worth the giving
my life to accomplish.  That such a thing may be is possible.  Surely the
old myths were not absolute inventions; they must have had a basis
somewhere in fact.  May not the world-old story of Orpheus and Eurydice
have been based on some deep-lying principle or power of human nature?
There is not one of us but has wished at some time to bring back the
dead.  Ay, and who has not felt that in himself or herself was power in
the deep love for our dead to make them quick again, did we but know the
secret of how it was to be done?

For myself, I have seen such mysteries that I am open to conviction
regarding things not yet explained.  These have been, of course, amongst
savages or those old-world people who have brought unchecked traditions
and beliefs--ay, and powers too--down the ages from the dim days when the
world was young; when forces were elemental, and Nature's handiwork was
experimental rather than completed.  Some of these wonders may have been
older still than the accepted period of our own period of creation.  May
we not have to-day other wonders, different only in method, but not more
susceptible of belief?  Obi-ism and Fantee-ism have been exercised in my
own presence, and their results proved by the evidence of my own eyes and
other senses.  So, too, have stranger rites, with the same object and the
same success, in the far Pacific Islands.  So, too, in India and China,
in Thibet and in the Golden Chersonese.  On all and each of these
occasions there was, on my own part, enough belief to set in motion the
powers of understanding; and there were no moral scruples to stand in the
way of realization.  Those whose lives are so spent that they achieve the
reputation of not fearing man or God or devil are not deterred in their
doing or thwarted from a set purpose by things which might deter others
not so equipped for adventure.  Whatever may be before them--pleasant or
painful, bitter or sweet, arduous or facile, enjoyable or terrible,
humorous or full of awe and horror--they must accept, taking them in the
onward course as a good athlete takes hurdles in his stride.  And there
must be no hesitating, no looking back.  If the explorer or the
adventurer has scruples, he had better give up that special branch of
effort and come himself to a more level walk in life.  Neither must there
be regrets.  There is no need for such; savage life has this advantage:
it begets a certain toleration not to be found in conventional existence.


RUPERT'S JOURNAL--_Continued_.


                                                            _May_ 2, 1907.

I had heard long ago that Second Sight is a terrible gift, even to its
possessor.  I am now inclined not only to believe, but to understand it.
Aunt Janet has made such a practice of it of late that I go in constant
dread of discovery of my secret.  She seems to parallel me all the time,
whatever I may do.  It is like a sort of dual existence to her; for she
is her dear old self all the time, and yet some other person with a sort
of intellectual kit of telescope and notebook, which are eternally used
on me.  I know they are _for_ me, too--for what she considers my good.
But all the same it makes an embarrassment.  Happily Second Sight cannot
speak as clearly as it sees, or, rather, as it understands.  For the
translation of the vague beliefs which it inculcates is both nebulous and
uncertain--a sort of Delphic oracle which always says things which no one
can make out at the time, but which can be afterwards read in any one of
several ways.  This is all right, for in my case it is a kind of safety;
but, then, Aunt Janet is a very clever woman, and some time she herself
may be able to understand.  Then she may begin to put two and two
together.  When she does that, it will not be long before she knows more
than I do of the facts of the whole affair.  And her reading of them and
of the Lady of the Shroud, round whom they circle, may not be the same as
mine.  Well, that will be all right too.  Aunt Janet loves me--God knows
I have good reason to know that all through these years--and whatever
view she may take, her acts will be all I could wish.  But I shall come
in for a good lot of scolding, I am sure.  By the way, I ought to think
of that; if Aunt Janet scolds me, it is a pretty good proof that I ought
to be scolded.  I wonder if I dare tell her all.  No!  It is too strange.
She is only a woman, after all: and if she knew I loved . . . I wish I
knew her name, and thought--as I might myself do, only that I resist
it--that she is not alive at all.  Well, what she would either think or
do beats me.  I suppose she would want to slipper me as she used to do
when I was a wee kiddie--in a different way, of course.

                                                            _May_ 3, 1907.

I really could not go on seriously last night.  The idea of Aunt Janet
giving me a licking as in the dear old days made me laugh so much that
nothing in the world seemed serious then.  Oh, Aunt Janet is all right
whatever comes.  That I am sure of, so I needn't worry over it.  A good
thing too; there will be plenty to worry about without that.  I shall not
check her telling me of her visions, however; I may learn something from
them.

For the last four-and-twenty hours I have, whilst awake, been looking
over Aunt Janet's books, of which I brought a wheen down here.  Gee
whizz!  No wonder the old dear is superstitious, when she is filled up to
the back teeth with that sort of stuff!  There may be some truth in some
of those yarns; those who wrote them may believe in them, or some of
them, at all events.  But as to coherence or logic, or any sort of
reasonable or instructive deduction, they might as well have been written
by so many hens!  These occult book-makers seem to gather only a lot of
bare, bald facts, which they put down in the most uninteresting way
possible.  They go by quantity only.  One story of the kind, well
examined and with logical comments, would be more convincing to a third
party than a whole hecatomb of them.


RUPERT'S JOURNAL--_Continued_.


                                                            _May_ 4, 1907.

There is evidently something up in the country.  The mountaineers are
more uneasy than they have been as yet.  There is constant going to and
fro amongst them, mostly at night and in the grey of the morning.  I
spend many hours in my room in the eastern tower, from which I can watch
the woods, and gather from signs the passing to and fro.  But with all
this activity no one has said to me a word on the subject.  It is
undoubtedly a disappointment to me.  I had hoped that the mountaineers
had come to trust me; that gathering at which they wanted to fire their
guns for me gave me strong hopes.  But now it is apparent that they do
not trust me in full--as yet, at all events.  Well, I must not complain.
It is all only right and just.  As yet I have done nothing to prove to
them the love and devotion that I feel to the country.  I know that such
individuals as I have met trust me, and I believe like me.  But the trust
of a nation is different.  That has to be won and tested; he who would
win it must justify, and in a way that only troublous times can allow.
No nation will--can--give full meed of honour to a stranger in times of
peace.  Why should it?  I must not forget that I am here a stranger in
the land, and that to the great mass of people even my name is unknown.
Perhaps they will know me better when Rooke comes back with that store of
arms and ammunition that he has bought, and the little warship he has got
from South America.  When they see that I hand over the whole lot to the
nation without a string on them, they may begin to believe.  In the
meantime all I can do is to wait.  It will all come right in time, I have
no doubt.  And if it doesn't come right, well, we can only die once!

Is that so?  What about my Lady of the Shroud?  I must not think of that
or of her in this gallery.  Love and war are separate, and may not
mix--cannot mix, if it comes to that.  I must be wise in the matter; and
if I have got the hump in any degree whatever, must not show it.

But one thing is certain: something is up, and it must be the Turks.
From what the Vladika said at that meeting they have some intention of an
attack on the Blue Mountains.  If that be so, we must be ready; and
perhaps I can help there.  The forces must be organized; we must have
some method of communication.  In this country, where are neither roads
nor railways nor telegraphs, we must establish a signalling system of
some sort.  _That_ I can begin at once.  I can make a code, or adapt one
that I have used elsewhere already.  I shall rig up a semaphore on the
top of the Castle which can be seen for an enormous distance around.  I
shall train a number of men to be facile in signalling.  And then, should
need come, I may be able to show the mountaineers that I am fit to live
in their hearts . . .

And all this work may prove an anodyne to pain of another kind.  It will
help, at any rate, to keep my mind occupied whilst I am waiting for
another visit from my Lady of the Shroud.


RUPERT'S JOURNAL--_Continued_.


                                                           _May_ 18, 1907.

The two weeks that have passed have been busy, and may, as time goes on,
prove eventful.  I really think they have placed me in a different
position with the Blue Mountaineers--certainly so far as those in this
part of the country are concerned.  They are no longer suspicious of
me--which is much; though they have not yet received me into their
confidence.  I suppose this will come in time, but I must not try to
hustle them.  Already they are willing, so far as I can see, to use me to
their own ends.  They accepted the signalling idea very readily, and are
quite willing to drill as much as I like.  This can be (and I think is,
in its way) a pleasure to them.  They are born soldiers, every man of
them; and practice together is only a realization of their own wishes and
a further development of their powers.  I think I can understand the
trend of their thoughts, and what ideas of public policy lie behind them.
In all that we have attempted together as yet they are themselves in
absolute power.  It rests with them to carry out any ideas I may suggest,
so they do not fear any assumption of power or governance on my part.
Thus, so long as they keep secret from me both their ideas of high policy
and their immediate intentions, I am powerless to do them ill, and I
_may_ be of service should occasion arise.  Well, all told, this is much.
Already they accept me as an individual, not merely one of the mass.  I
am pretty sure that they are satisfied of my personal _bona fides_.  It
is policy and not mistrust that hedges me in.  Well, policy is a matter
of time.  They are a splendid people, but if they knew a little more than
they do they would understand that the wisest of all policies is
trust--when it can be given.  I must hold myself in check, and never be
betrayed into a harsh thought towards them.  Poor souls! with a thousand
years behind them of Turkish aggression, strenuously attempted by both
force and fraud, no wonder they are suspicious.  Likewise every other
nation with whom they have ever come in contact--except one, my own--has
deceived or betrayed them.  Anyhow, they are fine soldiers, and before
long we shall have an army that cannot be ignored.  If I can get so that
they trust me, I shall ask Sir Colin to come out here.  He would be a
splendid head for their army.  His great military knowledge and tactical
skill would come in well.  It makes me glow to think of what an army he
would turn out of this splendid material, and one especially adapted for
the style of fighting which would be necessary in this country.

If a mere amateur like myself, who has only had experience of organizing
the wildest kind of savages, has been able to advance or compact their
individual style of fighting into systematic effort, a great soldier like
MacKelpie will bring them to perfection as a fighting machine.  Our
Highlanders, when they come out, will foregather with them, as
mountaineers always do with each other.  Then we shall have a force which
can hold its own against any odds.  I only hope that Rooke will be
returning soon.  I want to see those Ingis-Malbron rifles either safely
stored in the Castle or, what is better, divided up amongst the
mountaineers--a thing which will be done at the very earliest moment that
I can accomplish it.  I have a conviction that when these men have
received their arms and ammunition from me they will understand me
better, and not keep any secrets from me.

All this fortnight when I was not drilling or going about amongst the
mountaineers, and teaching them the code which I have now got perfected,
I was exploring the side of the mountain nearest to here.  I could not
bear to be still.  It is torture to me to be idle in my present condition
of mind regarding my Lady of the Shroud . . . Strange I do not mind
mentioning the word to myself now.  I used to at first; but that
bitterness has all gone away.


RUPERT'S JOURNAL--Continued.


                                                           _May_ 19, 1907.

I was so restless early this morning that before daylight I was out
exploring on the mountain-side.  By chance I came across a secret place
just as the day was breaking.  Indeed, it was by the change of light as
the first sun-rays seemed to fall down the mountain-side that my
attention was called to an opening shown by a light behind it.  It was,
indeed, a secret place--so secret that I thought at first I should keep
it to myself.  In such a place as this either to hide in or to be able to
prevent anyone else hiding in might on occasion be an asset of safety.

When, however, I saw indications rather than traces that someone had
already used it to camp in, I changed my mind, and thought that whenever
I should get an opportunity I would tell the Vladika of it, as he is a
man on whose discretion I can rely.  If we ever have a war here or any
sort of invasion, it is just such places that may be dangerous.  Even in
my own case it is much too near the Castle to be neglected.

The indications were meagre--only where a fire had been on a little shelf
of rock; and it was not possible, through the results of burning
vegetation or scorched grass, to tell how long before the fire had been
alight.  I could only guess.  Perhaps the mountaineers might be able to
tell or even to guess better than I could.  But I am not so sure of this.
I am a mountaineer myself, and with larger and more varied experience
than any of them.  For myself, though I could not be certain, I came to
the conclusion that whoever had used the place had done so not many days
before.  It could not have been quite recently; but it may not have been
very long ago.  Whoever had used it had covered up his tracks well.  Even
the ashes had been carefully removed, and the place where they had lain
was cleaned or swept in some way, so that there was no trace on the spot.
I applied some of my West African experience, and looked on the rough
bark of the trees to leeward, to where the agitated air, however
directed, must have come, unless it was wanted to call attention to the
place by the scattered wood-ashes, however fine.  I found traces of it,
but they were faint.  There had not been rain for several days; so the
dust must have been blown there since the rain had fallen, for it was
still dry.

The place was a tiny gorge, with but one entrance, which was hidden
behind a barren spur of rock--just a sort of long fissure, jagged and
curving, in the rock, like a fault in the stratification.  I could just
struggle through it with considerable effort, holding my breath here and
there, so as to reduce my depth of chest.  Within it was tree-clad, and
full of possibilities of concealment.

As I came away I marked well its direction and approaches, noting any
guiding mark which might aid in finding it by day or night.  I explored
every foot of ground around it--in front, on each side, and above.  But
from nowhere could I see an indication of its existence.  It was a
veritable secret chamber wrought by the hand of Nature itself.  I did not
return home till I was familiar with every detail near and around it.
This new knowledge added distinctly to my sense of security.

Later in the day I tried to find the Vladika or any mountaineer of
importance, for I thought that such a hiding-place which had been used so
recently might be dangerous, and especially at a time when, as I had
learned at the meeting where they did _not_ fire their guns that there
may have been spies about or a traitor in the land.

Even before I came to my own room to-night I had fully made up my mind to
go out early in the morning and find some proper person to whom to impart
the information, so that a watch might be kept on the place.  It is now
getting on for midnight, and when I have had my usual last look at the
garden I shall turn in.  Aunt Janet was uneasy all day, and especially so
this evening.  I think it must have been my absence at the usual
breakfast-hour which got on her nerves; and that unsatisfied mental or
psychical irritation increased as the day wore on.


RUPERT'S JOURNAL--_Continued_.


                                                           _May_ 20, 1907.

The clock on the mantelpiece in my room, which chimes on the notes of the
clock at St. James's Palace, was striking midnight when I opened the
glass door on the terrace.  I had put out my lights before I drew the
curtain, as I wished to see the full effect of the moonlight.  Now that
the rainy season is over, the moon is quite as beautiful as it was in the
wet, and a great deal more comfortable.  I was in evening dress, with a
smoking-jacket in lieu of a coat, and I felt the air mild and mellow on
the warm side, as I stood on the terrace.

But even in that bright moonlight the further corners of the great garden
were full of mysterious shadows.  I peered into them as well as I
could--and my eyes are pretty good naturally, and are well trained.
There was not the least movement.  The air was as still as death, the
foliage as still as though wrought in stone.

I looked for quite a long time in the hope of seeing something of my
Lady.  The quarters chimed several times, but I stood on unheeding.  At
last I thought I saw far off in the very corner of the old defending wall
a flicker of white.  It was but momentary, and could hardly have
accounted in itself for the way my heart beat.  I controlled myself, and
stood as though I, too, were a graven image.  I was rewarded by seeing
presently another gleam of white.  And then an unspeakable rapture stole
over me as I realized that my Lady was coming as she had come before.  I
would have hurried out to meet her, but that I knew well that this would
not be in accord with her wishes.  So, thinking to please her, I drew
back into the room.  I was glad I had done so when, from the dark corner
where I stood, I saw her steal up the marble steps and stand timidly
looking in at the door.  Then, after a long pause, came a whisper as
faint and sweet as the music of a distant AEolian harp:

"Are you there?  May I come in?  Answer me!  I am lonely and in fear!"
For answer I emerged from my dim corner so swiftly that she was startled.
I could hear from the quivering intake of her breath that she was
striving--happily with success--to suppress a shriek.

"Come in," I said quietly.  "I was waiting for you, for I felt that you
would come.  I only came in from the terrace when I saw you coming, lest
you might fear that anyone might see us.  That is not possible, but I
thought you wished that I should be careful."

"I did--I do," she answered in a low, sweet voice, but very firmly.  "But
never avoid precaution.  There is nothing that may not happen here.
There may be eyes where we least expect--or suspect them."  As she spoke
the last words solemnly and in a low whisper, she was entering the room.
I closed the glass door and bolted it, rolled back the steel grille, and
pulled the heavy curtain.  Then, when I had lit a candle, I went over and
put a light to the fire.  In a few seconds the dry wood had caught, and
the flames were beginning to rise and crackle.  She had not objected to
my closing the window and drawing the curtain; neither did she make any
comment on my lighting the fire.  She simply acquiesced in it, as though
it was now a matter of course.  When I made the pile of cushions before
it as on the occasion of her last visit, she sank down on them, and held
out her white, trembling hands to the warmth.

She was different to-night from what she had been on either of the two
former visits.  From her present bearing I arrived at some gauge of her
self-concern, her self-respect.  Now that she was dry, and not
overmastered by wet and cold, a sweet and gracious dignity seemed to
shine from her, enwrapping her, as it were, with a luminous veil.  It was
not that she was by this made or shown as cold or distant, or in any way
harsh or forbidding.  On the contrary, protected by this dignity, she
seemed much more sweet and genial than before.  It was as though she felt
that she could afford to stoop now that her loftiness was realized--that
her position was recognized and secure.  If her inherent dignity made an
impenetrable nimbus round her, this was against others; she herself was
not bound by it, or to be bound.  So marked was this, so entirely and
sweetly womanly did she appear, that I caught myself wondering in flashes
of thought, which came as sharp periods of doubting judgment between
spells of unconscious fascination, how I had ever come to think she was
aught but perfect woman.  As she rested, half sitting and half lying on
the pile of cushions, she was all grace, and beauty, and charm, and
sweetness--the veritable perfect woman of the dreams of a man, be he
young or old.  To have such a woman sit by his hearth and hold her holy
of holies in his heart might well be a rapture to any man.  Even an hour
of such entrancing joy might be well won by a lifetime of pain, by the
balance of a long life sacrificed, by the extinction of life itself.
Quick behind the record of such thoughts came the answer to the doubt
they challenged: if it should turn out that she was not living at all,
but one of the doomed and pitiful Un-Dead, then so much more on account
of her very sweetness and beauty would be the winning of her back to Life
and Heaven--even were it that she might find happiness in the heart and
in the arms of another man.

Once, when I leaned over the hearth to put fresh logs on the fire, my
face was so close to hers that I felt her breath on my cheek.  It
thrilled me to feel even the suggestion of that ineffable contact.  Her
breath was sweet--sweet as the breath of a calf, sweet as the whiff of a
summer breeze across beds of mignonette.  How could anyone believe for a
moment that such sweet breath could come from the lips of the dead--the
dead _in esse_ or _in posse_--that corruption could send forth fragrance
so sweet and pure?  It was with satisfied happiness that, as I looked at
her from my stool, I saw the dancing of the flames from the beech-logs
reflected in her glorious black eyes, and the stars that were hidden in
them shine out with new colours and new lustre as they gleamed, rising
and falling like hopes and fears.  As the light leaped, so did smiles of
quiet happiness flit over her beautiful face, the merriment of the joyous
flames being reflected in ever-changing dimples.

At first I was a little disconcerted whenever my eyes took note of her
shroud, and there came a momentary regret that the weather had not been
again bad, so that there might have been compulsion for her putting on
another garment--anything lacking the loathsomeness of that pitiful
wrapping.  Little by little, however, this feeling disappeared, and I
found no matter for even dissatisfaction in her wrapping.  Indeed, my
thoughts found inward voice before the subject was dismissed from my
mind:

"One becomes accustomed to anything--even a shroud!"  But the thought was
followed by a submerging wave of pity that she should have had such a
dreadful experience.

By-and-by we seemed both to forget everything--I know I did--except that
we were man and woman, and close together.  The strangeness of the
situation and the circumstances did not seem of moment--not worth even a
passing thought.  We still sat apart and said little, if anything.  I
cannot recall a single word that either of us spoke whilst we sat before
the fire, but other language than speech came into play; the eyes told
their own story, as eyes can do, and more eloquently than lips whilst
exercising their function of speech.  Question and answer followed each
other in this satisfying language, and with an unspeakable rapture I
began to realize that my affection was returned.  Under these
circumstances it was unrealizable that there should be any incongruity in
the whole affair.  I was not myself in the mood of questioning.  I was
diffident with that diffidence which comes alone from true love, as
though it were a necessary emanation from that delightful and
overwhelming and commanding passion.  In her presence there seemed to
surge up within me that which forbade speech.  Speech under present
conditions would have seemed to me unnecessary, imperfect, and even
vulgarly overt.  She, too, was silent.  But now that I am alone, and
memory is alone with me, I am convinced that she also had been happy.
No, not that exactly.  "Happiness" is not the word to describe either her
feeling or my own.  Happiness is more active, a more conscious enjoyment.
We had been content.  That expresses our condition perfectly; and now
that I can analyze my own feeling, and understand what the word implies,
I am satisfied of its accuracy.  "Content" has both a positive and
negative meaning or antecedent condition.  It implies an absence of
disturbing conditions as well as of wants; also it implies something
positive which has been won or achieved, or which has accrued.  In our
state of mind--for though it may be presumption on my part, I am
satisfied that our ideas were mutual--it meant that we had reached an
understanding whence all that might come must be for good.  God grant
that it may be so!

As we sat silent, looking into each other's eyes, and whilst the stars in
hers were now full of latent fire, perhaps from the reflection of the
flames, she suddenly sprang to her feet, instinctively drawing the
horrible shroud round her as she rose to her full height in a voice full
of lingering emotion, as of one who is acting under spiritual compulsion
rather than personal will, she said in a whisper:

"I must go at once.  I feel the morning drawing nigh.  I must be in my
place when the light of day comes."

She was so earnest that I felt I must not oppose her wish; so I, too,
sprang to my feet and ran towards the window.  I pulled the curtain aside
sufficiently far for me to press back the grille and reach the glass
door, the latch of which I opened.  I passed behind the curtain again,
and held the edge of it back so that she could go through.  For an
instant she stopped as she broke the long silence:

"You are a true gentleman, and my friend.  You understand all I wish.
Out of the depth of my heart I thank you."  She held out her beautiful
high-bred hand.  I took it in both mine as I fell on my knees, and raised
it to my lips.  Its touch made me quiver.  She, too, trembled as she
looked down at me with a glance which seemed to search my very soul.  The
stars in her eyes, now that the firelight was no longer on them, had gone
back to their own mysterious silver.  Then she drew her hand from mine
very, very gently, as though it would fain linger; and she passed out
behind the curtain with a gentle, sweet, dignified little bow which left
me on my knees.

When I heard the glass door pulled-to gently behind her, I rose from my
knees and hurried without the curtain, just in time to watch her pass
down the steps.  I wanted to see her as long as I could.  The grey of
morning was just beginning to war with the night gloom, and by the faint
uncertain light I could see dimly the white figure flit between shrub and
statue till finally it merged in the far darkness.

I stood for a long time on the terrace, sometimes looking into the
darkness in front of me, in case I might be blessed with another glimpse
of her; sometimes with my eyes closed, so that I might recall and hold in
my mind her passage down the steps.  For the first time since I had met
her she had thrown back at me a glance as she stepped on the white path
below the terrace.  With the glamour over me of that look, which was all
love and enticement, I could have dared all the powers that be.

When the grey dawn was becoming apparent through the lightening of the
sky I returned to my room.  In a dazed condition--half hypnotized by
love--I went to bed, and in dreams continued to think, all happily, of my
Lady of the Shroud.


RUPERT'S JOURNAL--_Continued_.


                                                           _May_ 27, 1907.

A whole week has gone since I saw my Love!  There it is; no doubt
whatever is left in my mind about it now!  Since I saw her my passion has
grown and grown by leaps and bounds, as novelists put it.  It has now
become so vast as to overwhelm me, to wipe out all thought of doubt or
difficulty.  I suppose it must be what men suffered--suffering need not
mean pain--under enchantments in old times.  I am but as a straw whirled
in the resistless eddies of a whirlpool.  I feel that I _must_ see her
again, even if it be but in her tomb in the crypt.  I must, I suppose,
prepare myself for the venture, for many things have to be thought of.
The visit must not be at night, for in such case I might miss her, did
she come to me again here . . .

The morning came and went, but my wish and intention still remained; and
so in the full tide of noon, with the sun in all its fiery force, I set
out for the old church of St. Sava.  I carried with me a lantern with
powerful lens.  I had wrapped it up secretly, for I had a feeling that I
should not like anyone to know that I had such a thing with me.

On this occasion I had no misgivings.  On the former visit I had for a
moment been overwhelmed at the unexpected sight of the body of the woman
I thought I loved--I knew it now--lying in her tomb.  But now I knew all,
and it was to see this woman, though in her tomb, that I came.

When I had lit my lantern, which I did as soon as I had pushed open the
great door, which was once again unlocked, I turned my steps to the steps
of the crypt, which lay behind the richly carven wood screen.  This I
could see, with the better light, was a noble piece of work of priceless
beauty and worth.  I tried to keep my heart in full courage with thoughts
of my Lady, and of the sweetness and dignity of our last meeting; but,
despite all, it sank down, down, and turned to water as I passed with
uncertain feet down the narrow, tortuous steps.  My concern, I am now
convinced, was not for myself, but that she whom I adored should have to
endure such a fearful place.  As anodyne to my own pain I thought what it
would be, and how I should feel, when I should have won for her a way out
of that horror, at any rate.  This thought reassured me somewhat, and
restored my courage.  It was in something of the same fashion which has
hitherto carried me out of tight places as well as into them that at last
I pushed open the low, narrow door at the foot of the rock-hewn staircase
and entered the crypt.

Without delay I made my way to the glass-covered tomb set beneath the
hanging chain.  I could see by the flashing of the light around me that
my hand which held the lantern trembled.  With a great effort I steadied
myself, and raising the lantern, turned its light down into the
sarcophagus.

Once again the fallen lantern rang on the tingling glass, and I stood
alone in the darkness, for an instant almost paralyzed with surprised
disappointment.

The tomb was empty!  Even the trappings of the dead had been removed.

I knew not what happened till I found myself groping my way up the
winding stair.  Here, in comparison with the solid darkness of the crypt,
it seemed almost light.  The dim expanse of the church sent a few
straggling rays down the vaulted steps, and as I could see, be it never
so dimly, I felt I was not in absolute darkness.  With the light came a
sense of power and fresh courage, and I groped my way back into the crypt
again.  There, by now and again lighting matches, I found my way to the
tomb and recovered my lantern.  Then I took my way slowly--for I wished
to prove, if not my own courage, at least such vestiges of self-respect
as the venture had left me--through the church, where I extinguished my
lantern, and out through the great door into the open sunlight.  I seemed
to have heard, both in the darkness of the crypt and through the dimness
of the church, mysterious sounds as of whispers and suppressed breathing;
but the memory of these did not count for much when once I was free.  I
was only satisfied of my own consciousness and identity when I found
myself on the broad rock terrace in front of the church, with the fierce
sunlight beating on my upturned face, and, looking downward, saw far
below me the rippled blue of the open sea.


RUPERT'S JOURNAL--_Continued_.


                                                           _June_ 3, 1907.

Another week has elapsed--a week full of movement of many kinds and in
many ways--but as yet I have had no tale or tidings of my Lady of the
Shroud.  I have not had an opportunity of going again in daylight to St.
Sava's as I should have liked to have done.  I felt that I must not go at
night.  The night is her time of freedom, and it must be kept for her--or
else I may miss her, or perhaps never see her again.

The days have been full of national movement.  The mountaineers have
evidently been organizing themselves, for some reason which I cannot
quite understand, and which they have hesitated to make known to me.  I
have taken care not to manifest any curiosity, whatever I may have felt.
This would certainly arouse suspicion, and might ultimately cause
disaster to my hopes of aiding the nation in their struggle to preserve
their freedom.

These fierce mountaineers are strangely--almost unduly--suspicious, and
the only way to win their confidence is to begin the trusting.  A young
American attache of the Embassy at Vienna, who had made a journey through
the Land of the Blue Mountains, once put it to me in this form:

"Keep your head shut, and they'll open theirs.  If you don't, they'll
open it for you--down to the chine!"

It was quite apparent to me that they were completing some fresh
arrangements for signalling with a code of their own.  This was natural
enough, and in no way inconsistent with the measure of friendliness
already shown to me.  Where there are neither telegraphs, railways, nor
roads, any effective form of communication must--can only be purely
personal.  And so, if they wish to keep any secret amongst themselves,
they must preserve the secret of their code.  I should have dearly liked
to learn their new code and their manner of using it, but as I want to be
a helpful friend to them--and as this implies not only trust, but the
appearance of it--I had to school myself to patience.

This attitude so far won their confidence that before we parted at our
last meeting, after most solemn vows of faith and secrecy, they took me
into the secret.  This was, however, only to the extent of teaching me
the code and method; they still withheld from me rigidly the fact or
political secret, or whatever it was that was the mainspring of their
united action.

When I got home I wrote down, whilst it was fresh in my memory, all they
told me.  This script I studied until I had it so thoroughly by heart
that I _could_ not forget it.  Then I burned the paper.  However, there
is now one gain at least: with my semaphore I can send through the Blue
Mountains from side to side, with expedition, secrecy, and exactness, a
message comprehensible to all.


RUPERT'S JOURNAL--_Continued_.


                                                           _June_ 6, 1907.

Last night I had a new experience of my Lady of the Shroud--in so far as
form was concerned, at any rate.  I was in bed, and just falling asleep,
when I heard a queer kind of scratching at the glass door of the terrace.
I listened acutely, my heart beating hard.  The sound seemed to come from
low down, close to the floor.  I jumped out of bed, ran to the window,
and, pulling aside the heavy curtains, looked out.

The garden looked, as usual, ghostly in the moonlight, but there was not
the faintest sign of movement anywhere, and no one was on or near the
terrace.  I looked eagerly down to where the sound had seemed to come
from.

There, just inside the glass door, as though it had been pushed under the
door, lay a paper closely folded in several laps.  I picked it up and
opened it.  I was all in a tumult, for my heart told me whence it came.
Inside was written in English, in a large, sprawling hand, such as might
be from an English child of seven or eight:

"Meet me at the Flagstaff on the Rock!"

I knew the place, of course.  On the farthermost point of the rock on
which the Castle stands is set a high flagstaff, whereon in old time the
banner of the Vissarion family flew.  At some far-off time, when the
Castle had been liable to attack, this point had been strongly fortified.
Indeed, in the days when the bow was a martial weapon it must have been
quite impregnable.

A covered gallery, with loopholes for arrows, had been cut in the solid
rock, running right round the point, quite surrounding the flagstaff and
the great boss of rock on whose centre it was reared.  A narrow
drawbridge of immense strength had connected--in peaceful times, and
still remained--the outer point of rock with an entrance formed in the
outer wall, and guarded with flanking towers and a portcullis.  Its use
was manifestly to guard against surprise.  From this point only could be
seen the line of the rocks all round the point.  Thus, any secret attack
by boats could be made impossible.

Having hurriedly dressed myself, and taking with me both hunting-knife
and revolver, I went out on the terrace, taking the precaution, unusual
to me, of drawing the grille behind me and locking it.  Matters around
the Castle are in far too disturbed a condition to allow the taking of
any foolish chances, either in the way of being unarmed or of leaving the
private entrance to the Castle open.  I found my way through the rocky
passage, and climbed by the Jacob's ladder fixed on the rock--a device of
convenience in time of peace--to the foot of the flagstaff.

I was all on fire with expectation, and the time of going seemed
exceeding long; so I was additionally disappointed by the contrast when I
did not see my Lady there when I arrived.  However, my heart beat freely
again--perhaps more freely than ever--when I saw her crouching in the
shadow of the Castle wall.  From where she was she could not be seen from
any point save that alone which I occupied; even from there it was only
her white shroud that was conspicuous through the deep gloom of the
shadow.  The moonlight was so bright that the shadows were almost
unnaturally black.

I rushed over towards her, and when close was about to say impulsively,
"Why did you leave your tomb?" when it suddenly struck me that the
question would be malapropos and embarrassing in many ways.  So, better
judgment prevailing, I said instead:

"It has been so long since I saw you!  It has seemed an eternity to me!"
Her answer came as quickly as even I could have wished; she spoke
impulsively and without thought:

"It has been long to me too!  Oh, so long! so long!  I have asked you to
come out here because I wanted to see you so much that I could not wait
any longer.  I have been heart-hungry for a sight of you!"

Her words, her eager attitude, the ineffable something which conveys the
messages of the heart, the longing expression in her eyes as the full
moonlight fell on her face, showing the stars as living gold--for in her
eagerness she had stepped out towards me from the shadow--all set me on
fire.  Without a thought or a word--for it was Nature speaking in the
language of Love, which is a silent tongue--I stepped towards her and
took her in my arms.  She yielded with that sweet unconsciousness which
is the perfection of Love, as if it was in obedience to some command
uttered before the beginning of the world.  Probably without any
conscious effort on either side--I know there was none on mine--our
mouths met in the first kiss of love.

At the time nothing in the meeting struck me as out of the common.  But
later in the night, when I was alone and in darkness, whenever I thought
of it all--its strangeness and its stranger rapture--I could not but be
sensible of the bizarre conditions for a love meeting.  The place lonely,
the time night, the man young and strong, and full of life and hope and
ambition; the woman, beautiful and ardent though she was, a woman
seemingly dead, clothed in the shroud in which she had been wrapped when
lying in her tomb in the crypt of the old church.

Whilst we were together, anyhow, there was little thought of the kind; no
reasoning of any kind on my part.  Love has its own laws and its own
logic.  Under the flagstaff, where the Vissarion banner was wont to flap
in the breeze, she was in my arms; her sweet breath was on my face; her
heart was beating against my own.  What need was there for reason at all?
_Inter arma silent leges_--the voice of reason is silent in the stress of
passion.  Dead she may be, or Un-dead--a Vampire with one foot in Hell
and one on earth.  But I love her; and come what may, here or hereafter,
she is mine.  As my mate, we shall fare along together, whatsoever the
end may be, or wheresoever our path may lead.  If she is indeed to be won
from the nethermost Hell, then be mine the task!

But to go back to the record.  When I had once started speaking to her in
words of passion I could not stop.  I did not want to--if I could; and
she did not appear to wish it either.  Can there be a woman--alive or
dead--who would not want to hear the rapture of her lover expressed to
her whilst she is enclosed in his arms?

There was no attempt at reticence on my part now; I took it for granted
that she knew all that I surmised, and, as she made neither protest nor
comment, that she accepted my belief as to her indeterminate existence.
Sometimes her eyes would be closed, but even then the rapture of her face
was almost beyond belief.  Then, when the beautiful eyes would open and
gaze on me, the stars that were in them would shine and scintillate as
though they were formed of living fire.  She said little, very little;
but though the words were few, every syllable was fraught with love, and
went straight to the very core of my heart.

By-and-by, when our transport had calmed to joy, I asked when I might
next see her, and how and where I might find her when I should want to.
She did not reply directly, but, holding me close in her arms, whispered
in my ear with that breathless softness which is a lover's rapture of
speech:

"I have come here under terrible difficulties, not only because I love
you--and that would be enough--but because, as well as the joy of seeing
you, I wanted to warn you."

"To warn me!  Why?" I queried.  Her reply came with a bashful hesitation,
with something of a struggle in it, as of one who for some ulterior
reason had to pick her words:

"There are difficulties and dangers ahead of you.  You are beset with
them; and they are all the greater because they are, of grim necessity,
hidden from you.  You cannot go anywhere, look in any direction, do
anything, say anything, but it may be a signal for danger.  My dear, it
lurks everywhere--in the light as well as in the darkness; in the open as
well as in the secret places; from friends as well as foes; when you are
least prepared; when you may least expect it.  Oh, I know it, and what it
is to endure; for I share it for you--for your dear sake!"

"My darling!" was all I could say, as I drew her again closer to me and
kissed her.  After a bit she was calmer; seeing this, I came back to the
subject that she had--in part, at all events--come to me to speak about:

"But if difficulty and danger hedge me in so everlastingly, and if I am
to have no indication whatever of its kind or purpose, what can I do?
God knows I would willingly guard myself--not on my own account, but for
your dear sake.  I have now a cause to live and be strong, and to keep
all my faculties, since it may mean much to you.  If you may not tell me
details, may you not indicate to me some line of conduct, of action, that
would be most in accord with your wishes--or, rather, with your idea of
what would be best?"

She looked at me fixedly before speaking--a long, purposeful, loving look
which no man born of woman could misunderstand.  Then she spoke slowly,
deliberately, emphatically:

"Be bold, and fear not.  Be true to yourself, to me--it is the same
thing.  These are the best guards you can use.  Your safety does not rest
with me.  Ah, I wish it did!  I wish to God it did!"  In my inner heart
it thrilled me not merely to hear the expression of her wish, but to hear
her use the name of God as she did.  I understand now, in the calm of
this place and with the sunlight before me, that my belief as to her
being all woman--living woman--was not quite dead: but though at the
moment my heart did not recognize the doubt, my brain did.  And I made up
my mind that we should not part this time until she knew that I had seen
her, and where; but, despite my own thoughts, my outer ears listened
greedily as she went on.

"As for me, you may not find _me_, but _I_ shall find _you_, be sure!
And now we must say 'Good-night,' my dear, my dear!  Tell me once again
that you love me, for it is a sweetness that one does not wish to
forego--even one who wears such a garment as this--and rests where I must
rest."  As she spoke she held up part of her cerements for me to see.
What could I do but take her once again in my arms and hold her close,
close.  God knows it was all in love; but it was passionate love which
surged through my every vein as I strained her dear body to mine.  But
yet this embrace was not selfish; it was not all an expression of my own
passion.  It was based on pity--the pity which is twin-born with true
love.  Breathless from our kisses, when presently we released each other,
she stood in a glorious rapture, like a white spirit in the moonlight,
and as her lovely, starlit eyes seemed to devour me, she spoke in a
languorous ecstasy:

"Oh, how you love me! how you love me!  It is worth all I have gone
through for this, even to wearing this terrible drapery."  And again she
pointed to her shroud.

Here was my chance to speak of what I knew, and I took it.  "I know, I
know.  Moreover, I know that awful resting-place."

I was interrupted, cut short in the midst of my sentence, not by any
word, but by the frightened look in her eyes and the fear-mastered way in
which she shrank away from me.  I suppose in reality she could not be
paler than she looked when the colour-absorbing moonlight fell on her;
but on the instant all semblance of living seemed to shrink and fall
away, and she looked with eyes of dread as if in I some awful way held in
thrall.  But for the movement of the pitiful glance, she would have
seemed of soulless marble, so deadly cold did she look.

The moments that dragged themselves out whilst I waited for her to speak
seemed endless.  At length her words came in an awed whisper, so faint
that even in that stilly night I could hardly hear it:

"You know--you know my resting-place!  How--when was that?"  There was
nothing to do now but to speak out the truth:

"I was in the crypt of St. Sava.  It was all by accident.  I was
exploring all around the Castle, and I went there in my course.  I found
the winding stair in the rock behind the screen, and went down.  Dear, I
loved you well before that awful moment, but then, even as the lantern
fell tingling on the glass, my love multiplied itself, with pity as a
factor."  She was silent for a few seconds.  When she spoke, there was a
new tone in her voice:

"But were you not shocked?"

"Of course I was," I answered on the spur of the moment, and I now think
wisely.  "Shocked is hardly the word.  I was horrified beyond anything
that words can convey that you--_you_ should have to so endure!  I did
not like to return, for I feared lest my doing so might set some barrier
between us.  But in due time I did return on another day."

"Well?"  Her voice was like sweet music.

"I had another shock that time, worse than before, for you were not
there.  Then indeed it was that I knew to myself how dear you were--how
dear you are to me.  Whilst I live, you--living or dead--shall always be
in my heart."  She breathed hard.  The elation in her eyes made them
outshine the moonlight, but she said no word.  I went on:

"My dear, I had come into the crypt full of courage and hope, though I
knew what dreadful sight should sear my eyes once again.  But we little
know what may be in store for us, no matter what we expect.  I went out
with a heart like water from that dreadful desolation."

"Oh, how you love me, dear!"  Cheered by her words, and even more by her
tone, I went on with renewed courage.  There was no halting, no faltering
in my intention now:

"You and I, my dear, were ordained for each other.  I cannot help it that
you had already suffered before I knew you.  It may be that there may be
for you still suffering that I may not prevent, endurance that I may not
shorten; but what a man can do is yours.  Not Hell itself will stop me,
if it be possible that I may win through its torments with you in my
arms!"

"Will nothing stop you, then?"  Her question was breathed as softly as
the strain of an AEolian harp.

"Nothing!" I said, and I heard my own teeth snap together.  There was
something speaking within me stronger than I had ever known myself to be.
Again came a query, trembling, quavering, quivering, as though the issue
was of more than life or death:

"Not this?"  She held up a corner of the shroud, and as she saw my face
and realized the answer before I spoke, went on: "With all it implies?"

"Not if it were wrought of the cerecloths of the damned!"  There was a
long pause.  Her voice was more resolute when she spoke again.  It rang.
Moreover, there was in it a joyous note, as of one who feels new hope:

"But do you know what men say?  Some of them, that I am dead and buried;
others, that I am not only dead and buried, but that I am one of those
unhappy beings that may not die the common death of man.  Who live on a
fearful life-in-death, whereby they are harmful to all.  Those unhappy
Un-dead whom men call Vampires--who live on the blood of the living, and
bring eternal damnation as well as death with the poison of their
dreadful kisses!

"I know what men say sometimes," I answered.  "But I know also what my
own heart says; and I rather choose to obey its calling than all the
voices of the living or the dead.  Come what may, I am pledged to you.
If it be that your old life has to be rewon for you out of the very jaws
of Death and Hell, I shall keep the faith I have pledged, and that here I
pledge again!"  As I finished speaking I sank on my knees at her feet,
and, putting my arms round her, drew her close to me.  Her tears rained
down on my face as she stroked my hair with her soft, strong hand and
whispered to me:

"This is indeed to be one.  What more holy marriage can God give to any
of His creatures?"  We were both silent for a time.

I think I was the first to recover my senses.  That I did so was manifest
by my asking her: "When may we meet again?"--a thing I had never
remembered doing at any of our former partings.  She answered with a
rising and falling of the voice that was just above a whisper, as soft
and cooing as the voice of a pigeon:

"That will be soon--as soon as I can manage it, be sure.  My dear, my
dear!"  The last four words of endearment she spoke in a low but
prolonged and piercing tone which made me thrill with delight.

"Give me some token," I said, "that I may have always close to me to ease
my aching heart till we meet again, and ever after, for love's sake!"
Her mind seemed to leap to understanding, and with a purpose all her own.
Stooping for an instant, she tore off with swift, strong fingers a
fragment of her shroud.  This, having kissed it, she handed to me,
whispering:

"It is time that we part.  You must leave me now.  Take this, and keep it
for ever.  I shall be less unhappy in my terrible loneliness whilst it
lasts if I know that this my gift, which for good or ill is a part of me
as you know me, is close to you.  It may be, my very dear, that some day
you may be glad and even proud of this hour, as I am."  She kissed me as
I took it.

"For life or death, I care not which, so long as I am with you!" I said,
as I moved off.  Descending the Jacob's ladder, I made my way down the
rock-hewn passage.

The last thing I saw was the beautiful face of my Lady of the Shroud as
she leaned over the edge of the opening.  Her eyes were like glowing
stars as her looks followed me.  That look shall never fade from my
memory.

After a few agitating moments of thought I half mechanically took my way
down to the garden.  Opening the grille, I entered my lonely room, which
looked all the more lonely for the memory of the rapturous moments under
the Flagstaff.  I went to bed as one in a dream.  There I lay till
sunrise--awake and thinking.


BOOK V: A RITUAL AT MIDNIGHT


RUPERT'S JOURNAL--_Continued_.


                                                          _June_ 20, 1907.

The time has gone as quickly as work can effect since I saw my Lady.  As
I told the mountaineers, Rooke, whom I had sent on the service, had made
a contract for fifty thousand Ingis-Malbron rifles, and as many tons of
ammunition as the French experts calculated to be a full supply for a
year of warfare.  I heard from him by our secret telegraph code that the
order had been completed, and that the goods were already on the way.
The morning after the meeting at the Flagstaff I had word that at night
the vessel--one chartered by Rooke for the purpose--would arrive at
Vissarion during the night.  We were all expectation.  I had always now
in the Castle a signalling party, the signals being renewed as fast as
the men were sufficiently expert to proceed with their practice alone or
in groups.  We hoped that every fighting-man in the country would in time
become an expert signaller.  Beyond these, again, we have always a few
priests.  The Church of the country is a militant Church; its priests are
soldiers, its Bishops commanders.  But they all serve wherever the battle
most needs them.  Naturally they, as men of brains, are quicker at
learning than the average mountaineers; with the result that they learnt
the code and the signalling almost by instinct.  We have now at least one
such expert in each community of them, and shortly the priests alone will
be able to signal, if need be, for the nation; thus releasing for active
service the merely fighting-man.  The men at present with me I took into
confidence as to the vessel's arrival, and we were all ready for work
when the man on the lookout at the Flagstaff sent word that a vessel
without lights was creeping in towards shore.  We all assembled on the
rocky edge of the creek, and saw her steal up the creek and gain the
shelter of the harbour.  When this had been effected, we ran out the boom
which protects the opening, and after that the great armoured
sliding-gates which Uncle Roger had himself had made so as to protect the
harbour in case of need.

We then came within and assisted in warping the steamer to the side of
the dock.

Rooke looked fit, and was full of fire and vigour.  His responsibility
and the mere thought of warlike action seemed to have renewed his youth.

When we had arranged for the unloading of the cases of arms and
ammunition, I took Rooke into the room which we call my "office," where
he gave me an account of his doings.  He had not only secured the rifles
and the ammunition for them, but he had purchased from one of the small
American Republics an armoured yacht which had been especially built for
war service.  He grew quite enthusiastic, even excited, as he told me of
her:

"She is the last word in naval construction--a torpedo yacht.  A small
cruiser, with turbines up to date, oil-fuelled, and fully armed with the
latest and most perfect weapons and explosives of all kinds.  The fastest
boat afloat to-day.  Built by Thorneycroft, engined by Parsons, armoured
by Armstrong, armed by Crupp.  If she ever comes into action, it will be
bad for her opponent, for she need not fear to tackle anything less than
a _Dreadnought_."

He also told me that from the same Government, whose nation had just
established an unlooked-for peace, he had also purchased a whole park of
artillery of the very latest patterns, and that for range and accuracy
the guns were held to be supreme.  These would follow before long, and
with them their proper ammunition, with a shipload of the same to follow
shortly after.

When he had told me all the rest of his news, and handed me the accounts,
we went out to the dock to see the debarkation of the war material.
Knowing that it was arriving, I had sent word in the afternoon to the
mountaineers to tell them to come and remove it.  They had answered the
call, and it really seemed to me that the whole of the land must that
night have been in motion.

They came as individuals, grouping themselves as they came within the
defences of the Castle; some had gathered at fixed points on the way.
They went secretly and in silence, stealing through the forests like
ghosts, each party when it grouped taking the place of that which had
gone on one of the routes radiating round Vissarion.  Their coming and
going was more than ghostly.  It was, indeed, the outward manifestation
of an inward spirit--a whole nation dominated by one common purpose.

The men in the steamer were nearly all engineers, mostly British, well
conducted, and to be depended upon.  Rooke had picked them separately,
and in the doing had used well his great experience of both men and
adventurous life.  These men were to form part of the armoured yacht's
crew when she should come into the Mediterranean waters.  They and the
priests and fighting-men in the Castle worked well together, and with a
zeal that was beyond praise.  The heavy cases seemed almost of their own
accord to leave the holds, so fast came the procession of them along the
gangways from deck to dock-wall.  It was a part of my design that the
arms should be placed in centres ready for local distribution.  In such a
country as this, without railways or even roads, the distribution of war
material in any quantity is a great labour, for it has to be done
individually, or at least from centres.

But of this work the great number of mountaineers who were arriving made
little account.  As fast as the ship's company, with the assistance of
the priests and fighting-men, placed the cases on the quay, the engineers
opened them and laid the contents ready for portage.  The mountaineers
seemed to come in a continuous stream; each in turn shouldered his burden
and passed out, the captain of his section giving him as he passed his
instruction where to go and in what route.  The method had been already
prepared in my office ready for such a distribution when the arms should
arrive, and descriptions and quantities had been noted by the captains.
The whole affair was treated by all as a matter of the utmost secrecy.
Hardly a word was spoken beyond the necessary directions, and these were
given in whispers.  All night long the stream of men went and came, and
towards dawn the bulk of the imported material was lessened by half.  On
the following night the remainder was removed, after my own men had
stored in the Castle the rifles and ammunition reserved for its defence
if necessary.  It was advisable to keep a reserve supply in case it
should ever be required.  The following night Rooke went away secretly in
the chartered vessel.  He had to bring back with him the purchased cannon
and heavy ammunition, which had been in the meantime stored on one of the
Greek islands.  The second morning, having had secret word that the
steamer was on the way, I had given the signal for the assembling of the
mountaineers.

A little after dark the vessel, showing no light, stole into the creek.
The barrier gates were once again closed, and when a sufficient number of
men had arrived to handle the guns, we began to unload.  The actual
deportation was easy enough, for the dock had all necessary appliances
quite up to date, including a pair of shears for gun-lifting which could
be raised into position in a very short time.

The guns were well furnished with tackle of all sorts, and before many
hours had passed a little procession of them disappeared into the woods
in ghostly silence.  A number of men surrounded each, and they moved as
well as if properly supplied with horses.

In the meantime, and for a week after the arrival of the guns, the
drilling went on without pause.  The gun-drill was wonderful.  In the
arduous work necessary for it the great strength and stamina of the
mountaineers showed out wonderfully.  They did not seem to know fatigue
any more than they knew fear.

For a week this went on, till a perfect discipline and management was
obtained.  They did not practise the shooting, for this would have made
secrecy impossible.  It was reported all along the Turkish frontier that
the Sultan's troops were being massed, and though this was not on a war
footing, the movement was more or less dangerous.  The reports of our own
spies, although vague as to the purpose and extent of the movement, were
definite as to something being on foot.  And Turkey does not do something
without a purpose that bodes ill to someone.  Certainly the sound of
cannon, which is a far-reaching sound, would have given them warning of
our preparations, and would so have sadly minimized their effectiveness.

When the cannon had all been disposed of--except, of course, those
destined for defence of the Castle or to be stored there--Rooke went away
with the ship and crew.  The ship he was to return to the owners; the men
would be shipped on the war-yacht, of whose crew they would form a part.
The rest of them had been carefully selected by Rooke himself, and were
kept in secrecy at Cattaro, ready for service the moment required.  They
were all good men, and quite capable of whatever work they might be set
to.  So Rooke told me, and he ought to know.  The experience of his young
days as a private made him an expert in such a job.


RUPERT'S JOURNAL--_Continued_.


                                                          _June_ 24, 1907.

Last night I got from my Lady a similar message to the last, and
delivered in a similar way.  This time, however, our meeting was to be on
the leads of the Keep.

I dressed myself very carefully before going on this adventure, lest by
any chance of household concern, any of the servants should see me; for
if this should happen, Aunt Janet would be sure to hear of it, which
would give rise to endless surmises and questionings--a thing I was far
from desiring.

I confess that in thinking the matter over during the time I was making
my hurried preparations I was at a loss to understand how any human body,
even though it be of the dead, could go or be conveyed to such a place
without some sort of assistance, or, at least, collusion, on the part of
some of the inmates.  At the visit to the Flagstaff circumstances were
different.  This spot was actually outside the Castle, and in order to
reach it I myself had to leave the Castle privately, and from the garden
ascend to the ramparts.  But here was no such possibility.  The Keep was
an _imperium in imperio_.  It stood within the Castle, though separated
from it, and it had its own defences against intrusion.  The roof of it
was, so far as I knew, as little approachable as the magazine.

The difficulty did not, however, trouble me beyond a mere passing
thought.  In the joy of the coming meeting and the longing rapture at the
mere thought of it, all difficulties disappeared.  Love makes its own
faith, and I never doubted that my Lady would be waiting for me at the
place designated.  When I had passed through the little arched passages,
and up the doubly-grated stairways contrived in the massiveness of the
walls, I let myself out on the leads.  It was well that as yet the times
were sufficiently peaceful not to necessitate guards or sentries at all
such points.

There, in a dim corner where the moonlight and the passing clouds threw
deep shadows, I saw her, clothed as ever in her shroud.  Why, I know not.
I felt somehow that the situation was even more serious than ever.  But I
was steeled to whatever might come.  My mind had been already made up.
To carry out my resolve to win the woman I loved I was ready to face
death.  But now, after we had for a few brief moments held each other in
our arms, I was willing to accept death--or more than death.  Now, more
than before, was she sweet and dear to me.  Whatever qualms there might
have been at the beginning of our love-making, or during the progress of
it, did not now exist.  We had exchanged vows and confidences, and
acknowledged our loves.  What, then, could there be of distrust, or even
doubt, that the present might not set at naught?  But even had there been
such doubts or qualms, they must have disappeared in the ardour of our
mutual embrace.  I was by now mad for her, and was content to be so mad.
When she had breath to speak after the strictness of our embrace, she
said:

"I have come to warn you to be more than ever careful."  It was, I
confess, a pang to me, who thought only of love, to hear that anything
else should have been the initiative power of her coming, even though it
had been her concern for my own safety.  I could not but notice the
bitter note of chagrin in my voice as I answered:

"It was for love's sake that _I_ came."  She, too, evidently felt the
undercurrent of pain, for she said quickly:

"Ah, dearest, I, too, came for love's sake.  It is because I love you
that I am so anxious about you.  What would the world--ay, or heaven--be
to me without you?"

There was such earnest truth in her tone that the sense and realization
of my own harshness smote me.  In the presence of such love as this even
a lover's selfishness must become abashed.  I could not express myself in
words, so simply raised her slim hand in mine and kissed it.  As it lay
warm in my own I could not but notice, as well as its fineness, its
strength and the firmness of its clasp.  Its warmth and fervour struck
into my heart--and my brain.  Thereupon I poured out to her once more my
love for her, she listening all afire.  When passion had had its say, the
calmer emotions had opportunity of expression.  When I was satisfied
afresh of her affection, I began to value her care for my safety, and so
I went back to the subject.  Her very insistence, based on personal
affection, gave me more solid ground for fear.  In the moment of love
transports I had forgotten, or did not think, of what wonderful power or
knowledge she must have to be able to move in such strange ways as she
did.  Why, at this very moment she was within my own gates.  Locks and
bars, even the very seal of death itself, seemed unable to make for her a
prison-house.  With such freedom of action and movement, going when she
would into secret places, what might she not know that was known to
others?  How could anyone keep secret from such an one even an ill
intent?  Such thoughts, such surmises, had often flashed through my mind
in moments of excitement rather than of reflection, but never long enough
to become fixed into belief.  But yet the consequences, the convictions,
of them were with me, though unconsciously, though the thoughts
themselves were perhaps forgotten or withered before development.

"And you?" I asked her earnestly.  "What about danger to you?"  She
smiled, her little pearl-white teeth gleaming in the moonlight, as she
spoke:

"There is no danger for me.  I am safe.  I am the safest person, perhaps
the only safe person, in all this land."  The full significance of her
words did not seem to come to me all at once.  Some base for
understanding such an assertion seemed to be wanting.  It was not that I
did not trust or believe her, but that I thought she might be mistaken.
I wanted to reassure myself, so in my distress I asked unthinkingly:

"How the safest?  What is your protection?"  For several moments that
spun themselves out endlessly she looked me straight in the face, the
stars in her eyes seeming to glow like fire; then, lowering her head, she
took a fold of her shroud and held it up to me.

"This!"

The meaning was complete and understandable now.  I could not speak at
once for the wave of emotion which choked me.  I dropped on my knees, and
taking her in my arms, held her close to me.  She saw that I was moved,
and tenderly stroked my hair, and with delicate touch pressed down my
head on her bosom, as a mother might have done to comfort a frightened
child.

Presently we got back to the realities of life again.  I murmured:

"Your safety, your life, your happiness are all-in-all to me.  When will
you let them be my care?"  She trembled in my arms, nestling even closer
to me.  Her own arms seemed to quiver with delight as she said:

"Would you indeed like me to be always with you?  To me it would be a
happiness unspeakable; and to you, what would it be?"

I thought that she wished to hear me speak my love to her, and that,
woman-like, she had led me to the utterance, and so I spoke again of the
passion that now raged in me, she listening eagerly as we strained each
other tight in our arms.  At last there came a pause, a long, long pause,
and our hearts beat consciously in unison as we stood together.
Presently she said in a sweet, low, intense whisper, as soft as the
sighing of summer wind:

"It shall be as you wish; but oh, my dear, you will have to first go
through an ordeal which may try you terribly!  Do not ask me anything!
You must not ask, because I may not answer, and it would be pain to me to
deny you anything.  Marriage with such an one as I am has its own ritual,
which may not be foregone.  It may . . . "  I broke passionately into her
speaking:

"There is no ritual that I fear, so long as it be that it is for your
good, and your lasting happiness.  And if the end of it be that I may
call you mine, there is no horror in life or death that I shall not
gladly face.  Dear, I ask you nothing.  I am content to leave myself in
your hands.  You shall advise me when the time comes, and I shall be
satisfied, content to obey.  Content!  It is but a poor word to express
what I long for!  I shall shirk nothing which may come to me from this or
any other world, so long as it is to make you mine!"  Once again her
murmured happiness was music to my ears:

"Oh, how you love me! how you love me, dear, dear!"  She took me in her
arms, and for a few seconds we hung together.  Suddenly she tore herself
apart from me, and stood drawn up to the full height, with a dignity I
cannot describe or express.  Her voice had a new dominance, as with firm
utterance and in staccato manner she said:

"Rupert Sent Leger, before we go a step further I must say something to
you, ask you something, and I charge you, on your most sacred honour and
belief, to answer me truly.  Do you believe me to be one of those unhappy
beings who may not die, but have to live in shameful existence between
earth and the nether world, and whose hellish mission is to destroy, body
and soul, those who love them till they fall to their level?  You are a
gentleman, and a brave one.  I have found you fearless.  Answer me in
sternest truth, no matter what the issue may be!"

She stood there in the glamorous moonlight with a commanding dignity
which seemed more than human.  In that mystic light her white shroud
seemed diaphanous, and she appeared like a spirit of power.  What was I
to say?  How could I admit to such a being that I had actually had at
moments, if not a belief, a passing doubt?  It was a conviction with me
that if I spoke wrongly I should lose her for ever.  I was in a desperate
strait.  In such a case there is but one solid ground which one may rest
on--the Truth.

I really felt I was between the devil and the deep sea.  There was no
avoiding the issue, and so, out of this all-embracing, all-compelling
conviction of truth, I spoke.

For a fleeting moment I felt that my tone was truculent, and almost
hesitated; but as I saw no anger or indignation on my Lady's face, but
rather an eager approval, I was reassured.  A woman, after all, is glad
to see a man strong, for all belief in him must be based on that.

"I shall speak the truth.  Remember that I have no wish to hurt your
feelings, but as you conjure me by my honour, you must forgive me if I
pain.  It is true that I had at first--ay, and later, when I came to
think matters over after you had gone, when reason came to the aid of
impression--a passing belief that you are a Vampire.  How can I fail to
have, even now, though I love you with all my soul, though I have held
you in my arms and kissed you on the mouth, a doubt, when all the
evidences seem to point to one thing?  Remember that I have only seen you
at night, except that bitter moment when, in the broad noonday of the
upper world, I saw you, clad as ever in a shroud, lying seemingly dead in
a tomb in the crypt of St. Sava's Church . . . But let that pass.  Such
belief as I have is all in you.  Be you woman or Vampire, it is all the
same to me.  It is _you_ whom I love!  Should it be that you are--you are
not woman, which I cannot believe, then it will be my glory to break your
fetters, to open your prison, and set you free.  To that I consecrate my
life."  For a few seconds I stood silent, vibrating with the passion
which had been awakened in me.  She had by now lost the measure of her
haughty isolation, and had softened into womanhood again.  It was really
like a realization of the old theme of Pygmalion's statue.  It was with
rather a pleading than a commanding voice that she said:

"And shall you always be true to me?"

"Always--so help me, God!" I answered, and I felt that there could be no
lack of conviction in my voice.

Indeed, there was no cause for such lack.  She also stood for a little
while stone-still, and I was beginning to expand to the rapture which was
in store for me when she should take me again in her arms.

But there was no such moment of softness.  All at once she started as if
she had suddenly wakened from a dream, and on the spur of the moment
said:

"Now go, go!"  I felt the conviction of necessity to obey, and turned at
once.  As I moved towards the door by which I had entered, I asked:

"When shall I see you again?"

"Soon!" came her answer.  "I shall let you know soon--when and where.
Oh, go, go!"  She almost pushed me from her.

When I had passed through the low doorway and locked and barred it behind
me, I felt a pang that I should have had to shut her out like that; but I
feared lest there should arise some embarrassing suspicion if the door
should be found open.  Later came the comforting thought that, as she had
got to the roof though the door had been shut, she would be able to get
away by the same means.  She had evidently knowledge of some secret way
into the Castle.  The alternative was that she must have some
supernatural quality or faculty which gave her strange powers.  I did not
wish to pursue that train of thought, and so, after an effort, shut it
out from my mind.

When I got back to my room I locked the door behind me, and went to sleep
in the dark.  I did not want light just then--could not bear it.

This morning I woke, a little later than usual, with a kind of
apprehension which I could not at once understand.  Presently, however,
when my faculties became fully awake and in working order, I realized
that I feared, half expected, that Aunt Janet would come to me in a worse
state of alarm than ever apropos of some new Second-Sight experience of
more than usual ferocity.

But, strange to say, I had no such visit.  Later on in the morning, when,
after breakfast, we walked together through the garden, I asked her how
she had slept, and if she had dreamt.  She answered me that she had slept
without waking, and if she had had any dreams, they must have been
pleasant ones, for she did not remember them.  "And you know, Rupert,"
she added, "that if there be anything bad or fearsome or warning in
dreams, I always remember them."

Later still, when I was by myself on the cliff beyond the creek, I could
not help commenting on the absence of her power of Second Sight on the
occasion.  Surely, if ever there was a time when she might have had cause
of apprehension, it might well have been when I asked the Lady whom she
did not know to marry me--the Lady of whose identity I knew nothing, even
whose name I did not know--whom I loved with all my heart and soul--my
Lady of the Shroud.

I have lost faith in Second Sight.


RUPERT'S JOURNAL--_Continued_.


                                                           _July_ 1, 1907.

Another week gone.  I have waited patiently, and I am at last rewarded by
another letter.  I was preparing for bed a little while ago, when I heard
the same mysterious sound at the door as on the last two occasions.  I
hurried to the glass door, and there found another close-folded letter.
But I could see no sign of my Lady, or of any other living being.  The
letter, which was without direction, ran as follows:

"If you are still of the same mind, and feel no misgivings, meet me at
the Church of St. Sava beyond the Creek to-morrow night at a quarter
before midnight.  If you come, come in secret, and, of course, alone.  Do
not come at all unless you are prepared for a terrible ordeal.  But if
you love me, and have neither doubts nor fears, come.  Come!"

Needless to say, I did not sleep last night.  I tried to, but without
success.  It was no morbid happiness that kept me awake, no doubting, no
fear.  I was simply overwhelmed with the idea of the coming rapture when
I should call my Lady my very, very own.  In this sea of happy
expectation all lesser things were submerged.  Even sleep, which is an
imperative force with me, failed in its usual effectiveness, and I lay
still, calm, content.

With the coming of the morning, however, restlessness began.  I did not
know what to do, how to restrain myself, where to look for an anodyne.
Happily the latter came in the shape of Rooke, who turned up shortly
after breakfast.  He had a satisfactory tale to tell me of the armoured
yacht, which had lain off Cattaro on the previous night, and to which he
had brought his contingent of crew which had waited for her coming.  He
did not like to take the risk of going into any port with such a vessel,
lest he might be detained or otherwise hampered by forms, and had gone
out upon the open sea before daylight.  There was on board the yacht a
tiny torpedo-boat, for which provision was made both for hoisting on deck
and housing there.  This last would run into the creek at ten o'clock
that evening, at which time it would be dark.  The yacht would then run
to near Otranto, to which she would send a boat to get any message I
might send.  This was to be in a code, which we arranged, and would
convey instructions as to what night and approximate hour the yacht would
come to the creek.

The day was well on before we had made certain arrangements for the
future; and not till then did I feel again the pressure of my personal
restlessness.  Rooke, like a wise commander, took rest whilst he could.
Well he knew that for a couple of days and nights at least there would be
little, if any, sleep for him.

For myself, the habit of self-control stood to me, and I managed to get
through the day somehow without exciting the attention of anyone else.
The arrival of the torpedo-boat and the departure of Rooke made for me a
welcome break in my uneasiness.  An hour ago I said good-night to Aunt
Janet, and shut myself up alone here.  My watch is on the table before
me, so that I may make sure of starting to the moment.  I have allowed
myself half an hour to reach St. Sava.  My skiff is waiting, moored at
the foot of the cliff on the hither side, where the zigzag comes close to
the water.  It is now ten minutes past eleven.

I shall add the odd five minutes to the time for my journey so as to make
safe.  I go unarmed and without a light.

I shall show no distrust of anyone or anything this night.


RUPERT'S JOURNAL--_Continued_.


                                                           _July_ 2, 1907.

When I was outside the church, I looked at my watch in the bright
moonlight, and found I had one minute to wait.  So I stood in the shadow
of the doorway and looked out at the scene before me.  Not a sign of life
was visible around me, either on land or sea.  On the broad plateau on
which the church stands there was no movement of any kind.  The wind,
which had been pleasant in the noontide, had fallen completely, and not a
leaf was stirring.  I could see across the creek and note the hard line
where the battlements of the Castle cut the sky, and where the keep
towered above the line of black rock, which in the shadow of the land
made an ebon frame for the picture.  When I had seen the same view on
former occasions, the line where the rock rose from the sea was a fringe
of white foam.  But then, in the daylight, the sea was sapphire blue; now
it was an expanse of dark blue--so dark as to seem almost black.  It had
not even the relief of waves or ripples--simply a dark, cold, lifeless
expanse, with no gleam of light anywhere, of lighthouse or ship; neither
was there any special sound to be heard that one could
distinguish--nothing but the distant hum of the myriad voices of the dark
mingling in one ceaseless inarticulate sound.  It was well I had not time
to dwell on it, or I might have reached some spiritually-disturbing
melancholy.

Let me say here that ever since I had received my Lady's message
concerning this visit to St. Sava's I had been all on fire--not, perhaps,
at every moment consciously or actually so, but always, as it were,
prepared to break out into flame.  Did I want a simile, I might compare
myself to a well-banked furnace, whose present function it is to contain
heat rather than to create it; whose crust can at any moment be broken by
a force external to itself, and burst into raging, all-compelling heat.
No thought of fear really entered my mind.  Every other emotion there
was, coming and going as occasion excited or lulled, but not fear.  Well
I knew in the depths of my heart the purpose which that secret quest was
to serve.  I knew not only from my Lady's words, but from the teachings
of my own senses and experiences, that some dreadful ordeal must take
place before happiness of any kind could be won.  And that ordeal, though
method or detail was unknown to me, I was prepared to undertake.  This
was one of those occasions when a man must undertake, blindfold, ways
that may lead to torture or death, or unknown terrors beyond.  But, then,
a man--if, indeed, he have the heart of a man--can always undertake; he
can at least make the first step, though it may turn out that through the
weakness of mortality he may be unable to fulfil his own intent, or
justify his belief in his own powers.  Such, I take it, was the
intellectual attitude of the brave souls who of old faced the tortures of
the Inquisition.

But though there was no immediate fear, there was a certain doubt.  For
doubt is one of those mental conditions whose calling we cannot control.
The end of the doubting may not be a reality to us, or be accepted as a
possibility.  These things cannot forego the existence of the doubt.
"For even if a man," says Victor Cousin, "doubt everything else, at least
he cannot doubt that he doubts."  The doubt had at times been on me that
my Lady of the Shroud was a Vampire.  Much that had happened seemed to
point that way, and here, on the very threshold of the Unknown, when,
through the door which I was pushing open, my eyes met only an expanse of
absolute blackness, all doubts which had ever been seemed to surround me
in a legion.  I have heard that, when a man is drowning, there comes a
time when his whole life passes in review during the space of time which
cannot be computed as even a part of a second.  So it was to me in the
moment of my body passing into the church.  In that moment came to my
mind all that had been, which bore on the knowledge of my Lady; and the
general tendency was to prove or convince that she was indeed a Vampire.
Much that had happened, or become known to me, seemed to justify the
resolving of doubt into belief.  Even my own reading of the books in Aunt
Janet's little library, and the dear lady's comments on them, mingled
with her own uncanny beliefs, left little opening for doubt.  My having
to help my Lady over the threshold of my house on her first entry was in
accord with Vampire tradition; so, too, her flying at cock-crow from the
warmth in which she revelled on that strange first night of our meeting;
so, too, her swift departure at midnight on the second.  Into the same
category came the facts of her constant wearing of her Shroud, even her
pledging herself, and me also, on the fragment torn from it, which she
had given to me as a souvenir; her lying still in the glass-covered tomb;
her coming alone to the most secret places in a fortified Castle where
every aperture was secured by unopened locks and bolts; her very
movements, though all of grace, as she flitted noiselessly through the
gloom of night.

All these things, and a thousand others of lesser import, seemed, for the
moment, to have consolidated an initial belief.  But then came the
supreme recollections of how she had lain in my arms; of her kisses on my
lips; of the beating of her heart against my own; of her sweet words of
belief and faith breathed in my ear in intoxicating whispers; of . . . I
paused.  No!  I could not accept belief as to her being other than a
living woman of soul and sense, of flesh and blood, of all the sweet and
passionate instincts of true and perfect womanhood.

And so, in spite of all--in spite of all beliefs, fixed or transitory,
with a mind whirling amid contesting forces and compelling beliefs--I
stepped into the church overwhelmed with that most receptive of
atmospheres--doubt.

In one thing only was I fixed: here at least was no doubt or misgiving
whatever.  I intended to go through what I had undertaken.  Moreover, I
felt that I was strong enough to carry out my intention, whatever might
be of the Unknown--however horrible, however terrible.

When I had entered the church and closed the heavy door behind me, the
sense of darkness and loneliness in all their horror enfolded me round.
The great church seemed a living mystery, and served as an almost
terrible background to thoughts and remembrances of unutterable gloom.
My adventurous life has had its own schooling to endurance and upholding
one's courage in trying times; but it has its contra in fulness of
memory.

I felt my way forward with both hands and feet.  Every second seemed as
if it had brought me at last to a darkness which was actually tangible.
All at once, and with no heed of sequence or order, I was conscious of
all around me, the knowledge or perception of which--or even speculation
on the subject--had never entered my mind.  They furnished the darkness
with which I was encompassed with all the crowded phases of a dream.  I
knew that all around me were memorials of the dead--that in the Crypt
deep-wrought in the rock below my feet lay the dead themselves.  Some of
them, perhaps--one of them I knew--had even passed the grim portals of
time Unknown, and had, by some mysterious power or agency, come back
again to material earth.  There was no resting-place for thought when I
knew that the very air which I breathed might be full of denizens of the
spirit-world.  In that impenetrable blackness was a world of imagining
whose possibilities of horror were endless.

I almost fancied that I could see with mortal eyes down through that
rocky floor to where, in the lonely Crypt, lay, in her tomb of massive
stone and under that bewildering coverlet of glass, the woman whom I
love.  I could see her beautiful face, her long black lashes, her sweet
mouth--which I had kissed--relaxed in the sleep of death.  I could note
the voluminous shroud--a piece of which as a precious souvenir lay even
then so close to my heart--the snowy woollen coverlet wrought over in
gold with sprigs of pine, the soft dent in the cushion on which her head
must for so long have lain.  I could see myself--within my eyes the
memory of that first visit--coming once again with glad step to renew
that dear sight--dear, though it scorched my eyes and harrowed my
heart--and finding the greater sorrow, the greater desolation of the
empty tomb!

There!  I felt that I must think no more of that lest the thought should
unnerve me when I should most want all my courage.  That way madness lay!
The darkness had already sufficient terrors of its own without bringing
to it such grim remembrances and imaginings . . . And I had yet to go
through some ordeal which, even to her who had passed and repassed the
portals of death, was full of fear.

It was a merciful relief to me when, in groping my way forwards through
the darkness, I struck against some portion of the furnishing of the
church.  Fortunately I was all strung up to tension, else I should never
have been able to control instinctively, as I did, the shriek which was
rising to my lips.

I would have given anything to have been able to light even a match.  A
single second of light would, I felt, have made me my own man again.  But
I knew that this would be against the implied condition of my being there
at all, and might have had disastrous consequences to her whom I had come
to save.  It might even frustrate my scheme, and altogether destroy my
opportunity.  At that moment it was borne upon me more strongly than ever
that this was not a mere fight for myself or my own selfish purposes--not
merely an adventure or a struggle for only life and death against unknown
difficulties and dangers.  It was a fight on behalf of her I loved, not
merely for her life, but perhaps even for her soul.

And yet this very thinking--understanding--created a new form of terror.
For in that grim, shrouding darkness came memories of other moments of
terrible stress.

Of wild, mystic rites held in the deep gloom of African forests, when,
amid scenes of revolting horror, Obi and the devils of his kind seemed to
reveal themselves to reckless worshippers, surfeited with horror, whose
lives counted for naught; when even human sacrifice was an episode, and
the reek of old deviltries and recent carnage tainted the air, till even
I, who was, at the risk of my life, a privileged spectator who had come
through dangers without end to behold the scene, rose and fled in horror.

Of scenes of mystery enacted in rock-cut temples beyond the Himalayas,
whose fanatic priests, cold as death and as remorseless, in the reaction
of their phrenzy of passion, foamed at the mouth and then sank into
marble quiet, as with inner eyes they beheld the visions of the hellish
powers which they had invoked.

Of wild, fantastic dances of the Devil-worshippers of Madagascar, where
even the very semblance of humanity disappeared in the fantastic excesses
of their orgies.

Of strange doings of gloom and mystery in the rock-perched monasteries of
Thibet.

Of awful sacrifices, all to mystic ends, in the innermost recesses of
Cathay.

Of weird movements with masses of poisonous snakes by the medicine-men of
the Zuni and Mochi Indians in the far south-west of the Rockies, beyond
the great plains.

Of secret gatherings in vast temples of old Mexico, and by dim altars of
forgotten cities in the heart of great forests in South America.

Of rites of inconceivable horror in the fastnesses of Patagonia.

Of . . . Here I once more pulled myself up.  Such thoughts were no kind
of proper preparation for what I might have to endure.  My work that
night was to be based on love, on hope, on self-sacrifice for the woman
who in all the world was the closest to my heart, whose future I was to
share, whether that sharing might lead me to Hell or Heaven.  The hand
which undertook such a task must have no trembling.

Still, those horrible memories had, I am bound to say, a useful part in
my preparation for the ordeal.  They were of fact which I had seen, of
which I had myself been in part a sharer, and which I had survived.  With
such experiences behind me, could there be aught before me more dreadful?
. . .

Moreover, if the coming ordeal was of supernatural or superhuman order,
could it transcend in living horror the vilest and most desperate acts of
the basest men? . . .

With renewed courage I felt my way before me, till my sense of touch told
me that I was at the screen behind which lay the stair to the Crypt.

There I waited, silent, still.

My own part was done, so far as I knew how to do it.  Beyond this, what
was to come was, so far as I knew, beyond my own control.  I had done
what I could; the rest must come from others.  I had exactly obeyed my
instructions, fulfilled my warranty to the utmost in my knowledge and
power.  There was, therefore, left for me in the present nothing but to
wait.

It is a peculiarity of absolute darkness that it creates its own
reaction.  The eye, wearied of the blackness, begins to imagine forms of
light.  How far this is effected by imagination pure and simple I know
not.  It may be that nerves have their own senses that bring thought to
the depository common to all the human functions, but, whatever may be
the mechanism or the objective, the darkness seems to people itself with
luminous entities.

So was it with me as I stood lonely in the dark, silent church.  Here and
there seemed to flash tiny points of light.

In the same way the silence began to be broken now and again by strange
muffled sounds--the suggestion of sounds rather than actual vibrations.
These were all at first of the minor importance of movement--rustlings,
creakings, faint stirrings, fainter breathings.  Presently, when I had
somewhat recovered from the sort of hypnotic trance to which the darkness
and stillness had during the time of waiting reduced me, I looked around
in wonder.

The phantoms of light and sound seemed to have become real.  There were
most certainly actual little points of light in places--not enough to see
details by, but quite sufficient to relieve the utter gloom.  I
thought--though it may have been a mingling of recollection and
imagination--that I could distinguish the outlines of the church;
certainly the great altar-screen was dimly visible.  Instinctively I
looked up--and thrilled.  There, hung high above me, was, surely enough,
a great Greek Cross, outlined by tiny points of light.

I lost myself in wonder, and stood still, in a purely receptive mood,
unantagonistic to aught, willing for whatever might come, ready for all
things, in rather a negative than a positive mood--a mood which has an
aspect of spiritual meekness.  This is the true spirit of the neophyte,
and, though I did not think of it at the time, the proper attitude for
what is called by the Church in whose temple I stood a "neo-nymph."

As the light grew a little in power, though never increasing enough for
distinctness, I saw dimly before me a table on which rested a great open
book, whereon were laid two rings--one of sliver, the other of gold--and
two crowns wrought of flowers, bound at the joining of their stems with
tissue--one of gold, the other of silver.  I do not know much of the
ritual of the old Greek Church, which is the religion of the Blue
Mountains, but the things which I saw before me could be none other than
enlightening symbols.  Instinctively I knew that I had been brought
hither, though in this grim way, to be married.  The very idea of it
thrilled me to the heart's core.  I thought the best thing I could do
would be to stay quite still, and not show surprise at anything that
might happen; but be sure I was all eyes and ears.

I peered anxiously around me in every direction, but I could see no sign
of her whom I had come to meet.

Incidentally, however, I noticed that in the lighting, such as it was,
there was no flame, no "living" light.  Whatever light there was came
muffled, as though through some green translucent stone.  The whole
effect was terribly weird and disconcerting.

Presently I started, as, seemingly out of the darkness beside me, a man's
hand stretched out and took mine.  Turning, I found close to me a tall
man with shining black eyes and long black hair and beard.  He was clad
in some kind of gorgeous robe of cloth of gold, rich with variety of
adornment.  His head was covered with a high, over-hanging hat draped
closely with a black scarf, the ends of which formed a long, hanging veil
on either side.  These veils, falling over the magnificent robes of cloth
of gold, had an extraordinarily solemn effect.

I yielded myself to the guiding hand, and shortly found myself, so far as
I could see, at one side of the sanctuary.

In the floor close to my feet was a yawning chasm, into which, from so
high over my head that in the uncertain light I could not distinguish its
origin, hung a chain.  At the sight a strange wave of memory swept over
me.  I could not but remember the chain which hung over the glass-covered
tomb in the Crypt, and I had an instinctive feeling that the grim chasm
in the floor of the sanctuary was but the other side of the opening in
the roof of the crypt from which the chain over the sarcophagus depended.

There was a creaking sound--the groaning of a windlass and the clanking
of a chain.  There was heavy breathing close to me somewhere.  I was so
intent on what was going on that I did not see that one by one, seeming
to grow out of the surrounding darkness, several black figures in monkish
garb appeared with the silence of ghosts.  Their faces were shrouded in
black cowls, wherein were holes through which I could see dark gleaming
eyes.  My guide held me tightly by the hand.  This gave me a feeling of
security in the touch which helped to retain within my breast some
semblance of calm.

The strain of the creaking windlass and the clanking chain continued for
so long that the suspense became almost unendurable.  At last there came
into sight an iron ring, from which as a centre depended four lesser
chains spreading wide.  In a few seconds more I could see that these were
fixed to the corners of the great stone tomb with the covering of glass,
which was being dragged upward.  As it arose it filled closely the whole
aperture.  When its bottom had reached the level of the floor it stopped,
and remained rigid.  There was no room for oscillation.  It was at once
surrounded by a number of black figures, who raised the glass covering
and bore it away into the darkness.  Then there stepped forward a very
tall man, black-bearded, and with head-gear like my guide, but made in
triple tiers, he also was gorgeously arrayed in flowing robes of cloth of
gold richly embroidered.  He raised his hand, and forthwith eight other
black-clad figures stepped forward, and bending over the stone coffin,
raised from it the rigid form of my Lady, still clad in her Shroud, and
laid it gently on the floor of the sanctuary.

I felt it a grace that at that instant the dim lights seemed to grow
less, and finally to disappear--all save the tiny points that marked the
outline of the great Cross high overhead.  These only gave light enough
to accentuate the gloom.  The hand that held mine now released it, and
with a sigh I realized that I was alone.  After a few moments more of the
groaning of the winch and clanking of the chain there was a sharp sound
of stone meeting stone; then there was silence.  I listened acutely, but
could not hear near me the slightest sound.  Even the cautious,
restrained breathing around me, of which up to then I had been conscious,
had ceased.  Not knowing, in the helplessness of my ignorance, what I
should do, I remained as I was, still and silent, for a time that seemed
endless.  At last, overcome by some emotion which I could not at the
moment understand, I slowly sank to my knees and bowed my head.  Covering
my face with my hands, I tried to recall the prayers of my youth.  It was
not, I am certain, that fear in any form had come upon me, or that I
hesitated or faltered in my intention.  That much I know now; I knew it
even then.  It was, I believe, that the prolonged impressive gloom and
mystery had at last touched me to the quick.  The bending of the knees
was but symbolical of the bowing of the spirit to a higher Power.  When I
had realized that much, I felt more content than I had done since I had
entered the church, and with the renewed consciousness of courage, took
my hands from my face, and lifted again my bowed head.

Impulsively I sprang to my feet and stood erect--waiting.  All seemed to
have changed since I had dropped on my knees.  The points of light about
time church, which had been eclipsed, had come again, and were growing in
power to a partial revealing of the dim expanse.  Before me was the table
with the open book, on which were laid the gold and silver rings and the
two crowns of flowers.  There were also two tall candles, with tiniest
flames of blue--the only living light to be seen.

Out of the darkness stepped the same tall figure in the gorgeous robes
and the triple hat.  He led by the hand my Lady, still clad in her
Shroud; but over it, descending from the crown of her head, was a veil of
very old and magnificent lace of astonishing fineness.  Even in that dim
light I could note the exquisite beauty of the fabric.  The veil was
fastened with a bunch of tiny sprays of orange-blossom mingled with
cypress and laurel--a strange combination.  In her hand she carried a
great bouquet of the same.  Its sweet intoxicating odour floated up to my
nostrils.  It and the sentiment which its very presence evoked made me
quiver.

Yielding to the guiding of the hand which held hers, she stood at my left
side before the table.  Her guide then took his place behind her.  At
either end of the table, to right and left of us, stood a long-bearded
priest in splendid robes, and wearing the hat with depending veil of
black.  One of them, who seemed to be the more important of the two, and
took the initiative, signed to us to put our right hands on the open
book.  My Lady, of course, understood the ritual, and knew the words
which the priest was speaking, and of her own accord put out her hand.
My guide at the same moment directed my hand to the same end.  It
thrilled me to touch my Lady's hand, even under such mysterious
conditions.

After the priest had signed us each thrice on the forehead with the sign
of the Cross, he gave to each of us a tiny lighted taper brought to him
for the purpose.  The lights were welcome, not so much for the solace of
the added light, great as that was, but because it allowed us to see a
little more of each other's faces.  It was rapture to me to see the face
of my Bride; and from the expression of her face I was assured that she
felt as I did.  It gave me an inexpressible pleasure when, as her eyes
rested on me, there grew a faint blush over the grey pallor of her
cheeks.

The priest then put in solemn voice to each of us in turn, beginning with
me, the questions of consent which are common to all such rituals.  I
answered as well as I could, following the murmured words of my guide.
My Lady answered out proudly in a voice which, though given softly,
seemed to ring.  It was a concern--even a grief--to me that I could not,
in the priest's questioning, catch her name, of which, strangely
enough,--I was ignorant.  But, as I did not know the language, and as the
phrases were not in accord literally with our own ritual, I could not
make out which word was the name.

After some prayers and blessings, rhythmically spoken or sung by an
invisible choir, the priest took the rings from the open book, and, after
signing my forehead thrice with the gold one as he repeated the blessing
in each case, placed it on my right hand; then he gave my Lady the silver
one, with the same ritual thrice repeated.  I suppose it was the blessing
which is the effective point in making two into one.

After this, those who stood behind us exchanged our rings thrice, taking
them from one finger and placing them on the other, so that at the end my
wife wore the gold ring and I the silver one.

Then came a chant, during which the priest swung the censer himself, and
my wife and I held our tapers.  After that he blessed us, the responses
coming from the voices of the unseen singers in the darkness.

After a long ritual of prayer and blessing, sung in triplicate, the
priest took the crowns of flowers, and put one on the head of each,
crowning me first, and with the crown tied with gold.  Then he signed and
blessed us each thrice.  The guides, who stood behind us, exchanged our
crowns thrice, as they had exchanged the rings; so that at the last, as I
was glad to see, my wife wore the crown of gold, and I that of silver.

Then there came, if it is possible to describe such a thing, a hush over
even that stillness, as though some form of added solemnity were to be
gone through.  I was not surprised, therefore, when the priest took in
his hands the great golden chalice.  Kneeling, my wife and I partook
together thrice.

When we had risen from our knees and stood for a little while, the priest
took my left hand in his right, and I, by direction of my guide, gave my
right hand to my wife.  And so in a line, the priest leading, we circled
round the table in rhythmic measure.  Those who supported us moved behind
us, holding the crowns over our heads, and replacing them when we
stopped.

After a hymn, sung through the darkness, the priest took off our crowns.
This was evidently the conclusion of the ritual, for the priest placed us
in each other's arms to embrace each other.  Then he blessed us, who were
now man and wife!

The lights went out at once, some as if extinguished, others slowly
fading down to blackness.

Left in the dark, my wife and I sought each other's arms again, and stood
together for a few moments heart to heart, tightly clasping each other,
and kissed each other fervently.

Instinctively we turned to the door of the church, which was slightly
open, so that we could see the moonlight stealing in through the
aperture.  With even steps, she holding me tightly by the left arm--which
is the wife's arm, we passed through the old church and out into the free
air.

Despite all that the gloom had brought me, it was sweet to be in the open
air and together--this quite apart from our new relations to each other.
The moon rode high, and the full light, coming after the dimness or
darkness in the church, seemed as bright as day.  I could now, for the
first time, see my wife's face properly.  The glamour of the moonlight
may have served to enhance its ethereal beauty, but neither moonlight nor
sunlight could do justice to that beauty in its living human splendour.
As I gloried in her starry eyes I could think of nothing else; but when
for a moment my eyes, roving round for the purpose of protection, caught
sight of her whole figure, there was a pang to my heart.  The brilliant
moonlight showed every detail in terrible effect, and I could see that
she wore only her Shroud.  In the moment of darkness, after the last
benediction, before she returned to my arms, she must have removed her
bridal veil.  This may, of course, have been in accordance with the
established ritual of her church; but, all the same, my heart was sore.
The glamour of calling her my very own was somewhat obscured by the
bridal adornment being shorn.  But it made no difference in her sweetness
to me.  Together we went along the path through the wood, she keeping
equal step with me in wifely way.

When we had come through the trees near enough to see the roof of the
Castle, now gilded with the moonlight, she stopped, and looking at me
with eyes full of love, said:

"Here I must leave you!"

"What?"  I was all aghast, and I felt that my chagrin was expressed in
the tone of horrified surprise in my voice.  She went on quickly:

"Alas!  It is impossible that I should go farther--at present!"

"But what is to prevent you?" I queried.  "You are now my wife.  This is
our wedding-night; and surely your place is with me!"  The wail in her
voice as she answered touched me to the quick:

"Oh, I know, I know!  There is no dearer wish in my heart--there can be
none--than to share my husband's home.  Oh, my dear, my dear, if you only
knew what it would be to me to be with you always!  But indeed I may
not--not yet!  I am not free!  If you but knew how much that which has
happened to-night has cost me--or how much cost to others as well as to
myself may be yet to come--you would understand.  Rupert"--it was the
first time she had ever addressed me by name, and naturally it thrilled
me through and through--"Rupert, my husband, only that I trust you with
all the faith which is in perfect love--mutual love, I dare not have done
what I have done this night.  But, dear, I know that you will bear me
out; that your wife's honour is your honour, even as your honour is mine.
My honour is given to this; and you can help me--the only help I can have
at present--by trusting me.  Be patient, my beloved, be patient!  Oh, be
patient for a little longer!  It shall not be for long.  So soon as ever
my soul is freed I shall come to you, my husband; and we shall never part
again.  Be content for a while!  Believe me that I love you with my very
soul; and to keep away from your dear side is more bitter for me than
even it can be for you!  Think, my dear one, I am not as other women are,
as some day you shall clearly understand.  I am at the present, and shall
be for a little longer, constrained by duties and obligations put upon me
by others, and for others, and to which I am pledged by the most sacred
promises--given not only by myself, but by others--and which I must not
forgo.  These forbid me to do as I wish.  Oh, trust me, my beloved--my
husband!"

She held out her hands appealingly.  The moonlight, falling through the
thinning forest, showed her white cerements.  Then the recollection of
all she must have suffered--the awful loneliness in that grim tomb in the
Crypt, the despairing agony of one who is helpless against the
unknown--swept over me in a wave of pity.  What could I do but save her
from further pain?  And this could only be by showing her my faith and
trust.  If she was to go back to that dreadful charnel-house, she would
at least take with her the remembrance that one who loved her and whom
she loved--to whom she had been lately bound in the mystery of
marriage--trusted her to the full.  I loved her more than myself--more
than my own soul; and I was moved by pity so great that all possible
selfishness was merged in its depths.  I bowed my head before her--my
Lady and my Wife--as I said:

"So be it, my beloved.  I trust you to the full, even as you trust me.
And that has been proven this night, even to my own doubting heart.  I
shall wait; and as I know you wish it, I shall wait as patiently as I
can.  But till you come to me for good and all, let me see you or hear
from you when you can.  The time, dear wife, must go heavily with me as I
think of you suffering and lonely.  So be good to me, and let not too
long a time elapse between my glimpses of hope.  And, sweetheart, when
you _do_ come to me, it shall be for ever!"  There was something in the
intonation of the last sentence--I felt its sincerity myself--some
implied yearning for a promise, that made her beautiful eyes swim.  The
glorious stars in them were blurred as she answered with a fervour which
seemed to me as more than earthly:

"For ever!  I swear it!"

With one long kiss, and a straining in each others arms, which left me
tingling for long after we had lost sight of each other, we parted.  I
stood and watched her as her white figure, gliding through the deepening
gloom, faded as the forest thickened.  It surely was no optical delusion
or a phantom of the mind that her shrouded arm was raised as though in
blessing or farewell before the darkness swallowed her up.


BOOK VI: THE PURSUIT IN THE FOREST


RUPERT'S JOURNAL--_Continued_.


                                                           _July_ 3, 1907.

There is no anodyne but work to pain of the heart; and my pain is all of
the heart.  I sometimes feel that it is rather hard that with so much to
make me happy I cannot know happiness.  How can I be happy when my wife,
whom I fondly love, and who I know loves me, is suffering in horror and
loneliness of a kind which is almost beyond human belief?  However, what
is my loss is my country's gain, for the Land of the Blue Mountains is my
country now, despite the fact that I am still a loyal subject of good
King Edward.  Uncle Roger took care of that when he said I should have
the consent of the Privy Council before I might be naturalized anywhere
else.

When I got home yesterday morning I naturally could not sleep.  The
events of the night and the bitter disappointment that followed my
exciting joy made such a thing impossible.  When I drew the curtain over
the window, the reflection of the sunrise was just beginning to tinge the
high-sailing clouds in front of me.  I laid down and tried to rest, but
without avail.  However, I schooled myself to lie still, and at last, if
I did not sleep, was at least quiescent.

Disturbed by a gentle tap at the door, I sprang up at once and threw on a
dressing gown.  Outside, when I opened the door, was Aunt Janet.  She was
holding a lighted candle in her hand, for though it was getting light in
the open, the passages were still dark.  When she saw me she seemed to
breathe more freely, and asked if she might come in.

Whilst she sat on the edge of my bed, in her old-time way, she said in a
hushed voice:

"Oh, laddie, laddie, I trust yer burden is no too heavy to bear."

"My burden!  What on earth do you mean, Aunt Janet?" I said in reply.  I
did not wish to commit myself by a definite answer, for it was evident
that she had been dreaming or Second Sighting again.  She replied with
the grim seriousness usual to her when she touched on occult matters:

"I saw your hairt bleeding, laddie.  I kent it was yours, though how I
kent it I don't know.  It lay on a stone floor in the dark, save for a
dim blue light such as corpse-lights are.  On it was placed a great book,
and close around were scattered many strange things, amongst them two
crowns o' flowers--the one bound wi' silver, the other wi' gold.  There
was also a golden cup, like a chalice, o'erturned.  The red wine trickled
from it an' mingled wi' yer hairt's bluid; for on the great book was some
vast dim weight wrapped up in black, and on it stepped in turn many men
all swathed in black.  An' as the weight of each came on it the bluid
gushed out afresh.  And oh, yer puir hairt, my laddie, was quick and
leaping, so that at every beat it raised the black-clad weight!  An' yet
that was not all, for hard by stood a tall imperial shape o' a woman, all
arrayed in white, wi' a great veil o' finest lace worn o'er a shrood.
An' she was whiter than the snow, an' fairer than the morn for beauty;
though a dark woman she was, wi' hair like the raven, an' eyes black as
the sea at nicht, an' there was stars in them.  An' at each beat o' yer
puir bleeding hairt she wrung her white hands, an' the manin' o' her
sweet voice rent my hairt in twain.  Oh, laddie, laddie! what does it
mean?"

I managed to murmur: "I'm sure I don't know, Aunt Janet.  I suppose it
was all a dream!"

"A dream it was, my dear.  A dream or a veesion, whilka matters nane, for
a' such are warnin's sent frae God . . . "  Suddenly she said in a
different voice:

"Laddie, hae ye been fause to any lassie?  I'm no blamin' ye.  For ye men
are different frae us women, an' yer regard on recht and wrang differs
from oors.  But oh, laddie, a woman's tears fa' heavy when her hairt is
for sair wi' the yieldin' to fause words.  'Tis a heavy burden for ony
man to carry wi' him as he goes, an' may well cause pain to ithers that
he fain would spare."  She stopped, and in dead silence waited for me to
speak.  I thought it would be best to set her poor loving heart at rest,
and as I could not divulge my special secret, spoke in general terms:

"Aunt Janet, I am a man, and have led a man's life, such as it is.  But I
can tell you, who have always loved me and taught me to be true, that in
all the world there is no woman who must weep for any falsity of mine.
If close there be any who, sleeping or waking, in dreams or visions or in
reality, weeps because of me, it is surely not for my doing, but because
of something outside me.  It may be that her heart is sore because I must
suffer, as all men must in some degree; but she does not weep for or
through any act of mine."

She sighed happily at my assurance, and looked up through her tears, for
she was much moved; and after tenderly kissing my forehead and blessing
me, stole away.  She was more sweet and tender than I have words to say,
and the only regret that I have in all that is gone is that I have not
been able to bring my wife to her, and let her share in the love she has
for me.  But that, too, will come, please God!

In the morning I sent a message to Rooke at Otranto, instructing him by
code to bring the yacht to Vissarion in the coming night.

All day I spent in going about amongst the mountaineers, drilling them
and looking after their arms.  I _could_ not stay still.  My only chance
of peace was to work, my only chance of sleep to tire myself out.
Unhappily, I am very strong, so even when I came home at dark I was quite
fresh.  However, I found a cable message from Rooke that the yacht would
arrive at midnight.

There was no need to summon the mountaineers, as the men in the Castle
would be sufficient to make preparations for the yacht's coming.

                                                                  _Later_.

The yacht has come.  At half-past eleven the lookout signalled that a
steamer without lights was creeping in towards the Creek.  I ran out to
the Flagstaff, and saw her steal in like a ghost.  She is painted a
steely blue-grey, and it is almost impossible to see her at any distance.
She certainly goes wonderfully.  Although there was not enough throb from
the engines to mar the absolute stillness, she came on at a fine speed,
and within a few minutes was close to the boom.  I had only time to run
down to give orders to draw back the boom when she glided in and stopped
dead at the harbour wall.  Rooke steered her himself, and he says he
never was on a boat that so well or so quickly answered her helm.  She is
certainly a beauty, and so far as I can see at night perfect in every
detail.  I promise myself a few pleasant hours over her in the daylight.
The men seem a splendid lot.

But I do not feel sleepy; I despair of sleep to-night.  But work demands
that I be fit for whatever may come, and so I shall try to sleep--to
rest, at any rate.


RUPERT'S JOURNAL.--_Continued_.


                                                           _July_ 4, 1907.

I was up with the first ray of sunrise, so by the time I had my bath and
was dressed there was ample light.  I went down to the dock at once, and
spent the morning looking over the vessel, which fully justifies Rooke's
enthusiasm about her.  She is built on lovely lines, and I can quite
understand that she is enormously fast.  Her armour I can only take on
the specifications, but her armament is really wonderful.  And there are
not only all the very newest devices of aggressive warfare--indeed, she
has the newest up-to-date torpedoes and torpedo-guns--but also the
old-fashioned rocket-tubes, which in certain occasions are so useful.
She has electric guns and the latest Massillon water-guns, and Reinhardt
electro-pneumatic "deliverers" for pyroxiline shells.  She is even
equipped with war-balloons easy of expansion, and with compressible
Kitson aeroplanes.  I don't suppose that there is anything quite like her
in the world.

The crew are worthy of her.  I can't imagine where Rooke picked up such a
splendid lot of men.  They are nearly all man-of-warsmen; of various
nationalities, but mostly British.  All young men--the oldest of them
hasn't got into the forties--and, so far as I can learn, all experts of
one kind or another in some special subject of warfare.  It will go hard
with me, but I shall keep them together.

How I got through the rest of the day I know not.  I tried hard not to
create any domestic trouble by my manner, lest Aunt Janet should, after
her lurid dream or vision of last night, attach some new importance to
it.  I think I succeeded, for she did not, so far as I could tell, take
any special notice of me.  We parted as usual at half-past ten, and I
came here and made this entry in my journal.  I am more restless than
ever to-night, and no wonder.  I would give anything to be able to pay a
visit to St. Sava's, and see my wife again--if it were only sleeping in
her tomb.  But I dare not do even that, lest she should come to see me
here, and I should miss her.  So I have done what I can.  The glass door
to the Terrace is open, so that she can enter at once if she comes.  The
fire is lit, and the room is warm.  There is food ready in case she
should care for it.  I have plenty of light in the room, so that through
the aperture where I have not fully drawn the curtain there may be light
to guide her.

Oh, how the time drags!  The clock has struck midnight.  One, two!  Thank
goodness, it will shortly be dawn, and the activity of the day may begin!
Work may again prove, in a way, to be an anodyne.  In the meantime I must
write on, lest despair overwhelm me.

Once during the night I thought I heard a footstep outside.  I rushed to
the window and looked out, but there was nothing to see, no sound to
hear.  That was a little after one o'clock.  I feared to go outside, lest
that should alarm her; so I came back to my table.  I could not write,
but I sat as if writing for a while.  But I could not stand it, so rose
and walked about the room.  As I walked I felt that my Lady--it gives me
a pang every time I remember that I do not know even her name--was not
quite so far away from me.  It made my heart beat to think that it might
mean that she was coming to me.  Could not I as well as Aunt Janet have a
little Second Sight!  I went towards the window, and, standing behind the
curtain, listened.  Far away I thought I heard a cry, and ran out on the
Terrace; but there was no sound to be heard, and no sign of any living
thing anywhere; so I took it for granted that it was the cry of some
night bird, and came back to my room, and wrote at my journal till I was
calm.  I think my nerves must be getting out of order, when every sound
of the night seems to have a special meaning for me.


RUPERT'S JOURNAL--_Continued_.


                                                            _July_ 7, 1907

When the grey of the morning came, I gave up hope of my wife appearing,
and made up my mind that, so soon as I could get away without exciting
Aunt Janet's attention, I would go to St. Sava's.  I always eat a good
breakfast, and did I forgo it altogether, it would be sure to excite her
curiosity--a thing I do not wish at present.  As there was still time to
wait, I lay down on my bed as I was, and--such is the way of
Fate--shortly fell asleep.

I was awakened by a terrific clattering at my door.  When I opened it I
found a little group of servants, very apologetic at awaking me without
instructions.  The chief of them explained that a young priest had come
from the Vladika with a message so urgent that he insisted on seeing me
immediately at all hazards.  I came out at once, and found him in the
hall of the Castle, standing before the great fire, which was always lit
in the early morning.  He had a letter in his hand, but before giving it
to me he said:

"I am sent by the Vladika, who pressed on me that I was not to lose a
single instant in seeing you; that time is of golden price--nay, beyond
price.  This letter, amongst other things, vouches for me.  A terrible
misfortune has occurred.  The daughter of our leader has disappeared
during last night--the same, he commanded me to remind you, that he spoke
of at the meeting when he would not let the mountaineers fire their guns.
No sign of her can be found, and it is believed that she has been carried
off by the emissaries of the Sultan of Turkey, who once before brought
our nations to the verge of war by demanding her as a wife.  I was also
to say that the Vladika Plamenac would have come himself, but that it was
necessary that he should at once consult with the Archbishop, Stevan
Palealogue, as to what step is best to take in this dire calamity.  He
has sent out a search-party under the Archimandrite of Spazac, Petrof
Vlastimir, who is to come on here with any news he can get, as you have
command of the signalling, and can best spread the news.  He knows that
you, Gospodar, are in your great heart one of our compatriots, and that
you have already proved your friendship by many efforts to strengthen our
hands for war.  And as a great compatriot, he calls on you to aid us in
our need."  He then handed me the letter, and stood by respectfully
whilst I broke the seal and read it.  It was written in great haste, and
signed by the Vladika.

"Come with us now in our nation's peril.  Help us to rescue what we most
adore, and henceforth we shall hold you in our hearts.  You shall learn
how the men of the Blue Mountains can love faith and valour.  Come!"

This was a task indeed--a duty worthy of any man.  It thrilled me to the
core to know that the men of the Blue Mountains had called on me in their
dire need.  It woke all the fighting instinct of my Viking forbears, and
I vowed in my heart that they should be satisfied with my work.  I called
to me the corps of signallers who were in the house, and led them to the
Castle roof, taking with me the young messenger-priest.

"Come with me," I said to him, "and see how I answer the Vladika's
command."

The National flag was run up--the established signal that the nation was
in need.  Instantly on every summit near and far was seen the flutter of
an answering flag.  Quickly followed the signal that commanded the call
to arms.

One by one I gave the signallers orders in quick succession, for the plan
of search unfolded itself to me as I went on.  The arms of the semaphore
whirled in a way that made the young priest stare.  One by one, as they
took their orders, the signallers seemed to catch fire.  Instinctively
they understood the plan, and worked like demigods.  They knew that so
widespread a movement had its best chance in rapidity and in unity of
action.

From the forest which lay in sight of the Castle came a wild cheering,
which seemed to interpret the former stillness of the hills.  It was good
to feel that those who saw the signals--types of many--were ready.  I saw
the look of expectation on the face of the messenger-priest, and rejoiced
at the glow that came as I turned to him to speak.  Of course, he wanted
to know something of what was going on.  I saw the flashing of my own
eyes reflected in his as I spoke:

"Tell the Vladika that within a minute of his message being read the Land
of the Blue Mountains was awake.  The mountaineers are already marching,
and before the sun is high there will be a line of guards within hail of
each other round the whole frontier--from Angusa to Ilsin; from Ilsin to
Bajana; from Bajana to Ispazar; from Ispazar to Volok; from Volok to
Tatra; from Tatra to Domitan; from Domitan to Gravaja; and from Gravaja
back to Angusa.  The line is double.  The old men keep guard on the line,
and the young men advance.  These will close in at the advancing line, so
that nothing can escape them.  They will cover mountain-top and forest
depth, and will close in finally on the Castle here, which they can
behold from afar.  My own yacht is here, and will sweep the coast from
end to end.  It is the fastest boat afloat, and armed against a squadron.
Here will all signals come.  In an hour where we stand will be a signal
bureau, where trained eyes will watch night and day till the lost one has
been found and the outrage has been avenged.  The robbers are even now
within a ring of steel, and cannot escape."

The young priest, all on fire, sprang on the battlements and shouted to
the crowd, which was massing round the Castle in the gardens far below.
The forest was giving up its units till they seemed like the nucleus of
an army.  The men cheered lustily, till the sound swung high up to us
like the roaring of a winter sea.  With bared heads they were crying:

"God and the Blue Mountains!  God and the Blue Mountains!"

I ran down to them as quickly as I could, and began to issue their
instructions.  Within a time to be computed by minutes the whole number,
organized by sections, had started to scour the neighbouring mountains.
At first they had only understood the call to arms for general safety.
But when they learned that the daughter of a chief had been captured,
they simply went mad.  From something which the messenger first said, but
which I could not catch or did not understand, the blow seemed to have
for them some sort of personal significance which wrought them to a
frenzy.

When the bulk of the men had disappeared, I took with me a few of my own
men and several of the mountaineers whom I had asked to remain, and
together we went to the hidden ravine which I knew.  We found the place
empty; but there were unmistakable signs that a party of men had been
encamped there for several days.  Some of our men, who were skilled in
woodcraft and in signs generally, agreed that there must have been some
twenty of them.  As they could not find any trail either coming to or
going from the place, they came to the conclusion that they must have
come separately from different directions and gathered there, and that
they must have departed in something of the same mysterious way.

However, this was, at any rate, some sort of a beginning, and the men
separated, having agreed amongst themselves to make a wide cast round the
place in the search for tracks.  Whoever should find a trail was to
follow with at least one comrade, and when there was any definite news,
it was to be signalled to the Castle.

I myself returned at once, and set the signallers to work to spread
amongst our own people such news as we had.

When presently such discoveries as had been made were signalled with
flags to the Castle, it was found that the marauders had, in their
flight, followed a strangely zigzag course.  It was evident that, in
trying to baffle pursuit, they had tried to avoid places which they
thought might be dangerous to them.  This may have been simply a method
to disconcert pursuit.  If so, it was, in a measure, excellent, for none
of those immediately following could possibly tell in what direction they
were heading.  It was only when we worked the course on the great map in
the signaller's room (which was the old guard room of the Castle) that we
could get an inkling of the general direction of their flight.  This gave
added trouble to the pursuit; for the men who followed, being ignorant of
their general intent, could not ever take chance to head them off, but
had to be ready to follow in any or every direction.  In this manner the
pursuit was altogether a stern chase, and therefore bound to be a long
one.

As at present we could not do anything till the intended route was more
marked, I left the signalling corps to the task of receiving and giving
information to the moving bands, so that, if occasion served, they might
head off the marauders.  I myself took Rooke, as captain of the yacht,
and swept out of the creek.  We ran up north to Dalairi, then down south
to Olesso, and came back to Vissarion.  We saw nothing suspicious except,
far off to the extreme southward, one warship which flew no flag.  Rooke,
however, who seemed to know ships by instinct, said she was a Turk; so on
our return we signalled along the whole shore to watch her.  Rooke held
The Lady--which was the name I had given the armoured yacht--in readiness
to dart out in case anything suspicious was reported.  He was not to
stand on any ceremony, but if necessary to attack.  We did not intend to
lose a point in this desperate struggle which we had undertaken.  We had
placed in different likely spots a couple of our own men to look after
the signalling.

When I got back I found that the route of the fugitives, who had now
joined into one party, had been definitely ascertained.  They had gone
south, but manifestly taking alarm from the advancing line of guards, had
headed up again to the north-east, where the country was broader and the
mountains wilder and less inhabited.

Forthwith, leaving the signalling altogether in the hands of the fighting
priests, I took a small chosen band of the mountaineers of our own
district, and made, with all the speed we could, to cut across the track
of the fugitives a little ahead of them.  The Archimandrite (Abbot) of
Spazac, who had just arrived, came with us.  He is a splendid man--a real
fighter as well as a holy cleric, as good with his handjar as with his
Bible, and a runner to beat the band.  The marauders were going at a
fearful pace, considering that they were all afoot; so we had to go fast
also!  Amongst these mountains there is no other means of progressing.
Our own men were so aflame with ardour that I could not but notice that
they, more than any of the others whom I had seen, had some special cause
for concern.

When I mentioned it to the Archimandrite, who moved by my side, he
answered:

"All natural enough; they are not only fighting for their country, but
for their own!"  I did not quite understand his answer, and so began to
ask him some questions, to the effect that I soon began to understand a
good deal more than he did.

_Letter from Archbishop Stevan Palealogue_, _Head of the Eastern Church
of the Blue Mountains_, _to the Lady Janet MacKelpie_, _Vissarion_.

                                                   _Written July_ 9, 1907.

    HONOURED LADY,

    As you wish for an understanding regarding the late lamentable
    occurrence in which so much danger was incurred to this our Land of
    the Blue Mountains, and one dear to us, I send these words by request
    of the Gospodar Rupert, beloved of our mountaineers.

    When the Voivode Peter Vissarion made his journey to the great nation
    to whom we looked in our hour of need, it was necessary that he
    should go in secret.  The Turk was at our gates, and full of the
    malice of baffled greed.  Already he had tried to arrange a marriage
    with the Voivodin, so that in time to come he, as her husband, might
    have established a claim to the inheritance of the land.  Well he
    knew, as do all men, that the Blue Mountaineers owe allegiance to
    none that they themselves do not appoint to rulership.  This has been
    the history in the past.  But now and again an individual has arisen
    or come to the front adapted personally for such government as this
    land requires.  And so the Lady Teuta, Voivodin of the Blue
    Mountains, was put for her proper guarding in the charge of myself as
    Head of the Eastern Church in the Land of the Blue Mountains, steps
    being taken in such wise that no capture of her could be effected by
    unscrupulous enemies of this our Land.  This task and guardianship
    was gladly held as an honour by all concerned.  For the Voivodin
    Teuta of Vissarion must be taken as representing in her own person
    the glory of the old Serb race, inasmuch as being the only child of
[truncated: 309,663 more chars]
