# Supplementary material for: Probing the Topological Properties of Complex Networks Modeling Short Written Texts
Source: PLoS One. 2015 Feb 26;10(2):e0118394. doi: 10.1371/journal.pone.0118394 (PMC4342245; doi:10.1371/journal.pone.0118394)
Supplement: S1 Dataset — (ZIP) [file pone.0118394.s001.zip › livros/life_on_the_mississipi.txt]

BUT the basin of the Mississippi is the _Body of The Nation_. All the
other parts are but members, important in themselves, yet more important
in their relations to this. Exclusive of the Lake basin and of 300,000
square miles in Texas and New Mexico, which in many aspects form a part
of it, this basin contains about 1,250,000 square miles. In extent it is
the second great valley of the world, being exceeded only by that of the
Amazon. The valley of the frozen Obi approaches it in extent; that of
La Plata comes next in space, and probably in habitable capacity, having
about eight-ninths of its area; then comes that of the Yenisei, with
about seven-ninths; the Lena, Amoor, Hoang-ho, Yang-tse-kiang, and
Nile, five-ninths; the Ganges, less than one-half; the Indus, less
than one-third; the Euphrates, one-fifth; the Rhine, one-fifteenth. It
exceeds in extent the whole of Europe, exclusive of Russia, Norway,
and Sweden. _It would contain austria four times, germany or spain
five times, france six times, the british islands or italy ten times._
Conceptions formed from the river-basins of Western Europe are rudely
shocked when we consider the extent of the valley of the Mississippi;
nor are those formed from the sterile basins of the great rivers of
Siberia, the lofty plateaus of Central Asia, or the mighty sweep of
the swampy Amazon more adequate. Latitude, elevation, and rainfall
all combine to render every part of the Mississippi Valley capable of
supporting a dense population. _As a dwelling-place for civilized man it
is by far the first upon our globe_.

EDITOR'S TABLE, HARPER'S MAGAZINE, FEBRUARY 1863


CHAPTER 1

The River and Its History

THE Mississippi is well worth reading about. It is not a commonplace
river, but on the contrary is in all ways remarkable. Considering the
Missouri its main branch, it is the longest river in the world--four
thousand three hundred miles. It seems safe to say that it is also the
crookedest river in the world, since in one part of its journey it uses
up one thousand three hundred miles to cover the same ground that the
crow would fly over in six hundred and seventy-five. It discharges three
times as much water as the St. Lawrence, twenty-five times as much
as the Rhine, and three hundred and thirty-eight times as much as the
Thames. No other river has so vast a drainage-basin: it draws its water
supply from twenty-eight States and Territories; from Delaware, on the
Atlantic seaboard, and from all the country between that and Idaho on
the Pacific slope--a spread of forty-five degrees of longitude. The
Mississippi receives and carries to the Gulf water from fifty-four
subordinate rivers that are navigable by steamboats, and from some
hundreds that are navigable by flats and keels. The area of its
drainage-basin is as great as the combined areas of England, Wales,
Scotland, Ireland, France, Spain, Portugal, Germany, Austria, Italy,
and Turkey; and almost all this wide region is fertile; the Mississippi
valley, proper, is exceptionally so.

It is a remarkable river in this: that instead of widening toward its
mouth, it grows narrower; grows narrower and deeper. From the junction
of the Ohio to a point half way down to the sea, the width averages a
mile in high water: thence to the sea the width steadily diminishes,
until, at the 'Passes,' above the mouth, it is but little over half
a mile. At the junction of the Ohio the Mississippi's depth is
eighty-seven feet; the depth increases gradually, reaching one hundred
and twenty-nine just above the mouth.

The difference in rise and fall is also remarkable--not in the upper,
but in the lower river. The rise is tolerably uniform down to Natchez
(three hundred and sixty miles above the mouth)--about fifty feet.
But at Bayou La Fourche the river rises only twenty-four feet; at New
Orleans only fifteen, and just above the mouth only two and one half.

An article in the New Orleans 'Times-Democrat,' based upon reports of
able engineers, states that the river annually empties four hundred and
six million tons of mud into the Gulf of Mexico--which brings to mind
Captain Marryat's rude name for the Mississippi--'the Great Sewer.' This
mud, solidified, would make a mass a mile square and two hundred and
forty-one feet high.

The mud deposit gradually extends the land--but only gradually; it has
extended it not quite a third of a mile in the two hundred years which
have elapsed since the river took its place in history. The belief of
the scientific people is, that the mouth used to be at Baton Rouge,
where the hills cease, and that the two hundred miles of land between
there and the Gulf was built by the river. This gives us the age of that
piece of country, without any trouble at all--one hundred and twenty
thousand years. Yet it is much the youthfullest batch of country that
lies around there anywhere.

The Mississippi is remarkable in still another way--its disposition to
make prodigious jumps by cutting through narrow necks of land, and thus
straightening and shortening itself. More than once it has shortened
itself thirty miles at a single jump! These cut-offs have had curious
effects: they have thrown several river towns out into the rural
districts, and built up sand bars and forests in front of them. The town
of Delta used to be three miles below Vicksburg: a recent cutoff has
radically changed the position, and Delta is now _two miles above_
Vicksburg.

Both of these river towns have been retired to the country by that
cut-off. A cut-off plays havoc with boundary lines and jurisdictions:
for instance, a man is living in the State of Mississippi to-day, a
cut-off occurs to-night, and to-morrow the man finds himself and his
land over on the other side of the river, within the boundaries and
subject to the laws of the State of Louisiana! Such a thing, happening
in the upper river in the old times, could have transferred a slave from
Missouri to Illinois and made a free man of him.

The Mississippi does not alter its locality by cut-offs alone: it
is always changing its habitat _bodily_--is always moving bodily
_sidewise_. At Hard Times, La., the river is two miles west of the
region it used to occupy. As a result, the original _site _of that
settlement is not now in Louisiana at all, but on the other side of
the river, in the State of Mississippi. _Nearly the whole of that one
thousand three hundred miles of old mississippi river which la salle
floated down in his canoes, two hundred years ago, is good solid dry
ground now_. The river lies to the right of it, in places, and to the
left of it in other places.

Although the Mississippi's mud builds land but slowly, down at the
mouth, where the Gulfs billows interfere with its work, it builds fast
enough in better protected regions higher up: for instance, Prophet's
Island contained one thousand five hundred acres of land thirty years
ago; since then the river has added seven hundred acres to it.

But enough of these examples of the mighty stream's eccentricities for
the present--I will give a few more of them further along in the book.

Let us drop the Mississippi's physical history, and say a word about its
historical history--so to speak. We can glance briefly at its slumbrous
first epoch in a couple of short chapters; at its second and wider-awake
epoch in a couple more; at its flushest and widest-awake epoch in a good
many succeeding chapters; and then talk about its comparatively tranquil
present epoch in what shall be left of the book.

The world and the books are so accustomed to use, and over-use, the word
'new' in connection with our country, that we early get and permanently
retain the impression that there is nothing old about it. We do of
course know that there are several comparatively old dates in American
history, but the mere figures convey to our minds no just idea, no
distinct realization, of the stretch of time which they represent.
To say that De Soto, the first white man who ever saw the Mississippi
River, saw it in 1542, is a remark which states a fact without
interpreting it: it is something like giving the dimensions of a sunset
by astronomical measurements, and cataloguing the colors by their
scientific names;--as a result, you get the bald fact of the sunset, but
you don't see the sunset. It would have been better to paint a picture
of it.

The date 1542, standing by itself, means little or nothing to us; but
when one groups a few neighboring historical dates and facts around it,
he adds perspective and color, and then realizes that this is one of the
American dates which is quite respectable for age.

For instance, when the Mississippi was first seen by a white man, less
than a quarter of a century had elapsed since Francis I.'s defeat at
Pavia; the death of Raphael; the death of Bayard, _Sans Peur Et Sans
Reproche_; the driving out of the Knights-Hospitallers from Rhodes by
the Turks; and the placarding of the Ninety-Five Propositions,--the act
which began the Reformation. When De Soto took his glimpse of the river,
Ignatius Loyola was an obscure name; the order of the Jesuits was not
yet a year old; Michael Angelo's paint was not yet dry on the Last
Judgment in the Sistine Chapel; Mary Queen of Scots was not yet born,
but would be before the year closed. Catherine de Medici was a child;
Elizabeth of England was not yet in her teens; Calvin, Benvenuto
Cellini, and the Emperor Charles V. were at the top of their fame, and
each was manufacturing history after his own peculiar fashion; Margaret
of Navarre was writing the 'Heptameron' and some religious books,--the
first survives, the others are forgotten, wit and indelicacy being
sometimes better literature preservers than holiness; lax court morals
and the absurd chivalry business were in full feather, and the joust and
the tournament were the frequent pastime of titled fine gentlemen who
could fight better than they could spell, while religion was the passion
of their ladies, and classifying their offspring into children of full
rank and children by brevet their pastime.

In fact, all around, religion was in a peculiarly blooming condition:
the Council of Trent was being called; the Spanish Inquisition was
roasting, and racking, and burning, with a free hand; elsewhere on the
continent the nations were being persuaded to holy living by the sword
and fire; in England, Henry VIII. had suppressed the monasteries,
burnt Fisher and another bishop or two, and was getting his English
reformation and his harem effectively started. When De Soto stood on the
banks of the Mississippi, it was still two years before Luther's death;
eleven years before the burning of Servetus; thirty years before the St.
Bartholomew slaughter; Rabelais was not yet published; 'Don Quixote' was
not yet written; Shakespeare was not yet born; a hundred long years must
still elapse before Englishmen would hear the name of Oliver Cromwell.

Unquestionably the discovery of the Mississippi is a datable fact which
considerably mellows and modifies the shiny newness of our country, and
gives her a most respectable outside-aspect of rustiness and antiquity.

De Soto merely glimpsed the river, then died and was buried in it by his
priests and soldiers. One would expect the priests and the soldiers
to multiply the river's dimensions by ten--the Spanish custom of the
day--and thus move other adventurers to go at once and explore it. On
the contrary, their narratives when they reached home, did not excite
that amount of curiosity. The Mississippi was left unvisited by whites
during a term of years which seems incredible in our energetic days. One
may 'sense' the interval to his mind, after a fashion, by dividing it
up in this way: After De Soto glimpsed the river, a fraction short of
a quarter of a century elapsed, and then Shakespeare was born; lived a
trifle more than half a century, then died; and when he had been in his
grave considerably more than half a century, the _second _white man saw
the Mississippi. In our day we don't allow a hundred and thirty years to
elapse between glimpses of a marvel. If somebody should discover a creek
in the county next to the one that the North Pole is in, Europe and
America would start fifteen costly expeditions thither: one to explore
the creek, and the other fourteen to hunt for each other.

For more than a hundred and fifty years there had been white settlements
on our Atlantic coasts. These people were in intimate communication
with the Indians: in the south the Spaniards were robbing, slaughtering,
enslaving and converting them; higher up, the English were trading beads
and blankets to them for a consideration, and throwing in civilization
and whiskey, 'for lagniappe;' and in Canada the French were schooling
them in a rudimentary way, missionarying among them, and drawing whole
populations of them at a time to Quebec, and later to Montreal, to buy
furs of them. Necessarily, then, these various clusters of whites must
have heard of the great river of the far west; and indeed, they did
hear of it vaguely,--so vaguely and indefinitely, that its course,
proportions, and locality were hardly even guessable. The mere
mysteriousness of the matter ought to have fired curiosity and compelled
exploration; but this did not occur. Apparently nobody happened to want
such a river, nobody needed it, nobody was curious about it; so, for
a century and a half the Mississippi remained out of the market and
undisturbed. When De Soto found it, he was not hunting for a river, and
had no present occasion for one; consequently he did not value it or
even take any particular notice of it.

But at last La Salle the Frenchman conceived the idea of seeking out
that river and exploring it. It always happens that when a man seizes
upon a neglected and important idea, people inflamed with the same
notion crop up all around. It happened so in this instance.

Naturally the question suggests itself, Why did these people want the
river now when nobody had wanted it in the five preceding generations?
Apparently it was because at this late day they thought they had
discovered a way to make it useful; for it had come to be believed
that the Mississippi emptied into the Gulf of California, and therefore
afforded a short cut from Canada to China. Previously the supposition
had been that it emptied into the Atlantic, or Sea of Virginia.


CHAPTER 2

The River and Its Explorers

LA SALLE himself sued for certain high privileges, and they were
graciously accorded him by Louis XIV of inflated memory. Chief among
them was the privilege to explore, far and wide, and build forts, and
stake out continents, and hand the same over to the king, and pay the
expenses himself; receiving, in return, some little advantages of one
sort or another; among them the monopoly of buffalo hides. He spent
several years and about all of his money, in making perilous and painful
trips between Montreal and a fort which he had built on the Illinois,
before he at last succeeded in getting his expedition in such a shape
that he could strike for the Mississippi.

And meantime other parties had had better fortune. In 1673 Joliet the
merchant, and Marquette the priest, crossed the country and reached the
banks of the Mississippi. They went by way of the Great Lakes; and from
Green Bay, in canoes, by way of Fox River and the Wisconsin. Marquette
had solemnly contracted, on the feast of the Immaculate Conception, that
if the Virgin would permit him to discover the great river, he would
name it Conception, in her honor. He kept his word. In that day, all
explorers traveled with an outfit of priests. De Soto had twenty-four
with him. La Salle had several, also. The expeditions were often out of
meat, and scant of clothes, but they always had the furniture and other
requisites for the mass; they were always prepared, as one of the quaint
chroniclers of the time phrased it, to 'explain hell to the savages.'

On the 17th of June, 1673, the canoes of Joliet and Marquette and
their five subordinates reached the junction of the Wisconsin with the
Mississippi. Mr. Parkman says: 'Before them a wide and rapid current
coursed athwart their way, by the foot of lofty heights wrapped thick
in forests.' He continues: 'Turning southward, they paddled down the
stream, through a solitude unrelieved by the faintest trace of man.'

A big cat-fish collided with Marquette's canoe, and startled him; and
reasonably enough, for he had been warned by the Indians that he was
on a foolhardy journey, and even a fatal one, for the river contained
a demon 'whose roar could be heard at a great distance, and who would
engulf them in the abyss where he dwelt.' I have seen a Mississippi
cat-fish that was more than six feet long, and weighed two hundred and
fifty pounds; and if Marquette's fish was the fellow to that one, he had
a fair right to think the river's roaring demon was come.

'At length the buffalo began to appear, grazing in herds on the great
prairies which then bordered the river; and Marquette describes the
fierce and stupid look of the old bulls as they stared at the intruders
through the tangled mane which nearly blinded them.'

The voyagers moved cautiously: 'Landed at night and made a fire to cook
their evening meal; then extinguished it, embarked again, paddled some
way farther, and anchored in the stream, keeping a man on the watch till
morning.'

They did this day after day and night after night; and at the end of two
weeks they had not seen a human being. The river was an awful solitude,
then. And it is now, over most of its stretch.

But at the close of the fortnight they one day came upon the footprints
of men in the mud of the western bank--a Robinson Crusoe experience
which carries an electric shiver with it yet, when one stumbles on it in
print. They had been warned that the river Indians were as ferocious and
pitiless as the river demon, and destroyed all comers without waiting
for provocation; but no matter, Joliet and Marquette struck into the
country to hunt up the proprietors of the tracks. They found them, by
and by, and were hospitably received and well treated--if to be received
by an Indian chief who has taken off his last rag in order to appear
at his level best is to be received hospitably; and if to be treated
abundantly to fish, porridge, and other game, including dog, and have
these things forked into one's mouth by the ungloved fingers of Indians
is to be well treated. In the morning the chief and six hundred of his
tribesmen escorted the Frenchmen to the river and bade them a friendly
farewell.

On the rocks above the present city of Alton they found some rude and
fantastic Indian paintings, which they describe. A short distance below
'a torrent of yellow mud rushed furiously athwart the calm blue current
of the Mississippi, boiling and surging and sweeping in its course logs,
branches, and uprooted trees.' This was the mouth of the Missouri, 'that
savage river,' which 'descending from its mad career through a vast
unknown of barbarism, poured its turbid floods into the bosom of its
gentle sister.'

By and by they passed the mouth of the Ohio; they passed cane-brakes;
they fought mosquitoes; they floated along, day after day, through the
deep silence and loneliness of the river, drowsing in the scant shade
of makeshift awnings, and broiling with the heat; they encountered and
exchanged civilities with another party of Indians; and at last
they reached the mouth of the Arkansas (about a month out from their
starting-point), where a tribe of war-whooping savages swarmed out to
meet and murder them; but they appealed to the Virgin for help; so in
place of a fight there was a feast, and plenty of pleasant palaver and
fol-de-rol.

They had proved to their satisfaction, that the Mississippi did not
empty into the Gulf of California, or into the Atlantic. They believed
it emptied into the Gulf of Mexico. They turned back, now, and carried
their great news to Canada.

But belief is not proof. It was reserved for La Salle to furnish the
proof. He was provokingly delayed, by one misfortune after another, but
at last got his expedition under way at the end of the year 1681. In the
dead of winter he and Henri de Tonty, son of Lorenzo Tonty, who invented
the tontine, his lieutenant, started down the Illinois, with a
following of eighteen Indians brought from New England, and twenty-three
Frenchmen. They moved in procession down the surface of the frozen
river, on foot, and dragging their canoes after them on sledges.

At Peoria Lake they struck open water, and paddled thence to the
Mississippi and turned their prows southward. They plowed through the
fields of floating ice, past the mouth of the Missouri; past the mouth
of the Ohio, by-and-by; 'and, gliding by the wastes of bordering swamp,
landed on the 24th of February near the Third Chickasaw Bluffs,' where
they halted and built Fort Prudhomme.

'Again,' says Mr. Parkman, 'they embarked; and with every stage of their
adventurous progress, the mystery of this vast new world was more and
more unveiled. More and more they entered the realms of spring. The
hazy sunlight, the warm and drowsy air, the tender foliage, the opening
flowers, betokened the reviving life of nature.'

Day by day they floated down the great bends, in the shadow of the dense
forests, and in time arrived at the mouth of the Arkansas. First, they
were greeted by the natives of this locality as Marquette had before
been greeted by them--with the booming of the war drum and the flourish
of arms. The Virgin composed the difficulty in Marquette's case; the
pipe of peace did the same office for La Salle. The white man and the
red man struck hands and entertained each other during three days. Then,
to the admiration of the savages, La Salle set up a cross with the
arms of France on it, and took possession of the whole country for the
king--the cool fashion of the time--while the priest piously consecrated
the robbery with a hymn. The priest explained the mysteries of the faith
'by signs,' for the saving of the savages; thus compensating them with
possible possessions in Heaven for the certain ones on earth which they
had just been robbed of. And also, by signs, La Salle drew from these
simple children of the forest acknowledgments of fealty to Louis the
Putrid, over the water. Nobody smiled at these colossal ironies.

These performances took place on the site of the future town of
Napoleon, Arkansas, and there the first confiscation-cross was raised
on the banks of the great river. Marquette's and Joliet's voyage
of discovery ended at the same spot--the site of the future town of
Napoleon. When De Soto took his fleeting glimpse of the river, away back
in the dim early days, he took it from that same spot--the site of the
future town of Napoleon, Arkansas. Therefore, three out of the four
memorable events connected with the discovery and exploration of the
mighty river, occurred, by accident, in one and the same place. It is a
most curious distinction, when one comes to look at it and think about
it. France stole that vast country on that spot, the future Napoleon;
and by and by Napoleon himself was to give the country back again!--make
restitution, not to the owners, but to their white American heirs.

The voyagers journeyed on, touching here and there; 'passed the sites,
since become historic, of Vicksburg and Grand Gulf,' and visited an
imposing Indian monarch in the Teche country, whose capital city was a
substantial one of sun-baked bricks mixed with straw--better houses than
many that exist there now. The chiefs house contained an audience room
forty feet square; and there he received Tonty in State, surrounded by
sixty old men clothed in white cloaks. There was a temple in the town,
with a mud wall about it ornamented with skulls of enemies sacrificed to
the sun.

The voyagers visited the Natchez Indians, near the site of the
present city of that name, where they found a 'religious and political
despotism, a privileged class descended from the sun, a temple and a
sacred fire.' It must have been like getting home again; it was home
with an advantage, in fact, for it lacked Louis XIV.

A few more days swept swiftly by, and La Salle stood in the shadow of
his confiscating cross, at the meeting of the waters from Delaware, and
from Itaska, and from the mountain ranges close upon the Pacific,
with the waters of the Gulf of Mexico, his task finished, his prodigy
achieved. Mr. Parkman, in closing his fascinating narrative, thus sums
up:

'On that day, the realm of France received on parchment a stupendous
accession. The fertile plains of Texas; the vast basin of the
Mississippi, from its frozen northern springs to the sultry borders of
the Gulf; from the woody ridges of the Alleghanies to the bare peaks
of the Rocky Mountains--a region of savannas and forests, sun-cracked
deserts and grassy prairies, watered by a thousand rivers, ranged by
a thousand warlike tribes, passed beneath the scepter of the Sultan of
Versailles; and all by virtue of a feeble human voice, inaudible at half
a mile.'


CHAPTER 3

Frescoes from the Past

APPARENTLY the river was ready for business, now. But no, the
distribution of a population along its banks was as calm and deliberate
and time-devouring a process as the discovery and exploration had been.

Seventy years elapsed, after the exploration, before the river's borders
had a white population worth considering; and nearly fifty more before
the river had a commerce. Between La Salle's opening of the river and
the time when it may be said to have become the vehicle of anything like
a regular and active commerce, seven sovereigns had occupied the throne
of England, America had become an independent nation, Louis XIV. and
Louis XV. had rotted and died, the French monarchy had gone down in
the red tempest of the revolution, and Napoleon was a name that was
beginning to be talked about. Truly, there were snails in those days.

The river's earliest commerce was in great barges--keelboats,
broadhorns. They floated and sailed from the upper rivers to New
Orleans, changed cargoes there, and were tediously warped and poled back
by hand. A voyage down and back sometimes occupied nine months. In time
this commerce increased until it gave employment to hordes of rough and
hardy men; rude, uneducated, brave, suffering terrific hardships with
sailor-like stoicism; heavy drinkers, coarse frolickers in moral sties
like the Natchez-under-the-hill of that day, heavy fighters, reckless
fellows, every one, elephantinely jolly, foul-witted, profane; prodigal
of their money, bankrupt at the end of the trip, fond of barbaric
finery, prodigious braggarts; yet, in the main, honest, trustworthy,
faithful to promises and duty, and often picturesquely magnanimous.

By and by the steamboat intruded. Then for fifteen or twenty years,
these men continued to run their keelboats down-stream, and the steamers
did all of the upstream business, the keelboatmen selling their boats in
New Orleans, and returning home as deck passengers in the steamers.

But after a while the steamboats so increased in number and in speed
that they were able to absorb the entire commerce; and then keelboating
died a permanent death. The keelboatman became a deck hand, or a mate,
or a pilot on the steamer; and when steamer-berths were not open to him,
he took a berth on a Pittsburgh coal-flat, or on a pine-raft constructed
in the forests up toward the sources of the Mississippi.

In the heyday of the steamboating prosperity, the river from end to end
was flaked with coal-fleets and timber rafts, all managed by hand,
and employing hosts of the rough characters whom I have been trying to
describe. I remember the annual processions of mighty rafts that used
to glide by Hannibal when I was a boy,--an acre or so of white,
sweet-smelling boards in each raft, a crew of two dozen men or more,
three or four wigwams scattered about the raft's vast level space for
storm-quarters,--and I remember the rude ways and the tremendous talk
of their big crews, the ex-keelboatmen and their admiringly patterning
successors; for we used to swim out a quarter or third of a mile and get
on these rafts and have a ride.

By way of illustrating keelboat talk and manners, and that now-departed
and hardly-remembered raft-life, I will throw in, in this place, a
chapter from a book which I have been working at, by fits and starts,
during the past five or six years, and may possibly finish in the course
of five or six more. The book is a story which details some passages in
the life of an ignorant village boy, Huck Finn, son of the town drunkard
of my time out west, there. He has run away from his persecuting
father, and from a persecuting good widow who wishes to make a nice,
truth-telling, respectable boy of him; and with him a slave of the
widow's has also escaped. They have found a fragment of a lumber raft
(it is high water and dead summer time), and are floating down the river
by night, and hiding in the willows by day,--bound for Cairo,--whence
the negro will seek freedom in the heart of the free States. But in a
fog, they pass Cairo without knowing it. By and by they begin to suspect
the truth, and Huck Finn is persuaded to end the dismal suspense by
swimming down to a huge raft which they have seen in the distance ahead
of them, creeping aboard under cover of the darkness, and gathering the
needed information by eavesdropping:--

But you know a young person can't wait very well when he is impatient to
find a thing out. We talked it over, and by and by Jim said it was such
a black night, now, that it wouldn't be no risk to swim down to the big
raft and crawl aboard and listen--they would talk about Cairo, because
they would be calculating to go ashore there for a spree, maybe, or
anyway they would send boats ashore to buy whiskey or fresh meat or
something. Jim had a wonderful level head, for a nigger: he could most
always start a good plan when you wanted one.

I stood up and shook my rags off and jumped into the river, and struck
out for the raft's light. By and by, when I got down nearly to her,
I eased up and went slow and cautious. But everything was all
right--nobody at the sweeps. So I swum down along the raft till I was
most abreast the camp fire in the middle, then I crawled aboard and
inched along and got in amongst some bundles of shingles on the weather
side of the fire. There was thirteen men there--they was the watch on
deck of course. And a mighty rough-looking lot, too. They had a jug, and
tin cups, and they kept the jug moving. One man was singing--roaring,
you may say; and it wasn't a nice song--for a parlor anyway. He roared
through his nose, and strung out the last word of every line very long.
When he was done they all fetched a kind of Injun war-whoop, and then
another was sung. It begun:--

'There was a woman in our towdn, In our towdn did dwed'l (dwell,) She
loved her husband dear-i-lee, But another man twysteas wed'l.

Singing too, riloo, riloo, riloo, Ri-too, riloo, rilay--She loved her
husband dear-i-lee, But another man twyste as wed'l.

And so on--fourteen verses. It was kind of poor, and when he was going
to start on the next verse one of them said it was the tune the old cow
died on; and another one said, 'Oh, give us a rest.' And another one
told him to take a walk. They made fun of him till he got mad and jumped
up and begun to cuss the crowd, and said he could lame any thief in the
lot.

They was all about to make a break for him, but the biggest man there
jumped up and says--

'Set whar you are, gentlemen. Leave him to me; he's my meat.'

Then he jumped up in the air three times and cracked his heels together
every time. He flung off a buckskin coat that was all hung with fringes,
and says, 'You lay thar tell the chawin-up's done;' and flung his hat
down, which was all over ribbons, and says, 'You lay thar tell his
sufferin's is over.'

Then he jumped up in the air and cracked his heels together again and
shouted out--

'Whoo-oop! I'm the old original iron-jawed, brass-mounted,
copper-bellied corpse-maker from the wilds of Arkansaw!--Look at me!
I'm the man they call Sudden Death and General Desolation! Sired by a
hurricane, dam'd by an earthquake, half-brother to the cholera, nearly
related to the small-pox on the mother's side! Look at me! I take
nineteen alligators and a bar'l of whiskey for breakfast when I'm in
robust health, and a bushel of rattlesnakes and a dead body when I'm
ailing! I split the everlasting rocks with my glance, and I squench the
thunder when I speak! Whoo-oop! Stand back and give me room according
to my strength! Blood's my natural drink, and the wails of the dying is
music to my ear! Cast your eye on me, gentlemen!--and lay low and hold
your breath, for I'm bout to turn myself loose!'

All the time he was getting this off, he was shaking his head and
looking fierce, and kind of swelling around in a little circle, tucking
up his wrist-bands, and now and then straightening up and beating his
breast with his fist, saying, 'Look at me, gentlemen!' When he got
through, he jumped up and cracked his heels together three times, and
let off a roaring 'Whoo-oop! I'm the bloodiest son of a wildcat that
lives!'

Then the man that had started the row tilted his old slouch hat down
over his right eye; then he bent stooping forward, with his back sagged
and his south end sticking out far, and his fists a-shoving out and
drawing in in front of him, and so went around in a little circle
about three times, swelling himself up and breathing hard. Then he
straightened, and jumped up and cracked his heels together three times,
before he lit again (that made them cheer), and he begun to shout like
this--

'Whoo-oop! bow your neck and spread, for the kingdom of sorrow's
a-coming! Hold me down to the earth, for I feel my powers a-working!
whoo-oop! I'm a child of sin, don't let me get a start! Smoked
glass, here, for all! Don't attempt to look at me with the naked
eye, gentlemen! When I'm playful I use the meridians of longitude and
parallels of latitude for a seine, and drag the Atlantic Ocean for
whales! I scratch my head with the lightning, and purr myself to sleep
with the thunder! When I'm cold, I bile the Gulf of Mexico and bathe
in it; when I'm hot I fan myself with an equinoctial storm; when I'm
thirsty I reach up and suck a cloud dry like a sponge; when I range the
earth hungry, famine follows in my tracks! Whoo-oop! Bow your neck and
spread! I put my hand on the sun's face and make it night in the earth;
I bite a piece out of the moon and hurry the seasons; I shake myself
and crumble the mountains! Contemplate me through leather--don't use the
naked eye! I'm the man with a petrified heart and biler-iron bowels! The
massacre of isolated communities is the pastime of my idle moments,
the destruction of nationalities the serious business of my life! The
boundless vastness of the great American desert is my enclosed property,
and I bury my dead on my own premises!' He jumped up and cracked his
heels together three times before he lit (they cheered him again), and
as he come down he shouted out: 'Whoo-oop! bow your neck and spread, for
the pet child of calamity's a-coming!'

Then the other one went to swelling around and blowing again--the first
one--the one they called Bob; next, the Child of Calamity chipped in
again, bigger than ever; then they both got at it at the same time,
swelling round and round each other and punching their fists most into
each other's faces, and whooping and jawing like Injuns; then Bob called
the Child names, and the Child called him names back again: next, Bob
called him a heap rougher names and the Child come back at him with the
very worst kind of language; next, Bob knocked the Child's hat off, and
the Child picked it up and kicked Bob's ribbony hat about six foot; Bob
went and got it and said never mind, this warn't going to be the last
of this thing, because he was a man that never forgot and never forgive,
and so the Child better look out, for there was a time a-coming, just
as sure as he was a living man, that he would have to answer to him with
the best blood in his body. The Child said no man was willinger than
he was for that time to come, and he would give Bob fair warning, now,
never to cross his path again, for he could never rest till he had waded
in his blood, for such was his nature, though he was sparing him now on
account of his family, if he had one.

Both of them was edging away in different directions, growling and
shaking their heads and going on about what they was going to do; but a
little black-whiskered chap skipped up and says--

'Come back here, you couple of chicken-livered cowards, and I'll thrash
the two of ye!'

And he done it, too. He snatched them, he jerked them this way and that,
he booted them around, he knocked them sprawling faster than they could
get up. Why, it warn't two minutes till they begged like dogs--and
how the other lot did yell and laugh and clap their hands all the way
through, and shout 'Sail in, Corpse-Maker!' 'Hi! at him again, Child of
Calamity!' 'Bully for you, little Davy!' Well, it was a perfect pow-wow
for a while. Bob and the Child had red noses and black eyes when they
got through. Little Davy made them own up that they were sneaks and
cowards and not fit to eat with a dog or drink with a nigger; then Bob
and the Child shook hands with each other, very solemn, and said they
had always respected each other and was willing to let bygones be
bygones. So then they washed their faces in the river; and just then
there was a loud order to stand by for a crossing, and some of them went
forward to man the sweeps there, and the rest went aft to handle the
after-sweeps.

I laid still and waited for fifteen minutes, and had a smoke out of a
pipe that one of them left in reach; then the crossing was finished, and
they stumped back and had a drink around and went to talking and singing
again. Next they got out an old fiddle, and one played and another
patted juba, and the rest turned themselves loose on a regular
old-fashioned keel-boat break-down. They couldn't keep that up very long
without getting winded, so by and by they settled around the jug again.

They sung 'jolly, jolly raftman's the life for me,' with a rousing
chorus, and then they got to talking about differences betwixt hogs, and
their different kind of habits; and next about women and their different
ways: and next about the best ways to put out houses that was afire; and
next about what ought to be done with the Injuns; and next about what
a king had to do, and how much he got; and next about how to make cats
fight; and next about what to do when a man has fits; and next about
differences betwixt clear-water rivers and muddy-water ones. The man
they called Ed said the muddy Mississippi water was wholesomer to drink
than the clear water of the Ohio; he said if you let a pint of this
yaller Mississippi water settle, you would have about a half to
three-quarters of an inch of mud in the bottom, according to the stage
of the river, and then it warn't no better than Ohio water--what you
wanted to do was to keep it stirred up--and when the river was low, keep
mud on hand to put in and thicken the water up the way it ought to be.

The Child of Calamity said that was so; he said there was nutritiousness
in the mud, and a man that drunk Mississippi water could grow corn in
his stomach if he wanted to. He says--

'You look at the graveyards; that tells the tale. Trees won't grow worth
chucks in a Cincinnati graveyard, but in a Sent Louis graveyard they
grow upwards of eight hundred foot high. It's all on account of the
water the people drunk before they laid up. A Cincinnati corpse don't
richen a soil any.'

And they talked about how Ohio water didn't like to mix with Mississippi
water. Ed said if you take the Mississippi on a rise when the Ohio is
low, you'll find a wide band of clear water all the way down the east
side of the Mississippi for a hundred mile or more, and the minute you
get out a quarter of a mile from shore and pass the line, it is all
thick and yaller the rest of the way across. Then they talked about how
to keep tobacco from getting moldy, and from that they went into ghosts
and told about a lot that other folks had seen; but Ed says--

'Why don't you tell something that you've seen yourselves? Now let me
have a say. Five years ago I was on a raft as big as this, and right
along here it was a bright moonshiny night, and I was on watch and boss
of the stabboard oar forrard, and one of my pards was a man named Dick
Allbright, and he come along to where I was sitting, forrard--gaping and
stretching, he was--and stooped down on the edge of the raft and washed
his face in the river, and come and set down by me and got out his pipe,
and had just got it filled, when he looks up and says--

'"Why looky-here," he says, "ain't that Buck Miller's place, over yander
in the bend."

'"Yes," says I, "it is--why." He laid his pipe down and leant his head
on his hand, and says--

'"I thought we'd be furder down." I says--

'"I thought it too, when I went off watch"--we was standing six hours on
and six off--"but the boys told me," I says, "that the raft didn't seem
to hardly move, for the last hour," says I, "though she's a slipping
along all right, now," says I. He give a kind of a groan, and says--

'"I've seed a raft act so before, along here," he says, "'pears to me
the current has most quit above the head of this bend durin' the last
two years," he says.

'Well, he raised up two or three times, and looked away off and around
on the water. That started me at it, too. A body is always doing what he
sees somebody else doing, though there mayn't be no sense in it. Pretty
soon I see a black something floating on the water away off to stabboard
and quartering behind us. I see he was looking at it, too. I says--

'"What's that?" He says, sort of pettish,--

'"Tain't nothing but an old empty bar'l."

'"An empty bar'l!" says I, "why," says I, "a spy-glass is a fool to your
eyes. How can you tell it's an empty bar'l?" He says--

'"I don't know; I reckon it ain't a bar'l, but I thought it might be,"
says he.

'"Yes," I says, "so it might be, and it might be anything else, too; a
body can't tell nothing about it, such a distance as that," I says.

'We hadn't nothing else to do, so we kept on watching it. By and by I
says--

'"Why looky-here, Dick Allbright, that thing's a-gaining on us, I
believe."

'He never said nothing. The thing gained and gained, and I judged it
must be a dog that was about tired out. Well, we swung down into
the crossing, and the thing floated across the bright streak of the
moonshine, and, by George, it was bar'l. Says I--

'"Dick Allbright, what made you think that thing was a bar'l, when it
was a half a mile off," says I. Says he--

'"I don't know." Says I--

'"You tell me, Dick Allbright." He says--

'"Well, I knowed it was a bar'l; I've seen it before; lots has seen it;
they says it's a haunted bar'l."

'I called the rest of the watch, and they come and stood there, and
I told them what Dick said. It floated right along abreast, now, and
didn't gain any more. It was about twenty foot off. Some was for having
it aboard, but the rest didn't want to. Dick Allbright said rafts that
had fooled with it had got bad luck by it. The captain of the watch
said he didn't believe in it. He said he reckoned the bar'l gained on us
because it was in a little better current than what we was. He said it
would leave by and by.

'So then we went to talking about other things, and we had a song, and
then a breakdown; and after that the captain of the watch called for
another song; but it was clouding up, now, and the bar'l stuck right
thar in the same place, and the song didn't seem to have much warm-up to
it, somehow, and so they didn't finish it, and there warn't any cheers,
but it sort of dropped flat, and nobody said anything for a minute. Then
everybody tried to talk at once, and one chap got off a joke, but it
warn't no use, they didn't laugh, and even the chap that made the joke
didn't laugh at it, which ain't usual. We all just settled down glum,
and watched the bar'l, and was oneasy and oncomfortable. Well, sir, it
shut down black and still, and then the wind begin to moan around, and
next the lightning begin to play and the thunder to grumble. And pretty
soon there was a regular storm, and in the middle of it a man that was
running aft stumbled and fell and sprained his ankle so that he had
to lay up. This made the boys shake their heads. And every time the
lightning come, there was that bar'l with the blue lights winking around
it. We was always on the look-out for it. But by and by, towards dawn,
she was gone. When the day come we couldn't see her anywhere, and we
warn't sorry, neither.

'But next night about half-past nine, when there was songs and high
jinks going on, here she comes again, and took her old roost on the
stabboard side. There warn't no more high jinks. Everybody got solemn;
nobody talked; you couldn't get anybody to do anything but set around
moody and look at the bar'l. It begun to cloud up again. When the watch
changed, the off watch stayed up, 'stead of turning in. The storm ripped
and roared around all night, and in the middle of it another man tripped
and sprained his ankle, and had to knock off. The bar'l left towards
day, and nobody see it go.

'Everybody was sober and down in the mouth all day. I don't mean the
kind of sober that comes of leaving liquor alone--not that. They was
quiet, but they all drunk more than usual--not together--but each man
sidled off and took it private, by himself.

'After dark the off watch didn't turn in; nobody sung, nobody talked;
the boys didn't scatter around, neither; they sort of huddled together,
forrard; and for two hours they set there, perfectly still, looking
steady in the one direction, and heaving a sigh once in a while. And
then, here comes the bar'l again. She took up her old place. She staid
there all night; nobody turned in. The storm come on again, after
midnight. It got awful dark; the rain poured down; hail, too; the
thunder boomed and roared and bellowed; the wind blowed a hurricane; and
the lightning spread over everything in big sheets of glare, and showed
the whole raft as plain as day; and the river lashed up white as milk
as far as you could see for miles, and there was that bar'l jiggering
along, same as ever. The captain ordered the watch to man the after
sweeps for a crossing, and nobody would go--no more sprained ankles for
them, they said. They wouldn't even walk aft. Well then, just then the
sky split wide open, with a crash, and the lightning killed two men of
the after watch, and crippled two more. Crippled them how, says you?
Why, sprained their ankles!

'The bar'l left in the dark betwixt lightnings, towards dawn. Well, not
a body eat a bite at breakfast that morning. After that the men loafed
around, in twos and threes, and talked low together. But none of them
herded with Dick Allbright. They all give him the cold shake. If he come
around where any of the men was, they split up and sidled away. They
wouldn't man the sweeps with him. The captain had all the skiffs hauled
up on the raft, alongside of his wigwam, and wouldn't let the dead men
be took ashore to be planted; he didn't believe a man that got ashore
would come back; and he was right.

'After night come, you could see pretty plain that there was going to be
trouble if that bar'l come again; there was such a muttering going on. A
good many wanted to kill Dick Allbright, because he'd seen the bar'l on
other trips, and that had an ugly look. Some wanted to put him ashore.
Some said, let's all go ashore in a pile, if the bar'l comes again.

'This kind of whispers was still going on, the men being bunched
together forrard watching for the bar'l, when, lo and behold you, here
she comes again. Down she comes, slow and steady, and settles into her
old tracks. You could a heard a pin drop. Then up comes the captain, and
says:--

'"Boys, don't be a pack of children and fools; I don't want this bar'l
to be dogging us all the way to Orleans, and _you _don't; well, then,
how's the best way to stop it? Burn it up,--that's the way. I'm going
to fetch it aboard," he says. And before anybody could say a word, in he
went.

'He swum to it, and as he come pushing it to the raft, the men spread
to one side. But the old man got it aboard and busted in the head,
and there was a baby in it! Yes, sir, a stark naked baby. It was Dick
Allbright's baby; he owned up and said so.

'"Yes," he says, a-leaning over it, "yes, it is my own lamented darling,
my poor lost Charles William Allbright deceased," says he,--for he could
curl his tongue around the bulliest words in the language when he was a
mind to, and lay them before you without a jint started, anywheres. Yes,
he said he used to live up at the head of this bend, and one night he
choked his child, which was crying, not intending to kill it,--which was
prob'ly a lie,--and then he was scared, and buried it in a bar'l, before
his wife got home, and off he went, and struck the northern trail and
went to rafting; and this was the third year that the bar'l had chased
him. He said the bad luck always begun light, and lasted till four men
was killed, and then the bar'l didn't come any more after that. He
said if the men would stand it one more night,--and was a-going on like
that,--but the men had got enough. They started to get out a boat to
take him ashore and lynch him, but he grabbed the little child all of a
sudden and jumped overboard with it hugged up to his breast and shedding
tears, and we never see him again in this life, poor old suffering soul,
nor Charles William neither.'

'_Who _was shedding tears?' says Bob; 'was it Allbright or the baby?'

'Why, Allbright, of course; didn't I tell you the baby was dead. Been
dead three years--how could it cry?'

'Well, never mind how it could cry--how could it _keep _all that time?'
says Davy. 'You answer me that.'

'I don't know how it done it,' says Ed. 'It done it though--that's all I
know about it.'

'Say--what did they do with the bar'l?' says the Child of Calamity.

'Why, they hove it overboard, and it sunk like a chunk of lead.'

'Edward, did the child look like it was choked?' says one.

'Did it have its hair parted?' says another.

'What was the brand on that bar'l, Eddy?' says a fellow they called
Bill.

'Have you got the papers for them statistics, Edmund?' says Jimmy.

'Say, Edwin, was you one of the men that was killed by the lightning.'
says Davy.

'Him? O, no, he was both of 'em,' says Bob. Then they all haw-hawed.

'Say, Edward, don't you reckon you'd better take a pill? You look
bad--don't you feel pale?' says the Child of Calamity.

'O, come, now, Eddy,' says Jimmy, 'show up; you must a kept part of that
bar'l to prove the thing by. Show us the bunghole--do--and we'll all
believe you.'

'Say, boys,' says Bill, 'less divide it up. Thar's thirteen of us. I can
swaller a thirteenth of the yarn, if you can worry down the rest.'

Ed got up mad and said they could all go to some place which he ripped
out pretty savage, and then walked off aft cussing to himself, and they
yelling and jeering at him, and roaring and laughing so you could hear
them a mile.

'Boys, we'll split a watermelon on that,' says the Child of Calamity;
and he come rummaging around in the dark amongst the shingle bundles
where I was, and put his hand on me. I was warm and soft and naked; so
he says 'Ouch!' and jumped back.

'Fetch a lantern or a chunk of fire here, boys--there's a snake here as
big as a cow!'

So they run there with a lantern and crowded up and looked in on me.

'Come out of that, you beggar!' says one.

'Who are you?' says another.

'What are you after here? Speak up prompt, or overboard you go.

'Snake him out, boys. Snatch him out by the heels.'

I began to beg, and crept out amongst them trembling. They looked me
over, wondering, and the Child of Calamity says--

'A cussed thief! Lend a hand and less heave him overboard!'

'No,' says Big Bob, 'less get out the paint-pot and paint him a sky blue
all over from head to heel, and then heave him over!'

'Good, that 's it. Go for the paint, Jimmy.'

When the paint come, and Bob took the brush and was just going to begin,
the others laughing and rubbing their hands, I begun to cry, and that
sort of worked on Davy, and he says--

''Vast there! He 's nothing but a cub. 'I'll paint the man that tetches
him!'

So I looked around on them, and some of them grumbled and growled, and
Bob put down the paint, and the others didn't take it up.

'Come here to the fire, and less see what you're up to here,' says Davy.
'Now set down there and give an account of yourself. How long have you
been aboard here?'

'Not over a quarter of a minute, sir,' says I.

'How did you get dry so quick?'

'I don't know, sir. I'm always that way, mostly.'

'Oh, you are, are you. What's your name?'

I warn't going to tell my name. I didn't know what to say, so I just
says--

'Charles William Allbright, sir.'

Then they roared--the whole crowd; and I was mighty glad I said that,
because maybe laughing would get them in a better humor.

When they got done laughing, Davy says--

'It won't hardly do, Charles William. You couldn't have growed this much
in five year, and you was a baby when you come out of the bar'l, you
know, and dead at that. Come, now, tell a straight story, and nobody'll
hurt you, if you ain't up to anything wrong. What _is_ your name?'

'Aleck Hopkins, sir. Aleck James Hopkins.'

'Well, Aleck, where did you come from, here?'

'From a trading scow. She lays up the bend yonder. I was born on her.
Pap has traded up and down here all his life; and he told me to swim off
here, because when you went by he said he would like to get some of you
to speak to a Mr. Jonas Turner, in Cairo, and tell him--'

'Oh, come!'

'Yes, sir; it's as true as the world; Pap he says--'

'Oh, your grandmother!'

They all laughed, and I tried again to talk, but they broke in on me and
stopped me.

'Now, looky-here,' says Davy; 'you're scared, and so you talk wild.
Honest, now, do you live in a scow, or is it a lie?'

'Yes, sir, in a trading scow. She lays up at the head of the bend. But I
warn't born in her. It's our first trip.'

'Now you're talking! What did you come aboard here, for? To steal?'

'No, sir, I didn't.--It was only to get a ride on the raft. All boys
does that.'

'Well, I know that. But what did you hide for?'

'Sometimes they drive the boys off.'

'So they do. They might steal. Looky-here; if we let you off this time,
will you keep out of these kind of scrapes hereafter?'

''Deed I will, boss. You try me.'

'All right, then. You ain't but little ways from shore. Overboard with
you, and don't you make a fool of yourself another time this way.--Blast
it, boy, some raftsmen would rawhide you till you were black and blue!'

I didn't wait to kiss good-bye, but went overboard and broke for shore.
When Jim come along by and by, the big raft was away out of sight around
the point. I swum out and got aboard, and was mighty glad to see home
again.

The boy did not get the information he was after, but his adventure has
furnished the glimpse of the departed raftsman and keelboatman which I
desire to offer in this place.

I now come to a phase of the Mississippi River life of the flush times
of steamboating, which seems to me to warrant full examination--the
marvelous science of piloting, as displayed there. I believe there has
been nothing like it elsewhere in the world.


CHAPTER 4

The Boys' Ambition

WHEN I was a boy, there was but one permanent ambition among my comrades
in our village {footnote [1. Hannibal, Missouri]} on the west bank of
the Mississippi River. That was, to be a steamboatman. We had transient
ambitions of other sorts, but they were only transient. When a circus
came and went, it left us all burning to become clowns; the first negro
minstrel show that came to our section left us all suffering to try that
kind of life; now and then we had a hope that if we lived and were good,
God would permit us to be pirates. These ambitions faded out, each in
its turn; but the ambition to be a steamboatman always remained.

Once a day a cheap, gaudy packet arrived upward from St. Louis, and
another downward from Keokuk. Before these events, the day was glorious
with expectancy; after them, the day was a dead and empty thing. Not
only the boys, but the whole village, felt this. After all these years I
can picture that old time to myself now, just as it was then: the white
town drowsing in the sunshine of a summer's morning; the streets empty,
or pretty nearly so; one or two clerks sitting in front of the Water
Street stores, with their splint-bottomed chairs tilted back against
the wall, chins on breasts, hats slouched over their faces, asleep--with
shingle-shavings enough around to show what broke them down; a sow and
a litter of pigs loafing along the sidewalk, doing a good business in
watermelon rinds and seeds; two or three lonely little freight piles
scattered about the 'levee;' a pile of 'skids' on the slope of the
stone-paved wharf, and the fragrant town drunkard asleep in the shadow
of them; two or three wood flats at the head of the wharf, but nobody to
listen to the peaceful lapping of the wavelets against them; the great
Mississippi, the majestic, the magnificent Mississippi, rolling its
mile-wide tide along, shining in the sun; the dense forest away on the
other side; the 'point' above the town, and the 'point' below, bounding
the river-glimpse and turning it into a sort of sea, and withal a very
still and brilliant and lonely one. Presently a film of dark smoke
appears above one of those remote 'points;' instantly a negro drayman,
famous for his quick eye and prodigious voice, lifts up the cry,
'S-t-e-a-m-boat a-comin'!' and the scene changes! The town drunkard
stirs, the clerks wake up, a furious clatter of drays follows, every
house and store pours out a human contribution, and all in a twinkling
the dead town is alive and moving.

Drays, carts, men, boys, all go hurrying from many quarters to a common
center, the wharf. Assembled there, the people fasten their eyes upon
the coming boat as upon a wonder they are seeing for the first time. And
the boat _is_ rather a handsome sight, too. She is long and sharp and
trim and pretty; she has two tall, fancy-topped chimneys, with a gilded
device of some kind swung between them; a fanciful pilot-house, a glass
and 'gingerbread', perched on top of the 'texas' deck behind them; the
paddle-boxes are gorgeous with a picture or with gilded rays above the
boat's name; the boiler deck, the hurricane deck, and the texas deck
are fenced and ornamented with clean white railings; there is a flag
gallantly flying from the jack-staff; the furnace doors are open and the
fires glaring bravely; the upper decks are black with passengers; the
captain stands by the big bell, calm, imposing, the envy of all; great
volumes of the blackest smoke are rolling and tumbling out of the
chimneys--a husbanded grandeur created with a bit of pitch pine just
before arriving at a town; the crew are grouped on the forecastle; the
broad stage is run far out over the port bow, and an envied deckhand
stands picturesquely on the end of it with a coil of rope in his hand;
the pent steam is screaming through the gauge-cocks, the captain lifts
his hand, a bell rings, the wheels stop; then they turn back, churning
the water to foam, and the steamer is at rest. Then such a scramble as
there is to get aboard, and to get ashore, and to take in freight and to
discharge freight, all at one and the same time; and such a yelling
and cursing as the mates facilitate it all with! Ten minutes later the
steamer is under way again, with no flag on the jack-staff and no black
smoke issuing from the chimneys. After ten more minutes the town is dead
again, and the town drunkard asleep by the skids once more.

My father was a justice of the peace, and I supposed he possessed
the power of life and death over all men and could hang anybody that
offended him. This was distinction enough for me as a general thing; but
the desire to be a steamboatman kept intruding, nevertheless. I first
wanted to be a cabin-boy, so that I could come out with a white apron
on and shake a tablecloth over the side, where all my old comrades could
see me; later I thought I would rather be the deckhand who stood on the
end of the stage-plank with the coil of rope in his hand, because he was
particularly conspicuous. But these were only day-dreams,--they were too
heavenly to be contemplated as real possibilities. By and by one of our
boys went away. He was not heard of for a long time. At last he turned
up as apprentice engineer or 'striker' on a steamboat. This thing shook
the bottom out of all my Sunday-school teachings. That boy had been
notoriously worldly, and I just the reverse; yet he was exalted to this
eminence, and I left in obscurity and misery. There was nothing generous
about this fellow in his greatness. He would always manage to have a
rusty bolt to scrub while his boat tarried at our town, and he would sit
on the inside guard and scrub it, where we could all see him and envy
him and loathe him. And whenever his boat was laid up he would come home
and swell around the town in his blackest and greasiest clothes, so that
nobody could help remembering that he was a steamboatman; and he used
all sorts of steamboat technicalities in his talk, as if he were so used
to them that he forgot common people could not understand them. He would
speak of the 'labboard' side of a horse in an easy, natural way that
would make one wish he was dead. And he was always talking about 'St.
Looy' like an old citizen; he would refer casually to occasions when
he 'was coming down Fourth Street,' or when he was 'passing by the
Planter's House,' or when there was a fire and he took a turn on the
brakes of 'the old Big Missouri;' and then he would go on and lie about
how many towns the size of ours were burned down there that day. Two
or three of the boys had long been persons of consideration among
us because they had been to St. Louis once and had a vague general
knowledge of its wonders, but the day of their glory was over now. They
lapsed into a humble silence, and learned to disappear when the ruthless
'cub'-engineer approached. This fellow had money, too, and hair oil.
Also an ignorant silver watch and a showy brass watch chain. He wore
a leather belt and used no suspenders. If ever a youth was cordially
admired and hated by his comrades, this one was. No girl could withstand
his charms. He 'cut out' every boy in the village. When his boat blew up
at last, it diffused a tranquil contentment among us such as we had not
known for months. But when he came home the next week, alive, renowned,
and appeared in church all battered up and bandaged, a shining hero,
stared at and wondered over by everybody, it seemed to us that the
partiality of Providence for an undeserving reptile had reached a point
where it was open to criticism.

This creature's career could produce but one result, and it speedily
followed. Boy after boy managed to get on the river. The minister's son
became an engineer. The doctor's and the post-master's sons became 'mud
clerks;' the wholesale liquor dealer's son became a barkeeper on a
boat; four sons of the chief merchant, and two sons of the county judge,
became pilots. Pilot was the grandest position of all. The pilot, even
in those days of trivial wages, had a princely salary--from a hundred
and fifty to two hundred and fifty dollars a month, and no board to pay.
Two months of his wages would pay a preacher's salary for a year. Now
some of us were left disconsolate. We could not get on the river--at
least our parents would not let us.

So by and by I ran away. I said I never would come home again till I was
a pilot and could come in glory. But somehow I could not manage it.
I went meekly aboard a few of the boats that lay packed together like
sardines at the long St. Louis wharf, and very humbly inquired for the
pilots, but got only a cold shoulder and short words from mates and
clerks. I had to make the best of this sort of treatment for the time
being, but I had comforting daydreams of a future when I should be a
great and honored pilot, with plenty of money, and could kill some of
these mates and clerks and pay for them.


CHAPTER 5

I Want to be a Cub-pilot

MONTHS afterward the hope within me struggled to a reluctant death, and
I found myself without an ambition. But I was ashamed to go home. I was
in Cincinnati, and I set to work to map out a new career. I had
been reading about the recent exploration of the river Amazon by an
expedition sent out by our government. It was said that the expedition,
owing to difficulties, had not thoroughly explored a part of the country
lying about the head-waters, some four thousand miles from the mouth of
the river. It was only about fifteen hundred miles from Cincinnati to
New Orleans, where I could doubtless get a ship. I had thirty dollars
left; I would go and complete the exploration of the Amazon. This was
all the thought I gave to the subject. I never was great in matters of
detail. I packed my valise, and took passage on an ancient tub called
the 'Paul Jones,' for New Orleans. For the sum of sixteen dollars I had
the scarred and tarnished splendors of 'her' main saloon principally
to myself, for she was not a creature to attract the eye of wiser
travelers.

When we presently got under way and went poking down the broad Ohio,
I became a new being, and the subject of my own admiration. I was a
traveler! A word never had tasted so good in my mouth before. I had an
exultant sense of being bound for mysterious lands and distant climes
which I never have felt in so uplifting a degree since. I was in such a
glorified condition that all ignoble feelings departed out of me, and I
was able to look down and pity the untraveled with a compassion that had
hardly a trace of contempt in it. Still, when we stopped at villages and
wood-yards, I could not help lolling carelessly upon the railings of the
boiler deck to enjoy the envy of the country boys on the bank. If
they did not seem to discover me, I presently sneezed to attract their
attention, or moved to a position where they could not help seeing me.
And as soon as I knew they saw me I gaped and stretched, and gave other
signs of being mightily bored with traveling.

I kept my hat off all the time, and stayed where the wind and the sun
could strike me, because I wanted to get the bronzed and weather-beaten
look of an old traveler. Before the second day was half gone I
experienced a joy which filled me with the purest gratitude; for I saw
that the skin had begun to blister and peel off my face and neck. I
wished that the boys and girls at home could see me now.

We reached Louisville in time--at least the neighborhood of it. We stuck
hard and fast on the rocks in the middle of the river, and lay there
four days. I was now beginning to feel a strong sense of being a part
of the boat's family, a sort of infant son to the captain and younger
brother to the officers. There is no estimating the pride I took in this
grandeur, or the affection that began to swell and grow in me for those
people. I could not know how the lordly steamboatman scorns that sort
of presumption in a mere landsman. I particularly longed to acquire the
least trifle of notice from the big stormy mate, and I was on the alert
for an opportunity to do him a service to that end. It came at last. The
riotous powwow of setting a spar was going on down on the forecastle,
and I went down there and stood around in the way--or mostly skipping
out of it--till the mate suddenly roared a general order for somebody to
bring him a capstan bar. I sprang to his side and said: 'Tell me where
it is--I'll fetch it!'

If a rag-picker had offered to do a diplomatic service for the Emperor
of Russia, the monarch could not have been more astounded than the mate
was. He even stopped swearing. He stood and stared down at me. It took
him ten seconds to scrape his disjointed remains together again. Then
he said impressively: 'Well, if this don't beat hell!' and turned to his
work with the air of a man who had been confronted with a problem too
abstruse for solution.

I crept away, and courted solitude for the rest of the day. I did not go
to dinner; I stayed away from supper until everybody else had finished.
I did not feel so much like a member of the boat's family now as before.
However, my spirits returned, in installments, as we pursued our way
down the river. I was sorry I hated the mate so, because it was not in
(young) human nature not to admire him. He was huge and muscular, his
face was bearded and whiskered all over; he had a red woman and a blue
woman tattooed on his right arm,--one on each side of a blue anchor with
a red rope to it; and in the matter of profanity he was sublime. When he
was getting out cargo at a landing, I was always where I could see and
hear. He felt all the majesty of his great position, and made the world
feel it, too. When he gave even the simplest order, he discharged
it like a blast of lightning, and sent a long, reverberating peal of
profanity thundering after it. I could not help contrasting the way in
which the average landsman would give an order, with the mate's way
of doing it. If the landsman should wish the gang-plank moved a foot
farther forward, he would probably say: 'James, or William, one of you
push that plank forward, please;' but put the mate in his place and he
would roar out: 'Here, now, start that gang-plank for'ard! Lively, now!
_what_'re you about! Snatch it! SNATCH it! There! there! Aft again! aft
again! don't you hear me. Dash it to dash! are you going to _sleep _over
it! '_Vast _heaving. 'Vast heaving, I tell you! Going to heave it clear
astern? _Where_'re you going with that barrel! _For'ard_ with it 'fore
I make you swallow it, you dash-dash-dash-_dashed _split between a tired
mud-turtle and a crippled hearse-horse!'

I wished I could talk like that.

When the soreness of my adventure with the mate had somewhat worn off,
I began timidly to make up to the humblest official connected with
the boat--the night watchman. He snubbed my advances at first, but I
presently ventured to offer him a new chalk pipe; and that softened him.
So he allowed me to sit with him by the big bell on the hurricane deck,
and in time he melted into conversation. He could not well have helped
it, I hung with such homage on his words and so plainly showed that
I felt honored by his notice. He told me the names of dim capes and
shadowy islands as we glided by them in the solemnity of the night,
under the winking stars, and by and by got to talking about himself.
He seemed over-sentimental for a man whose salary was six dollars a
week--or rather he might have seemed so to an older person than I. But
I drank in his words hungrily, and with a faith that might have moved
mountains if it had been applied judiciously. What was it to me that he
was soiled and seedy and fragrant with gin? What was it to me that his
grammar was bad, his construction worse, and his profanity so void
of art that it was an element of weakness rather than strength in his
conversation? He was a wronged man, a man who had seen trouble, and that
was enough for me. As he mellowed into his plaintive history his tears
dripped upon the lantern in his lap, and I cried, too, from sympathy.

He said he was the son of an English nobleman--either an earl or an
alderman, he could not remember which, but believed was both; his
father, the nobleman, loved him, but his mother hated him from the
cradle; and so while he was still a little boy he was sent to 'one of
them old, ancient colleges'--he couldn't remember which; and by and by
his father died and his mother seized the property and 'shook' him as
he phrased it. After his mother shook him, members of the nobility with
whom he was acquainted used their influence to get him the position of
'loblolly-boy in a ship;' and from that point my watchman threw off all
trammels of date and locality and branched out into a narrative that
bristled all along with incredible adventures; a narrative that was so
reeking with bloodshed and so crammed with hair-breadth escapes and
the most engaging and unconscious personal villainies, that I sat
speechless, enjoying, shuddering, wondering, worshipping.

It was a sore blight to find out afterwards that he was a low, vulgar,
ignorant, sentimental, half-witted humbug, an untraveled native of the
wilds of Illinois, who had absorbed wildcat literature and appropriated
its marvels, until in time he had woven odds and ends of the mess into
this yarn, and then gone on telling it to fledglings like me, until he
had come to believe it himself.


CHAPTER 6

A Cub-pilot's Experience

WHAT with lying on the rocks four days at Louisville, and some other
delays, the poor old 'Paul Jones' fooled away about two weeks in making
the voyage from Cincinnati to New Orleans. This gave me a chance to get
acquainted with one of the pilots, and he taught me how to steer the
boat, and thus made the fascination of river life more potent than ever
for me.

It also gave me a chance to get acquainted with a youth who had taken
deck passage--more's the pity; for he easily borrowed six dollars of me
on a promise to return to the boat and pay it back to me the day after
we should arrive. But he probably died or forgot, for he never came. It
was doubtless the former, since he had said his parents were wealthy,
and he only traveled deck passage because it was cooler.{footnote [1.
'Deck' Passage, i.e. steerage passage.]}

I soon discovered two things. One was that a vessel would not be likely
to sail for the mouth of the Amazon under ten or twelve years; and the
other was that the nine or ten dollars still left in my pocket would not
suffice for so imposing an exploration as I had planned, even if I could
afford to wait for a ship. Therefore it followed that I must contrive
a new career. The 'Paul Jones' was now bound for St. Louis. I planned
a siege against my pilot, and at the end of three hard days he
surrendered. He agreed to teach me the Mississippi River from New
Orleans to St. Louis for five hundred dollars, payable out of the
first wages I should receive after graduating. I entered upon the small
enterprise of 'learning' twelve or thirteen hundred miles of the great
Mississippi River with the easy confidence of my time of life. If I had
really known what I was about to require of my faculties, I should not
have had the courage to begin. I supposed that all a pilot had to do was
to keep his boat in the river, and I did not consider that that could be
much of a trick, since it was so wide.

The boat backed out from New Orleans at four in the afternoon, and it
was 'our watch' until eight. Mr. Bixby, my chief, 'straightened her
up,' plowed her along past the sterns of the other boats that lay at the
Levee, and then said, 'Here, take her; shave those steamships as close
as you'd peel an apple.' I took the wheel, and my heart-beat fluttered
up into the hundreds; for it seemed to me that we were about to scrape
the side off every ship in the line, we were so close. I held my breath
and began to claw the boat away from the danger; and I had my own
opinion of the pilot who had known no better than to get us into such
peril, but I was too wise to express it. In half a minute I had a wide
margin of safety intervening between the 'Paul Jones' and the ships; and
within ten seconds more I was set aside in disgrace, and Mr. Bixby was
going into danger again and flaying me alive with abuse of my cowardice.
I was stung, but I was obliged to admire the easy confidence with which
my chief loafed from side to side of his wheel, and trimmed the ships so
closely that disaster seemed ceaselessly imminent. When he had cooled a
little he told me that the easy water was close ashore and the current
outside, and therefore we must hug the bank, up-stream, to get the
benefit of the former, and stay well out, down-stream, to take advantage
of the latter. In my own mind I resolved to be a down-stream pilot and
leave the up-streaming to people dead to prudence.

Now and then Mr. Bixby called my attention to certain things. Said
he, 'This is Six-Mile Point.' I assented. It was pleasant enough
information, but I could not see the bearing of it. I was not conscious
that it was a matter of any interest to me. Another time he said, 'This
is Nine-Mile Point.' Later he said, 'This is Twelve-Mile Point.' They
were all about level with the water's edge; they all looked about alike
to me; they were monotonously unpicturesque. I hoped Mr. Bixby would
change the subject. But no; he would crowd up around a point, hugging
the shore with affection, and then say: 'The slack water ends here,
abreast this bunch of China-trees; now we cross over.' So he crossed
over. He gave me the wheel once or twice, but I had no luck. I either
came near chipping off the edge of a sugar plantation, or I yawed too
far from shore, and so dropped back into disgrace again and got abused.

The watch was ended at last, and we took supper and went to bed. At
midnight the glare of a lantern shone in my eyes, and the night watchman
said--

'Come! turn out!'

And then he left. I could not understand this extraordinary procedure;
so I presently gave up trying to, and dozed off to sleep. Pretty soon
the watchman was back again, and this time he was gruff. I was annoyed.
I said:--

'What do you want to come bothering around here in the middle of the
night for. Now as like as not I'll not get to sleep again to-night.'

The watchman said--

'Well, if this an't good, I'm blest.'

The 'off-watch' was just turning in, and I heard some brutal laughter
from them, and such remarks as 'Hello, watchman! an't the new cub turned
out yet? He's delicate, likely. Give him some sugar in a rag and send
for the chambermaid to sing rock-a-by-baby to him.'

About this time Mr. Bixby appeared on the scene. Something like a minute
later I was climbing the pilot-house steps with some of my clothes on
and the rest in my arms. Mr. Bixby was close behind, commenting. Here
was something fresh--this thing of getting up in the middle of the night
to go to work. It was a detail in piloting that had never occurred to
me at all. I knew that boats ran all night, but somehow I had never
happened to reflect that somebody had to get up out of a warm bed to run
them. I began to fear that piloting was not quite so romantic as I had
imagined it was; there was something very real and work-like about this
new phase of it.

It was a rather dingy night, although a fair number of stars were out.
The big mate was at the wheel, and he had the old tub pointed at a star
and was holding her straight up the middle of the river. The shores on
either hand were not much more than half a mile apart, but they seemed
wonderfully far away and ever so vague and indistinct. The mate said:--

'We've got to land at Jones's plantation, sir.'

The vengeful spirit in me exulted. I said to myself, I wish you joy
of your job, Mr. Bixby; you'll have a good time finding Mr. Jones's
plantation such a night as this; and I hope you never _will _find it as
long as you live.

Mr. Bixby said to the mate:--

'Upper end of the plantation, or the lower?'

'Upper.'

'I can't do it. The stumps there are out of water at this stage: It's no
great distance to the lower, and you'll have to get along with that.'

'All right, sir. If Jones don't like it he'll have to lump it, I
reckon.'

And then the mate left. My exultation began to cool and my wonder to
come up. Here was a man who not only proposed to find this plantation on
such a night, but to find either end of it you preferred. I dreadfully
wanted to ask a question, but I was carrying about as many short answers
as my cargo-room would admit of, so I held my peace. All I desired
to ask Mr. Bixby was the simple question whether he was ass enough to
really imagine he was going to find that plantation on a night when all
plantations were exactly alike and all the same color. But I held in. I
used to have fine inspirations of prudence in those days.

Mr. Bixby made for the shore and soon was scraping it, just the same as
if it had been daylight. And not only that, but singing--

'Father in heaven, the day is declining,' etc.

It seemed to me that I had put my life in the keeping of a peculiarly
reckless outcast. Presently he turned on me and said:--

'What's the name of the first point above New Orleans?'

I was gratified to be able to answer promptly, and I did. I said I
didn't know.

'Don't _know_?'

This manner jolted me. I was down at the foot again, in a moment. But I
had to say just what I had said before.

'Well, you're a smart one,' said Mr. Bixby. 'What's the name of the
_next_ point?'

Once more I didn't know.

'Well, this beats anything. Tell me the name of _any _point or place I
told you.'

I studied a while and decided that I couldn't.

'Look here! What do you start out from, above Twelve-Mile Point, to
cross over?'

'I--I--don't know.'

'You--you--don't know?' mimicking my drawling manner of speech. 'What
_do_ you know?'

'I--I--nothing, for certain.'

'By the great Caesar's ghost, I believe you! You're the stupidest
dunderhead I ever saw or ever heard of, so help me Moses! The idea of
you being a pilot--you! Why, you don't know enough to pilot a cow down a
lane.'

Oh, but his wrath was up! He was a nervous man, and he shuffled from one
side of his wheel to the other as if the floor was hot. He would boil a
while to himself, and then overflow and scald me again.

'Look here! What do you suppose I told you the names of those points
for?'

I tremblingly considered a moment, and then the devil of temptation
provoked me to say:--

'Well--to--to--be entertaining, I thought.'

This was a red rag to the bull. He raged and stormed so (he was crossing
the river at the time) that I judge it made him blind, because he ran
over the steering-oar of a trading-scow. Of course the traders sent up
a volley of red-hot profanity. Never was a man so grateful as Mr. Bixby
was: because he was brim full, and here were subjects who would
_talk back_. He threw open a window, thrust his head out, and such an
irruption followed as I never had heard before. The fainter and farther
away the scowmen's curses drifted, the higher Mr. Bixby lifted his voice
and the weightier his adjectives grew. When he closed the window he was
empty. You could have drawn a seine through his system and not caught
curses enough to disturb your mother with. Presently he said to me in
the gentlest way--

'My boy, you must get a little memorandum book, and every time I tell
you a thing, put it down right away. There's only one way to be a pilot,
and that is to get this entire river by heart. You have to know it just
like A B C.'

That was a dismal revelation to me; for my memory was never loaded with
anything but blank cartridges. However, I did not feel discouraged long.
I judged that it was best to make some allowances, for doubtless Mr.
Bixby was 'stretching.' Presently he pulled a rope and struck a few
strokes on the big bell. The stars were all gone now, and the night was
as black as ink. I could hear the wheels churn along the bank, but I
was not entirely certain that I could see the shore. The voice of the
invisible watchman called up from the hurricane deck--

'What's this, sir?'

'Jones's plantation.'

I said to myself, I wish I might venture to offer a small bet that it
isn't. But I did not chirp. I only waited to see. Mr. Bixby handled the
engine bells, and in due time the boat's nose came to the land, a torch
glowed from the forecastle, a man skipped ashore, a darky's voice on the
bank said, 'Gimme de k'yarpet-bag, Mars' Jones,' and the next moment we
were standing up the river again, all serene. I reflected deeply awhile,
and then said--but not aloud--'Well, the finding of that plantation was
the luckiest accident that ever happened; but it couldn't happen again
in a hundred years.' And I fully believed it was an accident, too.

By the time we had gone seven or eight hundred miles up the river, I had
learned to be a tolerably plucky up-stream steersman, in daylight,
and before we reached St. Louis I had made a trifle of progress in
night-work, but only a trifle. I had a note-book that fairly bristled
with the names of towns, 'points,' bars, islands, bends, reaches, etc.;
but the information was to be found only in the notebook--none of it was
in my head. It made my heart ache to think I had only got half of the
river set down; for as our watch was four hours off and four hours on,
day and night, there was a long four-hour gap in my book for every time
I had slept since the voyage began.

My chief was presently hired to go on a big New Orleans boat, and I
packed my satchel and went with him. She was a grand affair. When I
stood in her pilot-house I was so far above the water that I seemed
perched on a mountain; and her decks stretched so far away, fore and
aft, below me, that I wondered how I could ever have considered the
little 'Paul Jones' a large craft. There were other differences, too.
The 'Paul Jones's' pilot-house was a cheap, dingy, battered rattle-trap,
cramped for room: but here was a sumptuous glass temple; room enough to
have a dance in; showy red and gold window-curtains; an imposing sofa;
leather cushions and a back to the high bench where visiting pilots sit,
to spin yarns and 'look at the river;' bright, fanciful 'cuspadores'
instead of a broad wooden box filled with sawdust; nice new oil-cloth
on the floor; a hospitable big stove for winter; a wheel as high as my
head, costly with inlaid work; a wire tiller-rope; bright brass knobs
for the bells; and a tidy, white-aproned, black 'texas-tender,' to bring
up tarts and ices and coffee during mid-watch, day and night. Now this
was 'something like,' and so I began to take heart once more to believe
that piloting was a romantic sort of occupation after all. The moment we
were under way I began to prowl about the great steamer and fill myself
with joy. She was as clean and as dainty as a drawing-room; when I
looked down her long, gilded saloon, it was like gazing through a
splendid tunnel; she had an oil-picture, by some gifted sign-painter,
on every stateroom door; she glittered with no end of prism-fringed
chandeliers; the clerk's office was elegant, the bar was marvelous, and
the bar-keeper had been barbered and upholstered at incredible cost.
The boiler deck (i.e. the second story of the boat, so to speak) was as
spacious as a church, it seemed to me; so with the forecastle; and
there was no pitiful handful of deckhands, firemen, and roustabouts down
there, but a whole battalion of men. The fires were fiercely glaring
from a long row of furnaces, and over them were eight huge boilers!
This was unutterable pomp. The mighty engines--but enough of this. I had
never felt so fine before. And when I found that the regiment of natty
servants respectfully 'sir'd' me, my satisfaction was complete.


CHAPTER 7

A Daring Deed

WHEN I returned to the pilot-house St. Louis was gone and I was lost.
Here was a piece of river which was all down in my book, but I could
make neither head nor tail of it: you understand, it was turned around.
I had seen it when coming up-stream, but I had never faced about to see
how it looked when it was behind me. My heart broke again, for it was
plain that I had got to learn this troublesome river _both ways_.

The pilot-house was full of pilots, going down to 'look at the river.'
What is called the 'upper river' (the two hundred miles between St.
Louis and Cairo, where the Ohio comes in) was low; and the Mississippi
changes its channel so constantly that the pilots used to always find
it necessary to run down to Cairo to take a fresh look, when their boats
were to lie in port a week; that is, when the water was at a low stage.
A deal of this 'looking at the river' was done by poor fellows who
seldom had a berth, and whose only hope of getting one lay in their
being always freshly posted and therefore ready to drop into the shoes
of some reputable pilot, for a single trip, on account of such pilot's
sudden illness, or some other necessity. And a good many of them
constantly ran up and down inspecting the river, not because they ever
really hoped to get a berth, but because (they being guests of the boat)
it was cheaper to 'look at the river' than stay ashore and pay board. In
time these fellows grew dainty in their tastes, and only infested boats
that had an established reputation for setting good tables. All visiting
pilots were useful, for they were always ready and willing, winter or
summer, night or day, to go out in the yawl and help buoy the channel
or assist the boat's pilots in any way they could. They were likewise
welcome because all pilots are tireless talkers, when gathered together,
and as they talk only about the river they are always understood and
are always interesting. Your true pilot cares nothing about anything on
earth but the river, and his pride in his occupation surpasses the pride
of kings.

We had a fine company of these river-inspectors along, this trip. There
were eight or ten; and there was abundance of room for them in our great
pilot-house. Two or three of them wore polished silk hats, elaborate
shirt-fronts, diamond breast-pins, kid gloves, and patent-leather boots.
They were choice in their English, and bore themselves with a dignity
proper to men of solid means and prodigious reputation as pilots. The
others were more or less loosely clad, and wore upon their heads tall
felt cones that were suggestive of the days of the Commonwealth.

I was a cipher in this august company, and felt subdued, not to say
torpid. I was not even of sufficient consequence to assist at the wheel
when it was necessary to put the tiller hard down in a hurry; the guest
that stood nearest did that when occasion required--and this was pretty
much all the time, because of the crookedness of the channel and the
scant water. I stood in a corner; and the talk I listened to took the
hope all out of me. One visitor said to another--

'Jim, how did you run Plum Point, coming up?'

'It was in the night, there, and I ran it the way one of the boys on the
"Diana" told me; started out about fifty yards above the wood pile on
the false point, and held on the cabin under Plum Point till I raised
the reef--quarter less twain--then straightened up for the middle bar
till I got well abreast the old one-limbed cotton-wood in the bend,
then got my stern on the cotton-wood and head on the low place above the
point, and came through a-booming--nine and a half.'

'Pretty square crossing, an't it?'

'Yes, but the upper bar 's working down fast.'

Another pilot spoke up and said--

'I had better water than that, and ran it lower down; started out from
the false point--mark twain--raised the second reef abreast the big snag
in the bend, and had quarter less twain.'

One of the gorgeous ones remarked--

'I don't want to find fault with your leadsmen, but that's a good deal
of water for Plum Point, it seems to me.'

There was an approving nod all around as this quiet snub dropped on
the boaster and 'settled' him. And so they went on talk-talk-talking.
Meantime, the thing that was running in my mind was, 'Now if my ears
hear aright, I have not only to get the names of all the towns and
islands and bends, and so on, by heart, but I must even get up a warm
personal acquaintanceship with every old snag and one-limbed cotton-wood
and obscure wood pile that ornaments the banks of this river for twelve
hundred miles; and more than that, I must actually know where these
things are in the dark, unless these guests are gifted with eyes that
can pierce through two miles of solid blackness; I wish the piloting
business was in Jericho and I had never thought of it.'

At dusk Mr. Bixby tapped the big bell three times (the signal to land),
and the captain emerged from his drawing-room in the forward end of the
texas, and looked up inquiringly. Mr. Bixby said--

'We will lay up here all night, captain.'

'Very well, sir.'

That was all. The boat came to shore and was tied up for the night. It
seemed to me a fine thing that the pilot could do as he pleased, without
asking so grand a captain's permission. I took my supper and
went immediately to bed, discouraged by my day's observations and
experiences. My late voyage's note-booking was but a confusion of
meaningless names. It had tangled me all up in a knot every time I had
looked at it in the daytime. I now hoped for respite in sleep; but
no, it reveled all through my head till sunrise again, a frantic and
tireless nightmare.

Next morning I felt pretty rusty and low-spirited. We went booming
along, taking a good many chances, for we were anxious to 'get out of
the river' (as getting out to Cairo was called) before night should
overtake us. But Mr. Bixby's partner, the other pilot, presently
grounded the boat, and we lost so much time in getting her off that
it was plain that darkness would overtake us a good long way above
the mouth. This was a great misfortune, especially to certain of our
visiting pilots, whose boats would have to wait for their return, no
matter how long that might be. It sobered the pilot-house talk a good
deal. Coming up-stream, pilots did not mind low water or any kind
of darkness; nothing stopped them but fog. But down-stream work was
different; a boat was too nearly helpless, with a stiff current pushing
behind her; so it was not customary to run down-stream at night in low
water.

There seemed to be one small hope, however: if we could get through
the intricate and dangerous Hat Island crossing before night, we could
venture the rest, for we would have plainer sailing and better water.
But it would be insanity to attempt Hat Island at night. So there was
a deal of looking at watches all the rest of the day, and a constant
ciphering upon the speed we were making; Hat Island was the eternal
subject; sometimes hope was high and sometimes we were delayed in a
bad crossing, and down it went again. For hours all hands lay under the
burden of this suppressed excitement; it was even communicated to me,
and I got to feeling so solicitous about Hat Island, and under such
an awful pressure of responsibility, that I wished I might have five
minutes on shore to draw a good, full, relieving breath, and start over
again. We were standing no regular watches. Each of our pilots ran such
portions of the river as he had run when coming up-stream, because of
his greater familiarity with it; but both remained in the pilot house
constantly.

An hour before sunset, Mr. Bixby took the wheel and Mr. W----stepped
aside. For the next thirty minutes every man held his watch in his hand
and was restless, silent, and uneasy. At last somebody said, with a
doomful sigh--

'Well, yonder's Hat Island--and we can't make it.' All the watches
closed with a snap, everybody sighed and muttered something about its
being 'too bad, too bad--ah, if we could only have got here half an hour
sooner!' and the place was thick with the atmosphere of disappointment.
Some started to go out, but loitered, hearing no bell-tap to land. The
sun dipped behind the horizon, the boat went on. Inquiring looks passed
from one guest to another; and one who had his hand on the door-knob
and had turned it, waited, then presently took away his hand and let the
knob turn back again. We bore steadily down the bend. More looks were
exchanged, and nods of surprised admiration--but no words. Insensibly
the men drew together behind Mr. Bixby, as the sky darkened and one or
two dim stars came out. The dead silence and sense of waiting became
oppressive. Mr. Bixby pulled the cord, and two deep, mellow notes from
the big bell floated off on the night. Then a pause, and one more note
was struck. The watchman's voice followed, from the hurricane deck--

'Labboard lead, there! Stabboard lead!'

The cries of the leadsmen began to rise out of the distance, and were
gruffly repeated by the word-passers on the hurricane deck.

'M-a-r-k three!... M-a-r-k three!... Quarter-less three!... Half
twain!... Quarter twain!... M-a-r-k twain!... Quarter-less--'

Mr. Bixby pulled two bell-ropes, and was answered by faint jinglings far
below in the engine room, and our speed slackened. The steam began to
whistle through the gauge-cocks. The cries of the leadsmen went on--and
it is a weird sound, always, in the night. Every pilot in the lot was
watching now, with fixed eyes, and talking under his breath. Nobody was
calm and easy but Mr. Bixby. He would put his wheel down and stand on
a spoke, and as the steamer swung into her (to me) utterly invisible
marks--for we seemed to be in the midst of a wide and gloomy sea--he
would meet and fasten her there. Out of the murmur of half-audible talk,
one caught a coherent sentence now and then--such as--

'There; she's over the first reef all right!'

After a pause, another subdued voice--

'Her stern's coming down just exactly right, by George!'

'Now she's in the marks; over she goes!'

Somebody else muttered--

'Oh, it was done beautiful--_beautiful_!'

Now the engines were stopped altogether, and we drifted with the
current. Not that I could see the boat drift, for I could not, the stars
being all gone by this time. This drifting was the dismalest work; it
held one's heart still. Presently I discovered a blacker gloom than
that which surrounded us. It was the head of the island. We were closing
right down upon it. We entered its deeper shadow, and so imminent
seemed the peril that I was likely to suffocate; and I had the strongest
impulse to do _something_, anything, to save the vessel. But still Mr.
Bixby stood by his wheel, silent, intent as a cat, and all the pilots
stood shoulder to shoulder at his back.

'She'll not make it!' somebody whispered.

The water grew shoaler and shoaler, by the leadsman's cries, till it was
down to--

'Eight-and-a-half!.... E-i-g-h-t feet!.... E-i-g-h-t feet!....
Seven-and--'

Mr. Bixby said warningly through his speaking tube to the engineer--

'Stand by, now!'

'Aye-aye, sir!'

'Seven-and-a-half! Seven feet! Six-and--'

We touched bottom! Instantly Mr. Bixby set a lot of bells ringing,
shouted through the tube, 'NOW, let her have it--every ounce you've
got!' then to his partner, 'Put her hard down! snatch her! snatch her!'
The boat rasped and ground her way through the sand, hung upon the apex
of disaster a single tremendous instant, and then over she went! And
such a shout as went up at Mr. Bixby's back never loosened the roof of a
pilot-house before!

There was no more trouble after that. Mr. Bixby was a hero that night;
and it was some little time, too, before his exploit ceased to be talked
about by river men.

Fully to realize the marvelous precision required in laying the great
steamer in her marks in that murky waste of water, one should know that
not only must she pick her intricate way through snags and blind
reefs, and then shave the head of the island so closely as to brush
the overhanging foliage with her stern, but at one place she must pass
almost within arm's reach of a sunken and invisible wreck that would
snatch the hull timbers from under her if she should strike it, and
destroy a quarter of a million dollars' worth of steam-boat and cargo
in five minutes, and maybe a hundred and fifty human lives into the
bargain.

The last remark I heard that night was a compliment to Mr. Bixby,
uttered in soliloquy and with unction by one of our guests. He said--

'By the Shadow of Death, but he's a lightning pilot!'


CHAPTER 8

Perplexing Lessons

At the end of what seemed a tedious while, I had managed to pack my
head full of islands, towns, bars, 'points,' and bends; and a curiously
inanimate mass of lumber it was, too. However, inasmuch as I could shut
my eyes and reel off a good long string of these names without leaving
out more than ten miles of river in every fifty, I began to feel that
I could take a boat down to New Orleans if I could make her skip those
little gaps. But of course my complacency could hardly get start enough
to lift my nose a trifle into the air, before Mr. Bixby would think of
something to fetch it down again. One day he turned on me suddenly with
this settler--

'What is the shape of Walnut Bend?'

He might as well have asked me my grandmother's opinion of protoplasm.
I reflected respectfully, and then said I didn't know it had any
particular shape. My gunpowdery chief went off with a bang, of course,
and then went on loading and firing until he was out of adjectives.

I had learned long ago that he only carried just so many rounds of
ammunition, and was sure to subside into a very placable and even
remorseful old smooth-bore as soon as they were all gone. That word
'old' is merely affectionate; he was not more than thirty-four. I
waited. By and by he said--

'My boy, you've got to know the _shape _of the river perfectly. It is
all there is left to steer by on a very dark night. Everything else
is blotted out and gone. But mind you, it hasn't the same shape in the
night that it has in the day-time.'

'How on earth am I ever going to learn it, then?'

'How do you follow a hall at home in the dark. Because you know the
shape of it. You can't see it.'

'Do you mean to say that I've got to know all the million trifling
variations of shape in the banks of this interminable river as well as I
know the shape of the front hall at home?'

'On my honor, you've got to know them _better _than any man ever did
know the shapes of the halls in his own house.'

'I wish I was dead!'

'Now I don't want to discourage you, but--'

'Well, pile it on me; I might as well have it now as another time.'

'You see, this has got to be learned; there isn't any getting around
it. A clear starlight night throws such heavy shadows that if you didn't
know the shape of a shore perfectly you would claw away from every bunch
of timber, because you would take the black shadow of it for a solid
cape; and you see you would be getting scared to death every fifteen
minutes by the watch. You would be fifty yards from shore all the time
when you ought to be within fifty feet of it. You can't see a snag in
one of those shadows, but you know exactly where it is, and the shape
of the river tells you when you are coming to it. Then there's your
pitch-dark night; the river is a very different shape on a pitch-dark
night from what it is on a starlight night. All shores seem to be
straight lines, then, and mighty dim ones, too; and you'd _run _them for
straight lines only you know better. You boldly drive your boat right
into what seems to be a solid, straight wall (you knowing very well that
in reality there is a curve there), and that wall falls back and makes
way for you. Then there's your gray mist. You take a night when there's
one of these grisly, drizzly, gray mists, and then there isn't any
particular shape to a shore. A gray mist would tangle the head of the
oldest man that ever lived. Well, then, different kinds of _moonlight
_change the shape of the river in different ways. You see--'

'Oh, don't say any more, please! Have I got to learn the shape of the
river according to all these five hundred thousand different ways? If
I tried to carry all that cargo in my head it would make me
stoop-shouldered.'

'_No_! you only learn _the _shape of the river, and you learn it with
such absolute certainty that you can always steer by the shape that's
_in your head_, and never mind the one that's before your eyes.'

'Very well, I'll try it; but after I have learned it can I depend on it.
Will it keep the same form and not go fooling around?'

Before Mr. Bixby could answer, Mr. W---- came in to take the watch, and
he said--

'Bixby, you'll have to look out for President's Island and all that
country clear away up above the Old Hen and Chickens. The banks are
caving and the shape of the shores changing like everything. Why,
you wouldn't know the point above 40. You can go up inside the old
sycamore-snag, now.{footnote [1. It may not be necessary, but still it
can do no harm to explain that 'inside' means between the snag and the
shore.--M.T.]}

So that question was answered. Here were leagues of shore changing
shape. My spirits were down in the mud again. Two things seemed pretty
apparent to me. One was, that in order to be a pilot a man had got to
learn more than any one man ought to be allowed to know; and the other
was, that he must learn it all over again in a different way every
twenty-four hours.

That night we had the watch until twelve. Now it was an ancient river
custom for the two pilots to chat a bit when the watch changed. While
the relieving pilot put on his gloves and lit his cigar, his partner,
the retiring pilot, would say something like this--

'I judge the upper bar is making down a little at Hale's Point; had
quarter twain with the lower lead and mark twain {footnote [Two fathoms.
'Quarter twain' is two-and-a-quarter fathoms, thirteen-and-a-half feet.
'Mark three' is three fathoms.]} with the other.'

'Yes, I thought it was making down a little, last trip. Meet any boats?'

'Met one abreast the head of 21, but she was away over hugging the
bar, and I couldn't make her out entirely. I took her for the "Sunny
South"--hadn't any skylights forward of the chimneys.'

And so on. And as the relieving pilot took the wheel his partner
{footnote ['Partner' is a technical term for 'the other pilot'.]} would
mention that we were in such-and-such a bend, and say we were abreast
of such-and-such a man's wood-yard or plantation. This was courtesy;
I supposed it was necessity. But Mr. W---- came on watch full twelve
minutes late on this particular night,--a tremendous breach of
etiquette; in fact, it is the unpardonable sin among pilots. So Mr.
Bixby gave him no greeting whatever, but simply surrendered the wheel
and marched out of the pilot-house without a word. I was appalled; it
was a villainous night for blackness, we were in a particularly wide
and blind part of the river, where there was no shape or substance to
anything, and it seemed incredible that Mr. Bixby should have left that
poor fellow to kill the boat trying to find out where he was. But I
resolved that I would stand by him any way. He should find that he was
not wholly friendless. So I stood around, and waited to be asked where
we were. But Mr. W---- plunged on serenely through the solid firmament
of black cats that stood for an atmosphere, and never opened his mouth.
Here is a proud devil, thought I; here is a limb of Satan that would
rather send us all to destruction than put himself under obligations to
me, because I am not yet one of the salt of the earth and privileged to
snub captains and lord it over everything dead and alive in a steamboat.
I presently climbed up on the bench; I did not think it was safe to go
to sleep while this lunatic was on watch.

However, I must have gone to sleep in the course of time, because the
next thing I was aware of was the fact that day was breaking, Mr. W----
gone, and Mr. Bixby at the wheel again. So it was four o'clock and all
well--but me; I felt like a skinful of dry bones and all of them trying
to ache at once.

Mr. Bixby asked me what I had stayed up there for. I confessed that it
was to do Mr. W---- a benevolence,--tell him where he was. It took five
minutes for the entire preposterousness of the thing to filter into Mr.
Bixby's system, and then I judge it filled him nearly up to the chin;
because he paid me a compliment--and not much of a one either. He said,

'Well, taking you by-and-large, you do seem to be more different kinds
of an ass than any creature I ever saw before. What did you suppose he
wanted to know for?'

I said I thought it might be a convenience to him.

'Convenience D-nation! Didn't I tell you that a man's got to know the
river in the night the same as he'd know his own front hall?'

'Well, I can follow the front hall in the dark if I know it _is_ the
front hall; but suppose you set me down in the middle of it in the dark
and not tell me which hall it is; how am I to know?'

'Well you've _got _to, on the river!'

'All right. Then I'm glad I never said anything to Mr. W---- '

'I should say so. Why, he'd have slammed you through the window and
utterly ruined a hundred dollars' worth of window-sash and stuff.'

I was glad this damage had been saved, for it would have made me
unpopular with the owners. They always hated anybody who had the name of
being careless, and injuring things.

I went to work now to learn the shape of the river; and of all the
eluding and ungraspable objects that ever I tried to get mind or hands
on, that was the chief. I would fasten my eyes upon a sharp, wooded
point that projected far into the river some miles ahead of me, and go
to laboriously photographing its shape upon my brain; and just as I was
beginning to succeed to my satisfaction, we would draw up toward it and
the exasperating thing would begin to melt away and fold back into the
bank! If there had been a conspicuous dead tree standing upon the very
point of the cape, I would find that tree inconspicuously merged into
the general forest, and occupying the middle of a straight shore, when
I got abreast of it! No prominent hill would stick to its shape long
enough for me to make up my mind what its form really was, but it was as
dissolving and changeful as if it had been a mountain of butter in the
hottest corner of the tropics. Nothing ever had the same shape when
I was coming downstream that it had borne when I went up. I mentioned
these little difficulties to Mr. Bixby. He said--

'That's the very main virtue of the thing. If the shapes didn't change
every three seconds they wouldn't be of any use. Take this place where
we are now, for instance. As long as that hill over yonder is only one
hill, I can boom right along the way I'm going; but the moment it splits
at the top and forms a V, I know I've got to scratch to starboard in a
hurry, or I'll bang this boat's brains out against a rock; and then the
moment one of the prongs of the V swings behind the other, I've got to
waltz to larboard again, or I'll have a misunderstanding with a snag
that would snatch the keelson out of this steamboat as neatly as if it
were a sliver in your hand. If that hill didn't change its shape on bad
nights there would be an awful steamboat grave-yard around here inside
of a year.'

It was plain that I had got to learn the shape of the river in all the
different ways that could be thought of,--upside down, wrong end first,
inside out, fore-and-aft, and 'thortships,'--and then know what to do on
gray nights when it hadn't any shape at all. So I set about it. In the
course of time I began to get the best of this knotty lesson, and my
self-complacency moved to the front once more. Mr. Bixby was all fixed,
and ready to start it to the rear again. He opened on me after this
fashion--

'How much water did we have in the middle crossing at Hole-in-the-Wall,
trip before last?'

I considered this an outrage. I said--

'Every trip, down and up, the leadsmen are singing through that tangled
place for three-quarters of an hour on a stretch. How do you reckon I
can remember such a mess as that?'

'My boy, you've got to remember it. You've got to remember the exact
spot and the exact marks the boat lay in when we had the shoalest water,
in everyone of the five hundred shoal places between St. Louis and New
Orleans; and you mustn't get the shoal soundings and marks of one trip
mixed up with the shoal soundings and marks of another, either, for
they're not often twice alike. You must keep them separate.'

When I came to myself again, I said--

'When I get so that I can do that, I'll be able to raise the dead,
and then I won't have to pilot a steamboat to make a living. I want to
retire from this business. I want a slush-bucket and a brush; I'm only
fit for a roustabout. I haven't got brains enough to be a pilot; and
if I had I wouldn't have strength enough to carry them around, unless I
went on crutches.'

'Now drop that! When I say I'll learn {footnote ['Teach' is not in the
river vocabulary.]} a man the river, I mean it. And you can depend on
it, I'll learn him or kill him.'


CHAPTER 9

Continued Perplexities

THERE was no use in arguing with a person like this. I promptly put
such a strain on my memory that by and by even the shoal water and the
countless crossing-marks began to stay with me. But the result was just
the same. I never could more than get one knotty thing learned before
another presented itself. Now I had often seen pilots gazing at the
water and pretending to read it as if it were a book; but it was a
book that told me nothing. A time came at last, however, when Mr.
Bixby seemed to think me far enough advanced to bear a lesson on
water-reading. So he began--

'Do you see that long slanting line on the face of the water? Now,
that's a reef. Moreover, it's a bluff reef. There is a solid sand-bar
under it that is nearly as straight up and down as the side of a house.
There is plenty of water close up to it, but mighty little on top of it.
If you were to hit it you would knock the boat's brains out. Do you see
where the line fringes out at the upper end and begins to fade away?'

'Yes, sir.'

'Well, that is a low place; that is the head of the reef. You can climb
over there, and not hurt anything. Cross over, now, and follow along
close under the reef--easy water there--not much current.'

I followed the reef along till I approached the fringed end. Then Mr.
Bixby said--

'Now get ready. Wait till I give the word. She won't want to mount the
reef; a boat hates shoal water. Stand by--wait--WAIT--keep her well in
hand. NOW cramp her down! Snatch her! snatch her!'

He seized the other side of the wheel and helped to spin it around until
it was hard down, and then we held it so. The boat resisted, and refused
to answer for a while, and next she came surging to starboard, mounted
the reef, and sent a long, angry ridge of water foaming away from her
bows.

'Now watch her; watch her like a cat, or she'll get away from you. When
she fights strong and the tiller slips a little, in a jerky, greasy sort
of way, let up on her a trifle; it is the way she tells you at night
that the water is too shoal; but keep edging her up, little by little,
toward the point. You are well up on the bar, now; there is a bar under
every point, because the water that comes down around it forms an eddy
and allows the sediment to sink. Do you see those fine lines on the face
of the water that branch out like the ribs of a fan. Well, those are
little reefs; you want to just miss the ends of them, but run them
pretty close. Now look out--look out! Don't you crowd that slick,
greasy-looking place; there ain't nine feet there; she won't stand it.
She begins to smell it; look sharp, I tell you! Oh blazes, there you go!
Stop the starboard wheel! Quick! Ship up to back! Set her back!

The engine bells jingled and the engines answered promptly, shooting
white columns of steam far aloft out of the 'scape pipes, but it was
too late. The boat had 'smelt' the bar in good earnest; the foamy ridges
that radiated from her bows suddenly disappeared, a great dead swell
came rolling forward and swept ahead of her, she careened far over to
larboard, and went tearing away toward the other shore as if she were
about scared to death. We were a good mile from where we ought to have
been, when we finally got the upper hand of her again.

During the afternoon watch the next day, Mr. Bixby asked me if I knew
how to run the next few miles. I said--

'Go inside the first snag above the point, outside the next one, start
out from the lower end of Higgins's wood-yard, make a square crossing
and--'

'That's all right. I'll be back before you close up on the next point.'

But he wasn't. He was still below when I rounded it and entered upon a
piece of river which I had some misgivings about. I did not know that
he was hiding behind a chimney to see how I would perform. I went gaily
along, getting prouder and prouder, for he had never left the boat in
my sole charge such a length of time before. I even got to 'setting'
her and letting the wheel go, entirely, while I vaingloriously turned
my back and inspected the stem marks and hummed a tune, a sort of easy
indifference which I had prodigiously admired in Bixby and other great
pilots. Once I inspected rather long, and when I faced to the front
again my heart flew into my mouth so suddenly that if I hadn't clapped
my teeth together I should have lost it. One of those frightful bluff
reefs was stretching its deadly length right across our bows! My head
was gone in a moment; I did not know which end I stood on; I gasped and
could not get my breath; I spun the wheel down with such rapidity that
it wove itself together like a spider's web; the boat answered and
turned square away from the reef, but the reef followed her! I fled, and
still it followed, still it kept--right across my bows! I never looked
to see where I was going, I only fled. The awful crash was imminent--why
didn't that villain come! If I committed the crime of ringing a bell,
I might get thrown overboard. But better that than kill the boat. So
in blind desperation I started such a rattling 'shivaree' down below as
never had astounded an engineer in this world before, I fancy. Amidst
the frenzy of the bells the engines began to back and fill in a furious
way, and my reason forsook its throne--we were about to crash into the
woods on the other side of the river. Just then Mr. Bixby stepped calmly
into view on the hurricane deck. My soul went out to him in gratitude.
My distress vanished; I would have felt safe on the brink of Niagara,
with Mr. Bixby on the hurricane deck. He blandly and sweetly took
his tooth-pick out of his mouth between his fingers, as if it were a
cigar--we were just in the act of climbing an overhanging big tree,
and the passengers were scudding astern like rats--and lifted up these
commands to me ever so gently--

'Stop the starboard. Stop the larboard. Set her back on both.'

The boat hesitated, halted, pressed her nose among the boughs a critical
instant, then reluctantly began to back away.

'Stop the larboard. Come ahead on it. Stop the starboard. Come ahead on
it. Point her for the bar.'

I sailed away as serenely as a summer's morning Mr. Bixby came in and
said, with mock simplicity--

'When you have a hail, my boy, you ought to tap the big bell three times
before you land, so that the engineers can get ready.'

I blushed under the sarcasm, and said I hadn't had any hail.

'Ah! Then it was for wood, I suppose. The officer of the watch will tell
you when he wants to wood up.'

I went on consuming and said I wasn't after wood.

'Indeed? Why, what could you want over here in the bend, then? Did you
ever know of a boat following a bend up-stream at this stage of the
river?'

'No sir,--and I wasn't trying to follow it. I was getting away from a
bluff reef.'

'No, it wasn't a bluff reef; there isn't one within three miles of where
you were.'

'But I saw it. It was as bluff as that one yonder.'

'Just about. Run over it!'

'Do you give it as an order?'

'Yes. Run over it.'

'If I don't, I wish I may die.'

'All right; I am taking the responsibility.' I was just as anxious to
kill the boat, now, as I had been to save her before. I impressed my
orders upon my memory, to be used at the inquest, and made a straight
break for the reef. As it disappeared under our bows I held my breath;
but we slid over it like oil.

'Now don't you see the difference? It wasn't anything but a _wind _reef.
The wind does that.'

'So I see. But it is exactly like a bluff reef. How am I ever going to
tell them apart?'

'I can't tell you. It is an instinct. By and by you will just naturally
_know _one from the other, but you never will be able to explain why or
how you know them apart'

It turned out to be true. The face of the water, in time, became a
wonderful book--a book that was a dead language to the uneducated
passenger, but which told its mind to me without reserve, delivering its
most cherished secrets as clearly as if it uttered them with a voice.
And it was not a book to be read once and thrown aside, for it had a new
story to tell every day. Throughout the long twelve hundred miles there
was never a page that was void of interest, never one that you could
leave unread without loss, never one that you would want to skip,
thinking you could find higher enjoyment in some other thing. There
never was so wonderful a book written by man; never one whose interest
was so absorbing, so unflagging, so sparkingly renewed with every
reperusal. The passenger who could not read it was charmed with a
peculiar sort of faint dimple on its surface (on the rare occasions
when he did not overlook it altogether); but to the pilot that was an
_italicized _passage; indeed, it was more than that, it was a legend of
the largest capitals, with a string of shouting exclamation points at
the end of it; for it meant that a wreck or a rock was buried there that
could tear the life out of the strongest vessel that ever floated. It is
the faintest and simplest expression the water ever makes, and the most
hideous to a pilot's eye. In truth, the passenger who could not read
this book saw nothing but all manner of pretty pictures in it painted by
the sun and shaded by the clouds, whereas to the trained eye these
were not pictures at all, but the grimmest and most dead-earnest of
reading-matter.

Now when I had mastered the language of this water and had come to know
every trifling feature that bordered the great river as familiarly as I
knew the letters of the alphabet, I had made a valuable acquisition.
But I had lost something, too. I had lost something which could never be
restored to me while I lived. All the grace, the beauty, the poetry had
gone out of the majestic river! I still keep in mind a certain wonderful
sunset which I witnessed when steamboating was new to me. A broad
expanse of the river was turned to blood; in the middle distance the red
hue brightened into gold, through which a solitary log came floating,
black and conspicuous; in one place a long, slanting mark lay sparkling
upon the water; in another the surface was broken by boiling, tumbling
rings, that were as many-tinted as an opal; where the ruddy flush was
faintest, was a smooth spot that was covered with graceful circles and
radiating lines, ever so delicately traced; the shore on our left was
densely wooded, and the somber shadow that fell from this forest was
broken in one place by a long, ruffled trail that shone like silver;
and high above the forest wall a clean-stemmed dead tree waved a single
leafy bough that glowed like a flame in the unobstructed splendor that
was flowing from the sun. There were graceful curves, reflected images,
woody heights, soft distances; and over the whole scene, far and near,
the dissolving lights drifted steadily, enriching it, every passing
moment, with new marvels of coloring.

I stood like one bewitched. I drank it in, in a speechless rapture. The
world was new to me, and I had never seen anything like this at home.
But as I have said, a day came when I began to cease from noting the
glories and the charms which the moon and the sun and the twilight
wrought upon the river's face; another day came when I ceased altogether
to note them. Then, if that sunset scene had been repeated, I should
have looked upon it without rapture, and should have commented upon it,
inwardly, after this fashion: This sun means that we are going to have
wind to-morrow; that floating log means that the river is rising, small
thanks to it; that slanting mark on the water refers to a bluff reef
which is going to kill somebody's steamboat one of these nights, if
it keeps on stretching out like that; those tumbling 'boils' show a
dissolving bar and a changing channel there; the lines and circles in
the slick water over yonder are a warning that that troublesome place is
shoaling up dangerously; that silver streak in the shadow of the forest
is the 'break' from a new snag, and he has located himself in the very
best place he could have found to fish for steamboats; that tall dead
tree, with a single living branch, is not going to last long, and
then how is a body ever going to get through this blind place at night
without the friendly old landmark.

No, the romance and the beauty were all gone from the river. All the
value any feature of it had for me now was the amount of usefulness it
could furnish toward compassing the safe piloting of a steamboat. Since
those days, I have pitied doctors from my heart. What does the lovely
flush in a beauty's cheek mean to a doctor but a 'break' that ripples
above some deadly disease. Are not all her visible charms sown thick
with what are to him the signs and symbols of hidden decay? Does he ever
see her beauty at all, or doesn't he simply view her professionally, and
comment upon her unwholesome condition all to himself? And doesn't he
sometimes wonder whether he has gained most or lost most by learning his
trade?


CHAPTER 10

Completing My Education

WHOSOEVER has done me the courtesy to read my chapters which have
preceded this may possibly wonder that I deal so minutely with piloting
as a science. It was the prime purpose of those chapters; and I am not
quite done yet. I wish to show, in the most patient and painstaking way,
what a wonderful science it is. Ship channels are buoyed and lighted,
and therefore it is a comparatively easy undertaking to learn to run
them; clear-water rivers, with gravel bottoms, change their channels
very gradually, and therefore one needs to learn them but once; but
piloting becomes another matter when you apply it to vast streams like
the Mississippi and the Missouri, whose alluvial banks cave and change
constantly, whose snags are always hunting up new quarters, whose
sandbars are never at rest, whose channels are for ever dodging and
shirking, and whose obstructions must be confronted in all nights and
all weathers without the aid of a single light-house or a single buoy;
for there is neither light nor buoy to be found anywhere in all this
three or four thousand miles of villainous river.{footnote [True at the
time referred to; not true now (1882).]} I feel justified in enlarging
upon this great science for the reason that I feel sure no one has ever
yet written a paragraph about it who had piloted a steamboat himself,
and so had a practical knowledge of the subject. If the theme were
hackneyed, I should be obliged to deal gently with the reader; but
since it is wholly new, I have felt at liberty to take up a considerable
degree of room with it.

When I had learned the name and position of every visible feature of the
river; when I had so mastered its shape that I could shut my eyes and
trace it from St. Louis to New Orleans; when I had learned to read the
face of the water as one would cull the news from the morning paper;
and finally, when I had trained my dull memory to treasure up an endless
array of soundings and crossing-marks, and keep fast hold of them, I
judged that my education was complete: so I got to tilting my cap to the
side of my head, and wearing a tooth-pick in my mouth at the wheel. Mr.
Bixby had his eye on these airs. One day he said--

'What is the height of that bank yonder, at Burgess's?'

'How can I tell, sir. It is three-quarters of a mile away.'

'Very poor eye--very poor. Take the glass.'

I took the glass, and presently said--'I can't tell. I suppose that that
bank is about a foot and a half high.'

'Foot and a half! That's a six-foot bank. How high was the bank along
here last trip?'

'I don't know; I never noticed.'

'You didn't? Well, you must always do it hereafter.'

'Why?'

'Because you'll have to know a good many things that it tells you.
For one thing, it tells you the stage of the river--tells you whether
there's more water or less in the river along here than there was last
trip.'

'The leads tell me that.' I rather thought I had the advantage of him
there.

'Yes, but suppose the leads lie? The bank would tell you so, and then
you'd stir those leadsmen up a bit. There was a ten-foot bank here last
trip, and there is only a six-foot bank now. What does that signify?'

'That the river is four feet higher than it was last trip.'

'Very good. Is the river rising or falling?'

'Rising.'

'No it ain't.'

'I guess I am right, sir. Yonder is some drift-wood floating down the
stream.'

'A rise starts the drift-wood, but then it keeps on floating a while
after the river is done rising. Now the bank will tell you about this.
Wait till you come to a place where it shelves a little. Now here; do
you see this narrow belt of fine sediment That was deposited while the
water was higher. You see the driftwood begins to strand, too. The bank
helps in other ways. Do you see that stump on the false point?'

'Ay, ay, sir.'

'Well, the water is just up to the roots of it. You must make a note of
that.'

'Why?'

'Because that means that there's seven feet in the chute of 103.'

'But 103 is a long way up the river yet.'

'That's where the benefit of the bank comes in. There is water enough in
103 _now_, yet there may not be by the time we get there; but the bank
will keep us posted all along. You don't run close chutes on a falling
river, up-stream, and there are precious few of them that you are
allowed to run at all down-stream. There's a law of the United States
against it. The river may be rising by the time we get to 103, and in
that case we'll run it. We are drawing--how much?'

'Six feet aft,--six and a half forward.'

'Well, you do seem to know something.'

'But what I particularly want to know is, if I have got to keep up an
everlasting measuring of the banks of this river, twelve hundred miles,
month in and month out?'

'Of course!'

My emotions were too deep for words for a while. Presently I said--'

And how about these chutes. Are there many of them?'

'I should say so. I fancy we shan't run any of the river this trip as
you've ever seen it run before--so to speak. If the river begins to rise
again, we'll go up behind bars that you've always seen standing out of
the river, high and dry like the roof of a house; we'll cut across low
places that you've never noticed at all, right through the middle of
bars that cover three hundred acres of river; we'll creep through cracks
where you've always thought was solid land; we'll dart through the woods
and leave twenty-five miles of river off to one side; we'll see the
hind-side of every island between New Orleans and Cairo.'

'Then I've got to go to work and learn just as much more river as I
already know.'

'Just about twice as much more, as near as you can come at it.'

'Well, one lives to find out. I think I was a fool when I went into this
business.'

'Yes, that is true. And you are yet. But you'll not be when you've
learned it.'

'Ah, I never can learn it.'

'I will see that you _do_.'

By and by I ventured again--

'Have I got to learn all this thing just as I know the rest of the
river--shapes and all--and so I can run it at night?'

'Yes. And you've got to have good fair marks from one end of the river
to the other, that will help the bank tell you when there is water
enough in each of these countless places--like that stump, you know.
When the river first begins to rise, you can run half a dozen of the
deepest of them; when it rises a foot more you can run another dozen;
the next foot will add a couple of dozen, and so on: so you see you have
to know your banks and marks to a dead moral certainty, and never get
them mixed; for when you start through one of those cracks, there's
no backing out again, as there is in the big river; you've got to go
through, or stay there six months if you get caught on a falling river.
There are about fifty of these cracks which you can't run at all except
when the river is brim full and over the banks.'

'This new lesson is a cheerful prospect.'

'Cheerful enough. And mind what I've just told you; when you start into
one of those places you've got to go through. They are too narrow to
turn around in, too crooked to back out of, and the shoal water is
always up at the head; never elsewhere. And the head of them is always
likely to be filling up, little by little, so that the marks you reckon
their depth by, this season, may not answer for next.'

'Learn a new set, then, every year?'

'Exactly. Cramp her up to the bar! What are you standing up through the
middle of the river for?'

The next few months showed me strange things. On the same day that we
held the conversation above narrated, we met a great rise coming down
the river. The whole vast face of the stream was black with drifting
dead logs, broken boughs, and great trees that had caved in and been
washed away. It required the nicest steering to pick one's way through
this rushing raft, even in the day-time, when crossing from point to
point; and at night the difficulty was mightily increased; every now and
then a huge log, lying deep in the water, would suddenly appear right
under our bows, coming head-on; no use to try to avoid it then; we could
only stop the engines, and one wheel would walk over that log from one
end to the other, keeping up a thundering racket and careening the boat
in a way that was very uncomfortable to passengers. Now and then we
would hit one of these sunken logs a rattling bang, dead in the center,
with a full head of steam, and it would stun the boat as if she had hit
a continent. Sometimes this log would lodge, and stay right across
our nose, and back the Mississippi up before it; we would have to do a
little craw-fishing, then, to get away from the obstruction. We often
hit _white _logs, in the dark, for we could not see them till we were
right on them; but a black log is a pretty distinct object at night. A
white snag is an ugly customer when the daylight is gone.

Of course, on the great rise, down came a swarm of prodigious
timber-rafts from the head waters of the Mississippi, coal barges from
Pittsburgh, little trading scows from everywhere, and broad-horns from
'Posey County,' Indiana, freighted with 'fruit and furniture'--the
usual term for describing it, though in plain English the freight thus
aggrandized was hoop-poles and pumpkins. Pilots bore a mortal hatred to
these craft; and it was returned with usury. The law required all such
helpless traders to keep a light burning, but it was a law that was
often broken. All of a sudden, on a murky night, a light would hop up,
right under our bows, almost, and an agonized voice, with the backwoods
'whang' to it, would wail out--

'Whar'n the ---- you goin' to! Cain't you see nothin', you dash-dashed
aig-suckin', sheep-stealin', one-eyed son of a stuffed monkey!'

Then for an instant, as we whistled by, the red glare from our furnaces
would reveal the scow and the form of the gesticulating orator as if
under a lightning-flash, and in that instant our firemen and deck-hands
would send and receive a tempest of missiles and profanity, one of our
wheels would walk off with the crashing fragments of a steering-oar, and
down the dead blackness would shut again. And that flatboatman would be
sure to go into New Orleans and sue our boat, swearing stoutly that he
had a light burning all the time, when in truth his gang had the lantern
down below to sing and lie and drink and gamble by, and no watch on
deck.

Once, at night, in one of those forest-bordered crevices (behind an
island) which steamboatmen intensely describe with the phrase 'as dark
as the inside of a cow,' we should have eaten up a Posey County family,
fruit, furniture, and all, but that they happened to be fiddling down
below, and we just caught the sound of the music in time to sheer off,
doing no serious damage, unfortunately, but coming so near it that we
had good hopes for a moment. These people brought up their lantern,
then, of course; and as we backed and filled to get away, the precious
family stood in the light of it--both sexes and various ages--and cursed
us till everything turned blue. Once a coalboatman sent a bullet through
our pilot-house, when we borrowed a steering oar of him in a very narrow
place.


CHAPTER 11

The River Rises

DURING this big rise these small-fry craft were an intolerable nuisance.
We were running chute after chute,--a new world to me,--and if there was
a particularly cramped place in a chute, we would be pretty sure to meet
a broad-horn there; and if he failed to be there, we would find him in a
still worse locality, namely, the head of the chute, on the shoal water.
And then there would be no end of profane cordialities exchanged.

Sometimes, in the big river, when we would be feeling our way cautiously
along through a fog, the deep hush would suddenly be broken by yells and
a clamor of tin pans, and all in instant a log raft would appear vaguely
through the webby veil, close upon us; and then we did not wait to swap
knives, but snatched our engine bells out by the roots and piled on all
the steam we had, to scramble out of the way! One doesn't hit a rock or
a solid log craft with a steamboat when he can get excused.

You will hardly believe it, but many steamboat clerks always carried
a large assortment of religious tracts with them in those old departed
steamboating days. Indeed they did. Twenty times a day we would be
cramping up around a bar, while a string of these small-fry rascals
were drifting down into the head of the bend away above and beyond us a
couple of miles. Now a skiff would dart away from one of them, and come
fighting its laborious way across the desert of water. It would 'ease
all,' in the shadow of our forecastle, and the panting oarsmen would
shout, 'Gimme a pa-a-per!' as the skiff drifted swiftly astern. The
clerk would throw over a file of New Orleans journals. If these were
picked up without comment, you might notice that now a dozen other
skiffs had been drifting down upon us without saying anything. You
understand, they had been waiting to see how No. 1 was going to fare.
No. 1 making no comment, all the rest would bend to their oars and
come on, now; and as fast as they came the clerk would heave over
neat bundles of religious tracts, tied to shingles. The amount of hard
swearing which twelve packages of religious literature will command when
impartially divided up among twelve raftsmen's crews, who have pulled a
heavy skiff two miles on a hot day to get them, is simply incredible.

As I have said, the big rise brought a new world under my vision. By the
time the river was over its banks we had forsaken our old paths and were
hourly climbing over bars that had stood ten feet out of water before;
we were shaving stumpy shores, like that at the foot of Madrid Bend,
which I had always seen avoided before; we were clattering through
chutes like that of 82, where the opening at the foot was an unbroken
wall of timber till our nose was almost at the very spot. Some of these
chutes were utter solitudes. The dense, untouched forest overhung both
banks of the crooked little crack, and one could believe that human
creatures had never intruded there before. The swinging grape-vines, the
grassy nooks and vistas glimpsed as we swept by, the flowering creepers
waving their red blossoms from the tops of dead trunks, and all the
spendthrift richness of the forest foliage, were wasted and thrown away
there. The chutes were lovely places to steer in; they were deep, except
at the head; the current was gentle; under the 'points' the water was
absolutely dead, and the invisible banks so bluff that where the tender
willow thickets projected you could bury your boat's broadside in them
as you tore along, and then you seemed fairly to fly.

Behind other islands we found wretched little farms, and wretcheder
little log-cabins; there were crazy rail fences sticking a foot or two
above the water, with one or two jeans-clad, chills-racked, yellow-faced
male miserables roosting on the top-rail, elbows on knees, jaws in
hands, grinding tobacco and discharging the result at floating chips
through crevices left by lost teeth; while the rest of the family and
the few farm-animals were huddled together in an empty wood-flat riding
at her moorings close at hand. In this flat-boat the family would have
to cook and eat and sleep for a lesser or greater number of days (or
possibly weeks), until the river should fall two or three feet and let
them get back to their log-cabin and their chills again--chills being
a merciful provision of an all-wise Providence to enable them to take
exercise without exertion. And this sort of watery camping out was a
thing which these people were rather liable to be treated to a couple
of times a year: by the December rise out of the Ohio, and the June rise
out of the Mississippi. And yet these were kindly dispensations, for
they at least enabled the poor things to rise from the dead now and
then, and look upon life when a steamboat went by. They appreciated the
blessing, too, for they spread their mouths and eyes wide open and made
the most of these occasions. Now what _could _these banished creatures
find to do to keep from dying of the blues during the low-water season!

Once, in one of these lovely island chutes, we found our course
completely bridged by a great fallen tree. This will serve to show how
narrow some of the chutes were. The passengers had an hour's recreation
in a virgin wilderness, while the boat-hands chopped the bridge away;
for there was no such thing as turning back, you comprehend.

From Cairo to Baton Rouge, when the river is over its banks, you have
no particular trouble in the night, for the thousand-mile wall of dense
forest that guards the two banks all the way is only gapped with a farm
or wood-yard opening at intervals, and so you can't 'get out of the
river' much easier than you could get out of a fenced lane; but from
Baton Rouge to New Orleans it is a different matter. The river is more
than a mile wide, and very deep--as much as two hundred feet, in places.
Both banks, for a good deal over a hundred miles, are shorn of their
timber and bordered by continuous sugar plantations, with only here and
there a scattering sapling or row of ornamental China-trees. The timber
is shorn off clear to the rear of the plantations, from two to four
miles. When the first frost threatens to come, the planters snatch off
their crops in a hurry. When they have finished grinding the cane, they
form the refuse of the stalks (which they call _bagasse_) into great
piles and set fire to them, though in other sugar countries the bagasse
is used for fuel in the furnaces of the sugar mills. Now the piles of
damp bagasse burn slowly, and smoke like Satan's own kitchen.

An embankment ten or fifteen feet high guards both banks of the
Mississippi all the way down that lower end of the river, and this
embankment is set back from the edge of the shore from ten to perhaps a
hundred feet, according to circumstances; say thirty or forty feet, as
a general thing. Fill that whole region with an impenetrable gloom of
smoke from a hundred miles of burning bagasse piles, when the river is
over the banks, and turn a steamboat loose along there at midnight and
see how she will feel. And see how you will feel, too! You find yourself
away out in the midst of a vague dim sea that is shoreless, that fades
out and loses itself in the murky distances; for you cannot discern
the thin rib of embankment, and you are always imagining you see
a straggling tree when you don't. The plantations themselves are
transformed by the smoke, and look like a part of the sea. All through
your watch you are tortured with the exquisite misery of uncertainty.
You hope you are keeping in the river, but you do not know. All that you
are sure about is that you are likely to be within six feet of the bank
and destruction, when you think you are a good half-mile from shore. And
you are sure, also, that if you chance suddenly to fetch up against the
embankment and topple your chimneys overboard, you will have the small
comfort of knowing that it is about what you were expecting to do. One
of the great Vicksburg packets darted out into a sugar plantation one
night, at such a time, and had to stay there a week. But there was no
novelty about it; it had often been done before.

I thought I had finished this chapter, but I wish to add a curious
thing, while it is in my mind. It is only relevant in that it is
connected with piloting. There used to be an excellent pilot on the
river, a Mr. X., who was a somnambulist. It was said that if his mind
was troubled about a bad piece of river, he was pretty sure to get up
and walk in his sleep and do strange things. He was once fellow-pilot
for a trip or two with George Ealer, on a great New Orleans passenger
packet. During a considerable part of the first trip George was uneasy,
but got over it by and by, as X. seemed content to stay in his bed when
asleep. Late one night the boat was approaching Helena, Arkansas; the
water was low, and the crossing above the town in a very blind and
tangled condition. X. had seen the crossing since Ealer had, and as the
night was particularly drizzly, sullen, and dark, Ealer was considering
whether he had not better have X. called to assist in running the place,
when the door opened and X. walked in. Now on very dark nights, light is
a deadly enemy to piloting; you are aware that if you stand in a lighted
room, on such a night, you cannot see things in the street to any
purpose; but if you put out the lights and stand in the gloom you can
make out objects in the street pretty well. So, on very dark nights,
pilots do not smoke; they allow no fire in the pilot-house stove if
there is a crack which can allow the least ray to escape; they order the
furnaces to be curtained with huge tarpaulins and the sky-lights to
be closely blinded. Then no light whatever issues from the boat. The
undefinable shape that now entered the pilot-house had Mr. X.'s voice.
This said--

'Let me take her, George; I've seen this place since you have, and it
is so crooked that I reckon I can run it myself easier than I could tell
you how to do it.'

'It is kind of you, and I swear _I_ am willing. I haven't got another
drop of perspiration left in me. I have been spinning around and around
the wheel like a squirrel. It is so dark I can't tell which way she is
swinging till she is coming around like a whirligig.'

So Ealer took a seat on the bench, panting and breathless. The black
phantom assumed the wheel without saying anything, steadied the waltzing
steamer with a turn or two, and then stood at ease, coaxing her a little
to this side and then to that, as gently and as sweetly as if the time
had been noonday. When Ealer observed this marvel of steering, he wished
he had not confessed! He stared, and wondered, and finally said--

'Well, I thought I knew how to steer a steamboat, but that was another
mistake of mine.'

X. said nothing, but went serenely on with his work. He rang for the
leads; he rang to slow down the steam; he worked the boat carefully and
neatly into invisible marks, then stood at the center of the wheel
and peered blandly out into the blackness, fore and aft, to verify his
position; as the leads shoaled more and more, he stopped the engines
entirely, and the dead silence and suspense of 'drifting' followed when
the shoalest water was struck, he cracked on the steam, carried her
handsomely over, and then began to work her warily into the next system
of shoal marks; the same patient, heedful use of leads and engines
followed, the boat slipped through without touching bottom, and entered
upon the third and last intricacy of the crossing; imperceptibly
she moved through the gloom, crept by inches into her marks, drifted
tediously till the shoalest water was cried, and then, under a
tremendous head of steam, went swinging over the reef and away into deep
water and safety!

Ealer let his long-pent breath pour out in a great, relieving sigh, and
said--

'That's the sweetest piece of piloting that was ever done on the
Mississippi River! I wouldn't believed it could be done, if I hadn't
seen it.'

There was no reply, and he added--

'Just hold her five minutes longer, partner, and let me run down and get
a cup of coffee.'

A minute later Ealer was biting into a pie, down in the 'texas,' and
comforting himself with coffee. Just then the night watchman happened
in, and was about to happen out again, when he noticed Ealer and
exclaimed--

'Who is at the wheel, sir?'

'X.'

'Dart for the pilot-house, quicker than lightning!'

The next moment both men were flying up the pilot-house companion way,
three steps at a jump! Nobody there! The great steamer was whistling
down the middle of the river at her own sweet will! The watchman shot
out of the place again; Ealer seized the wheel, set an engine back with
power, and held his breath while the boat reluctantly swung away from
a 'towhead' which she was about to knock into the middle of the Gulf of
Mexico!

By and by the watchman came back and said--

'Didn't that lunatic tell you he was asleep, when he first came up
here?'

'_No_.'

'Well, he was. I found him walking along on top of the railings just as
unconcerned as another man would walk a pavement; and I put him to bed;
now just this minute there he was again, away astern, going through that
sort of tight-rope deviltry the same as before.'

'Well, I think I'll stay by, next time he has one of those fits. But I
hope he'll have them often. You just ought to have seen him take this
boat through Helena crossing. I never saw anything so gaudy before. And
if he can do such gold-leaf, kid-glove, diamond-breastpin piloting when
he is sound asleep, what _couldn't_ he do if he was dead!'


CHAPTER 12

Sounding

WHEN the river is very low, and one's steamboat is 'drawing all the
water' there is in the channel,--or a few inches more, as was often
the case in the old times,--one must be painfully circumspect in his
piloting. We used to have to 'sound' a number of particularly bad places
almost every trip when the river was at a very low stage.

Sounding is done in this way. The boat ties up at the shore, just above
the shoal crossing; the pilot not on watch takes his 'cub' or steersman
and a picked crew of men (sometimes an officer also), and goes out in
the yawl--provided the boat has not that rare and sumptuous luxury, a
regularly-devised 'sounding-boat'--and proceeds to hunt for the best
water, the pilot on duty watching his movements through a spy-glass,
meantime, and in some instances assisting by signals of the boat's
whistle, signifying 'try higher up' or 'try lower down;' for the surface
of the water, like an oil-painting, is more expressive and intelligible
when inspected from a little distance than very close at hand. The
whistle signals are seldom necessary, however; never, perhaps, except
when the wind confuses the significant ripples upon the water's surface.
When the yawl has reached the shoal place, the speed is slackened, the
pilot begins to sound the depth with a pole ten or twelve feet long,
and the steersman at the tiller obeys the order to 'hold her up to
starboard;' or, 'let her fall off to larboard;'{footnote [The term
'larboard' is never used at sea now, to signify the left hand; but was
always used on the river in my time]} or 'steady--steady as you go.'

When the measurements indicate that the yawl is approaching the shoalest
part of the reef, the command is given to 'ease all!' Then the men stop
rowing and the yawl drifts with the current. The next order is, 'Stand
by with the buoy!' The moment the shallowest point is reached, the pilot
delivers the order, 'Let go the buoy!' and over she goes. If the pilot
is not satisfied, he sounds the place again; if he finds better water
higher up or lower down, he removes the buoy to that place. Being
finally satisfied, he gives the order, and all the men stand their
oars straight up in the air, in line; a blast from the boat's whistle
indicates that the signal has been seen; then the men 'give way' on
their oars and lay the yawl alongside the buoy; the steamer comes
creeping carefully down, is pointed straight at the buoy, husbands her
power for the coming struggle, and presently, at the critical moment,
turns on all her steam and goes grinding and wallowing over the buoy and
the sand, and gains the deep water beyond. Or maybe she doesn't; maybe
she 'strikes and swings.' Then she has to while away several hours (or
days) sparring herself off.

Sometimes a buoy is not laid at all, but the yawl goes ahead, hunting
the best water, and the steamer follows along in its wake. Often there
is a deal of fun and excitement about sounding, especially if it is a
glorious summer day, or a blustering night. But in winter the cold and
the peril take most of the fun out of it.

A buoy is nothing but a board four or five feet long, with one end
turned up; it is a reversed school-house bench, with one of the supports
left and the other removed. It is anchored on the shoalest part of the
reef by a rope with a heavy stone made fast to the end of it. But for
the resistance of the turned-up end of the reversed bench, the current
would pull the buoy under water. At night, a paper lantern with a candle
in it is fastened on top of the buoy, and this can be seen a mile or
more, a little glimmering spark in the waste of blackness.

Nothing delights a cub so much as an opportunity to go out sounding.
There is such an air of adventure about it; often there is danger; it is
so gaudy and man-of-war-like to sit up in the stern-sheets and steer
a swift yawl; there is something fine about the exultant spring of the
boat when an experienced old sailor crew throw their souls into the
oars; it is lovely to see the white foam stream away from the bows;
there is music in the rush of the water; it is deliciously exhilarating,
in summer, to go speeding over the breezy expanses of the river when the
world of wavelets is dancing in the sun. It is such grandeur, too, to
the cub, to get a chance to give an order; for often the pilot will
simply say, 'Let her go about!' and leave the rest to the cub, who
instantly cries, in his sternest tone of command, 'Ease starboard!
Strong on the larboard! Starboard give way! With a will, men!' The cub
enjoys sounding for the further reason that the eyes of the passengers
are watching all the yawl's movements with absorbing interest if the
time be daylight; and if it be night he knows that those same wondering
eyes are fastened upon the yawl's lantern as it glides out into the
gloom and dims away in the remote distance.

One trip a pretty girl of sixteen spent her time in our pilot-house with
her uncle and aunt, every day and all day long. I fell in love with her.
So did Mr. Thornburg's cub, Tom G----. Tom and I had been bosom friends
until this time; but now a coolness began to arise. I told the girl a
good many of my river adventures, and made myself out a good deal of a
hero; Tom tried to make himself appear to be a hero, too, and succeeded
to some extent, but then he always had a way of embroidering. However,
virtue is its own reward, so I was a barely perceptible trifle ahead
in the contest. About this time something happened which promised
handsomely for me: the pilots decided to sound the crossing at the head
of 21. This would occur about nine or ten o'clock at night, when
the passengers would be still up; it would be Mr. Thornburg's watch,
therefore my chief would have to do the sounding. We had a perfect love
of a sounding-boat--long, trim, graceful, and as fleet as a greyhound;
her thwarts were cushioned; she carried twelve oarsmen; one of the mates
was always sent in her to transmit orders to her crew, for ours was a
steamer where no end of 'style' was put on.

We tied up at the shore above 21, and got ready. It was a foul night,
and the river was so wide, there, that a landsman's uneducated eyes
could discern no opposite shore through such a gloom. The passengers
were alert and interested; everything was satisfactory. As I hurried
through the engine-room, picturesquely gotten up in storm toggery, I met
Tom, and could not forbear delivering myself of a mean speech--

'Ain't you glad _you _don't have to go out sounding?'

Tom was passing on, but he quickly turned, and said--

'Now just for that, you can go and get the sounding-pole yourself. I was
going after it, but I'd see you in Halifax, now, before I'd do it.'

'Who wants you to get it? I don't. It's in the sounding-boat.'

'It ain't, either. It's been new-painted; and it's been up on the
ladies' cabin guards two days, drying.'

I flew back, and shortly arrived among the crowd of watching and
wondering ladies just in time to hear the command:

'Give way, men!'

I looked over, and there was the gallant sounding-boat booming away, the
unprincipled Tom presiding at the tiller, and my chief sitting by him
with the sounding-pole which I had been sent on a fool's errand to
fetch. Then that young girl said to me--

'Oh, how awful to have to go out in that little boat on such a night! Do
you think there is any danger?'

I would rather have been stabbed. I went off, full of venom, to help in
the pilot-house. By and by the boat's lantern disappeared, and after an
interval a wee spark glimmered upon the face of the water a mile away.
Mr. Thornburg blew the whistle, in acknowledgment, backed the steamer
out, and made for it. We flew along for a while, then slackened steam
and went cautiously gliding toward the spark. Presently Mr. Thornburg
exclaimed--

'Hello, the buoy-lantern's out!'

He stopped the engines. A moment or two later he said--

'Why, there it is again!'

So he came ahead on the engines once more, and rang for the leads.
Gradually the water shoaled up, and then began to deepen again! Mr.
Thornburg muttered--

'Well, I don't understand this. I believe that buoy has drifted off the
reef. Seems to be a little too far to the left. No matter, it is safest
to run over it anyhow.'

So, in that solid world of darkness we went creeping down on the light.
Just as our bows were in the act of plowing over it, Mr. Thornburg
seized the bell-ropes, rang a startling peal, and exclaimed--

'My soul, it's the sounding-boat!'

A sudden chorus of wild alarms burst out far below--a pause--and then
the sound of grinding and crashing followed. Mr. Thornburg exclaimed--

'There! the paddle-wheel has ground the sounding-boat to lucifer
matches! Run! See who is killed!'

I was on the main deck in the twinkling of an eye. My chief and the
third mate and nearly all the men were safe. They had discovered their
danger when it was too late to pull out of the way; then, when the great
guards overshadowed them a moment later, they were prepared and knew
what to do; at my chiefs order they sprang at the right instant, seized
the guard, and were hauled aboard. The next moment the sounding-yawl
swept aft to the wheel and was struck and splintered to atoms. Two of
the men and the cub Tom, were missing--a fact which spread like wildfire
over the boat. The passengers came flocking to the forward gangway,
ladies and all, anxious-eyed, white-faced, and talked in awed voices of
the dreadful thing. And often and again I heard them say, 'Poor fellows!
poor boy, poor boy!'

By this time the boat's yawl was manned and away, to search for the
missing. Now a faint call was heard, off to the left. The yawl had
disappeared in the other direction. Half the people rushed to one side
to encourage the swimmer with their shouts; the other half rushed the
other way to shriek to the yawl to turn about. By the callings,
the swimmer was approaching, but some said the sound showed failing
strength. The crowd massed themselves against the boiler-deck railings,
leaning over and staring into the gloom; and every faint and fainter cry
wrung from them such words as, 'Ah, poor fellow, poor fellow! is there
no way to save him?'

But still the cries held out, and drew nearer, and presently the voice
said pluckily--

'I can make it! Stand by with a rope!'

What a rousing cheer they gave him! The chief mate took his stand in the
glare of a torch-basket, a coil of rope in his hand, and his men grouped
about him. The next moment the swimmer's face appeared in the circle of
light, and in another one the owner of it was hauled aboard, limp and
drenched, while cheer on cheer went up. It was that devil Tom.

The yawl crew searched everywhere, but found no sign of the two men.
They probably failed to catch the guard, tumbled back, and were struck
by the wheel and killed. Tom had never jumped for the guard at all, but
had plunged head-first into the river and dived under the wheel. It was
nothing; I could have done it easy enough, and I said so; but everybody
went on just the same, making a wonderful to do over that ass, as if he
had done something great. That girl couldn't seem to have enough of that
pitiful 'hero' the rest of the trip; but little I cared; I loathed her,
any way.

The way we came to mistake the sounding-boat's lantern for the
buoy-light was this. My chief said that after laying the buoy he fell
away and watched it till it seemed to be secure; then he took up a
position a hundred yards below it and a little to one side of the
steamer's course, headed the sounding-boat up-stream, and waited. Having
to wait some time, he and the officer got to talking; he looked up when
he judged that the steamer was about on the reef; saw that the buoy was
gone, but supposed that the steamer had already run over it; he went
on with his talk; he noticed that the steamer was getting very close on
him, but that was the correct thing; it was her business to shave him
closely, for convenience in taking him aboard; he was expecting her to
sheer off, until the last moment; then it flashed upon him that she was
trying to run him down, mistaking his lantern for the buoy-light; so he
sang out, 'Stand by to spring for the guard, men!' and the next instant
the jump was made.


CHAPTER 13

A Pilot's Needs

BUT I am wandering from what I was intending to do, that is, make
plainer than perhaps appears in the previous chapters, some of the
peculiar requirements of the science of piloting. First of all, there
is one faculty which a pilot must incessantly cultivate until he has
brought it to absolute perfection. Nothing short of perfection will do.
That faculty is memory. He cannot stop with merely thinking a thing is
so and so; he must know it; for this is eminently one of the 'exact'
sciences. With what scorn a pilot was looked upon, in the old times, if
he ever ventured to deal in that feeble phrase 'I think,' instead of the
vigorous one 'I know!' One cannot easily realize what a tremendous thing
it is to know every trivial detail of twelve hundred miles of river and
know it with absolute exactness. If you will take the longest street
in New York, and travel up and down it, conning its features patiently
until you know every house and window and door and lamp-post and big and
little sign by heart, and know them so accurately that you can instantly
name the one you are abreast of when you are set down at random in
that street in the middle of an inky black night, you will then have a
tolerable notion of the amount and the exactness of a pilot's knowledge
who carries the Mississippi River in his head. And then if you will
go on until you know every street crossing, the character, size, and
position of the crossing-stones, and the varying depth of mud in each of
those numberless places, you will have some idea of what the pilot must
know in order to keep a Mississippi steamer out of trouble. Next, if
you will take half of the signs in that long street, and _change their
places_ once a month, and still manage to know their new positions
accurately on dark nights, and keep up with these repeated changes
without making any mistakes, you will understand what is required of a
pilot's peerless memory by the fickle Mississippi.

I think a pilot's memory is about the most wonderful thing in the world.
To know the Old and New Testaments by heart, and be able to recite them
glibly, forward or backward, or begin at random anywhere in the book
and recite both ways and never trip or make a mistake, is no extravagant
mass of knowledge, and no marvelous facility, compared to a pilot's
massed knowledge of the Mississippi and his marvelous facility in the
handling of it. I make this comparison deliberately, and believe I am
not expanding the truth when I do it. Many will think my figure too
strong, but pilots will not.

And how easily and comfortably the pilot's memory does its work; how
placidly effortless is its way; how _unconsciously _it lays up its vast
stores, hour by hour, day by day, and never loses or mislays a single
valuable package of them all! Take an instance. Let a leadsman cry,
'Half twain! half twain! half twain! half twain! half twain!' until
it become as monotonous as the ticking of a clock; let conversation be
going on all the time, and the pilot be doing his share of the talking,
and no longer consciously listening to the leadsman; and in the midst
of this endless string of half twains let a single 'quarter twain!' be
interjected, without emphasis, and then the half twain cry go on again,
just as before: two or three weeks later that pilot can describe with
precision the boat's position in the river when that quarter twain
was uttered, and give you such a lot of head-marks, stern-marks, and
side-marks to guide you, that you ought to be able to take the boat
there and put her in that same spot again yourself! The cry of 'quarter
twain' did not really take his mind from his talk, but his trained
faculties instantly photographed the bearings, noted the change of
depth, and laid up the important details for future reference without
requiring any assistance from him in the matter. If you were walking
and talking with a friend, and another friend at your side kept up a
monotonous repetition of the vowel sound A, for a couple of blocks, and
then in the midst interjected an R, thus, A, A, A, A, A, R, A, A, A,
etc., and gave the R no emphasis, you would not be able to state, two or
three weeks afterward, that the R had been put in, nor be able to tell
what objects you were passing at the moment it was done. But you could
if your memory had been patiently and laboriously trained to do that
sort of thing mechanically.

Give a man a tolerably fair memory to start with, and piloting will
develop it into a very colossus of capability. But _only in the matters
it is daily drilled in_. A time would come when the man's faculties
could not help noticing landmarks and soundings, and his memory could
not help holding on to them with the grip of a vise; but if you asked
that same man at noon what he had had for breakfast, it would be ten
chances to one that he could not tell you. Astonishing things can be
done with the human memory if you will devote it faithfully to one
particular line of business.

At the time that wages soared so high on the Missouri River, my chief,
Mr. Bixby, went up there and learned more than a thousand miles of that
stream with an ease and rapidity that were astonishing. When he had seen
each division once in the daytime and once at night, his education was
so nearly complete that he took out a 'daylight' license; a few
trips later he took out a full license, and went to piloting day and
night--and he ranked A 1, too.

Mr. Bixby placed me as steersman for a while under a pilot whose feats
of memory were a constant marvel to me. However, his memory was born in
him, I think, not built. For instance, somebody would mention a name.
Instantly Mr. Brown would break in--

'Oh, I knew _him_. Sallow-faced, red-headed fellow, with a little scar
on the side of his throat, like a splinter under the flesh. He was only
in the Southern trade six months. That was thirteen years ago. I made a
trip with him. There was five feet in the upper river then; the "Henry
Blake" grounded at the foot of Tower Island drawing four and a half; the
"George Elliott" unshipped her rudder on the wreck of the "Sunflower"--'

'Why, the "Sunflower" didn't sink until--'

'I know when she sunk; it was three years before that, on the 2nd of
December; Asa Hardy was captain of her, and his brother John was first
clerk; and it was his first trip in her, too; Tom Jones told me these
things a week afterward in New Orleans; he was first mate of the
"Sunflower." Captain Hardy stuck a nail in his foot the 6th of July of
the next year, and died of the lockjaw on the 15th. His brother died
two years after 3rd of March,--erysipelas. I never saw either of the
Hardys,--they were Alleghany River men,--but people who knew them told
me all these things. And they said Captain Hardy wore yarn socks winter
and summer just the same, and his first wife's name was Jane Shook--she
was from New England--and his second one died in a lunatic asylum. It
was in the blood. She was from Lexington, Kentucky. Name was Horton
before she was married.'

And so on, by the hour, the man's tongue would go. He could _not _forget
any thing. It was simply impossible. The most trivial details remained
as distinct and luminous in his head, after they had lain there for
years, as the most memorable events. His was not simply a pilot's
memory; its grasp was universal. If he were talking about a trifling
letter he had received seven years before, he was pretty sure to deliver
you the entire screed from memory. And then without observing that he
was departing from the true line of his talk, he was more than likely
to hurl in a long-drawn parenthetical biography of the writer of that
letter; and you were lucky indeed if he did not take up that writer's
relatives, one by one, and give you their biographies, too.

Such a memory as that is a great misfortune. To it, all occurrences
are of the same size. Its possessor cannot distinguish an interesting
circumstance from an uninteresting one. As a talker, he is bound to clog
his narrative with tiresome details and make himself an insufferable
bore. Moreover, he cannot stick to his subject. He picks up every little
grain of memory he discerns in his way, and so is led aside. Mr. Brown
would start out with the honest intention of telling you a vastly funny
anecdote about a dog. He would be 'so full of laugh' that he could
hardly begin; then his memory would start with the dog's breed and
personal appearance; drift into a history of his owner; of his owner's
family, with descriptions of weddings and burials that had occurred in
it, together with recitals of congratulatory verses and obituary poetry
provoked by the same: then this memory would recollect that one of these
events occurred during the celebrated 'hard winter' of such and such a
year, and a minute description of that winter would follow, along with
the names of people who were frozen to death, and statistics showing the
high figures which pork and hay went up to. Pork and hay would suggest
corn and fodder; corn and fodder would suggest cows and horses; cows and
horses would suggest the circus and certain celebrated bare-back riders;
the transition from the circus to the menagerie was easy and natural;
from the elephant to equatorial Africa was but a step; then of course
the heathen savages would suggest religion; and at the end of three or
four hours' tedious jaw, the watch would change, and Brown would go out
of the pilot-house muttering extracts from sermons he had heard years
before about the efficacy of prayer as a means of grace. And the
original first mention would be all you had learned about that dog,
after all this waiting and hungering.

A pilot must have a memory; but there are two higher qualities which he
must also have. He must have good and quick judgment and decision, and a
cool, calm courage that no peril can shake. Give a man the merest trifle
of pluck to start with, and by the time he has become a pilot he cannot
be unmanned by any danger a steamboat can get into; but one cannot quite
say the same for judgment. Judgment is a matter of brains, and a man
must _start _with a good stock of that article or he will never succeed
as a pilot.

The growth of courage in the pilot-house is steady all the time, but it
does not reach a high and satisfactory condition until some time after
the young pilot has been 'standing his own watch,' alone and under
the staggering weight of all the responsibilities connected with the
position. When an apprentice has become pretty thoroughly acquainted
with the river, he goes clattering along so fearlessly with his
steamboat, night or day, that he presently begins to imagine that it is
_his _courage that animates him; but the first time the pilot steps out
and leaves him to his own devices he finds out it was the other man's.
He discovers that the article has been left out of his own cargo
altogether. The whole river is bristling with exigencies in a moment;
he is not prepared for them; he does not know how to meet them; all his
knowledge forsakes him; and within fifteen minutes he is as white as a
sheet and scared almost to death. Therefore pilots wisely train these
cubs by various strategic tricks to look danger in the face a little
more calmly. A favorite way of theirs is to play a friendly swindle upon
the candidate.

Mr. Bixby served me in this fashion once, and for years afterward I
used to blush even in my sleep when I thought of it. I had become a good
steersman; so good, indeed, that I had all the work to do on our watch,
night and day; Mr. Bixby seldom made a suggestion to me; all he ever did
was to take the wheel on particularly bad nights or in particularly bad
crossings, land the boat when she needed to be landed, play gentleman of
leisure nine-tenths of the watch, and collect the wages. The lower river
was about bank-full, and if anybody had questioned my ability to run any
crossing between Cairo and New Orleans without help or instruction,
I should have felt irreparably hurt. The idea of being afraid of any
crossing in the lot, in the _day-time_, was a thing too preposterous for
contemplation. Well, one matchless summer's day I was bowling down the
bend above island 66, brimful of self-conceit and carrying my nose as
high as a giraffe's, when Mr. Bixby said--

'I am going below a while. I suppose you know the next crossing?'

This was almost an affront. It was about the plainest and simplest
crossing in the whole river. One couldn't come to any harm, whether he
ran it right or not; and as for depth, there never had been any bottom
there. I knew all this, perfectly well.

'Know how to _run _it? Why, I can run it with my eyes shut.'

'How much water is there in it?'

'Well, that is an odd question. I couldn't get bottom there with a
church steeple.'

'You think so, do you?'

The very tone of the question shook my confidence. That was what Mr.
Bixby was expecting. He left, without saying anything more. I began to
imagine all sorts of things. Mr. Bixby, unknown to me, of course, sent
somebody down to the forecastle with some mysterious instructions to the
leadsmen, another messenger was sent to whisper among the officers,
and then Mr. Bixby went into hiding behind a smoke-stack where he could
observe results. Presently the captain stepped out on the hurricane
deck; next the chief mate appeared; then a clerk. Every moment or two a
straggler was added to my audience; and before I got to the head of
the island I had fifteen or twenty people assembled down there under my
nose. I began to wonder what the trouble was. As I started across, the
captain glanced aloft at me and said, with a sham uneasiness in his
voice--

'Where is Mr. Bixby?'

'Gone below, sir.'

But that did the business for me. My imagination began to construct
dangers out of nothing, and they multiplied faster than I could keep the
run of them. All at once I imagined I saw shoal water ahead! The wave
of coward agony that surged through me then came near dislocating every
joint in me. All my confidence in that crossing vanished. I seized the
bell-rope; dropped it, ashamed; seized it again; dropped it once more;
clutched it tremblingly one again, and pulled it so feebly that I could
hardly hear the stroke myself. Captain and mate sang out instantly, and
both together--

'Starboard lead there! and quick about it!'

This was another shock. I began to climb the wheel like a squirrel;
but I would hardly get the boat started to port before I would see new
dangers on that side, and away I would spin to the other; only to find
perils accumulating to starboard, and be crazy to get to port again.
Then came the leadsman's sepulchral cry--

'D-e-e-p four!'

Deep four in a bottomless crossing! The terror of it took my breath
away.

'M-a-r-k three!... M-a-r-k three... Quarter less three!... Half twain!'

This was frightful! I seized the bell-ropes and stopped the engines.

'Quarter twain! Quarter twain! _Mark _twain!'

I was helpless. I did not know what in the world to do. I was quaking
from head to foot, and I could have hung my hat on my eyes, they stuck
out so far.

'Quarter _less _twain! Nine and a _half_!'

We were _drawing _nine! My hands were in a nerveless flutter. I could
not ring a bell intelligibly with them. I flew to the speaking-tube and
shouted to the engineer--

'Oh, Ben, if you love me, _back _her! Quick, Ben! Oh, back the immortal
_soul_ out of her!'

I heard the door close gently. I looked around, and there stood Mr.
Bixby, smiling a bland, sweet smile. Then the audience on the hurricane
deck sent up a thundergust of humiliating laughter. I saw it all, now,
and I felt meaner than the meanest man in human history. I laid in the
lead, set the boat in her marks, came ahead on the engines, and said--

'It was a fine trick to play on an orphan, _wasn't_ it? I suppose I'll
never hear the last of how I was ass enough to heave the lead at the
head of 66.'

'Well, no, you won't, maybe. In fact I hope you won't; for I want you
to learn something by that experience. Didn't you _know _there was no
bottom in that crossing?'

'Yes, sir, I did.'

'Very well, then. You shouldn't have allowed me or anybody else to shake
your confidence in that knowledge. Try to remember that. And another
thing: when you get into a dangerous place, don't turn coward. That
isn't going to help matters any.'

It was a good enough lesson, but pretty hardly learned. Yet about the
hardest part of it was that for months I so often had to hear a phrase
which I had conceived a particular distaste for. It was, 'Oh, Ben, if
you love me, back her!'


CHAPTER 14

Rank and Dignity of Piloting

IN my preceding chapters I have tried, by going into the minutiae of the
science of piloting, to carry the reader step by step to a comprehension
of what the science consists of; and at the same time I have tried to
show him that it is a very curious and wonderful science, too, and very
worthy of his attention. If I have seemed to love my subject, it is no
surprising thing, for I loved the profession far better than any I have
followed since, and I took a measureless pride in it. The reason is
plain: a pilot, in those days, was the only unfettered and entirely
independent human being that lived in the earth. Kings are but the
hampered servants of parliament and people; parliaments sit in chains
forged by their constituency; the editor of a newspaper cannot be
independent, but must work with one hand tied behind him by party and
patrons, and be content to utter only half or two-thirds of his mind; no
clergyman is a free man and may speak the whole truth, regardless of
his parish's opinions; writers of all kinds are manacled servants of the
public. We write frankly and fearlessly, but then we 'modify' before we
print. In truth, every man and woman and child has a master, and worries
and frets in servitude; but in the day I write of, the Mississippi pilot
had none. The captain could stand upon the hurricane deck, in the pomp
of a very brief authority, and give him five or six orders while the
vessel backed into the stream, and then that skipper's reign was over.

The moment that the boat was under way in the river, she was under the
sole and unquestioned control of the pilot. He could do with her exactly
as he pleased, run her when and whither he chose, and tie her up to the
bank whenever his judgment said that that course was best. His movements
were entirely free; he consulted no one, he received commands from
nobody, he promptly resented even the merest suggestions. Indeed,
the law of the United States forbade him to listen to commands or
suggestions, rightly considering that the pilot necessarily knew better
how to handle the boat than anybody could tell him. So here was the
novelty of a king without a keeper, an absolute monarch who was absolute
in sober truth and not by a fiction of words. I have seen a boy of
eighteen taking a great steamer serenely into what seemed almost certain
destruction, and the aged captain standing mutely by, filled with
apprehension but powerless to interfere. His interference, in that
particular instance, might have been an excellent thing, but to permit
it would have been to establish a most pernicious precedent. It will
easily be guessed, considering the pilot's boundless authority, that he
was a great personage in the old steamboating days. He was treated with
marked courtesy by the captain and with marked deference by all
the officers and servants; and this deferential spirit was quickly
communicated to the passengers, too. I think pilots were about the only
people I ever knew who failed to show, in some degree, embarrassment in
the presence of traveling foreign princes. But then, people in one's own
grade of life are not usually embarrassing objects.

By long habit, pilots came to put all their wishes in the form of
commands. It 'gravels' me, to this day, to put my will in the weak shape
of a request, instead of launching it in the crisp language of an order.
In those old days, to load a steamboat at St. Louis, take her to New
Orleans and back, and discharge cargo, consumed about twenty-five
days, on an average. Seven or eight of these days the boat spent at the
wharves of St. Louis and New Orleans, and every soul on board was hard
at work, except the two pilots; they did nothing but play gentleman up
town, and receive the same wages for it as if they had been on duty. The
moment the boat touched the wharf at either city, they were ashore; and
they were not likely to be seen again till the last bell was ringing and
everything in readiness for another voyage.

When a captain got hold of a pilot of particularly high reputation, he
took pains to keep him. When wages were four hundred dollars a month on
the Upper Mississippi, I have known a captain to keep such a pilot in
idleness, under full pay, three months at a time, while the river was
frozen up. And one must remember that in those cheap times four hundred
dollars was a salary of almost inconceivable splendor. Few men on shore
got such pay as that, and when they did they were mightily looked up
to. When pilots from either end of the river wandered into our small
Missouri village, they were sought by the best and the fairest, and
treated with exalted respect. Lying in port under wages was a thing
which many pilots greatly enjoyed and appreciated; especially if they
belonged in the Missouri River in the heyday of that trade (Kansas
times), and got nine hundred dollars a trip, which was equivalent to
about eighteen hundred dollars a month. Here is a conversation of that
day. A chap out of the Illinois River, with a little stern-wheel tub,
accosts a couple of ornate and gilded Missouri River pilots--

'Gentlemen, I've got a pretty good trip for the upcountry, and shall
want you about a month. How much will it be?'

'Eighteen hundred dollars apiece.'

'Heavens and earth! You take my boat, let me have your wages, and I'll
divide!'

I will remark, in passing, that Mississippi steamboatmen were important
in landsmen's eyes (and in their own, too, in a degree) according to the
dignity of the boat they were on. For instance, it was a proud thing to
be of the crew of such stately craft as the 'Aleck Scott' or the 'Grand
Turk.' Negro firemen, deck hands, and barbers belonging to those boats
were distinguished personages in their grade of life, and they were well
aware of that fact too. A stalwart darkey once gave offense at a negro
ball in New Orleans by putting on a good many airs. Finally one of the
managers bustled up to him and said--

'Who _is_ you, any way? Who is you? dat's what I wants to know!'

The offender was not disconcerted in the least, but swelled himself
up and threw that into his voice which showed that he knew he was not
putting on all those airs on a stinted capital.

'Who _is_ I? Who _is _I? I let you know mighty quick who I is! I want
you niggers to understan' dat I fires de middle do'{footnote [Door]} on
de "Aleck Scott!"'

That was sufficient.

The barber of the 'Grand Turk' was a spruce young negro, who aired his
importance with balmy complacency, and was greatly courted by the circle
in which he moved. The young colored population of New Orleans were much
given to flirting, at twilight, on the banquettes of the back streets.
Somebody saw and heard something like the following, one evening, in
one of those localities. A middle-aged negro woman projected her head
through a broken pane and shouted (very willing that the neighbors
should hear and envy), 'You Mary Ann, come in de house dis minute!
Stannin' out dah foolin' 'long wid dat low trash, an' heah's de barber
offn de "Gran' Turk" wants to conwerse wid you!'

My reference, a moment ago, to the fact that a pilot's peculiar official
position placed him out of the reach of criticism or command, brings
Stephen W---- naturally to my mind. He was a gifted pilot, a good
fellow, a tireless talker, and had both wit and humor in him. He had a
most irreverent independence, too, and was deliciously easy-going and
comfortable in the presence of age, official dignity, and even the most
august wealth. He always had work, he never saved a penny, he was a most
persuasive borrower, he was in debt to every pilot on the river, and to
the majority of the captains. He could throw a sort of splendor around
a bit of harum-scarum, devil-may-care piloting, that made it almost
fascinating--but not to everybody. He made a trip with good old Captain
Y----once, and was 'relieved' from duty when the boat got to New
Orleans. Somebody expressed surprise at the discharge. Captain Y----
shuddered at the mere mention of Stephen. Then his poor, thin old voice
piped out something like this:--

'Why, bless me! I wouldn't have such a wild creature on my boat for the
world--not for the whole world! He swears, he sings, he whistles, he
yells--I never saw such an Injun to yell. All times of the night--it
never made any difference to him. He would just yell that way, not for
anything in particular, but merely on account of a kind of devilish
comfort he got out of it. I never could get into a sound sleep but
he would fetch me out of bed, all in a cold sweat, with one of those
dreadful war-whoops. A queer being--very queer being; no respect for
anything or anybody. Sometimes he called me "Johnny." And he kept a
fiddle, and a cat. He played execrably. This seemed to distress the cat,
and so the cat would howl. Nobody could sleep where that man--and his
family--was. And reckless. There never was anything like it. Now you may
believe it or not, but as sure as I am sitting here, he brought my boat
a-tilting down through those awful snags at Chicot under a rattling
head of steam, and the wind a-blowing like the very nation, at that! My
officers will tell you so. They saw it. And, sir, while he was a-tearing
right down through those snags, and I a-shaking in my shoes and praying,
I wish I may never speak again if he didn't pucker up his mouth and go
to _whistling_! Yes, sir; whistling "Buffalo gals, can't you come out
tonight, can't you come out to-night, can't you come out to-night;" and
doing it as calmly as if we were attending a funeral and weren't related
to the corpse. And when I remonstrated with him about it, he smiled down
on me as if I was his child, and told me to run in the house and try to
be good, and not be meddling with my superiors!'

Once a pretty mean captain caught Stephen in New Orleans out of work
and as usual out of money. He laid steady siege to Stephen, who was in
a very 'close place,' and finally persuaded him to hire with him at one
hundred and twenty-five dollars per month, just half wages, the captain
agreeing not to divulge the secret and so bring down the contempt of all
the guild upon the poor fellow. But the boat was not more than a day out
of New Orleans before Stephen discovered that the captain was boasting
of his exploit, and that all the officers had been told. Stephen winced,
but said nothing. About the middle of the afternoon the captain stepped
out on the hurricane deck, cast his eye around, and looked a good deal
surprised. He glanced inquiringly aloft at Stephen, but Stephen was
whistling placidly, and attending to business. The captain stood around
a while in evident discomfort, and once or twice seemed about to make a
suggestion; but the etiquette of the river taught him to avoid that sort
of rashness, and so he managed to hold his peace. He chafed and puzzled
a few minutes longer, then retired to his apartments. But soon he
was out again, and apparently more perplexed than ever. Presently he
ventured to remark, with deference--

'Pretty good stage of the river now, ain't it, sir?'

'Well, I should say so! Bank-full _is_ a pretty liberal stage.'

'Seems to be a good deal of current here.'

'Good deal don't describe it! It's worse than a mill-race.'

'Isn't it easier in toward shore than it is out here in the middle?'

'Yes, I reckon it is; but a body can't be too careful with a steamboat.
It's pretty safe out here; can't strike any bottom here, you can depend
on that.'

The captain departed, looking rueful enough. At this rate, he would
probably die of old age before his boat got to St. Louis. Next day he
appeared on deck and again found Stephen faithfully standing up the
middle of the river, fighting the whole vast force of the Mississippi,
and whistling the same placid tune. This thing was becoming serious.
In by the shore was a slower boat clipping along in the easy water and
gaining steadily; she began to make for an island chute; Stephen stuck
to the middle of the river. Speech was _wrung _from the captain. He
said--

'Mr. W----, don't that chute cut off a good deal of distance?'

'I think it does, but I don't know.'

'Don't know! Well, isn't there water enough in it now to go through?'

'I expect there is, but I am not certain.'

'Upon my word this is odd! Why, those pilots on that boat yonder are
going to try it. Do you mean to say that you don't know as much as they
do?'

'_They_! Why, _they _are two-hundred-and-fifty-dollar pilots! But
don't you be uneasy; I know as much as any man can afford to know for a
hundred and twenty-five!'

The captain surrendered.

Five minutes later Stephen was bowling through the chute and showing the
rival boat a two-hundred-and-fifty-dollar pair of heels.


CHAPTER 15

The Pilots' Monopoly

ONE day, on board the 'Aleck Scott,' my chief, Mr. Bixby, was crawling
carefully through a close place at Cat Island, both leads going, and
everybody holding his breath. The captain, a nervous, apprehensive man,
kept still as long as he could, but finally broke down and shouted from
the hurricane deck--

'For gracious' sake, give her steam, Mr. Bixby! give her steam! She'll
never raise the reef on this headway!'

For all the effect that was produced upon Mr. Bixby, one would have
supposed that no remark had been made. But five minutes later, when
the danger was past and the leads laid in, he burst instantly into a
consuming fury, and gave the captain the most admirable cursing I ever
listened to. No bloodshed ensued; but that was because the captain's
cause was weak; for ordinarily he was not a man to take correction
quietly.

Having now set forth in detail the nature of the science of piloting,
and likewise described the rank which the pilot held among the
fraternity of steamboatmen, this seems a fitting place to say a few
words about an organization which the pilots once formed for the
protection of their guild. It was curious and noteworthy in this,
that it was perhaps the compactest, the completest, and the strongest
commercial organization ever formed among men.

For a long time wages had been two hundred and fifty dollars a month;
but curiously enough, as steamboats multiplied and business increased,
the wages began to fall little by little. It was easy to discover the
reason of this. Too many pilots were being 'made.' It was nice to have
a 'cub,' a steersman, to do all the hard work for a couple of years,
gratis, while his master sat on a high bench and smoked; all pilots and
captains had sons or nephews who wanted to be pilots. By and by it came
to pass that nearly every pilot on the river had a steersman. When a
steersman had made an amount of progress that was satisfactory to any
two pilots in the trade, they could get a pilot's license for him by
signing an application directed to the United States Inspector. Nothing
further was needed; usually no questions were asked, no proofs of
capacity required.

Very well, this growing swarm of new pilots presently began to undermine
the wages, in order to get berths. Too late--apparently--the knights of
the tiller perceived their mistake. Plainly, something had to be done,
and quickly; but what was to be the needful thing. A close organization.
Nothing else would answer. To compass this seemed an impossibility; so
it was talked, and talked, and then dropped. It was too likely to ruin
whoever ventured to move in the matter. But at last about a dozen of
the boldest--and some of them the best--pilots on the river launched
themselves into the enterprise and took all the chances. They got a
special charter from the legislature, with large powers, under the name
of the Pilots' Benevolent Association; elected their officers, completed
their organization, contributed capital, put 'association' wages up to
two hundred and fifty dollars at once--and then retired to their homes,
for they were promptly discharged from employment. But there were two
or three unnoticed trifles in their by-laws which had the seeds of
propagation in them. For instance, all idle members of the association,
in good standing, were entitled to a pension of twenty-five dollars per
month. This began to bring in one straggler after another from the ranks
of the new-fledged pilots, in the dull (summer) season. Better have
twenty-five dollars than starve; the initiation fee was only twelve
dollars, and no dues required from the unemployed.

Also, the widows of deceased members in good standing could draw
twenty-five dollars per month, and a certain sum for each of their
children. Also, the said deceased would be buried at the association's
expense. These things resurrected all the superannuated and forgotten
pilots in the Mississippi Valley. They came from farms, they came from
interior villages, they came from everywhere. They came on crutches, on
drays, in ambulances,--any way, so they got there. They paid in their
twelve dollars, and straightway began to draw out twenty-five dollars a
month, and calculate their burial bills.

By and by, all the useless, helpless pilots, and a dozen first-class
ones, were in the association, and nine-tenths of the best pilots out
of it and laughing at it. It was the laughing-stock of the whole river.
Everybody joked about the by-law requiring members to pay ten per cent.
of their wages, every month, into the treasury for the support of the
association, whereas all the members were outcast and tabooed, and
no one would employ them. Everybody was derisively grateful to the
association for taking all the worthless pilots out of the way and
leaving the whole field to the excellent and the deserving; and
everybody was not only jocularly grateful for that, but for a result
which naturally followed, namely, the gradual advance of wages as the
busy season approached. Wages had gone up from the low figure of one
hundred dollars a month to one hundred and twenty-five, and in some
cases to one hundred and fifty; and it was great fun to enlarge upon the
fact that this charming thing had been accomplished by a body of men not
one of whom received a particle of benefit from it. Some of the jokers
used to call at the association rooms and have a good time chaffing the
members and offering them the charity of taking them as steersmen for
a trip, so that they could see what the forgotten river looked like.
However, the association was content; or at least it gave no sign to the
contrary. Now and then it captured a pilot who was 'out of luck,' and
added him to its list; and these later additions were very valuable,
for they were good pilots; the incompetent ones had all been absorbed
before. As business freshened, wages climbed gradually up to two hundred
and fifty dollars--the association figure--and became firmly fixed
there; and still without benefiting a member of that body, for no member
was hired. The hilarity at the association's expense burst all bounds,
now. There was no end to the fun which that poor martyr had to put up
with.

However, it is a long lane that has no turning. Winter approached,
business doubled and trebled, and an avalanche of Missouri, Illinois and
Upper Mississippi River boats came pouring down to take a chance in the
New Orleans trade. All of a sudden pilots were in great demand, and were
correspondingly scarce. The time for revenge was come. It was a bitter
pill to have to accept association pilots at last, yet captains and
owners agreed that there was no other way. But none of these outcasts
offered! So there was a still bitterer pill to be swallowed: they must
be sought out and asked for their services. Captain ---- was the first
man who found it necessary to take the dose, and he had been the
loudest derider of the organization. He hunted up one of the best of the
association pilots and said--

'Well, you boys have rather got the best of us for a little while, so
I'll give in with as good a grace as I can. I've come to hire you; get
your trunk aboard right away. I want to leave at twelve o'clock.'

'I don't know about that. Who is your other pilot?'

'I've got I. S----. Why?'

'I can't go with him. He don't belong to the association.'

'What!'

'It's so.'

'Do you mean to tell me that you won't turn a wheel with one of the
very best and oldest pilots on the river because he don't belong to your
association?'

'Yes, I do.'

'Well, if this isn't putting on airs! I supposed I was doing you a
benevolence; but I begin to think that I am the party that wants a favor
done. Are you acting under a law of the concern?'

'Yes.'

'Show it to me.'

So they stepped into the association rooms, and the secretary soon
satisfied the captain, who said--

'Well, what am I to do? I have hired Mr. S---- for the entire season.'

'I will provide for you,' said the secretary. 'I will detail a pilot to
go with you, and he shall be on board at twelve o'clock.'

'But if I discharge S----, he will come on me for the whole season's
wages.'

'Of course that is a matter between you and Mr. S----, captain. We
cannot meddle in your private affairs.'

The captain stormed, but to no purpose. In the end he had to discharge
S----, pay him about a thousand dollars, and take an association pilot
in his place. The laugh was beginning to turn the other way now. Every
day, thenceforward, a new victim fell; every day some outraged captain
discharged a non-association pet, with tears and profanity, and
installed a hated association man in his berth. In a very little while,
idle non-associationists began to be pretty plenty, brisk as business
was, and much as their services were desired. The laugh was shifting to
the other side of their mouths most palpably. These victims, together
with the captains and owners, presently ceased to laugh altogether,
and began to rage about the revenge they would take when the passing
business 'spurt' was over.

Soon all the laughers that were left were the owners and crews of boats
that had two non-association pilots. But their triumph was not very
long-lived. For this reason: It was a rigid rule of the association
that its members should never, under any circumstances whatever, give
information about the channel to any 'outsider.' By this time about half
the boats had none but association pilots, and the other half had none
but outsiders. At the first glance one would suppose that when it came
to forbidding information about the river these two parties could play
equally at that game; but this was not so. At every good-sized town from
one end of the river to the other, there was a 'wharf-boat' to land
at, instead of a wharf or a pier. Freight was stored in it for
transportation; waiting passengers slept in its cabins. Upon each
of these wharf-boats the association's officers placed a strong box
fastened with a peculiar lock which was used in no other service but
one--the United States mail service. It was the letter-bag lock, a
sacred governmental thing. By dint of much beseeching the government
had been persuaded to allow the association to use this lock. Every
association man carried a key which would open these boxes. That key, or
rather a peculiar way of holding it in the hand when its owner was asked
for river information by a stranger--for the success of the St. Louis
and New Orleans association had now bred tolerably thriving branches in
a dozen neighboring steamboat trades--was the association man's sign and
diploma of membership; and if the stranger did not respond by producing
a similar key and holding it in a certain manner duly prescribed, his
question was politely ignored.

From the association's secretary each member received a package of more
or less gorgeous blanks, printed like a billhead, on handsome paper,
properly ruled in columns; a bill-head worded something like this--

These blanks were filled up, day by day, as the voyage progressed, and
deposited in the several wharf-boat boxes. For instance, as soon as the
first crossing, out from St. Louis, was completed, the items would be
entered upon the blank, under the appropriate headings, thus--

'St. Louis. Nine and a half (feet). Stern on court-house, head on dead
cottonwood above wood-yard, until you raise the first reef, then pull up
square.' Then under head of Remarks: 'Go just outside the wrecks; this
is important. New snag just where you straighten down; go above it.'

The pilot who deposited that blank in the Cairo box (after adding to it
the details of every crossing all the way down from St. Louis) took
out and read half a dozen fresh reports (from upward-bound steamers)
concerning the river between Cairo and Memphis, posted himself
thoroughly, returned them to the box, and went back aboard his boat
again so armed against accident that he could not possibly get his boat
into trouble without bringing the most ingenious carelessness to his
aid.

Imagine the benefits of so admirable a system in a piece of river twelve
or thirteen hundred miles long, whose channel was shifting every day!
The pilot who had formerly been obliged to put up with seeing a shoal
place once or possibly twice a month, had a hundred sharp eyes to watch
it for him, now, and bushels of intelligent brains to tell him how to
run it. His information about it was seldom twenty-four hours old. If
the reports in the last box chanced to leave any misgivings on his
mind concerning a treacherous crossing, he had his remedy; he blew his
steam-whistle in a peculiar way as soon as he saw a boat approaching;
the signal was answered in a peculiar way if that boat's pilots were
association men; and then the two steamers ranged alongside and all
uncertainties were swept away by fresh information furnished to the
inquirer by word of mouth and in minute detail.

The first thing a pilot did when he reached New Orleans or St. Louis was
to take his final and elaborate report to the association parlors and
hang it up there,--after which he was free to visit his family. In these
parlors a crowd was always gathered together, discussing changes in the
channel, and the moment there was a fresh arrival, everybody stopped
talking till this witness had told the newest news and settled the
latest uncertainty. Other craftsmen can 'sink the shop,' sometimes,
and interest themselves in other matters. Not so with a pilot; he must
devote himself wholly to his profession and talk of nothing else; for it
would be small gain to be perfect one day and imperfect the next. He has
no time or words to waste if he would keep 'posted.'

But the outsiders had a hard time of it. No particular place to meet
and exchange information, no wharf-boat reports, none but chance and
unsatisfactory ways of getting news. The consequence was that a man
sometimes had to run five hundred miles of river on information that
was a week or ten days old. At a fair stage of the river that might have
answered; but when the dead low water came it was destructive.

Now came another perfectly logical result. The outsiders began to
ground steamboats, sink them, and get into all sorts of trouble,
whereas accidents seemed to keep entirely away from the association men.
Wherefore even the owners and captains of boats furnished exclusively
with outsiders, and previously considered to be wholly independent of
the association and free to comfort themselves with brag and laughter,
began to feel pretty uncomfortable. Still, they made a show of keeping
up the brag, until one black day when every captain of the lot was
formally ordered to immediately discharge his outsiders and take
association pilots in their stead. And who was it that had the dashing
presumption to do that? Alas, it came from a power behind the throne
that was greater than the throne itself. It was the underwriters!

It was no time to 'swap knives.' Every outsider had to take his trunk
ashore at once. Of course it was supposed that there was collusion
between the association and the underwriters, but this was not so. The
latter had come to comprehend the excellence of the 'report' system of
the association and the safety it secured, and so they had made their
decision among themselves and upon plain business principles.

There was weeping and wailing and gnashing of teeth in the camp of
the outsiders now. But no matter, there was but one course for them to
pursue, and they pursued it. They came forward in couples and groups,
and proffered their twelve dollars and asked for membership. They were
surprised to learn that several new by-laws had been long ago added. For
instance, the initiation fee had been raised to fifty dollars; that
sum must be tendered, and also ten per cent. of the wages which the
applicant had received each and every month since the founding of
the association. In many cases this amounted to three or four hundred
dollars. Still, the association would not entertain the application
until the money was present. Even then a single adverse vote killed the
application. Every member had to vote 'Yes' or 'No' in person and before
witnesses; so it took weeks to decide a candidacy, because many pilots
were so long absent on voyages. However, the repentant sinners scraped
their savings together, and one by one, by our tedious voting process,
they were added to the fold. A time came, at last, when only about ten
remained outside. They said they would starve before they would apply.
They remained idle a long while, because of course nobody could venture
to employ them.

By and by the association published the fact that upon a certain date
the wages would be raised to five hundred dollars per month. All the
branch associations had grown strong, now, and the Red River one had
advanced wages to seven hundred dollars a month. Reluctantly the ten
outsiders yielded, in view of these things, and made application. There
was another new by-law, by this time, which required them to pay dues
not only on all the wages they had received since the association was
born, but also on what they would have received if they had continued at
work up to the time of their application, instead of going off to pout
in idleness. It turned out to be a difficult matter to elect them, but
it was accomplished at last. The most virulent sinner of this batch had
stayed out and allowed 'dues' to accumulate against him so long that he
had to send in six hundred and twenty-five dollars with his application.

The association had a good bank account now, and was very strong. There
was no longer an outsider. A by-law was added forbidding the reception
of any more cubs or apprentices for five years; after which time
a limited number would be taken, not by individuals, but by the
association, upon these terms: the applicant must not be less than
eighteen years old, and of respectable family and good character; he
must pass an examination as to education, pay a thousand dollars in
advance for the privilege of becoming an apprentice, and must remain
under the commands of the association until a great part of the
membership (more than half, I think) should be willing to sign his
application for a pilot's license.

All previously-articled apprentices were now taken away from their
masters and adopted by the association. The president and secretary
detailed them for service on one boat or another, as they chose, and
changed them from boat to boat according to certain rules. If a pilot
could show that he was in infirm health and needed assistance, one of
the cubs would be ordered to go with him.

The widow and orphan list grew, but so did the association's financial
resources. The association attended its own funerals in state, and paid
for them. When occasion demanded, it sent members down the river upon
searches for the bodies of brethren lost by steamboat accidents; a
search of this kind sometimes cost a thousand dollars.

The association procured a charter and went into the insurance business,
also. It not only insured the lives of its members, but took risks on
steamboats.

The organization seemed indestructible. It was the tightest monopoly in
the world. By the United States law, no man could become a pilot unless
two duly licensed pilots signed his application; and now there was
nobody outside of the association competent to sign. Consequently the
making of pilots was at an end. Every year some would die and others
become incapacitated by age and infirmity; there would be no new ones
to take their places. In time, the association could put wages up to any
figure it chose; and as long as it should be wise enough not to carry
the thing too far and provoke the national government into amending the
licensing system, steamboat owners would have to submit, since there
would be no help for it.

The owners and captains were the only obstruction that lay between
the association and absolute power; and at last this one was removed.
Incredible as it may seem, the owners and captains deliberately did it
themselves. When the pilots' association announced, months beforehand,
that on the first day of September, 1861, wages would be advanced to
five hundred dollars per month, the owners and captains instantly put
freights up a few cents, and explained to the farmers along the river
the necessity of it, by calling their attention to the burdensome rate
of wages about to be established. It was a rather slender argument, but
the farmers did not seem to detect it. It looked reasonable to them that
to add five cents freight on a bushel of corn was justifiable under
the circumstances, overlooking the fact that this advance on a cargo of
forty thousand sacks was a good deal more than necessary to cover the
new wages.

So, straightway the captains and owners got up an association of their
own, and proposed to put captains' wages up to five hundred dollars,
too, and move for another advance in freights. It was a novel idea,
but of course an effect which had been produced once could be produced
again. The new association decreed (for this was before all the
outsiders had been taken into the pilots' association) that if any
captain employed a non-association pilot, he should be forced to
discharge him, and also pay a fine of five hundred dollars. Several
of these heavy fines were paid before the captains' organization grew
strong enough to exercise full authority over its membership; but that
all ceased, presently. The captains tried to get the pilots to decree
that no member of their corporation should serve under a non-association
captain; but this proposition was declined. The pilots saw that they
would be backed up by the captains and the underwriters anyhow, and so
they wisely refrained from entering into entangling alliances.

As I have remarked, the pilots' association was now the compactest
monopoly in the world, perhaps, and seemed simply indestructible.
And yet the days of its glory were numbered. First, the new railroad
stretching up through Mississippi, Tennessee, and Kentucky, to Northern
railway centers, began to divert the passenger travel from the steamers;
next the war came and almost entirely annihilated the steamboating
industry during several years, leaving most of the pilots idle, and the
cost of living advancing all the time; then the treasurer of the St.
Louis association put his hand into the till and walked off with
every dollar of the ample fund; and finally, the railroads intruding
everywhere, there was little for steamers to do, when the war was over,
but carry freights; so straightway some genius from the Atlantic coast
introduced the plan of towing a dozen steamer cargoes down to New
Orleans at the tail of a vulgar little tug-boat; and behold, in the
twinkling of an eye, as it were, the association and the noble science
of piloting were things of the dead and pathetic past!


CHAPTER 16

Racing Days

IT was always the custom for the boats to leave New Orleans between four
and five o'clock in the afternoon. From three o'clock onward they would
be burning rosin and pitch pine (the sign of preparation), and so one
had the picturesque spectacle of a rank, some two or three miles long,
of tall, ascending columns of coal-black smoke; a colonnade which
supported a sable roof of the same smoke blended together and spreading
abroad over the city. Every outward-bound boat had its flag flying at
the jack-staff, and sometimes a duplicate on the verge staff astern.
Two or three miles of mates were commanding and swearing with more than
usual emphasis; countless processions of freight barrels and boxes were
spinning athwart the levee and flying aboard the stage-planks, belated
passengers were dodging and skipping among these frantic things, hoping
to reach the forecastle companion way alive, but having their doubts
about it; women with reticules and bandboxes were trying to keep up with
husbands freighted with carpet-sacks and crying babies, and making a
failure of it by losing their heads in the whirl and roar and general
distraction; drays and baggage-vans were clattering hither and thither
in a wild hurry, every now and then getting blocked and jammed together,
and then during ten seconds one could not see them for the profanity,
except vaguely and dimly; every windlass connected with every forehatch,
from one end of that long array of steamboats to the other, was keeping
up a deafening whiz and whir, lowering freight into the hold, and the
half-naked crews of perspiring negroes that worked them were roaring
such songs as 'De Las' Sack! De Las' Sack!'--inspired to unimaginable
exaltation by the chaos of turmoil and racket that was driving everybody
else mad.

By this time the hurricane and boiler decks of the steamers would be
packed and black with passengers. The 'last bells' would begin to clang,
all down the line, and then the powwow seemed to double; in a moment or
two the final warning came,--a simultaneous din of Chinese gongs, with
the cry, 'All dat ain't goin', please to git asho'!'--and behold, the
powwow quadrupled! People came swarming ashore, overturning excited
stragglers that were trying to swarm aboard. One more moment later a
long array of stage-planks was being hauled in, each with its customary
latest passenger clinging to the end of it with teeth, nails, and
everything else, and the customary latest procrastinator making a wild
spring shoreward over his head.

Now a number of the boats slide backward into the stream, leaving wide
gaps in the serried rank of steamers. Citizens crowd the decks of boats
that are not to go, in order to see the sight. Steamer after steamer
straightens herself up, gathers all her strength, and presently comes
swinging by, under a tremendous head of steam, with flag flying, black
smoke rolling, and her entire crew of firemen and deck-hands (usually
swarthy negroes) massed together on the forecastle, the best 'voice' in
the lot towering from the midst (being mounted on the capstan), waving
his hat or a flag, and all roaring a mighty chorus, while the parting
cannons boom and the multitudinous spectators swing their hats and
huzza! Steamer after steamer falls into line, and the stately procession
goes winging its flight up the river.

In the old times, whenever two fast boats started out on a race, with a
big crowd of people looking on, it was inspiring to hear the crews sing,
especially if the time were night-fall, and the forecastle lit up with
the red glare of the torch-baskets. Racing was royal fun. The public
always had an idea that racing was dangerous; whereas the opposite was
the case--that is, after the laws were passed which restricted each boat
to just so many pounds of steam to the square inch. No engineer was ever
sleepy or careless when his heart was in a race. He was constantly on
the alert, trying gauge-cocks and watching things. The dangerous place
was on slow, plodding boats, where the engineers drowsed around and
allowed chips to get into the 'doctor' and shut off the water supply
from the boilers.

In the 'flush times' of steamboating, a race between two notoriously
fleet steamers was an event of vast importance. The date was set for
it several weeks in advance, and from that time forward, the whole
Mississippi Valley was in a state of consuming excitement. Politics and
the weather were dropped, and people talked only of the coming race. As
the time approached, the two steamers 'stripped' and got ready. Every
encumbrance that added weight, or exposed a resisting surface to wind
or water, was removed, if the boat could possibly do without it. The
'spars,' and sometimes even their supporting derricks, were sent ashore,
and no means left to set the boat afloat in case she got aground. When
the 'Eclipse' and the 'A. L. Shotwell' ran their great race many years
ago, it was said that pains were taken to scrape the gilding off the
fanciful device which hung between the 'Eclipse's' chimneys, and that
for that one trip the captain left off his kid gloves and had his head
shaved. But I always doubted these things.

If the boat was known to make her best speed when drawing five and a
half feet forward and five feet aft, she was carefully loaded to that
exact figure--she wouldn't enter a dose of homoeopathic pills on her
manifest after that. Hardly any passengers were taken, because they not
only add weight but they never will 'trim boat.' They always run to
the side when there is anything to see, whereas a conscientious and
experienced steamboatman would stick to the center of the boat and part
his hair in the middle with a spirit level.

No way-freights and no way-passengers were allowed, for the racers would
stop only at the largest towns, and then it would be only 'touch and
go.' Coal flats and wood flats were contracted for beforehand, and
these were kept ready to hitch on to the flying steamers at a moment's
warning. Double crews were carried, so that all work could be quickly
done.

The chosen date being come, and all things in readiness, the two great
steamers back into the stream, and lie there jockeying a moment, and
apparently watching each other's slightest movement, like sentient
creatures; flags drooping, the pent steam shrieking through
safety-valves, the black smoke rolling and tumbling from the chimneys
and darkening all the air. People, people everywhere; the shores, the
house-tops, the steamboats, the ships, are packed with them, and you
know that the borders of the broad Mississippi are going to be fringed
with humanity thence northward twelve hundred miles, to welcome these
racers.

Presently tall columns of steam burst from the 'scape-pipes of both
steamers, two guns boom a good-bye, two red-shirted heroes mounted
on capstans wave their small flags above the massed crews on the
forecastles, two plaintive solos linger on the air a few waiting
seconds, two mighty choruses burst forth--and here they come! Brass
bands bray Hail Columbia, huzza after huzza thunders from the shores,
and the stately creatures go whistling by like the wind.

Those boats will never halt a moment between New Orleans and St. Louis,
except for a second or two at large towns, or to hitch thirty-cord
wood-boats alongside. You should be on board when they take a couple of
those wood-boats in tow and turn a swarm of men into each; by the time
you have wiped your glasses and put them on, you will be wondering what
has become of that wood.

Two nicely matched steamers will stay in sight of each other day after
day. They might even stay side by side, but for the fact that pilots are
not all alike, and the smartest pilots will win the race. If one of the
boats has a 'lightning' pilot, whose 'partner' is a trifle his inferior,
you can tell which one is on watch by noting whether that boat has
gained ground or lost some during each four-hour stretch. The shrewdest
pilot can delay a boat if he has not a fine genius for steering.
Steering is a very high art. One must not keep a rudder dragging across
a boat's stem if he wants to get up the river fast.

There is a great difference in boats, of course. For a long time I was
on a boat that was so slow we used to forget what year it was we left
port in. But of course this was at rare intervals. Ferryboats used to
lose valuable trips because their passengers grew old and died, waiting
for us to get by. This was at still rarer intervals. I had the documents
for these occurrences, but through carelessness they have been mislaid.
This boat, the 'John J. Roe,' was so slow that when she finally sunk in
Madrid Bend, it was five years before the owners heard of it. That was
always a confusing fact to me, but it is according to the record, any
way. She was dismally slow; still, we often had pretty exciting times
racing with islands, and rafts, and such things. One trip, however, we
did rather well. We went to St. Louis in sixteen days. But even at
this rattling gait I think we changed watches three times in Fort Adams
reach, which is five miles long. A 'reach' is a piece of straight river,
and of course the current drives through such a place in a pretty lively
way.

That trip we went to Grand Gulf, from New Orleans, in four days (three
hundred and forty miles); the 'Eclipse' and 'Shotwell' did it in one.
We were nine days out, in the chute of 63 (seven hundred miles); the
'Eclipse' and 'Shotwell' went there in two days. Something over a
generation ago, a boat called the 'J. M. White' went from New Orleans
to Cairo in three days, six hours, and forty-four minutes. In 1853 the
'Eclipse' made the same trip in three days, three hours, and twenty
minutes.{footnote [Time disputed. Some authorities add 1 hour and 16
minutes to this.]} In 1870 the 'R. E. Lee' did it in three days and
_one_ hour. This last is called the fastest trip on record. I will
try to show that it was not. For this reason: the distance between
New Orleans and Cairo, when the 'J. M. White' ran it, was about eleven
hundred and six miles; consequently her average speed was a trifle over
fourteen miles per hour. In the 'Eclipse's' day the distance between
the two ports had become reduced to one thousand and eighty miles;
consequently her average speed was a shade under fourteen and
three-eighths miles per hour. In the 'R. E. Lee's' time the distance
had diminished to about one thousand and thirty miles; consequently her
average was about fourteen and one-eighth miles per hour. Therefore the
'Eclipse's' was conspicuously the fastest time that has ever been made.


CHAPTER 17

Cut-offs and Stephen

THESE dry details are of importance in one particular. They give me
an opportunity of introducing one of the Mississippi's oddest
peculiarities,--that of shortening its length from time to time. If
you will throw a long, pliant apple-paring over your shoulder, it will
pretty fairly shape itself into an average section of the Mississippi
River; that is, the nine or ten hundred miles stretching from Cairo,
Illinois, southward to New Orleans, the same being wonderfully crooked,
with a brief straight bit here and there at wide intervals. The two
hundred-mile stretch from Cairo northward to St. Louis is by no means so
crooked, that being a rocky country which the river cannot cut much.

The water cuts the alluvial banks of the 'lower' river into deep
horseshoe curves; so deep, indeed, that in some places if you were to
get ashore at one extremity of the horseshoe and walk across the neck,
half or three quarters of a mile, you could sit down and rest a couple
of hours while your steamer was coming around the long elbow, at a speed
of ten miles an hour, to take you aboard again. When the river is
rising fast, some scoundrel whose plantation is back in the country, and
therefore of inferior value, has only to watch his chance, cut a little
gutter across the narrow neck of land some dark night, and turn the
water into it, and in a wonderfully short time a miracle has happened:
to wit, the whole Mississippi has taken possession of that little ditch,
and placed the countryman's plantation on its bank (quadrupling its
value), and that other party's formerly valuable plantation finds itself
away out yonder on a big island; the old watercourse around it will soon
shoal up, boats cannot approach within ten miles of it, and down goes
its value to a fourth of its former worth. Watches are kept on those
narrow necks, at needful times, and if a man happens to be caught
cutting a ditch across them, the chances are all against his ever having
another opportunity to cut a ditch.

Pray observe some of the effects of this ditching business. Once there
was a neck opposite Port Hudson, Louisiana, which was only half a mile
across, in its narrowest place. You could walk across there in fifteen
minutes; but if you made the journey around the cape on a raft, you
traveled thirty-five miles to accomplish the same thing. In 1722 the
river darted through that neck, deserted its old bed, and thus
shortened itself thirty-five miles. In the same way it shortened itself
twenty-five miles at Black Hawk Point in 1699. Below Red River Landing,
Raccourci cut-off was made (forty or fifty years ago, I think). This
shortened the river twenty-eight miles. In our day, if you travel by
river from the southernmost of these three cut-offs to the northernmost,
you go only seventy miles. To do the same thing a hundred and
seventy-six years ago, one had to go a hundred and fifty-eight
miles!--shortening of eighty-eight miles in that trifling distance.
At some forgotten time in the past, cut-offs were made above Vidalia,
Louisiana; at island 92; at island 84; and at Hale's Point. These
shortened the river, in the aggregate, seventy-seven miles.

Since my own day on the Mississippi, cut-offs have been made at
Hurricane Island; at island 100; at Napoleon, Arkansas; at Walnut
Bend; and at Council Bend. These shortened the river, in the aggregate,
sixty-seven miles. In my own time a cut-off was made at American Bend,
which shortened the river ten miles or more.

Therefore, the Mississippi between Cairo and New Orleans was twelve
hundred and fifteen miles long one hundred and seventy-six years ago.
It was eleven hundred and eighty after the cut-off of 1722. It was
one thousand and forty after the American Bend cut-off. It has lost
sixty-seven miles since. Consequently its length is only nine hundred
and seventy-three miles at present.

Now, if I wanted to be one of those ponderous scientific people, and
'let on' to prove what had occurred in the remote past by what had
occurred in a given time in the recent past, or what will occur in the
far future by what has occurred in late years, what an opportunity is
here! Geology never had such a chance, nor such exact data to argue
from! Nor 'development of species,' either! Glacial epochs are great
things, but they are vague--vague. Please observe:--

In the space of one hundred and seventy-six years the Lower Mississippi
has shortened itself two hundred and forty-two miles. That is an average
of a trifle over one mile and a third per year. Therefore, any calm
person, who is not blind or idiotic, can see that in the Old Oolitic
Silurian Period,' just a million years ago next November, the Lower
Mississippi River was upwards of one million three hundred thousand
miles long, and stuck out over the Gulf of Mexico like a fishing-rod.
And by the same token any person can see that seven hundred and
forty-two years from now the Lower Mississippi will be only a mile and
three-quarters long, and Cairo and New Orleans will have joined their
streets together, and be plodding comfortably along under a single mayor
and a mutual board of aldermen. There is something fascinating about
science. One gets such wholesale returns of conjecture out of such a
trifling investment of fact.

When the water begins to flow through one of those ditches I have been
speaking of, it is time for the people thereabouts to move. The water
cleaves the banks away like a knife. By the time the ditch has become
twelve or fifteen feet wide, the calamity is as good as accomplished,
for no power on earth can stop it now. When the width has reached a
hundred yards, the banks begin to peel off in slices half an acre wide.
The current flowing around the bend traveled formerly only five miles
an hour; now it is tremendously increased by the shortening of the
distance. I was on board the first boat that tried to go through the
cut-off at American Bend, but we did not get through. It was toward
midnight, and a wild night it was--thunder, lightning, and torrents of
rain. It was estimated that the current in the cut-off was making about
fifteen or twenty miles an hour; twelve or thirteen was the best our
boat could do, even in tolerably slack water, therefore perhaps we were
foolish to try the cut-off. However, Mr. Brown was ambitious, and he
kept on trying. The eddy running up the bank, under the 'point,' was
about as swift as the current out in the middle; so we would go flying
up the shore like a lightning express train, get on a big head of steam,
and 'stand by for a surge' when we struck the current that was whirling
by the point. But all our preparations were useless. The instant the
current hit us it spun us around like a top, the water deluged the
forecastle, and the boat careened so far over that one could hardly keep
his feet. The next instant we were away down the river, clawing with
might and main to keep out of the woods. We tried the experiment
four times. I stood on the forecastle companion way to see. It was
astonishing to observe how suddenly the boat would spin around and turn
tail the moment she emerged from the eddy and the current struck her
nose. The sounding concussion and the quivering would have been about
the same if she had come full speed against a sand-bank. Under the
lightning flashes one could see the plantation cabins and the goodly
acres tumble into the river; and the crash they made was not a bad
effort at thunder. Once, when we spun around, we only missed a house
about twenty feet, that had a light burning in the window; and in
the same instant that house went overboard. Nobody could stay on our
forecastle; the water swept across it in a torrent every time we plunged
athwart the current. At the end of our fourth effort we brought up
in the woods two miles below the cut-off; all the country there was
overflowed, of course. A day or two later the cut-off was three-quarters
of a mile wide, and boats passed up through it without much difficulty,
and so saved ten miles.

The old Raccourci cut-off reduced the river's length twenty-eight miles.
There used to be a tradition connected with it. It was said that a boat
came along there in the night and went around the enormous elbow the
usual way, the pilots not knowing that the cut-off had been made. It was
a grisly, hideous night, and all shapes were vague and distorted. The
old bend had already begun to fill up, and the boat got to running
away from mysterious reefs, and occasionally hitting one. The perplexed
pilots fell to swearing, and finally uttered the entirely unnecessary
wish that they might never get out of that place. As always happens
in such cases, that particular prayer was answered, and the others
neglected. So to this day that phantom steamer is still butting around
in that deserted river, trying to find her way out. More than one grave
watchman has sworn to me that on drizzly, dismal nights, he has glanced
fearfully down that forgotten river as he passed the head of the island,
and seen the faint glow of the specter steamer's lights drifting through
the distant gloom, and heard the muffled cough of her 'scape-pipes and
the plaintive cry of her leadsmen.

In the absence of further statistics, I beg to close this chapter with
one more reminiscence of 'Stephen.'

Most of the captains and pilots held Stephen's note for borrowed sums,
ranging from two hundred and fifty dollars upward. Stephen never paid
one of these notes, but he was very prompt and very zealous about
renewing them every twelve months.

Of course there came a time, at last, when Stephen could no longer
borrow of his ancient creditors; so he was obliged to lie in wait for
new men who did not know him. Such a victim was good-hearted, simple
natured young Yates (I use a fictitious name, but the real name began,
as this one does, with a Y). Young Yates graduated as a pilot, got a
berth, and when the month was ended and he stepped up to the clerk's
office and received his two hundred and fifty dollars in crisp new
bills, Stephen was there! His silvery tongue began to wag, and in a very
little while Yates's two hundred and fifty dollars had changed hands.
The fact was soon known at pilot headquarters, and the amusement and
satisfaction of the old creditors were large and generous. But innocent
Yates never suspected that Stephen's promise to pay promptly at the
end of the week was a worthless one. Yates called for his money at the
stipulated time; Stephen sweetened him up and put him off a week. He
called then, according to agreement, and came away sugar-coated again,
but suffering under another postponement. So the thing went on. Yates
haunted Stephen week after week, to no purpose, and at last gave it
up. And then straightway Stephen began to haunt Yates! Wherever Yates
appeared, there was the inevitable Stephen. And not only there, but
beaming with affection and gushing with apologies for not being able to
pay. By and by, whenever poor Yates saw him coming, he would turn and
fly, and drag his company with him, if he had company; but it was of
no use; his debtor would run him down and corner him. Panting and
red-faced, Stephen would come, with outstretched hands and eager eyes,
invade the conversation, shake both of Yates's arms loose in their
sockets, and begin--

'My, what a race I've had! I saw you didn't see me, and so I clapped on
all steam for fear I'd miss you entirely. And here you are! there, just
stand so, and let me look at you! just the same old noble countenance.'
[To Yates's friend:] 'Just look at him! _Look _at him! Ain't it just
_good _to look at him! _ain't_ it now? Ain't he just a picture! _Some
_call him a picture; I call him a panorama! That's what he is--an entire
panorama. And now I'm reminded! How I do wish I could have seen you an
hour earlier! For twenty-four hours I've been saving up that two hundred
and fifty dollars for you; been looking for you everywhere. I waited at
the Planter's from six yesterday evening till two o'clock this morning,
without rest or food; my wife says, "Where have you been all night?"
I said, "This debt lies heavy on my mind." She says, "In all my days I
never saw a man take a debt to heart the way you do." I said, "It's my
nature; how can I change it?" She says, "Well, do go to bed and get some
rest." I said, "Not till that poor, noble young man has got his money."
So I set up all night, and this morning out I shot, and the first man
I struck told me you had shipped on the "Grand Turk" and gone to New
Orleans. Well, sir, I had to lean up against a building and cry. So help
me goodness, I couldn't help it. The man that owned the place come
out cleaning up with a rag, and said he didn't like to have people cry
against his building, and then it seemed to me that the whole world had
turned against me, and it wasn't any use to live any more; and coming
along an hour ago, suffering no man knows what agony, I met Jim Wilson
and paid him the two hundred and fifty dollars on account; and to think
that here you are, now, and I haven't got a cent! But as sure as I am
standing here on this ground on this particular brick,--there, I've
scratched a mark on the brick to remember it by,--I'll borrow that money
and pay it over to you at twelve o'clock sharp, tomorrow! Now, stand so;
let me look at you just once more.'

And so on. Yates's life became a burden to him. He could not escape his
debtor and his debtor's awful sufferings on account of not being able
to pay. He dreaded to show himself in the street, lest he should find
Stephen lying in wait for him at the corner.

Bogart's billiard saloon was a great resort for pilots in those days.
They met there about as much to exchange river news as to play. One
morning Yates was there; Stephen was there, too, but kept out of sight.
But by and by, when about all the pilots had arrived who were in town,
Stephen suddenly appeared in the midst, and rushed for Yates as for a
long-lost brother.

'_Oh_, I am so glad to see you! Oh my soul, the sight of you is such a
comfort to my eyes! Gentlemen, I owe all of you money; among you I owe
probably forty thousand dollars. I want to pay it; I intend to pay it
every last cent of it. You all know, without my telling you, what sorrow
it has cost me to remain so long under such deep obligations to such
patient and generous friends; but the sharpest pang I suffer--by far
the sharpest--is from the debt I owe to this noble young man here; and I
have come to this place this morning especially to make the announcement
that I have at last found a method whereby I can pay off all my debts!
And most especially I wanted _him _to be here when I announced it. Yes,
my faithful friend,--my benefactor, I've found the method! I've found
the method to pay off all my debts, and you'll get your money!' Hope
dawned in Yates's eye; then Stephen, beaming benignantly, and placing
his hand upon Yates's head, added, 'I am going to pay them off in
alphabetical order!'

Then he turned and disappeared. The full significance of Stephen's
'method' did not dawn upon the perplexed and musing crowd for some two
minutes; and then Yates murmured with a sigh--

'Well, the Y's stand a gaudy chance. He won't get any further than the
C's in _this _world, and I reckon that after a good deal of eternity has
wasted away in the next one, I'll still be referred to up there as "that
poor, ragged pilot that came here from St. Louis in the early days!"


CHAPTER 18

I Take a Few Extra Lessons

DURING the two or two and a half years of my apprenticeship, I served
under many pilots, and had experience of many kinds of steamboatmen and
many varieties of steamboats; for it was not always convenient for Mr.
Bixby to have me with him, and in such cases he sent me with somebody
else. I am to this day profiting somewhat by that experience; for in
that brief, sharp schooling, I got personally and familiarly acquainted
with about all the different types of human nature that are to be found
in fiction, biography, or history. The fact is daily borne in upon me,
that the average shore-employment requires as much as forty years
to equip a man with this sort of an education. When I say I am still
profiting by this thing, I do not mean that it has constituted me a
judge of men--no, it has not done that; for judges of men are born, not
made. My profit is various in kind and degree; but the feature of it
which I value most is the zest which that early experience has given
to my later reading. When I find a well-drawn character in fiction or
biography, I generally take a warm personal interest in him, for the
reason that I have known him before--met him on the river.

The figure that comes before me oftenest, out of the shadows of that
vanished time, is that of Brown, of the steamer 'Pennsylvania'--the man
referred to in a former chapter, whose memory was so good and tiresome.
He was a middle-aged, long, slim, bony, smooth-shaven, horse-faced,
ignorant, stingy, malicious, snarling, fault hunting, mote-magnifying
tyrant. I early got the habit of coming on watch with dread at my heart.
No matter how good a time I might have been having with the off-watch
below, and no matter how high my spirits might be when I started aloft,
my soul became lead in my body the moment I approached the pilot-house.

I still remember the first time I ever entered the presence of that man.
The boat had backed out from St. Louis and was 'straightening down;'
I ascended to the pilot-house in high feather, and very proud to be
semi-officially a member of the executive family of so fast and famous
a boat. Brown was at the wheel. I paused in the middle of the room, all
fixed to make my bow, but Brown did not look around. I thought he took a
furtive glance at me out of the corner of his eye, but as not even this
notice was repeated, I judged I had been mistaken. By this time he was
picking his way among some dangerous 'breaks' abreast the woodyards;
therefore it would not be proper to interrupt him; so I stepped softly
to the high bench and took a seat.

There was silence for ten minutes; then my new boss turned and inspected
me deliberately and painstakingly from head to heel for about--as
it seemed to me--a quarter of an hour. After which he removed his
countenance and I saw it no more for some seconds; then it came around
once more, and this question greeted me--

'Are you Horace Bigsby's cub?'

'Yes, sir.'

After this there was a pause and another inspection. Then--

'What's your name?'

I told him. He repeated it after me. It was probably the only thing he
ever forgot; for although I was with him many months he never addressed
himself to me in any other way than 'Here!' and then his command
followed.

'Where was you born?'

'In Florida, Missouri.'

A pause. Then--

'Dern sight better staid there!'

By means of a dozen or so of pretty direct questions, he pumped my
family history out of me.

The leads were going now, in the first crossing. This interrupted the
inquest. When the leads had been laid in, he resumed--

'How long you been on the river?'

I told him. After a pause--

'Where'd you get them shoes?'

I gave him the information.

'Hold up your foot!'

I did so. He stepped back, examined the shoe minutely and
contemptuously, scratching his head thoughtfully, tilting his
high sugar-loaf hat well forward to facilitate the operation, then
ejaculated, 'Well, I'll be dod derned!' and returned to his wheel.

What occasion there was to be dod derned about it is a thing which is
still as much of a mystery to me now as it was then. It must have
been all of fifteen minutes--fifteen minutes of dull, homesick
silence--before that long horse-face swung round upon me again--and
then, what a change! It was as red as fire, and every muscle in it was
working. Now came this shriek--

'Here!--You going to set there all day?'

I lit in the middle of the floor, shot there by the electric
suddenness of the surprise. As soon as I could get my voice I said,
apologetically:--'I have had no orders, sir.'

'You've had no _orders_! My, what a fine bird we are! We must have
_orders_! Our father was a _gentleman_--owned slaves--and we've been
to _school_. Yes, _we _are a gentleman, _too_, and got to have _orders!
orders_, is it? _Orders _is what you want! Dod dern my skin, _i'll_
learn you to swell yourself up and blow around here about your
dod-derned _orders_! G'way from the wheel!' (I had approached it without
knowing it.)

I moved back a step or two, and stood as in a dream, all my senses
stupefied by this frantic assault.

'What you standing there for? Take that ice-pitcher down to the
texas-tender-come, move along, and don't you be all day about it!'

The moment I got back to the pilot-house, Brown said--

'Here! What was you doing down there all this time?'

'I couldn't find the texas-tender; I had to go all the way to the
pantry.'

'Derned likely story! Fill up the stove.'

I proceeded to do so. He watched me like a cat. Presently he shouted--

'Put down that shovel! Deadest numskull I ever saw--ain't even got sense
enough to load up a stove.'

All through the watch this sort of thing went on. Yes, and the
subsequent watches were much like it, during a stretch of months. As I
have said, I soon got the habit of coming on duty with dread. The moment
I was in the presence, even in the darkest night, I could feel those
yellow eyes upon me, and knew their owner was watching for a pretext to
spit out some venom on me. Preliminarily he would say--

'Here! Take the wheel.'

Two minutes later--

'_Where _in the nation you going to? Pull her down! pull her down!'

After another moment--

'Say! You going to hold her all day? Let her go--meet her! meet her!'

Then he would jump from the bench, snatch the wheel from me, and meet
her himself, pouring out wrath upon me all the time.

George Ritchie was the other pilot's cub. He was having good times now;
for his boss, George Ealer, was as kindhearted as Brown wasn't. Ritchie
had steeled for Brown the season before; consequently he knew exactly
how to entertain himself and plague me, all by the one operation.
Whenever I took the wheel for a moment on Ealer's watch, Ritchie would
sit back on the bench and play Brown, with continual ejaculations of
'Snatch her! snatch her! Derndest mud-cat I ever saw!' 'Here! Where you
going _now_? Going to run over that snag?' 'Pull her _down_! Don't you
hear me? Pull her _down!_' 'There she goes! _Just _as I expected! I
_told_ you not to cramp that reef. G'way from the wheel!'

So I always had a rough time of it, no matter whose watch it was; and
sometimes it seemed to me that Ritchie's good-natured badgering was
pretty nearly as aggravating as Brown's dead-earnest nagging.

I often wanted to kill Brown, but this would not answer. A cub had
to take everything his boss gave, in the way of vigorous comment and
criticism; and we all believed that there was a United States law making
it a penitentiary offense to strike or threaten a pilot who was on
duty. However, I could _imagine _myself killing Brown; there was no law
against that; and that was the thing I used always to do the moment I
was abed. Instead of going over my river in my mind as was my duty,
I threw business aside for pleasure, and killed Brown. I killed Brown
every night for months; not in old, stale, commonplace ways, but in new
and picturesque ones;--ways that were sometimes surprising for freshness
of design and ghastliness of situation and environment.

Brown was _always _watching for a pretext to find fault; and if he could
find no plausible pretext, he would invent one. He would scold you for
shaving a shore, and for not shaving it; for hugging a bar, and for not
hugging it; for 'pulling down' when not invited, and for not pulling
down when not invited; for firing up without orders, and for waiting
_for_ orders. In a word, it was his invariable rule to find fault with
_everything _you did; and another invariable rule of his was to throw
all his remarks (to you) into the form of an insult.

One day we were approaching New Madrid, bound down and heavily laden.
Brown was at one side of the wheel, steering; I was at the other,
standing by to 'pull down' or 'shove up.' He cast a furtive glance at me
every now and then. I had long ago learned what that meant; viz., he was
trying to invent a trap for me. I wondered what shape it was going to
take. By and by he stepped back from the wheel and said in his usual
snarly way--

'Here!--See if you've got gumption enough to round her to.'

This was simply _bound _to be a success; nothing could prevent it; for
he had never allowed me to round the boat to before; consequently, no
matter how I might do the thing, he could find free fault with it. He
stood back there with his greedy eye on me, and the result was what
might have been foreseen: I lost my head in a quarter of a minute, and
didn't know what I was about; I started too early to bring the boat
around, but detected a green gleam of joy in Brown's eye, and corrected
my mistake; I started around once more while too high up, but corrected
myself again in time; I made other false moves, and still managed to
save myself; but at last I grew so confused and anxious that I tumbled
into the very worst blunder of all--I got too far down before beginning
to fetch the boat around. Brown's chance was come.

His face turned red with passion; he made one bound, hurled me across
the house with a sweep of his arm, spun the wheel down, and began to
pour out a stream of vituperation upon me which lasted till he was out
of breath. In the course of this speech he called me all the different
kinds of hard names he could think of, and once or twice I thought he
was even going to swear--but he didn't this time. 'Dod dern' was the
nearest he ventured to the luxury of swearing, for he had been brought
up with a wholesome respect for future fire and brimstone.

That was an uncomfortable hour; for there was a big audience on the
hurricane deck. When I went to bed that night, I killed Brown in
seventeen different ways--all of them new.


CHAPTER 19

Brown and I Exchange Compliments

Two trips later, I got into serious trouble. Brown was steering; I was
'pulling down.' My younger brother appeared on the hurricane deck, and
shouted to Brown to stop at some landing or other a mile or so below.
Brown gave no intimation that he had heard anything. But that was his
way: he never condescended to take notice of an under clerk. The wind
was blowing; Brown was deaf (although he always pretended he wasn't),
and I very much doubted if he had heard the order. If I had two heads,
I would have spoken; but as I had only one, it seemed judicious to take
care of it; so I kept still.

Presently, sure enough, we went sailing by that plantation. Captain
Klinefelter appeared on the deck, and said--

'Let her come around, sir, let her come around. Didn't Henry tell you to
land here?'

'_No_, sir!'

'I sent him up to do, it.'

'He did come up; and that's all the good it done, the dod-derned fool.
He never said anything.'

'Didn't _you _hear him?' asked the captain of me.

Of course I didn't want to be mixed up in this business, but there was
no way to avoid it; so I said--

'Yes, sir.'

I knew what Brown's next remark would be, before he uttered it; it was--

'Shut your mouth! you never heard anything of the kind.'

I closed my mouth according to instructions. An hour later, Henry
entered the pilot-house, unaware of what had been going on. He was a
thoroughly inoffensive boy, and I was sorry to see him come, for I knew
Brown would have no pity on him. Brown began, straightway--

'Here! why didn't you tell me we'd got to land at that plantation?'

'I did tell you, Mr. Brown.'

'It's a lie!'

I said--

'You lie, yourself. He did tell you.'

Brown glared at me in unaffected surprise; and for as much as a moment
he was entirely speechless; then he shouted to me--

'I'll attend to your case in half a minute!' then to Henry, 'And you
leave the pilot-house; out with you!'

It was pilot law, and must be obeyed. The boy started out, and even had
his foot on the upper step outside the door, when Brown, with a sudden
access of fury, picked up a ten-pound lump of coal and sprang after him;
but I was between, with a heavy stool, and I hit Brown a good honest
blow which stretched-him out.

I had committed the crime of crimes--I had lifted my hand against a
pilot on duty! I supposed I was booked for the penitentiary sure, and
couldn't be booked any surer if I went on and squared my long account
with this person while I had the chance; consequently I stuck to him and
pounded him with my fists a considerable time--I do not know how long,
the pleasure of it probably made it seem longer than it really was;--but
in the end he struggled free and jumped up and sprang to the wheel: a
very natural solicitude, for, all this time, here was this steamboat
tearing down the river at the rate of fifteen miles an hour and nobody
at the helm! However, Eagle Bend was two miles wide at this bank-full
stage, and correspondingly long and deep; and the boat was steering
herself straight down the middle and taking no chances. Still, that was
only luck--a body _might _have found her charging into the woods.

Perceiving, at a glance, that the 'Pennsylvania' was in no danger, Brown
gathered up the big spy-glass, war-club fashion, and ordered me out of
the pilot-house with more than Comanche bluster. But I was not afraid of
him now; so, instead of going, I tarried, and criticized his grammar; I
reformed his ferocious speeches for him, and put them into good English,
calling his attention to the advantage of pure English over the bastard
dialect of the Pennsylvanian collieries whence he was extracted.
He could have done his part to admiration in a cross-fire of mere
vituperation, of course; but he was not equipped for this species of
controversy; so he presently laid aside his glass and took the wheel,
muttering and shaking his head; and I retired to the bench. The racket
had brought everybody to the hurricane deck, and I trembled when I
saw the old captain looking up from the midst of the crowd. I said
to myself, 'Now I _am_ done for!'--For although, as a rule, he was so
fatherly and indulgent toward the boat's family, and so patient of minor
shortcomings, he could be stern enough when the fault was worth it.

I tried to imagine what he _would _do to a cub pilot who had been guilty
of such a crime as mine, committed on a boat guard-deep with costly
freight and alive with passengers. Our watch was nearly ended. I thought
I would go and hide somewhere till I got a chance to slide ashore. So
I slipped out of the pilot-house, and down the steps, and around to
the texas door--and was in the act of gliding within, when the captain
confronted me! I dropped my head, and he stood over me in silence a
moment or two, then said impressively--

'Follow me.'

I dropped into his wake; he led the way to his parlor in the forward end
of the texas. We were alone, now. He closed the after door; then moved
slowly to the forward one and closed that. He sat down; I stood before
him. He looked at me some little time, then said--

'So you have been fighting Mr. Brown?'

I answered meekly--

'Yes, sir.'

'Do you know that that is a very serious matter?'

'Yes, sir.'

'Are you aware that this boat was plowing down the river fully five
minutes with no one at the wheel?'

'Yes, sir.'

'Did you strike him first?'

'Yes, sir.'

'What with?'

'A stool, sir.'

'Hard?'

'Middling, sir.'

'Did it knock him down?'

'He--he fell, sir.'

'Did you follow it up? Did you do anything further?'

'Yes, sir.'

'What did you do?'

'Pounded him, sir.'

'Pounded him?'

'Yes, sir.'

'Did you pound him much?--that is, severely?'

'One might call it that, sir, maybe.'

'I'm deuced glad of it! Hark ye, never mention that I said that. You
have been guilty of a great crime; and don't you ever be guilty of it
again, on this boat. _But_--lay for him ashore! Give him a good sound
thrashing, do you hear? I'll pay the expenses. Now go--and mind you, not
a word of this to anybody. Clear out with you!--you've been guilty of a
great crime, you whelp!'

I slid out, happy with the sense of a close shave and a mighty
deliverance; and I heard him laughing to himself and slapping his fat
thighs after I had closed his door.

When Brown came off watch he went straight to the captain, who was
talking with some passengers on the boiler deck, and demanded that I be
put ashore in New Orleans--and added--

'I'll never turn a wheel on this boat again while that cub stays.'

The captain said--

'But he needn't come round when you are on watch, Mr. Brown.

'I won't even stay on the same boat with him. One of us has got to go
ashore.'

'Very well,' said the captain, 'let it be yourself;' and resumed his
talk with the passengers.

During the brief remainder of the trip, I knew how an emancipated slave
feels; for I was an emancipated slave myself. While we lay at landings,
I listened to George Ealer's flute; or to his readings from his two
bibles, that is to say, Goldsmith and Shakespeare; or I played chess
with him--and would have beaten him sometimes, only he always took back
his last move and ran the game out differently.


CHAPTER 20

A Catastrophe

WE lay three days in New Orleans, but the captain did not succeed in
finding another pilot; so he proposed that I should stand a daylight
watch, and leave the night watches to George Ealer. But I was afraid; I
had never stood a watch of any sort by myself, and I believed I should
be sure to get into trouble in the head of some chute, or ground the
boat in a near cut through some bar or other. Brown remained in his
place; but he would not travel with me. So the captain gave me an order
on the captain of the 'A. T. Lacey,' for a passage to St. Louis, and
said he would find a new pilot there and my steersman's berth could
then be resumed. The 'Lacey' was to leave a couple of days after the
'Pennsylvania.'

The night before the '_Pennsylvania_' left, Henry and I sat chatting
on a freight pile on the levee till midnight. The subject of the chat,
mainly, was one which I think we had not exploited before--steamboat
disasters. One was then on its way to us, little as we suspected it;
the water which was to make the steam which should cause it, was washing
past some point fifteen hundred miles up the river while we talked;--but
it would arrive at the right time and the right place. We doubted if
persons not clothed with authority were of much use in cases of disaster
and attendant panic; still, they might be of _some _use; so we decided
that if a disaster ever fell within our experience we would at least
stick to the boat, and give such minor service as chance might throw in
the way. Henry remembered this, afterward, when the disaster came, and
acted accordingly.

The 'Lacey' started up the river two days behind the 'Pennsylvania.' We
touched at Greenville, Mississippi, a couple of days out, and somebody
shouted--

'The "Pennsylvania" is blown up at Ship Island, and a hundred and fifty
lives lost!'

At Napoleon, Arkansas, the same evening, we got an extra, issued by a
Memphis paper, which gave some particulars. It mentioned my brother, and
said he was not hurt.

Further up the river we got a later extra. My brother was again
mentioned; but this time as being hurt beyond help. We did not get
full details of the catastrophe until we reached Memphis. This is the
sorrowful story--

It was six o'clock on a hot summer morning. The 'Pennsylvania' was
creeping along, north of Ship Island, about sixty miles below Memphis on
a half-head of steam, towing a wood-flat which was fast being emptied.
George Ealer was in the pilot-house-alone, I think; the second engineer
and a striker had the watch in the engine room; the second mate had
the watch on deck; George Black, Mr. Wood, and my brother, clerks, were
asleep, as were also Brown and the head engineer, the carpenter, the
chief mate, and one striker; Captain Klinefelter was in the barber's
chair, and the barber was preparing to shave him. There were a good many
cabin passengers aboard, and three or four hundred deck passengers--so
it was said at the time--and not very many of them were astir. The wood
being nearly all out of the flat now, Ealer rang to 'come ahead' full
steam, and the next moment four of the eight boilers exploded with a
thunderous crash, and the whole forward third of the boat was hoisted
toward the sky! The main part of the mass, with the chimneys, dropped
upon the boat again, a mountain of riddled and chaotic rubbish--and
then, after a little, fire broke out.

Many people were flung to considerable distances, and fell in the
river; among these were Mr. Wood and my brother, and the carpenter. The
carpenter was still stretched upon his mattress when he struck the water
seventy-five feet from the boat. Brown, the pilot, and George Black,
chief clerk, were never seen or heard of after the explosion. The
barber's chair, with Captain Klinefelter in it and unhurt, was left with
its back overhanging vacancy--everything forward of it, floor and all,
had disappeared; and the stupefied barber, who was also unhurt,
stood with one toe projecting over space, still stirring his lather
unconsciously, and saying, not a word.

When George Ealer saw the chimneys plunging aloft in front of him, he
knew what the matter was; so he muffled his face in the lapels of his
coat, and pressed both hands there tightly to keep this protection in
its place so that no steam could get to his nose or mouth. He had ample
time to attend to these details while he was going up and returning. He
presently landed on top of the unexploded boilers, forty feet below the
former pilot-house, accompanied by his wheel and a rain of other stuff,
and enveloped in a cloud of scalding steam. All of the many who breathed
that steam, died; none escaped. But Ealer breathed none of it. He made
his way to the free air as quickly as he could; and when the steam
cleared away he returned and climbed up on the boilers again, and
patiently hunted out each and every one of his chessmen and the several
joints of his flute.

By this time the fire was beginning to threaten. Shrieks and groans
filled the air. A great many persons had been scalded, a great many
crippled; the explosion had driven an iron crowbar through one man's
body--I think they said he was a priest. He did not die at once, and his
sufferings were very dreadful. A young French naval cadet, of fifteen,
son of a French admiral, was fearfully scalded, but bore his tortures
manfully. Both mates were badly scalded, but they stood to their posts,
nevertheless. They drew the wood-boat aft, and they and the captain
fought back the frantic herd of frightened immigrants till the wounded
could be brought there and placed in safety first.

When Mr. Wood and Henry fell in the water, they struck out for shore,
which was only a few hundred yards away; but Henry presently said he
believed he was not hurt (what an unaccountable error!), and therefore
would swim back to the boat and help save the wounded. So they parted,
and Henry returned.

By this time the fire was making fierce headway, and several persons
who were imprisoned under the ruins were begging piteously for help.
All efforts to conquer the fire proved fruitless; so the buckets were
presently thrown aside and the officers fell-to with axes and tried to
cut the prisoners out. A striker was one of the captives; he said he was
not injured, but could not free himself; and when he saw that the fire
was likely to drive away the workers, he begged that some one would
shoot him, and thus save him from the more dreadful death. The fire did
drive the axmen away, and they had to listen, helpless, to this poor
fellow's supplications till the flames ended his miseries.

The fire drove all into the wood-flat that could be accommodated there;
it was cut adrift, then, and it and the burning steamer floated down
the river toward Ship Island. They moored the flat at the head of the
island, and there, unsheltered from the blazing sun, the half-naked
occupants had to remain, without food or stimulants, or help for their
hurts, during the rest of the day. A steamer came along, finally,
and carried the unfortunates to Memphis, and there the most lavish
assistance was at once forthcoming. By this time Henry was insensible.
The physicians examined his injuries and saw that they were fatal, and
naturally turned their main attention to patients who could be saved.

Forty of the wounded were placed upon pallets on the floor of a great
public hall, and among these was Henry. There the ladies of Memphis
came every day, with flowers, fruits, and dainties and delicacies of
all kinds, and there they remained and nursed the wounded. All the
physicians stood watches there, and all the medical students; and the
rest of the town furnished money, or whatever else was wanted. And
Memphis knew how to do all these things well; for many a disaster
like the 'Pennsylvania's' had happened near her doors, and she was
experienced, above all other cities on the river, in the gracious office
of the Good Samaritan.'

The sight I saw when I entered that large hall was new and strange to
me. Two long rows of prostrate forms--more than forty, in all--and every
face and head a shapeless wad of loose raw cotton. It was a gruesome
spectacle. I watched there six days and nights, and a very melancholy
experience it was. There was one daily incident which was peculiarly
depressing: this was the removal of the doomed to a chamber apart. It
was done in order that the _morale _of the other patients might not be
injuriously affected by seeing one of their number in the death-agony.
The fated one was always carried out with as little stir as possible,
and the stretcher was always hidden from sight by a wall of assistants;
but no matter: everybody knew what that cluster of bent forms, with
its muffled step and its slow movement meant; and all eyes watched it
wistfully, and a shudder went abreast of it like a wave.

I saw many poor fellows removed to the 'death-room,' and saw them no
more afterward. But I saw our chief mate carried thither more than
once. His hurts were frightful, especially his scalds. He was clothed in
linseed oil and raw cotton to his waist, and resembled nothing human.
He was often out of his mind; and then his pains would make him rave and
shout and sometimes shriek. Then, after a period of dumb exhaustion, his
disordered imagination would suddenly transform the great apartment into
a forecastle, and the hurrying throng of nurses into the crew; and
he would come to a sitting posture and shout, 'Hump yourselves, _hump
_yourselves, you petrifactions, snail-bellies, pall-bearers! going to
be all _day_ getting that hatful of freight out?' and supplement this
explosion with a firmament-obliterating irruption or profanity which
nothing could stay or stop till his crater was empty. And now and then
while these frenzies possessed him, he would tear off handfuls of the
cotton and expose his cooked flesh to view. It was horrible. It was
bad for the others, of course--this noise and these exhibitions; so the
doctors tried to give him morphine to quiet him. But, in his mind or out
of it, he would not take it. He said his wife had been killed by that
treacherous drug, and he would die before he would take it. He suspected
that the doctors were concealing it in his ordinary medicines and in his
water--so he ceased from putting either to his lips. Once, when he had
been without water during two sweltering days, he took the dipper in his
hand, and the sight of the limpid fluid, and the misery of his thirst,
tempted him almost beyond his strength; but he mastered himself and
threw it away, and after that he allowed no more to be brought near him.
Three times I saw him carried to the death-room, insensible and supposed
to be dying; but each time he revived, cursed his attendants, and
demanded to be taken back. He lived to be mate of a steamboat again.

But he was the only one who went to the death-room and returned alive.
Dr. Peyton, a principal physician, and rich in all the attributes that
go to constitute high and flawless character, did all that educated
judgment and trained skill could do for Henry; but, as the newspapers
had said in the beginning, his hurts were past help. On the evening of
the sixth day his wandering mind busied itself with matters far away,
and his nerveless fingers 'picked at his coverlet.' His hour had struck;
we bore him to the death-room, poor boy.


CHAPTER 21

A Section in My Biography

IN due course I got my license. I was a pilot now, full fledged. I
dropped into casual employments; no misfortunes resulting, intermittent
work gave place to steady and protracted engagements. Time drifted
smoothly and prosperously on, and I supposed--and hoped--that I was
going to follow the river the rest of my days, and die at the wheel
when my mission was ended. But by and by the war came, commerce was
suspended, my occupation was gone.

I had to seek another livelihood. So I became a silver miner in Nevada;
next, a newspaper reporter; next, a gold miner, in California; next, a
reporter in San Francisco; next, a special correspondent in the Sandwich
Islands; next, a roving correspondent in Europe and the East; next,
an instructional torch-bearer on the lecture platform; and, finally, I
became a scribbler of books, and an immovable fixture among the other
rocks of New England.

In so few words have I disposed of the twenty-one slow-drifting years
that have come and gone since I last looked from the windows of a
pilot-house.

Let us resume, now.


CHAPTER 22

I Return to My Muttons

AFTER twenty-one years' absence, I felt a very strong desire to see the
river again, and the steamboats, and such of the boys as might be left;
so I resolved to go out there. I enlisted a poet for company, and a
stenographer to 'take him down,' and started westward about the middle
of April.

As I proposed to make notes, with a view to printing, I took some
thought as to methods of procedure. I reflected that if I were
recognized, on the river, I should not be as free to go and come, talk,
inquire, and spy around, as I should be if unknown; I remembered that it
was the custom of steamboatmen in the old times to load up the confiding
stranger with the most picturesque and admirable lies, and put
the sophisticated friend off with dull and ineffectual facts: so I
concluded, that, from a business point of view, it would be an advantage
to disguise our party with fictitious names. The idea was certainly
good, but it bred infinite bother; for although Smith, Jones, and
Johnson are easy names to remember when there is no occasion to remember
them, it is next to impossible to recollect them when they are wanted.
How do criminals manage to keep a brand-new _alias _in mind? This is a
great mystery. I was innocent; and yet was seldom able to lay my hand on
my new name when it was needed; and it seemed to me that if I had had
a crime on my conscience to further confuse me, I could never have kept
the name by me at all.

We left per Pennsylvania Railroad, at 8 A.M. April 18.

'EVENING. Speaking of dress. Grace and picturesqueness drop gradually
out of it as one travels away from New York.'

I find that among my notes. It makes no difference which direction you
take, the fact remains the same. Whether you move north, south, east,
or west, no matter: you can get up in the morning and guess how far you
have come, by noting what degree of grace and picturesqueness is by that
time lacking in the costumes of the new passengers,--I do not mean of
the women alone, but of both sexes. It may be that _carriage _is at the
bottom of this thing; and I think it is; for there are plenty of ladies
and gentlemen in the provincial cities whose garments are all made
by the best tailors and dressmakers of New York; yet this has no
perceptible effect upon the grand fact: the educated eye never mistakes
those people for New-Yorkers. No, there is a godless grace, and snap,
and style about a born and bred New-Yorker which mere clothing cannot
effect.

'APRIL 19. This morning, struck into the region of full
goatees--sometimes accompanied by a mustache, but only occasionally.'

It was odd to come upon this thick crop of an obsolete and uncomely
fashion; it was like running suddenly across a forgotten acquaintance
whom you had supposed dead for a generation. The goatee extends over
a wide extent of country; and is accompanied by an iron-clad belief in
Adam and the biblical history of creation, which has not suffered from
the assaults of the scientists.

'AFTERNOON. At the railway stations the loafers carry _both _hands in
their breeches pockets; it was observable, heretofore, that one hand
was sometimes out of doors,--here, never. This is an important fact in
geography.'

If the loafers determined the character of a country, it would be still
more important, of course.

'Heretofore, all along, the station-loafer has been often observed to
scratch one shin with the other foot; here, these remains of activity
are wanting. This has an ominous look.'

By and by, we entered the tobacco-chewing region. Fifty years ago, the
tobacco-chewing region covered the Union. It is greatly restricted now.

Next, boots began to appear. Not in strong force, however. Later--away
down the Mississippi--they became the rule. They disappeared from other
sections of the Union with the mud; no doubt they will disappear from
the river villages, also, when proper pavements come in.

We reached St. Louis at ten o'clock at night. At the counter of the
hotel I tendered a hurriedly-invented fictitious name, with a miserable
attempt at careless ease. The clerk paused, and inspected me in the
compassionate way in which one inspects a respectable person who is
found in doubtful circumstances; then he said--

'It's all right; I know what sort of a room you want. Used to clerk at
the St. James, in New York.'

An unpromising beginning for a fraudulent career. We started to the
supper room, and met two other men whom I had known elsewhere. How odd
and unfair it is: wicked impostors go around lecturing under my _Nom
De Guerre_ and nobody suspects them; but when an honest man attempts an
imposture, he is exposed at once.

One thing seemed plain: we must start down the river the next day, if
people who could not be deceived were going to crop up at this rate:
an unpalatable disappointment, for we had hoped to have a week in
St. Louis. The Southern was a good hotel, and we could have had a
comfortable time there. It is large, and well conducted, and its
decorations do not make one cry, as do those of the vast Palmer House,
in Chicago. True, the billiard-tables were of the Old Silurian Period,
and the cues and balls of the Post-Pliocene; but there was refreshment
in this, not discomfort; for there is rest and healing in the
contemplation of antiquities.

The most notable absence observable in the billiard-room, was the
absence of the river man. If he was there he had taken in his sign,
he was in disguise. I saw there none of the swell airs and graces, and
ostentatious displays of money, and pompous squanderings of it, which
used to distinguish the steamboat crowd from the dry-land crowd in
the bygone days, in the thronged billiard-rooms of St. Louis. In those
times, the principal saloons were always populous with river men; given
fifty players present, thirty or thirty-five were likely to be from
the river. But I suspected that the ranks were thin now, and the
steamboatmen no longer an aristocracy. Why, in my time they used to
call the 'barkeep' Bill, or Joe, or Tom, and slap him on the shoulder;
I watched for that. But none of these people did it. Manifestly a glory
that once was had dissolved and vanished away in these twenty-one years.

When I went up to my room, I found there the young man called Rogers,
crying. Rogers was not his name; neither was Jones, Brown, Dexter,
Ferguson, Bascom, nor Thompson; but he answered to either of these that
a body found handy in an emergency; or to any other name, in fact, if he
perceived that you meant him. He said--

'What is a person to do here when he wants a drink of water?--drink this
slush?'

'Can't you drink it?'

'I could if I had some other water to wash it with.'

Here was a thing which had not changed; a score of years had not
affected this water's mulatto complexion in the least; a score of
centuries would succeed no better, perhaps. It comes out of the
turbulent, bank-caving Missouri, and every tumblerful of it holds nearly
an acre of land in solution. I got this fact from the bishop of the
diocese. If you will let your glass stand half an hour, you can separate
the land from the water as easy as Genesis; and then you will find them
both good: the one good to eat, the other good to drink. The land is
very nourishing, the water is thoroughly wholesome. The one appeases
hunger; the other, thirst. But the natives do not take them separately,
but together, as nature mixed them. When they find an inch of mud in the
bottom of a glass, they stir it up, and then take the draught as they
would gruel. It is difficult for a stranger to get used to this batter,
but once used to it he will prefer it to water. This is really the case.
It is good for steamboating, and good to drink; but it is worthless for
all other purposes, except baptizing.

Next morning, we drove around town in the rain. The city seemed but
little changed. It _was _greatly changed, but it did not seem so;
because in St. Louis, as in London and Pittsburgh, you can't persuade
a new thing to look new; the coal smoke turns it into an antiquity the
moment you take your hand off it. The place had just about doubled its
size, since I was a resident of it, and was now become a city of 400,000
inhabitants; still, in the solid business parts, it looked about as it
had looked formerly. Yet I am sure there is not as much smoke in St.
Louis now as there used to be. The smoke used to bank itself in a dense
billowy black canopy over the town, and hide the sky from view. This
shelter is very much thinner now; still, there is a sufficiency of smoke
there, I think. I heard no complaint.

However, on the outskirts changes were apparent enough; notably in
dwelling-house architecture. The fine new homes are noble and beautiful
and modern. They stand by themselves, too, with green lawns around them;
whereas the dwellings of a former day are packed together in blocks,
and are all of one pattern, with windows all alike, set in an arched
frame-work of twisted stone; a sort of house which was handsome enough
when it was rarer.

There was another change--the Forest Park. This was new to me. It is
beautiful and very extensive, and has the excellent merit of having been
made mainly by nature. There are other parks, and fine ones, notably
Tower Grove and the Botanical Gardens; for St. Louis interested herself
in such improvements at an earlier day than did the most of our cities.

The first time I ever saw St. Louis, I could have bought it for six
million dollars, and it was the mistake of my life that I did not do
it. It was bitter now to look abroad over this domed and steepled
metropolis, this solid expanse of bricks and mortar stretching away on
every hand into dim, measure-defying distances, and remember that I had
allowed that opportunity to go by. Why I should have allowed it to go
by seems, of course, foolish and inexplicable to-day, at a first glance;
yet there were reasons at the time to justify this course.

A Scotchman, Hon. Charles Augustus Murray, writing some forty-five
or fifty years ago, said--'The streets are narrow, ill paved and ill
lighted.' Those streets are narrow still, of course; many of them are
ill paved yet; but the reproach of ill lighting cannot be repeated, now.
The 'Catholic New Church' was the only notable building then, and Mr.
Murray was confidently called upon to admire it, with its 'species of
Grecian portico, surmounted by a kind of steeple, much too diminutive
in its proportions, and surmounted by sundry ornaments' which the
unimaginative Scotchman found himself 'quite unable to describe;' and
therefore was grateful when a German tourist helped him out with the
exclamation--'By--, they look exactly like bed-posts!' St. Louis is
well equipped with stately and noble public buildings now, and the
little church, which the people used to be so proud of, lost its
importance a long time ago. Still, this would not surprise Mr. Murray,
if he could come back; for he prophesied the coming greatness of St.
Louis with strong confidence.

The further we drove in our inspection-tour, the more sensibly I
realized how the city had grown since I had seen it last; changes in
detail became steadily more apparent and frequent than at first, too:
changes uniformly evidencing progress, energy, prosperity.

But the change of changes was on the 'levee.' This time, a departure
from the rule. Half a dozen sound-asleep steamboats where I used to see
a solid mile of wide-awake ones! This was melancholy, this was
woeful. The absence of the pervading and jocund steamboatman from the
billiard-saloon was explained. He was absent because he is no more. His
occupation is gone, his power has passed away, he is absorbed into the
common herd, he grinds at the mill, a shorn Samson and inconspicuous.
Half a dozen lifeless steamboats, a mile of empty wharves, a negro
fatigued with whiskey stretched asleep, in a wide and soundless vacancy,
where the serried hosts of commerce used to contend!{footnote [Capt.
Marryat, writing forty-five years ago says: 'St. Louis has 20,000
inhabitants. _The river abreast of the town is crowded with steamboats,
lying in two or three tiers_.']} Here was desolation, indeed.

'The old, old sea, as one in tears, Comes murmuring, with foamy lips,
And knocking at the vacant piers, Calls for his long-lost multitude of
ships.'

The towboat and the railroad had done their work, and done it well and
completely. The mighty bridge, stretching along over our heads, had
done its share in the slaughter and spoliation. Remains of former
steamboatmen told me, with wan satisfaction, that the bridge doesn't
pay. Still, it can be no sufficient compensation to a corpse, to know
that the dynamite that laid him out was not of as good quality as it had
been supposed to be.

The pavements along the river front were bad: the sidewalks were rather
out of repair; there was a rich abundance of mud. All this was familiar
and satisfying; but the ancient armies of drays, and struggling throngs
of men, and mountains of freight, were gone; and Sabbath reigned in
their stead. The immemorial mile of cheap foul doggeries remained, but
business was dull with them; the multitudes of poison-swilling Irishmen
had departed, and in their places were a few scattering handfuls of
ragged negroes, some drinking, some drunk, some nodding, others
asleep. St. Louis is a great and prosperous and advancing city; but the
river-edge of it seems dead past resurrection.

Mississippi steamboating was born about 1812; at the end of thirty
years, it had grown to mighty proportions; and in less than thirty
more, it was dead! A strangely short life for so majestic a creature. Of
course it is not absolutely dead, neither is a crippled octogenarian who
could once jump twenty-two feet on level ground; but as contrasted with
what it was in its prime vigor, Mississippi steamboating may be called
dead.

It killed the old-fashioned keel-boating, by reducing the freight-trip
to New Orleans to less than a week. The railroads have killed the
steamboat passenger traffic by doing in two or three days what the
steamboats consumed a week in doing; and the towing-fleets have killed
the through-freight traffic by dragging six or seven steamer-loads of
stuff down the river at a time, at an expense so trivial that steamboat
competition was out of the question.

Freight and passenger way-traffic remains to the steamers. This is in
the hands--along the two thousand miles of river between St. Paul and
New Orleans---of two or three close corporations well fortified with
capital; and by able and thoroughly business-like management and system,
these make a sufficiency of money out of what is left of the once
prodigious steamboating industry. I suppose that St. Louis and New
Orleans have not suffered materially by the change, but alas for the
wood-yard man!

He used to fringe the river all the way; his close-ranked merchandise
stretched from the one city to the other, along the banks, and he sold
uncountable cords of it every year for cash on the nail; but all
the scattering boats that are left burn coal now, and the seldomest
spectacle on the Mississippi to-day is a wood-pile. Where now is the
once wood-yard man?


CHAPTER 23

Traveling Incognito

MY idea was, to tarry a while in every town between St. Louis and New
Orleans. To do this, it would be necessary to go from place to place by
the short packet lines. It was an easy plan to make, and would have been
an easy one to follow, twenty years ago--but not now. There are wide
intervals between boats, these days.

I wanted to begin with the interesting old French settlements of St.
Genevieve and Kaskaskia, sixty miles below St. Louis. There was only one
boat advertised for that section--a Grand Tower packet. Still, one
boat was enough; so we went down to look at her. She was a venerable
rack-heap, and a fraud to boot; for she was playing herself for personal
property, whereas the good honest dirt was so thickly caked all over her
that she was righteously taxable as real estate. There are places in
New England where her hurricane deck would be worth a hundred and fifty
dollars an acre. The soil on her forecastle was quite good--the new crop
of wheat was already springing from the cracks in protected places.
The companionway was of a dry sandy character, and would have been well
suited for grapes, with a southern exposure and a little subsoiling. The
soil of the boiler deck was thin and rocky, but good enough for grazing
purposes. A colored boy was on watch here--nobody else visible. We
gathered from him that this calm craft would go, as advertised, 'if she
got her trip;' if she didn't get it, she would wait for it.

'Has she got any of her trip?'

'Bless you, no, boss. She ain't unloadened, yit. She only come in dis
mawnin'.'

He was uncertain as to when she might get her trip, but thought it might
be to-morrow or maybe next day. This would not answer at all; so we had
to give up the novelty of sailing down the river on a farm. We had one
more arrow in our quiver: a Vicksburg packet, the 'Gold Dust,' was to
leave at 5 P.M. We took passage in her for Memphis, and gave up the idea
of stopping off here and there, as being impracticable. She was neat,
clean, and comfortable. We camped on the boiler deck, and bought some
cheap literature to kill time with. The vender was a venerable Irishman
with a benevolent face and a tongue that worked easily in the socket,
and from him we learned that he had lived in St. Louis thirty-four years
and had never been across the river during that period. Then he wandered
into a very flowing lecture, filled with classic names and allusions,
which was quite wonderful for fluency until the fact became rather
apparent that this was not the first time, nor perhaps the fiftieth,
that the speech had been delivered. He was a good deal of a character,
and much better company than the sappy literature he was selling. A
random remark, connecting Irishmen and beer, brought this nugget of
information out of him--

They don't drink it, sir. They can't drink it, sir. Give an Irishman
lager for a month, and he's a dead man. An Irishman is lined with
copper, and the beer corrodes it. But whiskey polishes the copper and is
the saving of him, sir.'

At eight o'clock, promptly, we backed out and crossed the river. As we
crept toward the shore, in the thick darkness, a blinding glory of white
electric light burst suddenly from our forecastle, and lit up the
water and the warehouses as with a noon-day glare. Another big
change, this--no more flickering, smoky, pitch-dripping, ineffectual
torch-baskets, now: their day is past. Next, instead of calling out a
score of hands to man the stage, a couple of men and a hatful of
steam lowered it from the derrick where it was suspended, launched it,
deposited it in just the right spot, and the whole thing was over
and done with before a mate in the olden time could have got his
profanity-mill adjusted to begin the preparatory services. Why this new
and simple method of handling the stages was not thought of when the
first steamboat was built, is a mystery which helps one to realize what
a dull-witted slug the average human being is.

We finally got away at two in the morning, and when I turned out at
six, we were rounding to at a rocky point where there was an old
stone warehouse--at any rate, the ruins of it; two or three decayed
dwelling-houses were near by, in the shelter of the leafy hills; but
there were no evidences of human or other animal life to be seen.
I wondered if I had forgotten the river; for I had no recollection
whatever of this place; the shape of the river, too, was unfamiliar;
there was nothing in sight, anywhere, that I could remember ever having
seen before. I was surprised, disappointed, and annoyed.

We put ashore a well-dressed lady and gentleman, and two well-dressed,
lady-like young girls, together with sundry Russia-leather bags. A
strange place for such folk! No carriage was waiting. The party moved
off as if they had not expected any, and struck down a winding country
road afoot.

But the mystery was explained when we got under way again; for these
people were evidently bound for a large town which lay shut in behind
a tow-head (i.e., new island) a couple of miles below this landing.
I couldn't remember that town; I couldn't place it, couldn't call its
name. So I lost part of my temper. I suspected that it might be St.
Genevieve--and so it proved to be. Observe what this eccentric river had
been about: it had built up this huge useless tow-head directly in
front of this town, cut off its river communications, fenced it away
completely, and made a 'country' town of it. It is a fine old place,
too, and deserved a better fate. It was settled by the French, and is a
relic of a time when one could travel from the mouths of the Mississippi
to Quebec and be on French territory and under French rule all the way.

Presently I ascended to the hurricane deck and cast a longing glance
toward the pilot-house.


CHAPTER 24

My Incognito is Exploded

AFTER a close study of the face of the pilot on watch, I was satisfied
that I had never seen him before; so I went up there. The pilot
inspected me; I re-inspected the pilot. These customary preliminaries
over, I sat down on the high bench, and he faced about and went on with
his work. Every detail of the pilot-house was familiar to me, with one
exception,--a large-mouthed tube under the breast-board. I puzzled over
that thing a considerable time; then gave up and asked what it was for.

'To hear the engine-bells through.'

It was another good contrivance which ought to have been invented half a
century sooner. So I was thinking, when the pilot asked--

'Do you know what this rope is for?'

I managed to get around this question, without committing myself.

'Is this the first time you were ever in a pilot-house?'

I crept under that one.

'Where are you from?'

'New England.'

'First time you have ever been West?'

I climbed over this one.

'If you take an interest in such things, I can tell you what all these
things are for.'

I said I should like it.

'This,' putting his hand on a backing-bell rope, 'is to sound the
fire-alarm; this,' putting his hand on a go-ahead bell, 'is to call the
texas-tender; this one,' indicating the whistle-lever, 'is to call the
captain'--and so he went on, touching one object after another, and
reeling off his tranquil spool of lies.

I had never felt so like a passenger before. I thanked him, with
emotion, for each new fact, and wrote it down in my note-book. The
pilot warmed to his opportunity, and proceeded to load me up in the good
old-fashioned way. At times I was afraid he was going to rupture his
invention; but it always stood the strain, and he pulled through all
right. He drifted, by easy stages, into revealments of the river's
marvelous eccentricities of one sort and another, and backed them up
with some pretty gigantic illustrations. For instance--

'Do you see that little boulder sticking out of the water yonder? well,
when I first came on the river, that was a solid ridge of rock, over
sixty feet high and two miles long. All washed away but that.' [This
with a sigh.]

I had a mighty impulse to destroy him, but it seemed to me that killing,
in any ordinary way, would be too good for him.

Once, when an odd-looking craft, with a vast coal-scuttle slanting aloft
on the end of a beam, was steaming by in the distance, he indifferently
drew attention to it, as one might to an object grown wearisome through
familiarity, and observed that it was an 'alligator boat.'

'An alligator boat? What's it for?'

'To dredge out alligators with.'

'Are they so thick as to be troublesome?'

'Well, not now, because the Government keeps them down. But they used
to be. Not everywhere; but in favorite places, here and there, where
the river is wide and shoal-like Plum Point, and Stack Island, and so
on--places they call alligator beds.'

'Did they actually impede navigation?'

'Years ago, yes, in very low water; there was hardly a trip, then, that
we didn't get aground on alligators.'

It seemed to me that I should certainly have to get out my tomahawk.
However, I restrained myself and said--

'It must have been dreadful.'

'Yes, it was one of the main difficulties about piloting. It was so
hard to tell anything about the water; the damned things shift around
so--never lie still five minutes at a time. You can tell a wind-reef,
straight off, by the look of it; you can tell a break; you can tell a
sand-reef--that's all easy; but an alligator reef doesn't show up, worth
anything. Nine times in ten you can't tell where the water is; and when
you do see where it is, like as not it ain't there when _you _get there,
the devils have swapped around so, meantime. Of course there were some
few pilots that could judge of alligator water nearly as well as they
could of any other kind, but they had to have natural talent for it; it
wasn't a thing a body could learn, you had to be born with it. Let
me see: there was Ben Thornburg, and Beck Jolly, and Squire Bell, and
Horace Bixby, and Major Downing, and John Stevenson, and Billy Gordon,
and Jim Brady, and George Ealer, and Billy Youngblood--all A-1 alligator
pilots. _They _could tell alligator water as far as another Christian
could tell whiskey. Read it?--Ah, _couldn't_ they, though! I only wish I
had as many dollars as they could read alligator water a mile and a half
off. Yes, and it paid them to do it, too. A good alligator pilot could
always get fifteen hundred dollars a month. Nights, other people had to
lay up for alligators, but those fellows never laid up for alligators;
they never laid up for anything but fog. They could _smell _the best
alligator water it was said; I don't know whether it was so or not, and
I think a body's got his hands full enough if he sticks to just what he
knows himself, without going around backing up other people's say-so's,
though there's a plenty that ain't backward about doing it, as long as
they can roust out something wonderful to tell. Which is not the style
of Robert Styles, by as much as three fathom--maybe quarter-_less_.'

[My! Was this Rob Styles?--This mustached and stately figure?-A
slim enough cub, in my time. How he has improved in comeliness in
five-and-twenty year and in the noble art of inflating his facts.] After
these musings, I said aloud--

'I should think that dredging out the alligators wouldn't have done much
good, because they could come back again right away.'

'If you had had as much experience of alligators as I have, you wouldn't
talk like that. You dredge an alligator once and he's _convinced_. It's
the last you hear of _him_. He wouldn't come back for pie. If there's
one thing that an alligator is more down on than another, it's being
dredged. Besides, they were not simply shoved out of the way; the most
of the scoopful were scooped aboard; they emptied them into the
hold; and when they had got a trip, they took them to Orleans to the
Government works.'

'What for?'

'Why, to make soldier-shoes out of their hides. All the Government shoes
are made of alligator hide. It makes the best shoes in the world. They
last five years, and they won't absorb water. The alligator fishery is
a Government monopoly. All the alligators are Government property--just
like the live-oaks. You cut down a live-oak, and Government fines you
fifty dollars; you kill an alligator, and up you go for misprision
of treason--lucky duck if they don't hang you, too. And they will, if
you're a Democrat. The buzzard is the sacred bird of the South, and you
can't touch him; the alligator is the sacred bird of the Government, and
you've got to let him alone.'

'Do you ever get aground on the alligators now?'

'Oh, no! it hasn't happened for years.'

'Well, then, why do they still keep the alligator boats in service?'

'Just for police duty--nothing more. They merely go up and down now
and then. The present generation of alligators know them as easy as a
burglar knows a roundsman; when they see one coming, they break camp and
go for the woods.'

After rounding-out and finishing-up and polishing-off the alligator
business, he dropped easily and comfortably into the historical vein,
and told of some tremendous feats of half-a-dozen old-time steamboats
of his acquaintance, dwelling at special length upon a certain
extraordinary performance of his chief favorite among this distinguished
fleet--and then adding--

'That boat was the "_Cyclone_,"--last trip she ever made--she sunk, that
very trip--captain was Tom Ballou, the most immortal liar that ever I
struck. He couldn't ever seem to tell the truth, in any kind of weather.
Why, he would make you fairly shudder. He _was _the most scandalous
liar! I left him, finally; I couldn't stand it. The proverb says, "like
master, like man;" and if you stay with that kind of a man, you'll come
under suspicion by and by, just as sure as you live. He paid first-class
wages; but said I, What's wages when your reputation's in danger? So I
let the wages go, and froze to my reputation. And I've never regretted
it. Reputation's worth everything, ain't it? That's the way I look at
it. He had more selfish organs than any seven men in the world--all
packed in the stern-sheets of his skull, of course, where they belonged.
They weighed down the back of his head so that it made his nose tilt up
in the air. People thought it was vanity, but it wasn't, it was malice.
If you only saw his foot, you'd take him to be nineteen feet high, but
he wasn't; it was because his foot was out of drawing. He was intended
to be nineteen feet high, no doubt, if his foot was made first, but he
didn't get there; he was only five feet ten. That's what he was, and
that's what he is. You take the lies out of him, and he'll shrink to the
size of your hat; you take the malice out of him, and he'll disappear.
That "Cyclone" was a rattler to go, and the sweetest thing to steer that
ever walked the waters. Set her amidships, in a big river, and just let
her go; it was all you had to do. She would hold herself on a star
all night, if you let her alone. You couldn't ever feel her rudder. It
wasn't any more labor to steer her than it is to count the Republican
vote in a South Carolina election. One morning, just at daybreak, the
last trip she ever made, they took her rudder aboard to mend it; I
didn't know anything about it; I backed her out from the wood-yard
and went a-weaving down the river all serene. When I had gone about
twenty-three miles, and made four horribly crooked crossings--'

'Without any rudder?'

'Yes--old Capt. Tom appeared on the roof and began to find fault with me
for running such a dark night--'

'Such a _dark night_?--Why, you said--'

'Never mind what I said,--'twas as dark as Egypt now, though pretty soon
the moon began to rise, and--'

'You mean the _sun_--because you started out just at break of--look
here! Was this _before _you quitted the captain on account of his lying,
or--'

'It was before--oh, a long time before. And as I was saying, he--'

'But was this the trip she sunk, or was--'

'Oh, no!--months afterward. And so the old man, he--'

'Then she made _two _last trips, because you said--'

He stepped back from the wheel, swabbing away his perspiration, and
said--

'Here!' (calling me by name), '_you _take her and lie a while--you're
handier at it than I am. Trying to play yourself for a stranger and an
innocent!--why, I knew you before you had spoken seven words; and I made
up my mind to find out what was your little game. It was to _draw me
out_. Well, I let you, didn't I? Now take the wheel and finish the
watch; and next time play fair, and you won't have to work your
passage.'

Thus ended the fictitious-name business. And not six hours out from St.
Louis! but I had gained a privilege, any way, for I had been itching
to get my hands on the wheel, from the beginning. I seemed to have
forgotten the river, but I hadn't forgotten how to steer a steamboat,
nor how to enjoy it, either.


CHAPTER 25

From Cairo to Hickman

THE scenery, from St. Louis to Cairo--two hundred miles--is varied and
beautiful. The hills were clothed in the fresh foliage of spring now,
and were a gracious and worthy setting for the broad river flowing
between. Our trip began auspiciously, with a perfect day, as to
breeze and sunshine, and our boat threw the miles out behind her with
satisfactory despatch.

We found a railway intruding at Chester, Illinois; Chester has also a
penitentiary now, and is otherwise marching on. At Grand Tower, too,
there was a railway; and another at Cape Girardeau. The former town gets
its name from a huge, squat pillar of rock, which stands up out of the
water on the Missouri side of the river--a piece of nature's fanciful
handiwork--and is one of the most picturesque features of the scenery of
that region. For nearer or remoter neighbors, the Tower has the Devil's
Bake Oven--so called, perhaps, because it does not powerfully resemble
anybody else's bake oven; and the Devil's Tea Table--this latter a great
smooth-surfaced mass of rock, with diminishing wine-glass stem, perched
some fifty or sixty feet above the river, beside a beflowered and
garlanded precipice, and sufficiently like a tea-table to answer for
anybody, Devil or Christian. Away down the river we have the Devil's
Elbow and the Devil's Race-course, and lots of other property of his
which I cannot now call to mind.

The Town of Grand Tower was evidently a busier place than it had been in
old times, but it seemed to need some repairs here and there, and a new
coat of whitewash all over. Still, it was pleasant to me to see the old
coat once more. 'Uncle' Mumford, our second officer, said the place had
been suffering from high water, and consequently was not looking its
best now. But he said it was not strange that it didn't waste white-wash
on itself, for more lime was made there, and of a better quality, than
anywhere in the West; and added--'On a dairy farm you never can get any
milk for your coffee, nor any sugar for it on a sugar plantation; and it
is against sense to go to a lime town to hunt for white-wash.' In my own
experience I knew the first two items to be true; and also that people
who sell candy don't care for candy; therefore there was plausibility in
Uncle Mumford's final observation that 'people who make lime run more to
religion than whitewash.' Uncle Mumford said, further, that Grand Tower
was a great coaling center and a prospering place.

Cape Girardeau is situated on a hillside, and makes a handsome
appearance. There is a great Jesuit school for boys at the foot of the
town by the river. Uncle Mumford said it had as high a reputation for
thoroughness as any similar institution in Missouri! There was another
college higher up on an airy summit--a bright new edifice, picturesquely
and peculiarly towered and pinnacled--a sort of gigantic casters, with
the cruets all complete. Uncle Mumford said that Cape Girardeau was the
Athens of Missouri, and contained several colleges besides those already
mentioned; and all of them on a religious basis of one kind or another.
He directed my attention to what he called the 'strong and pervasive
religious look of the town,' but I could not see that it looked more
religious than the other hill towns with the same slope and built of the
same kind of bricks. Partialities often make people see more than really
exists.

Uncle Mumford has been thirty years a mate on the river. He is a man of
practical sense and a level head; has observed; has had much experience
of one sort and another; has opinions; has, also, just a perceptible
dash of poetry in his composition, an easy gift of speech, a thick
growl in his voice, and an oath or two where he can get at them when the
exigencies of his office require a spiritual lift. He is a mate of the
blessed old-time kind; and goes gravely damning around, when there is
work to the fore, in a way to mellow the ex-steamboatman's heart with
sweet soft longings for the vanished days that shall come no more.
'_Git _up there you! Going to be all day? Why d'n't you _say _you was
petrified in your hind legs, before you shipped!'

He is a steady man with his crew; kind and just, but firm; so they
like him, and stay with him. He is still in the slouchy garb of the
old generation of mates; but next trip the Anchor Line will have him in
uniform--a natty blue naval uniform, with brass buttons, along with all
the officers of the line--and then he will be a totally different style
of scenery from what he is now.

Uniforms on the Mississippi! It beats all the other changes put
together, for surprise. Still, there is another surprise--that it was
not made fifty years ago. It is so manifestly sensible, that it might
have been thought of earlier, one would suppose. During fifty years, out
there, the innocent passenger in need of help and information, has been
mistaking the mate for the cook, and the captain for the barber--and
being roughly entertained for it, too. But his troubles are ended now.
And the greatly improved aspect of the boat's staff is another advantage
achieved by the dress-reform period.

Steered down the bend below Cape Girardeau. They used to call it
'Steersman's Bend;' plain sailing and plenty of water in it, always;
about the only place in the Upper River that a new cub was allowed to
take a boat through, in low water.

Thebes, at the head of the Grand Chain, and Commerce at the foot of it,
were towns easily rememberable, as they had not undergone conspicuous
alteration. Nor the Chain, either--in the nature of things; for it is a
chain of sunken rocks admirably arranged to capture and kill steamboats
on bad nights. A good many steamboat corpses lie buried there, out of
sight; among the rest my first friend the 'Paul Jones;' she knocked her
bottom out, and went down like a pot, so the historian told me--Uncle
Mumford. He said she had a gray mare aboard, and a preacher. To me,
this sufficiently accounted for the disaster; as it did, of course, to
Mumford, who added--

'But there are many ignorant people who would scoff at such a matter,
and call it superstition. But you will always notice that they are
people who have never traveled with a gray mare and a preacher. I went
down the river once in such company. We grounded at Bloody Island; we
grounded at Hanging Dog; we grounded just below this same Commerce;
we jolted Beaver Dam Rock; we hit one of the worst breaks in the
'Graveyard' behind Goose Island; we had a roustabout killed in a fight;
we burnt a boiler; broke a shaft; collapsed a flue; and went into Cairo
with nine feet of water in the hold--may have been more, may have been
less. I remember it as if it were yesterday. The men lost their heads
with terror. They painted the mare blue, in sight of town, and threw the
preacher overboard, or we should not have arrived at all. The preacher
was fished out and saved. He acknowledged, himself, that he had been to
blame. I remember it all, as if it were yesterday.'

That this combination--of preacher and gray mare--should breed calamity,
seems strange, and at first glance unbelievable; but the fact is
fortified by so much unassailable proof that to doubt is to dishonor
reason. I myself remember a case where a captain was warned by numerous
friends against taking a gray mare and a preacher with him, but
persisted in his purpose in spite of all that could be said; and the
same day--it may have been the next, and some say it was, though I think
it was the same day--he got drunk and fell down the hatchway, and was
borne to his home a corpse. This is literally true.

No vestige of Hat Island is left now; every shred of it is washed away.
I do not even remember what part of the river it used to be in,
except that it was between St. Louis and Cairo somewhere. It was a bad
region--all around and about Hat Island, in early days. A farmer who
lived on the Illinois shore there, said that twenty-nine steamboats had
left their bones strung along within sight from his house. Between
St. Louis and Cairo the steamboat wrecks average one to the mile;--two
hundred wrecks, altogether.

I could recognize big changes from Commerce down. Beaver Dam Rock was
out in the middle of the river now, and throwing a prodigious 'break;'
it used to be close to the shore, and boats went down outside of it.
A big island that used to be away out in mid-river, has retired to the
Missouri shore, and boats do not go near it any more. The island called
Jacket Pattern is whittled down to a wedge now, and is booked for early
destruction. Goose Island is all gone but a little dab the size of a
steamboat. The perilous 'Graveyard,' among whose numberless wrecks
we used to pick our way so slowly and gingerly, is far away from the
channel now, and a terror to nobody. One of the islands formerly called
the Two Sisters is gone entirely; the other, which used to lie close
to the Illinois shore, is now on the Missouri side, a mile away; it is
joined solidly to the shore, and it takes a sharp eye to see where the
seam is--but it is Illinois ground yet, and the people who live on
it have to ferry themselves over and work the Illinois roads and pay
Illinois taxes: singular state of things!

Near the mouth of the river several islands were missing--washed away.
Cairo was still there--easily visible across the long, flat point upon
whose further verge it stands; but we had to steam a long way around
to get to it. Night fell as we were going out of the 'Upper River' and
meeting the floods of the Ohio. We dashed along without anxiety; for
the hidden rock which used to lie right in the way has moved up stream
a long distance out of the channel; or rather, about one county has gone
into the river from the Missouri point, and the Cairo point has 'made
down' and added to its long tongue of territory correspondingly. The
Mississippi is a just and equitable river; it never tumbles one man's
farm overboard without building a new farm just like it for that man's
neighbor. This keeps down hard feelings.

Going into Cairo, we came near killing a steamboat which paid no
attention to our whistle and then tried to cross our bows. By doing some
strong backing, we saved him; which was a great loss, for he would have
made good literature.

Cairo is a brisk town now; and is substantially built, and has a city
look about it which is in noticeable contrast to its former estate, as
per Mr. Dickens's portrait of it. However, it was already building with
bricks when I had seen it last--which was when Colonel (now General)
Grant was drilling his first command there. Uncle Mumford says the
libraries and Sunday-schools have done a good work in Cairo, as well as
the brick masons. Cairo has a heavy railroad and river trade, and her
situation at the junction of the two great rivers is so advantageous
that she cannot well help prospering.

When I turned out, in the morning, we had passed Columbus, Kentucky,
and were approaching Hickman, a pretty town, perched on a handsome hill.
Hickman is in a rich tobacco region, and formerly enjoyed a great and
lucrative trade in that staple, collecting it there in her warehouses
from a large area of country and shipping it by boat; but Uncle Mumford
says she built a railway to facilitate this commerce a little more, and
he thinks it facilitated it the wrong way--took the bulk of the trade
out of her hands by 'collaring it along the line without gathering it at
her doors.'


CHAPTER 26

Under Fire

TALK began to run upon the war now, for we were getting down into the
upper edge of the former battle-stretch by this time. Columbus was just
behind us, so there was a good deal said about the famous battle of
Belmont. Several of the boat's officers had seen active service in the
Mississippi war-fleet. I gathered that they found themselves sadly out
of their element in that kind of business at first, but afterward got
accustomed to it, reconciled to it, and more or less at home in it. One
of our pilots had his first war experience in the Belmont fight, as a
pilot on a boat in the Confederate service. I had often had a curiosity
to know how a green hand might feel, in his maiden battle, perched all
solitary and alone on high in a pilot house, a target for Tom, Dick
and Harry, and nobody at his elbow to shame him from showing the white
feather when matters grew hot and perilous around him; so, to me his
story was valuable--it filled a gap for me which all histories had left
till that time empty.

THE PILOT'S FIRST BATTLE

He said--

It was the 7th of November. The fight began at seven in the morning. I
was on the 'R. H. W. Hill.' Took over a load of troops from Columbus.
Came back, and took over a battery of artillery. My partner said he
was going to see the fight; wanted me to go along. I said, no, I wasn't
anxious, I would look at it from the pilot-house. He said I was a
coward, and left.

That fight was an awful sight. General Cheatham made his men strip their
coats off and throw them in a pile, and said, 'Now follow me to hell
or victory!' I heard him say that from the pilot-house; and then he
galloped in, at the head of his troops. Old General Pillow, with his
white hair, mounted on a white horse, sailed in, too, leading his troops
as lively as a boy. By and by the Federals chased the rebels back, and
here they came! tearing along, everybody for himself and Devil take the
hindmost! and down under the bank they scrambled, and took shelter. I
was sitting with my legs hanging out of the pilot-house window. All at
once I noticed a whizzing sound passing my ear. Judged it was a bullet.
I didn't stop to think about anything, I just tilted over backwards and
landed on the floor, and staid there. The balls came booming around.
Three cannon-balls went through the chimney; one ball took off the
corner of the pilot-house; shells were screaming and bursting all
around. Mighty warm times--I wished I hadn't come.

I lay there on the pilot-house floor, while the shots came faster
and faster. I crept in behind the big stove, in the middle of the
pilot-house. Presently a minie-ball came through the stove, and just
grazed my head, and cut my hat. I judged it was time to go away
from there. The captain was on the roof with a red-headed major from
Memphis--a fine-looking man. I heard him say he wanted to leave here,
but 'that pilot is killed.' I crept over to the starboard side to pull
the bell to set her back; raised up and took a look, and I saw about
fifteen shot holes through the window panes; had come so lively I hadn't
noticed them. I glanced out on the water, and the spattering shot were
like a hailstorm. I thought best to get out of that place. I went down
the pilot-house guy, head first--not feet first but head first--slid
down--before I struck the deck, the captain said we must leave there. So
I climbed up the guy and got on the floor again. About that time, they
collared my partner and were bringing him up to the pilot-house between
two soldiers. Somebody had said I was killed. He put his head in and saw
me on the floor reaching for the backing bells. He said, 'Oh, hell, he
ain't shot,' and jerked away from the men who had him by the collar, and
ran below. We were there until three o'clock in the afternoon, and then
got away all right.

The next time I saw my partner, I said, 'Now, come out, be honest, and
tell me the truth. Where did you go when you went to see that battle?'
He says, 'I went down in the hold.'

All through that fight I was scared nearly to death. I hardly knew
anything, I was so frightened; but you see, nobody knew that but me.
Next day General Polk sent for me, and praised me for my bravery and
gallant conduct. I never said anything, I let it go at that. I judged it
wasn't so, but it was not for me to contradict a general officer.

Pretty soon after that I was sick, and used up, and had to go off to
the Hot Springs. When there, I got a good many letters from commanders
saying they wanted me to come back. I declined, because I wasn't well
enough or strong enough; but I kept still, and kept the reputation I had
made.

A plain story, straightforwardly told; but Mumford told me that that
pilot had 'gilded that scare of his, in spots;' that his subsequent
career in the war was proof of it.

We struck down through the chute of Island No. 8, and I went below
and fell into conversation with a passenger, a handsome man, with easy
carriage and an intelligent face. We were approaching Island No. 10,
a place so celebrated during the war. This gentleman's home was on the
main shore in its neighborhood. I had some talk with him about the war
times; but presently the discourse fell upon 'feuds,' for in no part of
the South has the vendetta flourished more briskly, or held out longer
between warring families, than in this particular region. This gentleman
said--

'There's been more than one feud around here, in old times, but I reckon
the worst one was between the Darnells and the Watsons. Nobody don't
know now what the first quarrel was about, it's so long ago; the
Darnells and the Watsons don't know, if there's any of them living,
which I don't think there is. Some says it was about a horse or a
cow--anyway, it was a little matter; the money in it wasn't of no
consequence--none in the world--both families was rich. The thing could
have been fixed up, easy enough; but no, that wouldn't do. Rough words
had been passed; and so, nothing but blood could fix it up after that.
That horse or cow, whichever it was, cost sixty years of killing and
crippling! Every year or so somebody was shot, on one side or the other;
and as fast as one generation was laid out, their sons took up the feud
and kept it a-going. And it's just as I say; they went on shooting each
other, year in and year out--making a kind of a religion of it, you
see--till they'd done forgot, long ago, what it was all about. Wherever
a Darnell caught a Watson, or a Watson caught a Darnell, one of 'em was
going to get hurt--only question was, which of them got the drop on
the other. They'd shoot one another down, right in the presence of the
family. They didn't hunt for each other, but when they happened to meet,
they puffed and begun. Men would shoot boys, boys would shoot men. A man
shot a boy twelve years old--happened on him in the woods, and didn't
give him no chance. If he _had _'a' given him a chance, the boy'd 'a'
shot him. Both families belonged to the same church (everybody around
here is religious); through all this fifty or sixty years' fuss, both
tribes was there every Sunday, to worship. They lived each side of the
line, and the church was at a landing called Compromise. Half the church
and half the aisle was in Kentucky, the other half in Tennessee. Sundays
you'd see the families drive up, all in their Sunday clothes, men,
women, and children, and file up the aisle, and set down, quiet and
orderly, one lot on the Tennessee side of the church and the other on
the Kentucky side; and the men and boys would lean their guns up against
the wall, handy, and then all hands would join in with the prayer and
praise; though they say the man next the aisle didn't kneel down, along
with the rest of the family; kind of stood guard. I don't know; never
was at that church in my life; but I remember that that's what used to
be said.

'Twenty or twenty-five years ago, one of the feud families caught a
young man of nineteen out and killed him. Don't remember whether it was
the Darnells and Watsons, or one of the other feuds; but anyway, this
young man rode up--steamboat laying there at the time--and the first
thing he saw was a whole gang of the enemy. He jumped down behind a
wood-pile, but they rode around and begun on him, he firing back, and
they galloping and cavorting and yelling and banging away with all their
might. Think he wounded a couple of them; but they closed in on him
and chased him into the river; and as he swum along down stream, they
followed along the bank and kept on shooting at him; and when he struck
shore he was dead. Windy Marshall told me about it. He saw it. He was
captain of the boat.

'Years ago, the Darnells was so thinned out that the old man and his two
sons concluded they'd leave the country. They started to take steamboat
just above No. 10; but the Watsons got wind of it; and they arrived just
as the two young Darnells was walking up the companion-way with their
wives on their arms. The fight begun then, and they never got no
further--both of them killed. After that, old Darnell got into trouble
with the man that run the ferry, and the ferry-man got the worst
of it--and died. But his friends shot old Darnell through and
through--filled him full of bullets, and ended him.'

The country gentleman who told me these things had been reared in ease
and comfort, was a man of good parts, and was college bred. His loose
grammar was the fruit of careless habit, not ignorance. This habit
among educated men in the West is not universal, but it is
prevalent--prevalent in the towns, certainly, if not in the cities; and
to a degree which one cannot help noticing, and marveling at. I heard a
Westerner who would be accounted a highly educated man in any country,
say 'never mind, it _don't make no difference_, anyway.' A life-long
resident who was present heard it, but it made no impression upon her.
She was able to recall the fact afterward, when reminded of it; but
she confessed that the words had not grated upon her ear at the
time--a confession which suggests that if educated people can hear such
blasphemous grammar, from such a source, and be unconscious of the deed,
the crime must be tolerably common--so common that the general ear has
become dulled by familiarity with it, and is no longer alert, no longer
sensitive to such affronts.

No one in the world speaks blemishless grammar; no one has ever written
it--_no_ one, either in the world or out of it (taking the Scriptures
for evidence on the latter point); therefore it would not be fair to
exact grammatical perfection from the peoples of the Valley; but they
and all other peoples may justly be required to refrain from _knowingly
and purposely_ debauching their grammar.

I found the river greatly changed at Island No. 10. The island which
I remembered was some three miles long and a quarter of a mile wide,
heavily timbered, and lay near the Kentucky shore--within two hundred
yards of it, I should say. Now, however, one had to hunt for it with a
spy-glass. Nothing was left of it but an insignificant little tuft, and
this was no longer near the Kentucky shore; it was clear over against
the opposite shore, a mile away. In war times the island had been an
important place, for it commanded the situation; and, being heavily
fortified, there was no getting by it. It lay between the upper and
lower divisions of the Union forces, and kept them separate, until a
junction was finally effected across the Missouri neck of land; but the
island being itself joined to that neck now, the wide river is without
obstruction.

In this region the river passes from Kentucky into Tennessee, back into
Missouri, then back into Kentucky, and thence into Tennessee again. So a
mile or two of Missouri sticks over into Tennessee.

The town of New Madrid was looking very unwell; but otherwise unchanged
from its former condition and aspect. Its blocks of frame-houses were
still grouped in the same old flat plain, and environed by the same
old forests. It was as tranquil as formerly, and apparently had neither
grown nor diminished in size. It was said that the recent high water had
invaded it and damaged its looks. This was surprising news; for in low
water the river bank is very high there (fifty feet), and in my day an
overflow had always been considered an impossibility. This present flood
of 1882 Will doubtless be celebrated in the river's history for several
generations before a deluge of like magnitude shall be seen. It put all
the unprotected low lands under water, from Cairo to the mouth; it broke
down the levees in a great many places, on both sides of the river;
and in some regions south, when the flood was at its highest, the
Mississippi was _seventy miles_ wide! a number of lives were lost,
and the destruction of property was fearful. The crops were destroyed,
houses washed away, and shelterless men and cattle forced to take refuge
on scattering elevations here and there in field and forest, and wait
in peril and suffering until the boats put in commission by the national
and local governments and by newspaper enterprise could come and rescue
them. The properties of multitudes of people were under water for
months, and the poorer ones must have starved by the hundred if succor
had not been promptly afforded.{footnote [For a detailed and interesting
description of the great flood, written on board of the New Orleans
_Times-Democrat's_ relief-boat, see Appendix A]} The water had been
falling during a considerable time now, yet as a rule we found the banks
still under water.


CHAPTER 27

Some Imported Articles

WE met two steamboats at New Madrid. Two steamboats in sight at once! an
infrequent spectacle now in the lonesome Mississippi. The loneliness
of this solemn, stupendous flood is impressive--and depressing. League
after league, and still league after league, it pours its chocolate tide
along, between its solid forest walls, its almost untenanted shores,
with seldom a sail or a moving object of any kind to disturb the surface
and break the monotony of the blank, watery solitude; and so the day
goes, the night comes, and again the day--and still the same, night
after night and day after day--majestic, unchanging sameness of
serenity, repose, tranquillity, lethargy, vacancy--symbol of eternity,
realization of the heaven pictured by priest and prophet, and longed for
by the good and thoughtless!

Immediately after the war of 1812, tourists began to come to America,
from England; scattering ones at first, then a sort of procession of
them--a procession which kept up its plodding, patient march through the
land during many, many years. Each tourist took notes, and went home and
published a book--a book which was usually calm, truthful, reasonable,
kind; but which seemed just the reverse to our tender-footed
progenitors. A glance at these tourist-books shows us that in certain
of its aspects the Mississippi has undergone no change since those
strangers visited it, but remains to-day about as it was then. The
emotions produced in those foreign breasts by these aspects were not
all formed on one pattern, of course; they _had _to be various, along
at first, because the earlier tourists were obliged to originate their
emotions, whereas in older countries one can always borrow emotions
from one's predecessors. And, mind you, emotions are among the toughest
things in the world to manufacture out of whole cloth; it is easier
to manufacture seven facts than one emotion. Captain Basil Hall. R.N.,
writing fifty-five years ago, says--

'Here I caught the first glimpse of the object I had so long wished to
behold, and felt myself amply repaid at that moment for all the trouble
I had experienced in coming so far; and stood looking at the river
flowing past till it was too dark to distinguish anything. But it was
not till I had visited the same spot a dozen times, that I came to a
right comprehension of the grandeur of the scene.'

Following are Mrs. Trollope's emotions. She is writing a few months
later in the same year, 1827, and is coming in at the mouth of the
Mississippi--

'The first indication of our approach to land was the appearance of this
mighty river pouring forth its muddy mass of waters, and mingling with
the deep blue of the Mexican Gulf. I never beheld a scene so utterly
desolate as this entrance of the Mississippi. Had Dante seen it, he
might have drawn images of another Borgia from its horrors. One only
object rears itself above the eddying waters; this is the mast of a
vessel long since wrecked in attempting to cross the bar, and it still
stands, a dismal witness of the destruction that has been, and a boding
prophet of that which is to come.'

Emotions of Hon. Charles Augustus Murray (near St. Louis), seven years
later--

'It is only when you ascend the mighty current for fifty or a hundred
miles, and use the eye of imagination as well as that of nature,
that you begin to understand all his might and majesty. You see him
fertilizing a boundless valley, bearing along in his course the trophies
of his thousand victories over the shattered forest--here carrying away
large masses of soil with all their growth, and there forming islands,
destined at some future period to be the residence of man; and while
indulging in this prospect, it is then time for reflection to suggest
that the current before you has flowed through two or three thousand
miles, and has yet to travel one thousand three hundred more before
reaching its ocean destination.'

Receive, now, the emotions of Captain Marryat, R.N. author of the sea
tales, writing in 1837, three years after Mr. Murray--

'Never, perhaps, in the records of nations, was there an instance of a
century of such unvarying and unmitigated crime as is to be collected
from the history of the turbulent and blood-stained Mississippi. The
stream itself appears as if appropriate for the deeds which have been
committed. It is not like most rivers, beautiful to the sight, bestowing
fertility in its course; not one that the eye loves to dwell upon as
it sweeps along, nor can you wander upon its banks, or trust yourself
without danger to its stream. It is a furious, rapid, desolating
torrent, loaded with alluvial soil; and few of those who are received
into its waters ever rise again, {footnote [There was a foolish
superstition of some little prevalence in that day, that the Mississippi
would neither buoy up a swimmer, nor permit a drowned person's body to
rise to the surface.]} or can support themselves long upon its surface
without assistance from some friendly log. It contains the coarsest and
most uneatable of fish, such as the cat-fish and such genus, and as
you descend, its banks are occupied with the fetid alligator, while the
panther basks at its edge in the cane-brakes, almost impervious to man.
Pouring its impetuous waters through wild tracks covered with trees of
little value except for firewood, it sweeps down whole forests in its
course, which disappear in tumultuous confusion, whirled away by the
stream now loaded with the masses of soil which nourished their roots,
often blocking up and changing for a time the channel of the river,
which, as if in anger at its being opposed, inundates and devastates the
whole country round; and as soon as it forces its way through its former
channel, plants in every direction the uprooted monarchs of the forest
(upon whose branches the bird will never again perch, or the raccoon,
the opossum, or the squirrel climb) as traps to the adventurous
navigators of its waters by steam, who, borne down upon these concealed
dangers which pierce through the planks, very often have not time to
steer for and gain the shore before they sink to the bottom. There are
no pleasing associations connected with the great common sewer of
the Western America, which pours out its mud into the Mexican Gulf,
polluting the clear blue sea for many miles beyond its mouth. It is a
river of desolation; and instead of reminding you, like other beautiful
rivers, of an angel which has descended for the benefit of man, you
imagine it a devil, whose energies have been only overcome by the
wonderful power of steam.'

It is pretty crude literature for a man accustomed to handling a pen;
still, as a panorama of the emotions sent weltering through this noted
visitor's breast by the aspect and traditions of the 'great common
sewer,' it has a value. A value, though marred in the matter of
statistics by inaccuracies; for the catfish is a plenty good enough fish
for anybody, and there are no panthers that are 'impervious to man.'

Later still comes Alexander Mackay, of the Middle Temple, Barrister at
Law, with a better digestion, and no catfish dinner aboard, and feels as
follows--

'The Mississippi! It was with indescribable emotions that I first felt
myself afloat upon its waters. How often in my schoolboy dreams, and in
my waking visions afterwards, had my imagination pictured to itself the
lordly stream, rolling with tumultuous current through the boundless
region to which it has given its name, and gathering into itself, in its
course to the ocean, the tributary waters of almost every latitude in
the temperate zone! Here it was then in its reality, and I, at length,
steaming against its tide. I looked upon it with that reverence with
which everyone must regard a great feature of external nature.'

So much for the emotions. The tourists, one and all, remark upon the
deep, brooding loneliness and desolation of the vast river. Captain
Basil Hall, who saw it at flood-stage, says--

'Sometimes we passed along distances of twenty or thirty miles without
seeing a single habitation. An artist, in search of hints for a painting
of the deluge, would here have found them in abundance.'

The first shall be last, etc. just two hundred years ago, the old
original first and gallantest of all the foreign tourists, pioneer, head
of the procession, ended his weary and tedious discovery-voyage down the
solemn stretches of the great river--La Salle, whose name will last as
long as the river itself shall last. We quote from Mr. Parkman--

'And now they neared their journey's end. On the sixth of April, the
river divided itself into three broad channels. La Salle followed that
of the west, and D'Autray that of the east; while Tonty took the middle
passage. As he drifted down the turbid current, between the low and
marshy shores, the brackish water changed to brine, and the breeze grew
fresh with the salt breath of the sea. Then the broad bosom of the
great Gulf opened on his sight, tossing its restless billows, limitless,
voiceless, lonely as when born of chaos, without a sail, without a sign
of life.'

Then, on a spot of solid ground, La Salle reared a column 'bearing the
arms of France; the Frenchmen were mustered under arms; and while the
New England Indians and their squaws looked on in wondering silence,
they chanted the _Te Deum, The Exaudiat_, and the _Domine Salvum Fac
Regem_.'

Then, whilst the musketry volleyed and rejoicing shouts burst forth,
the victorious discoverer planted the column, and made proclamation in a
loud voice, taking formal possession of the river and the vast
countries watered by it, in the name of the King. The column bore this
inscription--

LOUIS LE GRAND, ROY DE FRANCE ET DE NAVARRE, REGNE; LE NEUVIEME AVRIL,
1682.

New Orleans intended to fittingly celebrate, this present year, the
bicentennial anniversary of this illustrious event; but when the
time came, all her energies and surplus money were required in other
directions, for the flood was upon the land then, making havoc and
devastation everywhere.


CHAPTER 28

Uncle Mumford Unloads

ALL day we swung along down the river, and had the stream almost wholly
to ourselves. Formerly, at such a stage of the water, we should have
passed acres of lumber rafts, and dozens of big coal barges; also
occasional little trading-scows, peddling along from farm to farm, with
the peddler's family on board; possibly, a random scow, bearing a humble
Hamlet and Co. on an itinerant dramatic trip. But these were all absent.
Far along in the day, we saw one steamboat; just one, and no more. She
was lying at rest in the shade, within the wooded mouth of the Obion
River. The spy-glass revealed the fact that she was named for me--or
_he_ was named for me, whichever you prefer. As this was the first time
I had ever encountered this species of honor, it seems excusable to
mention it, and at the same time call the attention of the authorities
to the tardiness of my recognition of it.

Noted a big change in the river, at Island 21. It was a very large
island, and used to be out toward mid-stream; but it is joined fast to
the main shore now, and has retired from business as an island.

As we approached famous and formidable Plum Point, darkness fell, but
that was nothing to shudder about--in these modern times. For now
the national government has turned the Mississippi into a sort of
two-thousand-mile torchlight procession. In the head of every crossing,
and in the foot of every crossing, the government has set up a
clear-burning lamp. You are never entirely in the dark, now; there is
always a beacon in sight, either before you, or behind you, or abreast.
One might almost say that lamps have been squandered there. Dozens of
crossings are lighted which were not shoal when they were created,
and have never been shoal since; crossings so plain, too, and also so
straight, that a steamboat can take herself through them without any
help, after she has been through once. Lamps in such places are of
course not wasted; it is much more convenient and comfortable for a
pilot to hold on them than on a spread of formless blackness that won't
stay still; and money is saved to the boat, at the same time, for she
can of course make more miles with her rudder amidships than she can
with it squared across her stern and holding her back.

But this thing has knocked the romance out of piloting, to a large
extent. It, and some other things together, have knocked all the romance
out of it. For instance, the peril from snags is not now what it once
was. The government's snag-boats go patrolling up and down, in these
matter-of-fact days, pulling the river's teeth; they have rooted out
all the old clusters which made many localities so formidable; and they
allow no new ones to collect. Formerly, if your boat got away from you,
on a black night, and broke for the woods, it was an anxious time with
you; so was it also, when you were groping your way through solidified
darkness in a narrow chute; but all that is changed now--you flash out
your electric light, transform night into day in the twinkling of an
eye, and your perils and anxieties are at an end. Horace Bixby and
George Ritchie have charted the crossings and laid out the courses
by compass; they have invented a lamp to go with the chart, and have
patented the whole. With these helps, one may run in the fog now, with
considerable security, and with a confidence unknown in the old days.

With these abundant beacons, the banishment of snags, plenty of daylight
in a box and ready to be turned on whenever needed, and a chart and
compass to fight the fog with, piloting, at a good stage of water, is
now nearly as safe and simple as driving stage, and is hardly more than
three times as romantic.

And now in these new days, these days of infinite change, the Anchor
Line have raised the captain above the pilot by giving him the bigger
wages of the two. This was going far, but they have not stopped there.
They have decreed that the pilot shall remain at his post, and stand
his watch clear through, whether the boat be under way or tied up to the
shore. We, that were once the aristocrats of the river, can't go to bed
now, as we used to do, and sleep while a hundred tons of freight are
lugged aboard; no, we must sit in the pilot-house; and keep awake, too.
Verily we are being treated like a parcel of mates and engineers. The
Government has taken away the romance of our calling; the Company has
taken away its state and dignity.

Plum Point looked as it had always looked by night, with the exception
that now there were beacons to mark the crossings, and also a lot of
other lights on the Point and along its shore; these latter glinting
from the fleet of the United States River Commission, and from a village
which the officials have built on the land for offices and for the
employees of the service. The military engineers of the Commission
have taken upon their shoulders the job of making the Mississippi over
again--a job transcended in size by only the original job of creating
it. They are building wing-dams here and there, to deflect the current;
and dikes to confine it in narrower bounds; and other dikes to make it
stay there; and for unnumbered miles along the Mississippi, they are
felling the timber-front for fifty yards back, with the purpose of
shaving the bank down to low-water mark with the slant of a house roof,
and ballasting it with stones; and in many places they have protected
the wasting shores with rows of piles. One who knows the Mississippi
will promptly aver--not aloud, but to himself--that ten thousand River
Commissions, with the mines of the world at their back, cannot tame that
lawless stream, cannot curb it or confine it, cannot say to it, Go
here, or Go there, and make it obey; cannot save a shore which it has
sentenced; cannot bar its path with an obstruction which it will not
tear down, dance over, and laugh at. But a discreet man will not put
these things into spoken words; for the West Point engineers have not
their superiors anywhere; they know all that can be known of their
abstruse science; and so, since they conceive that they can fetter and
handcuff that river and boss him, it is but wisdom for the unscientific
man to keep still, lie low, and wait till they do it. Captain Eads,
with his jetties, has done a work at the mouth of the Mississippi which
seemed clearly impossible; so we do not feel full confidence now to
prophesy against like impossibilities. Otherwise one would pipe out and
say the Commission might as well bully the comets in their courses and
undertake to make them behave, as try to bully the Mississippi into
right and reasonable conduct.

I consulted Uncle Mumford concerning this and cognate matters; and I
give here the result, stenographically reported, and therefore to be
relied on as being full and correct; except that I have here and there
left out remarks which were addressed to the men, such as 'where in
blazes are you going with that barrel now?' and which seemed to me to
break the flow of the written statement, without compensating by adding
to its information or its clearness. Not that I have ventured to
strike out all such interjections; I have removed only those which were
obviously irrelevant; wherever one occurred which I felt any question
about, I have judged it safest to let it remain.

UNCLE MUMFORD'S IMPRESSIONS

Uncle Mumford said--

'As long as I have been mate of a steamboat--thirty years--I have
watched this river and studied it. Maybe I could have learnt more about
it at West Point, but if I believe it I wish I may be _what are you
sucking your fingers there for ?--collar that kag of nails!_ Four years
at West Point, and plenty of books and schooling, will learn a man a
good deal, I reckon, but it won't learn him the river. You turn one
of those little European rivers over to this Commission, with its hard
bottom and clear water, and it would just be a holiday job for them to
wall it, and pile it, and dike it, and tame it down, and boss it around,
and make it go wherever they wanted it to, and stay where they put it,
and do just as they said, every time. But this ain't that kind of a
river. They have started in here with big confidence, and the best
intentions in the world; but they are going to get left. What does
Ecclesiastes vii. 13 say? Says enough to knock _their _little game
galley-west, don't it? Now you look at their methods once. There at
Devil's Island, in the Upper River, they wanted the water to go one way,
the water wanted to go another. So they put up a stone wall. But what
does the river care for a stone wall? When it got ready, it just bulged
through it. Maybe they can build another that will stay; that is, up
there--but not down here they can't. Down here in the Lower River, they
drive some pegs to turn the water away from the shore and stop it from
slicing off the bank; very well, don't it go straight over and cut
somebody else's bank? Certainly. Are they going to peg all the banks?
Why, they could buy ground and build a new Mississippi cheaper. They are
pegging Bulletin Tow-head now. It won't do any good. If the river has
got a mortgage on that island, it will foreclose, sure, pegs or no pegs.
Away down yonder, they have driven two rows of piles straight through
the middle of a dry bar half a mile long, which is forty foot out of the
water when the river is low. What do you reckon that is for? If I know,
I wish I may land in--_hump yourself, you son of an undertaker!--out
with that coal-oil, now, lively, lively!_ And just look at what they are
trying to do down there at Milliken's Bend. There's been a cut-off in
that section, and Vicksburg is left out in the cold. It's a country town
now. The river strikes in below it; and a boat can't go up to the town
except in high water. Well, they are going to build wing-dams in the
bend opposite the foot of 103, and throw the water over and cut off the
foot of the island and plow down into an old ditch where the river
used to be in ancient times; and they think they can persuade the water
around that way, and get it to strike in above Vicksburg, as it used
to do, and fetch the town back into the world again. That is, they are
going to take this whole Mississippi, and twist it around and make it
run several miles _up stream_. Well you've got to admire men that deal
in ideas of that size and can tote them around without crutches; but you
haven't got to believe they can _do_ such miracles, have you! And yet
you ain't absolutely obliged to believe they can't. I reckon the safe
way, where a man can afford it, is to copper the operation, and at the
same time buy enough property in Vicksburg to square you up in case they
win. Government is doing a deal for the Mississippi, now--spending loads
of money on her. When there used to be four thousand steamboats and ten
thousand acres of coal-barges, and rafts and trading scows, there wasn't
a lantern from St. Paul to New Orleans, and the snags were thicker than
bristles on a hog's back; and now when there's three dozen steamboats
and nary barge or raft, Government has snatched out all the snags, and
lit up the shores like Broadway, and a boat's as safe on the river as
she'd be in heaven. And I reckon that by the time there ain't any boats
left at all, the Commission will have the old thing all reorganized, and
dredged out, and fenced in, and tidied up, to a degree that will make
navigation just simply perfect, and absolutely safe and profitable; and
all the days will be Sundays, and all the mates will be Sunday-school
su----_what-in-the-nation-you-fooling-around-there-for, you sons of
unrighteousness, heirs of perdition! going to be a year getting that
hogshead ashore?'_

During our trip to New Orleans and back, we had many conversations
with river men, planters, journalists, and officers of the River
Commission--with conflicting and confusing results. To wit:--

1. Some believed in the Commission's scheme to arbitrarily and
permanently confine (and thus deepen) the channel, preserve threatened
shores, etc.

2. Some believed that the Commission's money ought to be spent only on
building and repairing the great system of levees.

3. Some believed that the higher you build your levee, the higher the
river's bottom will rise; and that consequently the levee system is a
mistake.

4. Some believed in the scheme to relieve the river, in flood-time, by
turning its surplus waters off into Lake Borgne, etc.

5. Some believed in the scheme of northern lake-reservoirs to replenish
the Mississippi in low-water seasons.

Wherever you find a man down there who believes in one of these theories
you may turn to the next man and frame your talk upon the hypothesis
that he does not believe in that theory; and after you have had
experience, you do not take this course doubtfully, or hesitatingly, but
with the confidence of a dying murderer--converted one, I mean. For you
will have come to know, with a deep and restful certainty, that you are
not going to meet two people sick of the same theory, one right after
the other. No, there will always be one or two with the other diseases
along between. And as you proceed, you will find out one or two other
things. You will find out that there is no distemper of the lot but is
contagious; and you cannot go where it is without catching it. You may
vaccinate yourself with deterrent facts as much as you please--it will
do no good; it will seem to 'take,' but it doesn't; the moment you rub
against any one of those theorists, make up your mind that it is time to
hang out your yellow flag.

Yes, you are his sure victim: yet his work is not all to your hurt--only
part of it; for he is like your family physician, who comes and cures
the mumps, and leaves the scarlet-fever behind. If your man is a
Lake-Borgne-relief theorist, for instance, he will exhale a cloud of
deadly facts and statistics which will lay you out with that disease,
sure; but at the same time he will cure you of any other of the five
theories that may have previously got into your system.

I have had all the five; and had them 'bad;' but ask me not, in mournful
numbers, which one racked me hardest, or which one numbered the biggest
sick list, for I do not know. In truth, no one can answer the latter
question. Mississippi Improvement is a mighty topic, down yonder. Every
man on the river banks, south of Cairo, talks about it every day, during
such moments as he is able to spare from talking about the war; and each
of the several chief theories has its host of zealous partisans; but,
as I have said, it is not possible to determine which cause numbers the
most recruits.

All were agreed upon one point, however: if Congress would make a
sufficient appropriation, a colossal benefit would result. Very well;
since then the appropriation has been made--possibly a sufficient one,
certainly not too large a one. Let us hope that the prophecy will be
amply fulfilled.

One thing will be easily granted by the reader; that an opinion from Mr.
Edward Atkinson, upon any vast national commercial matter, comes as near
ranking as authority, as can the opinion of any individual in the Union.
What he has to say about Mississippi River Improvement will be found in
the Appendix.{footnote [See Appendix B.]}

Sometimes, half a dozen figures will reveal, as with a lightning-flash,
the importance of a subject which ten thousand labored words, with the
same purpose in view, had left at last but dim and uncertain. Here is a
case of the sort--paragraph from the 'Cincinnati Commercial'--

'The towboat "Jos. B. Williams" is on her way to New Orleans with a
tow of thirty-two barges, containing six hundred thousand bushels
(seventy-six pounds to the bushel) of coal exclusive of her own fuel,
being the largest tow ever taken to New Orleans or anywhere else in the
world. Her freight bill, at 3 cents a bushel, amounts to $18,000. It
would take eighteen hundred cars, of three hundred and thirty-three
bushels to the car, to transport this amount of coal. At $10 per ton, or
$100 per car, which would be a fair price for the distance by rail, the
freight bill would amount to $180,000, or $162,000 more by rail than by
river. The tow will be taken from Pittsburg to New Orleans in fourteen
or fifteen days. It would take one hundred trains of eighteen cars to
the train to transport this one tow of six hundred thousand bushels
of coal, and even if it made the usual speed of fast freight lines, it
would take one whole summer to put it through by rail.'

When a river in good condition can enable one to save $162,000 and a
whole summer's time, on a single cargo, the wisdom of taking measures to
keep the river in good condition is made plain to even the uncommercial
mind.


CHAPTER 29

A Few Specimen Bricks

WE passed through the Plum Point region, turned Craighead's Point,
and glided unchallenged by what was once the formidable Fort Pillow,
memorable because of the massacre perpetrated there during the war.
Massacres are sprinkled with some frequency through the histories of
several Christian nations, but this is almost the only one that can be
found in American history; perhaps it is the only one which rises to a
size correspondent to that huge and somber title. We have the 'Boston
Massacre,' where two or three people were killed; but we must bunch
Anglo-Saxon history together to find the fellow to the Fort Pillow
tragedy; and doubtless even then we must travel back to the days and the
performances of Coeur de Lion, that fine 'hero,' before we accomplish
it.

More of the river's freaks. In times past, the channel used to strike
above Island 37, by Brandywine Bar, and down towards Island 39.
Afterward, changed its course and went from Brandywine down through
Vogelman's chute in the Devil's Elbow, to Island 39--part of this course
reversing the old order; the river running _up_ four or five miles,
instead of down, and cutting off, throughout, some fifteen miles of
distance. This in 1876. All that region is now called Centennial Island.

There is a tradition that Island 37 was one of the principal abiding
places of the once celebrated 'Murel's Gang.' This was a colossal
combination of robbers, horse-thieves, negro-stealers, and
counterfeiters, engaged in business along the river some fifty or sixty
years ago. While our journey across the country towards St. Louis was in
progress we had had no end of Jesse James and his stirring history; for
he had just been assassinated by an agent of the Governor of Missouri,
and was in consequence occupying a good deal of space in the newspapers.
Cheap histories of him were for sale by train boys. According to these,
he was the most marvelous creature of his kind that had ever existed. It
was a mistake. Murel was his equal in boldness; in pluck; in rapacity;
in cruelty, brutality, heartlessness, treachery, and in general and
comprehensive vileness and shamelessness; and very much his superior
in some larger aspects. James was a retail rascal; Murel, wholesale.
James's modest genius dreamed of no loftier flight than the planning
of raids upon cars, coaches, and country banks; Murel projected negro
insurrections and the capture of New Orleans; and furthermore, on
occasion, this Murel could go into a pulpit and edify the congregation.
What are James and his half-dozen vulgar rascals compared with this
stately old-time criminal, with his sermons, his meditated insurrections
and city-captures, and his majestic following of ten hundred men, sworn
to do his evil will!

Here is a paragraph or two concerning this big operator, from a now
forgotten book which was published half a century ago--

He appears to have been a most dexterous as well as consummate villain.
When he traveled, his usual disguise was that of an itinerant preacher;
and it is said that his discourses were very 'soul-moving'--interesting
the hearers so much that they forgot to look after their horses, which
were carried away by his confederates while he was preaching. But the
stealing of horses in one State, and selling them in another, was but
a small portion of their business; the most lucrative was the enticing
slaves to run away from their masters, that they might sell them in
another quarter. This was arranged as follows; they would tell a negro
that if he would run away from his master, and allow them to sell him,
he should receive a portion of the money paid for him, and that upon his
return to them a second time they would send him to a free State, where
he would be safe.

The poor wretches complied with this request, hoping to obtain money and
freedom; they would be sold to another master, and run away again, to
their employers; sometimes they would be sold in this manner three or
four times, until they had realized three or four thousand dollars by
them; but as, after this, there was fear of detection, the usual custom
was to get rid of the only witness that could be produced against them,
which was the negro himself, by murdering him, and throwing his body
into the Mississippi. Even if it was established that they had stolen
a negro, before he was murdered, they were always prepared to evade
punishment; for they concealed the negro who had run away, until he
was advertised, and a reward offered to any man who would catch him. An
advertisement of this kind warrants the person to take the property, if
found. And then the negro becomes a property in trust, when, therefore,
they sold the negro, it only became a breach of trust, not stealing; and
for a breach of trust, the owner of the property can only have redress
by a civil action, which was useless, as the damages were never paid.
It may be inquired, how it was that Murel escaped Lynch law under such
circumstances This will be easily understood when it is stated that he
had _more than a thousand sworn confederates_, all ready at a moment's
notice to support any of the gang who might be in trouble. The names of
all the principal confederates of Murel were obtained from himself, in
a manner which I shall presently explain. The gang was composed of two
classes: the Heads or Council, as they were called, who planned and
concerted, but seldom acted; they amounted to about four hundred.
The other class were the active agents, and were termed strikers, and
amounted to about six hundred and fifty. These were the tools in the
hands of the others; they ran all the risk, and received but a small
portion of the money; they were in the power of the leaders of the gang,
who would sacrifice them at any time by handing them over to justice, or
sinking their bodies in the Mississippi. The general rendezvous of this
gang of miscreants was on the Arkansas side of the river, where they
concealed their negroes in the morasses and cane-brakes.

The depredations of this extensive combination were severely felt; but
so well were their plans arranged, that although Murel, who was always
active, was everywhere suspected, there was no proof to be obtained. It
so happened, however, that a young man of the name of Stewart, who was
looking after two slaves which Murel had decoyed away, fell in with him
and obtained his confidence, took the oath, and was admitted into the
gang as one of the General Council. By this means all was discovered;
for Stewart turned traitor, although he had taken the oath, and having
obtained every information, exposed the whole concern, the names of all
the parties, and finally succeeded in bringing home sufficient
evidence against Murel, to procure his conviction and sentence to the
Penitentiary (Murel was sentenced to fourteen years' imprisonment); so
many people who were supposed to be honest, and bore a respectable name
in the different States, were found to be among the list of the Grand
Council as published by Stewart, that every attempt was made to throw
discredit upon his assertions--his character was vilified, and more
than one attempt was made to assassinate him. He was obliged to quit the
Southern States in consequence. It is, however, now well ascertained
to have been all true; and although some blame Mr. Stewart for having
violated his oath, they no longer attempt to deny that his revelations
were correct. I will quote one or two portions of Murel's confessions to
Mr. Stewart, made to him when they were journeying together. I ought to
have observed, that the ultimate intentions of Murel and his associates
were, by his own account, on a very extended scale; having no less
an object in view than _raising the blacks against the whites, taking
possession of, and plundering new orleans, and making themselves
possessors of the territory_. The following are a few extracts:--

'I collected all my friends about New Orleans at one of our friends'
houses in that place, and we sat in council three days before we got all
our plans to our notion; we then determined to undertake the rebellion
at every hazard, and make as many friends as we could for that purpose.
Every man's business being assigned him, I started to Natchez on foot,
having sold my horse in New Orleans,--with the intention of stealing
another after I started. I walked four days, and no opportunity offered
for me to get a horse. The fifth day, about twelve, I had become tired,
and stopped at a creek to get some water and rest a little. While I was
sitting on a log, looking down the road the way that I had come, a man
came in sight riding on a good-looking horse. The very moment I saw him,
I was determined to have his horse, if he was in the garb of a traveler.
He rode up, and I saw from his equipage that he was a traveler. I arose
and drew an elegant rifle pistol on him and ordered him to dismount. He
did so, and I took his horse by the bridle and pointed down the creek,
and ordered him to walk before me. He went a few hundred yards and
stopped. I hitched his horse, and then made him undress himself, all to
his shirt and drawers, and ordered him to turn his back to me. He said,
'If you are determined to kill me, let me have time to pray before I
die,' I told him I had no time to hear him pray. He turned around and
dropped on his knees, and I shot him through the back of the head.

I ripped open his belly and took out his entrails, and sunk him in the
creek. I then searched his pockets, and found four hundred dollars and
thirty-seven cents, and a number of papers that I did not take time to
examine. I sunk the pocket-book and papers and his hat, in the creek.
His boots were brand-new, and fitted me genteelly; and I put them on
and sunk my old shoes in the creek, to atone for them. I rolled up his
clothes and put them into his portmanteau, as they were brand-new cloth
of the best quality. I mounted as fine a horse as ever I straddled, and
directed my course for Natchez in much better style than I had been for
the last five days.

'Myself and a fellow by the name of Crenshaw gathered four good horses
and started for Georgia. We got in company with a young South Carolinian
just before we got to Cumberland Mountain, and Crenshaw soon knew all
about his business. He had been to Tennessee to buy a drove of hogs, but
when he got there pork was dearer than he calculated, and he declined
purchasing. We concluded he was a prize. Crenshaw winked at me; I
understood his idea. Crenshaw had traveled the road before, but I never
had; we had traveled several miles on the mountain, when he passed near
a great precipice; just before we passed it Crenshaw asked me for my
whip, which had a pound of lead in the butt; I handed it to him, and he
rode up by the side of the South Carolinian, and gave him a blow on the
side of the head and tumbled him from his horse; we lit from our horses
and fingered his pockets; we got twelve hundred and sixty-two dollars.
Crenshaw said he knew a place to hide him, and he gathered him under his
arms, and I by his feet, and conveyed him to a deep crevice in the brow
of the precipice, and tumbled him into it, and he went out of sight; we
then tumbled in his saddle, and took his horse with us, which was worth
two hundred dollars.

'We were detained a few days, and during that time our friend went to a
little village in the neighborhood and saw the negro advertised (a negro
in our possession), and a description of the two men of whom he had been
purchased, and giving his suspicions of the men. It was rather squally
times, but any port in a storm: we took the negro that night on the bank
of a creek which runs by the farm of our friend, and Crenshaw shot him
through the head. We took out his entrails and sunk him in the creek.

'He had sold the other negro the third time on Arkansaw River for
upwards of five hundred dollars; and then stole him and delivered him
into the hand of his friend, who conducted him to a swamp, and veiled
the tragic scene, and got the last gleanings and sacred pledge of
secrecy; as a game of that kind will not do unless it ends in a mystery
to all but the fraternity. He sold the negro, first and last, for nearly
two thousand dollars, and then put him for ever out of the reach of all
pursuers; and they can never graze him unless they can find the negro;
and that they cannot do, for his carcass has fed many a tortoise and
catfish before this time, and the frogs have sung this many a long day
to the silent repose of his skeleton.'

We were approaching Memphis, in front of which city, and witnessed by
its people, was fought the most famous of the river battles of the Civil
War. Two men whom I had served under, in my river days, took part in
that fight: Mr. Bixby, head pilot of the Union fleet, and Montgomery,
Commodore of the Confederate fleet. Both saw a great deal of active
service during the war, and achieved high reputations for pluck and
capacity.

As we neared Memphis, we began to cast about for an excuse to stay
with the 'Gold Dust' to the end of her course--Vicksburg. We were so
pleasantly situated, that we did not wish to make a change. I had an
errand of considerable importance to do at Napoleon, Arkansas, but
perhaps I could manage it without quitting the 'Gold Dust.' I said as
much; so we decided to stick to present quarters.

The boat was to tarry at Memphis till ten the next morning. It is a
beautiful city, nobly situated on a commanding bluff overlooking the
river. The streets are straight and spacious, though not paved in a way
to incite distempered admiration. No, the admiration must be reserved
for the town's sewerage system, which is called perfect; a recent
reform, however, for it was just the other way, up to a few years ago--a
reform resulting from the lesson taught by a desolating visitation
of the yellow-fever. In those awful days the people were swept off by
hundreds, by thousands; and so great was the reduction caused by flight
and by death together, that the population was diminished three-fourths,
and so remained for a time. Business stood nearly still, and the streets
bore an empty Sunday aspect.

Here is a picture of Memphis, at that disastrous time, drawn by a German
tourist who seems to have been an eye-witness of the scenes which he
describes. It is from Chapter VII, of his book, just published, in
Leipzig, 'Mississippi-Fahrten, von Ernst von Hesse-Wartegg.'--

'In August the yellow-fever had reached its extremest height. Daily,
hundreds fell a sacrifice to the terrible epidemic. The city was become
a mighty graveyard, two-thirds of the population had deserted the place,
and only the poor, the aged and the sick, remained behind, a sure prey
for the insidious enemy. The houses were closed: little lamps burned in
front of many--a sign that here death had entered. Often, several lay
dead in a single house; from the windows hung black crape. The stores
were shut up, for their owners were gone away or dead.

'Fearful evil! In the briefest space it struck down and swept away even
the most vigorous victim. A slight indisposition, then an hour of
fever, then the hideous delirium, then--the Yellow Death! On the street
corners, and in the squares, lay sick men, suddenly overtaken by the
disease; and even corpses, distorted and rigid. Food failed. Meat
spoiled in a few hours in the fetid and pestiferous air, and turned
black.

'Fearful clamors issue from many houses; then after a season they cease,
and all is still: noble, self-sacrificing men come with the coffin,
nail it up, and carry it away, to the graveyard. In the night stillness
reigns. Only the physicians and the hearses hurry through the streets;
and out of the distance, at intervals, comes the muffled thunder of the
railway train, which with the speed of the wind, and as if hunted by
furies, flies by the pest-ridden city without halting.'

But there is life enough there now. The population exceeds forty
thousand and is augmenting, and trade is in a flourishing condition.
We drove about the city; visited the park and the sociable horde of
squirrels there; saw the fine residences, rose-clad and in other ways
enticing to the eye; and got a good breakfast at the hotel.

A thriving place is the Good Samaritan City of the Mississippi: has
a great wholesale jobbing trade; foundries, machine shops; and
manufactories of wagons, carriages, and cotton-seed oil; and is shortly
to have cotton mills and elevators.

Her cotton receipts reached five hundred thousand bales last year--an
increase of sixty thousand over the year before. Out from her healthy
commercial heart issue five trunk lines of railway; and a sixth is being
added.

This is a very different Memphis from the one which the vanished and
unremembered procession of foreign tourists used to put into their books
long time ago. In the days of the now forgotten but once renowned and
vigorously hated Mrs. Trollope, Memphis seems to have consisted mainly
of one long street of log-houses, with some outlying cabins sprinkled
around rearward toward the woods; and now and then a pig, and no end of
mud. That was fifty-five years ago. She stopped at the hotel. Plainly it
was not the one which gave us our breakfast. She says--

'The table was laid for fifty persons, and was nearly full. They ate in
perfect silence, and with such astonishing rapidity that their dinner
was over literally before ours was begun; the only sounds heard were
those produced by the knives and forks, with the unceasing chorus of
coughing, _etc_.'

'Coughing, etc.' The 'etc.' stands for an unpleasant word there, a word
which she does not always charitably cover up, but sometimes prints. You
will find it in the following description of a steamboat dinner which
she ate in company with a lot of aristocratic planters; wealthy,
well-born, ignorant swells they were, tinselled with the usual harmless
military and judicial titles of that old day of cheap shams and windy
pretense--

'The total want of all the usual courtesies of the table; the voracious
rapidity with which the viands were seized and devoured; the strange
uncouth phrases and pronunciation; the loathsome spitting, from the
contamination of which it was absolutely impossible to protect our
dresses; the frightful manner of feeding with their knives, till the
whole blade seemed to enter into the mouth; and the still more frightful
manner of cleaning the teeth afterward with a pocket knife, soon forced
us to feel that we were not surrounded by the generals, colonels, and
majors of the old world; and that the dinner hour was to be anything
rather than an hour of enjoyment.'


CHAPTER 30

Sketches by the Way

IT was a big river, below Memphis; banks brimming full, everywhere, and
very frequently more than full, the waters pouring out over the land,
flooding the woods and fields for miles into the interior; and in
places, to a depth of fifteen feet; signs, all about, of men's hard work
gone to ruin, and all to be done over again, with straitened means and a
weakened courage. A melancholy picture, and a continuous one;--hundreds
of miles of it. Sometimes the beacon lights stood in water three feet
deep, in the edge of dense forests which extended for miles without
farm, wood-yard, clearing, or break of any kind; which meant that the
keeper of the light must come in a skiff a great distance to discharge
his trust,--and often in desperate weather. Yet I was told that the
work is faithfully performed, in all weathers; and not always by
men, sometimes by women, if the man is sick or absent. The Government
furnishes oil, and pays ten or fifteen dollars a month for the lighting
and tending. A Government boat distributes oil and pays wages once a
month.

The Ship Island region was as woodsy and tenantless as ever. The island
has ceased to be an island; has joined itself compactly to the main
shore, and wagons travel, now, where the steamboats used to navigate. No
signs left of the wreck of the 'Pennsylvania.' Some farmer will turn up
her bones with his plow one day, no doubt, and be surprised.

We were getting down now into the migrating negro region. These poor
people could never travel when they were slaves; so they make up for
the privation now. They stay on a plantation till the desire to travel
seizes them; then they pack up, hail a steamboat, and clear out. Not for
any particular place; no, nearly any place will answer; they only want
to be moving. The amount of money on hand will answer the rest of the
conundrum for them. If it will take them fifty miles, very well; let it
be fifty. If not, a shorter flight will do.

During a couple of days, we frequently answered these hails. Sometimes
there was a group of high-water-stained, tumble-down cabins, populous
with colored folk, and no whites visible; with grassless patches of dry
ground here and there; a few felled trees, with skeleton cattle, mules,
and horses, eating the leaves and gnawing the bark--no other food for
them in the flood-wasted land. Sometimes there was a single lonely
landing-cabin; near it the colored family that had hailed us; little and
big, old and young, roosting on the scant pile of household goods; these
consisting of a rusty gun, some bed-ticks, chests, tinware, stools,
a crippled looking-glass, a venerable arm-chair, and six or eight
base-born and spiritless yellow curs, attached to the family by strings.
They must have their dogs; can't go without their dogs. Yet the dogs are
never willing; they always object; so, one after another, in ridiculous
procession, they are dragged aboard; all four feet braced and sliding
along the stage, head likely to be pulled off; but the tugger marching
determinedly forward, bending to his work, with the rope over his
shoulder for better purchase. Sometimes a child is forgotten and left on
the bank; but never a dog.

The usual river-gossip going on in the pilot-house. Island No. 63--an
island with a lovely 'chute,' or passage, behind it in the former times.
They said Jesse Jamieson, in the 'Skylark,' had a visiting pilot with
him one trip--a poor old broken-down, superannuated fellow--left him at
the wheel, at the foot of 63, to run off the watch. The ancient mariner
went up through the chute, and down the river outside; and up the chute
and down the river again; and yet again and again; and handed the
boat over to the relieving pilot, at the end of three hours of honest
endeavor, at the same old foot of the island where he had originally
taken the wheel! A darkey on shore who had observed the boat go by,
about thirteen times, said, 'clar to gracious, I wouldn't be s'prised if
dey's a whole line o' dem Sk'ylarks!'

Anecdote illustrative of influence of reputation in the changing of
opinion. The 'Eclipse' was renowned for her swiftness. One day she
passed along; an old darkey on shore, absorbed in his own matters, did
not notice what steamer it was. Presently someone asked--

'Any boat gone up?'

'Yes, sah.'

'Was she going fast?'

'Oh, so-so--loafin' along.'

'Now, do you know what boat that was?'

'No, sah.'

'Why, uncle, that was the "Eclipse."'

'No! Is dat so? Well, I bet it was--cause she jes' went by here
a-_sparklin_'!'

Piece of history illustrative of the violent style of some of the people
down along here, During the early weeks of high water, A's fence rails
washed down on B's ground, and B's rails washed up in the eddy and
landed on A's ground. A said, 'Let the thing remain so; I will use your
rails, and you use mine.' But B objected--wouldn't have it so. One day,
A came down on B's ground to get his rails. B said, 'I'll kill you!' and
proceeded for him with his revolver. A said, 'I'm not armed.' So B, who
wished to do only what was right, threw down his revolver; then pulled
a knife, and cut A's throat all around, but gave his principal attention
to the front, and so failed to sever the jugular. Struggling around, A
managed to get his hands on the discarded revolver, and shot B dead with
it--and recovered from his own injuries.

Further gossip;--after which, everybody went below to get afternoon
coffee, and left me at the wheel, alone, Something presently reminded
me of our last hour in St. Louis, part of which I spent on this boat's
hurricane deck, aft. I was joined there by a stranger, who dropped into
conversation with me--a brisk young fellow, who said he was born in a
town in the interior of Wisconsin, and had never seen a steamboat until
a week before. Also said that on the way down from La Crosse he had
inspected and examined his boat so diligently and with such passionate
interest that he had mastered the whole thing from stem to rudder-blade.
Asked me where I was from. I answered, New England. 'Oh, a Yank!' said
he; and went chatting straight along, without waiting for assent or
denial. He immediately proposed to take me all over the boat and tell
me the names of her different parts, and teach me their uses. Before I
could enter protest or excuse, he was already rattling glibly away at
his benevolent work; and when I perceived that he was misnaming the
things, and inhospitably amusing himself at the expense of an innocent
stranger from a far country, I held my peace, and let him have his way.
He gave me a world of misinformation; and the further he went, the wider
his imagination expanded, and the more he enjoyed his cruel work of
deceit. Sometimes, after palming off a particularly fantastic and
outrageous lie upon me, he was so 'full of laugh' that he had to
step aside for a minute, upon one pretext or another, to keep me from
suspecting. I staid faithfully by him until his comedy was finished.
Then he remarked that he had undertaken to 'learn' me all about a
steamboat, and had done it; but that if he had overlooked anything, just
ask him and he would supply the lack. 'Anything about this boat that you
don't know the name of or the purpose of, you come to me and I'll tell
you.' I said I would, and took my departure; disappeared, and approached
him from another quarter, whence he could not see me. There he sat, all
alone, doubling himself up and writhing this way and that, in the throes
of unappeasable laughter. He must have made himself sick; for he was
not publicly visible afterward for several days. Meantime, the episode
dropped out of my mind.

The thing that reminded me of it now, when I was alone at the wheel,
was the spectacle of this young fellow standing in the pilot-house door,
with the knob in his hand, silently and severely inspecting me. I don't
know when I have seen anybody look so injured as he did. He did not
say anything--simply stood there and looked; reproachfully looked and
pondered. Finally he shut the door, and started away; halted on the
texas a minute; came slowly back and stood in the door again, with that
grieved look in his face; gazed upon me awhile in meek rebuke, then
said--

'You let me learn you all about a steamboat, didn't you?'

'Yes,' I confessed.

'Yes, you did--_didn't_ you?'

'Yes.'

'You are the feller that--that--'

Language failed. Pause--impotent struggle for further words--then he
gave it up, choked out a deep, strong oath, and departed for good.
Afterward I saw him several times below during the trip; but he was
cold--would not look at me. Idiot, if he had not been in such a sweat to
play his witless practical joke upon me, in the beginning, I would have
persuaded his thoughts into some other direction, and saved him from
committing that wanton and silly impoliteness.

I had myself called with the four o'clock watch, mornings, for one
cannot see too many summer sunrises on the Mississippi. They are
enchanting. First, there is the eloquence of silence; for a deep hush
broods everywhere. Next, there is the haunting sense of loneliness,
isolation, remoteness from the worry and bustle of the world. The dawn
creeps in stealthily; the solid walls of black forest soften to gray,
and vast stretches of the river open up and reveal themselves; the water
is glass-smooth, gives off spectral little wreaths of white mist, there
is not the faintest breath of wind, nor stir of leaf; the tranquillity
is profound and infinitely satisfying. Then a bird pipes up, another
follows, and soon the pipings develop into a jubilant riot of music.
You see none of the birds; you simply move through an atmosphere of song
which seems to sing itself. When the light has become a little stronger,
you have one of the fairest and softest pictures imaginable. You have
the intense green of the massed and crowded foliage near by; you see it
paling shade by shade in front of you; upon the next projecting cape,
a mile off or more, the tint has lightened to the tender young green of
spring; the cape beyond that one has almost lost color, and the furthest
one, miles away under the horizon, sleeps upon the water a mere dim
vapor, and hardly separable from the sky above it and about it. And all
this stretch of river is a mirror, and you have the shadowy reflections
of the leafage and the curving shores and the receding capes pictured in
it. Well, that is all beautiful; soft and rich and beautiful; and when
the sun gets well up, and distributes a pink flush here and a powder of
gold yonder and a purple haze where it will yield the best effect, you
grant that you have seen something that is worth remembering.

We had the Kentucky Bend country in the early morning--scene of a
strange and tragic accident in the old times, Captain Poe had a small
stern-wheel boat, for years the home of himself and his wife. One night
the boat struck a snag in the head of Kentucky Bend, and sank with
astonishing suddenness; water already well above the cabin floor when
the captain got aft. So he cut into his wife's state-room from above
with an ax; she was asleep in the upper berth, the roof a flimsier one
than was supposed; the first blow crashed down through the rotten boards
and clove her skull.

This bend is all filled up now--result of a cut-off; and the same agent
has taken the great and once much-frequented Walnut Bend, and set
it away back in a solitude far from the accustomed track of passing
steamers.

Helena we visited, and also a town I had not heard of before, it being
of recent birth--Arkansas City. It was born of a railway; the Little
Rock, Mississippi River and Texas Railroad touches the river there.
We asked a passenger who belonged there what sort of a place it was.
'Well,' said he, after considering, and with the air of one who wishes
to take time and be accurate, 'It's a hell of a place.' A description
which was photographic for exactness. There were several rows and
clusters of shabby frame-houses, and a supply of mud sufficient to
insure the town against a famine in that article for a hundred years;
for the overflow had but lately subsided. There were stagnant ponds
in the streets, here and there, and a dozen rude scows were scattered
about, lying aground wherever they happened to have been when the waters
drained off and people could do their visiting and shopping on foot once
more. Still, it is a thriving place, with a rich country behind it, an
elevator in front of it, and also a fine big mill for the manufacture of
cotton-seed oil. I had never seen this kind of a mill before.

Cotton-seed was comparatively valueless in my time; but it is worth $12
or $13 a ton now, and none of it is thrown away. The oil made from it is
colorless, tasteless, and almost if not entirely odorless. It is claimed
that it can, by proper manipulation, be made to resemble and perform the
office of any and all oils, and be produced at a cheaper rate than
the cheapest of the originals. Sagacious people shipped it to Italy,
doctored it, labeled it, and brought it back as olive oil. This trade
grew to be so formidable that Italy was obliged to put a prohibitory
impost upon it to keep it from working serious injury to her oil
industry.

Helena occupies one of the prettiest situations on the Mississippi. Her
perch is the last, the southernmost group of hills which one sees on
that side of the river. In its normal condition it is a pretty town; but
the flood (or possibly the seepage) had lately been ravaging it; whole
streets of houses had been invaded by the muddy water, and the outsides
of the buildings were still belted with a broad stain extending upwards
from the foundations. Stranded and discarded scows lay all about;
plank sidewalks on stilts four feet high were still standing; the board
sidewalks on the ground level were loose and ruinous,--a couple of men
trotting along them could make a blind man think a cavalry charge
was coming; everywhere the mud was black and deep, and in many
places malarious pools of stagnant water were standing. A Mississippi
inundation is the next most wasting and desolating infliction to a fire.

We had an enjoyable time here, on this sunny Sunday: two full hours'
liberty ashore while the boat discharged freight. In the back streets
but few white people were visible, but there were plenty of colored
folk--mainly women and girls; and almost without exception upholstered
in bright new clothes of swell and elaborate style and cut--a glaring
and hilarious contrast to the mournful mud and the pensive puddles.

Helena is the second town in Arkansas, in point of population--which
is placed at five thousand. The country about it is exceptionally
productive. Helena has a good cotton trade; handles from forty to sixty
thousand bales annually; she has a large lumber and grain commerce; has
a foundry, oil mills, machine shops and wagon factories--in brief has
$1,000,000 invested in manufacturing industries. She has two railways,
and is the commercial center of a broad and prosperous region. Her gross
receipts of money, annually, from all sources, are placed by the New
Orleans 'Times-Democrat' at $4,000,000.


CHAPTER 31

A Thumb-print and What Came of It

WE were approaching Napoleon, Arkansas. So I began to think about my
errand there. Time, noonday; and bright and sunny. This was bad--not
best, anyway; for mine was not (preferably) a noonday kind of errand.
The more I thought, the more that fact pushed itself upon me--now in one
form, now in another. Finally, it took the form of a distinct question:
is it good common sense to do the errand in daytime, when, by a little
sacrifice of comfort and inclination, you can have night for it, and
no inquisitive eyes around. This settled it. Plain question and plain
answer make the shortest road out of most perplexities.

I got my friends into my stateroom, and said I was sorry to create
annoyance and disappointment, but that upon reflection it really seemed
best that we put our luggage ashore and stop over at Napoleon. Their
disapproval was prompt and loud; their language mutinous. Their main
argument was one which has always been the first to come to the surface,
in such cases, since the beginning of time: 'But you decided and _agreed
_to stick to this boat, etc.; as if, having determined to do an unwise
thing, one is thereby bound to go ahead and make _two _unwise things of
it, by carrying out that determination.

I tried various mollifying tactics upon them, with reasonably good
success: under which encouragement, I increased my efforts; and, to show
them that I had not created this annoying errand, and was in no way to
blame for it, I presently drifted into its history--substantially as
follows:

Toward the end of last year, I spent a few months in Munich, Bavaria.
In November I was living in Fraulein Dahlweiner's _pension_, 1a,
Karlstrasse; but my working quarters were a mile from there, in the
house of a widow who supported herself by taking lodgers. She and her
two young children used to drop in every morning and talk German to
me--by request. One day, during a ramble about the city, I visited one
of the two establishments where the Government keeps and watches corpses
until the doctors decide that they are permanently dead, and not in
a trance state. It was a grisly place, that spacious room. There were
thirty-six corpses of adults in sight, stretched on their backs on
slightly slanted boards, in three long rows--all of them with wax-white,
rigid faces, and all of them wrapped in white shrouds. Along the sides
of the room were deep alcoves, like bay windows; and in each of these
lay several marble-visaged babes, utterly hidden and buried under banks
of fresh flowers, all but their faces and crossed hands. Around a finger
of each of these fifty still forms, both great and small, was a ring;
and from the ring a wire led to the ceiling, and thence to a bell in a
watch-room yonder, where, day and night, a watchman sits always alert
and ready to spring to the aid of any of that pallid company who,
waking out of death, shall make a movement--for any, even the slightest,
movement will twitch the wire and ring that fearful bell. I imagined
myself a death-sentinel drowsing there alone, far in the dragging
watches of some wailing, gusty night, and having in a twinkling all
my body stricken to quivering jelly by the sudden clamor of that awful
summons! So I inquired about this thing; asked what resulted usually? if
the watchman died, and the restored corpse came and did what it could to
make his last moments easy. But I was rebuked for trying to feed an idle
and frivolous curiosity in so solemn and so mournful a place; and went
my way with a humbled crest.

Next morning I was telling the widow my adventure, when she exclaimed--

'Come with me! I have a lodger who shall tell you all you want to know.
He has been a night-watchman there.'

He was a living man, but he did not look it. He was abed, and had his
head propped high on pillows; his face was wasted and colorless,
his deep-sunken eyes were shut; his hand, lying on his breast, was
talon-like, it was so bony and long-fingered. The widow began her
introduction of me. The man's eyes opened slowly, and glittered wickedly
out from the twilight of their caverns; he frowned a black frown; he
lifted his lean hand and waved us peremptorily away. But the widow kept
straight on, till she had got out the fact that I was a stranger and
an American. The man's face changed at once; brightened, became even
eager--and the next moment he and I were alone together.

I opened up in cast-iron German; he responded in quite flexible English;
thereafter we gave the German language a permanent rest.

This consumptive and I became good friends. I visited him every day,
and we talked about everything. At least, about everything but wives and
children. Let anybody's wife or anybody's child be mentioned, and three
things always followed: the most gracious and loving and tender light
glimmered in the man's eyes for a moment; faded out the next, and in its
place came that deadly look which had flamed there the first time I ever
saw his lids unclose; thirdly, he ceased from speech, there and then for
that day; lay silent, abstracted, and absorbed; apparently heard nothing
that I said; took no notice of my good-byes, and plainly did not know,
by either sight or hearing, when I left the room.

When I had been this Karl Ritter's daily and sole intimate during two
months, he one day said, abruptly--

'I will tell you my story.'

A DYING MAN S CONFESSION

Then he went on as follows:--

I have never given up, until now. But now I have given up. I am going to
die. I made up my mind last night that it must be, and very soon, too.
You say you are going to revisit your river, by-and-bye, when you find
opportunity. Very well; that, together with a certain strange
experience which fell to my lot last night, determines me to tell you my
history--for you will see Napoleon, Arkansas; and for my sake you
will stop there, and do a certain thing for me--a thing which you will
willingly undertake after you shall have heard my narrative.

Let us shorten the story wherever we can, for it will need it, being
long. You already know how I came to go to America, and how I came to
settle in that lonely region in the South. But you do not know that I
had a wife. My wife was young, beautiful, loving, and oh, so divinely
good and blameless and gentle! And our little girl was her mother in
miniature. It was the happiest of happy households.

One night--it was toward the close of the war--I woke up out of a sodden
lethargy, and found myself bound and gagged, and the air tainted with
chloroform! I saw two men in the room, and one was saying to the other,
in a hoarse whisper, 'I told her I would, if she made a noise, and as
for the child--'

The other man interrupted in a low, half-crying voice--

'You said we'd only gag them and rob them, not hurt them; or I wouldn't
have come.'

'Shut up your whining; had to change the plan when they waked up; you
done all you could to protect them, now let that satisfy you; come, help
rummage.'

Both men were masked, and wore coarse, ragged 'nigger' clothes; they had
a bull's-eye lantern, and by its light I noticed that the gentler robber
had no thumb on his right hand. They rummaged around my poor cabin for a
moment; the head bandit then said, in his stage whisper--

'It's a waste of time--he shall tell where it's hid. Undo his gag, and
revive him up.'

The other said--

'All right--provided no clubbing.'

'No clubbing it is, then--provided he keeps still.'

They approached me; just then there was a sound outside; a sound of
voices and trampling hoofs; the robbers held their breath and listened;
the sounds came slowly nearer and nearer; then came a shout--

'_Hello_, the house! Show a light, we want water.'

'The captain's voice, by G--!' said the stage-whispering ruffian,
and both robbers fled by the way of the back door, shutting off their
bull's-eye as they ran.

The strangers shouted several times more, then rode by--there seemed to
be a dozen of the horses--and I heard nothing more.

I struggled, but could not free myself from my bonds. I tried to speak,
but the gag was effective; I could not make a sound. I listened for my
wife's voice and my child's--listened long and intently, but no sound
came from the other end of the room where their bed was. This silence
became more and more awful, more and more ominous, every moment. Could
you have endured an hour of it, do you think? Pity me, then, who had
to endure three. Three hours--? it was three ages! Whenever the clock
struck, it seemed as if years had gone by since I had heard it last. All
this time I was struggling in my bonds; and at last, about dawn, I got
myself free, and rose up and stretched my stiff limbs. I was able to
distinguish details pretty well. The floor was littered with things
thrown there by the robbers during their search for my savings. The
first object that caught my particular attention was a document of mine
which I had seen the rougher of the two ruffians glance at and then cast
away. It had blood on it! I staggered to the other end of the room. Oh,
poor unoffending, helpless ones, there they lay, their troubles ended,
mine begun!

Did I appeal to the law--I? Does it quench the pauper's thirst if the
King drink for him? Oh, no, no, no--I wanted no impertinent interference
of the law. Laws and the gallows could not pay the debt that was owing
to me! Let the laws leave the matter in my hands, and have no fears: I
would find the debtor and collect the debt. How accomplish this, do you
say? How accomplish it, and feel so sure about it, when I had neither
seen the robbers' faces, nor heard their natural voices, nor had any
idea who they might be? Nevertheless, I _was _sure--quite sure, quite
confident. I had a clue--a clue which you would not have valued--a clue
which would not have greatly helped even a detective, since he would
lack the secret of how to apply it. I shall come to that, presently--you
shall see. Let us go on, now, taking things in their due order. There
was one circumstance which gave me a slant in a definite direction
to begin with: Those two robbers were manifestly soldiers in tramp
disguise; and not new to military service, but old in it--regulars,
perhaps; they did not acquire their soldierly attitude, gestures,
carriage, in a day, nor a month, nor yet in a year. So I thought,
but said nothing. And one of them had said, 'the captain's voice,
by G--!'--the one whose life I would have. Two miles away, several
regiments were in camp, and two companies of U.S. cavalry. When I
learned that Captain Blakely, of Company C had passed our way, that
night, with an escort, I said nothing, but in that company I resolved to
seek my man. In conversation I studiously and persistently described the
robbers as tramps, camp followers; and among this class the people made
useless search, none suspecting the soldiers but me.

Working patiently, by night, in my desolated home, I made a disguise for
myself out of various odds and ends of clothing; in the nearest village
[truncated: 396,785 more chars]
