# Supplementary material for: Probing the Topological Properties of Complex Networks Modeling Short Written Texts
Source: PLoS One. 2015 Feb 26;10(2):e0118394. doi: 10.1371/journal.pone.0118394 (PMC4342245; doi:10.1371/journal.pone.0118394)
Supplement: S1 Dataset — (ZIP) [file pone.0118394.s001.zip › livros/madame_bovary.txt]

We were in class when the head-master came in, followed by a "new
fellow," not wearing the school uniform, and a school servant carrying a
large desk. Those who had been asleep woke up, and every one rose as if
just surprised at his work.

The head-master made a sign to us to sit down. Then, turning to the
class-master, he said to him in a low voice--

"Monsieur Roger, here is a pupil whom I recommend to your care; he'll be
in the second. If his work and conduct are satisfactory, he will go into
one of the upper classes, as becomes his age."

The "new fellow," standing in the corner behind the door so that he
could hardly be seen, was a country lad of about fifteen, and taller
than any of us. His hair was cut square on his forehead like a village
chorister's; he looked reliable, but very ill at ease. Although he was
not broad-shouldered, his short school jacket of green cloth with black
buttons must have been tight about the arm-holes, and showed at the
opening of the cuffs red wrists accustomed to being bare. His legs, in
blue stockings, looked out from beneath yellow trousers, drawn tight by
braces, He wore stout, ill-cleaned, hob-nailed boots.

We began repeating the lesson. He listened with all his ears, as
attentive as if at a sermon, not daring even to cross his legs or lean
on his elbow; and when at two o'clock the bell rang, the master was
obliged to tell him to fall into line with the rest of us.

When we came back to work, we were in the habit of throwing our caps on
the ground so as to have our hands more free; we used from the door to
toss them under the form, so that they hit against the wall and made a
lot of dust: it was "the thing."

But, whether he had not noticed the trick, or did not dare to attempt
it, the "new fellow," was still holding his cap on his knees even after
prayers were over. It was one of those head-gears of composite order, in
which we can find traces of the bearskin, shako, billycock hat, sealskin
cap, and cotton night-cap; one of those poor things, in fine, whose
dumb ugliness has depths of expression, like an imbecile's face. Oval,
stiffened with whalebone, it began with three round knobs; then came in
succession lozenges of velvet and rabbit-skin separated by a red band;
after that a sort of bag that ended in a cardboard polygon covered with
complicated braiding, from which hung, at the end of a long thin cord,
small twisted gold threads in the manner of a tassel. The cap was new;
its peak shone.

"Rise," said the master.

He stood up; his cap fell. The whole class began to laugh. He stooped to
pick it up. A neighbor knocked it down again with his elbow; he picked
it up once more.

"Get rid of your helmet," said the master, who was a bit of a wag.

There was a burst of laughter from the boys, which so thoroughly put the
poor lad out of countenance that he did not know whether to keep his cap
in his hand, leave it on the ground, or put it on his head. He sat down
again and placed it on his knee.

"Rise," repeated the master, "and tell me your name."

The new boy articulated in a stammering voice an unintelligible name.

"Again!"

The same sputtering of syllables was heard, drowned by the tittering of
the class.

"Louder!" cried the master; "louder!"

The "new fellow" then took a supreme resolution, opened an inordinately
large mouth, and shouted at the top of his voice as if calling someone
in the word "Charbovari."

A hubbub broke out, rose in crescendo with bursts of shrill voices (they
yelled, barked, stamped, repeated "Charbovari! Charbovari"), then died
away into single notes, growing quieter only with great difficulty, and
now and again suddenly recommencing along the line of a form whence rose
here and there, like a damp cracker going off, a stifled laugh.

However, amid a rain of impositions, order was gradually re-established
in the class; and the master having succeeded in catching the name of
"Charles Bovary," having had it dictated to him, spelt out, and re-read,
at once ordered the poor devil to go and sit down on the punishment form
at the foot of the master's desk. He got up, but before going hesitated.

"What are you looking for?" asked the master.

"My c-a-p," timidly said the "new fellow," casting troubled looks round
him.

"Five hundred lines for all the class!" shouted in a furious voice
stopped, like the Quos ego*, a fresh outburst. "Silence!" continued the
master indignantly, wiping his brow with his handkerchief, which he
had just taken from his cap. "As to you, 'new boy,' you will conjugate
'ridiculus sum'** twenty times."

Then, in a gentler tone, "Come, you'll find your cap again; it hasn't
been stolen."

     *A quotation from the Aeneid signifying a threat.

     **I am ridiculous.

Quiet was restored. Heads bent over desks, and the "new fellow" remained
for two hours in an exemplary attitude, although from time to time some
paper pellet flipped from the tip of a pen came bang in his face. But he
wiped his face with one hand and continued motionless, his eyes lowered.

In the evening, at preparation, he pulled out his pens from his desk,
arranged his small belongings, and carefully ruled his paper. We saw him
working conscientiously, looking up every word in the dictionary, and
taking the greatest pains. Thanks, no doubt, to the willingness he
showed, he had not to go down to the class below. But though he knew his
rules passably, he had little finish in composition. It was the cure
of his village who had taught him his first Latin; his parents, from
motives of economy, having sent him to school as late as possible.

His father, Monsieur Charles Denis Bartolome Bovary, retired
assistant-surgeon-major, compromised about 1812 in certain conscription
scandals, and forced at this time to leave the service, had taken
advantage of his fine figure to get hold of a dowry of sixty thousand
francs that offered in the person of a hosier's daughter who had fallen
in love with his good looks. A fine man, a great talker, making his
spurs ring as he walked, wearing whiskers that ran into his moustache,
his fingers always garnished with rings and dressed in loud colours,
he had the dash of a military man with the easy go of a commercial
traveller.

Once married, he lived for three or four years on his wife's fortune,
dining well, rising late, smoking long porcelain pipes, not coming in
at night till after the theatre, and haunting cafes. The father-in-law
died, leaving little; he was indignant at this, "went in for the
business," lost some money in it, then retired to the country, where he
thought he would make money.

But, as he knew no more about farming than calico, as he rode his horses
instead of sending them to plough, drank his cider in bottle instead of
selling it in cask, ate the finest poultry in his farmyard, and greased
his hunting-boots with the fat of his pigs, he was not long in finding
out that he would do better to give up all speculation.

For two hundred francs a year he managed to live on the border of
the provinces of Caux and Picardy, in a kind of place half farm, half
private house; and here, soured, eaten up with regrets, cursing his
luck, jealous of everyone, he shut himself up at the age of forty-five,
sick of men, he said, and determined to live at peace.

His wife had adored him once on a time; she had bored him with a
thousand servilities that had only estranged him the more. Lively once,
expansive and affectionate, in growing older she had become (after the
fashion of wine that, exposed to air, turns to vinegar) ill-tempered,
grumbling, irritable. She had suffered so much without complaint at
first, until she had seem him going after all the village drabs, and
until a score of bad houses sent him back to her at night, weary,
stinking drunk. Then her pride revolted. After that she was silent,
burying her anger in a dumb stoicism that she maintained till her death.
She was constantly going about looking after business matters. She
called on the lawyers, the president, remembered when bills fell due,
got them renewed, and at home ironed, sewed, washed, looked after the
workmen, paid the accounts, while he, troubling himself about nothing,
eternally besotted in sleepy sulkiness, whence he only roused himself
to say disagreeable things to her, sat smoking by the fire and spitting
into the cinders.

When she had a child, it had to be sent out to nurse. When he came home,
the lad was spoilt as if he were a prince. His mother stuffed him
with jam; his father let him run about barefoot, and, playing the
philosopher, even said he might as well go about quite naked like the
young of animals. As opposed to the maternal ideas, he had a certain
virile idea of childhood on which he sought to mould his son, wishing
him to be brought up hardily, like a Spartan, to give him a strong
constitution. He sent him to bed without any fire, taught him to drink
off large draughts of rum and to jeer at religious processions. But,
peaceable by nature, the lad answered only poorly to his notions. His
mother always kept him near her; she cut out cardboard for him, told him
tales, entertained him with endless monologues full of melancholy gaiety
and charming nonsense. In her life's isolation she centered on the
child's head all her shattered, broken little vanities. She dreamed of
high station; she already saw him, tall, handsome, clever, settled as
an engineer or in the law. She taught him to read, and even, on an old
piano, she had taught him two or three little songs. But to all this
Monsieur Bovary, caring little for letters, said, "It was not worth
while. Would they ever have the means to send him to a public school, to
buy him a practice, or start him in business? Besides, with cheek a man
always gets on in the world." Madame Bovary bit her lips, and the child
knocked about the village.

He went after the labourers, drove away with clods of earth the ravens
that were flying about. He ate blackberries along the hedges, minded the
geese with a long switch, went haymaking during harvest, ran about in
the woods, played hop-scotch under the church porch on rainy days, and
at great fetes begged the beadle to let him toll the bells, that he
might hang all his weight on the long rope and feel himself borne upward
by it in its swing. Meanwhile he grew like an oak; he was strong on
hand, fresh of colour.

When he was twelve years old his mother had her own way; he began
lessons. The cure took him in hand; but the lessons were so short and
irregular that they could not be of much use. They were given at spare
moments in the sacristy, standing up, hurriedly, between a baptism and
a burial; or else the cure, if he had not to go out, sent for his pupil
after the Angelus*. They went up to his room and settled down; the
flies and moths fluttered round the candle. It was close, the child
fell asleep, and the good man, beginning to doze with his hands on his
stomach, was soon snoring with his mouth wide open. On other occasions,
when Monsieur le Cure, on his way back after administering the viaticum
to some sick person in the neighbourhood, caught sight of Charles
playing about the fields, he called him, lectured him for a quarter of
an hour and took advantage of the occasion to make him conjugate his
verb at the foot of a tree. The rain interrupted them or an acquaintance
passed. All the same he was always pleased with him, and even said the
"young man" had a very good memory.

     *A devotion said at morning, noon, and evening, at the sound
     of a bell. Here, the evening prayer.

Charles could not go on like this. Madame Bovary took strong steps.
Ashamed, or rather tired out, Monsieur Bovary gave in without a
struggle, and they waited one year longer, so that the lad should take
his first communion.

Six months more passed, and the year after Charles was finally sent to
school at Rouen, where his father took him towards the end of October,
at the time of the St. Romain fair.

It would now be impossible for any of us to remember anything about him.
He was a youth of even temperament, who played in playtime, worked in
school-hours, was attentive in class, slept well in the dormitory,
and ate well in the refectory. He had in loco parentis* a wholesale
ironmonger in the Rue Ganterie, who took him out once a month on Sundays
after his shop was shut, sent him for a walk on the quay to look at
the boats, and then brought him back to college at seven o'clock before
supper. Every Thursday evening he wrote a long letter to his mother with
red ink and three wafers; then he went over his history note-books, or
read an old volume of "Anarchasis" that was knocking about the study.
When he went for walks he talked to the servant, who, like himself, came
from the country.

     *In place of a parent.

By dint of hard work he kept always about the middle of the class; once
even he got a certificate in natural history. But at the end of his
third year his parents withdrew him from the school to make him study
medicine, convinced that he could even take his degree by himself.

His mother chose a room for him on the fourth floor of a dyer's she
knew, overlooking the Eau-de-Robec. She made arrangements for his
board, got him furniture, table and two chairs, sent home for an old
cherry-tree bedstead, and bought besides a small cast-iron stove with
the supply of wood that was to warm the poor child.

Then at the end of a week she departed, after a thousand injunctions to
be good now that he was going to be left to himself.

The syllabus that he read on the notice-board stunned him; lectures
on anatomy, lectures on pathology, lectures on physiology, lectures on
pharmacy, lectures on botany and clinical medicine, and therapeutics,
without counting hygiene and materia medica--all names of whose
etymologies he was ignorant, and that were to him as so many doors to
sanctuaries filled with magnificent darkness.

He understood nothing of it all; it was all very well to listen--he did
not follow. Still he worked; he had bound note-books, he attended all
the courses, never missed a single lecture. He did his little daily task
like a mill-horse, who goes round and round with his eyes bandaged, not
knowing what work he is doing.

To spare him expense his mother sent him every week by the carrier a
piece of veal baked in the oven, with which he lunched when he came back
from the hospital, while he sat kicking his feet against the wall.
After this he had to run off to lectures, to the operation-room, to the
hospital, and return to his home at the other end of the town. In the
evening, after the poor dinner of his landlord, he went back to his
room and set to work again in his wet clothes, which smoked as he sat in
front of the hot stove.

On the fine summer evenings, at the time when the close streets are
empty, when the servants are playing shuttle-cock at the doors, he
opened his window and leaned out. The river, that makes of this quarter
of Rouen a wretched little Venice, flowed beneath him, between the
bridges and the railings, yellow, violet, or blue. Working men, kneeling
on the banks, washed their bare arms in the water. On poles projecting
from the attics, skeins of cotton were drying in the air. Opposite,
beyond the roots spread the pure heaven with the red sun setting. How
pleasant it must be at home! How fresh under the beech-tree! And he
expanded his nostrils to breathe in the sweet odours of the country
which did not reach him.

He grew thin, his figure became taller, his face took a saddened look
that made it nearly interesting. Naturally, through indifference, he
abandoned all the resolutions he had made. Once he missed a lecture; the
next day all the lectures; and, enjoying his idleness, little by little,
he gave up work altogether. He got into the habit of going to the
public-house, and had a passion for dominoes. To shut himself up every
evening in the dirty public room, to push about on marble tables the
small sheep bones with black dots, seemed to him a fine proof of his
freedom, which raised him in his own esteem. It was beginning to see
life, the sweetness of stolen pleasures; and when he entered, he put
his hand on the door-handle with a joy almost sensual. Then many things
hidden within him came out; he learnt couplets by heart and sang them to
his boon companions, became enthusiastic about Beranger, learnt how to
make punch, and, finally, how to make love.

Thanks to these preparatory labours, he failed completely in his
examination for an ordinary degree. He was expected home the same night
to celebrate his success. He started on foot, stopped at the beginning
of the village, sent for his mother, and told her all. She excused
him, threw the blame of his failure on the injustice of the examiners,
encouraged him a little, and took upon herself to set matters straight.
It was only five years later that Monsieur Bovary knew the truth; it was
old then, and he accepted it. Moreover, he could not believe that a man
born of him could be a fool.

So Charles set to work again and crammed for his examination,
ceaselessly learning all the old questions by heart. He passed pretty
well. What a happy day for his mother! They gave a grand dinner.

Where should he go to practice? To Tostes, where there was only one old
doctor. For a long time Madame Bovary had been on the look-out for his
death, and the old fellow had barely been packed off when Charles was
installed, opposite his place, as his successor.

But it was not everything to have brought up a son, to have had him
taught medicine, and discovered Tostes, where he could practice it;
he must have a wife. She found him one--the widow of a bailiff at
Dieppe--who was forty-five and had an income of twelve hundred francs.
Though she was ugly, as dry as a bone, her face with as many pimples as
the spring has buds, Madame Dubuc had no lack of suitors. To attain her
ends Madame Bovary had to oust them all, and she even succeeded in
very cleverly baffling the intrigues of a port-butcher backed up by the
priests.

Charles had seen in marriage the advent of an easier life, thinking he
would be more free to do as he liked with himself and his money. But his
wife was master; he had to say this and not say that in company, to fast
every Friday, dress as she liked, harass at her bidding those patients
who did not pay. She opened his letter, watched his comings and goings,
and listened at the partition-wall when women came to consult him in his
surgery.

She must have her chocolate every morning, attentions without end. She
constantly complained of her nerves, her chest, her liver. The noise of
footsteps made her ill; when people left her, solitude became odious to
her; if they came back, it was doubtless to see her die. When Charles
returned in the evening, she stretched forth two long thin arms from
beneath the sheets, put them round his neck, and having made him sit
down on the edge of the bed, began to talk to him of her troubles: he
was neglecting her, he loved another. She had been warned she would be
unhappy; and she ended by asking him for a dose of medicine and a little
more love.


Chapter Two

One night towards eleven o'clock they were awakened by the noise of
a horse pulling up outside their door. The servant opened the
garret-window and parleyed for some time with a man in the street below.
He came for the doctor, had a letter for him. Natasie came downstairs
shivering and undid the bars and bolts one after the other. The man left
his horse, and, following the servant, suddenly came in behind her. He
pulled out from his wool cap with grey top-knots a letter wrapped up in
a rag and presented it gingerly to Charles, who rested on his elbow on
the pillow to read it. Natasie, standing near the bed, held the light.
Madame in modesty had turned to the wall and showed only her back.

This letter, sealed with a small seal in blue wax, begged Monsieur
Bovary to come immediately to the farm of the Bertaux to set a broken
leg. Now from Tostes to the Bertaux was a good eighteen miles across
country by way of Longueville and Saint-Victor. It was a dark night;
Madame Bovary junior was afraid of accidents for her husband. So it was
decided the stable-boy should go on first; Charles would start three
hours later when the moon rose. A boy was to be sent to meet him, and
show him the way to the farm, and open the gates for him.

Towards four o'clock in the morning, Charles, well wrapped up in his
cloak, set out for the Bertaux. Still sleepy from the warmth of his bed,
he let himself be lulled by the quiet trot of his horse. When it stopped
of its own accord in front of those holes surrounded with thorns that
are dug on the margin of furrows, Charles awoke with a start, suddenly
remembered the broken leg, and tried to call to mind all the fractures
he knew. The rain had stopped, day was breaking, and on the branches
of the leafless trees birds roosted motionless, their little feathers
bristling in the cold morning wind. The flat country stretched as far as
eye could see, and the tufts of trees round the farms at long intervals
seemed like dark violet stains on the cast grey surface, that on the
horizon faded into the gloom of the sky.

Charles from time to time opened his eyes, his mind grew weary, and,
sleep coming upon him, he soon fell into a doze wherein, his recent
sensations blending with memories, he became conscious of a double
self, at once student and married man, lying in his bed as but now, and
crossing the operation theatre as of old. The warm smell of poultices
mingled in his brain with the fresh odour of dew; he heard the iron
rings rattling along the curtain-rods of the bed and saw his wife
sleeping. As he passed Vassonville he came upon a boy sitting on the
grass at the edge of a ditch.

"Are you the doctor?" asked the child.

And on Charles's answer he took his wooden shoes in his hands and ran on
in front of him.

The general practitioner, riding along, gathered from his guide's talk
that Monsieur Rouault must be one of the well-to-do farmers.

He had broken his leg the evening before on his way home from a
Twelfth-night feast at a neighbour's. His wife had been dead for two
years. There was with him only his daughter, who helped him to keep
house.

The ruts were becoming deeper; they were approaching the Bertaux.

The little lad, slipping through a hole in the hedge, disappeared;
then he came back to the end of a courtyard to open the gate. The
horse slipped on the wet grass; Charles had to stoop to pass under
the branches. The watchdogs in their kennels barked, dragging at their
chains. As he entered the Bertaux, the horse took fright and stumbled.

It was a substantial-looking farm. In the stables, over the top of the
open doors, one could see great cart-horses quietly feeding from new
racks. Right along the outbuildings extended a large dunghill, from
which manure liquid oozed, while amidst fowls and turkeys, five or six
peacocks, a luxury in Chauchois farmyards, were foraging on the top of
it. The sheepfold was long, the barn high, with walls smooth as your
hand. Under the cart-shed were two large carts and four ploughs, with
their whips, shafts and harnesses complete, whose fleeces of blue wool
were getting soiled by the fine dust that fell from the granaries. The
courtyard sloped upwards, planted with trees set out symmetrically, and
the chattering noise of a flock of geese was heard near the pond.

A young woman in a blue merino dress with three flounces came to the
threshold of the door to receive Monsieur Bovary, whom she led to the
kitchen, where a large fire was blazing. The servant's breakfast was
boiling beside it in small pots of all sizes. Some damp clothes were
drying inside the chimney-corner. The shovel, tongs, and the nozzle
of the bellows, all of colossal size, shone like polished steel, while
along the walls hung many pots and pans in which the clear flame of the
hearth, mingling with the first rays of the sun coming in through the
window, was mirrored fitfully.

Charles went up the first floor to see the patient. He found him in his
bed, sweating under his bed-clothes, having thrown his cotton nightcap
right away from him. He was a fat little man of fifty, with white skin
and blue eyes, the forepart of his head bald, and he wore earrings. By
his side on a chair stood a large decanter of brandy, whence he poured
himself a little from time to time to keep up his spirits; but as soon
as he caught sight of the doctor his elation subsided, and instead of
swearing, as he had been doing for the last twelve hours, began to groan
freely.

The fracture was a simple one, without any kind of complication.

Charles could not have hoped for an easier case. Then calling to mind
the devices of his masters at the bedsides of patients, he comforted the
sufferer with all sorts of kindly remarks, those caresses of the surgeon
that are like the oil they put on bistouries. In order to make some
splints a bundle of laths was brought up from the cart-house. Charles
selected one, cut it into two pieces and planed it with a fragment
of windowpane, while the servant tore up sheets to make bandages, and
Mademoiselle Emma tried to sew some pads. As she was a long time before
she found her work-case, her father grew impatient; she did not answer,
but as she sewed she pricked her fingers, which she then put to her
mouth to suck them. Charles was surprised at the whiteness of her nails.
They were shiny, delicate at the tips, more polished than the ivory of
Dieppe, and almond-shaped. Yet her hand was not beautiful, perhaps not
white enough, and a little hard at the knuckles; besides, it was too
long, with no soft inflections in the outlines. Her real beauty was in
her eyes. Although brown, they seemed black because of the lashes, and
her look came at you frankly, with a candid boldness.

The bandaging over, the doctor was invited by Monsieur Rouault himself
to "pick a bit" before he left.

Charles went down into the room on the ground floor. Knives and forks
and silver goblets were laid for two on a little table at the foot of a
huge bed that had a canopy of printed cotton with figures representing
Turks. There was an odour of iris-root and damp sheets that escaped
from a large oak chest opposite the window. On the floor in corners were
sacks of flour stuck upright in rows. These were the overflow from
the neighbouring granary, to which three stone steps led. By way of
decoration for the apartment, hanging to a nail in the middle of the
wall, whose green paint scaled off from the effects of the saltpetre,
was a crayon head of Minerva in gold frame, underneath which was written
in Gothic letters "To dear Papa."

First they spoke of the patient, then of the weather, of the great cold,
of the wolves that infested the fields at night.

Mademoiselle Rouault did not at all like the country, especially now
that she had to look after the farm almost alone. As the room was
chilly, she shivered as she ate. This showed something of her full lips,
that she had a habit of biting when silent.

Her neck stood out from a white turned-down collar. Her hair, whose
two black folds seemed each of a single piece, so smooth were they, was
parted in the middle by a delicate line that curved slightly with the
curve of the head; and, just showing the tip of the ear, it was joined
behind in a thick chignon, with a wavy movement at the temples that the
country doctor saw now for the first time in his life. The upper part of
her cheek was rose-coloured. She had, like a man, thrust in between two
buttons of her bodice a tortoise-shell eyeglass.

When Charles, after bidding farewell to old Rouault, returned to the
room before leaving, he found her standing, her forehead against the
window, looking into the garden, where the bean props had been knocked
down by the wind. She turned round. "Are you looking for anything?" she
asked.

"My whip, if you please," he answered.

He began rummaging on the bed, behind the doors, under the chairs. It
had fallen to the floor, between the sacks and the wall. Mademoiselle
Emma saw it, and bent over the flour sacks.

Charles out of politeness made a dash also, and as he stretched out his
arm, at the same moment felt his breast brush against the back of the
young girl bending beneath him. She drew herself up, scarlet, and looked
at him over her shoulder as she handed him his whip.

Instead of returning to the Bertaux in three days as he had promised,
he went back the very next day, then regularly twice a week, without
counting the visits he paid now and then as if by accident.

Everything, moreover, went well; the patient progressed favourably; and
when, at the end of forty-six days, old Rouault was seen trying to walk
alone in his "den," Monsieur Bovary began to be looked upon as a man
of great capacity. Old Rouault said that he could not have been cured
better by the first doctor of Yvetot, or even of Rouen.

As to Charles, he did not stop to ask himself why it was a pleasure
to him to go to the Bertaux. Had he done so, he would, no doubt, have
attributed his zeal to the importance of the case, or perhaps to the
money he hoped to make by it. Was it for this, however, that his visits
to the farm formed a delightful exception to the meagre occupations of
his life? On these days he rose early, set off at a gallop, urging on
his horse, then got down to wipe his boots in the grass and put on black
gloves before entering. He liked going into the courtyard, and noticing
the gate turn against his shoulder, the cock crow on the wall, the lads
run to meet him. He liked the granary and the stables; he liked old
Rouault, who pressed his hand and called him his saviour; he like the
small wooden shoes of Mademoiselle Emma on the scoured flags of the
kitchen--her high heels made her a little taller; and when she walked in
front of him, the wooden soles springing up quickly struck with a sharp
sound against the leather of her boots.

She always accompanied him to the first step of the stairs. When his
horse had not yet been brought round she stayed there. They had said
"Good-bye"; there was no more talking. The open air wrapped her round,
playing with the soft down on the back of her neck, or blew to and fro
on her hips the apron-strings, that fluttered like streamers. Once,
during a thaw the bark of the trees in the yard was oozing, the snow on
the roofs of the outbuildings was melting; she stood on the threshold,
and went to fetch her sunshade and opened it. The sunshade of silk of
the colour of pigeons' breasts, through which the sun shone, lighted
up with shifting hues the white skin of her face. She smiled under the
tender warmth, and drops of water could be heard falling one by one on
the stretched silk.

During the first period of Charles's visits to the Bertaux, Madame
Bovary junior never failed to inquire after the invalid, and she had
even chosen in the book that she kept on a system of double entry a
clean blank page for Monsieur Rouault. But when she heard he had a
daughter, she began to make inquiries, and she learnt the Mademoiselle
Rouault, brought up at the Ursuline Convent, had received what is called
"a good education"; and so knew dancing, geography, drawing, how to
embroider and play the piano. That was the last straw.

"So it is for this," she said to herself, "that his face beams when he
goes to see her, and that he puts on his new waistcoat at the risk of
spoiling it with the rain. Ah! that woman! That woman!"

And she detested her instinctively. At first she solaced herself by
allusions that Charles did not understand, then by casual observations
that he let pass for fear of a storm, finally by open apostrophes to
which he knew not what to answer. "Why did he go back to the Bertaux now
that Monsieur Rouault was cured and that these folks hadn't paid yet?
Ah! it was because a young lady was there, some one who know how to
talk, to embroider, to be witty. That was what he cared about; he wanted
town misses." And she went on--

"The daughter of old Rouault a town miss! Get out! Their grandfather was
a shepherd, and they have a cousin who was almost had up at the assizes
for a nasty blow in a quarrel. It is not worth while making such a fuss,
or showing herself at church on Sundays in a silk gown like a countess.
Besides, the poor old chap, if it hadn't been for the colza last year,
would have had much ado to pay up his arrears."

For very weariness Charles left off going to the Bertaux. Heloise made
him swear, his hand on the prayer-book, that he would go there no more
after much sobbing and many kisses, in a great outburst of love. He
obeyed then, but the strength of his desire protested against the
servility of his conduct; and he thought, with a kind of naive
hypocrisy, that his interdict to see her gave him a sort of right to
love her. And then the widow was thin; she had long teeth; wore in all
weathers a little black shawl, the edge of which hung down between her
shoulder-blades; her bony figure was sheathed in her clothes as if they
were a scabbard; they were too short, and displayed her ankles with the
laces of her large boots crossed over grey stockings.

Charles's mother came to see them from time to time, but after a few
days the daughter-in-law seemed to put her own edge on her, and
then, like two knives, they scarified him with their reflections and
observations. It was wrong of him to eat so much.

Why did he always offer a glass of something to everyone who came?
What obstinacy not to wear flannels! In the spring it came about that a
notary at Ingouville, the holder of the widow Dubuc's property, one fine
day went off, taking with him all the money in his office. Heloise,
it is true, still possessed, besides a share in a boat valued at six
thousand francs, her house in the Rue St. Francois; and yet, with all
this fortune that had been so trumpeted abroad, nothing, excepting
perhaps a little furniture and a few clothes, had appeared in the
household. The matter had to be gone into. The house at Dieppe was found
to be eaten up with mortgages to its foundations; what she had placed
with the notary God only knew, and her share in the boat did not exceed
one thousand crowns. She had lied, the good lady! In his exasperation,
Monsieur Bovary the elder, smashing a chair on the flags, accused his
wife of having caused misfortune to the son by harnessing him to such
a harridan, whose harness wasn't worth her hide. They came to Tostes.
Explanations followed. There were scenes. Heloise in tears, throwing her
arms about her husband, implored him to defend her from his parents.

Charles tried to speak up for her. They grew angry and left the house.

But "the blow had struck home." A week after, as she was hanging up some
washing in her yard, she was seized with a spitting of blood, and
the next day, while Charles had his back turned to her drawing the
window-curtain, she said, "O God!" gave a sigh and fainted. She was
dead! What a surprise! When all was over at the cemetery Charles went
home. He found no one downstairs; he went up to the first floor to
their room; saw her dress still hanging at the foot of the alcove; then,
leaning against the writing-table, he stayed until the evening, buried
in a sorrowful reverie. She had loved him after all!


Chapter Three

One morning old Rouault brought Charles the money for setting his
leg--seventy-five francs in forty-sou pieces, and a turkey. He had heard
of his loss, and consoled him as well as he could.

"I know what it is," said he, clapping him on the shoulder; "I've been
through it. When I lost my dear departed, I went into the fields to be
quite alone. I fell at the foot of a tree; I cried; I called on God; I
talked nonsense to Him. I wanted to be like the moles that I saw on the
branches, their insides swarming with worms, dead, and an end of it.
And when I thought that there were others at that very moment with their
nice little wives holding them in their embrace, I struck great blows on
the earth with my stick. I was pretty well mad with not eating; the very
idea of going to a cafe disgusted me--you wouldn't believe it. Well,
quite softly, one day following another, a spring on a winter, and an
autumn after a summer, this wore away, piece by piece, crumb by crumb;
it passed away, it is gone, I should say it has sunk; for something
always remains at the bottom as one would say--a weight here, at one's
heart. But since it is the lot of all of us, one must not give way
altogether, and, because others have died, want to die too. You must
pull yourself together, Monsieur Bovary. It will pass away. Come to see
us; my daughter thinks of you now and again, d'ye know, and she says
you are forgetting her. Spring will soon be here. We'll have some
rabbit-shooting in the warrens to amuse you a bit."

Charles followed his advice. He went back to the Bertaux. He found all
as he had left it, that is to say, as it was five months ago. The pear
trees were already in blossom, and Farmer Rouault, on his legs again,
came and went, making the farm more full of life.

Thinking it his duty to heap the greatest attention upon the doctor
because of his sad position, he begged him not to take his hat off,
spoke to him in an undertone as if he had been ill, and even pretended
to be angry because nothing rather lighter had been prepared for him
than for the others, such as a little clotted cream or stewed pears. He
told stories. Charles found himself laughing, but the remembrance of his
wife suddenly coming back to him depressed him. Coffee was brought in;
he thought no more about her.

He thought less of her as he grew accustomed to living alone. The new
delight of independence soon made his loneliness bearable. He could now
change his meal-times, go in or out without explanation, and when he was
very tired stretch himself at full length on his bed. So he nursed and
coddled himself and accepted the consolations that were offered him.
On the other hand, the death of his wife had not served him ill in his
business, since for a month people had been saying, "The poor young
man! what a loss!" His name had been talked about, his practice had
increased; and moreover, he could go to the Bertaux just as he liked.
He had an aimless hope, and was vaguely happy; he thought himself better
looking as he brushed his whiskers before the looking-glass.

One day he got there about three o'clock. Everybody was in the fields.
He went into the kitchen, but did not at once catch sight of Emma; the
outside shutters were closed. Through the chinks of the wood the sun
sent across the flooring long fine rays that were broken at the corners
of the furniture and trembled along the ceiling. Some flies on the table
were crawling up the glasses that had been used, and buzzing as they
drowned themselves in the dregs of the cider. The daylight that came in
by the chimney made velvet of the soot at the back of the fireplace, and
touched with blue the cold cinders. Between the window and the hearth
Emma was sewing; she wore no fichu; he could see small drops of
perspiration on her bare shoulders.

After the fashion of country folks she asked him to have something to
drink. He said no; she insisted, and at last laughingly offered to have
a glass of liqueur with him. So she went to fetch a bottle of curacao
from the cupboard, reached down two small glasses, filled one to the
brim, poured scarcely anything into the other, and, after having clinked
glasses, carried hers to her mouth. As it was almost empty she bent
back to drink, her head thrown back, her lips pouting, her neck on the
strain. She laughed at getting none of it, while with the tip of her
tongue passing between her small teeth she licked drop by drop the
bottom of her glass.

She sat down again and took up her work, a white cotton stocking she was
darning. She worked with her head bent down; she did not speak, nor did
Charles. The air coming in under the door blew a little dust over the
flags; he watched it drift along, and heard nothing but the throbbing
in his head and the faint clucking of a hen that had laid an egg in the
yard. Emma from time to time cooled her cheeks with the palms of her
hands, and cooled these again on the knobs of the huge fire-dogs.

She complained of suffering since the beginning of the season from
giddiness; she asked if sea-baths would do her any good; she began
talking of her convent, Charles of his school; words came to them. They
went up into her bedroom. She showed him her old music-books, the little
prizes she had won, and the oak-leaf crowns, left at the bottom of a
cupboard. She spoke to him, too, of her mother, of the country, and even
showed him the bed in the garden where, on the first Friday of every
month, she gathered flowers to put on her mother's tomb. But the
gardener they had never knew anything about it; servants are so stupid!
She would have dearly liked, if only for the winter, to live in town,
although the length of the fine days made the country perhaps even more
wearisome in the summer. And, according to what she was saying, her
voice was clear, sharp, or, on a sudden all languor, drawn out in
modulations that ended almost in murmurs as she spoke to herself, now
joyous, opening big naive eyes, then with her eyelids half closed, her
look full of boredom, her thoughts wandering.

Going home at night, Charles went over her words one by one, trying to
recall them, to fill out their sense, that he might piece out the life
she had lived before he knew her. But he never saw her in his thoughts
other than he had seen her the first time, or as he had just left her.
Then he asked himself what would become of her--if she would be married,
and to whom! Alas! Old Rouault was rich, and she!--so beautiful! But
Emma's face always rose before his eyes, and a monotone, like the
humming of a top, sounded in his ears, "If you should marry after
all! If you should marry!" At night he could not sleep; his throat was
parched; he was athirst. He got up to drink from the water-bottle and
opened the window. The night was covered with stars, a warm wind blowing
in the distance; the dogs were barking. He turned his head towards the
Bertaux.

Thinking that, after all, he should lose nothing, Charles promised
himself to ask her in marriage as soon as occasion offered, but each
time such occasion did offer the fear of not finding the right words
sealed his lips.

Old Rouault would not have been sorry to be rid of his daughter, who was
of no use to him in the house. In his heart he excused her, thinking
her too clever for farming, a calling under the ban of Heaven, since one
never saw a millionaire in it. Far from having made a fortune by it,
the good man was losing every year; for if he was good in bargaining, in
which he enjoyed the dodges of the trade, on the other hand, agriculture
properly so called, and the internal management of the farm, suited him
less than most people. He did not willingly take his hands out of his
pockets, and did not spare expense in all that concerned himself, liking
to eat well, to have good fires, and to sleep well. He liked old cider,
underdone legs of mutton, glorias* well beaten up. He took his meals in
the kitchen alone, opposite the fire, on a little table brought to him
all ready laid as on the stage.

     *A mixture of coffee and spirits.

When, therefore, he perceived that Charles's cheeks grew red if near his
daughter, which meant that he would propose for her one of these days,
he chewed the cud of the matter beforehand. He certainly thought him a
little meagre, and not quite the son-in-law he would have liked, but he
was said to be well brought-up, economical, very learned, and no doubt
would not make too many difficulties about the dowry. Now, as old
Rouault would soon be forced to sell twenty-two acres of "his property,"
as he owed a good deal to the mason, to the harness-maker, and as the
shaft of the cider-press wanted renewing, "If he asks for her," he said
to himself, "I'll give her to him."

At Michaelmas Charles went to spend three days at the Bertaux.

The last had passed like the others in procrastinating from hour to
hour. Old Rouault was seeing him off; they were walking along the road
full of ruts; they were about to part. This was the time. Charles gave
himself as far as to the corner of the hedge, and at last, when past
it--

"Monsieur Rouault," he murmured, "I should like to say something to
you."

They stopped. Charles was silent.

"Well, tell me your story. Don't I know all about it?" said old Rouault,
laughing softly.

"Monsieur Rouault--Monsieur Rouault," stammered Charles.

"I ask nothing better", the farmer went on. "Although, no doubt, the
little one is of my mind, still we must ask her opinion. So you get
off--I'll go back home. If it is 'yes', you needn't return because of
all the people about, and besides it would upset her too much. But so
that you mayn't be eating your heart, I'll open wide the outer shutter
of the window against the wall; you can see it from the back by leaning
over the hedge."

And he went off.

Charles fastened his horse to a tree; he ran into the road and waited.
Half an hour passed, then he counted nineteen minutes by his watch.
Suddenly a noise was heard against the wall; the shutter had been thrown
back; the hook was still swinging.

The next day by nine o'clock he was at the farm. Emma blushed as
he entered, and she gave a little forced laugh to keep herself in
countenance. Old Rouault embraced his future son-in-law. The discussion
of money matters was put off; moreover, there was plenty of time before
them, as the marriage could not decently take place till Charles was out
of mourning, that is to say, about the spring of the next year.

The winter passed waiting for this. Mademoiselle Rouault was busy with
her trousseau. Part of it was ordered at Rouen, and she made herself
chemises and nightcaps after fashion-plates that she borrowed. When
Charles visited the farmer, the preparations for the wedding were talked
over; they wondered in what room they should have dinner; they dreamed
of the number of dishes that would be wanted, and what should be
entrees.

Emma would, on the contrary, have preferred to have a midnight wedding
with torches, but old Rouault could not understand such an idea. So
there was a wedding at which forty-three persons were present, at which
they remained sixteen hours at table, began again the next day, and to
some extent on the days following.


Chapter Four

The guests arrived early in carriages, in one-horse chaises, two-wheeled
cars, old open gigs, waggonettes with leather hoods, and the young
people from the nearer villages in carts, in which they stood up in
rows, holding on to the sides so as not to fall, going at a trot
and well shaken up. Some came from a distance of thirty miles, from
Goderville, from Normanville, and from Cany.

All the relatives of both families had been invited, quarrels between
friends arranged, acquaintances long since lost sight of written to.

From time to time one heard the crack of a whip behind the hedge; then
the gates opened, a chaise entered. Galloping up to the foot of the
steps, it stopped short and emptied its load. They got down from all
sides, rubbing knees and stretching arms. The ladies, wearing bonnets,
had on dresses in the town fashion, gold watch chains, pelerines with
the ends tucked into belts, or little coloured fichus fastened down
behind with a pin, and that left the back of the neck bare. The lads,
dressed like their papas, seemed uncomfortable in their new clothes
(many that day hand-sewed their first pair of boots), and by their
sides, speaking never a work, wearing the white dress of their first
communion lengthened for the occasion were some big girls of fourteen or
sixteen, cousins or elder sisters no doubt, rubicund, bewildered, their
hair greasy with rose pomade, and very much afraid of dirtying their
gloves. As there were not enough stable-boys to unharness all the
carriages, the gentlemen turned up their sleeves and set about it
themselves. According to their different social positions they wore
tail-coats, overcoats, shooting jackets, cutaway-coats; fine tail-coats,
redolent of family respectability, that only came out of the wardrobe
on state occasions; overcoats with long tails flapping in the wind and
round capes and pockets like sacks; shooting jackets of coarse
cloth, generally worn with a cap with a brass-bound peak; very short
cutaway-coats with two small buttons in the back, close together like
a pair of eyes, and the tails of which seemed cut out of one piece by a
carpenter's hatchet. Some, too (but these, you may be sure, would sit at
the bottom of the table), wore their best blouses--that is to say,
with collars turned down to the shoulders, the back gathered into small
plaits and the waist fastened very low down with a worked belt.

And the shirts stood out from the chests like cuirasses! Everyone had
just had his hair cut; ears stood out from the heads; they had been
close-shaved; a few, even, who had had to get up before daybreak, and
not been able to see to shave, had diagonal gashes under their noses or
cuts the size of a three-franc piece along the jaws, which the fresh
air en route had enflamed, so that the great white beaming faces were
mottled here and there with red dabs.

The mairie was a mile and a half from the farm, and they went thither
on foot, returning in the same way after the ceremony in the church.
The procession, first united like one long coloured scarf that undulated
across the fields, along the narrow path winding amid the green corn,
soon lengthened out, and broke up into different groups that loitered to
talk. The fiddler walked in front with his violin, gay with ribbons at
its pegs. Then came the married pair, the relations, the friends, all
following pell-mell; the children stayed behind amusing themselves
plucking the bell-flowers from oat-ears, or playing amongst themselves
unseen. Emma's dress, too long, trailed a little on the ground; from
time to time she stopped to pull it up, and then delicately, with her
gloved hands, she picked off the coarse grass and the thistledowns,
while Charles, empty handed, waited till she had finished. Old Rouault,
with a new silk hat and the cuffs of his black coat covering his hands
up to the nails, gave his arm to Madame Bovary senior. As to Monsieur
Bovary senior, who, heartily despising all these folk, had come simply
in a frock-coat of military cut with one row of buttons--he was passing
compliments of the bar to a fair young peasant. She bowed, blushed,
and did not know what to say. The other wedding guests talked of their
business or played tricks behind each other's backs, egging one another
on in advance to be jolly. Those who listened could always catch the
squeaking of the fiddler, who went on playing across the fields. When
he saw that the rest were far behind he stopped to take breath, slowly
rosined his bow, so that the strings should sound more shrilly, then set
off again, by turns lowering and raising his neck, the better to mark
time for himself. The noise of the instrument drove away the little
birds from afar.

The table was laid under the cart-shed. On it were four sirloins, six
chicken fricassees, stewed veal, three legs of mutton, and in the middle
a fine roast suckling pig, flanked by four chitterlings with sorrel. At
the corners were decanters of brandy. Sweet bottled-cider frothed round
the corks, and all the glasses had been filled to the brim with wine
beforehand. Large dishes of yellow cream, that trembled with the least
shake of the table, had designed on their smooth surface the initials of
the newly wedded pair in nonpareil arabesques. A confectioner of Yvetot
had been intrusted with the tarts and sweets. As he had only just set up
on the place, he had taken a lot of trouble, and at dessert he himself
brought in a set dish that evoked loud cries of wonderment. To begin
with, at its base there was a square of blue cardboard, representing a
temple with porticoes, colonnades, and stucco statuettes all round, and
in the niches constellations of gilt paper stars; then on the second
stage was a dungeon of Savoy cake, surrounded by many fortifications
in candied angelica, almonds, raisins, and quarters of oranges; and
finally, on the upper platform a green field with rocks set in lakes of
jam, nutshell boats, and a small Cupid balancing himself in a chocolate
swing whose two uprights ended in real roses for balls at the top.

Until night they ate. When any of them were too tired of sitting, they
went out for a stroll in the yard, or for a game with corks in the
granary, and then returned to table. Some towards the finish went to
sleep and snored. But with the coffee everyone woke up. Then they began
songs, showed off tricks, raised heavy weights, performed feats with
their fingers, then tried lifting carts on their shoulders, made broad
jokes, kissed the women. At night when they left, the horses, stuffed
up to the nostrils with oats, could hardly be got into the shafts; they
kicked, reared, the harness broke, their masters laughed or swore;
and all night in the light of the moon along country roads there were
runaway carts at full gallop plunging into the ditches, jumping over
yard after yard of stones, clambering up the hills, with women leaning
out from the tilt to catch hold of the reins.

Those who stayed at the Bertaux spent the night drinking in the kitchen.
The children had fallen asleep under the seats.

The bride had begged her father to be spared the usual marriage
pleasantries. However, a fishmonger, one of their cousins (who had even
brought a pair of soles for his wedding present), began to squirt water
from his mouth through the keyhole, when old Rouault came up just in
time to stop him, and explain to him that the distinguished position
of his son-in-law would not allow of such liberties. The cousin all the
same did not give in to these reasons readily. In his heart he accused
old Rouault of being proud, and he joined four or five other guests in
a corner, who having, through mere chance, been several times running
served with the worst helps of meat, also were of opinion they had been
badly used, and were whispering about their host, and with covered hints
hoping he would ruin himself.

Madame Bovary, senior, had not opened her mouth all day. She had been
consulted neither as to the dress of her daughter-in-law nor as to the
arrangement of the feast; she went to bed early. Her husband, instead
of following her, sent to Saint-Victor for some cigars, and smoked till
daybreak, drinking kirsch-punch, a mixture unknown to the company. This
added greatly to the consideration in which he was held.

Charles, who was not of a facetious turn, did not shine at the wedding.
He answered feebly to the puns, doubles entendres*, compliments, and
chaff that it was felt a duty to let off at him as soon as the soup
appeared.

     *Double meanings.

The next day, on the other hand, he seemed another man. It was he who
might rather have been taken for the virgin of the evening before,
whilst the bride gave no sign that revealed anything. The shrewdest did
not know what to make of it, and they looked at her when she passed
near them with an unbounded concentration of mind. But Charles concealed
nothing. He called her "my wife", tutoyed* her, asked for her of
everyone, looked for her everywhere, and often he dragged her into the
yards, where he could be seen from far between the trees, putting his
arm around her waist, and walking half-bending over her, ruffling the
chemisette of her bodice with his head.

     *Used the familiar form of address.

Two days after the wedding the married pair left. Charles, on account of
his patients, could not be away longer. Old Rouault had them driven back
in his cart, and himself accompanied them as far as Vassonville. Here
he embraced his daughter for the last time, got down, and went his way.
When he had gone about a hundred paces he stopped, and as he saw the
cart disappearing, its wheels turning in the dust, he gave a deep sigh.
Then he remembered his wedding, the old times, the first pregnancy of
his wife; he, too, had been very happy the day when he had taken her
from her father to his home, and had carried her off on a pillion,
trotting through the snow, for it was near Christmas-time, and the
country was all white. She held him by one arm, her basket hanging from
the other; the wind blew the long lace of her Cauchois headdress so that
it sometimes flapped across his mouth, and when he turned his head he
saw near him, on his shoulder, her little rosy face, smiling silently
under the gold bands of her cap. To warm her hands she put them from
time to time in his breast. How long ago it all was! Their son would
have been thirty by now. Then he looked back and saw nothing on the
road. He felt dreary as an empty house; and tender memories mingling
with the sad thoughts in his brain, addled by the fumes of the feast, he
felt inclined for a moment to take a turn towards the church. As he was
afraid, however, that this sight would make him yet more sad, he went
right away home.

Monsieur and Madame Charles arrived at Tostes about six o'clock.

The neighbors came to the windows to see their doctor's new wife.

The old servant presented herself, curtsied to her, apologised for not
having dinner ready, and suggested that madame, in the meantime, should
look over her house.


Chapter Five

The brick front was just in a line with the street, or rather the road.
Behind the door hung a cloak with a small collar, a bridle, and a black
leather cap, and on the floor, in a corner, were a pair of leggings,
still covered with dry mud. On the right was the one apartment, that was
both dining and sitting room. A canary yellow paper, relieved at the
top by a garland of pale flowers, was puckered everywhere over the badly
stretched canvas; white calico curtains with a red border hung crossways
at the length of the window; and on the narrow mantelpiece a clock with
a head of Hippocrates shone resplendent between two plate candlesticks
under oval shades. On the other side of the passage was Charles's
consulting room, a little room about six paces wide, with a table,
three chairs, and an office chair. Volumes of the "Dictionary of Medical
Science," uncut, but the binding rather the worse for the successive
sales through which they had gone, occupied almost along the six shelves
of a deal bookcase.

The smell of melted butter penetrated through the walls when he saw
patients, just as in the kitchen one could hear the people coughing in
the consulting room and recounting their histories.

Then, opening on the yard, where the stable was, came a large
dilapidated room with a stove, now used as a wood-house, cellar, and
pantry, full of old rubbish, of empty casks, agricultural implements
past service, and a mass of dusty things whose use it was impossible to
guess.

The garden, longer than wide, ran between two mud walls with espaliered
apricots, to a hawthorn hedge that separated it from the field. In the
middle was a slate sundial on a brick pedestal; four flower beds with
eglantines surrounded symmetrically the more useful kitchen garden bed.
Right at the bottom, under the spruce bushes, was a cure in plaster
reading his breviary.

Emma went upstairs. The first room was not furnished, but in the second,
which was their bedroom, was a mahogany bedstead in an alcove with red
drapery. A shell box adorned the chest of drawers, and on the secretary
near the window a bouquet of orange blossoms tied with white satin
ribbons stood in a bottle. It was a bride's bouquet; it was the other
one's. She looked at it. Charles noticed it; he took it and carried it
up to the attic, while Emma seated in an arm-chair (they were putting
her things down around her) thought of her bridal flowers packed up in
a bandbox, and wondered, dreaming, what would be done with them if she
were to die.

During the first days she occupied herself in thinking about changes in
the house. She took the shades off the candlesticks, had new wallpaper
put up, the staircase repainted, and seats made in the garden round the
sundial; she even inquired how she could get a basin with a jet fountain
and fishes. Finally her husband, knowing that she liked to drive out,
picked up a second-hand dogcart, which, with new lamps and splashboard
in striped leather, looked almost like a tilbury.

He was happy then, and without a care in the world. A meal together,
a walk in the evening on the highroad, a gesture of her hands over her
hair, the sight of her straw hat hanging from the window-fastener, and
many another thing in which Charles had never dreamed of pleasure, now
made up the endless round of his happiness. In bed, in the morning, by
her side, on the pillow, he watched the sunlight sinking into the down
on her fair cheek, half hidden by the lappets of her night-cap. Seen
thus closely, her eyes looked to him enlarged, especially when, on
waking up, she opened and shut them rapidly many times. Black in the
shade, dark blue in broad daylight, they had, as it were, depths of
different colours, that, darker in the centre, grew paler towards the
surface of the eye. His own eyes lost themselves in these depths; he saw
himself in miniature down to the shoulders, with his handkerchief round
his head and the top of his shirt open. He rose. She came to the window
to see him off, and stayed leaning on the sill between two pots of
geranium, clad in her dressing gown hanging loosely about her. Charles,
in the street buckled his spurs, his foot on the mounting stone, while
she talked to him from above, picking with her mouth some scrap of
flower or leaf that she blew out at him. Then this, eddying, floating,
described semicircles in the air like a bird, and was caught before
it reached the ground in the ill-groomed mane of the old white mare
standing motionless at the door. Charles from horseback threw her a
kiss; she answered with a nod; she shut the window, and he set off. And
then along the highroad, spreading out its long ribbon of dust, along
the deep lanes that the trees bent over as in arbours, along paths where
the corn reached to the knees, with the sun on his back and the morning
air in his nostrils, his heart full of the joys of the past night, his
mind at rest, his flesh at ease, he went on, re-chewing his happiness,
like those who after dinner taste again the truffles which they are
digesting.

Until now what good had he had of his life? His time at school, when
he remained shut up within the high walls, alone, in the midst of
companions richer than he or cleverer at their work, who laughed at his
accent, who jeered at his clothes, and whose mothers came to the school
with cakes in their muffs? Later on, when he studied medicine, and never
had his purse full enough to treat some little work-girl who would have
become his mistress? Afterwards, he had lived fourteen months with the
widow, whose feet in bed were cold as icicles. But now he had for life
this beautiful woman whom he adored. For him the universe did not extend
beyond the circumference of her petticoat, and he reproached himself
with not loving her. He wanted to see her again; he turned back quickly,
ran up the stairs with a beating heart. Emma, in her room, was dressing;
he came up on tiptoe, kissed her back; she gave a cry.

He could not keep from constantly touching her comb, her ring, her
fichu; sometimes he gave her great sounding kisses with all his mouth on
her cheeks, or else little kisses in a row all along her bare arm
from the tip of her fingers up to her shoulder, and she put him away
half-smiling, half-vexed, as you do a child who hangs about you.

Before marriage she thought herself in love; but the happiness that
should have followed this love not having come, she must, she thought,
have been mistaken. And Emma tried to find out what one meant exactly in
life by the words felicity, passion, rapture, that had seemed to her so
beautiful in books.


Chapter Six

She had read "Paul and Virginia," and she had dreamed of the little
bamboo-house, the nigger Domingo, the dog Fidele, but above all of the
sweet friendship of some dear little brother, who seeks red fruit for
you on trees taller than steeples, or who runs barefoot over the sand,
bringing you a bird's nest.

When she was thirteen, her father himself took her to town to place
her in the convent. They stopped at an inn in the St. Gervais quarter,
where, at their supper, they used painted plates that set forth the
story of Mademoiselle de la Valliere. The explanatory legends, chipped
here and there by the scratching of knives, all glorified religion, the
tendernesses of the heart, and the pomps of court.

Far from being bored at first at the convent, she took pleasure in the
society of the good sisters, who, to amuse her, took her to the chapel,
which one entered from the refectory by a long corridor. She played very
little during recreation hours, knew her catechism well, and it was she
who always answered Monsieur le Vicaire's difficult questions. Living
thus, without ever leaving the warm atmosphere of the classrooms, and
amid these pale-faced women wearing rosaries with brass crosses, she
was softly lulled by the mystic languor exhaled in the perfumes of the
altar, the freshness of the holy water, and the lights of the tapers.
Instead of attending to mass, she looked at the pious vignettes with
their azure borders in her book, and she loved the sick lamb, the sacred
heart pierced with sharp arrows, or the poor Jesus sinking beneath the
cross he carries. She tried, by way of mortification, to eat nothing a
whole day. She puzzled her head to find some vow to fulfil.

When she went to confession, she invented little sins in order that she
might stay there longer, kneeling in the shadow, her hands joined,
her face against the grating beneath the whispering of the priest.
The comparisons of betrothed, husband, celestial lover, and eternal
marriage, that recur in sermons, stirred within her soul depths of
unexpected sweetness.

In the evening, before prayers, there was some religious reading in
the study. On week-nights it was some abstract of sacred history or
the Lectures of the Abbe Frayssinous, and on Sundays passages from the
"Genie du Christianisme," as a recreation. How she listened at first to
the sonorous lamentations of its romantic melancholies reechoing
through the world and eternity! If her childhood had been spent in the
shop-parlour of some business quarter, she might perhaps have opened
her heart to those lyrical invasions of Nature, which usually come to
us only through translation in books. But she knew the country too well;
she knew the lowing of cattle, the milking, the ploughs.

Accustomed to calm aspects of life, she turned, on the contrary, to
those of excitement. She loved the sea only for the sake of its storms,
and the green fields only when broken up by ruins.

She wanted to get some personal profit out of things, and she rejected
as useless all that did not contribute to the immediate desires of her
heart, being of a temperament more sentimental than artistic, looking
for emotions, not landscapes.

At the convent there was an old maid who came for a week each month to
mend the linen. Patronized by the clergy, because she belonged to an
ancient family of noblemen ruined by the Revolution, she dined in the
refectory at the table of the good sisters, and after the meal had a bit
of chat with them before going back to her work. The girls often slipped
out from the study to go and see her. She knew by heart the love songs
of the last century, and sang them in a low voice as she stitched away.

She told stories, gave them news, went errands in the town, and on
the sly lent the big girls some novel, that she always carried in the
pockets of her apron, and of which the good lady herself swallowed
long chapters in the intervals of her work. They were all love, lovers,
sweethearts, persecuted ladies fainting in lonely pavilions, postilions
killed at every stage, horses ridden to death on every page, sombre
forests, heartaches, vows, sobs, tears and kisses, little skiffs by
moonlight, nightingales in shady groves, "gentlemen" brave as lions,
gentle as lambs, virtuous as no one ever was, always well dressed, and
weeping like fountains. For six months, then, Emma, at fifteen years of
age, made her hands dirty with books from old lending libraries.

Through Walter Scott, later on, she fell in love with historical events,
dreamed of old chests, guard-rooms and minstrels. She would have liked
to live in some old manor-house, like those long-waisted chatelaines
who, in the shade of pointed arches, spent their days leaning on the
stone, chin in hand, watching a cavalier with white plume galloping on
his black horse from the distant fields. At this time she had a cult
for Mary Stuart and enthusiastic veneration for illustrious or unhappy
women. Joan of Arc, Heloise, Agnes Sorel, the beautiful Ferroniere, and
Clemence Isaure stood out to her like comets in the dark immensity of
heaven, where also were seen, lost in shadow, and all unconnected, St.
Louis with his oak, the dying Bayard, some cruelties of Louis XI, a
little of St. Bartholomew's Day, the plume of the Bearnais, and always
the remembrance of the plates painted in honour of Louis XIV.

In the music class, in the ballads she sang, there was nothing but
little angels with golden wings, madonnas, lagunes, gondoliers;-mild
compositions that allowed her to catch a glimpse athwart the obscurity
of style and the weakness of the music of the attractive phantasmagoria
of sentimental realities. Some of her companions brought "keepsakes"
given them as new year's gifts to the convent. These had to be hidden;
it was quite an undertaking; they were read in the dormitory. Delicately
handling the beautiful satin bindings, Emma looked with dazzled eyes at
the names of the unknown authors, who had signed their verses for the
most part as counts or viscounts.

She trembled as she blew back the tissue paper over the engraving and
saw it folded in two and fall gently against the page. Here behind the
balustrade of a balcony was a young man in a short cloak, holding in his
arms a young girl in a white dress wearing an alms-bag at her belt; or
there were nameless portraits of English ladies with fair curls, who
looked at you from under their round straw hats with their large clear
eyes. Some there were lounging in their carriages, gliding through
parks, a greyhound bounding along in front of the equipage driven at
a trot by two midget postilions in white breeches. Others, dreaming on
sofas with an open letter, gazed at the moon through a slightly open
window half draped by a black curtain. The naive ones, a tear on their
cheeks, were kissing doves through the bars of a Gothic cage, or,
smiling, their heads on one side, were plucking the leaves of a
marguerite with their taper fingers, that curved at the tips like peaked
shoes. And you, too, were there, Sultans with long pipes reclining
beneath arbours in the arms of Bayaderes; Djiaours, Turkish sabres,
Greek caps; and you especially, pale landscapes of dithyrambic lands,
that often show us at once palm trees and firs, tigers on the right, a
lion to the left, Tartar minarets on the horizon; the whole framed by
a very neat virgin forest, and with a great perpendicular sunbeam
trembling in the water, where, standing out in relief like white
excoriations on a steel-grey ground, swans are swimming about.

And the shade of the argand lamp fastened to the wall above Emma's head
lighted up all these pictures of the world, that passed before her one
by one in the silence of the dormitory, and to the distant noise of some
belated carriage rolling over the Boulevards.

When her mother died she cried much the first few days. She had a
funeral picture made with the hair of the deceased, and, in a letter
sent to the Bertaux full of sad reflections on life, she asked to be
buried later on in the same grave. The goodman thought she must be ill,
and came to see her. Emma was secretly pleased that she had reached at
a first attempt the rare ideal of pale lives, never attained by mediocre
hearts. She let herself glide along with Lamartine meanderings, listened
to harps on lakes, to all the songs of dying swans, to the falling of
the leaves, the pure virgins ascending to heaven, and the voice of
the Eternal discoursing down the valleys. She wearied of it, would not
confess it, continued from habit, and at last was surprised to feel
herself soothed, and with no more sadness at heart than wrinkles on her
brow.

The good nuns, who had been so sure of her vocation, perceived with
great astonishment that Mademoiselle Rouault seemed to be slipping
from them. They had indeed been so lavish to her of prayers, retreats,
novenas, and sermons, they had so often preached the respect due to
saints and martyrs, and given so much good advice as to the modesty of
the body and the salvation of her soul, that she did as tightly reined
horses; she pulled up short and the bit slipped from her teeth. This
nature, positive in the midst of its enthusiasms, that had loved the
church for the sake of the flowers, and music for the words of the
songs, and literature for its passional stimulus, rebelled against
the mysteries of faith as it grew irritated by discipline, a thing
antipathetic to her constitution. When her father took her from school,
no one was sorry to see her go. The Lady Superior even thought that she
had latterly been somewhat irreverent to the community.

Emma, at home once more, first took pleasure in looking after the
servants, then grew disgusted with the country and missed her convent.
When Charles came to the Bertaux for the first time, she thought herself
quite disillusioned, with nothing more to learn, and nothing more to
feel.

But the uneasiness of her new position, or perhaps the disturbance
caused by the presence of this man, had sufficed to make her believe
that she at last felt that wondrous passion which, till then, like a
great bird with rose-coloured wings, hung in the splendour of the skies
of poesy; and now she could not think that the calm in which she lived
was the happiness she had dreamed.


Chapter Seven

She thought, sometimes, that, after all, this was the happiest time
of her life--the honeymoon, as people called it. To taste the full
sweetness of it, it would have been necessary doubtless to fly to those
lands with sonorous names where the days after marriage are full of
laziness most suave. In post chaises behind blue silken curtains to ride
slowly up steep road, listening to the song of the postilion re-echoed
by the mountains, along with the bells of goats and the muffled sound of
a waterfall; at sunset on the shores of gulfs to breathe in the perfume
of lemon trees; then in the evening on the villa-terraces above, hand in
hand to look at the stars, making plans for the future. It seemed to her
that certain places on earth must bring happiness, as a plant peculiar
to the soil, and that cannot thrive elsewhere. Why could not she lean
over balconies in Swiss chalets, or enshrine her melancholy in a Scotch
cottage, with a husband dressed in a black velvet coat with long tails,
and thin shoes, a pointed hat and frills? Perhaps she would have liked
to confide all these things to someone. But how tell an undefinable
uneasiness, variable as the clouds, unstable as the winds? Words failed
her--the opportunity, the courage.

If Charles had but wished it, if he had guessed it, if his look had but
once met her thought, it seemed to her that a sudden plenty would have
gone out from her heart, as the fruit falls from a tree when shaken by
a hand. But as the intimacy of their life became deeper, the greater
became the gulf that separated her from him.

Charles's conversation was commonplace as a street pavement, and
everyone's ideas trooped through it in their everyday garb, without
exciting emotion, laughter, or thought. He had never had the curiosity,
he said, while he lived at Rouen, to go to the theatre to see the actors
from Paris. He could neither swim, nor fence, nor shoot, and one day
he could not explain some term of horsemanship to her that she had come
across in a novel.

A man, on the contrary, should he not know everything, excel in manifold
activities, initiate you into the energies of passion, the refinements
of life, all mysteries? But this one taught nothing, knew nothing,
wished nothing. He thought her happy; and she resented this easy calm,
this serene heaviness, the very happiness she gave him.

Sometimes she would draw; and it was great amusement to Charles to stand
there bolt upright and watch her bend over her cardboard, with eyes
half-closed the better to see her work, or rolling, between her fingers,
little bread-pellets. As to the piano, the more quickly her fingers
glided over it the more he wondered. She struck the notes with aplomb,
and ran from top to bottom of the keyboard without a break. Thus shaken
up, the old instrument, whose strings buzzed, could be heard at the
other end of the village when the window was open, and often the
bailiff's clerk, passing along the highroad bare-headed and in list
slippers, stopped to listen, his sheet of paper in his hand.

Emma, on the other hand, knew how to look after her house. She sent the
patients' accounts in well-phrased letters that had no suggestion of
a bill. When they had a neighbour to dinner on Sundays, she managed to
have some tasty dish--piled up pyramids of greengages on vine leaves,
served up preserves turned out into plates--and even spoke of buying
finger-glasses for dessert. From all this much consideration was
extended to Bovary.

Charles finished by rising in his own esteem for possessing such a wife.
He showed with pride in the sitting room two small pencil sketches by
her that he had had framed in very large frames, and hung up against the
wallpaper by long green cords. People returning from mass saw him at his
door in his wool-work slippers.

He came home late--at ten o'clock, at midnight sometimes. Then he asked
for something to eat, and as the servant had gone to bed, Emma waited
on him. He took off his coat to dine more at his ease. He told her, one
after the other, the people he had met, the villages where he had been,
the prescriptions he had written, and, well pleased with himself, he
finished the remainder of the boiled beef and onions, picked pieces off
the cheese, munched an apple, emptied his water-bottle, and then went to
bed, and lay on his back and snored.

As he had been for a time accustomed to wear nightcaps, his handkerchief
would not keep down over his ears, so that his hair in the morning was
all tumbled pell-mell about his face and whitened with the feathers of
the pillow, whose strings came untied during the night. He always wore
thick boots that had two long creases over the instep running obliquely
towards the ankle, while the rest of the upper continued in a straight
line as if stretched on a wooden foot. He said that "was quite good
enough for the country."

His mother approved of his economy, for she came to see him as formerly
when there had been some violent row at her place; and yet Madame Bovary
senior seemed prejudiced against her daughter-in-law. She thought "her
ways too fine for their position"; the wood, the sugar, and the candles
disappeared as "at a grand establishment," and the amount of firing in
the kitchen would have been enough for twenty-five courses. She put her
linen in order for her in the presses, and taught her to keep an eye on
the butcher when he brought the meat. Emma put up with these lessons.
Madame Bovary was lavish of them; and the words "daughter" and "mother"
were exchanged all day long, accompanied by little quiverings of the
lips, each one uttering gentle words in a voice trembling with anger.

In Madame Dubuc's time the old woman felt that she was still the
favorite; but now the love of Charles for Emma seemed to her a desertion
from her tenderness, an encroachment upon what was hers, and she watched
her son's happiness in sad silence, as a ruined man looks through
the windows at people dining in his old house. She recalled to him as
remembrances her troubles and her sacrifices, and, comparing these with
Emma's negligence, came to the conclusion that it was not reasonable to
adore her so exclusively.

Charles knew not what to answer: he respected his mother, and he loved
his wife infinitely; he considered the judgment of the one infallible,
and yet he thought the conduct of the other irreproachable. When Madam
Bovary had gone, he tried timidly and in the same terms to hazard one or
two of the more anodyne observations he had heard from his mamma. Emma
proved to him with a word that he was mistaken, and sent him off to his
patients.

And yet, in accord with theories she believed right, she wanted to make
herself in love with him. By moonlight in the garden she recited all
the passionate rhymes she knew by heart, and, sighing, sang to him many
melancholy adagios; but she found herself as calm after as before, and
Charles seemed no more amorous and no more moved.

When she had thus for a while struck the flint on her heart without
getting a spark, incapable, moreover, of understanding what she did
not experience as of believing anything that did not present itself
in conventional forms, she persuaded herself without difficulty that
Charles's passion was nothing very exorbitant. His outbursts became
regular; he embraced her at certain fixed times. It was one habit among
other habits, and, like a dessert, looked forward to after the monotony
of dinner.

A gamekeeper, cured by the doctor of inflammation of the lungs, had
given madame a little Italian greyhound; she took her out walking, for
she went out sometimes in order to be alone for a moment, and not to see
before her eyes the eternal garden and the dusty road. She went as far
as the beeches of Banneville, near the deserted pavilion which forms an
angle of the wall on the side of the country. Amidst the vegetation of
the ditch there are long reeds with leaves that cut you.

She began by looking round her to see if nothing had changed since last
she had been there. She found again in the same places the foxgloves and
wallflowers, the beds of nettles growing round the big stones, and
the patches of lichen along the three windows, whose shutters, always
closed, were rotting away on their rusty iron bars. Her thoughts,
aimless at first, wandered at random, like her greyhound, who ran round
and round in the fields, yelping after the yellow butterflies, chasing
the shrew-mice, or nibbling the poppies on the edge of a cornfield.

Then gradually her ideas took definite shape, and, sitting on the grass
that she dug up with little prods of her sunshade, Emma repeated to
herself, "Good heavens! Why did I marry?"

She asked herself if by some other chance combination it would have not
been possible to meet another man; and she tried to imagine what would
have been these unrealised events, this different life, this unknown
husband. All, surely, could not be like this one. He might have been
handsome, witty, distinguished, attractive, such as, no doubt, her old
companions of the convent had married. What were they doing now? In
town, with the noise of the streets, the buzz of the theatres and the
lights of the ballroom, they were living lives where the heart expands,
the senses bourgeon out. But she--her life was cold as a garret whose
dormer window looks on the north, and ennui, the silent spider, was
weaving its web in the darkness in every corner of her heart.

She recalled the prize days, when she mounted the platform to receive
her little crowns, with her hair in long plaits. In her white frock and
open prunella shoes she had a pretty way, and when she went back to her
seat, the gentlemen bent over her to congratulate her; the courtyard was
full of carriages; farewells were called to her through their windows;
the music master with his violin case bowed in passing by. How far all
of this! How far away! She called Djali, took her between her knees, and
smoothed the long delicate head, saying, "Come, kiss mistress; you have
no troubles."

Then noting the melancholy face of the graceful animal, who yawned
slowly, she softened, and comparing her to herself, spoke to her aloud
as to somebody in trouble whom one is consoling.

Occasionally there came gusts of winds, breezes from the sea rolling in
one sweep over the whole plateau of the Caux country, which brought
even to these fields a salt freshness. The rushes, close to the ground,
whistled; the branches trembled in a swift rustling, while their
summits, ceaselessly swaying, kept up a deep murmur. Emma drew her shawl
round her shoulders and rose.

In the avenue a green light dimmed by the leaves lit up the short moss
that crackled softly beneath her feet. The sun was setting; the sky
showed red between the branches, and the trunks of the trees, uniform,
and planted in a straight line, seemed a brown colonnade standing out
against a background of gold. A fear took hold of her; she called Djali,
and hurriedly returned to Tostes by the high road, threw herself into an
armchair, and for the rest of the evening did not speak.

But towards the end of September something extraordinary fell upon her
life; she was invited by the Marquis d'Andervilliers to Vaubyessard.

Secretary of State under the Restoration, the Marquis, anxious to
re-enter political life, set about preparing for his candidature to
the Chamber of Deputies long beforehand. In the winter he distributed a
great deal of wood, and in the Conseil General always enthusiastically
demanded new roads for his arrondissement. During the dog-days he had
suffered from an abscess, which Charles had cured as if by miracle by
giving a timely little touch with the lancet. The steward sent to Tostes
to pay for the operation reported in the evening that he had seen some
superb cherries in the doctor's little garden. Now cherry trees did not
thrive at Vaubyessard; the Marquis asked Bovary for some slips; made it
his business to thank his personally; saw Emma; thought she had a pretty
figure, and that she did not bow like a peasant; so that he did not
think he was going beyond the bounds of condescension, nor, on the other
hand, making a mistake, in inviting the young couple.

On Wednesday at three o'clock, Monsieur and Madame Bovary, seated in
their dog-cart, set out for Vaubyessard, with a great trunk strapped
on behind and a bonnet-box in front of the apron. Besides these Charles
held a bandbox between his knees.

They arrived at nightfall, just as the lamps in the park were being lit
to show the way for the carriages.


Chapter Eight

The chateau, a modern building in Italian style, with two projecting
wings and three flights of steps, lay at the foot of an immense
green-sward, on which some cows were grazing among groups of large trees
set out at regular intervals, while large beds of arbutus, rhododendron,
syringas, and guelder roses bulged out their irregular clusters of
green along the curve of the gravel path. A river flowed under a bridge;
through the mist one could distinguish buildings with thatched roofs
scattered over the field bordered by two gently sloping, well timbered
hillocks, and in the background amid the trees rose in two parallel
lines the coach houses and stables, all that was left of the ruined old
chateau.

Charles's dog-cart pulled up before the middle flight of steps; servants
appeared; the Marquis came forward, and, offering his arm to the
doctor's wife, conducted her to the vestibule.

It was paved with marble slabs, was very lofty, and the sound of
footsteps and that of voices re-echoed through it as in a church.

Opposite rose a straight staircase, and on the left a gallery
overlooking the garden led to the billiard room, through whose door one
could hear the click of the ivory balls. As she crossed it to go to the
drawing room, Emma saw standing round the table men with grave faces,
their chins resting on high cravats. They all wore orders, and smiled
silently as they made their strokes.

On the dark wainscoting of the walls large gold frames bore at
the bottom names written in black letters. She read: "Jean-Antoine
d'Andervilliers d'Yvervonbille, Count de la Vaubyessard and Baron de la
Fresnay, killed at the battle of Coutras on the 20th of October,
1587." And on another: "Jean-Antoine-Henry-Guy d'Andervilliers de
la Vaubyessard, Admiral of France and Chevalier of the Order of St.
Michael, wounded at the battle of the Hougue-Saint-Vaast on the 29th of
May, 1692; died at Vaubyessard on the 23rd of January 1693." One could
hardly make out those that followed, for the light of the lamps lowered
over the green cloth threw a dim shadow round the room. Burnishing the
horizontal pictures, it broke up against these in delicate lines where
there were cracks in the varnish, and from all these great black squares
framed in with gold stood out here and there some lighter portion of the
painting--a pale brow, two eyes that looked at you, perukes flowing over
and powdering red-coated shoulders, or the buckle of a garter above a
well-rounded calf.

The Marquis opened the drawing room door; one of the ladies (the
Marchioness herself) came to meet Emma. She made her sit down by her on
an ottoman, and began talking to her as amicably as if she had known her
a long time. She was a woman of about forty, with fine shoulders, a hook
nose, a drawling voice, and on this evening she wore over her brown hair
a simple guipure fichu that fell in a point at the back. A fair young
woman sat in a high-backed chair in a corner; and gentlemen with flowers
in their buttonholes were talking to ladies round the fire.

At seven dinner was served. The men, who were in the majority, sat down
at the first table in the vestibule; the ladies at the second in the
dining room with the Marquis and Marchioness.

Emma, on entering, felt herself wrapped round by the warm air, a
blending of the perfume of flowers and of the fine linen, of the fumes
of the viands, and the odour of the truffles. The silver dish covers
reflected the lighted wax candles in the candelabra, the cut crystal
covered with light steam reflected from one to the other pale rays;
bouquets were placed in a row the whole length of the table; and in
the large-bordered plates each napkin, arranged after the fashion of a
bishop's mitre, held between its two gaping folds a small oval shaped
roll. The red claws of lobsters hung over the dishes; rich fruit in open
baskets was piled up on moss; there were quails in their plumage; smoke
was rising; and in silk stockings, knee-breeches, white cravat, and
frilled shirt, the steward, grave as a judge, offering ready carved
dishes between the shoulders of the guests, with a touch of the spoon
gave you the piece chosen. On the large stove of porcelain inlaid
with copper baguettes the statue of a woman, draped to the chin, gazed
motionless on the room full of life.

Madame Bovary noticed that many ladies had not put their gloves in their
glasses.

But at the upper end of the table, alone amongst all these women, bent
over his full plate, and his napkin tied round his neck like a child, an
old man sat eating, letting drops of gravy drip from his mouth. His eyes
were bloodshot, and he wore a little queue tied with black ribbon. He
was the Marquis's father-in-law, the old Duke de Laverdiere, once on
a time favourite of the Count d'Artois, in the days of the Vaudreuil
hunting-parties at the Marquis de Conflans', and had been, it was said,
the lover of Queen Marie Antoinette, between Monsieur de Coigny and
Monsieur de Lauzun. He had lived a life of noisy debauch, full of duels,
bets, elopements; he had squandered his fortune and frightened all his
family. A servant behind his chair named aloud to him in his ear the
dishes that he pointed to stammering, and constantly Emma's eyes
turned involuntarily to this old man with hanging lips, as to something
extraordinary. He had lived at court and slept in the bed of queens!
Iced champagne was poured out. Emma shivered all over as she felt
it cold in her mouth. She had never seen pomegranates nor tasted
pineapples. The powdered sugar even seemed to her whiter and finer than
elsewhere.

The ladies afterwards went to their rooms to prepare for the ball.

Emma made her toilet with the fastidious care of an actress on her
debut. She did her hair according to the directions of the hairdresser,
and put on the barege dress spread out upon the bed.

Charles's trousers were tight across the belly.

"My trouser-straps will be rather awkward for dancing," he said.

"Dancing?" repeated Emma.

"Yes!"

"Why, you must be mad! They would make fun of you; keep your place.
Besides, it is more becoming for a doctor," she added.

Charles was silent. He walked up and down waiting for Emma to finish
dressing.

He saw her from behind in the glass between two lights. Her black eyes
seemed blacker than ever. Her hair, undulating towards the ears, shone
with a blue lustre; a rose in her chignon trembled on its mobile stalk,
with artificial dewdrops on the tip of the leaves. She wore a gown of
pale saffron trimmed with three bouquets of pompon roses mixed with
green.

Charles came and kissed her on her shoulder.

"Let me alone!" she said; "you are tumbling me."

One could hear the flourish of the violin and the notes of a horn. She
went downstairs restraining herself from running.

Dancing had begun. Guests were arriving. There was some crushing.

She sat down on a form near the door.

The quadrille over, the floor was occupied by groups of men standing up
and talking and servants in livery bearing large trays. Along the line
of seated women painted fans were fluttering, bouquets half hid smiling
faces, and gold stoppered scent-bottles were turned in partly-closed
hands, whose white gloves outlined the nails and tightened on the flesh
at the wrists. Lace trimmings, diamond brooches, medallion bracelets
trembled on bodices, gleamed on breasts, clinked on bare arms.

The hair, well-smoothed over the temples and knotted at the nape,
bore crowns, or bunches, or sprays of mytosotis, jasmine, pomegranate
blossoms, ears of corn, and corn-flowers. Calmly seated in their places,
mothers with forbidding countenances were wearing red turbans.

Emma's heart beat rather faster when, her partner holding her by the
tips of the fingers, she took her place in a line with the dancers, and
waited for the first note to start. But her emotion soon vanished, and,
swaying to the rhythm of the orchestra, she glided forward with slight
movements of the neck. A smile rose to her lips at certain delicate
phrases of the violin, that sometimes played alone while the other
instruments were silent; one could hear the clear clink of the louis
d'or that were being thrown down upon the card tables in the next room;
then all struck again, the cornet-a-piston uttered its sonorous note,
feet marked time, skirts swelled and rustled, hands touched and parted;
the same eyes falling before you met yours again.

A few men (some fifteen or so), of twenty-five to forty, scattered here
and there among the dancers or talking at the doorways, distinguished
themselves from the crowd by a certain air of breeding, whatever their
differences in age, dress, or face.

Their clothes, better made, seemed of finer cloth, and their hair,
brought forward in curls towards the temples, glossy with more delicate
pomades. They had the complexion of wealth--that clear complexion that
is heightened by the pallor of porcelain, the shimmer of satin, the
veneer of old furniture, and that an ordered regimen of exquisite
nurture maintains at its best. Their necks moved easily in their low
cravats, their long whiskers fell over their turned-down collars, they
wiped their lips upon handkerchiefs with embroidered initials that gave
forth a subtle perfume. Those who were beginning to grow old had an air
of youth, while there was something mature in the faces of the young.
In their unconcerned looks was the calm of passions daily satiated, and
through all their gentleness of manner pierced that peculiar brutality,
the result of a command of half-easy things, in which force is exercised
and vanity amused--the management of thoroughbred horses and the society
of loose women.

A few steps from Emma a gentleman in a blue coat was talking of Italy
with a pale young woman wearing a parure of pearls.

They were praising the breadth of the columns of St. Peter's, Tivoly,
Vesuvius, Castellamare, and Cassines, the roses of Genoa, the Coliseum
by moonlight. With her other ear Emma was listening to a conversation
full of words she did not understand. A circle gathered round a very
young man who the week before had beaten "Miss Arabella" and "Romolus,"
and won two thousand louis jumping a ditch in England. One complained
that his racehorses were growing fat; another of the printers' errors
that had disfigured the name of his horse.

The atmosphere of the ball was heavy; the lamps were growing dim.

Guests were flocking to the billiard room. A servant got upon a chair
and broke the window-panes. At the crash of the glass Madame Bovary
turned her head and saw in the garden the faces of peasants pressed
against the window looking in at them. Then the memory of the Bertaux
came back to her. She saw the farm again, the muddy pond, her father in
a blouse under the apple trees, and she saw herself again as formerly,
skimming with her finger the cream off the milk-pans in the dairy. But
in the refulgence of the present hour her past life, so distinct until
then, faded away completely, and she almost doubted having lived it. She
was there; beyond the ball was only shadow overspreading all the rest.
She was just eating a maraschino ice that she held with her left hand
in a silver-gilt cup, her eyes half-closed, and the spoon between her
teeth.

A lady near her dropped her fan. A gentlemen was passing.

"Would you be so good," said the lady, "as to pick up my fan that has
fallen behind the sofa?"

The gentleman bowed, and as he moved to stretch out his arm, Emma saw
the hand of a young woman throw something white, folded in a triangle,
into his hat. The gentleman, picking up the fan, offered it to the lady
respectfully; she thanked him with an inclination of the head, and began
smelling her bouquet.

After supper, where were plenty of Spanish and Rhine wines, soups a la
bisque and au lait d'amandes*, puddings a la Trafalgar, and all sorts of
cold meats with jellies that trembled in the dishes, the carriages one
after the other began to drive off. Raising the corners of the muslin
curtain, one could see the light of their lanterns glimmering through
the darkness. The seats began to empty, some card-players were still
left; the musicians were cooling the tips of their fingers on their
tongues. Charles was half asleep, his back propped against a door.

     *With almond milk

At three o'clock the cotillion began. Emma did not know how to waltz.
Everyone was waltzing, Mademoiselle d'Andervilliers herself and the
Marquis; only the guests staying at the castle were still there, about a
dozen persons.

One of the waltzers, however, who was familiarly called Viscount, and
whose low cut waistcoat seemed moulded to his chest, came a second time
to ask Madame Bovary to dance, assuring her that he would guide her, and
that she would get through it very well.

They began slowly, then went more rapidly. They turned; all around them
was turning--the lamps, the furniture, the wainscoting, the floor, like
a disc on a pivot. On passing near the doors the bottom of Emma's dress
caught against his trousers.

Their legs commingled; he looked down at her; she raised her eyes to
his. A torpor seized her; she stopped. They started again, and with a
more rapid movement; the Viscount, dragging her along disappeared with
her to the end of the gallery, where panting, she almost fell, and for
a moment rested her head upon his breast. And then, still turning, but
more slowly, he guided her back to her seat. She leaned back against the
wall and covered her eyes with her hands.

When she opened them again, in the middle of the drawing room three
waltzers were kneeling before a lady sitting on a stool.

She chose the Viscount, and the violin struck up once more.

Everyone looked at them. They passed and re-passed, she with rigid body,
her chin bent down, and he always in the same pose, his figure curved,
his elbow rounded, his chin thrown forward. That woman knew how to
waltz! They kept up a long time, and tired out all the others.

Then they talked a few moments longer, and after the goodnights, or
rather good mornings, the guests of the chateau retired to bed.

Charles dragged himself up by the balusters. His "knees were going
up into his body." He had spent five consecutive hours standing
bolt upright at the card tables, watching them play whist, without
understanding anything about it, and it was with a deep sigh of relief
that he pulled off his boots.

Emma threw a shawl over her shoulders, opened the window, and leant out.

The night was dark; some drops of rain were falling. She breathed in the
damp wind that refreshed her eyelids. The music of the ball was still
murmuring in her ears. And she tried to keep herself awake in order to
prolong the illusion of this luxurious life that she would soon have to
give up.

Day began to break. She looked long at the windows of the chateau,
trying to guess which were the rooms of all those she had noticed the
evening before. She would fain have known their lives, have penetrated,
blended with them. But she was shivering with cold. She undressed, and
cowered down between the sheets against Charles, who was asleep.

There were a great many people to luncheon. The repast lasted ten
minutes; no liqueurs were served, which astonished the doctor.

Next, Mademoiselle d'Andervilliers collected some pieces of roll in a
small basket to take them to the swans on the ornamental waters, and
they went to walk in the hot-houses, where strange plants, bristling
with hairs, rose in pyramids under hanging vases, whence, as from
over-filled nests of serpents, fell long green cords interlacing.
The orangery, which was at the other end, led by a covered way to the
outhouses of the chateau. The Marquis, to amuse the young woman, took
her to see the stables.

Above the basket-shaped racks porcelain slabs bore the names of the
horses in black letters. Each animal in its stall whisked its tail when
anyone went near and said "Tchk! tchk!" The boards of the harness room
shone like the flooring of a drawing room. The carriage harness was
piled up in the middle against two twisted columns, and the bits, the
whips, the spurs, the curbs, were ranged in a line all along the wall.

Charles, meanwhile, went to ask a groom to put his horse to. The
dog-cart was brought to the foot of the steps, and, all the parcels
being crammed in, the Bovarys paid their respects to the Marquis and
Marchioness and set out again for Tostes.

Emma watched the turning wheels in silence. Charles, on the extreme edge
of the seat, held the reins with his two arms wide apart, and the little
horse ambled along in the shafts that were too big for him. The loose
reins hanging over his crupper were wet with foam, and the box fastened
on behind the chaise gave great regular bumps against it.

They were on the heights of Thibourville when suddenly some horsemen
with cigars between their lips passed laughing. Emma thought she
recognized the Viscount, turned back, and caught on the horizon only the
movement of the heads rising or falling with the unequal cadence of the
trot or gallop.

A mile farther on they had to stop to mend with some string the traces
that had broken.

But Charles, giving a last look to the harness, saw something on the
ground between his horse's legs, and he picked up a cigar-case with
a green silk border and beblazoned in the centre like the door of a
carriage.

"There are even two cigars in it," said he; "they'll do for this evening
after dinner."

"Why, do you smoke?" she asked.

"Sometimes, when I get a chance."

He put his find in his pocket and whipped up the nag.

When they reached home the dinner was not ready. Madame lost her temper.
Nastasie answered rudely.

"Leave the room!" said Emma. "You are forgetting yourself. I give you
warning."

For dinner there was onion soup and a piece of veal with sorrel.

Charles, seated opposite Emma, rubbed his hands gleefully.

"How good it is to be at home again!"

Nastasie could be heard crying. He was rather fond of the poor girl.
She had formerly, during the wearisome time of his widowhood, kept him
company many an evening. She had been his first patient, his oldest
acquaintance in the place.

"Have you given her warning for good?" he asked at last.

"Yes. Who is to prevent me?" she replied.

Then they warmed themselves in the kitchen while their room was being
made ready. Charles began to smoke. He smoked with lips protruding,
spitting every moment, recoiling at every puff.

"You'll make yourself ill," she said scornfully.

He put down his cigar and ran to swallow a glass of cold water at the
pump. Emma seizing hold of the cigar case threw it quickly to the back
of the cupboard.

The next day was a long one. She walked about her little garden, up
and down the same walks, stopping before the beds, before the espalier,
before the plaster curate, looking with amazement at all these things
of once-on-a-time that she knew so well. How far off the ball seemed
already! What was it that thus set so far asunder the morning of the day
before yesterday and the evening of to-day? Her journey to Vaubyessard
had made a hole in her life, like one of those great crevices that
a storm will sometimes make in one night in mountains. Still she was
resigned. She devoutly put away in her drawers her beautiful dress, down
to the satin shoes whose soles were yellowed with the slippery wax of
the dancing floor. Her heart was like these. In its friction against
wealth something had come over it that could not be effaced.

The memory of this ball, then, became an occupation for Emma.

Whenever the Wednesday came round she said to herself as she awoke, "Ah!
I was there a week--a fortnight--three weeks ago."

And little by little the faces grew confused in her remembrance.

She forgot the tune of the quadrilles; she no longer saw the liveries
and appointments so distinctly; some details escaped her, but the regret
remained with her.


Chapter Nine

Often when Charles was out she took from the cupboard, between the
folds of the linen where she had left it, the green silk cigar case.
She looked at it, opened it, and even smelt the odour of the lining--a
mixture of verbena and tobacco. Whose was it? The Viscount's? Perhaps
it was a present from his mistress. It had been embroidered on some
rosewood frame, a pretty little thing, hidden from all eyes, that had
occupied many hours, and over which had fallen the soft curls of the
pensive worker. A breath of love had passed over the stitches on the
canvas; each prick of the needle had fixed there a hope or a memory, and
all those interwoven threads of silk were but the continuity of the same
silent passion. And then one morning the Viscount had taken it away
with him. Of what had they spoken when it lay upon the wide-mantelled
chimneys between flower-vases and Pompadour clocks? She was at Tostes;
he was at Paris now, far away! What was this Paris like? What a vague
name! She repeated it in a low voice, for the mere pleasure of it; it
rang in her ears like a great cathedral bell; it shone before her eyes,
even on the labels of her pomade-pots.

At night, when the carriers passed under her windows in their carts
singing the "Marjolaine," she awoke, and listened to the noise of the
iron-bound wheels, which, as they gained the country road, was soon
deadened by the soil. "They will be there to-morrow!" she said to
herself.

And she followed them in thought up and down the hills, traversing
villages, gliding along the highroads by the light of the stars. At the
end of some indefinite distance there was always a confused spot, into
which her dream died.

She bought a plan of Paris, and with the tip of her finger on the map
she walked about the capital. She went up the boulevards, stopping at
every turning, between the lines of the streets, in front of the white
squares that represented the houses. At last she would close the lids of
her weary eyes, and see in the darkness the gas jets flaring in the wind
and the steps of carriages lowered with much noise before the peristyles
of theatres.

She took in "La Corbeille," a lady's journal, and the "Sylphe des
Salons." She devoured, without skipping a word, all the accounts of
first nights, races, and soirees, took interest in the debut of a
singer, in the opening of a new shop. She knew the latest fashions, the
addresses of the best tailors, the days of the Bois and the Opera. In
Eugene Sue she studied descriptions of furniture; she read Balzac and
George Sand, seeking in them imaginary satisfaction for her own desires.
Even at table she had her book by her, and turned over the pages
while Charles ate and talked to her. The memory of the Viscount always
returned as she read. Between him and the imaginary personages she made
comparisons. But the circle of which he was the centre gradually widened
round him, and the aureole that he bore, fading from his form, broadened
out beyond, lighting up her other dreams.

Paris, more vague than the ocean, glimmered before Emma's eyes in an
atmosphere of vermilion. The many lives that stirred amid this tumult
were, however, divided into parts, classed as distinct pictures. Emma
perceived only two or three that hid from her all the rest, and in
themselves represented all humanity. The world of ambassadors moved over
polished floors in drawing rooms lined with mirrors, round oval tables
covered with velvet and gold-fringed cloths. There were dresses with
trains, deep mysteries, anguish hidden beneath smiles. Then came the
society of the duchesses; all were pale; all got up at four o'clock; the
women, poor angels, wore English point on their petticoats; and the men,
unappreciated geniuses under a frivolous outward seeming, rode horses to
death at pleasure parties, spent the summer season at Baden, and towards
the forties married heiresses. In the private rooms of restaurants,
where one sups after midnight by the light of wax candles, laughed the
motley crowd of men of letters and actresses. They were prodigal as
kings, full of ideal, ambitious, fantastic frenzy. This was an existence
outside that of all others, between heaven and earth, in the midst of
storms, having something of the sublime. For the rest of the world it
was lost, with no particular place and as if non-existent. The nearer
things were, moreover, the more her thoughts turned away from them.
All her immediate surroundings, the wearisome country, the middle-class
imbeciles, the mediocrity of existence, seemed to her exceptional, a
peculiar chance that had caught hold of her, while beyond stretched, as
far as eye could see, an immense land of joys and passions. She confused
in her desire the sensualities of luxury with the delights of the heart,
elegance of manners with delicacy of sentiment. Did not love, like
Indian plants, need a special soil, a particular temperature? Signs
by moonlight, long embraces, tears flowing over yielded hands, all
the fevers of the flesh and the languors of tenderness could not be
separated from the balconies of great castles full of indolence,
from boudoirs with silken curtains and thick carpets, well-filled
flower-stands, a bed on a raised dias, nor from the flashing of precious
stones and the shoulder-knots of liveries.

The lad from the posting house who came to groom the mare every morning
passed through the passage with his heavy wooden shoes; there were holes
in his blouse; his feet were bare in list slippers. And this was the
groom in knee-britches with whom she had to be content! His work done,
he did not come back again all day, for Charles on his return put up
his horse himself, unsaddled him and put on the halter, while the
servant-girl brought a bundle of straw and threw it as best she could
into the manger.

To replace Nastasie (who left Tostes shedding torrents of tears) Emma
took into her service a young girl of fourteen, an orphan with a sweet
face. She forbade her wearing cotton caps, taught her to address her in
the third person, to bring a glass of water on a plate, to knock before
coming into a room, to iron, starch, and to dress her--wanted to make a
lady's-maid of her. The new servant obeyed without a murmur, so as not
to be sent away; and as madame usually left the key in the sideboard,
Felicite every evening took a small supply of sugar that she ate alone
in her bed after she had said her prayers.

Sometimes in the afternoon she went to chat with the postilions.

Madame was in her room upstairs. She wore an open dressing gown that
showed between the shawl facings of her bodice a pleated chamisette with
three gold buttons. Her belt was a corded girdle with great tassels, and
her small garnet coloured slippers had a large knot of ribbon that fell
over her instep. She had bought herself a blotting book, writing case,
pen-holder, and envelopes, although she had no one to write to; she
dusted her what-not, looked at herself in the glass, picked up a book,
and then, dreaming between the lines, let it drop on her knees. She
longed to travel or to go back to her convent. She wished at the same
time to die and to live in Paris.

Charles in snow and rain trotted across country. He ate omelettes on
farmhouse tables, poked his arm into damp beds, received the tepid
spurt of blood-lettings in his face, listened to death-rattles, examined
basins, turned over a good deal of dirty linen; but every evening he
found a blazing fire, his dinner ready, easy-chairs, and a well-dressed
woman, charming with an odour of freshness, though no one could say
whence the perfume came, or if it were not her skin that made odorous
her chemise.

She charmed him by numerous attentions; now it was some new way of
arranging paper sconces for the candles, a flounce that she altered on
her gown, or an extraordinary name for some very simple dish that the
servant had spoilt, but that Charles swallowed with pleasure to the last
mouthful. At Rouen she saw some ladies who wore a bunch of charms on the
watch-chains; she bought some charms. She wanted for her mantelpiece two
large blue glass vases, and some time after an ivory necessaire with a
silver-gilt thimble. The less Charles understood these refinements
the more they seduced him. They added something to the pleasure of the
senses and to the comfort of his fireside. It was like a golden dust
sanding all along the narrow path of his life.

He was well, looked well; his reputation was firmly established.

The country-folk loved him because he was not proud. He petted the
children, never went to the public house, and, moreover, his morals
inspired confidence. He was specially successful with catarrhs and chest
complaints. Being much afraid of killing his patients, Charles, in fact
only prescribed sedatives, from time to time and emetic, a footbath,
or leeches. It was not that he was afraid of surgery; he bled people
copiously like horses, and for the taking out of teeth he had the
"devil's own wrist."

Finally, to keep up with the times, he took in "La Ruche Medicale,"
a new journal whose prospectus had been sent him. He read it a little
after dinner, but in about five minutes the warmth of the room added to
the effect of his dinner sent him to sleep; and he sat there, his chin
on his two hands and his hair spreading like a mane to the foot of the
lamp. Emma looked at him and shrugged her shoulders. Why, at least, was
not her husband one of those men of taciturn passions who work at their
books all night, and at last, when about sixty, the age of rheumatism
sets in, wear a string of orders on their ill-fitting black coat?
She could have wished this name of Bovary, which was hers, had been
illustrious, to see it displayed at the booksellers', repeated in the
newspapers, known to all France. But Charles had no ambition.

An Yvetot doctor whom he had lately met in consultation had somewhat
humiliated him at the very bedside of the patient, before the assembled
relatives. When, in the evening, Charles told her this anecdote, Emma
inveighed loudly against his colleague. Charles was much touched. He
kissed her forehead with a tear in his eyes. But she was angered with
shame; she felt a wild desire to strike him; she went to open the window
in the passage and breathed in the fresh air to calm herself.

"What a man! What a man!" she said in a low voice, biting her lips.

Besides, she was becoming more irritated with him. As he grew older his
manner grew heavier; at dessert he cut the corks of the empty bottles;
after eating he cleaned his teeth with his tongue; in taking soup
he made a gurgling noise with every spoonful; and, as he was getting
fatter, the puffed-out cheeks seemed to push the eyes, always small, up
to the temples.

Sometimes Emma tucked the red borders of his under-vest unto his
waistcoat, rearranged his cravat, and threw away the dirty gloves he was
going to put on; and this was not, as he fancied, for himself; it
was for herself, by a diffusion of egotism, of nervous irritation.
Sometimes, too, she told him of what she had read, such as a passage in
a novel, of a new play, or an anecdote of the "upper ten" that she
had seen in a feuilleton; for, after all, Charles was something, an
ever-open ear, and ever-ready approbation. She confided many a thing to
her greyhound. She would have done so to the logs in the fireplace or to
the pendulum of the clock.

At the bottom of her heart, however, she was waiting for something to
happen. Like shipwrecked sailors, she turned despairing eyes upon the
solitude of her life, seeking afar off some white sail in the mists of
the horizon. She did not know what this chance would be, what wind would
bring it her, towards what shore it would drive her, if it would be a
shallop or a three-decker, laden with anguish or full of bliss to the
portholes. But each morning, as she awoke, she hoped it would come that
day; she listened to every sound, sprang up with a start, wondered that
it did not come; then at sunset, always more saddened, she longed for
the morrow.

Spring came round. With the first warm weather, when the pear trees
began to blossom, she suffered from dyspnoea.

From the beginning of July she counted how many weeks there were to
October, thinking that perhaps the Marquis d'Andervilliers would give
another ball at Vaubyessard. But all September passed without letters or
visits.

After the ennui of this disappointment her heart once more remained
empty, and then the same series of days recommenced. So now they would
thus follow one another, always the same, immovable, and bringing
nothing. Other lives, however flat, had at least the chance of some
event. One adventure sometimes brought with it infinite consequences and
the scene changed. But nothing happened to her; God had willed it so!
The future was a dark corridor, with its door at the end shut fast.

She gave up music. What was the good of playing? Who would hear her?
Since she could never, in a velvet gown with short sleeves, striking
with her light fingers the ivory keys of an Erard at a concert, feel
the murmur of ecstasy envelop her like a breeze, it was not worth while
boring herself with practicing. Her drawing cardboard and her embroidery
she left in the cupboard. What was the good? What was the good? Sewing
irritated her. "I have read everything," she said to herself. And she
sat there making the tongs red-hot, or looked at the rain falling.

How sad she was on Sundays when vespers sounded! She listened with dull
attention to each stroke of the cracked bell. A cat slowly walking over
some roof put up his back in the pale rays of the sun. The wind on the
highroad blew up clouds of dust. Afar off a dog sometimes howled; and
the bell, keeping time, continued its monotonous ringing that died away
over the fields.

But the people came out from church. The women in waxed clogs, the
peasants in new blouses, the little bare-headed children skipping along
in front of them, all were going home. And till nightfall, five or six
men, always the same, stayed playing at corks in front of the large door
of the inn.

The winter was severe. The windows every morning were covered with
rime, and the light shining through them, dim as through ground-glass,
sometimes did not change the whole day long. At four o'clock the lamp
had to be lighted.

On fine days she went down into the garden. The dew had left on the
cabbages a silver lace with long transparent threads spreading from one
to the other. No birds were to be heard; everything seemed asleep, the
espalier covered with straw, and the vine, like a great sick serpent
under the coping of the wall, along which, on drawing near, one saw the
many-footed woodlice crawling. Under the spruce by the hedgerow, the
curie in the three-cornered hat reading his breviary had lost his right
foot, and the very plaster, scaling off with the frost, had left white
scabs on his face.

Then she went up again, shut her door, put on coals, and fainting with
the heat of the hearth, felt her boredom weigh more heavily than ever.
She would have liked to go down and talk to the servant, but a sense of
shame restrained her.

Every day at the same time the schoolmaster in a black skullcap opened
the shutters of his house, and the rural policeman, wearing his sabre
over his blouse, passed by. Night and morning the post-horses, three by
three, crossed the street to water at the pond. From time to time the
bell of a public house door rang, and when it was windy one could hear
the little brass basins that served as signs for the hairdresser's shop
creaking on their two rods. This shop had as decoration an old engraving
of a fashion-plate stuck against a windowpane and the wax bust of a
woman with yellow hair. He, too, the hairdresser, lamented his wasted
calling, his hopeless future, and dreaming of some shop in a big
town--at Rouen, for example, overlooking the harbour, near the
theatre--he walked up and down all day from the mairie to the church,
sombre and waiting for customers. When Madame Bovary looked up, she
always saw him there, like a sentinel on duty, with his skullcap over
his ears and his vest of lasting.

Sometimes in the afternoon outside the window of her room, the head of a
man appeared, a swarthy head with black whiskers, smiling slowly, with
a broad, gentle smile that showed his white teeth. A waltz immediately
began and on the organ, in a little drawing room, dancers the size of
a finger, women in pink turbans, Tyrolians in jackets, monkeys in frock
coats, gentlemen in knee-breeches, turned and turned between the sofas,
the consoles, multiplied in the bits of looking glass held together
at their corners by a piece of gold paper. The man turned his handle,
looking to the right and left, and up at the windows. Now and again,
while he shot out a long squirt of brown saliva against the milestone,
with his knee raised his instrument, whose hard straps tired his
shoulder; and now, doleful and drawling, or gay and hurried, the music
escaped from the box, droning through a curtain of pink taffeta under
a brass claw in arabesque. They were airs played in other places at
the theatres, sung in drawing rooms, danced to at night under lighted
lustres, echoes of the world that reached even to Emma. Endless
sarabands ran through her head, and, like an Indian dancing girl on the
flowers of a carpet, her thoughts leapt with the notes, swung from dream
to dream, from sadness to sadness. When the man had caught some coppers
in his cap, he drew down an old cover of blue cloth, hitched his organ
on to his back, and went off with a heavy tread. She watched him going.

But it was above all the meal-times that were unbearable to her, in this
small room on the ground floor, with its smoking stove, its creaking
door, the walls that sweated, the damp flags; all the bitterness in life
seemed served up on her plate, and with smoke of the boiled beef there
rose from her secret soul whiffs of sickliness. Charles was a slow
eater; she played with a few nuts, or, leaning on her elbow, amused
herself with drawing lines along the oilcloth table cover with the point
of her knife.

She now let everything in her household take care of itself, and Madame
Bovary senior, when she came to spend part of Lent at Tostes, was much
surprised at the change. She who was formerly so careful, so dainty,
now passed whole days without dressing, wore grey cotton stockings, and
burnt tallow candles. She kept saying they must be economical since
they were not rich, adding that she was very contented, very happy, that
Tostes pleased her very much, with other speeches that closed the mouth
of her mother-in-law. Besides, Emma no longer seemed inclined to follow
her advice; once even, Madame Bovary having thought fit to maintain that
mistresses ought to keep an eye on the religion of their servants, she
had answered with so angry a look and so cold a smile that the good
woman did not interfere again.

Emma was growing difficult, capricious. She ordered dishes for herself,
then she did not touch them; one day drank only pure milk, the next
cups of tea by the dozen. Often she persisted in not going out, then,
stifling, threw open the windows and put on light dresses. After she had
well scolded her servant she gave her presents or sent her out to see
neighbours, just as she sometimes threw beggars all the silver in her
purse, although she was by no means tender-hearted or easily accessible
to the feelings of others, like most country-bred people, who always
retain in their souls something of the horny hardness of the paternal
hands.

Towards the end of February old Rouault, in memory of his cure, himself
brought his son-in-law a superb turkey, and stayed three days at Tostes.
Charles being with his patients, Emma kept him company. He smoked in the
room, spat on the firedogs, talked farming, calves, cows, poultry, and
municipal council, so that when he left she closed the door on him with
a feeling of satisfaction that surprised even herself. Moreover she no
longer concealed her contempt for anything or anybody, and at times she
set herself to express singular opinions, finding fault with that which
others approved, and approving things perverse and immoral, all of which
made her husband open his eyes widely.

Would this misery last for ever? Would she never issue from it? Yet
she was as good as all the women who were living happily. She had seen
duchesses at Vaubyessard with clumsier waists and commoner ways, and she
execrated the injustice of God. She leant her head against the walls
to weep; she envied lives of stir; longed for masked balls, for violent
pleasures, with all the wildness that she did not know, but that these
must surely yield.

She grew pale and suffered from palpitations of the heart.

Charles prescribed valerian and camphor baths. Everything that was tried
only seemed to irritate her the more.

On certain days she chatted with feverish rapidity, and this
over-excitement was suddenly followed by a state of torpor, in which
she remained without speaking, without moving. What then revived her was
pouring a bottle of eau-de-cologne over her arms.

As she was constantly complaining about Tostes, Charles fancied that her
illness was no doubt due to some local cause, and fixing on this idea,
began to think seriously of setting up elsewhere.

From that moment she drank vinegar, contracted a sharp little cough, and
completely lost her appetite.

It cost Charles much to give up Tostes after living there four years and
"when he was beginning to get on there." Yet if it must be! He took her
to Rouen to see his old master. It was a nervous complaint: change of
air was needed.

After looking about him on this side and on that, Charles learnt that
in the Neufchatel arrondissement there was a considerable market town
called Yonville-l'Abbaye, whose doctor, a Polish refugee, had decamped a
week before. Then he wrote to the chemist of the place to ask the
number of the population, the distance from the nearest doctor, what
his predecessor had made a year, and so forth; and the answer being
satisfactory, he made up his mind to move towards the spring, if Emma's
health did not improve.

One day when, in view of her departure, she was tidying a drawer,
something pricked her finger. It was a wire of her wedding bouquet.
The orange blossoms were yellow with dust and the silver bordered satin
ribbons frayed at the edges. She threw it into the fire. It flared
up more quickly than dry straw. Then it was, like a red bush in the
cinders, slowly devoured. She watched it burn.

The little pasteboard berries burst, the wire twisted, the gold
lace melted; and the shriveled paper corollas, fluttering like black
butterflies at the back of the stove, at least flew up the chimney.

When they left Tostes at the month of March, Madame Bovary was pregnant.


Part II


Chapter One

Yonville-l'Abbaye (so called from an old Capuchin abbey of which not
even the ruins remain) is a market-town twenty-four miles from Rouen,
between the Abbeville and Beauvais roads, at the foot of a valley
watered by the Rieule, a little river that runs into the Andelle after
turning three water-mills near its mouth, where there are a few trout
that the lads amuse themselves by fishing for on Sundays.

We leave the highroad at La Boissiere and keep straight on to the top of
the Leux hill, whence the valley is seen. The river that runs through it
makes of it, as it were, two regions with distinct physiognomies--all on
the left is pasture land, all of the right arable. The meadow stretches
under a bulge of low hills to join at the back with the pasture land of
the Bray country, while on the eastern side, the plain, gently rising,
broadens out, showing as far as eye can follow its blond cornfields. The
water, flowing by the grass, divides with a white line the colour of the
roads and of the plains, and the country is like a great unfolded mantle
with a green velvet cape bordered with a fringe of silver.

Before us, on the verge of the horizon, lie the oaks of the forest of
Argueil, with the steeps of the Saint-Jean hills scarred from top
to bottom with red irregular lines; they are rain tracks, and these
brick-tones standing out in narrow streaks against the grey colour of
the mountain are due to the quantity of iron springs that flow beyond in
the neighboring country.

Here we are on the confines of Normandy, Picardy, and the Ile-de-France,
a bastard land whose language is without accent and its landscape is
without character. It is there that they make the worst Neufchatel
cheeses of all the arrondissement; and, on the other hand, farming is
costly because so much manure is needed to enrich this friable soil full
of sand and flints.

Up to 1835 there was no practicable road for getting to Yonville, but
about this time a cross-road was made which joins that of Abbeville to
that of Amiens, and is occasionally used by the Rouen wagoners on their
way to Flanders. Yonville-l'Abbaye has remained stationary in spite of
its "new outlet." Instead of improving the soil, they persist in keeping
up the pasture lands, however depreciated they may be in value, and
the lazy borough, growing away from the plain, has naturally spread
riverwards. It is seem from afar sprawling along the banks like a
cowherd taking a siesta by the water-side.

At the foot of the hill beyond the bridge begins a roadway, planted with
young aspens, that leads in a straight line to the first houses in the
place. These, fenced in by hedges, are in the middle of courtyards
full of straggling buildings, wine-presses, cart-sheds and distilleries
scattered under thick trees, with ladders, poles, or scythes hung on to
the branches. The thatched roofs, like fur caps drawn over eyes, reach
down over about a third of the low windows, whose coarse convex glasses
have knots in the middle like the bottoms of bottles. Against the
plaster wall diagonally crossed by black joists, a meagre pear-tree
sometimes leans and the ground-floors have at their door a small
swing-gate to keep out the chicks that come pilfering crumbs of bread
steeped in cider on the threshold. But the courtyards grow narrower,
the houses closer together, and the fences disappear; a bundle of
ferns swings under a window from the end of a broomstick; there is a
blacksmith's forge and then a wheelwright's, with two or three new carts
outside that partly block the way. Then across an open space appears a
white house beyond a grass mound ornamented by a Cupid, his finger
on his lips; two brass vases are at each end of a flight of steps;
scutcheons* blaze upon the door. It is the notary's house, and the
finest in the place.

     *The panonceaux that have to be hung over the doors of
     notaries.

The Church is on the other side of the street, twenty paces farther
down, at the entrance of the square. The little cemetery that surrounds
it, closed in by a wall breast high, is so full of graves that the old
stones, level with the ground, form a continuous pavement, on which the
grass of itself has marked out regular green squares. The church was
rebuilt during the last years of the reign of Charles X. The wooden roof
is beginning to rot from the top, and here and there has black hollows
in its blue colour. Over the door, where the organ should be, is a
loft for the men, with a spiral staircase that reverberates under their
wooden shoes.

The daylight coming through the plain glass windows falls obliquely upon
the pews ranged along the walls, which are adorned here and there with
a straw mat bearing beneath it the words in large letters, "Mr.
So-and-so's pew." Farther on, at a spot where the building narrows, the
confessional forms a pendant to a statuette of the Virgin, clothed in
a satin robe, coifed with a tulle veil sprinkled with silver stars, and
with red cheeks, like an idol of the Sandwich Islands; and, finally, a
copy of the "Holy Family, presented by the Minister of the Interior,"
overlooking the high altar, between four candlesticks, closes in the
perspective. The choir stalls, of deal wood, have been left unpainted.

The market, that is to say, a tiled roof supported by some twenty posts,
occupies of itself about half the public square of Yonville. The town
hall, constructed "from the designs of a Paris architect," is a sort of
Greek temple that forms the corner next to the chemist's shop. On
the ground-floor are three Ionic columns and on the first floor a
semicircular gallery, while the dome that crowns it is occupied by a
Gallic cock, resting one foot upon the "Charte" and holding in the other
the scales of Justice.

But that which most attracts the eye is opposite the Lion d'Or inn, the
chemist's shop of Monsieur Homais. In the evening especially its argand
lamp is lit up and the red and green jars that embellish his shop-front
throw far across the street their two streams of colour; then across
them as if in Bengal lights is seen the shadow of the chemist
leaning over his desk. His house from top to bottom is placarded with
inscriptions written in large hand, round hand, printed hand: "Vichy,
Seltzer, Barege waters, blood purifiers, Raspail patent medicine,
Arabian racahout, Darcet lozenges, Regnault paste, trusses, baths,
hygienic chocolate," etc. And the signboard, which takes up all the
breadth of the shop, bears in gold letters, "Homais, Chemist." Then at
the back of the shop, behind the great scales fixed to the counter, the
word "Laboratory" appears on a scroll above a glass door, which about
half-way up once more repeats "Homais" in gold letters on a black
ground.

Beyond this there is nothing to see at Yonville. The street (the only
one) a gunshot in length and flanked by a few shops on either side stops
short at the turn of the highroad. If it is left on the right hand and
the foot of the Saint-Jean hills followed the cemetery is soon reached.

At the time of the cholera, in order to enlarge this, a piece of wall
was pulled down, and three acres of land by its side purchased; but all
the new portion is almost tenantless; the tombs, as heretofore,
continue to crowd together towards the gate. The keeper, who is at once
gravedigger and church beadle (thus making a double profit out of the
parish corpses), has taken advantage of the unused plot of ground to
plant potatoes there. From year to year, however, his small field grows
smaller, and when there is an epidemic, he does not know whether to
rejoice at the deaths or regret the burials.

"You live on the dead, Lestiboudois!" the curie at last said to him one
day. This grim remark made him reflect; it checked him for some time;
but to this day he carries on the cultivation of his little tubers, and
even maintains stoutly that they grow naturally.

Since the events about to be narrated, nothing in fact has changed
at Yonville. The tin tricolour flag still swings at the top of the
church-steeple; the two chintz streamers still flutter in the wind from
the linen-draper's; the chemist's fetuses, like lumps of white amadou,
rot more and more in their turbid alcohol, and above the big door of
the inn the old golden lion, faded by rain, still shows passers-by its
poodle mane.

On the evening when the Bovarys were to arrive at Yonville, Widow
Lefrancois, the landlady of this inn, was so very busy that she sweated
great drops as she moved her saucepans. To-morrow was market-day. The
meat had to be cut beforehand, the fowls drawn, the soup and coffee
made. Moreover, she had the boarders' meal to see to, and that of the
doctor, his wife, and their servant; the billiard-room was echoing with
bursts of laughter; three millers in a small parlour were calling for
brandy; the wood was blazing, the brazen pan was hissing, and on the
long kitchen table, amid the quarters of raw mutton, rose piles of
plates that rattled with the shaking of the block on which spinach was
being chopped.

From the poultry-yard was heard the screaming of the fowls whom the
servant was chasing in order to wring their necks.

A man slightly marked with small-pox, in green leather slippers, and
wearing a velvet cap with a gold tassel, was warming his back at the
chimney. His face expressed nothing but self-satisfaction, and he
appeared to take life as calmly as the goldfinch suspended over his head
in its wicker cage: this was the chemist.

"Artemise!" shouted the landlady, "chop some wood, fill the water
bottles, bring some brandy, look sharp! If only I knew what dessert to
offer the guests you are expecting! Good heavens! Those furniture-movers
are beginning their racket in the billiard-room again; and their van has
been left before the front door! The 'Hirondelle' might run into it when
it draws up. Call Polyte and tell him to put it up. Only think, Monsieur
Homais, that since morning they have had about fifteen games, and drunk
eight jars of cider! Why, they'll tear my cloth for me," she went on,
looking at them from a distance, her strainer in her hand.

"That wouldn't be much of a loss," replied Monsieur Homais. "You would
buy another."

"Another billiard-table!" exclaimed the widow.

"Since that one is coming to pieces, Madame Lefrancois. I tell you again
you are doing yourself harm, much harm! And besides, players now want
narrow pockets and heavy cues. Hazards aren't played now; everything is
changed! One must keep pace with the times! Just look at Tellier!"

The hostess reddened with vexation. The chemist went on--

"You may say what you like; his table is better than yours; and if one
were to think, for example, of getting up a patriotic pool for Poland or
the sufferers from the Lyons floods--"

"It isn't beggars like him that'll frighten us," interrupted the
landlady, shrugging her fat shoulders. "Come, come, Monsieur Homais; as
long as the 'Lion d'Or' exists people will come to it. We've feathered
our nest; while one of these days you'll find the 'Cafe Francais' closed
with a big placard on the shutters. Change my billiard-table!" she went
on, speaking to herself, "the table that comes in so handy for folding
the washing, and on which, in the hunting season, I have slept six
visitors! But that dawdler, Hivert, doesn't come!"

"Are you waiting for him for your gentlemen's dinner?"

"Wait for him! And what about Monsieur Binet? As the clock strikes
six you'll see him come in, for he hasn't his equal under the sun for
punctuality. He must always have his seat in the small parlour. He'd
rather die than dine anywhere else. And so squeamish as he is, and so
particular about the cider! Not like Monsieur Leon; he sometimes comes
at seven, or even half-past, and he doesn't so much as look at what he
eats. Such a nice young man! Never speaks a rough word!"

"Well, you see, there's a great difference between an educated man and
an old carabineer who is now a tax-collector."

Six o'clock struck. Binet came in.

He wore a blue frock-coat falling in a straight line round his thin
body, and his leather cap, with its lappets knotted over the top of
his head with string, showed under the turned-up peak a bald forehead,
flattened by the constant wearing of a helmet. He wore a black cloth
waistcoat, a hair collar, grey trousers, and, all the year round,
well-blacked boots, that had two parallel swellings due to the sticking
out of his big-toes. Not a hair stood out from the regular line of fair
whiskers, which, encircling his jaws, framed, after the fashion of a
garden border, his long, wan face, whose eyes were small and the nose
hooked. Clever at all games of cards, a good hunter, and writing a
fine hand, he had at home a lathe, and amused himself by turning napkin
rings, with which he filled up his house, with the jealousy of an artist
and the egotism of a bourgeois.

He went to the small parlour, but the three millers had to be got out
first, and during the whole time necessary for laying the cloth, Binet
remained silent in his place near the stove. Then he shut the door and
took off his cap in his usual way.

"It isn't with saying civil things that he'll wear out his tongue," said
the chemist, as soon as he was along with the landlady.

"He never talks more," she replied. "Last week two travelers in the
cloth line were here--such clever chaps who told such jokes in the
evening, that I fairly cried with laughing; and he stood there like a
dab fish and never said a word."

"Yes," observed the chemist; "no imagination, no sallies, nothing that
makes the society-man."

"Yet they say he has parts," objected the landlady.

"Parts!" replied Monsieur Homais; "he, parts! In his own line it is
possible," he added in a calmer tone. And he went on--

"Ah! That a merchant, who has large connections, a jurisconsult, a
doctor, a chemist, should be thus absent-minded, that they should become
whimsical or even peevish, I can understand; such cases are cited in
history. But at least it is because they are thinking of something.
Myself, for example, how often has it happened to me to look on the
bureau for my pen to write a label, and to find, after all, that I had
put it behind my ear!"

Madame Lefrancois just then went to the door to see if the "Hirondelle"
were not coming. She started. A man dressed in black suddenly came into
the kitchen. By the last gleam of the twilight one could see that his
face was rubicund and his form athletic.

"What can I do for you, Monsieur le Curie?" asked the landlady, as she
reached down from the chimney one of the copper candlesticks placed
with their candles in a row. "Will you take something? A thimbleful of
Cassis*? A glass of wine?"

     *Black currant liqueur.

The priest declined very politely. He had come for his umbrella, that
he had forgotten the other day at the Ernemont convent, and after
asking Madame Lefrancois to have it sent to him at the presbytery in the
evening, he left for the church, from which the Angelus was ringing.

When the chemist no longer heard the noise of his boots along the
square, he thought the priest's behaviour just now very unbecoming. This
refusal to take any refreshment seemed to him the most odious hypocrisy;
all priests tippled on the sly, and were trying to bring back the days
of the tithe.

The landlady took up the defence of her curie.

"Besides, he could double up four men like you over his knee. Last year
he helped our people to bring in the straw; he carried as many as six
trusses at once, he is so strong."

"Bravo!" said the chemist. "Now just send your daughters to confess to
fellows which such a temperament! I, if I were the Government, I'd have
the priests bled once a month. Yes, Madame Lefrancois, every month--a
good phlebotomy, in the interests of the police and morals."

"Be quiet, Monsieur Homais. You are an infidel; you've no religion."

The chemist answered: "I have a religion, my religion, and I even have
more than all these others with their mummeries and their juggling.
I adore God, on the contrary. I believe in the Supreme Being, in a
Creator, whatever he may be. I care little who has placed us here below
to fulfil our duties as citizens and fathers of families; but I don't
need to go to church to kiss silver plates, and fatten, out of my
pocket, a lot of good-for-nothings who live better than we do. For one
can know Him as well in a wood, in a field, or even contemplating the
eternal vault like the ancients. My God! Mine is the God of Socrates, of
Franklin, of Voltaire, and of Beranger! I am for the profession of faith
of the 'Savoyard Vicar,' and the immortal principles of '89! And I can't
admit of an old boy of a God who takes walks in his garden with a
cane in his hand, who lodges his friends in the belly of whales, dies
uttering a cry, and rises again at the end of three days; things absurd
in themselves, and completely opposed, moreover, to all physical laws,
which prove to us, by the way, that priests have always wallowed in
turpid ignorance, in which they would fain engulf the people with them."

He ceased, looking round for an audience, for in his bubbling over
the chemist had for a moment fancied himself in the midst of the town
council. But the landlady no longer heeded him; she was listening to a
distant rolling. One could distinguish the noise of a carriage mingled
with the clattering of loose horseshoes that beat against the ground,
and at last the "Hirondelle" stopped at the door.

It was a yellow box on two large wheels, that, reaching to the tilt,
prevented travelers from seeing the road and dirtied their shoulders.
The small panes of the narrow windows rattled in their sashes when the
coach was closed, and retained here and there patches of mud amid the
old layers of dust, that not even storms of rain had altogether washed
away. It was drawn by three horses, the first a leader, and when it came
down-hill its bottom jolted against the ground.

Some of the inhabitants of Yonville came out into the square; they all
spoke at once, asking for news, for explanations, for hampers. Hivert
did not know whom to answer. It was he who did the errands of the place
in town. He went to the shops and brought back rolls of leather for
the shoemaker, old iron for the farrier, a barrel of herrings for his
mistress, caps from the milliner's, locks from the hair-dresser's and
all along the road on his return journey he distributed his parcels,
which he threw, standing upright on his seat and shouting at the top of
his voice, over the enclosures of the yards.

An accident had delayed him. Madame Bovary's greyhound had run across
the field. They had whistled for him a quarter of an hour; Hivert had
even gone back a mile and a half expecting every moment to catch sight
of her; but it had been necessary to go on.

Emma had wept, grown angry; she had accused Charles of this misfortune.
Monsieur Lheureux, a draper, who happened to be in the coach with
her, had tried to console her by a number of examples of lost dogs
recognizing their masters at the end of long years. One, he said had
been told of, who had come back to Paris from Constantinople. Another
had gone one hundred and fifty miles in a straight line, and swum four
rivers; and his own father had possessed a poodle, which, after twelve
years of absence, had all of a sudden jumped on his back in the street
as he was going to dine in town.


Chapter Two

Emma got out first, then Felicite, Monsieur Lheureux, and a nurse, and
they had to wake up Charles in his corner, where he had slept soundly
since night set in.

Homais introduced himself; he offered his homages to madame and his
respects to monsieur; said he was charmed to have been able to render
them some slight service, and added with a cordial air that he had
ventured to invite himself, his wife being away.

When Madame Bovary was in the kitchen she went up to the chimney.

With the tips of her fingers she caught her dress at the knee, and
having thus pulled it up to her ankle, held out her foot in its black
boot to the fire above the revolving leg of mutton. The flame lit up the
whole of her, penetrating with a crude light the woof of her gowns, the
fine pores of her fair skin, and even her eyelids, which she blinked now
and again. A great red glow passed over her with the blowing of the wind
through the half-open door.

On the other side of the chimney a young man with fair hair watched her
silently.

As he was a good deal bored at Yonville, where he was a clerk at the
notary's, Monsieur Guillaumin, Monsieur Leon Dupuis (it was he who
was the second habitue of the "Lion d'Or") frequently put back his
dinner-hour in hope that some traveler might come to the inn, with whom
he could chat in the evening. On the days when his work was done early,
he had, for want of something else to do, to come punctually, and endure
from soup to cheese a tete-a-tete with Binet. It was therefore with
delight that he accepted the landlady's suggestion that he should dine
in company with the newcomers, and they passed into the large parlour
where Madame Lefrancois, for the purpose of showing off, had had the
table laid for four.

Homais asked to be allowed to keep on his skull-cap, for fear of coryza;
then, turning to his neighbour--

"Madame is no doubt a little fatigued; one gets jolted so abominably in
our 'Hirondelle.'"

"That is true," replied Emma; "but moving about always amuses me. I like
change of place."

"It is so tedious," sighed the clerk, "to be always riveted to the same
places."

"If you were like me," said Charles, "constantly obliged to be in the
saddle"--

"But," Leon went on, addressing himself to Madame Bovary, "nothing, it
seems to me, is more pleasant--when one can," he added.

"Moreover," said the druggist, "the practice of medicine is not very
hard work in our part of the world, for the state of our roads allows us
the use of gigs, and generally, as the farmers are prosperous, they pay
pretty well. We have, medically speaking, besides the ordinary cases
of enteritis, bronchitis, bilious affections, etc., now and then a
few intermittent fevers at harvest-time; but on the whole, little of a
serious nature, nothing special to note, unless it be a great deal of
scrofula, due, no doubt, to the deplorable hygienic conditions of our
peasant dwellings. Ah! you will find many prejudices to combat, Monsieur
Bovary, much obstinacy of routine, with which all the efforts of your
science will daily come into collision; for people still have recourse
to novenas, to relics, to the priest, rather than come straight to the
doctor or the chemist. The climate, however, is not, truth to tell, bad,
and we even have a few nonagenarians in our parish. The thermometer (I
have made some observations) falls in winter to 4 degrees Centigrade
at the outside, which gives us 24 degrees Reaumur as the maximum, or
otherwise 54 degrees Fahrenheit (English scale), not more. And, as a
matter of fact, we are sheltered from the north winds by the forest of
Argueil on the one side, from the west winds by the St. Jean range on
the other; and this heat, moreover, which, on account of the aqueous
vapours given off by the river and the considerable number of cattle
in the fields, which, as you know, exhale much ammonia, that is to say,
nitrogen, hydrogen and oxygen (no, nitrogen and hydrogen alone), and
which sucking up into itself the humus from the ground, mixing together
all those different emanations, unites them into a stack, so to say,
and combining with the electricity diffused through the atmosphere, when
there is any, might in the long run, as in tropical countries, engender
insalubrious miasmata--this heat, I say, finds itself perfectly tempered
on the side whence it comes, or rather whence it should come--that is to
say, the southern side--by the south-eastern winds, which, having cooled
themselves passing over the Seine, reach us sometimes all at once like
breezes from Russia."

"At any rate, you have some walks in the neighbourhood?" continued
Madame Bovary, speaking to the young man.

"Oh, very few," he answered. "There is a place they call La Pature, on
the top of the hill, on the edge of the forest. Sometimes, on Sundays, I
go and stay there with a book, watching the sunset."

"I think there is nothing so admirable as sunsets," she resumed; "but
especially by the side of the sea."

"Oh, I adore the sea!" said Monsieur Leon.

"And then, does it not seem to you," continued Madame Bovary, "that the
mind travels more freely on this limitless expanse, the contemplation of
which elevates the soul, gives ideas of the infinite, the ideal?"

"It is the same with mountainous landscapes," continued Leon. "A cousin
of mine who travelled in Switzerland last year told me that one could
not picture to oneself the poetry of the lakes, the charm of the
waterfalls, the gigantic effect of the glaciers. One sees pines of
incredible size across torrents, cottages suspended over precipices,
and, a thousand feet below one, whole valleys when the clouds open. Such
spectacles must stir to enthusiasm, incline to prayer, to ecstasy; and I
no longer marvel at that celebrated musician who, the better to inspire
his imagination, was in the habit of playing the piano before some
imposing site."

"You play?" she asked.

"No, but I am very fond of music," he replied.

"Ah! don't you listen to him, Madame Bovary," interrupted Homais,
bending over his plate. "That's sheer modesty. Why, my dear fellow, the
other day in your room you were singing 'L'Ange Gardien' ravishingly. I
heard you from the laboratory. You gave it like an actor."

Leon, in fact, lodged at the chemist's where he had a small room on the
second floor, overlooking the Place. He blushed at the compliment of his
landlord, who had already turned to the doctor, and was enumerating to
him, one after the other, all the principal inhabitants of Yonville. He
was telling anecdotes, giving information; the fortune of the notary
was not known exactly, and "there was the Tuvache household," who made a
good deal of show.

Emma continued, "And what music do you prefer?"

"Oh, German music; that which makes you dream."

"Have you been to the opera?"

"Not yet; but I shall go next year, when I am living at Paris to finish
reading for the bar."

"As I had the honour of putting it to your husband," said the chemist,
"with regard to this poor Yanoda who has run away, you will find
yourself, thanks to his extravagance, in the possession of one of the
most comfortable houses of Yonville. Its greatest convenience for a
doctor is a door giving on the Walk, where one can go in and out unseen.
Moreover, it contains everything that is agreeable in a household--a
laundry, kitchen with offices, sitting-room, fruit-room, and so on. He
was a gay dog, who didn't care what he spent. At the end of the garden,
by the side of the water, he had an arbour built just for the purpose of
drinking beer in summer; and if madame is fond of gardening she will be
able--"

"My wife doesn't care about it," said Charles; "although she has
been advised to take exercise, she prefers always sitting in her room
reading."

"Like me," replied Leon. "And indeed, what is better than to sit by
one's fireside in the evening with a book, while the wind beats against
the window and the lamp is burning?"

"What, indeed?" she said, fixing her large black eyes wide open upon
him.

"One thinks of nothing," he continued; "the hours slip by. Motionless we
traverse countries we fancy we see, and your thought, blending with
the fiction, playing with the details, follows the outline of the
adventures. It mingles with the characters, and it seems as if it were
yourself palpitating beneath their costumes."

"That is true! That is true?" she said.

"Has it ever happened to you," Leon went on, "to come across some vague
idea of one's own in a book, some dim image that comes back to you from
afar, and as the completest expression of your own slightest sentiment?"

"I have experienced it," she replied.

"That is why," he said, "I especially love the poets. I think verse more
tender than prose, and that it moves far more easily to tears."

"Still in the long run it is tiring," continued Emma. "Now I, on the
contrary, adore stories that rush breathlessly along, that frighten one.
I detest commonplace heroes and moderate sentiments, such as there are
in nature."

"In fact," observed the clerk, "these works, not touching the heart,
miss, it seems to me, the true end of art. It is so sweet, amid all
the disenchantments of life, to be able to dwell in thought upon noble
characters, pure affections, and pictures of happiness. For myself,
living here far from the world, this is my one distraction; but Yonville
affords so few resources."

"Like Tostes, no doubt," replied Emma; "and so I always subscribed to a
lending library."

"If madame will do me the honour of making use of it", said the chemist,
who had just caught the last words, "I have at her disposal a library
composed of the best authors, Voltaire, Rousseau, Delille, Walter
Scott, the 'Echo des Feuilletons'; and in addition I receive various
periodicals, among them the 'Fanal de Rouen' daily, having the advantage
to be its correspondent for the districts of Buchy, Forges, Neufchatel,
Yonville, and vicinity."

For two hours and a half they had been at table; for the servant
Artemis, carelessly dragging her old list slippers over the flags,
brought one plate after the other, forgot everything, and constantly
left the door of the billiard-room half open, so that it beat against
the wall with its hooks.

Unconsciously, Leon, while talking, had placed his foot on one of the
bars of the chair on which Madame Bovary was sitting. She wore a small
blue silk necktie, that kept up like a ruff a gauffered cambric collar,
and with the movements of her head the lower part of her face gently
sunk into the linen or came out from it. Thus side by side, while
Charles and the chemist chatted, they entered into one of those vague
conversations where the hazard of all that is said brings you back to
the fixed centre of a common sympathy. The Paris theatres, titles of
novels, new quadrilles, and the world they did not know; Tostes, where
she had lived, and Yonville, where they were; they examined all, talked
of everything till to the end of dinner.

When coffee was served Felicite went away to get ready the room in the
new house, and the guests soon raised the siege. Madame Lefrancois was
asleep near the cinders, while the stable-boy, lantern in hand, was
waiting to show Monsieur and Madame Bovary the way home. Bits of straw
stuck in his red hair, and he limped with his left leg. When he had
taken in his other hand the cure's umbrella, they started.

The town was asleep; the pillars of the market threw great shadows; the
earth was all grey as on a summer's night. But as the doctor's house was
only some fifty paces from the inn, they had to say good-night almost
immediately, and the company dispersed.

As soon as she entered the passage, Emma felt the cold of the plaster
fall about her shoulders like damp linen. The walls were new and the
wooden stairs creaked. In their bedroom, on the first floor, a whitish
light passed through the curtainless windows.

She could catch glimpses of tree tops, and beyond, the fields,
half-drowned in the fog that lay reeking in the moonlight along
the course of the river. In the middle of the room, pell-mell, were
scattered drawers, bottles, curtain-rods, gilt poles, with mattresses
on the chairs and basins on the ground--the two men who had brought the
furniture had left everything about carelessly.

This was the fourth time that she had slept in a strange place.

The first was the day of her going to the convent; the second, of her
arrival at Tostes; the third, at Vaubyessard; and this was the fourth.
And each one had marked, as it were, the inauguration of a new phase in
her life. She did not believe that things could present themselves in
the same way in different places, and since the portion of her life
lived had been bad, no doubt that which remained to be lived would be
better.


Chapter Three

The next day, as she was getting up, she saw the clerk on the Place. She
had on a dressing-gown. He looked up and bowed. She nodded quickly and
reclosed the window.

Leon waited all day for six o'clock in the evening to come, but on going
to the inn, he found no one but Monsieur Binet, already at table. The
dinner of the evening before had been a considerable event for him; he
had never till then talked for two hours consecutively to a "lady." How
then had he been able to explain, and in such language, the number of
things that he could not have said so well before? He was usually
shy, and maintained that reserve which partakes at once of modesty and
dissimulation.

At Yonville he was considered "well-bred." He listened to the arguments
of the older people, and did not seem hot about politics--a remarkable
thing for a young man. Then he had some accomplishments; he painted in
water-colours, could read the key of G, and readily talked literature
after dinner when he did not play cards. Monsieur Homais respected him
for his education; Madame Homais liked him for his good-nature, for
he often took the little Homais into the garden--little brats who were
always dirty, very much spoilt, and somewhat lymphatic, like their
mother. Besides the servant to look after them, they had Justin, the
chemist's apprentice, a second cousin of Monsieur Homais, who had been
taken into the house from charity, and who was useful at the same time
as a servant.

The druggist proved the best of neighbours. He gave Madame Bovary
information as to the trades-people, sent expressly for his own cider
merchant, tasted the drink himself, and saw that the casks were properly
placed in the cellar; he explained how to set about getting in a
supply of butter cheap, and made an arrangement with Lestiboudois, the
sacristan, who, besides his sacerdotal and funeral functions, looked
after the principal gardens at Yonville by the hour or the year,
according to the taste of the customers.

The need of looking after others was not the only thing that urged the
chemist to such obsequious cordiality; there was a plan underneath it
all.

He had infringed the law of the 19th Ventose, year xi., article I, which
forbade all persons not having a diploma to practise medicine; so that,
after certain anonymous denunciations, Homais had been summoned to Rouen
to see the procurer of the king in his own private room; the magistrate
receiving him standing up, ermine on shoulder and cap on head. It was
in the morning, before the court opened. In the corridors one heard
the heavy boots of the gendarmes walking past, and like a far-off noise
great locks that were shut. The druggist's ears tingled as if he were
about to have an apoplectic stroke; he saw the depths of dungeons,
his family in tears, his shop sold, all the jars dispersed; and he was
obliged to enter a cafe and take a glass of rum and seltzer to recover
his spirits.

Little by little the memory of this reprimand grew fainter, and
he continued, as heretofore, to give anodyne consultations in his
back-parlour. But the mayor resented it, his colleagues were jealous,
everything was to be feared; gaining over Monsieur Bovary by his
attentions was to earn his gratitude, and prevent his speaking out later
on, should he notice anything. So every morning Homais brought him "the
paper," and often in the afternoon left his shop for a few moments to
have a chat with the Doctor.

Charles was dull: patients did not come. He remained seated for hours
without speaking, went into his consulting room to sleep, or watched
his wife sewing. Then for diversion he employed himself at home as a
workman; he even tried to do up the attic with some paint which had been
left behind by the painters. But money matters worried him. He had
spent so much for repairs at Tostes, for madame's toilette, and for the
moving, that the whole dowry, over three thousand crowns, had slipped
away in two years.

Then how many things had been spoilt or lost during their carriage from
Tostes to Yonville, without counting the plaster cure, who falling out
of the coach at an over-severe jolt, had been dashed into a thousand
fragments on the pavements of Quincampoix! A pleasanter trouble came
to distract him, namely, the pregnancy of his wife. As the time of her
confinement approached he cherished her the more. It was another bond of
the flesh establishing itself, and, as it were, a continued sentiment
of a more complex union. When from afar he saw her languid walk, and
her figure without stays turning softly on her hips; when opposite one
another he looked at her at his ease, while she took tired poses in her
armchair, then his happiness knew no bounds; he got up, embraced her,
passed his hands over her face, called her little mamma, wanted to
make her dance, and half-laughing, half-crying, uttered all kinds of
caressing pleasantries that came into his head. The idea of having
begotten a child delighted him. Now he wanted nothing. He knew human
life from end to end, and he sat down to it with serenity.

Emma at first felt a great astonishment; then was anxious to be
delivered that she might know what it was to be a mother. But not
being able to spend as much as she would have liked, to have a
swing-bassinette with rose silk curtains, and embroidered caps, in a fit
of bitterness she gave up looking after the trousseau, and ordered the
whole of it from a village needlewoman, without choosing or discussing
anything. Thus she did not amuse herself with those preparations that
stimulate the tenderness of mothers, and so her affection was from the
very outset, perhaps, to some extent attenuated.

As Charles, however, spoke of the boy at every meal, she soon began to
think of him more consecutively.

She hoped for a son; he would be strong and dark; she would call him
George; and this idea of having a male child was like an expected
revenge for all her impotence in the past. A man, at least, is free; he
may travel over passions and over countries, overcome obstacles, taste
of the most far-away pleasures. But a woman is always hampered. At once
inert and flexible, she has against her the weakness of the flesh and
legal dependence. Her will, like the veil of her bonnet, held by a
string, flutters in every wind; there is always some desire that draws
her, some conventionality that restrains.

She was confined on a Sunday at about six o'clock, as the sun was
rising.

"It is a girl!" said Charles.

She turned her head away and fainted.

Madame Homais, as well as Madame Lefrancois of the Lion d'Or, almost
immediately came running in to embrace her. The chemist, as man of
discretion, only offered a few provincial felicitations through the
half-opened door. He wished to see the child and thought it well made.

Whilst she was getting well she occupied herself much in seeking a
name for her daughter. First she went over all those that have Italian
endings, such as Clara, Louisa, Amanda, Atala; she liked Galsuinde
pretty well, and Yseult or Leocadie still better.

Charles wanted the child to be called after her mother; Emma opposed
this. They ran over the calendar from end to end, and then consulted
outsiders.

"Monsieur Leon," said the chemist, "with whom I was talking about it
the other day, wonders you do not chose Madeleine. It is very much in
fashion just now."

But Madame Bovary, senior, cried out loudly against this name of a
sinner. As to Monsieur Homais, he had a preference for all those that
recalled some great man, an illustrious fact, or a generous idea, and it
was on this system that he had baptized his four children. Thus Napoleon
represented glory and Franklin liberty; Irma was perhaps a concession to
romanticism, but Athalie was a homage to the greatest masterpiece of the
French stage. For his philosophical convictions did not interfere
with his artistic tastes; in him the thinker did not stifle the man of
sentiment; he could make distinctions, make allowances for imagination
and fanaticism. In this tragedy, for example, he found fault with the
ideas, but admired the style; he detested the conception, but applauded
all the details, and loathed the characters while he grew enthusiastic
over their dialogue. When he read the fine passages he was transported,
but when he thought that mummers would get something out of them for
their show, he was disconsolate; and in this confusion of sentiments in
which he was involved he would have liked at once to crown Racine with
both his hands and discuss with him for a good quarter of an hour.

At last Emma remembered that at the chateau of Vaubyessard she had heard
the Marchioness call a young lady Berthe; from that moment this name was
chosen; and as old Rouault could not come, Monsieur Homais was requested
to stand godfather. His gifts were all products from his establishment,
to wit: six boxes of jujubes, a whole jar of racahout, three cakes of
marshmallow paste, and six sticks of sugar-candy into the bargain that
he had come across in a cupboard. On the evening of the ceremony there
was a grand dinner; the cure was present; there was much excitement.
Monsieur Homais towards liqueur-time began singing "Le Dieu des bonnes
gens." Monsieur Leon sang a barcarolle, and Madame Bovary, senior, who
was godmother, a romance of the time of the Empire; finally, M. Bovary,
senior, insisted on having the child brought down, and began baptizing
it with a glass of champagne that he poured over its head. This mockery
of the first of the sacraments made the Abbe Bournisien angry; old
Bovary replied by a quotation from "La Guerre des Dieux"; the cure
wanted to leave; the ladies implored, Homais interfered; and they
succeeded in making the priest sit down again, and he quietly went on
with the half-finished coffee in his saucer.

Monsieur Bovary, senior, stayed at Yonville a month, dazzling the
natives by a superb policeman's cap with silver tassels that he wore
in the morning when he smoked his pipe in the square. Being also in the
habit of drinking a good deal of brandy, he often sent the servant
to the Lion d'Or to buy him a bottle, which was put down to his
son's account, and to perfume his handkerchiefs he used up his
daughter-in-law's whole supply of eau-de-cologne.

The latter did not at all dislike his company. He had knocked about the
world, he talked about Berlin, Vienna, and Strasbourg, of his soldier
times, of the mistresses he had had, the grand luncheons of which he had
partaken; then he was amiable, and sometimes even, either on the stairs,
or in the garden, would seize hold of her waist, crying, "Charles, look
out for yourself."

Then Madame Bovary, senior, became alarmed for her son's happiness, and
fearing that her husband might in the long-run have an immoral influence
upon the ideas of the young woman, took care to hurry their departure.
Perhaps she had more serious reasons for uneasiness. Monsieur Bovary was
not the man to respect anything.

One day Emma was suddenly seized with the desire to see her little
girl, who had been put to nurse with the carpenter's wife, and, without
looking at the calendar to see whether the six weeks of the Virgin were
yet passed, she set out for the Rollets' house, situated at the extreme
end of the village, between the highroad and the fields.

It was mid-day, the shutters of the houses were closed and the slate
roofs that glittered beneath the fierce light of the blue sky seemed to
strike sparks from the crest of the gables. A heavy wind was blowing;
Emma felt weak as she walked; the stones of the pavement hurt her; she
was doubtful whether she would not go home again, or go in somewhere to
rest.

At this moment Monsieur Leon came out from a neighbouring door with a
bundle of papers under his arm. He came to greet her, and stood in the
shade in front of the Lheureux's shop under the projecting grey awning.

Madame Bovary said she was going to see her baby, but that she was
beginning to grow tired.

"If--" said Leon, not daring to go on.

"Have you any business to attend to?" she asked.

And on the clerk's answer, she begged him to accompany her. That same
evening this was known in Yonville, and Madame Tuvache, the mayor's
wife, declared in the presence of her servant that "Madame Bovary was
compromising herself."

To get to the nurse's it was necessary to turn to the left on leaving
the street, as if making for the cemetery, and to follow between little
houses and yards a small path bordered with privet hedges. They were
in bloom, and so were the speedwells, eglantines, thistles, and the
sweetbriar that sprang up from the thickets. Through openings in
the hedges one could see into the huts, some pigs on a dung-heap, or
tethered cows rubbing their horns against the trunk of trees. The two,
side by side walked slowly, she leaning upon him, and he restraining
his pace, which he regulated by hers; in front of them a swarm of midges
fluttered, buzzing in the warm air.

They recognized the house by an old walnut-tree which shaded it.

Low and covered with brown tiles, there hung outside it, beneath the
dormer-window of the garret, a string of onions. Faggots upright
against a thorn fence surrounded a bed of lettuce, a few square feet of
lavender, and sweet peas strung on sticks. Dirty water was running here
and there on the grass, and all round were several indefinite rags,
knitted stockings, a red calico jacket, and a large sheet of coarse
linen spread over the hedge. At the noise of the gate the nurse appeared
with a baby she was suckling on one arm. With her other hand she was
pulling along a poor puny little fellow, his face covered with scrofula,
the son of a Rouen hosier, whom his parents, too taken up with their
business, left in the country.

"Go in," she said; "your little one is there asleep."

The room on the ground-floor, the only one in the dwelling, had at its
farther end, against the wall, a large bed without curtains, while a
kneading-trough took up the side by the window, one pane of which
was mended with a piece of blue paper. In the corner behind the door,
shining hob-nailed shoes stood in a row under the slab of the washstand,
near a bottle of oil with a feather stuck in its mouth; a Matthieu
Laensberg lay on the dusty mantelpiece amid gunflints, candle-ends, and
bits of amadou.

Finally, the last luxury in the apartment was a "Fame" blowing her
trumpets, a picture cut out, no doubt, from some perfumer's prospectus
and nailed to the wall with six wooden shoe-pegs.

Emma's child was asleep in a wicker-cradle. She took it up in the
wrapping that enveloped it and began singing softly as she rocked
herself to and fro.

Leon walked up and down the room; it seemed strange to him to see this
beautiful woman in her nankeen dress in the midst of all this poverty.
Madam Bovary reddened; he turned away, thinking perhaps there had been
an impertinent look in his eyes. Then she put back the little girl, who
had just been sick over her collar.

The nurse at once came to dry her, protesting that it wouldn't show.

"She gives me other doses," she said: "I am always a-washing of her. If
you would have the goodness to order Camus, the grocer, to let me have
a little soap, it would really be more convenient for you, as I needn't
trouble you then."

"Very well! very well!" said Emma. "Good morning, Madame Rollet," and
she went out, wiping her shoes at the door.

The good woman accompanied her to the end of the garden, talking all the
time of the trouble she had getting up of nights.

"I'm that worn out sometimes as I drop asleep on my chair. I'm sure you
might at least give me just a pound of ground coffee; that'd last me a
month, and I'd take it of a morning with some milk."

After having submitted to her thanks, Madam Bovary left. She had gone a
little way down the path when, at the sound of wooden shoes, she turned
round. It was the nurse.

"What is it?"

Then the peasant woman, taking her aside behind an elm tree, began
talking to her of her husband, who with his trade and six francs a year
that the captain--

"Oh, be quick!" said Emma.

"Well," the nurse went on, heaving sighs between each word, "I'm afraid
he'll be put out seeing me have coffee alone, you know men--"

"But you are to have some," Emma repeated; "I will give you some. You
bother me!"

"Oh, dear! my poor, dear lady! you see in consequence of his wounds he
has terrible cramps in the chest. He even says that cider weakens him."

"Do make haste, Mere Rollet!"

"Well," the latter continued, making a curtsey, "if it weren't asking
too much," and she curtsied once more, "if you would"--and her eyes
begged--"a jar of brandy," she said at last, "and I'd rub your little
one's feet with it; they're as tender as one's tongue."

Once rid of the nurse, Emma again took Monsieur Leon's arm. She walked
fast for some time, then more slowly, and looking straight in front of
her, her eyes rested on the shoulder of the young man, whose frock-coat
had a black-velvety collar. His brown hair fell over it, straight and
carefully arranged. She noticed his nails which were longer than one
wore them at Yonville. It was one of the clerk's chief occupations to
trim them, and for this purpose he kept a special knife in his writing
desk.

They returned to Yonville by the water-side. In the warm season the
bank, wider than at other times, showed to their foot the garden walls
whence a few steps led to the river. It flowed noiselessly, swift,
and cold to the eye; long, thin grasses huddled together in it as the
current drove them, and spread themselves upon the limpid water like
streaming hair; sometimes at the tip of the reeds or on the leaf of a
water-lily an insect with fine legs crawled or rested. The sun pierced
with a ray the small blue bubbles of the waves that, breaking, followed
each other; branchless old willows mirrored their grey backs in
the water; beyond, all around, the meadows seemed empty. It was the
dinner-hour at the farms, and the young woman and her companion heard
nothing as they walked but the fall of their steps on the earth of the
path, the words they spoke, and the sound of Emma's dress rustling round
her.

The walls of the gardens with pieces of bottle on their coping were
hot as the glass windows of a conservatory. Wallflowers had sprung up
between the bricks, and with the tip of her open sunshade Madame Bovary,
as she passed, made some of their faded flowers crumble into a yellow
dust, or a spray of overhanging honeysuckle and clematis caught in its
fringe and dangled for a moment over the silk.

They were talking of a troupe of Spanish dancers who were expected
shortly at the Rouen theatre.

"Are you going?" she asked.

"If I can," he answered.

Had they nothing else to say to one another? Yet their eyes were full
of more serious speech, and while they forced themselves to find trivial
phrases, they felt the same languor stealing over them both. It was the
whisper of the soul, deep, continuous, dominating that of their voices.
Surprised with wonder at this strange sweetness, they did not think of
speaking of the sensation or of seeking its cause. Coming joys, like
tropical shores, throw over the immensity before them their inborn
softness, an odorous wind, and we are lulled by this intoxication
without a thought of the horizon that we do not even know.

In one place the ground had been trodden down by the cattle; they had to
step on large green stones put here and there in the mud.

She often stopped a moment to look where to place her foot, and
tottering on a stone that shook, her arms outspread, her form bent
forward with a look of indecision, she would laugh, afraid of falling
into the puddles of water.

When they arrived in front of her garden, Madame Bovary opened the
little gate, ran up the steps and disappeared.

Leon returned to his office. His chief was away; he just glanced at the
briefs, then cut himself a pen, and at last took up his hat and went
out.

He went to La Pature at the top of the Argueil hills at the beginning of
the forest; he threw himself upon the ground under the pines and watched
the sky through his fingers.

"How bored I am!" he said to himself, "how bored I am!"

He thought he was to be pitied for living in this village, with Homais
for a friend and Monsieru Guillaumin for master. The latter, entirely
absorbed by his business, wearing gold-rimmed spectacles and red
whiskers over a white cravat, understood nothing of mental refinements,
although he affected a stiff English manner, which in the beginning had
impressed the clerk.

As to the chemist's spouse, she was the best wife in Normandy, gentle
as a sheep, loving her children, her father, her mother, her cousins,
weeping for other's woes, letting everything go in her household, and
detesting corsets; but so slow of movement, such a bore to listen to, so
common in appearance, and of such restricted conversation, that although
she was thirty, he only twenty, although they slept in rooms next each
other and he spoke to her daily, he never thought that she might be a
woman for another, or that she possessed anything else of her sex than
the gown.

And what else was there? Binet, a few shopkeepers, two or three
publicans, the cure, and finally, Monsieur Tuvache, the mayor, with his
two sons, rich, crabbed, obtuse persons, who farmed their own lands
and had feasts among themselves, bigoted to boot, and quite unbearable
companions.

But from the general background of all these human faces Emma's stood
out isolated and yet farthest off; for between her and him he seemed to
see a vague abyss.

In the beginning he had called on her several times along with the
druggist. Charles had not appeared particularly anxious to see him
again, and Leon did not know what to do between his fear of being
indiscreet and the desire for an intimacy that seemed almost impossible.


Chapter Four

When the first cold days set in Emma left her bedroom for the
sitting-room, a long apartment with a low ceiling, in which there was
on the mantelpiece a large bunch of coral spread out against the
looking-glass. Seated in her arm chair near the window, she could see
the villagers pass along the pavement.

Twice a day Leon went from his office to the Lion d'Or. Emma could hear
him coming from afar; she leant forward listening, and the young man
glided past the curtain, always dressed in the same way, and without
turning his head. But in the twilight, when, her chin resting on her
left hand, she let the embroidery she had begun fall on her knees, she
often shuddered at the apparition of this shadow suddenly gliding past.
She would get up and order the table to be laid.

Monsieur Homais called at dinner-time. Skull-cap in hand, he came in on
tiptoe, in order to disturb no one, always repeating the same phrase,
"Good evening, everybody." Then, when he had taken his seat at the table
between the pair, he asked the doctor about his patients, and the latter
consulted his as to the probability of their payment. Next they talked
of "what was in the paper."

Homais by this hour knew it almost by heart, and he repeated it from end
to end, with the reflections of the penny-a-liners, and all the stories
of individual catastrophes that had occurred in France or abroad. But
the subject becoming exhausted, he was not slow in throwing out some
remarks on the dishes before him.

Sometimes even, half-rising, he delicately pointed out to madame the
tenderest morsel, or turning to the servant, gave her some advice on the
manipulation of stews and the hygiene of seasoning.

He talked aroma, osmazome, juices, and gelatine in a bewildering manner.
Moreover, Homais, with his head fuller of recipes than his shop of jars,
excelled in making all kinds of preserves, vinegars, and sweet liqueurs;
he knew also all the latest inventions in economic stoves, together with
the art of preserving cheese and of curing sick wines.

At eight o'clock Justin came to fetch him to shut up the shop.

Then Monsieur Homais gave him a sly look, especially if Felicite was
there, for he half noticed that his apprentice was fond of the doctor's
house.

"The young dog," he said, "is beginning to have ideas, and the devil
take me if I don't believe he's in love with your servant!"

But a more serious fault with which he reproached Justin was his
constantly listening to conversation. On Sunday, for example, one could
not get him out of the drawing-room, whither Madame Homais had called
him to fetch the children, who were falling asleep in the arm-chairs,
and dragging down with their backs calico chair-covers that were too
large.

Not many people came to these soirees at the chemist's, his
scandal-mongering and political opinions having successfully alienated
various respectable persons from him. The clerk never failed to be
there. As soon as he heard the bell he ran to meet Madame Bovary, took
her shawl, and put away under the shop-counter the thick list shoes that
she wore over her boots when there was snow.

First they played some hands at trente-et-un; next Monsieur Homais
played ecarte with Emma; Leon behind her gave her advice.

Standing up with his hands on the back of her chair he saw the teeth of
her comb that bit into her chignon. With every movement that she made
to throw her cards the right side of her dress was drawn up. From her
turned-up hair a dark colour fell over her back, and growing gradually
paler, lost itself little by little in the shade. Then her dress fell
on both sides of her chair, puffing out full of folds, and reached the
ground. When Leon occasionally felt the sole of his boot resting on it,
he drew back as if he had trodden upon some one.

When the game of cards was over, the druggist and the Doctor played
dominoes, and Emma, changing her place, leant her elbow on the table,
turning over the leaves of "L'Illustration". She had brought her ladies'
journal with her. Leon sat down near her; they looked at the engravings
together, and waited for one another at the bottom of the pages. She
often begged him to read her the verses; Leon declaimed them in a
languid voice, to which he carefully gave a dying fall in the love
passages. But the noise of the dominoes annoyed him. Monsieur Homais
was strong at the game; he could beat Charles and give him a double-six.
Then the three hundred finished, they both stretched themselves out in
front of the fire, and were soon asleep. The fire was dying out in the
cinders; the teapot was empty, Leon was still reading.

Emma listened to him, mechanically turning around the lampshade, on the
gauze of which were painted clowns in carriages, and tight-rope dances
with their balancing-poles. Leon stopped, pointing with a gesture to his
sleeping audience; then they talked in low tones, and their conversation
seemed the more sweet to them because it was unheard.

Thus a kind of bond was established between them, a constant commerce
of books and of romances. Monsieur Bovary, little given to jealousy, did
not trouble himself about it.

On his birthday he received a beautiful phrenological head, all marked
with figures to the thorax and painted blue. This was an attention of
the clerk's. He showed him many others, even to doing errands for him
at Rouen; and the book of a novelist having made the mania for cactuses
fashionable, Leon bought some for Madame Bovary, bringing them back on
his knees in the "Hirondelle," pricking his fingers on their hard hairs.

She had a board with a balustrade fixed against her window to hold the
pots. The clerk, too, had his small hanging garden; they saw each other
tending their flowers at their windows.

Of the windows of the village there was one yet more often occupied; for
on Sundays from morning to night, and every morning when the weather was
bright, one could see at the dormer-window of the garret the profile of
Monsieur Binet bending over his lathe, whose monotonous humming could be
heard at the Lion d'Or.

One evening on coming home Leon found in his room a rug in velvet and
wool with leaves on a pale ground. He called Madame Homais, Monsieur
Homais, Justin, the children, the cook; he spoke of it to his chief;
every one wanted to see this rug. Why did the doctor's wife give the
clerk presents? It looked queer. They decided that she must be his
lover.

He made this seem likely, so ceaselessly did he talk of her charms and
of her wit; so much so, that Binet once roughly answered him--

"What does it matter to me since I'm not in her set?"

He tortured himself to find out how he could make his declaration to
her, and always halting between the fear of displeasing her and the
shame of being such a coward, he wept with discouragement and desire.
Then he took energetic resolutions, wrote letters that he tore up, put
it off to times that he again deferred.

Often he set out with the determination to dare all; but this resolution
soon deserted him in Emma's presence, and when Charles, dropping in,
invited him to jump into his chaise to go with him to see some patient
in the neighbourhood, he at once accepted, bowed to madame, and went
out. Her husband, was he not something belonging to her? As to Emma,
she did not ask herself whether she loved. Love, she thought, must come
suddenly, with great outbursts and lightnings--a hurricane of the skies,
which falls upon life, revolutionises it, roots up the will like a leaf,
and sweeps the whole heart into the abyss. She did not know that on
the terrace of houses it makes lakes when the pipes are choked, and she
would thus have remained in her security when she suddenly discovered a
rent in the wall of it.


Chapter Five

It was a Sunday in February, an afternoon when the snow was falling.

They had all, Monsieur and Madame Bovary, Homais, and Monsieur Leon,
gone to see a yarn-mill that was being built in the valley a mile and a
half from Yonville. The druggist had taken Napoleon and Athalie to give
them some exercise, and Justin accompanied them, carrying the umbrellas
on his shoulder.

Nothing, however, could be less curious than this curiosity. A great
piece of waste ground, on which pell-mell, amid a mass of sand and
stones, were a few break-wheels, already rusty, surrounded by a
quadrangular building pierced by a number of little windows. The
building was unfinished; the sky could be seen through the joists of the
roofing. Attached to the stop-plank of the gable a bunch of straw mixed
with corn-ears fluttered its tricoloured ribbons in the wind.

Homais was talking. He explained to the company the future importance
of this establishment, computed the strength of the floorings, the
thickness of the walls, and regretted extremely not having a yard-stick
such as Monsieur Binet possessed for his own special use.

Emma, who had taken his arm, bent lightly against his shoulder, and
she looked at the sun's disc shedding afar through the mist his pale
splendour. She turned. Charles was there. His cap was drawn down over
his eyebrows, and his two thick lips were trembling, which added a look
of stupidity to his face; his very back, his calm back, was irritating
to behold, and she saw written upon his coat all the platitude of the
bearer.

While she was considering him thus, tasting in her irritation a sort of
depraved pleasure, Leon made a step forward. The cold that made him pale
seemed to add a more gentle languor to his face; between his cravat and
his neck the somewhat loose collar of his shirt showed the skin; the
lobe of his ear looked out from beneath a lock of hair, and his large
blue eyes, raised to the clouds, seemed to Emma more limpid and more
beautiful than those mountain-lakes where the heavens are mirrored.

"Wretched boy!" suddenly cried the chemist.

And he ran to his son, who had just precipitated himself into a heap of
lime in order to whiten his boots. At the reproaches with which he was
being overwhelmed Napoleon began to roar, while Justin dried his shoes
with a wisp of straw. But a knife was wanted; Charles offered his.

"Ah!" she said to herself, "he carried a knife in his pocket like a
peasant."

The hoar-frost was falling, and they turned back to Yonville.

In the evening Madame Bovary did not go to her neighbour's, and when
Charles had left and she felt herself alone, the comparison re-began
with the clearness of a sensation almost actual, and with that
lengthening of perspective which memory gives to things. Looking from
her bed at the clean fire that was burning, she still saw, as she had
down there, Leon standing up with one hand behind his cane, and with
the other holding Athalie, who was quietly sucking a piece of ice. She
thought him charming; she could not tear herself away from him; she
recalled his other attitudes on other days, the words he had spoken, the
sound of his voice, his whole person; and she repeated, pouting out her
lips as if for a kiss--

"Yes, charming! charming! Is he not in love?" she asked herself; "but
with whom? With me?"

All the proofs arose before her at once; her heart leapt. The flame of
the fire threw a joyous light upon the ceiling; she turned on her back,
stretching out her arms.

Then began the eternal lamentation: "Oh, if Heaven had out willed it!
And why not? What prevented it?"

When Charles came home at midnight, she seemed to have just awakened,
and as he made a noise undressing, she complained of a headache, then
asked carelessly what had happened that evening.

"Monsieur Leon," he said, "went to his room early."

She could not help smiling, and she fell asleep, her soul filled with a
new delight.

The next day, at dusk, she received a visit from Monsieur Lherueux, the
draper. He was a man of ability, was this shopkeeper. Born a Gascon but
bred a Norman, he grafted upon his southern volubility the cunning of
the Cauchois. His fat, flabby, beardless face seemed dyed by a
decoction of liquorice, and his white hair made even more vivid the
keen brilliance of his small black eyes. No one knew what he had been
formerly; a pedlar said some, a banker at Routot according to others.
What was certain was that he made complex calculations in his head that
would have frightened Binet himself. Polite to obsequiousness, he always
held himself with his back bent in the position of one who bows or who
invites.

After leaving at the door his hat surrounded with crape, he put down
a green bandbox on the table, and began by complaining to madame, with
many civilities, that he should have remained till that day without
gaining her confidence. A poor shop like his was not made to attract
a "fashionable lady"; he emphasized the words; yet she had only to
command, and he would undertake to provide her with anything she might
wish, either in haberdashery or linen, millinery or fancy goods, for
he went to town regularly four times a month. He was connected with the
best houses. You could speak of him at the "Trois Freres," at the "Barbe
d'Or," or at the "Grand Sauvage"; all these gentlemen knew him as
well as the insides of their pockets. To-day, then he had come to show
madame, in passing, various articles he happened to have, thanks to
the most rare opportunity. And he pulled out half-a-dozen embroidered
collars from the box.

Madame Bovary examined them. "I do not require anything," she said.

Then Monsieur Lheureux delicately exhibited three Algerian scarves,
several packets of English needles, a pair of straw slippers, and
finally, four eggcups in cocoanut wood, carved in open work by convicts.
Then, with both hands on the table, his neck stretched out, his figure
bent forward, open-mouthed, he watched Emma's look, who was walking up
and down undecided amid these goods. From time to time, as if to remove
some dust, he filliped with his nail the silk of the scarves spread
out at full length, and they rustled with a little noise, making in the
green twilight the gold spangles of their tissue scintillate like little
stars.

"How much are they?"

"A mere nothing," he replied, "a mere nothing. But there's no hurry;
whenever it's convenient. We are not Jews."

She reflected for a few moments, and ended by again declining Monsieur
Lheureux's offer. He replied quite unconcernedly--

"Very well. We shall understand one another by and by. I have always got
on with ladies--if I didn't with my own!"

Emma smiled.

"I wanted to tell you," he went on good-naturedly, after his joke, "that
it isn't the money I should trouble about. Why, I could give you some,
if need be."

She made a gesture of surprise.

"Ah!" said he quickly and in a low voice, "I shouldn't have to go far to
find you some, rely on that."

And he began asking after Pere Tellier, the proprietor of the "Cafe
Francais," whom Monsieur Bovary was then attending.

"What's the matter with Pere Tellier? He coughs so that he shakes his
whole house, and I'm afraid he'll soon want a deal covering rather than
a flannel vest. He was such a rake as a young man! Those sort of people,
madame, have not the least regularity; he's burnt up with brandy. Still
it's sad, all the same, to see an acquaintance go off."

And while he fastened up his box he discoursed about the doctor's
patients.

"It's the weather, no doubt," he said, looking frowningly at the floor,
"that causes these illnesses. I, too, don't feel the thing. One of these
days I shall even have to consult the doctor for a pain I have in my
back. Well, good-bye, Madame Bovary. At your service; your very humble
servant." And he closed the door gently.

Emma had her dinner served in her bedroom on a tray by the fireside; she
was a long time over it; everything was well with her.

"How good I was!" she said to herself, thinking of the scarves.

She heard some steps on the stairs. It was Leon. She got up and took
from the chest of drawers the first pile of dusters to be hemmed. When
he came in she seemed very busy.

The conversation languished; Madame Bovary gave it up every few minutes,
whilst he himself seemed quite embarrassed. Seated on a low chair near
the fire, he turned round in his fingers the ivory thimble-case. She
stitched on, or from time to time turned down the hem of the cloth with
her nail. She did not speak; he was silent, captivated by her silence,
as he would have been by her speech.

"Poor fellow!" she thought.

"How have I displeased her?" he asked himself.

At last, however, Leon said that he should have, one of these days, to
go to Rouen on some office business.

"Your music subscription is out; am I to renew it?"

"No," she replied.

"Why?"

"Because--"

And pursing her lips she slowly drew a long stitch of grey thread.

This work irritated Leon. It seemed to roughen the ends of her fingers.
A gallant phrase came into his head, but he did not risk it.

"Then you are giving it up?" he went on.

"What?" she asked hurriedly. "Music? Ah! yes! Have I not my house to
look after, my husband to attend to, a thousand things, in fact, many
duties that must be considered first?"

She looked at the clock. Charles was late. Then, she affected anxiety.
Two or three times she even repeated, "He is so good!"

The clerk was fond of Monsieur Bovary. But this tenderness on his behalf
astonished him unpleasantly; nevertheless he took up on his praises,
which he said everyone was singing, especially the chemist.

"Ah! he is a good fellow," continued Emma.

"Certainly," replied the clerk.

And he began talking of Madame Homais, whose very untidy appearance
generally made them laugh.

"What does it matter?" interrupted Emma. "A good housewife does not
trouble about her appearance."

Then she relapsed into silence.

It was the same on the following days; her talks, her manners,
everything changed. She took interest in the housework, went to church
regularly, and looked after her servant with more severity.

She took Berthe from nurse. When visitors called, Felicite brought her
in, and Madame Bovary undressed her to show off her limbs. She declared
she adored children; this was her consolation, her joy, her passion,
and she accompanied her caresses with lyrical outburst which would have
reminded anyone but the Yonville people of Sachette in "Notre Dame de
Paris."

When Charles came home he found his slippers put to warm near the fire.
His waistcoat now never wanted lining, nor his shirt buttons, and it was
quite a pleasure to see in the cupboard the night-caps arranged in piles
of the same height. She no longer grumbled as formerly at taking a turn
in the garden; what he proposed was always done, although she did not
understand the wishes to which she submitted without a murmur; and when
Leon saw him by his fireside after dinner, his two hands on his stomach,
his two feet on the fender, his two cheeks red with feeding, his eyes
moist with happiness, the child crawling along the carpet, and this
woman with the slender waist who came behind his arm-chair to kiss his
forehead: "What madness!" he said to himself. "And how to reach her!"

And thus she seemed so virtuous and inaccessible to him that he lost all
hope, even the faintest. But by this renunciation he placed her on
an extraordinary pinnacle. To him she stood outside those fleshly
attributes from which he had nothing to obtain, and in his heart she
rose ever, and became farther removed from him after the magnificent
manner of an apotheosis that is taking wing. It was one of those pure
feelings that do not interfere with life, that are cultivated because
they are rare, and whose loss would afflict more than their passion
rejoices.

Emma grew thinner, her cheeks paler, her face longer. With her black
hair, her large eyes, her aquiline nose, her birdlike walk, and always
silent now, did she not seem to be passing through life scarcely
touching it, and to bear on her brow the vague impress of some divine
destiny? She was so sad and so calm, at once so gentle and so reserved,
that near her one felt oneself seized by an icy charm, as we shudder
in churches at the perfume of the flowers mingling with the cold of the
marble. The others even did not escape from this seduction. The chemist
said--

"She is a woman of great parts, who wouldn't be misplaced in a
sub-prefecture."

The housewives admired her economy, the patients her politeness, the
poor her charity.

But she was eaten up with desires, with rage, with hate. That dress with
the narrow folds hid a distracted fear, of whose torment those chaste
lips said nothing. She was in love with Leon, and sought solitude that
she might with the more ease delight in his image. The sight of his
form troubled the voluptuousness of this mediation. Emma thrilled at
the sound of his step; then in his presence the emotion subsided, and
afterwards there remained to her only an immense astonishment that ended
in sorrow.

Leon did not know that when he left her in despair she rose after he had
gone to see him in the street. She concerned herself about his comings
and goings; she watched his face; she invented quite a history to find
an excuse for going to his room. The chemist's wife seemed happy to her
to sleep under the same roof, and her thoughts constantly centered upon
this house, like the "Lion d'Or" pigeons, who came there to dip their
red feet and white wings in its gutters. But the more Emma recognised
her love, the more she crushed it down, that it might not be evident,
that she might make it less. She would have liked Leon to guess it, and
she imagined chances, catastrophes that should facilitate this.

What restrained her was, no doubt, idleness and fear, and a sense of
shame also. She thought she had repulsed him too much, that the time was
past, that all was lost. Then, pride, and joy of being able to say to
herself, "I am virtuous," and to look at herself in the glass taking
resigned poses, consoled her a little for the sacrifice she believed she
was making.

Then the lusts of the flesh, the longing for money, and the melancholy
of passion all blended themselves into one suffering, and instead of
turning her thoughts from it, she clave to it the more, urging herself
to pain, and seeking everywhere occasion for it. She was irritated by
an ill-served dish or by a half-open door; bewailed the velvets she had
not, the happiness she had missed, her too exalted dreams, her narrow
home.

What exasperated her was that Charles did not seem to notice her
anguish. His conviction that he was making her happy seemed to her an
imbecile insult, and his sureness on this point ingratitude. For whose
sake, then was she virtuous? Was it not for him, the obstacle to all
felicity, the cause of all misery, and, as it were, the sharp clasp of
that complex strap that bucked her in on all sides.

On him alone, then, she concentrated all the various hatreds that
resulted from her boredom, and every effort to diminish only augmented
it; for this useless trouble was added to the other reasons for despair,
and contributed still more to the separation between them. Her own
gentleness to herself made her rebel against him. Domestic mediocrity
drove her to lewd fancies, marriage tenderness to adulterous desires.
She would have liked Charles to beat her, that she might have a better
right to hate him, to revenge herself upon him. She was surprised
sometimes at the atrocious conjectures that came into her thoughts, and
she had to go on smiling, to hear repeated to her at all hours that she
was happy, to pretend to be happy, to let it be believed.

Yet she had loathing of this hypocrisy. She was seized with the
temptation to flee somewhere with Leon to try a new life; but at once a
vague chasm full of darkness opened within her soul.

"Besides, he no longer loves me," she thought. "What is to become of me?
What help is to be hoped for, what consolation, what solace?"

She was left broken, breathless, inert, sobbing in a low voice, with
flowing tears.

"Why don't you tell master?" the servant asked her when she came in
during these crises.

"It is the nerves," said Emma. "Do not speak to him of it; it would
worry him."

"Ah! yes," Felicite went on, "you are just like La Guerine, Pere
Guerin's daughter, the fisherman at Pollet, that I used to know at
Dieppe before I came to you. She was so sad, so sad, to see her
standing upright on the threshold of her house, she seemed to you like a
winding-sheet spread out before the door. Her illness, it appears, was
a kind of fog that she had in her head, and the doctors could not do
anything, nor the priest either. When she was taken too bad she went
off quite alone to the sea-shore, so that the customs officer, going his
rounds, often found her lying flat on her face, crying on the shingle.
Then, after her marriage, it went off, they say."

"But with me," replied Emma, "it was after marriage that it began."


Chapter Six

One evening when the window was open, and she, sitting by it, had been
watching Lestiboudois, the beadle, trimming the box, she suddenly heard
the Angelus ringing.

It was the beginning of April, when the primroses are in bloom, and a
warm wind blows over the flower-beds newly turned, and the gardens, like
women, seem to be getting ready for the summer fetes. Through the bars
of the arbour and away beyond, the river seen in the fields, meandering
through the grass in wandering curves. The evening vapours rose between
the leafless poplars, touching their outlines with a violet tint, paler
and more transparent than a subtle gauze caught athwart their branches.
In the distance cattle moved about; neither their steps nor their lowing
could be heard; and the bell, still ringing through the air, kept up its
peaceful lamentation.

With this repeated tinkling the thoughts of the young woman lost
themselves in old memories of her youth and school-days. She remembered
the great candlesticks that rose above the vases full of flowers on the
altar, and the tabernacle with its small columns. She would have liked
to be once more lost in the long line of white veils, marked off here
and there by the stuff black hoods of the good sisters bending over
their prie-Dieu. At mass on Sundays, when she looked up, she saw the
gentle face of the Virgin amid the blue smoke of the rising incense.
Then she was moved; she felt herself weak and quite deserted, like the
down of a bird whirled by the tempest, and it was unconsciously that she
went towards the church, included to no matter what devotions, so that
her soul was absorbed and all existence lost in it.

On the Place she met Lestivoudois on his way back, for, in order not
to shorten his day's labour, he preferred interrupting his work,
then beginning it again, so that he rang the Angelus to suit his own
convenience. Besides, the ringing over a little earlier warned the lads
of catechism hour.

Already a few who had arrived were playing marbles on the stones of the
cemetery. Others, astride the wall, swung their legs, kicking with their
clogs the large nettles growing between the little enclosure and the
newest graves. This was the only green spot. All the rest was but
stones, always covered with a fine powder, despite the vestry-broom.

The children in list shoes ran about there as if it were an enclosure
made for them. The shouts of their voices could be heard through the
humming of the bell. This grew less and less with the swinging of the
great rope that, hanging from the top of the belfry, dragged its end on
the ground. Swallows flitted to and fro uttering little cries, cut the
air with the edge of their wings, and swiftly returned to their yellow
nests under the tiles of the coping. At the end of the church a lamp was
burning, the wick of a night-light in a glass hung up. Its light from a
distance looked like a white stain trembling in the oil. A long ray of
the sun fell across the nave and seemed to darken the lower sides and
the corners.

"Where is the cure?" asked Madame Bovary of one of the lads, who was
amusing himself by shaking a swivel in a hole too large for it.

"He is just coming," he answered.

And in fact the door of the presbytery grated; Abbe Bournisien appeared;
the children, pell-mell, fled into the church.

"These young scamps!" murmured the priest, "always the same!"

Then, picking up a catechism all in rags that he had struck with is
foot, "They respect nothing!" But as soon as he caught sight of Madame
Bovary, "Excuse me," he said; "I did not recognise you."

He thrust the catechism into his pocket, and stopped short, balancing
the heavy vestry key between his two fingers.

The light of the setting sun that fell full upon his face paled the
lasting of his cassock, shiny at the elbows, unravelled at the hem.
Grease and tobacco stains followed along his broad chest the lines
of the buttons, and grew more numerous the farther they were from his
neckcloth, in which the massive folds of his red chin rested; this was
dotted with yellow spots, that disappeared beneath the coarse hair of
his greyish beard. He had just dined and was breathing noisily.

"How are you?" he added.

"Not well," replied Emma; "I am ill."

"Well, and so am I," answered the priest. "These first warm days weaken
one most remarkably, don't they? But, after all, we are born to suffer,
as St. Paul says. But what does Monsieur Bovary think of it?"

"He!" she said with a gesture of contempt.

"What!" replied the good fellow, quite astonished, "doesn't he prescribe
something for you?"

"Ah!" said Emma, "it is no earthly remedy I need."

But the cure from time to time looked into the church, where the
kneeling boys were shouldering one another, and tumbling over like packs
of cards.

"I should like to know--" she went on.

"You look out, Riboudet," cried the priest in an angry voice; "I'll warm
your ears, you imp!" Then turning to Emma, "He's Boudet the carpenter's
son; his parents are well off, and let him do just as he pleases. Yet he
could learn quickly if he would, for he is very sharp. And so sometimes
for a joke I call him Riboudet (like the road one takes to go to
Maromme) and I even say 'Mon Riboudet.' Ha! Ha! 'Mont Riboudet.' The
other day I repeated that just to Monsignor, and he laughed at it; he
condescended to laugh at it. And how is Monsieur Bovary?"

She seemed not to hear him. And he went on--

"Always very busy, no doubt; for he and I are certainly the busiest
people in the parish. But he is doctor of the body," he added with a
thick laugh, "and I of the soul."

She fixed her pleading eyes upon the priest. "Yes," she said, "you
solace all sorrows."

"Ah! don't talk to me of it, Madame Bovary. This morning I had to go to
Bas-Diauville for a cow that was ill; they thought it was under a spell.
All their cows, I don't know how it is--But pardon me! Longuemarre and
Boudet! Bless me! Will you leave off?"

And with a bound he ran into the church.

The boys were just then clustering round the large desk, climbing over
the precentor's footstool, opening the missal; and others on tiptoe were
just about to venture into the confessional. But the priest suddenly
distributed a shower of cuffs among them. Seizing them by the collars of
their coats, he lifted them from the ground, and deposited them on their
knees on the stones of the choir, firmly, as if he meant planting them
there.

"Yes," said he, when he returned to Emma, unfolding his large cotton
handkerchief, one corner of which he put between his teeth, "farmers are
much to be pitied."

"Others, too," she replied.

"Assuredly. Town-labourers, for example."

"It is not they--"

"Pardon! I've there known poor mothers of families, virtuous women, I
assure you, real saints, who wanted even bread."

"But those," replied Emma, and the corners of her mouth twitched as she
spoke, "those, Monsieur le Cure, who have bread and have no--"

"Fire in the winter," said the priest.

"Oh, what does that matter?"

"What! What does it matter? It seems to me that when one has firing and
food--for, after all--"

"My God! my God!" she sighed.

"It is indigestion, no doubt? You must get home, Madame Bovary; drink
a little tea, that will strengthen you, or else a glass of fresh water
with a little moist sugar."

"Why?" And she looked like one awaking from a dream.

"Well, you see, you were putting your hand to your forehead. I thought
you felt faint." Then, bethinking himself, "But you were asking me
something? What was it? I really don't remember."

"I? Nothing! nothing!" repeated Emma.

And the glance she cast round her slowly fell upon the old man in the
cassock. They looked at one another face to face without speaking.

"Then, Madame Bovary," he said at last, "excuse me, but duty first, you
know; I must look after my good-for-nothings. The first communion will
soon be upon us, and I fear we shall be behind after all. So after
Ascension Day I keep them recta* an extra hour every Wednesday. Poor
children! One cannot lead them too soon into the path of the Lord, as,
moreover, he has himself recommended us to do by the mouth of his Divine
Son. Good health to you, madame; my respects to your husband."

     *On the straight and narrow path.

And he went into the church making a genuflexion as soon as he reached
the door.

Emma saw him disappear between the double row of forms, walking with a
heavy tread, his head a little bent over his shoulder, and with his two
hands half-open behind him.

Then she turned on her heel all of one piece, like a statue on a pivot,
and went homewards. But the loud voice of the priest, the clear voices
of the boys still reached her ears, and went on behind her.

"Are you a Christian?"

"Yes, I am a Christian."

"What is a Christian?"

"He who, being baptized-baptized-baptized--"

She went up the steps of the staircase holding on to the banisters, and
when she was in her room threw herself into an arm-chair.

The whitish light of the window-panes fell with soft undulations.

The furniture in its place seemed to have become more immobile, and to
lose itself in the shadow as in an ocean of darkness. The fire was out,
the clock went on ticking, and Emma vaguely marvelled at this calm of
all things while within herself was such tumult. But little Berthe was
there, between the window and the work-table, tottering on her knitted
shoes, and trying to come to her mother to catch hold of the ends of her
apron-strings.

"Leave me alone," said the latter, putting her from her with her hand.

The little girl soon came up closer against her knees, and leaning on
them with her arms, she looked up with her large blue eyes, while a
small thread of pure saliva dribbled from her lips on to the silk apron.

"Leave me alone," repeated the young woman quite irritably.

Her face frightened the child, who began to scream.

"Will you leave me alone?" she said, pushing her with her elbow.

Berthe fell at the foot of the drawers against the brass handle, cutting
her cheek, which began to bleed, against it. Madame Bovary sprang to
lift her up, broke the bell-rope, called for the servant with all her
might, and she was just going to curse herself when Charles appeared. It
was the dinner-hour; he had come home.

"Look, dear!" said Emma, in a calm voice, "the little one fell down
while she was playing, and has hurt herself."

Charles reassured her; the case was not a serious one, and he went for
some sticking plaster.

Madame Bovary did not go downstairs to the dining-room; she wished
to remain alone to look after the child. Then watching her sleep, the
little anxiety she felt gradually wore off, and she seemed very stupid
to herself, and very good to have been so worried just now at so little.
Berthe, in fact, no longer sobbed.

Her breathing now imperceptibly raised the cotton covering. Big tears
lay in the corner of the half-closed eyelids, through whose lashes one
could see two pale sunken pupils; the plaster stuck on her cheek drew
the skin obliquely.

"It is very strange," thought Emma, "how ugly this child is!"

When at eleven o'clock Charles came back from the chemist's shop,
whither he had gone after dinner to return the remainder of the
sticking-plaster, he found his wife standing by the cradle.

"I assure you it's nothing." he said, kissing her on the forehead.
"Don't worry, my poor darling; you will make yourself ill."

He had stayed a long time at the chemist's. Although he had not seemed
much moved, Homais, nevertheless, had exerted himself to buoy him up, to
"keep up his spirits." Then they had talked of the various dangers that
threaten childhood, of the carelessness of servants. Madame Homais knew
something of it, having still upon her chest the marks left by a basin
full of soup that a cook had formerly dropped on her pinafore, and
her good parents took no end of trouble for her. The knives were not
sharpened, nor the floors waxed; there were iron gratings to the windows
and strong bars across the fireplace; the little Homais, in spite of
their spirit, could not stir without someone watching them; at the
slightest cold their father stuffed them with pectorals; and until
they were turned four they all, without pity, had to wear wadded
head-protectors. This, it is true, was a fancy of Madame Homais'; her
husband was inwardly afflicted at it. Fearing the possible consequences
of such compression to the intellectual organs. He even went so far as
to say to her, "Do you want to make Caribs or Botocudos of them?"

Charles, however, had several times tried to interrupt the conversation.
"I should like to speak to you," he had whispered in the clerk's ear,
who went upstairs in front of him.

"Can he suspect anything?" Leon asked himself. His heart beat, and he
racked his brain with surmises.

At last, Charles, having shut the door, asked him to see himself
what would be the price at Rouen of a fine daguerreotypes. It was a
sentimental surprise he intended for his wife, a delicate attention--his
portrait in a frock-coat. But he wanted first to know "how much it would
be." The inquiries would not put Monsieur Leon out, since he went to
town almost every week.

Why? Monsieur Homais suspected some "young man's affair" at the bottom
of it, an intrigue. But he was mistaken. Leon was after no love-making.
He was sadder than ever, as Madame Lefrancois saw from the amount of
food he left on his plate. To find out more about it she questioned
the tax-collector. Binet answered roughly that he "wasn't paid by the
police."

All the same, his companion seemed very strange to him, for Leon often
threw himself back in his chair, and stretching out his arms. Complained
vaguely of life.

"It's because you don't take enough recreation," said the collector.

"What recreation?"

"If I were you I'd have a lathe."

"But I don't know how to turn," answered the clerk.

"Ah! that's true," said the other, rubbing his chin with an air of
mingled contempt and satisfaction.

Leon was weary of loving without any result; moreover he was beginning
to feel that depression caused by the repetition of the same kind of
life, when no interest inspires and no hope sustains it. He was so bored
with Yonville and its inhabitants, that the sight of certain persons,
of certain houses, irritated him beyond endurance; and the chemist, good
fellow though he was, was becoming absolutely unbearable to him. Yet
the prospect of a new condition of life frightened as much as it seduced
him.

This apprehension soon changed into impatience, and then Paris from afar
sounded its fanfare of masked balls with the laugh of grisettes. As he
was to finish reading there, why not set out at once? What prevented
him? And he began making home-preparations; he arranged his occupations
beforehand. He furnished in his head an apartment. He would lead an
artist's life there! He would take lessons on the guitar! He would have
a dressing-gown, a Basque cap, blue velvet slippers! He even already was
admiring two crossed foils over his chimney-piece, with a death's head
on the guitar above them.

The difficulty was the consent of his mother; nothing, however, seemed
more reasonable. Even his employer advised him to go to some other
chambers where he could advance more rapidly. Taking a middle course,
then, Leon looked for some place as second clerk at Rouen; found none,
and at last wrote his mother a long letter full of details, in which
he set forth the reasons for going to live at Paris immediately. She
consented.

He did not hurry. Every day for a month Hivert carried boxes, valises,
parcels for him from Yonville to Rouen and from Rouen to Yonville;
and when Leon had packed up his wardrobe, had his three arm-chairs
restuffed, bought a stock of neckties, in a word, had made more
preparations than for a voyage around the world, he put it off from week
to week, until he received a second letter from his mother urging him to
leave, since he wanted to pass his examination before the vacation.

When the moment for the farewells had come, Madame Homais wept, Justin
sobbed; Homais, as a man of nerve, concealed his emotion; he wished to
carry his friend's overcoat himself as far as the gate of the notary,
who was taking Leon to Rouen in his carriage.

The latter had just time to bid farewell to Monsieur Bovary.

When he reached the head of the stairs, he stopped, he was so out of
breath. As he came in, Madame Bovary arose hurriedly.

"It is I again!" said Leon.

"I was sure of it!"

She bit her lips, and a rush of blood flowing under her skin made her
red from the roots of her hair to the top of her collar. She remained
standing, leaning with her shoulder against the wainscot.

"The doctor is not here?" he went on.

"He is out." She repeated, "He is out."

Then there was silence. They looked at one another and their thoughts,
confounded in the same agony, clung close together like two throbbing
breasts.

"I should like to kiss Berthe," said Leon.

Emma went down a few steps and called Felicite.

He threw one long look around him that took in the walls, the
decorations, the fireplace, as if to penetrate everything, carry away
everything. But she returned, and the servant brought Berthe, who was
swinging a windmill roof downwards at the end of a string. Leon kissed
her several times on the neck.

"Good-bye, poor child! good-bye, dear little one! good-bye!" And he gave
her back to her mother.

"Take her away," she said.

They remained alone--Madame Bovary, her back turned, her face pressed
against a window-pane; Leon held his cap in his hand, knocking it softly
against his thigh.

"It is going to rain," said Emma.

"I have a cloak," he answered.

"Ah!"

She turned around, her chin lowered, her forehead bent forward.

The light fell on it as on a piece of marble, to the curve of the
eyebrows, without one's being able to guess what Emma was seeing on the
horizon or what she was thinking within herself.

"Well, good-bye," he sighed.

She raised her head with a quick movement.

"Yes, good-bye--go!"

They advanced towards each other; he held out his hand; she hesitated.

"In the English fashion, then," she said, giving her own hand wholly to
him, and forcing a laugh.

Leon felt it between his fingers, and the very essence of all his being
seemed to pass down into that moist palm. Then he opened his hand; their
eyes met again, and he disappeared.

When he reached the market-place, he stopped and hid behind a pillar to
look for the last time at this white house with the four green blinds.
He thought he saw a shadow behind the window in the room; but the
curtain, sliding along the pole as though no one were touching it,
slowly opened its long oblique folds that spread out with a single
movement, and thus hung straight and motionless as a plaster wall. Leon
set off running.

From afar he saw his employer's gig in the road, and by it a man in
a coarse apron holding the horse. Homais and Monsieur Guillaumin were
talking. They were waiting for him.

"Embrace me," said the druggist with tears in his eyes. "Here is your
coat, my good friend. Mind the cold; take care of yourself; look after
yourself."

"Come, Leon, jump in," said the notary.

Homais bend over the splash-board, and in a voice broken by sobs uttered
these three sad words--

"A pleasant journey!"

"Good-night," said Monsieur Guillaumin. "Give him his head." They set
out, and Homais went back.

Madame Bovary had opened her window overlooking the garden and watched
the clouds. They gathered around the sunset on the side of Rouen and
then swiftly rolled back their black columns, behind which the great
rays of the sun looked out like the golden arrows of a suspended trophy,
while the rest of the empty heavens was white as porcelain. But a gust
of wind bowed the poplars, and suddenly the rain fell; it pattered
against the green leaves.

Then the sun reappeared, the hens clucked, sparrows shook their wings in
the damp thickets, and the pools of water on the gravel as they flowed
away carried off the pink flowers of an acacia.

"Ah! how far off he must be already!" she thought.

Monsieur Homais, as usual, came at half-past six during dinner.

"Well," said he, "so we've sent off our young friend!"

"So it seems," replied the doctor. Then turning on his chair; "Any news
at home?"

"Nothing much. Only my wife was a little moved this afternoon. You know
women--a nothing upsets them, especially my wife. And we should be
wrong to object to that, since their nervous organization is much more
malleable than ours."

"Poor Leon!" said Charles. "How will he live at Paris? Will he get used
to it?"

Madame Bovary sighed.

"Get along!" said the chemist, smacking his lips. "The outings at
restaurants, the masked balls, the champagne--all that'll be jolly
enough, I assure you."

"I don't think he'll go wrong," objected Bovary.

"Nor do I," said Monsieur Homais quickly; "although he'll have to do
like the rest for fear of passing for a Jesuit. And you don't know what
a life those dogs lead in the Latin quarter with actresses. Besides,
students are thought a great deal of in Paris. Provided they have a few
accomplishments, they are received in the best society; there are even
ladies of the Faubourg Saint-Germain who fall in love with them, which
subsequently furnishes them opportunities for making very good matches."

"But," said the doctor, "I fear for him that down there--"

"You are right," interrupted the chemist; "that is the reverse of the
medal. And one is constantly obliged to keep one's hand in one's pocket
there. Thus, we will suppose you are in a public garden. An individual
presents himself, well dressed, even wearing an order, and whom one
would take for a diplomatist. He approaches you, he insinuates himself;
offers you a pinch of snuff, or picks up your hat. Then you become more
intimate; he takes you to a cafe, invites you to his country-house,
introduces you, between two drinks, to all sorts of people; and
three-fourths of the time it's only to plunder your watch or lead you
into some pernicious step.

"That is true," said Charles; "but I was thinking especially of
illnesses--of typhoid fever, for example, that attacks students from the
provinces."

Emma shuddered.

"Because of the change of regimen," continued the chemist, "and of the
perturbation that results therefrom in the whole system. And then the
water at Paris, don't you know! The dishes at restaurants, all the
spiced food, end by heating the blood, and are not worth, whatever
people may say of them, a good soup. For my own part, I have always
preferred plain living; it is more healthy. So when I was studying
pharmacy at Rouen, I boarded in a boarding house; I dined with the
professors."

And thus he went on, expounding his opinions generally and his personal
likings, until Justin came to fetch him for a mulled egg that was
wanted.

"Not a moment's peace!" he cried; "always at it! I can't go out for a
minute! Like a plough-horse, I have always to be moiling and toiling.
What drudgery!" Then, when he was at the door, "By the way, do you know
the news?"

"What news?"

"That it is very likely," Homais went on, raising his eyebrows and
assuming one of his most serious expression, "that the agricultural
meeting of the Seine-Inferieure will be held this year at
Yonville-l'Abbaye. The rumour, at all events, is going the round. This
morning the paper alluded to it. It would be of the utmost importance
for our district. But we'll talk it over later on. I can see, thank you;
Justin has the lantern."


Chapter Seven

The next day was a dreary one for Emma. Everything seemed to her
enveloped in a black atmosphere floating confusedly over the exterior of
things, and sorrow was engulfed within her soul with soft shrieks such
as the winter wind makes in ruined castles. It was that reverie which we
give to things that will not return, the lassitude that seizes you after
everything was done; that pain, in fine, that the interruption of every
wonted movement, the sudden cessation of any prolonged vibration, brings
on.

As on the return from Vaubyessard, when the quadrilles were running in
her head, she was full of a gloomy melancholy, of a numb despair.
Leon reappeared, taller, handsomer, more charming, more vague. Though
separated from her, he had not left her; he was there, and the walls of
the house seemed to hold his shadow.

She could not detach her eyes from the carpet where he had walked, from
those empty chairs where he had sat. The river still flowed on, and
slowly drove its ripples along the slippery banks.

They had often walked there to the murmur of the waves over the
moss-covered pebbles. How bright the sun had been! What happy afternoons
they had seen alone in the shade at the end of the garden! He read
aloud, bareheaded, sitting on a footstool of dry sticks; the fresh wind
of the meadow set trembling the leaves of the book and the nasturtiums
of the arbour. Ah! he was gone, the only charm of her life, the only
possible hope of joy. Why had she not seized this happiness when it came
to her? Why not have kept hold of it with both hands, with both knees,
when it was about to flee from her? And she cursed herself for not
having loved Leon. She thirsted for his lips. The wish took possession
of her to run after and rejoin him, throw herself into his arms and
say to him, "It is I; I am yours." But Emma recoiled beforehand at the
difficulties of the enterprise, and her desires, increased by regret,
became only the more acute.

Henceforth the memory of Leon was the centre of her boredom; it burnt
there more brightly than the fire travellers have left on the snow of
a Russian steppe. She sprang towards him, she pressed against him, she
stirred carefully the dying embers, sought all around her anything
that could revive it; and the most distant reminiscences, like the most
immediate occasions, what she experienced as well as what she imagined,
her voluptuous desires that were unsatisfied, her projects of happiness
that crackled in the wind like dead boughs, her sterile virtue, her
lost hopes, the domestic tete-a-tete--she gathered it all up, took
everything, and made it all serve as fuel for her melancholy.

The flames, however, subsided, either because the supply had exhausted
itself, or because it had been piled up too much. Love, little by
little, was quelled by absence; regret stifled beneath habit; and this
incendiary light that had empurpled her pale sky was overspread and
faded by degrees. In the supineness of her conscience she even took her
repugnance towards her husband for aspirations towards her lover, the
burning of hate for the warmth of tenderness; but as the tempest still
raged, and as passion burnt itself down to the very cinders, and no help
came, no sun rose, there was night on all sides, and she was lost in the
terrible cold that pierced her.

Then the evil days of Tostes began again. She thought herself now far
more unhappy; for she had the experience of grief, with the certainty
that it would not end.

A woman who had laid on herself such sacrifices could well allow herself
certain whims. She bought a Gothic prie-dieu, and in a month spent
fourteen francs on lemons for polishing her nails; she wrote to Rouen
for a blue cashmere gown; she chose one of Lheureux's finest scarves,
and wore it knotted around her waist over her dressing-gown; and, with
closed blinds and a book in her hand, she lay stretched out on a couch
in this garb.

She often changed her coiffure; she did her hair a la Chinoise, in
flowing curls, in plaited coils; she parted in on one side and rolled it
under like a man's.

She wanted to learn Italian; she bought dictionaries, a grammar, and
a supply of white paper. She tried serious reading, history, and
philosophy. Sometimes in the night Charles woke up with a start,
thinking he was being called to a patient. "I'm coming," he stammered;
and it was the noise of a match Emma had struck to relight the lamp. But
her reading fared like her piece of embroidery, all of which, only just
begun, filled her cupboard; she took it up, left it, passed on to other
books.

She had attacks in which she could easily have been driven to commit any
folly. She maintained one day, in opposition to her husband, that she
could drink off a large glass of brandy, and, as Charles was stupid
enough to dare her to, she swallowed the brandy to the last drop.

In spite of her vapourish airs (as the housewives of Yonville called
them), Emma, all the same, never seemed gay, and usually she had at the
corners of her mouth that immobile contraction that puckers the faces of
old maids, and those of men whose ambition has failed. She was pale all
over, white as a sheet; the skin of her nose was drawn at the nostrils,
her eyes looked at you vaguely. After discovering three grey hairs on
her temples, she talked much of her old age.

She often fainted. One day she even spat blood, and, as Charles fussed
around her showing his anxiety--

"Bah!" she answered, "what does it matter?"

Charles fled to his study and wept there, both his elbows on the table,
sitting in an arm-chair at his bureau under the phrenological head.

Then he wrote to his mother begging her to come, and they had many long
consultations together on the subject of Emma.

What should they decide? What was to be done since she rejected all
medical treatment? "Do you know what your wife wants?" replied Madame
Bovary senior.

"She wants to be forced to occupy herself with some manual work. If she
were obliged, like so many others, to earn her living, she wouldn't have
these vapours, that come to her from a lot of ideas she stuffs into her
head, and from the idleness in which she lives."

"Yet she is always busy," said Charles.

"Ah! always busy at what? Reading novels, bad books, works against
religion, and in which they mock at priests in speeches taken from
Voltaire. But all that leads you far astray, my poor child. Anyone who
has no religion always ends by turning out badly."

So it was decided to stop Emma reading novels. The enterprise did not
seem easy. The good lady undertook it. She was, when she passed through
Rouen, to go herself to the lending-library and represent that Emma had
discontinued her subscription. Would they not have a right to apply
to the police if the librarian persisted all the same in his poisonous
trade? The farewells of mother and daughter-in-law were cold. During
the three weeks that they had been together they had not exchanged
half-a-dozen words apart from the inquiries and phrases when they met at
table and in the evening before going to bed.

Madame Bovary left on a Wednesday, the market-day at Yonville.

The Place since morning had been blocked by a row of carts, which, on
end and their shafts in the air, spread all along the line of houses
from the church to the inn. On the other side there were canvas booths,
where cotton checks, blankets, and woollen stockings were sold,
together with harness for horses, and packets of blue ribbon, whose ends
fluttered in the wind. The coarse hardware was spread out on the ground
between pyramids of eggs and hampers of cheeses, from which sticky straw
stuck out.

Near the corn-machines clucking hens passed their necks through the bars
of flat cages. The people, crowding in the same place and unwilling
to move thence, sometimes threatened to smash the shop front of the
chemist. On Wednesdays his shop was never empty, and the people pushed
in less to buy drugs than for consultations. So great was Homais'
reputation in the neighbouring villages. His robust aplomb had
fascinated the rustics. They considered him a greater doctor than all
the doctors.

Emma was leaning out at the window; she was often there. The window in
the provinces replaces the theatre and the promenade, she was amusing
herself with watching the crowd of boors when she saw a gentleman in
a green velvet coat. He had on yellow gloves, although he wore heavy
gaiters; he was coming towards the doctor's house, followed by a peasant
walking with a bent head and quite a thoughtful air.

"Can I see the doctor?" he asked Justin, who was talking on the
doorsteps with Felicite, and, taking him for a servant of the
house--"Tell him that Monsieur Rodolphe Boulanger of La Huchette is
here."

It was not from territorial vanity that the new arrival added "of La
Huchette" to his name, but to make himself the better known.

La Huchette, in fact, was an estate near Yonville, where he had just
bought the chateau and two farms that he cultivated himself, without,
however, troubling very much about them. He lived as a bachelor, and was
supposed to have "at least fifteen thousand francs a year."

Charles came into the room. Monsieur Boulanger introduced his man, who
wanted to be bled because he felt "a tingling all over."

"That'll purge me," he urged as an objection to all reasoning.

So Bovary ordered a bandage and a basin, and asked Justin to hold it.
Then addressing the peasant, who was already pale--

"Don't be afraid, my lad."

"No, no, sir," said the other; "get on."

And with an air of bravado he held out his great arm. At the prick of
the lancet the blood spurted out, splashing against the looking-glass.

"Hold the basin nearer," exclaimed Charles.

"Lor!" said the peasant, "one would swear it was a little fountain
flowing. How red my blood is! That's a good sign, isn't it?"

"Sometimes," answered the doctor, "one feels nothing at first, and then
syncope sets in, and more especially with people of strong constitution
like this man."

At these words the rustic let go the lancet-case he was twisting between
his fingers. A shudder of his shoulders made the chair-back creak. His
hat fell off.

"I thought as much," said Bovary, pressing his finger on the vein.

The basin was beginning to tremble in Justin's hands; his knees shook,
he turned pale.

"Emma! Emma!" called Charles.

With one bound she came down the staircase.

"Some vinegar," he cried. "O dear! two at once!"

And in his emotion he could hardly put on the compress.

"It is nothing," said Monsieur Boulanger quietly, taking Justin in his
arms. He seated him on the table with his back resting against the wall.

Madame Bovary began taking off his cravat. The strings of his shirt had
got into a knot, and she was for some minutes moving her light fingers
about the young fellow's neck. Then she poured some vinegar on her
cambric handkerchief; she moistened his temples with little dabs, and
then blew upon them softly. The ploughman revived, but Justin's syncope
still lasted, and his eyeballs disappeared in the pale sclerotics like
blue flowers in milk.

"We must hide this from him," said Charles.

Madame Bovary took the basin to put it under the table. With the
movement she made in bending down, her dress (it was a summer dress with
four flounces, yellow, long in the waist and wide in the skirt) spread
out around her on the flags of the room; and as Emma stooping, staggered
a little as she stretched out her arms.

The stuff here and there gave with the inflections of her bust.

Then she went to fetch a bottle of water, and she was melting some
pieces of sugar when the chemist arrived. The servant had been to
fetch him in the tumult. Seeing his pupil's eyes staring he drew a long
breath; then going around him he looked at him from head to foot.

"Fool!" he said, "really a little fool! A fool in four letters! A
phlebotomy's a big affair, isn't it! And a fellow who isn't afraid of
anything; a kind of squirrel, just as he is who climbs to vertiginous
heights to shake down nuts. Oh, yes! you just talk to me, boast about
yourself! Here's a fine fitness for practising pharmacy later on; for
under serious circumstances you may be called before the tribunals in
order to enlighten the minds of the magistrates, and you would have to
keep your head then, to reason, show yourself a man, or else pass for an
imbecile."

Justin did not answer. The chemist went on--

"Who asked you to come? You are always pestering the doctor and madame.
On Wednesday, moreover, your presence is indispensable to me. There are
now twenty people in the shop. I left everything because of the interest
I take in you. Come, get along! Sharp! Wait for me, and keep an eye on
the jars."

When Justin, who was rearranging his dress, had gone, they talked for a
little while about fainting-fits. Madame Bovary had never fainted.

"That is extraordinary for a lady," said Monsieur Boulanger; "but some
people are very susceptible. Thus in a duel, I have seen a second lose
consciousness at the mere sound of the loading of pistols."

"For my part," said the chemist, "the sight of other people's blood
doesn't affect me at all, but the mere thought of my own flowing would
make me faint if I reflected upon it too much."

Monsieur Boulanger, however, dismissed his servant, advising him to calm
himself, since his fancy was over.

"It procured me the advantage of making your acquaintance," he added,
and he looked at Emma as he said this. Then he put three francs on the
corner of the table, bowed negligently, and went out.

He was soon on the other side of the river (this was his way back to La
Huchette), and Emma saw him in the meadow, walking under the poplars,
slackening his pace now and then as one who reflects.

"She is very pretty," he said to himself; "she is very pretty, this
doctor's wife. Fine teeth, black eyes, a dainty foot, a figure like a
Parisienne's. Where the devil does she come from? Wherever did that fat
fellow pick her up?"

Monsieur Rodolphe Boulanger was thirty-four; he was of brutal
temperament and intelligent perspicacity, having, moreover, had much to
do with women, and knowing them well. This one had seemed pretty to him;
so he was thinking about her and her husband.

"I think he is very stupid. She is tired of him, no doubt. He has dirty
nails, and hasn't shaved for three days. While he is trotting after his
patients, she sits there botching socks. And she gets bored! She would
like to live in town and dance polkas every evening. Poor little woman!
She is gaping after love like a carp after water on a kitchen-table.
With three words of gallantry she'd adore one, I'm sure of it. She'd be
tender, charming. Yes; but how to get rid of her afterwards?"

Then the difficulties of love-making seen in the distance made him by
contrast think of his mistress. She was an actress at Rouen, whom he
kept; and when he had pondered over this image, with which, even in
remembrance, he was satiated--

"Ah! Madame Bovary," he thought, "is much prettier, especially fresher.
Virginie is decidedly beginning to grow fat. She is so finiky about her
pleasures; and, besides, she has a mania for prawns."

The fields were empty, and around him Rodolphe only heard the regular
beating of the grass striking against his boots, with a cry of the
grasshopper hidden at a distance among the oats. He again saw Emma in
her room, dressed as he had seen her, and he undressed her.

"Oh, I will have her," he cried, striking a blow with his stick at a
clod in front of him. And he at once began to consider the political
part of the enterprise. He asked himself--

"Where shall we meet? By what means? We shall always be having the brat
on our hands, and the servant, the neighbours, and husband, all sorts of
worries. Pshaw! one would lose too much time over it."

Then he resumed, "She really has eyes that pierce one's heart like a
gimlet. And that pale complexion! I adore pale women!"

When he reached the top of the Arguiel hills he had made up his mind.
"It's only finding the opportunities. Well, I will call in now and then.
I'll send them venison, poultry; I'll have myself bled, if need be. We
shall become friends; I'll invite them to my place. By Jove!" added he,
"there's the agricultural show coming on. She'll be there. I shall see
her. We'll begin boldly, for that's the surest way."


Chapter Eight

At last it came, the famous agricultural show. On the morning of the
solemnity all the inhabitants at their doors were chatting over the
preparations. The pediment of the town hall had been hung with garlands
of ivy; a tent had been erected in a meadow for the banquet; and in the
middle of the Place, in front of the church, a kind of bombarde was
to announce the arrival of the prefect and the names of the successful
farmers who had obtained prizes. The National Guard of Buchy (there was
none at Yonville) had come to join the corps of firemen, of whom Binet
was captain. On that day he wore a collar even higher than usual; and,
tightly buttoned in his tunic, his figure was so stiff and motionless
that the whole vital portion of his person seemed to have descended into
his legs, which rose in a cadence of set steps with a single movement.
As there was some rivalry between the tax-collector and the colonel,
both, to show off their talents, drilled their men separately. One
saw the red epaulettes and the black breastplates pass and re-pass
alternately; there was no end to it, and it constantly began again.
There had never been such a display of pomp. Several citizens had
scoured their houses the evening before; tri-coloured flags hung from
half-open windows; all the public-houses were full; and in the lovely
weather the starched caps, the golden crosses, and the coloured
neckerchiefs seemed whiter than snow, shone in the sun, and relieved
with the motley colours the sombre monotony of the frock-coats and blue
smocks. The neighbouring farmers' wives, when they got off their horses,
pulled out the long pins that fastened around them their dresses, turned
up for fear of mud; and the husbands, for their part, in order to save
their hats, kept their handkerchiefs around them, holding one corner
between their teeth.

The crowd came into the main street from both ends of the village.
People poured in from the lanes, the alleys, the houses; and from time
to time one heard knockers banging against doors closing behind women
with their gloves, who were going out to see the fete. What was most
admired were two long lamp-stands covered with lanterns, that flanked a
platform on which the authorities were to sit. Besides this there were
against the four columns of the town hall four kinds of poles,
each bearing a small standard of greenish cloth, embellished with
inscriptions in gold letters.

On one was written, "To Commerce"; on the other, "To Agriculture"; on
the third, "To Industry"; and on the fourth, "To the Fine Arts."

But the jubilation that brightened all faces seemed to darken that of
Madame Lefrancois, the innkeeper. Standing on her kitchen-steps she
muttered to herself, "What rubbish! what rubbish! With their canvas
booth! Do they think the prefect will be glad to dine down there under
a tent like a gipsy? They call all this fussing doing good to the place!
Then it wasn't worth while sending to Neufchatel for the keeper of a
cookshop! And for whom? For cowherds! tatterdemalions!"

The druggist was passing. He had on a frock-coat, nankeen trousers,
beaver shoes, and, for a wonder, a hat with a low crown.

"Your servant! Excuse me, I am in a hurry." And as the fat widow asked
where he was going--

"It seems odd to you, doesn't it, I who am always more cooped up in my
laboratory than the man's rat in his cheese."

"What cheese?" asked the landlady.

"Oh, nothing! nothing!" Homais continued. "I merely wished to convey
to you, Madame Lefrancois, that I usually live at home like a recluse.
To-day, however, considering the circumstances, it is necessary--"

"Oh, you're going down there!" she said contemptuously.

"Yes, I am going," replied the druggist, astonished. "Am I not a member
of the consulting commission?"

Mere Lefrancois looked at him for a few moments, and ended by saying
with a smile--

"That's another pair of shoes! But what does agriculture matter to you?
Do you understand anything about it?"

"Certainly I understand it, since I am a druggist--that is to say,
a chemist. And the object of chemistry, Madame Lefrancois, being the
knowledge of the reciprocal and molecular action of all natural bodies,
it follows that agriculture is comprised within its domain. And, in
fact, the composition of the manure, the fermentation of liquids, the
analyses of gases, and the influence of miasmata, what, I ask you, is
all this, if it isn't chemistry, pure and simple?"

The landlady did not answer. Homais went on--

"Do you think that to be an agriculturist it is necessary to have tilled
the earth or fattened fowls oneself? It is necessary rather to know the
composition of the substances in question--the geological strata, the
atmospheric actions, the quality of the soil, the minerals, the waters,
the density of the different bodies, their capillarity, and what not.
And one must be master of all the principles of hygiene in order to
direct, criticize the construction of buildings, the feeding of animals,
the diet of domestics. And, moreover, Madame Lefrancois, one must know
botany, be able to distinguish between plants, you understand, which are
the wholesome and those that are deleterious, which are unproductive
and which nutritive, if it is well to pull them up here and re-sow them
there, to propagate some, destroy others; in brief, one must keep pace
with science by means of pamphlets and public papers, be always on the
alert to find out improvements."

The landlady never took her eyes off the "Cafe Francois" and the chemist
went on--

"Would to God our agriculturists were chemists, or that at least they
would pay more attention to the counsels of science. Thus lately I
myself wrote a considerable tract, a memoir of over seventy-two pages,
entitled, 'Cider, its Manufacture and its Effects, together with some
New Reflections on the Subject,' that I sent to the Agricultural Society
of Rouen, and which even procured me the honour of being received among
its members--Section, Agriculture; Class, Pomological. Well, if my
work had been given to the public--" But the druggist stopped, Madame
Lefrancois seemed so preoccupied.

"Just look at them!" she said. "It's past comprehension! Such a cookshop
as that!" And with a shrug of the shoulders that stretched out over her
breast the stitches of her knitted bodice, she pointed with both hands
at her rival's inn, whence songs were heard issuing. "Well, it won't
last long," she added. "It'll be over before a week."

Homais drew back with stupefaction. She came down three steps and
whispered in his ear--

"What! you didn't know it? There is to be an execution in next week.
It's Lheureux who is selling him out; he has killed him with bills."

"What a terrible catastrophe!" cried the druggist, who always found
expressions in harmony with all imaginable circumstances.

Then the landlady began telling him the story that she had heard from
Theodore, Monsieur Guillaumin's servant, and although she detested
Tellier, she blamed Lheureux. He was "a wheedler, a sneak."

"There!" she said. "Look at him! he is in the market; he is bowing to
Madame Bovary, who's got on a green bonnet. Why, she's taking Monsieur
Boulanger's arm."

"Madame Bovary!" exclaimed Homais. "I must go at once and pay her my
respects. Perhaps she'll be very glad to have a seat in the enclosure
under the peristyle." And, without heeding Madame Lefrancois, who was
calling him back to tell him more about it, the druggist walked off
rapidly with a smile on his lips, with straight knees, bowing copiously
to right and left, and taking up much room with the large tails of his
frock-coat that fluttered behind him in the wind.

Rodolphe, having caught sight of him from afar, hurried on, but Madame
Bovary lost her breath; so he walked more slowly, and, smiling at her,
said in a rough tone--

"It's only to get away from that fat fellow, you know, the druggist."
She pressed his elbow.

"What's the meaning of that?" he asked himself. And he looked at her out
of the corner of his eyes.

Her profile was so calm that one could guess nothing from it. It stood
out in the light from the oval of her bonnet, with pale ribbons on it
like the leaves of weeds. Her eyes with their long curved lashes looked
straight before her, and though wide open, they seemed slightly puckered
by the cheek-bones, because of the blood pulsing gently under the
delicate skin. A pink line ran along the partition between her nostrils.
Her head was bent upon her shoulder, and the pearl tips of her white
teeth were seen between her lips.

"Is she making fun of me?" thought Rodolphe.

Emma's gesture, however, had only been meant for a warning; for Monsieur
Lheureux was accompanying them, and spoke now and again as if to enter
into the conversation.

"What a superb day! Everybody is out! The wind is east!"

And neither Madame Bovary nor Rodolphe answered him, whilst at the
slightest movement made by them he drew near, saying, "I beg your
pardon!" and raised his hat.

When they reached the farrier's house, instead of following the road
up to the fence, Rodolphe suddenly turned down a path, drawing with him
Madame Bovary. He called out--

"Good evening, Monsieur Lheureux! See you again presently."

"How you got rid of him!" she said, laughing.

"Why," he went on, "allow oneself to be intruded upon by others? And as
to-day I have the happiness of being with you--"

Emma blushed. He did not finish his sentence. Then he talked of the fine
weather and of the pleasure of walking on the grass. A few daisies had
sprung up again.

"Here are some pretty Easter daisies," he said, "and enough of them to
furnish oracles to all the amorous maids in the place."

He added, "Shall I pick some? What do you think?"

"Are you in love?" she asked, coughing a little.

"H'm, h'm! who knows?" answered Rodolphe.

The meadow began to fill, and the housewives hustled you with their
great umbrellas, their baskets, and their babies. One had often to get
out of the way of a long file of country folk, servant-maids with blue
stockings, flat shoes, silver rings, and who smelt of milk, when one
passed close to them. They walked along holding one another by the hand,
and thus they spread over the whole field from the row of open trees to
the banquet tent.

But this was the examination time, and the farmers one after the other
entered a kind of enclosure formed by a long cord supported on sticks.

The beasts were there, their noses towards the cord, and making a
confused line with their unequal rumps. Drowsy pigs were burrowing in
the earth with their snouts, calves were bleating, lambs baaing; the
cows, on knees folded in, were stretching their bellies on the grass,
slowly chewing the cud, and blinking their heavy eyelids at the gnats
that buzzed round them. Plough-men with bare arms were holding by the
halter prancing stallions that neighed with dilated nostrils looking
towards the mares. These stood quietly, stretching out their heads and
flowing manes, while their foals rested in their shadow, or now and then
came and sucked them. And above the long undulation of these crowded
animals one saw some white mane rising in the wind like a wave, or some
sharp horns sticking out, and the heads of men running about. Apart,
outside the enclosure, a hundred paces off, was a large black bull,
muzzled, with an iron ring in its nostrils, and who moved no more than
if he had been in bronze. A child in rags was holding him by a rope.

Between the two lines the committee-men were walking with heavy steps,
examining each animal, then consulting one another in a low voice. One
who seemed of more importance now and then took notes in a book as he
walked along. This was the president of the jury, Monsieur Derozerays de
la Panville. As soon as he recognised Rodolphe he came forward quickly,
and smiling amiably, said--

"What! Monsieur Boulanger, you are deserting us?"

Rodolphe protested that he was just coming. But when the president had
disappeared--

"Ma foi!*" said he, "I shall not go. Your company is better than his."

     *Upon my word!

And while poking fun at the show, Rodolphe, to move about more easily,
showed the gendarme his blue card, and even stopped now and then in
front of some fine beast, which Madame Bovary did not at all admire.
He noticed this, and began jeering at the Yonville ladies and their
dresses; then he apologised for the negligence of his own. He had that
incongruity of common and elegant in which the habitually vulgar think
they see the revelation of an eccentric existence, of the perturbations
of sentiment, the tyrannies of art, and always a certain contempt for
social conventions, that seduces or exasperates them. Thus his cambric
shirt with plaited cuffs was blown out by the wind in the opening of his
waistcoat of grey ticking, and his broad-striped trousers disclosed at
the ankle nankeen boots with patent leather gaiters.

These were so polished that they reflected the grass. He trampled on
horses's dung with them, one hand in the pocket of his jacket and his
straw hat on one side.

"Besides," added he, "when one lives in the country--"

"It's waste of time," said Emma.

"That is true," replied Rodolphe. "To think that not one of these people
is capable of understanding even the cut of a coat!"

Then they talked about provincial mediocrity, of the lives it crushed,
the illusions lost there.

"And I too," said Rodolphe, "am drifting into depression."

"You!" she said in astonishment; "I thought you very light-hearted."

"Ah! yes. I seem so, because in the midst of the world I know how to
wear the mask of a scoffer upon my face; and yet, how many a time at the
sight of a cemetery by moonlight have I not asked myself whether it were
not better to join those sleeping there!"

"Oh! and your friends?" she said. "You do not think of them."

"My friends! What friends? Have I any? Who cares for me?" And he
accompanied the last words with a kind of whistling of the lips.

But they were obliged to separate from each other because of a great
pile of chairs that a man was carrying behind them. He was so overladen
with them that one could only see the tips of his wooden shoes and the
ends of his two outstretched arms. It was Lestiboudois, the gravedigger,
who was carrying the church chairs about amongst the people. Alive to
all that concerned his interests, he had hit upon this means of turning
the show to account; and his idea was succeeding, for he no longer knew
which way to turn. In fact, the villagers, who were hot, quarreled for
these seats, whose straw smelt of incense, and they leant against the
thick backs, stained with the wax of candles, with a certain veneration.

Madame Bovary again took Rodolphe's arm; he went on as if speaking to
himself--

"Yes, I have missed so many things. Always alone! Ah! if I had some aim
in life, if I had met some love, if I had found someone! Oh, how I would
have spent all the energy of which I am capable, surmounted everything,
overcome everything!"

"Yet it seems to me," said Emma, "that you are not to be pitied."

"Ah! you think so?" said Rodolphe.

"For, after all," she went on, "you are free--" she hesitated, "rich--"

"Do not mock me," he replied.

And she protested that she was not mocking him, when the report of a
cannon resounded. Immediately all began hustling one another pell-mell
towards the village.

It was a false alarm. The prefect seemed not to be coming, and the
members of the jury felt much embarrassed, not knowing if they ought to
begin the meeting or still wait.

At last at the end of the Place a large hired landau appeared, drawn by
two thin horses, which a coachman in a white hat was whipping lustily.
Binet had only just time to shout, "Present arms!" and the colonel to
imitate him. All ran towards the enclosure; everyone pushed forward. A
few even forgot their collars; but the equipage of the prefect seemed
to anticipate the crowd, and the two yoked jades, trapesing in their
harness, came up at a little trot in front of the peristyle of the town
hall at the very moment when the National Guard and firemen deployed,
beating drums and marking time.

"Present!" shouted Binet.

"Halt!" shouted the colonel. "Left about, march."

And after presenting arms, during which the clang of the band, letting
loose, rang out like a brass kettle rolling downstairs, all the guns
were lowered. Then was seen stepping down from the carriage a gentleman
in a short coat with silver braiding, with bald brow, and wearing a tuft
of hair at the back of his head, of a sallow complexion and the most
benign appearance. His eyes, very large and covered by heavy lids, were
half-closed to look at the crowd, while at the same time he raised his
sharp nose, and forced a smile upon his sunken mouth. He recognised the
mayor by his scarf, and explained to him that the prefect was not able
to come. He himself was a councillor at the prefecture; then he added
a few apologies. Monsieur Tuvache answered them with compliments; the
other confessed himself nervous; and they remained thus, face to face,
their foreheads almost touching, with the members of the jury all round,
the municipal council, the notable personages, the National Guard and
the crowd. The councillor pressing his little cocked hat to his
breast repeated his bows, while Tuvache, bent like a bow, also smiled,
stammered, tried to say something, protested his devotion to the
monarchy and the honour that was being done to Yonville.

Hippolyte, the groom from the inn, took the head of the horses from the
coachman, and, limping along with his club-foot, led them to the door
of the "Lion d'Or", where a number of peasants collected to look at the
carriage. The drum beat, the howitzer thundered, and the gentlemen one
by one mounted the platform, where they sat down in red utrecht velvet
arm-chairs that had been lent by Madame Tuvache.

All these people looked alike. Their fair flabby faces, somewhat tanned
by the sun, were the colour of sweet cider, and their puffy whiskers
emerged from stiff collars, kept up by white cravats with broad bows.
All the waist-coats were of velvet, double-breasted; all the watches
had, at the end of a long ribbon, an oval cornelian seal; everyone
rested his two hands on his thighs, carefully stretching the stride of
their trousers, whose unsponged glossy cloth shone more brilliantly than
the leather of their heavy boots.

The ladies of the company stood at the back under the vestibule between
the pillars while the common herd was opposite, standing up or sitting
on chairs. As a matter of fact, Lestiboudois had brought thither all
those that he had moved from the field, and he even kept running back
every minute to fetch others from the church. He caused such confusion
with this piece of business that one had great difficulty in getting to
the small steps of the platform.

"I think," said Monsieur Lheureux to the chemist, who was passing to his
place, "that they ought to have put up two Venetian masts with something
rather severe and rich for ornaments; it would have been a very pretty
effect."

"To be sure," replied Homais; "but what can you expect? The mayor took
everything on his own shoulders. He hasn't much taste. Poor Tuvache! and
he is even completely destitute of what is called the genius of art."

Rodolphe, meanwhile, with Madame Bovary, had gone up to the first
floor of the town hall, to the "council-room," and, as it was empty,
he declared that they could enjoy the sight there more comfortably. He
fetched three stools from the round table under the bust of the monarch,
and having carried them to one of the windows, they sat down by each
other.

There was commotion on the platform, long whisperings, much parleying.
At last the councillor got up. They knew now that his name was Lieuvain,
and in the crowd the name was passed from one to the other. After he had
collated a few pages, and bent over them to see better, he began--

"Gentlemen! May I be permitted first of all (before addressing you on
the object of our meeting to-day, and this sentiment will, I am sure, be
shared by you all), may I be permitted, I say, to pay a tribute to the
higher administration, to the government to the monarch, gentle men, our
sovereign, to that beloved king, to whom no branch of public or private
prosperity is a matter of indifference, and who directs with a hand at
once so firm and wise the chariot of the state amid the incessant perils
of a stormy sea, knowing, moreover, how to make peace respected as well
as war, industry, commerce, agriculture, and the fine arts?"

"I ought," said Rodolphe, "to get back a little further."

"Why?" said Emma.

But at this moment the voice of the councillor rose to an extraordinary
pitch. He declaimed--

"This is no longer the time, gentlemen, when civil discord ensanguined
our public places, when the landlord, the business-man, the working-man
himself, falling asleep at night, lying down to peaceful sleep, trembled
lest he should be awakened suddenly by the noise of incendiary tocsins,
when the most subversive doctrines audaciously sapped foundations."

"Well, someone down there might see me," Rodolphe resumed, "then
I should have to invent excuses for a fortnight; and with my bad
reputation--"

"Oh, you are slandering yourself," said Emma.

"No! It is dreadful, I assure you."

"But, gentlemen," continued the councillor, "if, banishing from my
memory the remembrance of these sad pictures, I carry my eyes back
to the actual situation of our dear country, what do I see there?
Everywhere commerce and the arts are flourishing; everywhere new means
of communication, like so many new arteries in the body of the state,
establish within it new relations. Our great industrial centres have
recovered all their activity; religion, more consolidated, smiles in
all hearts; our ports are full, confidence is born again, and France
breathes once more!"

"Besides," added Rodolphe, "perhaps from the world's point of view they
are right."

"How so?" she asked.

"What!" said he. "Do you not know that there are souls constantly
tormented? They need by turns to dream and to act, the purest passions
and the most turbulent joys, and thus they fling themselves into all
sorts of fantasies, of follies."

Then she looked at him as one looks at a traveller who has voyaged over
strange lands, and went on--

"We have not even this distraction, we poor women!"

"A sad distraction, for happiness isn't found in it."

"But is it ever found?" she asked.

"Yes; one day it comes," he answered.

"And this is what you have understood," said the councillor.

"You, farmers, agricultural labourers! you pacific pioneers of a work
that belongs wholly to civilization! you, men of progress and morality,
you have understood, I say, that political storms are even more
redoubtable than atmospheric disturbances!"

"It comes one day," repeated Rodolphe, "one day suddenly, and when
one is despairing of it. Then the horizon expands; it is as if a voice
cried, 'It is here!' You feel the need of confiding the whole of your
life, of giving everything, sacrificing everything to this being. There
is no need for explanations; they understand one another. They have seen
each other in dreams!"

(And he looked at her.) "In fine, here it is, this treasure so sought
after, here before you. It glitters, it flashes; yet one still doubts,
one does not believe it; one remains dazzled, as if one went out iron
darkness into light."

And as he ended Rodolphe suited the action to the word. He passed his
hand over his face, like a man seized with giddiness. Then he let it
fall on Emma's. She took hers away.

"And who would be surprised at it, gentlemen? He only who is so blind,
so plunged (I do not fear to say it), so plunged in the prejudices
of another age as still to misunderstand the spirit of agricultural
populations. Where, indeed, is to be found more patriotism than in the
country, greater devotion to the public welfare, more intelligence, in a
word? And, gentlemen, I do not mean that superficial intelligence,
vain ornament of idle minds, but rather that profound and balanced
intelligence that applies itself above all else to useful objects, thus
contributing to the good of all, to the common amelioration and to
the support of the state, born of respect for law and the practice of
duty--"

"Ah! again!" said Rodolphe. "Always 'duty.' I am sick of the word.
They are a lot of old blockheads in flannel vests and of old women with
foot-warmers and rosaries who constantly drone into our ears 'Duty,
duty!' Ah! by Jove! one's duty is to feel what is great, cherish the
beautiful, and not accept all the conventions of society with the
ignominy that it imposes upon us."

"Yet--yet--" objected Madame Bovary.

"No, no! Why cry out against the passions? Are they not the one
beautiful thing on the earth, the source of heroism, of enthusiasm, of
poetry, music, the arts, of everything, in a word?"

"But one must," said Emma, "to some extent bow to the opinion of the
world and accept its moral code."

"Ah! but there are two," he replied. "The small, the conventional, that
of men, that which constantly changes, that brays out so loudly, that
makes such a commotion here below, of the earth earthly, like the mass
of imbeciles you see down there. But the other, the eternal, that is
about us and above, like the landscape that surrounds us, and the blue
heavens that give us light."

Monsieur Lieuvain had just wiped his mouth with a pocket-handkerchief.
He continued--

"And what should I do here gentlemen, pointing out to you the uses
of agriculture? Who supplies our wants? Who provides our means of
subsistence? Is it not the agriculturist? The agriculturist, gentlemen,
who, sowing with laborious hand the fertile furrows of the country,
brings forth the corn, which, being ground, is made into a powder by
means of ingenious machinery, comes out thence under the name of flour,
and from there, transported to our cities, is soon delivered at the
baker's, who makes it into food for poor and rich alike. Again, is it
not the agriculturist who fattens, for our clothes, his abundant
flocks in the pastures? For how should we clothe ourselves, how nourish
ourselves, without the agriculturist? And, gentlemen, is it even
necessary to go so far for examples? Who has not frequently reflected
on all the momentous things that we get out of that modest animal, the
ornament of poultry-yards, that provides us at once with a soft pillow
for our bed, with succulent flesh for our tables, and eggs? But I should
never end if I were to enumerate one after the other all the different
products which the earth, well cultivated, like a generous mother,
lavishes upon her children. Here it is the vine, elsewhere the apple
tree for cider, there colza, farther on cheeses and flax. Gentlemen, let
us not forget flax, which has made such great strides of late years, and
to which I will more particularly call your attention."

He had no need to call it, for all the mouths of the multitude were wide
open, as if to drink in his words. Tuvache by his side listened to him
with staring eyes. Monsieur Derozerays from time to time softly closed
his eyelids, and farther on the chemist, with his son Napoleon between
his knees, put his hand behind his ear in order not to lose a syllable.
The chins of the other members of the jury went slowly up and down in
their waistcoats in sign of approval. The firemen at the foot of the
platform rested on their bayonets; and Binet, motionless, stood with
out-turned elbows, the point of his sabre in the air. Perhaps he could
hear, but certainly he could see nothing, because of the visor of his
helmet, that fell down on his nose. His lieutenant, the youngest son of
Monsieur Tuvache, had a bigger one, for his was enormous, and shook on
his head, and from it an end of his cotton scarf peeped out. He smiled
beneath it with a perfectly infantine sweetness, and his pale little
face, whence drops were running, wore an expression of enjoyment and
sleepiness.

The square as far as the houses was crowded with people. One saw folk
leaning on their elbows at all the windows, others standing at doors,
and Justin, in front of the chemist's shop, seemed quite transfixed by
the sight of what he was looking at. In spite of the silence Monsieur
Lieuvain's voice was lost in the air. It reached you in fragments of
phrases, and interrupted here and there by the creaking of chairs in the
crowd; then you suddenly heard the long bellowing of an ox, or else the
bleating of the lambs, who answered one another at street corners. In
fact, the cowherds and shepherds had driven their beasts thus far, and
these lowed from time to time, while with their tongues they tore down
some scrap of foliage that hung above their mouths.

Rodolphe had drawn nearer to Emma, and said to her in a low voice,
speaking rapidly--

"Does not this conspiracy of the world revolt you? Is there a single
sentiment it does not condemn? The noblest instincts, the purest
sympathies are persecuted, slandered; and if at length two poor souls do
meet, all is so organised that they cannot blend together. Yet they will
make the attempt; they will flutter their wings; they will call upon
each other. Oh! no matter. Sooner or later, in six months, ten years,
they will come together, will love; for fate has decreed it, and they
are born one for the other."

His arms were folded across his knees, and thus lifting his face towards
Emma, close by her, he looked fixedly at her. She noticed in his eyes
small golden lines radiating from black pupils; she even smelt the
perfume of the pomade that made his hair glossy.

Then a faintness came over her; she recalled the Viscount who had
waltzed with her at Vaubyessard, and his beard exhaled like this air an
odour of vanilla and citron, and mechanically she half-closed her eyes
the better to breathe it in. But in making this movement, as she leant
back in her chair, she saw in the distance, right on the line of the
horizon, the old diligence, the "Hirondelle," that was slowly descending
the hill of Leux, dragging after it a long trail of dust. It was in this
yellow carriage that Leon had so often come back to her, and by this
route down there that he had gone for ever. She fancied she saw him
opposite at his windows; then all grew confused; clouds gathered; it
seemed to her that she was again turning in the waltz under the light of
the lustres on the arm of the Viscount, and that Leon was not far away,
that he was coming; and yet all the time she was conscious of the scent
of Rodolphe's head by her side. This sweetness of sensation pierced
through her old desires, and these, like grains of sand under a gust
of wind, eddied to and fro in the subtle breath of the perfume which
suffused her soul. She opened wide her nostrils several times to drink
in the freshness of the ivy round the capitals. She took off her gloves,
she wiped her hands, then fanned her face with her handkerchief, while
athwart the throbbing of her temples she heard the murmur of the
crowd and the voice of the councillor intoning his phrases. He
said--"Continue, persevere; listen neither to the suggestions of
routine, nor to the over-hasty councils of a rash empiricism.

"Apply yourselves, above all, to the amelioration of the soil, to good
manures, to the development of the equine, bovine, ovine, and porcine
races. Let these shows be to you pacific arenas, where the victor in
leaving it will hold forth a hand to the vanquished, and will fraternise
with him in the hope of better success. And you, aged servants, humble
domestics, whose hard labour no Government up to this day has taken into
consideration, come hither to receive the reward of your silent virtues,
and be assured that the state henceforward has its eye upon you; that it
encourages you, protects you; that it will accede to your just
demands, and alleviate as much as in it lies the burden of your painful
sacrifices."

Monsieur Lieuvain then sat down; Monsieur Derozerays got up, beginning
another speech. His was not perhaps so florid as that of the councillor,
but it recommended itself by a more direct style, that is to say, by
more special knowledge and more elevated considerations. Thus the praise
of the Government took up less space in it; religion and agriculture
more. He showed in it the relations of these two, and how they had
always contributed to civilisation. Rodolphe with Madame Bovary was
talking dreams, presentiments, magnetism. Going back to the cradle of
society, the orator painted those fierce times when men lived on acorns
in the heart of woods. Then they had left off the skins of beasts, had
put on cloth, tilled the soil, planted the vine. Was this a good, and
in this discovery was there not more of injury than of gain? Monsieur
Derozerays set himself this problem. From magnetism little by little
Rodolphe had come to affinities, and while the president was citing
Cincinnatus and his plough, Diocletian, planting his cabbages, and the
Emperors of China inaugurating the year by the sowing of seed, the
young man was explaining to the young woman that these irresistible
attractions find their cause in some previous state of existence.

"Thus we," he said, "why did we come to know one another? What chance
willed it? It was because across the infinite, like two streams that
flow but to unite; our special bents of mind had driven us towards each
other."

And he seized her hand; she did not withdraw it.

"For good farming generally!" cried the president.

"Just now, for example, when I went to your house."

"To Monsieur Bizat of Quincampoix."

"Did I know I should accompany you?"

"Seventy francs."

"A hundred times I wished to go; and I followed you--I remained."

"Manures!"

"And I shall remain to-night, to-morrow, all other days, all my life!"

"To Monsieur Caron of Argueil, a gold medal!"

"For I have never in the society of any other person found so complete a
charm."

"To Monsieur Bain of Givry-Saint-Martin."

"And I shall carry away with me the remembrance of you."

"For a merino ram!"

"But you will forget me; I shall pass away like a shadow."

"To Monsieur Belot of Notre-Dame."

"Oh, no! I shall be something in your thought, in your life, shall I
not?"

"Porcine race; prizes--equal, to Messrs. Leherisse and Cullembourg,
sixty francs!"

Rodolphe was pressing her hand, and he felt it all warm and quivering
like a captive dove that wants to fly away; but, whether she was trying
to take it away or whether she was answering his pressure; she made a
movement with her fingers. He exclaimed--

"Oh, I thank you! You do not repulse me! You are good! You understand
that I am yours! Let me look at you; let me contemplate you!"

A gust of wind that blew in at the window ruffled the cloth on the
table, and in the square below all the great caps of the peasant women
were uplifted by it like the wings of white butterflies fluttering.

"Use of oil-cakes," continued the president. He was hurrying on:
"Flemish manure-flax-growing-drainage-long leases-domestic service."

Rodolphe was no longer speaking. They looked at one another. A supreme
desire made their dry lips tremble, and wearily, without an effort,
their fingers intertwined.

"Catherine Nicaise Elizabeth Leroux, of Sassetot-la-Guerriere, for
fifty-four years of service at the same farm, a silver medal--value,
twenty-five francs!"

"Where is Catherine Leroux?" repeated the councillor.

She did not present herself, and one could hear voices whispering--

"Go up!"

"Don't be afraid!"

"Oh, how stupid she is!"

"Well, is she there?" cried Tuvache.

"Yes; here she is."

"Then let her come up!"

Then there came forward on the platform a little old woman with timid
bearing, who seemed to shrink within her poor clothes. On her feet she
wore heavy wooden clogs, and from her hips hung a large blue apron. Her
pale face framed in a borderless cap was more wrinkled than a withered
russet apple. And from the sleeves of her red jacket looked out two
large hands with knotty joints, the dust of barns, the potash of washing
the grease of wools had so encrusted, roughened, hardened these that
they seemed dirty, although they had been rinsed in clear water; and
by dint of long service they remained half open, as if to bear humble
witness for themselves of so much suffering endured. Something of
monastic rigidity dignified her face. Nothing of sadness or of emotion
weakened that pale look. In her constant living with animals she had
caught their dumbness and their calm. It was the first time that she
found herself in the midst of so large a company, and inwardly scared by
the flags, the drums, the gentlemen in frock-coats, and the order of the
councillor, she stood motionless, not knowing whether to advance or run
away, nor why the crowd was pushing her and the jury were smiling at
her.

Thus stood before these radiant bourgeois this half-century of
servitude.

"Approach, venerable Catherine Nicaise Elizabeth Leroux!" said the
councillor, who had taken the list of prize-winners from the president;
and, looking at the piece of paper and the old woman by turns, he
repeated in a fatherly tone--"Approach! approach!"

"Are you deaf?" said Tuvache, fidgeting in his armchair; and he began
shouting in her ear, "Fifty-four years of service. A silver medal!
Twenty-five francs! For you!"

Then, when she had her medal, she looked at it, and a smile of beatitude
spread over her face; and as she walked away they could hear her
muttering "I'll give it to our cure up home, to say some masses for me!"

"What fanaticism!" exclaimed the chemist, leaning across to the notary.

The meeting was over, the crowd dispersed, and now that the speeches had
been read, each one fell back into his place again, and everything into
the old grooves; the masters bullied the servants, and these struck the
animals, indolent victors, going back to the stalls, a green-crown on
their horns.

The National Guards, however, had gone up to the first floor of the
town hall with buns spitted on their bayonets, and the drummer of the
battalion carried a basket with bottles. Madame Bovary took Rodolphe's
arm; he saw her home; they separated at her door; then he walked about
alone in the meadow while he waited for the time of the banquet.

The feast was long, noisy, ill served; the guests were so crowded that
they could hardly move their elbows; and the narrow planks used for
forms almost broke down under their weight. They ate hugely. Each one
stuffed himself on his own account. Sweat stood on every brow, and a
whitish steam, like the vapour of a stream on an autumn morning, floated
above the table between the hanging lamps. Rodolphe, leaning against
the calico of the tent was thinking so earnestly of Emma that he heard
nothing. Behind him on the grass the servants were piling up the dirty
plates, his neighbours were talking; he did not answer them; they filled
his glass, and there was silence in his thoughts in spite of the growing
noise. He was dreaming of what she had said, of the line of her lips;
her face, as in a magic mirror, shone on the plates of the shakos, the
folds of her gown fell along the walls, and days of love unrolled to all
infinity before him in the vistas of the future.

He saw her again in the evening during the fireworks, but she was with
her husband, Madame Homais, and the druggist, who was worrying about the
danger of stray rockets, and every moment he left the company to go and
give some advice to Binet.

The pyrotechnic pieces sent to Monsieur Tuvache had, through an excess
of caution, been shut up in his cellar, and so the damp powder would
not light, and the principal set piece, that was to represent a dragon
biting his tail, failed completely. Now and then a meagre Roman-candle
went off; then the gaping crowd sent up a shout that mingled with the
cry of the women, whose waists were being squeezed in the darkness. Emma
silently nestled against Charles's shoulder; then, raising her chin, she
watched the luminous rays of the rockets against the dark sky. Rodolphe
gazed at her in the light of the burning lanterns.

They went out one by one. The stars shone out. A few crops of rain began
to fall. She knotted her fichu round her bare head.

At this moment the councillor's carriage came out from the inn.

His coachman, who was drunk, suddenly dozed off, and one could see from
the distance, above the hood, between the two lanterns, the mass of his
body, that swayed from right to left with the giving of the traces.

"Truly," said the druggist, "one ought to proceed most rigorously
against drunkenness! I should like to see written up weekly at the door
of the town hall on a board ad hoc* the names of all those who during
the week got intoxicated on alcohol. Besides, with regard to statistics,
one would thus have, as it were, public records that one could refer to
in case of need. But excuse me!"

     *Specifically for that.

And he once more ran off to the captain. The latter was going back to
see his lathe again.

"Perhaps you would not do ill," Homais said to him, "to send one of your
men, or to go yourself--"

"Leave me alone!" answered the tax-collector. "It's all right!"

"Do not be uneasy," said the druggist, when he returned to his friends.
"Monsieur Binet has assured me that all precautions have been taken. No
sparks have fallen; the pumps are full. Let us go to rest."

"Ma foi! I want it," said Madame Homais, yawning at large. "But never
mind; we've had a beautiful day for our fete."

Rodolphe repeated in a low voice, and with a tender look, "Oh, yes! very
beautiful!"

And having bowed to one another, they separated.

Two days later, in the "Final de Rouen," there was a long article on the
show. Homais had composed it with verve the very next morning.

"Why these festoons, these flowers, these garlands? Whither hurries this
crowd like the waves of a furious sea under the torrents of a tropical
sun pouring its heat upon our heads?"

Then he spoke of the condition of the peasants. Certainly the Government
was doing much, but not enough. "Courage!" he cried to it; "a thousand
reforms are indispensable; let us accomplish them!" Then touching on
the entry of the councillor, he did not forget "the martial air of our
militia;" nor "our most merry village maidens;" nor the "bald-headed old
men like patriarchs who were there, and of whom some, the remnants of
our phalanxes, still felt their hearts beat at the manly sound of the
drums." He cited himself among the first of the members of the jury,
and he even called attention in a note to the fact that Monsieur Homais,
chemist, had sent a memoir on cider to the agricultural society.

When he came to the distribution of the prizes, he painted the joy of
the prize-winners in dithyrambic strophes. "The father embraced the son,
the brother the brother, the husband his consort. More than one showed
his humble medal with pride; and no doubt when he got home to his good
housewife, he hung it up weeping on the modest walls of his cot.

"About six o'clock a banquet prepared in the meadow of Monsieur Leigeard
brought together the principal personages of the fete. The greatest
cordiality reigned here. Divers toasts were proposed: Monsieur
Lieuvain, the King; Monsieur Tuvache, the Prefect; Monsieur Derozerays,
Agriculture; Monsieur Homais, Industry and the Fine Arts, those twin
sisters; Monsieur Leplichey, Progress. In the evening some brilliant
fireworks on a sudden illumined the air. One would have called it a
veritable kaleidoscope, a real operatic scene; and for a moment our
little locality might have thought itself transported into the midst of
a dream of the 'Thousand and One Nights.' Let us state that no untoward
event disturbed this family meeting." And he added "Only the absence
of the clergy was remarked. No doubt the priests understand progress in
another fashion. Just as you please, messieurs the followers of Loyola!"


Chapter Nine

Six weeks passed. Rodolphe did not come again. At last one evening he
appeared.

The day after the show he had said to himself--"We mustn't go back too
soon; that would be a mistake."

And at the end of a week he had gone off hunting. After the hunting he
had thought it was too late, and then he reasoned thus--

"If from the first day she loved me, she must from impatience to see me
again love me more. Let's go on with it!"

And he knew that his calculation had been right when, on entering the
room, he saw Emma turn pale.

She was alone. The day was drawing in. The small muslin curtain along
the windows deepened the twilight, and the gilding of the barometer, on
which the rays of the sun fell, shone in the looking-glass between the
meshes of the coral.

Rodolphe remained standing, and Emma hardly answered his first
conventional phrases.

"I," he said, "have been busy. I have been ill."

"Seriously?" she cried.

"Well," said Rodolphe, sitting down at her side on a footstool, "no; it
was because I did not want to come back."

"Why?"

"Can you not guess?"

He looked at her again, but so hard that she lowered her head, blushing.
He went on--

"Emma!"

"Sir," she said, drawing back a little.

"Ah! you see," replied he in a melancholy voice, "that I was right not
to come back; for this name, this name that fills my whole soul, and
that escaped me, you forbid me to use! Madame Bovary! why all the
world calls you thus! Besides, it is not your name; it is the name of
another!"

He repeated, "of another!" And he hid his face in his hands.

"Yes, I think of you constantly. The memory of you drives me to despair.
Ah! forgive me! I will leave you! Farewell! I will go far away, so far
that you will never hear of me again; and yet--to-day--I know not what
force impelled me towards you. For one does not struggle against Heaven;
one cannot resist the smile of angels; one is carried away by that which
is beautiful, charming, adorable."

It was the first time that Emma had heard such words spoken to herself,
and her pride, like one who reposes bathed in warmth, expanded softly
and fully at this glowing language.

"But if I did not come," he continued, "if I could not see you, at least
I have gazed long on all that surrounds you. At night-every night-I
arose; I came hither; I watched your house, its glimmering in the moon,
the trees in the garden swaying before your window, and the little lamp,
a gleam shining through the window-panes in the darkness. Ah! you never
knew that there, so near you, so far from you, was a poor wretch!"

She turned towards him with a sob.

"Oh, you are good!" she said.

"No, I love you, that is all! You do not doubt that! Tell me--one
word--only one word!"

And Rodolphe imperceptibly glided from the footstool to the ground; but
a sound of wooden shoes was heard in the kitchen, and he noticed the
door of the room was not closed.

"How kind it would be of you," he went on, rising, "if you would humour
a whim of mine." It was to go over her house; he wanted to know it; and
Madame Bovary seeing no objection to this, they both rose, when Charles
came in.

"Good morning, doctor," Rodolphe said to him.

The doctor, flattered at this unexpected title, launched out into
obsequious phrases. Of this the other took advantage to pull himself
together a little.

"Madame was speaking to me," he then said, "about her health."

Charles interrupted him; he had indeed a thousand anxieties; his wife's
palpitations of the heart were beginning again. Then Rodolphe asked if
riding would not be good.

"Certainly! excellent! just the thing! There's an idea! You ought to
follow it up."

And as she objected that she had no horse, Monsieur Rodolphe offered
one. She refused his offer; he did not insist. Then to explain his visit
he said that his ploughman, the man of the blood-letting, still suffered
from giddiness.

"I'll call around," said Bovary.

"No, no! I'll send him to you; we'll come; that will be more convenient
for you."

"Ah! very good! I thank you."

And as soon as they were alone, "Why don't you accept Monsieur
Boulanger's kind offer?"

She assumed a sulky air, invented a thousand excuses, and finally
declared that perhaps it would look odd.

"Well, what the deuce do I care for that?" said Charles, making a
pirouette. "Health before everything! You are wrong."

"And how do you think I can ride when I haven't got a habit?"

"You must order one," he answered.

The riding-habit decided her.

When the habit was ready, Charles wrote to Monsieur Boulanger that his
wife was at his command, and that they counted on his good-nature.

The next day at noon Rodolphe appeared at Charles's door with two
saddle-horses. One had pink rosettes at his ears and a deerskin
side-saddle.

Rodolphe had put on high soft boots, saying to himself that no doubt she
had never seen anything like them. In fact, Emma was charmed with his
appearance as he stood on the landing in his great velvet coat and white
corduroy breeches. She was ready; she was waiting for him.

Justin escaped from the chemist's to see her start, and the chemist also
came out. He was giving Monsieur Boulanger a little good advice.

"An accident happens so easily. Be careful! Your horses perhaps are
mettlesome."

She heard a noise above her; it was Felicite drumming on the windowpanes
to amuse little Berthe. The child blew her a kiss; her mother answered
with a wave of her whip.

"A pleasant ride!" cried Monsieur Homais. "Prudence! above all,
prudence!" And he flourished his newspaper as he saw them disappear.

As soon as he felt the ground, Emma's horse set off at a gallop.

Rodolphe galloped by her side. Now and then they exchanged a word. Her
figure slightly bent, her hand well up, and her right arm stretched out,
she gave herself up to the cadence of the movement that rocked her in
her saddle. At the bottom of the hill Rodolphe gave his horse its head;
they started together at a bound, then at the top suddenly the horses
stopped, and her large blue veil fell about her.

It was early in October. There was fog over the land. Hazy clouds
hovered on the horizon between the outlines of the hills; others, rent
asunder, floated up and disappeared. Sometimes through a rift in the
clouds, beneath a ray of sunshine, gleamed from afar the roots of
Yonville, with the gardens at the water's edge, the yards, the walls and
the church steeple. Emma half closed her eyes to pick out her house, and
never had this poor village where she lived appeared so small. From the
height on which they were the whole valley seemed an immense pale lake
sending off its vapour into the air. Clumps of trees here and there
stood out like black rocks, and the tall lines of the poplars that rose
above the mist were like a beach stirred by the wind.

By the side, on the turf between the pines, a brown light shimmered
in the warm atmosphere. The earth, ruddy like the powder of tobacco,
deadened the noise of their steps, and with the edge of their shoes the
horses as they walked kicked the fallen fir cones in front of them.

Rodolphe and Emma thus went along the skirt of the wood. She turned
away from time to time to avoid his look, and then she saw only the pine
trunks in lines, whose monotonous succession made her a little giddy.
The horses were panting; the leather of the saddles creaked.

Just as they were entering the forest the sun shone out.

"God protects us!" said Rodolphe.

"Do you think so?" she said.

"Forward! forward!" he continued.

He "tchk'd" with his tongue. The two beasts set off at a trot.

Long ferns by the roadside caught in Emma's stirrup.

Rodolphe leant forward and removed them as they rode along. At other
times, to turn aside the branches, he passed close to her, and Emma felt
his knee brushing against her leg. The sky was now blue, the leaves no
longer stirred. There were spaces full of heather in flower, and plots
of violets alternated with the confused patches of the trees that were
grey, fawn, or golden coloured, according to the nature of their leaves.
Often in the thicket was heard the fluttering of wings, or else the
hoarse, soft cry of the ravens flying off amidst the oaks.

They dismounted. Rodolphe fastened up the horses. She walked on in
front on the moss between the paths. But her long habit got in her way,
although she held it up by the skirt; and Rodolphe, walking behind her,
saw between the black cloth and the black shoe the fineness of her white
stocking, that seemed to him as if it were a part of her nakedness.

She stopped. "I am tired," she said.

"Come, try again," he went on. "Courage!"

Then some hundred paces farther on she again stopped, and through her
veil, that fell sideways from her man's hat over her hips, her face
appeared in a bluish transparency as if she were floating under azure
waves.

"But where are we going?"

He did not answer. She was breathing irregularly. Rodolphe looked round
him biting his moustache. They came to a larger space where the coppice
had been cut. They sat down on the trunk of a fallen tree, and Rodolphe
began speaking to her of his love. He did not begin by frightening her
with compliments. He was calm, serious, melancholy.

Emma listened to him with bowed head, and stirred the bits of wood on
the ground with the tip of her foot. But at the words, "Are not our
destinies now one?"

"Oh, no!" she replied. "You know that well. It is impossible!" She rose
to go. He seized her by the wrist. She stopped. Then, having gazed
at him for a few moments with an amorous and humid look, she said
hurriedly--

"Ah! do not speak of it again! Where are the horses? Let us go back."

He made a gesture of anger and annoyance. She repeated:

"Where are the horses? Where are the horses?"

Then smiling a strange smile, his pupil fixed, his teeth set, he
advanced with outstretched arms. She recoiled trembling. She stammered:

"Oh, you frighten me! You hurt me! Let me go!"

"If it must be," he went on, his face changing; and he again became
respectful, caressing, timid. She gave him her arm. They went back. He
said--

"What was the matter with you? Why? I do not understand. You were
mistaken, no doubt. In my soul you are as a Madonna on a pedestal, in
a place lofty, secure, immaculate. But I need you to live! I must have
your eyes, your voice, your thought! Be my friend, my sister, my angel!"

And he put out his arm round her waist. She feebly tried to disengage
herself. He supported her thus as they walked along.

But they heard the two horses browsing on the leaves.

"Oh! one moment!" said Rodolphe. "Do not let us go! Stay!"

He drew her farther on to a small pool where duckweeds made a greenness
on the water. Faded water lilies lay motionless between the reeds.
At the noise of their steps in the grass, frogs jumped away to hide
themselves.

"I am wrong! I am wrong!" she said. "I am mad to listen to you!"

"Why? Emma! Emma!"

"Oh, Rodolphe!" said the young woman slowly, leaning on his shoulder.

The cloth of her habit caught against the velvet of his coat. She threw
back her white neck, swelling with a sigh, and faltering, in tears, with
a long shudder and hiding her face, she gave herself up to him--

The shades of night were falling; the horizontal sun passing between the
branches dazzled the eyes. Here and there around her, in the leaves
or on the ground, trembled luminous patches, as it hummingbirds flying
about had scattered their feathers. Silence was everywhere; something
sweet seemed to come forth from the trees; she felt her heart, whose
beating had begun again, and the blood coursing through her flesh like a
stream of milk. Then far away, beyond the wood, on the other hills, she
heard a vague prolonged cry, a voice which lingered, and in silence she
heard it mingling like music with the last pulsations of her throbbing
nerves. Rodolphe, a cigar between his lips, was mending with his
penknife one of the two broken bridles.

They returned to Yonville by the same road. On the mud they saw again
the traces of their horses side by side, the same thickets, the same
stones to the grass; nothing around them seemed changed; and yet for her
something had happened more stupendous than if the mountains had moved
in their places. Rodolphe now and again bent forward and took her hand
to kiss it.

She was charming on horseback--upright, with her slender waist, her knee
bent on the mane of her horse, her face somewhat flushed by the fresh
air in the red of the evening.

On entering Yonville she made her horse prance in the road. People
looked at her from the windows.

At dinner her husband thought she looked well, but she pretended not to
hear him when he inquired about her ride, and she remained sitting there
with her elbow at the side of her plate between the two lighted candles.

"Emma!" he said.

"What?"

"Well, I spent the afternoon at Monsieur Alexandre's. He has an old cob,
still very fine, only a little broken-kneed, and that could be bought; I
am sure, for a hundred crowns." He added, "And thinking it might please
you, I have bespoken it--bought it. Have I done right? Do tell me?"

She nodded her head in assent; then a quarter of an hour later--

"Are you going out to-night?" she asked.

"Yes. Why?"

"Oh, nothing, nothing, my dear!"

And as soon as she had got rid of Charles she went and shut herself up
in her room.

At first she felt stunned; she saw the trees, the paths, the ditches,
Rodolphe, and she again felt the pressure of his arm, while the leaves
rustled and the reeds whistled.

But when she saw herself in the glass she wondered at her face. Never
had her eyes been so large, so black, of so profound a depth. Something
subtle about her being transfigured her. She repeated, "I have a lover!
a lover!" delighting at the idea as if a second puberty had come to her.
So at last she was to know those joys of love, that fever of happiness
of which she had despaired! She was entering upon marvels where all
would be passion, ecstasy, delirium. An azure infinity encompassed
her, the heights of sentiment sparkled under her thought, and ordinary
existence appeared only afar off, down below in the shade, through the
interspaces of these heights.

Then she recalled the heroines of the books that she had read, and the
lyric legion of these adulterous women began to sing in her memory with
the voice of sisters that charmed her. She became herself, as it were,
an actual part of these imaginings, and realised the love-dream of her
youth as she saw herself in this type of amorous women whom she had
so envied. Besides, Emma felt a satisfaction of revenge. Had she not
suffered enough? But now she triumphed, and the love so long pent up
burst forth in full joyous bubblings. She tasted it without remorse,
without anxiety, without trouble.

The day following passed with a new sweetness. They made vows to one
another She told him of her sorrows. Rodolphe interrupted her with
kisses; and she looking at him through half-closed eyes, asked him to
call her again by her name--to say that he loved her They were in the
forest, as yesterday, in the shed of some woodenshoe maker. The walls
were of straw, and the roof so low they had to stoop. They were seated
side by side on a bed of dry leaves.

From that day forth they wrote to one another regularly every evening.
Emma placed her letter at the end of the garden, by the river, in a
fissure of the wall. Rodolphe came to fetch it, and put another there,
that she always found fault with as too short.

One morning, when Charles had gone out before day break, she was seized
with the fancy to see Rodolphe at once. She would go quickly to La
Huchette, stay there an hour, and be back again at Yonville while
everyone was still asleep. This idea made her pant with desire, and she
soon found herself in the middle of the field, walking with rapid steps,
without looking behind her.

Day was just breaking. Emma from afar recognised her lover's house. Its
two dove-tailed weathercocks stood out black against the pale dawn.

Beyond the farmyard there was a detached building that she thought must
be the chateau She entered--it was if the doors at her approach had
opened wide of their own accord. A large straight staircase led up to
the corridor. Emma raised the latch of a door, and suddenly at the end
of the room she saw a man sleeping. It was Rodolphe. She uttered a cry.

"You here? You here?" he repeated. "How did you manage to come? Ah! your
dress is damp."

"I love you," she answered, throwing her arms about his neck.

This first piece of daring successful, now every time Charles went out
early Emma dressed quickly and slipped on tiptoe down the steps that led
to the waterside.

But when the plank for the cows was taken up, she had to go by the walls
alongside of the river; the bank was slippery; in order not to fall
she caught hold of the tufts of faded wallflowers. Then she went across
ploughed fields, in which she sank, stumbling; and clogging her thin
shoes. Her scarf, knotted round her head, fluttered to the wind in the
meadows. She was afraid of the oxen; she began to run; she arrived out
of breath, with rosy cheeks, and breathing out from her whole person a
fresh perfume of sap, of verdure, of the open air. At this hour Rodolphe
still slept. It was like a spring morning coming into his room.

The yellow curtains along the windows let a heavy, whitish light enter
softly. Emma felt about, opening and closing her eyes, while the drops
of dew hanging from her hair formed, as it were, a topaz aureole around
her face. Rodolphe, laughing, drew her to him, and pressed her to his
breast.

Then she examined the apartment, opened the drawers of the tables,
combed her hair with his comb, and looked at herself in his
shaving-glass. Often she even put between her teeth the big pipe that
lay on the table by the bed, amongst lemons and pieces of sugar near a
bottle of water.

It took them a good quarter of an hour to say goodbye. Then Emma cried.
She would have wished never to leave Rodolphe. Something stronger than
herself forced her to him; so much so, that one day, seeing her come
unexpectedly, he frowned as one put out.

"What is the matter with you?" she said. "Are you ill? Tell me!"

At last he declared with a serious air that her visits were becoming
imprudent--that she was compromising herself.


Chapter Ten

Gradually Rodolphe's fears took possession of her. At first, love had
intoxicated her; and she had thought of nothing beyond. But now that he
was indispensable to her life, she feared to lose anything of this, or
even that it should be disturbed. When she came back from his house she
looked all about her, anxiously watching every form that passed in the
horizon, and every village window from which she could be seen. She
listened for steps, cries, the noise of the ploughs, and she stopped
short, white, and trembling more than the aspen leaves swaying overhead.

One morning as she was thus returning, she suddenly thought she saw the
long barrel of a carbine that seemed to be aimed at her. It stuck out
sideways from the end of a small tub half-buried in the grass on the
edge of a ditch. Emma, half-fainting with terror, nevertheless walked
on, and a man stepped out of the tub like a Jack-in-the-box. He had
gaiters buckled up to the knees, his cap pulled down over his eyes,
trembling lips, and a red nose. It was Captain Binet lying in ambush for
wild ducks.

"You ought to have called out long ago!" he exclaimed; "When one sees a
gun, one should always give warning."

The tax-collector was thus trying to hide the fright he had had, for
a prefectorial order having prohibited duckhunting except in boats,
Monsieur Binet, despite his respect for the laws, was infringing them,
and so he every moment expected to see the rural guard turn up. But
this anxiety whetted his pleasure, and, all alone in his tub, he
congratulated himself on his luck and on his cuteness. At sight of
Emma he seemed relieved from a great weight, and at once entered upon a
conversation.

"It isn't warm; it's nipping."

Emma answered nothing. He went on--

"And you're out so early?"

"Yes," she said stammering; "I am just coming from the nurse where my
child is."

"Ah! very good! very good! For myself, I am here, just as you see me,
since break of day; but the weather is so muggy, that unless one had the
bird at the mouth of the gun--"

"Good evening, Monsieur Binet," she interrupted him, turning on her
heel.

"Your servant, madame," he replied drily; and he went back into his tub.

Emma regretted having left the tax-collector so abruptly. No doubt he
would form unfavourable conjectures. The story about the nurse was the
worst possible excuse, everyone at Yonville knowing that the little
Bovary had been at home with her parents for a year. Besides, no one
was living in this direction; this path led only to La Huchette. Binet,
then, would guess whence she came, and he would not keep silence; he
would talk, that was certain. She remained until evening racking her
brain with every conceivable lying project, and had constantly before
her eyes that imbecile with the game-bag.

Charles after dinner, seeing her gloomy, proposed, by way of
distraction, to take her to the chemist's, and the first person she
caught sight of in the shop was the taxcollector again. He was standing
in front of the counter, lit up by the gleams of the red bottle, and was
saying--

"Please give me half an ounce of vitriol."

"Justin," cried the druggist, "bring us the sulphuric acid." Then to
Emma, who was going up to Madame Homais' room, "No, stay here; it isn't
worth while going up; she is just coming down. Warm yourself at the
stove in the meantime. Excuse me. Good-day, doctor," (for the chemist
much enjoyed pronouncing the word "doctor," as if addressing another by
it reflected on himself some of the grandeur that he found in it). "Now,
take care not to upset the mortars! You'd better fetch some chairs from
the little room; you know very well that the arm-chairs are not to be
taken out of the drawing-room."

And to put his arm-chair back in its place he was darting away from the
counter, when Binet asked him for half an ounce of sugar acid.

"Sugar acid!" said the chemist contemptuously, "don't know it; I'm
ignorant of it! But perhaps you want oxalic acid. It is oxalic acid,
isn't it?"

Binet explained that he wanted a corrosive to make himself some
copperwater with which to remove rust from his hunting things.

Emma shuddered. The chemist began saying--

"Indeed the weather is not propitious on account of the damp."

"Nevertheless," replied the tax-collector, with a sly look, "there are
people who like it."

She was stifling.

"And give me--"

"Will he never go?" thought she.

"Half an ounce of resin and turpentine, four ounces of yellow wax,
and three half ounces of animal charcoal, if you please, to clean the
varnished leather of my togs."

The druggist was beginning to cut the wax when Madame Homais appeared,
Irma in her arms, Napoleon by her side, and Athalie following. She sat
down on the velvet seat by the window, and the lad squatted down on a
footstool, while his eldest sister hovered round the jujube box near
her papa. The latter was filling funnels and corking phials, sticking on
labels, making up parcels. Around him all were silent; only from time
to time, were heard the weights jingling in the balance, and a few low
words from the chemist giving directions to his pupil.

"And how's the little woman?" suddenly asked Madame Homais.

"Silence!" exclaimed her husband, who was writing down some figures in
his waste-book.

"Why didn't you bring her?" she went on in a low voice.

"Hush! hush!" said Emma, pointing with her finger to the druggist.

But Binet, quite absorbed in looking over his bill, had probably heard
nothing. At last he went out. Then Emma, relieved, uttered a deep sigh.

"How hard you are breathing!" said Madame Homais.

"Well, you see, it's rather warm," she replied.

So the next day they talked over how to arrange their rendezvous. Emma
wanted to bribe her servant with a present, but it would be better to
find some safe house at Yonville. Rodolphe promised to look for one.

All through the winter, three or four times a week, in the dead of night
he came to the garden. Emma had on purpose taken away the key of the
gate, which Charles thought lost.

To call her, Rodolphe threw a sprinkle of sand at the shutters. She
jumped up with a start; but sometimes he had to wait, for Charles had a
mania for chatting by the fireside, and he would not stop. She was wild
with impatience; if her eyes could have done it, she would have hurled
him out at the window. At last she would begin to undress, then take up
a book, and go on reading very quietly as if the book amused her. But
Charles, who was in bed, called to her to come too.

"Come, now, Emma," he said, "it is time."

"Yes, I am coming," she answered.

Then, as the candles dazzled him; he turned to the wall and fell asleep.
She escaped, smiling, palpitating, undressed. Rodolphe had a large
cloak; he wrapped her in it, and putting his arm round her waist, he
drew her without a word to the end of the garden.

It was in the arbour, on the same seat of old sticks where formerly Leon
had looked at her so amorously on the summer evenings. She never thought
of him now.

The stars shone through the leafless jasmine branches. Behind them they
heard the river flowing, and now and again on the bank the rustling
of the dry reeds. Masses of shadow here and there loomed out in the
darkness, and sometimes, vibrating with one movement, they rose up and
swayed like immense black waves pressing forward to engulf them. The
cold of the nights made them clasp closer; the sighs of their lips
seemed to them deeper; their eyes that they could hardly see, larger;
and in the midst of the silence low words were spoken that fell on
their souls sonorous, crystalline, and that reverberated in multiplied
vibrations.

When the night was rainy, they took refuge in the consulting-room
between the cart-shed and the stable. She lighted one of the kitchen
candles that she had hidden behind the books. Rodolphe settled down
there as if at home. The sight of the library, of the bureau, of the
whole apartment, in fine, excited his merriment, and he could not
refrain from making jokes about Charles, which rather embarrassed Emma.
She would have liked to see him more serious, and even on occasions
more dramatic; as, for example, when she thought she heard a noise of
approaching steps in the alley.

"Someone is coming!" she said.

He blew out the light.

"Have you your pistols?"

"Why?"

"Why, to defend yourself," replied Emma.

"From your husband? Oh, poor devil!" And Rodolphe finished his sentence
with a gesture that said, "I could crush him with a flip of my finger."

She was wonder-stricken at his bravery, although she felt in it a sort
of indecency and a naive coarseness that scandalised her.

Rodolphe reflected a good deal on the affair of the pistols. If she had
spoken seriously, it was very ridiculous, he thought, even odious; for
he had no reason to hate the good Charles, not being what is called
devoured by jealousy; and on this subject Emma had taken a great vow
that he did not think in the best of taste.

Besides, she was growing very sentimental. She had insisted on
exchanging miniatures; they had cut off handfuls of hair, and now she
was asking for a ring--a real wedding-ring, in sign of an eternal union.
She often spoke to him of the evening chimes, of the voices of nature.
Then she talked to him of her mother--hers! and of his mother--his!
Rodolphe had lost his twenty years ago. Emma none the less consoled
him with caressing words as one would have done a lost child, and she
sometimes even said to him, gazing at the moon--

"I am sure that above there together they approve of our love."

But she was so pretty. He had possessed so few women of such
ingenuousness. This love without debauchery was a new experience for
him, and, drawing him out of his lazy habits, caressed at once his pride
and his sensuality. Emma's enthusiasm, which his bourgeois good sense
disdained, seemed to him in his heart of hearts charming, since it
was lavished on him. Then, sure of being loved, he no longer kept up
appearances, and insensibly his ways changed.

He had no longer, as formerly, words so gentle that they made her cry,
nor passionate caresses that made her mad, so that their great love,
which engrossed her life, seemed to lessen beneath her like the water of
a stream absorbed into its channel, and she could see the bed of it.
She would not believe it; she redoubled in tenderness, and Rodolphe
concealed his indifference less and less.

She did not know if she regretted having yielded to him, or whether she
did not wish, on the contrary, to enjoy him the more. The humiliation
of feeling herself weak was turning to rancour, tempered by their
voluptuous pleasures. It was not affection; it was like a continual
seduction. He subjugated her; she almost feared him.

Appearances, nevertheless, were calmer than ever, Rodolphe having
succeeded in carrying out the adultery after his own fancy; and at the
end of six months, when the spring-time came, they were to one another
like a married couple, tranquilly keeping up a domestic flame.

It was the time of year when old Rouault sent his turkey in remembrance
of the setting of his leg. The present always arrived with a letter.
Emma cut the string that tied it to the basket, and read the following
lines:--

"My Dear Children--I hope this will find you well, and that this one
will be as good as the others. For it seems to me a little more tender,
if I may venture to say so, and heavier. But next time, for a change,
I'll give you a turkeycock, unless you have a preference for some dabs;
and send me back the hamper, if you please, with the two old ones. I
have had an accident with my cart-sheds, whose covering flew off one
windy night among the trees. The harvest has not been overgood either.
Finally, I don't know when I shall come to see you. It is so difficult
now to leave the house since I am alone, my poor Emma."

Here there was a break in the lines, as if the old fellow had dropped
his pen to dream a little while.

"For myself, I am very well, except for a cold I caught the other day at
the fair at Yvetot, where I had gone to hire a shepherd, having turned
away mine because he was too dainty. How we are to be pitied with such
a lot of thieves! Besides, he was also rude. I heard from a pedlar, who,
travelling through your part of the country this winter, had a tooth
drawn, that Bovary was as usual working hard. That doesn't surprise me;
and he showed me his tooth; we had some coffee together. I asked him if
he had seen you, and he said not, but that he had seen two horses in the
stables, from which I conclude that business is looking up. So much
the better, my dear children, and may God send you every imaginable
happiness! It grieves me not yet to have seen my dear little
grand-daughter, Berthe Bovary. I have planted an Orleans plum-tree for
her in the garden under your room, and I won't have it touched unless it
is to have jam made for her by and bye, that I will keep in the cupboard
for her when she comes.

"Good-bye, my dear children. I kiss you, my girl, you too, my
son-in-law, and the little one on both cheeks. I am, with best
compliments, your loving father.

"Theodore Rouault."

She held the coarse paper in her fingers for some minutes. The spelling
mistakes were interwoven one with the other, and Emma followed the
kindly thought that cackled right through it like a hen half hidden
in the hedge of thorns. The writing had been dried with ashes from
the hearth, for a little grey powder slipped from the letter on to her
dress, and she almost thought she saw her father bending over the hearth
to take up the tongs. How long since she had been with him, sitting on
the footstool in the chimney-corner, where she used to burn the end of
a bit of wood in the great flame of the sea-sedges! She remembered the
summer evenings all full of sunshine. The colts neighed when anyone
passed by, and galloped, galloped. Under her window there was a beehive,
and sometimes the bees wheeling round in the light struck against her
window like rebounding balls of gold. What happiness there had been
at that time, what freedom, what hope! What an abundance of illusions!
Nothing was left of them now. She had got rid of them all in her soul's
life, in all her successive conditions of life, maidenhood, her marriage,
and her love--thus constantly losing them all her life through, like
a traveller who leaves something of his wealth at every inn along his
road.

But what then, made her so unhappy? What was the extraordinary
catastrophe that had transformed her? And she raised her head, looking
round as if to seek the cause of that which made her suffer.

An April ray was dancing on the china of the whatnot; the fire burned;
beneath her slippers she felt the softness of the carpet; the day was
bright, the air warm, and she heard her child shouting with laughter.

In fact, the little girl was just then rolling on the lawn in the midst
of the grass that was being turned. She was lying flat on her stomach
at the top of a rick. The servant was holding her by her skirt.
Lestiboudois was raking by her side, and every time he came near she
lent forward, beating the air with both her arms.

"Bring her to me," said her mother, rushing to embrace her. "How I love
you, my poor child! How I love you!"

Then noticing that the tips of her ears were rather dirty, she rang at
once for warm water, and washed her, changed her linen, her stockings,
her shoes, asked a thousand questions about her health, as if on the
return from a long journey, and finally, kissing her again and crying
a little, she gave her back to the servant, who stood quite
thunderstricken at this excess of tenderness.

That evening Rodolphe found her more serious than usual.

"That will pass over," he concluded; "it's a whim:"

And he missed three rendezvous running. When he did come, she showed
herself cold and almost contemptuous.

"Ah! you're losing your time, my lady!"

And he pretended not to notice her melancholy sighs, nor the
handkerchief she took out.

Then Emma repented. She even asked herself why she detested Charles; if
it had not been better to have been able to love him? But he gave her
no opportunities for such a revival of sentiment, so that she was much
embarrassed by her desire for sacrifice, when the druggist came just in
time to provide her with an opportunity.


Chapter Eleven

He had recently read a eulogy on a new method for curing club-foot, and
as he was a partisan of progress, he conceived the patriotic idea that
Yonville, in order to keep to the fore, ought to have some operations
for strephopody or club-foot.

"For," said he to Emma, "what risk is there? See--" (and he enumerated
on his fingers the advantages of the attempt), "success, almost certain
relief and beautifying of the patient, celebrity acquired by the
operator. Why, for example, should not your husband relieve poor
Hippolyte of the 'Lion d'Or'? Note that he would not fail to tell about
his cure to all the travellers, and then" (Homais lowered his voice and
looked round him) "who is to prevent me from sending a short paragraph
on the subject to the paper? Eh! goodness me! an article gets about; it
is talked of; it ends by making a snowball! And who knows? who knows?"

In fact, Bovary might succeed. Nothing proved to Emma that he was not
clever; and what a satisfaction for her to have urged him to a step by
which his reputation and fortune would be increased! She only wished to
lean on something more solid than love.

Charles, urged by the druggist and by her, allowed himself to be
persuaded. He sent to Rouen for Dr. Duval's volume, and every evening,
holding his head between both hands, plunged into the reading of it.

While he was studying equinus, varus, and valgus, that is to say,
katastrephopody, endostrephopody, and exostrephopody (or better, the
various turnings of the foot downwards, inwards, and outwards, with the
hypostrephopody and anastrephopody), otherwise torsion downwards and
upwards, Monsier Homais, with all sorts of arguments, was exhorting the
lad at the inn to submit to the operation.

"You will scarcely feel, probably, a slight pain; it is a simple prick,
like a little blood-letting, less than the extraction of certain corns."

Hippolyte, reflecting, rolled his stupid eyes.

"However," continued the chemist, "it doesn't concern me. It's for your
sake, for pure humanity! I should like to see you, my friend, rid of
your hideous caudication, together with that waddling of the lumbar
regions which, whatever you say, must considerably interfere with you in
the exercise of your calling."

Then Homais represented to him how much jollier and brisker he would
feel afterwards, and even gave him to understand that he would be more
likely to please the women; and the stable-boy began to smile heavily.
Then he attacked him through his vanity:

"Aren't you a man? Hang it! what would you have done if you had had to
go into the army, to go and fight beneath the standard? Ah! Hippolyte!"

And Homais retired, declaring that he could not understand this
obstinacy, this blindness in refusing the benefactions of science.

The poor fellow gave way, for it was like a conspiracy. Binet, who never
interfered with other people's business, Madame Lefrancois, Artemise,
the neighbours, even the mayor, Monsieur Tuvache--everyone persuaded
him, lectured him, shamed him; but what finally decided him was that it
would cost him nothing. Bovary even undertook to provide the machine
for the operation. This generosity was an idea of Emma's, and Charles
consented to it, thinking in his heart of hearts that his wife was an
angel.

So by the advice of the chemist, and after three fresh starts, he had a
kind of box made by the carpenter, with the aid of the locksmith,
that weighed about eight pounds, and in which iron, wood, sheer-iron,
leather, screws, and nuts had not been spared.

But to know which of Hippolyte's tendons to cut, it was necessary first
of all to find out what kind of club-foot he had.

He had a foot forming almost a straight line with the leg, which,
however, did not prevent it from being turned in, so that it was an
equinus together with something of a varus, or else a slight varus with
a strong tendency to equinus. But with this equinus, wide in foot like
a horse's hoof, with rugose skin, dry tendons, and large toes, on which
the black nails looked as if made of iron, the clubfoot ran about like
a deer from morn till night. He was constantly to be seen on the Place,
jumping round the carts, thrusting his limping foot forwards. He seemed
even stronger on that leg than the other. By dint of hard service it had
acquired, as it were, moral qualities of patience and energy; and
when he was given some heavy work, he stood on it in preference to its
fellow.

Now, as it was an equinus, it was necessary to cut the tendon of
Achilles, and, if need were, the anterior tibial muscle could be seen to
afterwards for getting rid of the varus; for the doctor did not dare to
risk both operations at once; he was even trembling already for fear of
injuring some important region that he did not know.

Neither Ambrose Pare, applying for the first time since Celsus, after an
interval of fifteen centuries, a ligature to an artery, nor Dupuytren,
about to open an abscess in the brain, nor Gensoul when he first took
away the superior maxilla, had hearts that trembled, hands that shook,
minds so strained as Monsieur Bovary when he approached Hippolyte, his
tenotome between his fingers. And as at hospitals, near by on a table
lay a heap of lint, with waxed thread, many bandages--a pyramid of
bandages--every bandage to be found at the druggist's. It was Monsieur
Homais who since morning had been organising all these preparations,
as much to dazzle the multitude as to keep up his illusions. Charles
pierced the skin; a dry crackling was heard. The tendon was cut, the
operation over. Hippolyte could not get over his surprise, but bent over
Bovary's hands to cover them with kisses.

"Come, be calm," said the druggist; "later on you will show your
gratitude to your benefactor."

And he went down to tell the result to five or six inquirers who were
waiting in the yard, and who fancied that Hippolyte would reappear
walking properly. Then Charles, having buckled his patient into the
machine, went home, where Emma, all anxiety, awaited him at the door.
She threw herself on his neck; they sat down to table; he ate much,
and at dessert he even wanted to take a cup of coffee, a luxury he only
permitted himself on Sundays when there was company.

The evening was charming, full of prattle, of dreams together. They
talked about their future fortune, of the improvements to be made in
their house; he saw people's estimation of him growing, his comforts
increasing, his wife always loving him; and she was happy to refresh
herself with a new sentiment, healthier, better, to feel at last some
tenderness for this poor fellow who adored her. The thought of Rodolphe
for one moment passed through her mind, but her eyes turned again to
Charles; she even noticed with surprise that he had not bad teeth.

They were in bed when Monsieur Homais, in spite of the servant, suddenly
entered the room, holding in his hand a sheet of paper just written. It
was the paragraph he intended for the "Fanal de Rouen." He brought it
for them to read.

"Read it yourself," said Bovary.

He read--

"'Despite the prejudices that still invest a part of the face of Europe
like a net, the light nevertheless begins to penetrate our country
places. Thus on Tuesday our little town of Yonville found itself the
scene of a surgical operation which is at the same time an act of
loftiest philanthropy. Monsieur Bovary, one of our most distinguished
practitioners--'"

"Oh, that is too much! too much!" said Charles, choking with emotion.

"No, no! not at all! What next!"

"'--Performed an operation on a club-footed man.' I have not used the
scientific term, because you know in a newspaper everyone would not
perhaps understand. The masses must--'"

"No doubt," said Bovary; "go on!"

"I proceed," said the chemist. "'Monsieur Bovary, one of our most
distinguished practitioners, performed an operation on a club-footed man
called Hippolyte Tautain, stableman for the last twenty-five years at
the hotel of the "Lion d'Or," kept by Widow Lefrancois, at the Place
d'Armes. The novelty of the attempt, and the interest incident to the
subject, had attracted such a concourse of persons that there was
a veritable obstruction on the threshold of the establishment. The
operation, moreover, was performed as if by magic, and barely a
few drops of blood appeared on the skin, as though to say that the
rebellious tendon had at last given way beneath the efforts of art. The
patient, strangely enough--we affirm it as an eye-witness--complained
of no pain. His condition up to the present time leaves nothing to be
desired. Everything tends to show that his convelescence will be brief;
and who knows even if at our next village festivity we shall not see our
good Hippolyte figuring in the bacchic dance in the midst of a chorus
of joyous boon-companions, and thus proving to all eyes by his verve
and his capers his complete cure? Honour, then, to the generous savants!
Honour to those indefatigable spirits who consecrate their vigils to the
amelioration or to the alleviation of their kind! Honour, thrice honour!
Is it not time to cry that the blind shall see, the deaf hear, the lame
walk? But that which fanaticism formerly promised to its elect, science
now accomplishes for all men. We shall keep our readers informed as to
the successive phases of this remarkable cure.'"

This did not prevent Mere Lefrancois, from coming five days after,
scared, and crying out--

"Help! he is dying! I am going crazy!"

Charles rushed to the "Lion d'Or," and the chemist, who caught sight
of him passing along the Place hatless, abandoned his shop. He appeared
himself breathless, red, anxious, and asking everyone who was going up
the stairs--

"Why, what's the matter with our interesting strephopode?"

The strephopode was writhing in hideous convulsions, so that the machine
in which his leg was enclosed was knocked against the wall enough to
break it.

With many precautions, in order not to disturb the position of the limb,
the box was removed, and an awful sight presented itself. The outlines
of the foot disappeared in such a swelling that the entire skin seemed
about to burst, and it was covered with ecchymosis, caused by the famous
machine. Hippolyte had already complained of suffering from it. No
attention had been paid to him; they had to acknowledge that he had not
been altogether wrong, and he was freed for a few hours. But, hardly had
the oedema gone down to some extent, than the two savants thought fit
to put back the limb in the apparatus, strapping it tighter to hasten
matters. At last, three days after, Hippolyte being unable to endure it
any longer, they once more removed the machine, and were much surprised
at the result they saw. The livid tumefaction spread over the leg, with
blisters here and there, whence there oozed a black liquid. Matters
were taking a serious turn. Hippolyte began to worry himself, and Mere
Lefrancois, had him installed in the little room near the kitchen, so
that he might at least have some distraction.

But the tax-collector, who dined there every day, complained bitterly of
such companionship. Then Hippolyte was removed to the billiard-room.
He lay there moaning under his heavy coverings, pale with long beard,
sunken eyes, and from time to time turning his perspiring head on the
dirty pillow, where the flies alighted. Madame Bovary went to see him.
She brought him linen for his poultices; she comforted, and encouraged
him. Besides, he did not want for company, especially on market-days,
when the peasants were knocking about the billiard-balls round him,
fenced with the cues, smoked, drank, sang, and brawled.

"How are you?" they said, clapping him on the shoulder. "Ah! you're not
up to much, it seems, but it's your own fault. You should do this! do
that!" And then they told him stories of people who had all been cured
by other remedies than his. Then by way of consolation they added--

"You give way too much! Get up! You coddle yourself like a king! All the
same, old chap, you don't smell nice!"

Gangrene, in fact, was spreading more and more. Bovary himself turned
sick at it. He came every hour, every moment. Hippolyte looked at him
with eyes full of terror, sobbing--

"When shall I get well? Oh, save me! How unfortunate I am! How
unfortunate I am!"

And the doctor left, always recommending him to diet himself.

"Don't listen to him, my lad," said Mere Lefrancois, "Haven't they
tortured you enough already? You'll grow still weaker. Here! swallow
this."

And she gave him some good beef-tea, a slice of mutton, a piece of
bacon, and sometimes small glasses of brandy, that he had not the
strength to put to his lips.

Abbe Bournisien, hearing that he was growing worse, asked to see him.
He began by pitying his sufferings, declaring at the same time that he
ought to rejoice at them since it was the will of the Lord, and take
advantage of the occasion to reconcile himself to Heaven.

"For," said the ecclesiastic in a paternal tone, "you rather neglected
your duties; you were rarely seen at divine worship. How many years is
it since you approached the holy table? I understand that your work,
that the whirl of the world may have kept you from care for your
salvation. But now is the time to reflect. Yet don't despair. I have
known great sinners, who, about to appear before God (you are not yet
at this point I know), had implored His mercy, and who certainly died in
the best frame of mind. Let us hope that, like them, you will set us a
good example. Thus, as a precaution, what is to prevent you from saying
morning and evening a 'Hail Mary, full of grace,' and 'Our Father which
art in heaven'? Yes, do that, for my sake, to oblige me. That won't cost
you anything. Will you promise me?"

The poor devil promised. The cure came back day after day. He chatted
with the landlady; and even told anecdotes interspersed with jokes and
puns that Hippolyte did not understand. Then, as soon as he could, he
fell back upon matters of religion, putting on an appropriate expression
of face.

His zeal seemed successful, for the club-foot soon manifested a desire
to go on a pilgrimage to Bon-Secours if he were cured; to which Monsieur
Bournisien replied that he saw no objection; two precautions were better
than one; it was no risk anyhow.

The druggist was indignant at what he called the manoeuvres of the
priest; they were prejudicial, he said, to Hippolyte's convalescence,
and he kept repeating to Madame Lefrancois, "Leave him alone! leave him
alone! You perturb his morals with your mysticism." But the good woman
would no longer listen to him; he was the cause of it all. From a spirit
of contradiction she hung up near the bedside of the patient a basin
filled with holy-water and a branch of box.

Religion, however, seemed no more able to succour him than surgery, and
the invincible gangrene still spread from the extremities towards
the stomach. It was all very well to vary the potions and change the
poultices; the muscles each day rotted more and more; and at last
Charles replied by an affirmative nod of the head when Mere Lefrancois,
asked him if she could not, as a forlorn hope, send for Monsieur Canivet
of Neufchatel, who was a celebrity.

A doctor of medicine, fifty years of age, enjoying a good position
and self-possessed, Charles's colleague did not refrain from laughing
disdainfully when he had uncovered the leg, mortified to the knee. Then
having flatly declared that it must be amputated, he went off to the
chemist's to rail at the asses who could have reduced a poor man to such
a state. Shaking Monsieur Homais by the button of his coat, he shouted
out in the shop--

"These are the inventions of Paris! These are the ideas of those gentry
of the capital! It is like strabismus, chloroform, lithotrity, a heap of
monstrosities that the Government ought to prohibit. But they want to do
the clever, and they cram you with remedies without, troubling about
the consequences. We are not so clever, not we! We are not savants,
coxcombs, fops! We are practitioners; we cure people, and we should
not dream of operating on anyone who is in perfect health. Straighten
club-feet! As if one could straighten club-feet! It is as if one wished,
for example, to make a hunchback straight!"

Homais suffered as he listened to this discourse, and he concealed his
discomfort beneath a courtier's smile; for he needed to humour Monsier
Canivet, whose prescriptions sometimes came as far as Yonville. So he
did not take up the defence of Bovary; he did not even make a single
remark, and, renouncing his principles, he sacrificed his dignity to the
more serious interests of his business.

This amputation of the thigh by Doctor Canivet was a great event in the
village. On that day all the inhabitants got up earlier, and the Grande
Rue, although full of people, had something lugubrious about it, as
if an execution had been expected. At the grocer's they discussed
Hippolyte's illness; the shops did no business, and Madame Tuvache, the
mayor's wife, did not stir from her window, such was her impatience to
see the operator arrive.

He came in his gig, which he drove himself. But the springs of the right
side having at length given way beneath the weight of his corpulence, it
happened that the carriage as it rolled along leaned over a little, and
on the other cushion near him could be seen a large box covered in red
sheep-leather, whose three brass clasps shone grandly.

After he had entered like a whirlwind the porch of the "Lion d'Or," the
doctor, shouting very loud, ordered them to unharness his horse. Then he
went into the stable to see that she was eating her oats all right; for
on arriving at a patient's he first of all looked after his mare and his
gig. People even said about this--

"Ah! Monsieur Canivet's a character!"

And he was the more esteemed for this imperturbable coolness. The
universe to the last man might have died, and he would not have missed
the smallest of his habits.

Homais presented himself.

"I count on you," said the doctor. "Are we ready? Come along!"

But the druggist, turning red, confessed that he was too sensitive to
assist at such an operation.

"When one is a simple spectator," he said, "the imagination, you know,
is impressed. And then I have such a nervous system!"

"Pshaw!" interrupted Canivet; "on the contrary, you seem to me inclined
to apoplexy. Besides, that doesn't astonish me, for you chemist fellows
are always poking about your kitchens, which must end by spoiling your
constitutions. Now just look at me. I get up every day at four o'clock;
I shave with cold water (and am never cold). I don't wear flannels, and
I never catch cold; my carcass is good enough! I live now in one way,
now in another, like a philosopher, taking pot-luck; that is why I
am not squeamish like you, and it is as indifferent to me to carve a
Christian as the first fowl that turns up. Then, perhaps, you will say,
habit! habit!"

Then, without any consideration for Hippolyte, who was sweating with
agony between his sheets, these gentlemen entered into a conversation,
in which the druggist compared the coolness of a surgeon to that of a
general; and this comparison was pleasing to Canivet, who launched out
on the exigencies of his art. He looked upon, it as a sacred office,
although the ordinary practitioners dishonoured it. At last, coming back
to the patient, he examined the bandages brought by Homais, the same
that had appeared for the club-foot, and asked for someone to hold the
limb for him. Lestiboudois was sent for, and Monsieur Canivet having
turned up his sleeves, passed into the billiard-room, while the druggist
stayed with Artemise and the landlady, both whiter than their aprons,
and with ears strained towards the door.

Bovary during this time did not dare to stir from his house.

He kept downstairs in the sitting-room by the side of the fireless
chimney, his chin on his breast, his hands clasped, his eyes staring.
"What a mishap!" he thought, "what a mishap!" Perhaps, after all, he had
made some slip. He thought it over, but could hit upon nothing. But the
most famous surgeons also made mistakes; and that is what no one would
ever believe! People, on the contrary, would laugh, jeer! It would
spread as far as Forges, as Neufchatel, as Rouen, everywhere! Who could
say if his colleagues would not write against him. Polemics would ensue;
he would have to answer in the papers. Hippolyte might even prosecute
him. He saw himself dishonoured, ruined, lost; and his imagination,
assailed by a world of hypotheses, tossed amongst them like an empty
cask borne by the sea and floating upon the waves.

Emma, opposite, watched him; she did not share his humiliation; she felt
another--that of having supposed such a man was worth anything. As if
twenty times already she had not sufficiently perceived his mediocrity.

Charles was walking up and down the room; his boots creaked on the
floor.

"Sit down," she said; "you fidget me."

He sat down again.

How was it that she--she, who was so intelligent--could have allowed
herself to be deceived again? and through what deplorable madness had
she thus ruined her life by continual sacrifices? She recalled all her
instincts of luxury, all the privations of her soul, the sordidness of
marriage, of the household, her dream sinking into the mire like wounded
swallows; all that she had longed for, all that she had denied herself,
all that she might have had! And for what? for what?

In the midst of the silence that hung over the village a heart-rending
cry rose on the air. Bovary turned white to fainting. She knit her
brows with a nervous gesture, then went on. And it was for him, for this
creature, for this man, who understood nothing, who felt nothing! For he
was there quite quiet, not even suspecting that the ridicule of his name
would henceforth sully hers as well as his. She had made efforts to love
him, and she had repented with tears for having yielded to another!

"But it was perhaps a valgus!" suddenly exclaimed Bovary, who was
meditating.

At the unexpected shock of this phrase falling on her thought like a
leaden bullet on a silver plate, Emma, shuddering, raised her head in
order to find out what he meant to say; and they looked at the other in
silence, almost amazed to see each other, so far sundered were they
by their inner thoughts. Charles gazed at her with the dull look of
a drunken man, while he listened motionless to the last cries of the
sufferer, that followed each other in long-drawn modulations, broken by
sharp spasms like the far-off howling of some beast being slaughtered.
Emma bit her wan lips, and rolling between her fingers a piece of coral
that she had broken, fixed on Charles the burning glance of her eyes
like two arrows of fire about to dart forth. Everything in him irritated
her now; his face, his dress, what he did not say, his whole person, his
existence, in fine. She repented of her past virtue as of a crime, and
what still remained of it rumbled away beneath the furious blows of her
pride. She revelled in all the evil ironies of triumphant adultery.
The memory of her lover came back to her with dazzling attractions; she
threw her whole soul into it, borne away towards this image with a fresh
enthusiasm; and Charles seemed to her as much removed from her life, as
absent forever, as impossible and annihilated, as if he had been about
to die and were passing under her eyes.

There was a sound of steps on the pavement. Charles looked up, and
through the lowered blinds he saw at the corner of the market in
the broad sunshine Dr. Canivet, who was wiping his brow with his
handkerchief. Homais, behind him, was carrying a large red box in his
hand, and both were going towards the chemist's.

Then with a feeling of sudden tenderness and discouragement Charles
turned to his wife saying to her--

"Oh, kiss me, my own!"

"Leave me!" she said, red with anger.

"What is the matter?" he asked, stupefied. "Be calm; compose yourself.
You know well enough that I love you. Come!"

"Enough!" she cried with a terrible look.

And escaping from the room, Emma closed the door so violently that the
barometer fell from the wall and smashed on the floor.

Charles sank back into his arm-chair overwhelmed, trying to discover
what could be wrong with her, fancying some nervous illness, weeping,
and vaguely feeling something fatal and incomprehensible whirling round
him.

When Rodolphe came to the garden that evening, he found his mistress
waiting for him at the foot of the steps on the lowest stair. They threw
their arms round one another, and all their rancour melted like snow
beneath the warmth of that kiss.


Chapter Twelve

They began to love one another again. Often, even in the middle of the
day, Emma suddenly wrote to him, then from the window made a sign to
Justin, who, taking his apron off, quickly ran to La Huchette. Rodolphe
would come; she had sent for him to tell him that she was bored, that
her husband was odious, her life frightful.

"But what can I do?" he cried one day impatiently.

"Ah! if you would--"

She was sitting on the floor between his knees, her hair loose, her look
lost.

"Why, what?" said Rodolphe.

She sighed.

"We would go and live elsewhere--somewhere!"

"You are really mad!" he said laughing. "How could that be possible?"

She returned to the subject; he pretended not to understand, and turned
the conversation.

What he did not understand was all this worry about so simple an affair
as love. She had a motive, a reason, and, as it were, a pendant to her
affection.

Her tenderness, in fact, grew each day with her repulsion to her
husband. The more she gave up herself to the one, the more she loathed
the other. Never had Charles seemed to her so disagreeable, to have
such stodgy fingers, such vulgar ways, to be so dull as when they found
themselves together after her meeting with Rodolphe. Then, while playing
the spouse and virtue, she was burning at the thought of that head whose
black hair fell in a curl over the sunburnt brow, of that form at once
so strong and elegant, of that man, in a word, who had such experience
in his reasoning, such passion in his desires. It was for him that she
filed her nails with the care of a chaser, and that there was never
enough cold-cream for her skin, nor of patchouli for her handkerchiefs.
She loaded herself with bracelets, rings, and necklaces. When he
was coming she filled the two large blue glass vases with roses, and
prepared her room and her person like a courtesan expecting a prince.
The servant had to be constantly washing linen, and all day Felicite
did not stir from the kitchen, where little Justin, who often kept her
company, watched her at work.

With his elbows on the long board on which she was ironing, he
greedily watched all these women's clothes spread about him, the dimity
petticoats, the fichus, the collars, and the drawers with running
strings, wide at the hips and growing narrower below.

"What is that for?" asked the young fellow, passing his hand over the
crinoline or the hooks and eyes.

"Why, haven't you ever seen anything?" Felicite answered laughing. "As
if your mistress, Madame Homais, didn't wear the same."

"Oh, I daresay! Madame Homais!" And he added with a meditative air, "As
if she were a lady like madame!"

But Felicite grew impatient of seeing him hanging round her. She was six
years older than he, and Theodore, Monsieur Guillaumin's servant, was
beginning to pay court to her.

"Let me alone," she said, moving her pot of starch. "You'd better be
off and pound almonds; you are always dangling about women. Before you
meddle with such things, bad boy, wait till you've got a beard to your
chin."

"Oh, don't be cross! I'll go and clean her boots."

And he at once took down from the shelf Emma's boots, all coated with
mud, the mud of the rendezvous, that crumbled into powder beneath his
fingers, and that he watched as it gently rose in a ray of sunlight.

"How afraid you are of spoiling them!" said the servant, who wasn't so
particular when she cleaned them herself, because as soon as the stuff
of the boots was no longer fresh madame handed them over to her.

Emma had a number in her cupboard that she squandered one after the
other, without Charles allowing himself the slightest observation. So
also he disbursed three hundred francs for a wooden leg that she thought
proper to make a present of to Hippolyte. Its top was covered with cork,
and it had spring joints, a complicated mechanism, covered over by black
trousers ending in a patent-leather boot. But Hippolyte, not daring
to use such a handsome leg every day, begged Madame Bovary to get him
another more convenient one. The doctor, of course, had again to defray
the expense of this purchase.

So little by little the stable-man took up his work again. One saw him
running about the village as before, and when Charles heard from afar
the sharp noise of the wooden leg, he at once went in another direction.

It was Monsieur Lheureux, the shopkeeper, who had undertaken the order;
this provided him with an excuse for visiting Emma. He chatted with her
about the new goods from Paris, about a thousand feminine trifles, made
himself very obliging, and never asked for his money. Emma yielded to
this lazy mode of satisfying all her caprices. Thus she wanted to have
a very handsome ridding-whip that was at an umbrella-maker's at Rouen
to give to Rodolphe. The week after Monsieur Lheureux placed it on her
table.

But the next day he called on her with a bill for two hundred and
seventy francs, not counting the centimes. Emma was much embarrassed;
all the drawers of the writing-table were empty; they owed over a
fortnight's wages to Lestiboudois, two quarters to the servant, for any
quantity of other things, and Bovary was impatiently expecting Monsieur
Derozeray's account, which he was in the habit of paying every year
about Midsummer.

She succeeded at first in putting off Lheureux. At last he lost
patience; he was being sued; his capital was out, and unless he got some
in he should be forced to take back all the goods she had received.

"Oh, very well, take them!" said Emma.

"I was only joking," he replied; "the only thing I regret is the whip.
My word! I'll ask monsieur to return it to me."

"No, no!" she said.

"Ah! I've got you!" thought Lheureux.

And, certain of his discovery, he went out repeating to himself in an
undertone, and with his usual low whistle--

"Good! we shall see! we shall see!"

She was thinking how to get out of this when the servant coming in
put on the mantelpiece a small roll of blue paper "from Monsieur
Derozeray's." Emma pounced upon and opened it. It contained fifteen
napoleons; it was the account. She heard Charles on the stairs; threw
the gold to the back of her drawer, and took out the key.

Three days after Lheureux reappeared.

"I have an arrangement to suggest to you," he said. "If, instead of the
sum agreed on, you would take--"

"Here it is," she said placing fourteen napoleons in his hand.

The tradesman was dumfounded. Then, to conceal his disappointment, he
was profuse in apologies and proffers of service, all of which Emma
declined; then she remained a few moments fingering in the pocket of
her apron the two five-franc pieces that he had given her in change.
She promised herself she would economise in order to pay back later on.
"Pshaw!" she thought, "he won't think about it again."

Besides the riding-whip with its silver-gilt handle, Rodolphe had
received a seal with the motto Amor nel cor* furthermore, a scarf for
a muffler, and, finally, a cigar-case exactly like the Viscount's, that
Charles had formerly picked up in the road, and that Emma had kept.
These presents, however, humiliated him; he refused several; she
insisted, and he ended by obeying, thinking her tyrannical and
overexacting.

     *A loving heart.

Then she had strange ideas.

"When midnight strikes," she said, "you must think of me."

And if he confessed that he had not thought of her, there were floods of
reproaches that always ended with the eternal question--

"Do you love me?"

"Why, of course I love you," he answered.

"A great deal?"

"Certainly!"

"You haven't loved any others?"

"Did you think you'd got a virgin?" he exclaimed laughing.

Emma cried, and he tried to console her, adorning his protestations with
puns.

"Oh," she went on, "I love you! I love you so that I could not live
without you, do you see? There are times when I long to see you again,
when I am torn by all the anger of love. I ask myself, Where is
he? Perhaps he is talking to other women. They smile upon him; he
approaches. Oh no; no one else pleases you. There are some more
beautiful, but I love you best. I know how to love best. I am your
servant, your concubine! You are my king, my idol! You are good, you are
beautiful, you are clever, you are strong!"

He had so often heard these things said that they did not strike him as
original. Emma was like all his mistresses; and the charm of novelty,
gradually falling away like a garment, laid bare the eternal monotony
of passion, that has always the same forms and the same language. He
did not distinguish, this man of so much experience, the difference of
sentiment beneath the sameness of expression. Because lips libertine
and venal had murmured such words to him, he believed but little in the
candour of hers; exaggerated speeches hiding mediocre affections must be
discounted; as if the fullness of the soul did not sometimes overflow in
the emptiest metaphors, since no one can ever give the exact measure of
his needs, nor of his conceptions, nor of his sorrows; and since human
speech is like a cracked tin kettle, on which we hammer out tunes to
make bears dance when we long to move the stars.

But with that superior critical judgment that belongs to him who, in no
matter what circumstance, holds back, Rodolphe saw other delights to be
got out of this love. He thought all modesty in the way. He treated her
quite sans facon.* He made of her something supple and corrupt. Hers
was an idiotic sort of attachment, full of admiration for him, of
voluptuousness for her, a beatitude that benumbed her; her soul sank
into this drunkenness, shrivelled up, drowned in it, like Clarence in
his butt of Malmsey.

     *Off-handedly.


By the mere effect of her love Madame Bovary's manners changed.
Her looks grew bolder, her speech more free; she even committed the
impropriety of walking out with Monsieur Rodolphe, a cigarette in her
mouth, "as if to defy the people." At last, those who still doubted
doubted no longer when one day they saw her getting out of the
"Hirondelle," her waist squeezed into a waistcoat like a man; and Madame
Bovary senior, who, after a fearful scene with her husband, had taken
refuge at her son's, was not the least scandalised of the women-folk.
Many other things displeased her. First, Charles had not attended to
her advice about the forbidding of novels; then the "ways of the house"
annoyed her; she allowed herself to make some remarks, and there were
quarrels, especially one on account of Felicite.

Madame Bovary senior, the evening before, passing along the passage,
had surprised her in company of a man--a man with a brown collar, about
forty years old, who, at the sound of her step, had quickly escaped
through the kitchen. Then Emma began to laugh, but the good lady grew
angry, declaring that unless morals were to be laughed at one ought to
look after those of one's servants.

"Where were you brought up?" asked the daughter-in-law, with so
impertinent a look that Madame Bovary asked her if she were not perhaps
defending her own case.

"Leave the room!" said the young woman, springing up with a bound.

"Emma! Mamma!" cried Charles, trying to reconcile them.

But both had fled in their exasperation. Emma was stamping her feet as
she repeated--

"Oh! what manners! What a peasant!"

He ran to his mother; she was beside herself. She stammered

"She is an insolent, giddy-headed thing, or perhaps worse!"

And she was for leaving at once if the other did not apologise. So
Charles went back again to his wife and implored her to give way; he
knelt to her; she ended by saying--

"Very well! I'll go to her."

And in fact she held out her hand to her mother-in-law with the dignity
of a marchioness as she said--

"Excuse me, madame."

Then, having gone up again to her room, she threw herself flat on her
bed and cried there like a child, her face buried in the pillow.

She and Rodolphe had agreed that in the event of anything extraordinary
occurring, she should fasten a small piece of white paper to the blind,
so that if by chance he happened to be in Yonville, he could hurry to
the lane behind the house. Emma made the signal; she had been waiting
three-quarters of an hour when she suddenly caught sight of Rodolphe at
the corner of the market. She felt tempted to open the window and call
him, but he had already disappeared. She fell back in despair.

Soon, however, it seemed to her that someone was walking on the
pavement. It was he, no doubt. She went downstairs, crossed the yard. He
was there outside. She threw herself into his arms.

"Do take care!" he said.

"Ah! if you knew!" she replied.

And she began telling him everything, hurriedly, disjointedly,
exaggerating the facts, inventing many, and so prodigal of parentheses
that he understood nothing of it.

"Come, my poor angel, courage! Be comforted! be patient!"

"But I have been patient; I have suffered for four years. A love like
ours ought to show itself in the face of heaven. They torture me! I can
bear it no longer! Save me!"

She clung to Rodolphe. Her eyes, full of tears, flashed like flames
beneath a wave; her breast heaved; he had never loved her so much, so
that he lost his head and said "What is, it? What do you wish?"

"Take me away," she cried, "carry me off! Oh, I pray you!"

And she threw herself upon his mouth, as if to seize there the
unexpected consent if breathed forth in a kiss.

"But--" Rodolphe resumed.

"What?"

"Your little girl!"

She reflected a few moments, then replied--

"We will take her! It can't be helped!"

"What a woman!" he said to himself, watching her as she went. For she
had run into the garden. Someone was calling her.

On the following days Madame Bovary senior was much surprised at the
change in her daughter-in-law. Emma, in fact, was showing herself more
docile, and even carried her deference so far as to ask for a recipe for
pickling gherkins.

Was it the better to deceive them both? Or did she wish by a sort of
voluptuous stoicism to feel the more profoundly the bitterness of the
things she was about to leave?

But she paid no heed to them; on the contrary, she lived as lost in the
anticipated delight of her coming happiness.

It was an eternal subject for conversation with Rodolphe. She leant on
his shoulder murmuring--

"Ah! when we are in the mail-coach! Do you think about it? Can it be? It
seems to me that the moment I feel the carriage start, it will be as if
we were rising in a balloon, as if we were setting out for the clouds.
Do you know that I count the hours? And you?"

Never had Madame Bovary been so beautiful as at this period; she had
that indefinable beauty that results from joy, from enthusiasm, from
success, and that is only the harmony of temperament with circumstances.
Her desires, her sorrows, the experience of pleasure, and her ever-young
illusions, that had, as soil and rain and winds and the sun make flowers
grow, gradually developed her, and she at length blossomed forth in all
the plenitude of her nature. Her eyelids seemed chiselled expressly for
her long amorous looks in which the pupil disappeared, while a strong
inspiration expanded her delicate nostrils and raised the fleshy corner
of her lips, shaded in the light by a little black down. One would have
thought that an artist apt in conception had arranged the curls of hair
upon her neck; they fell in a thick mass, negligently, and with the
changing chances of their adultery, that unbound them every day. Her
voice now took more mellow infections, her figure also; something subtle
and penetrating escaped even from the folds of her gown and from the
line of her foot. Charles, as when they were first married, thought her
delicious and quite irresistible.

When he came home in the middle of the night, he did not dare to wake
her. The porcelain night-light threw a round trembling gleam upon the
ceiling, and the drawn curtains of the little cot formed as it were a
white hut standing out in the shade, and by the bedside Charles looked
at them. He seemed to hear the light breathing of his child. She would
grow big now; every season would bring rapid progress. He already saw
her coming from school as the day drew in, laughing, with ink-stains on
her jacket, and carrying her basket on her arm. Then she would have to
be sent to the boarding-school; that would cost much; how was it to
be done? Then he reflected. He thought of hiring a small farm in the
neighbourhood, that he would superintend every morning on his way to his
patients. He would save up what he brought in; he would put it in the
savings-bank. Then he would buy shares somewhere, no matter where;
besides, his practice would increase; he counted upon that, for he
wanted Berthe to be well-educated, to be accomplished, to learn to play
the piano. Ah! how pretty she would be later on when she was fifteen,
when, resembling her mother, she would, like her, wear large straw hats
in the summer-time; from a distance they would be taken for two sisters.
He pictured her to himself working in the evening by their side beneath
the light of the lamp; she would embroider him slippers; she would look
after the house; she would fill all the home with her charm and her
gaiety. At last, they would think of her marriage; they would find her
some good young fellow with a steady business; he would make her happy;
this would last for ever.

Emma was not asleep; she pretended to be; and while he dozed off by her
side she awakened to other dreams.

To the gallop of four horses she was carried away for a week towards a
new land, whence they would return no more. They went on and on, their
arms entwined, without a word. Often from the top of a mountain there
suddenly glimpsed some splendid city with domes, and bridges, and
ships, forests of citron trees, and cathedrals of white marble, on whose
pointed steeples were storks' nests. They went at a walking-pace because
of the great flag-stones, and on the ground there were bouquets of
flowers, offered you by women dressed in red bodices. They heard the
chiming of bells, the neighing of mules, together with the murmur of
guitars and the noise of fountains, whose rising spray refreshed heaps
of fruit arranged like a pyramid at the foot of pale statues that smiled
beneath playing waters. And then, one night they came to a fishing
village, where brown nets were drying in the wind along the cliffs and
in front of the huts. It was there that they would stay; they would live
in a low, flat-roofed house, shaded by a palm-tree, in the heart of a
gulf, by the sea. They would row in gondolas, swing in hammocks, and
their existence would be easy and large as their silk gowns, warm and
star-spangled as the nights they would contemplate. However, in the
immensity of this future that she conjured up, nothing special stood
forth; the days, all magnificent, resembled each other like waves; and
it swayed in the horizon, infinite, harmonised, azure, and bathed in
sunshine. But the child began to cough in her cot or Bovary snored
more loudly, and Emma did not fall asleep till morning, when the dawn
whitened the windows, and when little Justin was already in the square
taking down the shutters of the chemist's shop.

She had sent for Monsieur Lheureux, and had said to him--

"I want a cloak--a large lined cloak with a deep collar."

"You are going on a journey?" he asked.

"No; but--never mind. I may count on you, may I not, and quickly?"

He bowed.

"Besides, I shall want," she went on, "a trunk--not too heavy--handy."

"Yes, yes, I understand. About three feet by a foot and a half, as they
are being made just now."

"And a travelling bag."

"Decidedly," thought Lheureux, "there's a row on here."

"And," said Madame Bovary, taking her watch from her belt, "take this;
you can pay yourself out of it."

But the tradesman cried out that she was wrong; they knew one another;
did he doubt her? What childishness!

She insisted, however, on his taking at least the chain, and Lheureux
had already put it in his pocket and was going, when she called him
back.

"You will leave everything at your place. As to the cloak"--she seemed
to be reflecting--"do not bring it either; you can give me the maker's
address, and tell him to have it ready for me."

It was the next month that they were to run away. She was to leave
Yonville as if she was going on some business to Rouen. Rodolphe would
have booked the seats, procured the passports, and even have written to
Paris in order to have the whole mail-coach reserved for them as far as
Marseilles, where they would buy a carriage, and go on thence without
stopping to Genoa. She would take care to send her luggage to Lheureux
whence it would be taken direct to the "Hirondelle," so that no one
would have any suspicion. And in all this there never was any allusion
to the child. Rodolphe avoided speaking of her; perhaps he no longer
thought about it.

He wished to have two more weeks before him to arrange some affairs;
then at the end of a week he wanted two more; then he said he was ill;
next he went on a journey. The month of August passed, and, after all
these delays, they decided that it was to be irrevocably fixed for the
4th September--a Monday.

At length the Saturday before arrived.

Rodolphe came in the evening earlier than usual.

"Everything is ready?" she asked him.

"Yes."

Then they walked round a garden-bed, and went to sit down near the
terrace on the kerb-stone of the wall.

"You are sad," said Emma.

"No; why?"

And yet he looked at her strangely in a tender fashion.

"It is because you are going away?" she went on; "because you are
leaving what is dear to you--your life? Ah! I understand. I have nothing
in the world! you are all to me; so shall I be to you. I will be your
people, your country; I will tend, I will love you!"

"How sweet you are!" he said, seizing her in his arms.

"Really!" she said with a voluptuous laugh. "Do you love me? Swear it
then!"

"Do I love you--love you? I adore you, my love."

The moon, full and purple-coloured, was rising right out of the earth
at the end of the meadow. She rose quickly between the branches of the
poplars, that hid her here and there like a black curtain pierced with
holes. Then she appeared dazzling with whiteness in the empty heavens
that she lit up, and now sailing more slowly along, let fall upon the
river a great stain that broke up into an infinity of stars; and the
silver sheen seemed to writhe through the very depths like a heedless
serpent covered with luminous scales; it also resembled some monster
candelabra all along which sparkled drops of diamonds running together.
The soft night was about them; masses of shadow filled the branches.
Emma, her eyes half closed, breathed in with deep sighs the fresh wind
that was blowing. They did not speak, lost as they were in the rush of
their reverie. The tenderness of the old days came back to their hearts,
full and silent as the flowing river, with the softness of the perfume
of the syringas, and threw across their memories shadows more immense
and more sombre than those of the still willows that lengthened out over
the grass. Often some night-animal, hedgehog or weasel, setting out on
the hunt, disturbed the lovers, or sometimes they heard a ripe peach
falling all alone from the espalier.

"Ah! what a lovely night!" said Rodolphe.

"We shall have others," replied Emma; and, as if speaking to herself:
"Yet, it will be good to travel. And yet, why should my heart be
so heavy? Is it dread of the unknown? The effect of habits left? Or
rather--? No; it is the excess of happiness. How weak I am, am I not?
Forgive me!"

"There is still time!" he cried. "Reflect! perhaps you may repent!"

"Never!" she cried impetuously. And coming closer to him: "What ill
could come to me? There is no desert, no precipice, no ocean I would not
traverse with you. The longer we live together the more it will be like
an embrace, every day closer, more heart to heart. There will be
nothing to trouble us, no cares, no obstacle. We shall be alone, all to
ourselves eternally. Oh, speak! Answer me!"

At regular intervals he answered, "Yes--Yes--" She had passed her hands
through his hair, and she repeated in a childlike voice, despite the big
tears which were falling, "Rodolphe! Rodolphe! Ah! Rodolphe! dear little
Rodolphe!"

Midnight struck.

"Midnight!" said she. "Come, it is to-morrow. One day more!"

He rose to go; and as if the movement he made had been the signal for
their flight, Emma said, suddenly assuming a gay air--

"You have the passports?"

"Yes."

"You are forgetting nothing?"

"No."

"Are you sure?"

"Certainly."

"It is at the Hotel de Provence, is it not, that you will wait for me at
midday?"

He nodded.

"Till to-morrow then!" said Emma in a last caress; and she watched him
go.

He did not turn round. She ran after him, and, leaning over the water's
edge between the bulrushes--

"To-morrow!" she cried.

He was already on the other side of the river and walking fast across
the meadow.

After a few moments Rodolphe stopped; and when he saw her with her white
gown gradually fade away in the shade like a ghost, he was seized with
such a beating of the heart that he leant against a tree lest he should
fall.

"What an imbecile I am!" he said with a fearful oath. "No matter! She
was a pretty mistress!"

And immediately Emma's beauty, with all the pleasures of their love,
came back to him. For a moment he softened; then he rebelled against
her.

"For, after all," he exclaimed, gesticulating, "I can't exile
myself--have a child on my hands."

He was saying these things to give himself firmness.

"And besides, the worry, the expense! Ah! no, no, no, no! a thousand
times no! That would be too stupid."


Chapter Thirteen

No sooner was Rodolphe at home than he sat down quickly at his bureau
under the stag's head that hung as a trophy on the wall. But when he had
the pen between his fingers, he could think of nothing, so that, resting
on his elbows, he began to reflect. Emma seemed to him to have receded
into a far-off past, as if the resolution he had taken had suddenly
placed a distance between them.

To get back something of her, he fetched from the cupboard at the
bedside an old Rheims biscuit-box, in which he usually kept his letters
from women, and from it came an odour of dry dust and withered
roses. First he saw a handkerchief with pale little spots. It was a
handkerchief of hers. Once when they were walking her nose had bled; he
had forgotten it. Near it, chipped at all the corners, was a miniature
given him by Emma: her toilette seemed to him pretentious, and her
languishing look in the worst possible taste. Then, from looking at this
image and recalling the memory of its original, Emma's features little
by little grew confused in his remembrance, as if the living and the
painted face, rubbing one against the other, had effaced each other.
Finally, he read some of her letters; they were full of explanations
relating to their journey, short, technical, and urgent, like business
notes. He wanted to see the long ones again, those of old times. In
order to find them at the bottom of the box, Rodolphe disturbed all the
others, and mechanically began rummaging amidst this mass of papers and
things, finding pell-mell bouquets, garters, a black mask, pins, and
hair--hair! dark and fair, some even, catching in the hinges of the box,
broke when it was opened.

Thus dallying with his souvenirs, he examined the writing and the style
of the letters, as varied as their orthography. They were tender or
jovial, facetious, melancholy; there were some that asked for love,
others that asked for money. A word recalled faces to him, certain
gestures, the sound of a voice; sometimes, however, he remembered
nothing at all.

In fact, these women, rushing at once into his thoughts, cramped each
other and lessened, as reduced to a uniform level of love that equalised
them all. So taking handfuls of the mixed-up letters, he amused himself
for some moments with letting them fall in cascades from his right into
his left hand. At last, bored and weary, Rodolphe took back the box to
the cupboard, saying to himself, "What a lot of rubbish!" Which summed
up his opinion; for pleasures, like schoolboys in a school courtyard,
had so trampled upon his heart that no green thing grew there, and that
which passed through it, more heedless than children, did not even, like
them, leave a name carved upon the wall.

"Come," said he, "let's begin."

He wrote--

"Courage, Emma! courage! I would not bring misery into your life."

"After all, that's true," thought Rodolphe. "I am acting in her
interest; I am honest."

"Have you carefully weighed your resolution? Do you know to what an
abyss I was dragging you, poor angel? No, you do not, do you? You were
coming confident and fearless, believing in happiness in the future. Ah!
unhappy that we are--insensate!"

Rodolphe stopped here to think of some good excuse.

"If I told her all my fortune is lost? No! Besides, that would stop
nothing. It would all have to be begun over again later on. As if one
could make women like that listen to reason!" He reflected, then went
on--

"I shall not forget you, oh believe it; and I shall ever have a profound
devotion for you; but some day, sooner or later, this ardour (such is
the fate of human things) would have grown less, no doubt. Lassitude
would have come to us, and who knows if I should not even have had the
atrocious pain of witnessing your remorse, of sharing it myself, since
I should have been its cause? The mere idea of the grief that would come
to you tortures me, Emma. Forget me! Why did I ever know you? Why were
you so beautiful? Is it my fault? O my God! No, no! Accuse only fate."

"That's a word that always tells," he said to himself.

"Ah, if you had been one of those frivolous women that one sees,
certainly I might, through egotism, have tried an experiment, in that
case without danger for you. But that delicious exaltation, at once your
charm and your torment, has prevented you from understanding, adorable
woman that you are, the falseness of our future position. Nor had I
reflected upon this at first, and I rested in the shade of that ideal
happiness as beneath that of the manchineel tree, without foreseeing the
consequences."

"Perhaps she'll think I'm giving it up from avarice. Ah, well! so much
the worse; it must be stopped!"

"The world is cruel, Emma. Wherever we might have gone, it would have
persecuted us. You would have had to put up with indiscreet questions,
calumny, contempt, insult perhaps. Insult to you! Oh! And I, who would
place you on a throne! I who bear with me your memory as a talisman! For
I am going to punish myself by exile for all the ill I have done you.
I am going away. Whither I know not. I am mad. Adieu! Be good always.
Preserve the memory of the unfortunate who has lost you. Teach my name
to your child; let her repeat it in her prayers."

The wicks of the candles flickered. Rodolphe got up to, shut the window,
and when he had sat down again--

"I think it's all right. Ah! and this for fear she should come and hunt
me up."

"I shall be far away when you read these sad lines, for I have wished to
flee as quickly as possible to shun the temptation of seeing you again.
No weakness! I shall return, and perhaps later on we shall talk together
very coldly of our old love. Adieu!"

And there was a last "adieu" divided into two words! "A Dieu!" which he
thought in very excellent taste.

"Now how am I to sign?" he said to himself. "'Yours devotedly?' No!
'Your friend?' Yes, that's it."

"Your friend."

He re-read his letter. He considered it very good.

"Poor little woman!" he thought with emotion. "She'll think me harder
than a rock. There ought to have been some tears on this; but I can't
cry; it isn't my fault." Then, having emptied some water into a glass,
Rodolphe dipped his finger into it, and let a big drop fall on the
paper, that made a pale stain on the ink. Then looking for a seal, he
came upon the one "Amor nel cor."

"That doesn't at all fit in with the circumstances. Pshaw! never mind!"

After which he smoked three pipes and went to bed.

The next day when he was up (at about two o'clock--he had slept late),
Rodolphe had a basket of apricots picked. He put his letter at
the bottom under some vine leaves, and at once ordered Girard, his
ploughman, to take it with care to Madame Bovary. He made use of this
means for corresponding with her, sending according to the season fruits
or game.

"If she asks after me," he said, "you will tell her that I have gone on
a journey. You must give the basket to her herself, into her own hands.
Get along and take care!"

Girard put on his new blouse, knotted his handkerchief round the
apricots, and walking with great heavy steps in his thick iron-bound
galoshes, made his way to Yonville.

Madame Bovary, when he got to her house, was arranging a bundle of linen
on the kitchen-table with Felicite.

"Here," said the ploughboy, "is something for you--from the master."

She was seized with apprehension, and as she sought in her pocket for
some coppers, she looked at the peasant with haggard eyes, while he
himself looked at her with amazement, not understanding how such a
present could so move anyone. At last he went out. Felicite remained.
She could bear it no longer; she ran into the sitting room as if to take
the apricots there, overturned the basket, tore away the leaves, found
the letter, opened it, and, as if some fearful fire were behind her,
Emma flew to her room terrified.

Charles was there; she saw him; he spoke to her; she heard nothing, and
she went on quickly up the stairs, breathless, distraught, dumb, and
ever holding this horrible piece of paper, that crackled between her
fingers like a plate of sheet-iron. On the second floor she stopped
before the attic door, which was closed.

Then she tried to calm herself; she recalled the letter; she must finish
it; she did not dare to. And where? How? She would be seen! "Ah, no!
here," she thought, "I shall be all right."

Emma pushed open the door and went in.

The slates threw straight down a heavy heat that gripped her temples,
stifled her; she dragged herself to the closed garret-window. She drew
back the bolt, and the dazzling light burst in with a leap.

Opposite, beyond the roofs, stretched the open country till it was lost
to sight. Down below, underneath her, the village square was empty; the
stones of the pavement glittered, the weathercocks on the houses were
motionless. At the corner of the street, from a lower storey, rose a
kind of humming with strident modulations. It was Binet turning.

She leant against the embrasure of the window, and reread the letter
with angry sneers. But the more she fixed her attention upon it, the
more confused were her ideas. She saw him again, heard him, encircled
him with her arms, and throbs of her heart, that beat against her breast
like blows of a sledge-hammer, grew faster and faster, with uneven
intervals. She looked about her with the wish that the earth might
crumble into pieces. Why not end it all? What restrained her? She was
free. She advanced, looking at the paving-stones, saying to herself,
"Come! come!"

The luminous ray that came straight up from below drew the weight of
her body towards the abyss. It seemed to her that the ground of the
oscillating square went up the walls and that the floor dipped on
end like a tossing boat. She was right at the edge, almost hanging,
surrounded by vast space. The blue of the heavens suffused her, the air
was whirling in her hollow head; she had but to yield, to let herself
be taken; and the humming of the lathe never ceased, like an angry voice
calling her.

"Emma! Emma!" cried Charles.

She stopped.

"Wherever are you? Come!"

The thought that she had just escaped from death almost made her faint
with terror. She closed her eyes; then she shivered at the touch of a
hand on her sleeve; it was Felicite.

"Master is waiting for you, madame; the soup is on the table."

And she had to go down to sit at table.

She tried to eat. The food choked her. Then she unfolded her napkin as
if to examine the darns, and she really thought of applying herself to
this work, counting the threads in the linen. Suddenly the remembrance
of the letter returned to her. How had she lost it? Where could she find
it? But she felt such weariness of spirit that she could not even invent
a pretext for leaving the table. Then she became a coward; she was
afraid of Charles; he knew all, that was certain! Indeed he pronounced
these words in a strange manner:

"We are not likely to see Monsieur Rodolphe soon again, it seems."

"Who told you?" she said, shuddering.

"Who told me!" he replied, rather astonished at her abrupt tone. "Why,
Girard, whom I met just now at the door of the Cafe Francais. He has
gone on a journey, or is to go."

She gave a sob.

"What surprises you in that? He absents himself like that from time
to time for a change, and, ma foi, I think he's right, when one has a
fortune and is a bachelor. Besides, he has jolly times, has our friend.
He's a bit of a rake. Monsieur Langlois told me--"

He stopped for propriety's sake because the servant came in. She put
back into the basket the apricots scattered on the sideboard. Charles,
without noticing his wife's colour, had them brought to him, took one,
and bit into it.

"Ah! perfect!" said he; "just taste!"

And he handed her the basket, which she put away from her gently.

"Do just smell! What an odour!" he remarked, passing it under her nose
several times.

"I am choking," she cried, leaping up. But by an effort of will the
spasm passed; then--

"It is nothing," she said, "it is nothing! It is nervousness. Sit down
and go on eating." For she dreaded lest he should begin questioning her,
attending to her, that she should not be left alone.

Charles, to obey her, sat down again, and he spat the stones of the
apricots into his hands, afterwards putting them on his plate.

Suddenly a blue tilbury passed across the square at a rapid trot. Emma
uttered a cry and fell back rigid to the ground.

In fact, Rodolphe, after many reflections, had decided to set out for
Rouen. Now, as from La Huchette to Buchy there is no other way than by
Yonville, he had to go through the village, and Emma had recognised him
by the rays of the lanterns, which like lightning flashed through the
twilight.

The chemist, at the tumult which broke out in the house ran thither. The
table with all the plates was upset; sauce, meat, knives, the salt, and
cruet-stand were strewn over the room; Charles was calling for help;
Berthe, scared, was crying; and Felicite, whose hands trembled, was
unlacing her mistress, whose whole body shivered convulsively.

"I'll run to my laboratory for some aromatic vinegar," said the
druggist.

Then as she opened her eyes on smelling the bottle--

"I was sure of it," he remarked; "that would wake any dead person for
you!"

"Speak to us," said Charles; "collect yourself; it is your Charles, who
loves you. Do you know me? See! here is your little girl! Oh, kiss her!"

The child stretched out her arms to her mother to cling to her neck. But
turning away her head, Emma said in a broken voice "No, no! no one!"

She fainted again. They carried her to her bed. She lay there stretched
at full length, her lips apart, her eyelids closed, her hands open,
motionless, and white as a waxen image. Two streams of tears flowed from
her eyes and fell slowly upon the pillow.

Charles, standing up, was at the back of the alcove, and the chemist,
near him, maintained that meditative silence that is becoming on the
serious occasions of life.

"Do not be uneasy," he said, touching his elbow; "I think the paroxysm
is past."

"Yes, she is resting a little now," answered Charles, watching her
sleep. "Poor girl! poor girl! She had gone off now!"

Then Homais asked how the accident had come about. Charles answered that
she had been taken ill suddenly while she was eating some apricots.

"Extraordinary!" continued the chemist. "But it might be that the
apricots had brought on the syncope. Some natures are so sensitive to
certain smells; and it would even be a very fine question to study both
in its pathological and physiological relation. The priests know the
importance of it, they who have introduced aromatics into all their
ceremonies. It is to stupefy the senses and to bring on ecstasies--a
thing, moreover, very easy in persons of the weaker sex, who are more
delicate than the other. Some are cited who faint at the smell of burnt
hartshorn, of new bread--"

"Take care; you'll wake her!" said Bovary in a low voice.

"And not only," the druggist went on, "are human beings subject to such
anomalies, but animals also. Thus you are not ignorant of the singularly
aphrodisiac effect produced by the Nepeta cataria, vulgarly called
catmint, on the feline race; and, on the other hand, to quote an example
whose authenticity I can answer for. Bridaux (one of my old comrades, at
present established in the Rue Malpalu) possesses a dog that falls into
convulsions as soon as you hold out a snuff-box to him. He often even
makes the experiment before his friends at his summer-house at Guillaume
Wood. Would anyone believe that a simple sternutation could produce such
ravages on a quadrupedal organism? It is extremely curious, is it not?"

"Yes," said Charles, who was not listening to him.

"This shows us," went on the other, smiling with benign
self-sufficiency, "the innumerable irregularities of the nervous system.
With regard to madame, she has always seemed to me, I confess, very
susceptible. And so I should by no means recommend to you, my dear
friend, any of those so-called remedies that, under the pretence
of attacking the symptoms, attack the constitution. No; no useless
physicking! Diet, that is all; sedatives, emollients, dulcification.
Then, don't you think that perhaps her imagination should be worked
upon?"

"In what way? How?" said Bovary.

"Ah! that is it. Such is indeed the question. 'That is the question,' as
I lately read in a newspaper."

But Emma, awaking, cried out--

"The letter! the letter!"

They thought she was delirious; and she was by midnight. Brain-fever had
set in.

For forty-three days Charles did not leave her. He gave up all his
patients; he no longer went to bed; he was constantly feeling her pulse,
putting on sinapisms and cold-water compresses. He sent Justin as far as
Neufchatel for ice; the ice melted on the way; he sent him back again.
He called Monsieur Canivet into consultation; he sent for Dr. Lariviere,
his old master, from Rouen; he was in despair. What alarmed him most was
Emma's prostration, for she did not speak, did not listen, did not even
seem to suffer, as if her body and soul were both resting together after
all their troubles.

About the middle of October she could sit up in bed supported by
pillows. Charles wept when he saw her eat her first bread-and-jelly. Her
strength returned to her; she got up for a few hours of an afternoon,
and one day, when she felt better, he tried to take her, leaning on his
arm, for a walk round the garden. The sand of the paths was disappearing
beneath the dead leaves; she walked slowly, dragging along her slippers,
and leaning against Charles's shoulder. She smiled all the time.

They went thus to the bottom of the garden near the terrace. She drew
herself up slowly, shading her eyes with her hand to look. She looked
far off, as far as she could, but on the horizon were only great
bonfires of grass smoking on the hills.

"You will tire yourself, my darling!" said Bovary. And, pushing her
gently to make her go into the arbour, "Sit down on this seat; you'll be
comfortable."

"Oh! no; not there!" she said in a faltering voice.

She was seized with giddiness, and from that evening her illness
recommenced, with a more uncertain character, it is true, and more
complex symptoms. Now she suffered in her heart, then in the chest, the
head, the limbs; she had vomitings, in which Charles thought he saw the
first signs of cancer.

And besides this, the poor fellow was worried about money matters.


Chapter Fourteen

To begin with, he did not know how he could pay Monsieur Homais for all
the physic supplied by him, and though, as a medical man, he was not
obliged to pay for it, he nevertheless blushed a little at such an
obligation. Then the expenses of the household, now that the servant was
mistress, became terrible. Bills rained in upon the house; the tradesmen
grumbled; Monsieur Lheureux especially harassed him. In fact, at
the height of Emma's illness, the latter, taking advantage of the
circumstances to make his bill larger, had hurriedly brought the cloak,
the travelling-bag, two trunks instead of one, and a number of other
things. It was very well for Charles to say he did not want them. The
tradesman answered arrogantly that these articles had been ordered, and
that he would not take them back; besides, it would vex madame in her
convalescence; the doctor had better think it over; in short, he was
resolved to sue him rather than give up his rights and take back his
goods. Charles subsequently ordered them to be sent back to the shop.
Felicite forgot; he had other things to attend to; then thought no more
about them. Monsieur Lheureux returned to the charge, and, by turns
threatening and whining, so managed that Bovary ended by signing a
bill at six months. But hardly had he signed this bill than a bold idea
occurred to him: it was to borrow a thousand francs from Lheureux.
So, with an embarrassed air, he asked if it were possible to get them,
adding that it would be for a year, at any interest he wished. Lheureux
ran off to his shop, brought back the money, and dictated another bill,
by which Bovary undertook to pay to his order on the 1st of September
next the sum of one thousand and seventy francs, which, with the hundred
and eighty already agreed to, made just twelve hundred and fifty, thus
lending at six per cent in addition to one-fourth for commission: and
the things bringing him in a good third at the least, this ought in
twelve months to give him a profit of a hundred and thirty francs. He
hoped that the business would not stop there; that the bills would not
be paid; that they would be renewed; and that his poor little money,
having thriven at the doctor's as at a hospital, would come back to him
one day considerably more plump, and fat enough to burst his bag.

Everything, moreover, succeeded with him. He was adjudicator for a
supply of cider to the hospital at Neufchatel; Monsieur Guillaumin
promised him some shares in the turf-pits of Gaumesnil, and he dreamt of
establishing a new diligence service between Arcueil and Rouen, which
no doubt would not be long in ruining the ramshackle van of the "Lion
d'Or," and that, travelling faster, at a cheaper rate, and carrying more
luggage, would thus put into his hands the whole commerce of Yonville.

Charles several times asked himself by what means he should next year be
able to pay back so much money. He reflected, imagined expedients, such
as applying to his father or selling something. But his father would be
deaf, and he--he had nothing to sell. Then he foresaw such worries that
he quickly dismissed so disagreeable a subject of meditation from
his mind. He reproached himself with forgetting Emma, as if, all his
thoughts belonging to this woman, it was robbing her of something not to
be constantly thinking of her.

The winter was severe, Madame Bovary's convalescence slow. When it
was fine they wheeled her arm-chair to the window that overlooked the
square, for she now had an antipathy to the garden, and the blinds on
that side were always down. She wished the horse to be sold; what she
formerly liked now displeased her. All her ideas seemed to be limited to
the care of herself. She stayed in bed taking little meals, rang for the
servant to inquire about her gruel or to chat with her. The snow on
the market-roof threw a white, still light into the room; then the rain
began to fall; and Emma waited daily with a mind full of eagerness for
[truncated: 251,288 more chars]
