# Supplementary material for: Probing the Topological Properties of Complex Networks Modeling Short Written Texts
Source: PLoS One. 2015 Feb 26;10(2):e0118394. doi: 10.1371/journal.pone.0118394 (PMC4342245; doi:10.1371/journal.pone.0118394)
Supplement: S1 Dataset — (ZIP) [file pone.0118394.s001.zip › livros/moonstone.txt]

I address these lines--written in India--to my relatives in England.

My object is to explain the motive which has induced me to refuse the
right hand of friendship to my cousin, John Herncastle. The reserve
which I have hitherto maintained in this matter has been misinterpreted
by members of my family whose good opinion I cannot consent to forfeit.
I request them to suspend their decision until they have read my
narrative. And I declare, on my word of honour, that what I am now about
to write is, strictly and literally, the truth.

The private difference between my cousin and me took its rise in a
great public event in which we were both concerned--the storming of
Seringapatam, under General Baird, on the 4th of May, 1799.

In order that the circumstances may be clearly understood, I must
revert for a moment to the period before the assault, and to the stories
current in our camp of the treasure in jewels and gold stored up in the
Palace of Seringapatam.


II


One of the wildest of these stories related to a Yellow Diamond--a
famous gem in the native annals of India.

The earliest known traditions describe the stone as having been set in
the forehead of the four-handed Indian god who typifies the Moon. Partly
from its peculiar colour, partly from a superstition which represented
it as feeling the influence of the deity whom it adorned, and growing
and lessening in lustre with the waxing and waning of the moon, it
first gained the name by which it continues to be known in India to
this day--the name of THE MOONSTONE. A similar superstition was once
prevalent, as I have heard, in ancient Greece and Rome; not applying,
however (as in India), to a diamond devoted to the service of a god, but
to a semi-transparent stone of the inferior order of gems, supposed to
be affected by the lunar influences--the moon, in this latter case also,
giving the name by which the stone is still known to collectors in our
own time.

The adventures of the Yellow Diamond begin with the eleventh century of
the Christian era.

At that date, the Mohammedan conqueror, Mahmoud of Ghizni, crossed
India; seized on the holy city of Somnauth; and stripped of its
treasures the famous temple, which had stood for centuries--the shrine
of Hindoo pilgrimage, and the wonder of the Eastern world.

Of all the deities worshipped in the temple, the moon-god alone escaped
the rapacity of the conquering Mohammedans. Preserved by three Brahmins,
the inviolate deity, bearing the Yellow Diamond in its forehead, was
removed by night, and was transported to the second of the sacred cities
of India--the city of Benares.

Here, in a new shrine--in a hall inlaid with precious stones, under
a roof supported by pillars of gold--the moon-god was set up and
worshipped. Here, on the night when the shrine was completed, Vishnu the
Preserver appeared to the three Brahmins in a dream.

The deity breathed the breath of his divinity on the Diamond in the
forehead of the god. And the Brahmins knelt and hid their faces in their
robes. The deity commanded that the Moonstone should be watched, from
that time forth, by three priests in turn, night and day, to the end
of the generations of men. And the Brahmins heard, and bowed before his
will. The deity predicted certain disaster to the presumptuous mortal
who laid hands on the sacred gem, and to all of his house and name
who received it after him. And the Brahmins caused the prophecy to be
written over the gates of the shrine in letters of gold.

One age followed another--and still, generation after generation, the
successors of the three Brahmins watched their priceless Moonstone,
night and day. One age followed another until the first years of the
eighteenth Christian century saw the reign of Aurungzebe, Emperor of the
Moguls. At his command havoc and rapine were let loose once more among
the temples of the worship of Brahmah. The shrine of the four-handed
god was polluted by the slaughter of sacred animals; the images of
the deities were broken in pieces; and the Moonstone was seized by an
officer of rank in the army of Aurungzebe.

Powerless to recover their lost treasure by open force, the three
guardian priests followed and watched it in disguise. The generations
succeeded each other; the warrior who had committed the sacrilege
perished miserably; the Moonstone passed (carrying its curse with it)
from one lawless Mohammedan hand to another; and still, through all
chances and changes, the successors of the three guardian priests kept
their watch, waiting the day when the will of Vishnu the Preserver
should restore to them their sacred gem. Time rolled on from the first
to the last years of the eighteenth Christian century. The Diamond fell
into the possession of Tippoo, Sultan of Seringapatam, who caused it to
be placed as an ornament in the handle of a dagger, and who commanded
it to be kept among the choicest treasures of his armoury. Even then--in
the palace of the Sultan himself--the three guardian priests still kept
their watch in secret. There were three officers of Tippoo's household,
strangers to the rest, who had won their master's confidence by
conforming, or appearing to conform, to the Mussulman faith; and to
those three men report pointed as the three priests in disguise.


III


So, as told in our camp, ran the fanciful story of the Moonstone. It
made no serious impression on any of us except my cousin--whose love
of the marvellous induced him to believe it. On the night before the
assault on Seringapatam, he was absurdly angry with me, and with others,
for treating the whole thing as a fable. A foolish wrangle followed; and
Herncastle's unlucky temper got the better of him. He declared, in
his boastful way, that we should see the Diamond on his finger, if
the English army took Seringapatam. The sally was saluted by a roar of
laughter, and there, as we all thought that night, the thing ended.

Let me now take you on to the day of the assault. My cousin and I were
separated at the outset. I never saw him when we forded the river; when
we planted the English flag in the first breach; when we crossed the
ditch beyond; and, fighting every inch of our way, entered the town.
It was only at dusk, when the place was ours, and after General Baird
himself had found the dead body of Tippoo under a heap of the slain,
that Herncastle and I met.

We were each attached to a party sent out by the general's orders to
prevent the plunder and confusion which followed our conquest. The
camp-followers committed deplorable excesses; and, worse still, the
soldiers found their way, by a guarded door, into the treasury of the
Palace, and loaded themselves with gold and jewels. It was in the court
outside the treasury that my cousin and I met, to enforce the laws of
discipline on our own soldiers. Herncastle's fiery temper had been, as
I could plainly see, exasperated to a kind of frenzy by the terrible
slaughter through which we had passed. He was very unfit, in my opinion,
to perform the duty that had been entrusted to him.

There was riot and confusion enough in the treasury, but no violence
that I saw. The men (if I may use such an expression) disgraced
themselves good-humouredly. All sorts of rough jests and catchwords were
bandied about among them; and the story of the Diamond turned up
again unexpectedly, in the form of a mischievous joke. "Who's got
the Moonstone?" was the rallying cry which perpetually caused the
plundering, as soon as it was stopped in one place, to break out in
another. While I was still vainly trying to establish order, I heard a
frightful yelling on the other side of the courtyard, and at once ran
towards the cries, in dread of finding some new outbreak of the pillage
in that direction.

I got to an open door, and saw the bodies of two Indians (by their
dress, as I guessed, officers of the palace) lying across the entrance,
dead.

A cry inside hurried me into a room, which appeared to serve as an
armoury. A third Indian, mortally wounded, was sinking at the feet of a
man whose back was towards me. The man turned at the instant when I came
in, and I saw John Herncastle, with a torch in one hand, and a dagger
dripping with blood in the other. A stone, set like a pommel, in the end
of the dagger's handle, flashed in the torchlight, as he turned on me,
like a gleam of fire. The dying Indian sank to his knees, pointed to
the dagger in Herncastle's hand, and said, in his native language--"The
Moonstone will have its vengeance yet on you and yours!" He spoke those
words, and fell dead on the floor.

Before I could stir in the matter, the men who had followed me across
the courtyard crowded in. My cousin rushed to meet them, like a madman.
"Clear the room!" he shouted to me, "and set a guard on the door!" The
men fell back as he threw himself on them with his torch and his dagger.
I put two sentinels of my own company, on whom I could rely, to keep the
door. Through the remainder of the night, I saw no more of my cousin.

Early in the morning, the plunder still going on, General Baird
announced publicly by beat of drum, that any thief detected in the
fact, be he whom he might, should be hung. The provost-marshal was in
attendance, to prove that the General was in earnest; and in the throng
that followed the proclamation, Herncastle and I met again.

He held out his hand, as usual, and said, "Good morning."

I waited before I gave him my hand in return.

"Tell me first," I said, "how the Indian in the armoury met his death,
and what those last words meant, when he pointed to the dagger in your
hand."

"The Indian met his death, as I suppose, by a mortal wound," said
Herncastle. "What his last words meant I know no more than you do."

I looked at him narrowly. His frenzy of the previous day had all calmed
down. I determined to give him another chance.

"Is that all you have to tell me?" I asked.

He answered, "That is all."

I turned my back on him; and we have not spoken since.


IV


I beg it to be understood that what I write here about my cousin (unless
some necessity should arise for making it public) is for the information
of the family only. Herncastle has said nothing that can justify me in
speaking to our commanding officer. He has been taunted more than once
about the Diamond, by those who recollect his angry outbreak before
the assault; but, as may easily be imagined, his own remembrance of the
circumstances under which I surprised him in the armoury has been
enough to keep him silent. It is reported that he means to exchange into
another regiment, avowedly for the purpose of separating himself from
ME.

Whether this be true or not, I cannot prevail upon myself to become his
accuser--and I think with good reason. If I made the matter public, I
have no evidence but moral evidence to bring forward. I have not only no
proof that he killed the two men at the door; I cannot even declare that
he killed the third man inside--for I cannot say that my own eyes saw
the deed committed. It is true that I heard the dying Indian's words;
but if those words were pronounced to be the ravings of delirium,
how could I contradict the assertion from my own knowledge? Let our
relatives, on either side, form their own opinion on what I have
written, and decide for themselves whether the aversion I now feel
towards this man is well or ill founded.

Although I attach no sort of credit to the fantastic Indian legend of
the gem, I must acknowledge, before I conclude, that I am influenced by
a certain superstition of my own in this matter. It is my conviction,
or my delusion, no matter which, that crime brings its own fatality with
it. I am not only persuaded of Herncastle's guilt; I am even fanciful
enough to believe that he will live to regret it, if he keeps the
Diamond; and that others will live to regret taking it from him, if he
gives the Diamond away.


THE STORY


FIRST PERIOD

THE LOSS OF THE DIAMOND (1848)


The events related by GABRIEL BETTEREDGE, house-steward in the service
of JULIA, LADY VERINDER.


CHAPTER I


In the first part of ROBINSON CRUSOE, at page one hundred and
twenty-nine, you will find it thus written:

"Now I saw, though too late, the Folly of beginning a Work before we
count the Cost, and before we judge rightly of our own Strength to go
through with it."

Only yesterday, I opened my ROBINSON CRUSOE at that place. Only this
morning (May twenty-first, Eighteen hundred and fifty), came my lady's
nephew, Mr. Franklin Blake, and held a short conversation with me, as
follows:--

"Betteredge," says Mr. Franklin, "I have been to the lawyer's about some
family matters; and, among other things, we have been talking of the
loss of the Indian Diamond, in my aunt's house in Yorkshire, two years
since. Mr. Bruff thinks as I think, that the whole story ought, in the
interests of truth, to be placed on record in writing--and the sooner
the better."

Not perceiving his drift yet, and thinking it always desirable for the
sake of peace and quietness to be on the lawyer's side, I said I thought
so too. Mr. Franklin went on.

"In this matter of the Diamond," he said, "the characters of innocent
people have suffered under suspicion already--as you know. The memories
of innocent people may suffer, hereafter, for want of a record of the
facts to which those who come after us can appeal. There can be no doubt
that this strange family story of ours ought to be told. And I think,
Betteredge, Mr. Bruff and I together have hit on the right way of
telling it."

Very satisfactory to both of them, no doubt. But I failed to see what I
myself had to do with it, so far.

"We have certain events to relate," Mr. Franklin proceeded; "and we have
certain persons concerned in those events who are capable of relating
them. Starting from these plain facts, the idea is that we should all
write the story of the Moonstone in turn--as far as our own personal
experience extends, and no farther. We must begin by showing how the
Diamond first fell into the hands of my uncle Herncastle, when he was
serving in India fifty years since. This prefatory narrative I have
already got by me in the form of an old family paper, which relates the
necessary particulars on the authority of an eye-witness. The next thing
to do is to tell how the Diamond found its way into my aunt's house in
Yorkshire, two years ago, and how it came to be lost in little more than
twelve hours afterwards. Nobody knows as much as you do, Betteredge,
about what went on in the house at that time. So you must take the pen
in hand, and start the story."

In those terms I was informed of what my personal concern was with the
matter of the Diamond. If you are curious to know what course I took
under the circumstances, I beg to inform you that I did what you would
probably have done in my place. I modestly declared myself to be quite
unequal to the task imposed upon me--and I privately felt, all the time,
that I was quite clever enough to perform it, if I only gave my own
abilities a fair chance. Mr. Franklin, I imagine, must have seen my
private sentiments in my face. He declined to believe in my modesty; and
he insisted on giving my abilities a fair chance.

Two hours have passed since Mr. Franklin left me. As soon as his back
was turned, I went to my writing desk to start the story. There I have
sat helpless (in spite of my abilities) ever since; seeing what Robinson
Crusoe saw, as quoted above--namely, the folly of beginning a work
before we count the cost, and before we judge rightly of our own
strength to go through with it. Please to remember, I opened the book
by accident, at that bit, only the day before I rashly undertook the
business now in hand; and, allow me to ask--if THAT isn't prophecy, what
is?

I am not superstitious; I have read a heap of books in my time; I am
a scholar in my own way. Though turned seventy, I possess an active
memory, and legs to correspond. You are not to take it, if you please,
as the saying of an ignorant man, when I express my opinion that such
a book as ROBINSON CRUSOE never was written, and never will be written
again. I have tried that book for years--generally in combination with
a pipe of tobacco--and I have found it my friend in need in all the
necessities of this mortal life. When my spirits are bad--ROBINSON
CRUSOE. When I want advice--ROBINSON CRUSOE. In past times when my wife
plagued me; in present times when I have had a drop too much--ROBINSON
CRUSOE. I have worn out six stout ROBINSON CRUSOES with hard work in my
service. On my lady's last birthday she gave me a seventh. I took a drop
too much on the strength of it; and ROBINSON CRUSOE put me right again.
Price four shillings and sixpence, bound in blue, with a picture into
the bargain.

Still, this don't look much like starting the story of the Diamond--does
it? I seem to be wandering off in search of Lord knows what, Lord knows
where. We will take a new sheet of paper, if you please, and begin over
again, with my best respects to you.


CHAPTER II


I spoke of my lady a line or two back. Now the Diamond could never have
been in our house, where it was lost, if it had not been made a present
of to my lady's daughter; and my lady's daughter would never have been
in existence to have the present, if it had not been for my lady who
(with pain and travail) produced her into the world. Consequently, if we
begin with my lady, we are pretty sure of beginning far enough back. And
that, let me tell you, when you have got such a job as mine in hand, is
a real comfort at starting.

If you know anything of the fashionable world, you have heard tell of
the three beautiful Miss Herncastles. Miss Adelaide; Miss Caroline;
and Miss Julia--this last being the youngest and the best of the three
sisters, in my opinion; and I had opportunities of judging, as you shall
presently see. I went into the service of the old lord, their father
(thank God, we have got nothing to do with him, in this business of the
Diamond; he had the longest tongue and the shortest temper of any man,
high or low, I ever met with)--I say, I went into the service of the old
lord, as page-boy in waiting on the three honourable young ladies, at
the age of fifteen years. There I lived till Miss Julia married the late
Sir John Verinder. An excellent man, who only wanted somebody to manage
him; and, between ourselves, he found somebody to do it; and what is
more, he throve on it and grew fat on it, and lived happy and died
easy on it, dating from the day when my lady took him to church to be
married, to the day when she relieved him of his last breath, and closed
his eyes for ever.

I have omitted to state that I went with the bride to the bride's
husband's house and lands down here. "Sir John," she says, "I can't
do without Gabriel Betteredge." "My lady," says Sir John, "I can't do
without him, either." That was his way with her--and that was how I
went into his service. It was all one to me where I went, so long as my
mistress and I were together.

Seeing that my lady took an interest in the out-of-door work, and the
farms, and such like, I took an interest in them too--with all the more
reason that I was a small farmer's seventh son myself. My lady got me
put under the bailiff, and I did my best, and gave satisfaction, and got
promotion accordingly. Some years later, on the Monday as it might be,
my lady says, "Sir John, your bailiff is a stupid old man. Pension him
liberally, and let Gabriel Betteredge have his place." On the Tuesday
as it might be, Sir John says, "My lady, the bailiff is pensioned
liberally; and Gabriel Betteredge has got his place." You hear more than
enough of married people living together miserably. Here is an
example to the contrary. Let it be a warning to some of you, and an
encouragement to others. In the meantime, I will go on with my story.

Well, there I was in clover, you will say. Placed in a position of trust
and honour, with a little cottage of my own to live in, with my rounds
on the estate to occupy me in the morning, and my accounts in the
afternoon, and my pipe and my ROBINSON CRUSOE in the evening--what more
could I possibly want to make me happy? Remember what Adam wanted when
he was alone in the Garden of Eden; and if you don't blame it in Adam,
don't blame it in me.

The woman I fixed my eye on, was the woman who kept house for me at my
cottage. Her name was Selina Goby. I agree with the late William Cobbett
about picking a wife. See that she chews her food well and sets her foot
down firmly on the ground when she walks, and you're all right. Selina
Goby was all right in both these respects, which was one reason for
marrying her. I had another reason, likewise, entirely of my own
discovering. Selina, being a single woman, made me pay so much a week
for her board and services. Selina, being my wife, couldn't charge for
her board, and would have to give me her services for nothing. That was
the point of view I looked at it from. Economy--with a dash of love. I
put it to my mistress, as in duty bound, just as I had put it to myself.

"I have been turning Selina Goby over in my mind," I said, "and I think,
my lady, it will be cheaper to marry her than to keep her."

My lady burst out laughing, and said she didn't know which to be most
shocked at--my language or my principles. Some joke tickled her, I
suppose, of the sort that you can't take unless you are a person of
quality. Understanding nothing myself but that I was free to put it next
to Selina, I went and put it accordingly. And what did Selina say? Lord!
how little you must know of women, if you ask that. Of course she said,
Yes.

As my time drew nearer, and there got to be talk of my having a new coat
for the ceremony, my mind began to misgive me. I have compared notes
with other men as to what they felt while they were in my interesting
situation; and they have all acknowledged that, about a week before it
happened, they privately wished themselves out of it. I went a trifle
further than that myself; I actually rose up, as it were, and tried to
get out of it. Not for nothing! I was too just a man to expect she would
let me off for nothing. Compensation to the woman when the man gets
out of it, is one of the laws of England. In obedience to the laws,
and after turning it over carefully in my mind, I offered Selina Goby a
feather-bed and fifty shillings to be off the bargain. You will hardly
believe it, but it is nevertheless true--she was fool enough to refuse.

After that it was all over with me, of course. I got the new coat as
cheap as I could, and I went through all the rest of it as cheap as I
could. We were not a happy couple, and not a miserable couple. We were
six of one and half-a-dozen of the other. How it was I don't understand,
but we always seemed to be getting, with the best of motives, in one
another's way. When I wanted to go up-stairs, there was my wife coming
down; or when my wife wanted to go down, there was I coming up. That is
married life, according to my experience of it.

After five years of misunderstandings on the stairs, it pleased an
all-wise Providence to relieve us of each other by taking my wife. I
was left with my little girl Penelope, and with no other child. Shortly
afterwards Sir John died, and my lady was left with her little girl,
Miss Rachel, and no other child. I have written to very poor purpose
of my lady, if you require to be told that my little Penelope was taken
care of, under my good mistress's own eye, and was sent to school and
taught, and made a sharp girl, and promoted, when old enough, to be Miss
Rachel's own maid.

As for me, I went on with my business as bailiff year after year up to
Christmas 1847, when there came a change in my life. On that day, my
lady invited herself to a cup of tea alone with me in my cottage. She
remarked that, reckoning from the year when I started as page-boy in the
time of the old lord, I had been more than fifty years in her service,
and she put into my hands a beautiful waistcoat of wool that she had
worked herself, to keep me warm in the bitter winter weather.

I received this magnificent present quite at a loss to find words to
thank my mistress with for the honour she had done me. To my great
astonishment, it turned out, however, that the waistcoat was not an
honour, but a bribe. My lady had discovered that I was getting old
before I had discovered it myself, and she had come to my cottage to
wheedle me (if I may use such an expression) into giving up my hard
out-of-door work as bailiff, and taking my ease for the rest of my
days as steward in the house. I made as good a fight of it against the
indignity of taking my ease as I could. But my mistress knew the weak
side of me; she put it as a favour to herself. The dispute between us
ended, after that, in my wiping my eyes, like an old fool, with my new
woollen waistcoat, and saying I would think about it.

The perturbation in my mind, in regard to thinking about it, being truly
dreadful after my lady had gone away, I applied the remedy which I have
never yet found to fail me in cases of doubt and emergency. I smoked a
pipe and took a turn at ROBINSON CRUSOE. Before I had occupied myself
with that extraordinary book five minutes, I came on a comforting bit
(page one hundred and fifty-eight), as follows: "To-day we love, what
to-morrow we hate." I saw my way clear directly. To-day I was all for
continuing to be farm-bailiff; to-morrow, on the authority of ROBINSON
CRUSOE, I should be all the other way. Take myself to-morrow while in
to-morrow's humour, and the thing was done. My mind being relieved
in this manner, I went to sleep that night in the character of Lady
Verinder's farm bailiff, and I woke up the next morning in the character
of Lady Verinder's house-steward. All quite comfortable, and all through
ROBINSON CRUSOE!

My daughter Penelope has just looked over my shoulder to see what I have
done so far. She remarks that it is beautifully written, and every word
of it true. But she points out one objection. She says what I have done
so far isn't in the least what I was wanted to do. I am asked to tell
the story of the Diamond and, instead of that, I have been telling the
story of my own self. Curious, and quite beyond me to account for. I
wonder whether the gentlemen who make a business and a living out of
writing books, ever find their own selves getting in the way of their
subjects, like me? If they do, I can feel for them. In the meantime,
here is another false start, and more waste of good writing-paper.
What's to be done now? Nothing that I know of, except for you to keep
your temper, and for me to begin it all over again for the third time.


CHAPTER III


The question of how I am to start the story properly I have tried to
settle in two ways. First, by scratching my head, which led to nothing.
Second, by consulting my daughter Penelope, which has resulted in an
entirely new idea.

Penelope's notion is that I should set down what happened, regularly day
by day, beginning with the day when we got the news that Mr. Franklin
Blake was expected on a visit to the house. When you come to fix your
memory with a date in this way, it is wonderful what your memory will
pick up for you upon that compulsion. The only difficulty is to fetch
out the dates, in the first place. This Penelope offers to do for me by
looking into her own diary, which she was taught to keep when she was
at school, and which she has gone on keeping ever since. In answer to an
improvement on this notion, devised by myself, namely, that she should
tell the story instead of me, out of her own diary, Penelope observes,
with a fierce look and a red face, that her journal is for her own
private eye, and that no living creature shall ever know what is in
it but herself. When I inquire what this means, Penelope says,
"Fiddlesticks!" I say, Sweethearts.

Beginning, then, on Penelope's plan, I beg to mention that I was
specially called one Wednesday morning into my lady's own sitting-room,
the date being the twenty-fourth of May, Eighteen hundred and
forty-eight.

"Gabriel," says my lady, "here is news that will surprise you. Franklin
Blake has come back from abroad. He has been staying with his father in
London, and he is coming to us to-morrow to stop till next month, and
keep Rachel's birthday."

If I had had a hat in my hand, nothing but respect would have prevented
me from throwing that hat up to the ceiling. I had not seen Mr. Franklin
since he was a boy, living along with us in this house. He was, out of
all sight (as I remember him), the nicest boy that ever spun a top or
broke a window. Miss Rachel, who was present, and to whom I made
that remark, observed, in return, that SHE remembered him as the most
atrocious tyrant that ever tortured a doll, and the hardest driver of an
exhausted little girl in string harness that England could produce. "I
burn with indignation, and I ache with fatigue," was the way Miss Rachel
summed it up, "when I think of Franklin Blake."

Hearing what I now tell you, you will naturally ask how it was that Mr.
Franklin should have passed all the years, from the time when he was
a boy to the time when he was a man, out of his own country. I answer,
because his father had the misfortune to be next heir to a Dukedom, and
not to be able to prove it.

In two words, this was how the thing happened:

My lady's eldest sister married the celebrated Mr. Blake--equally famous
for his great riches, and his great suit at law. How many years he
went on worrying the tribunals of his country to turn out the Duke in
possession, and to put himself in the Duke's place--how many lawyer's
purses he filled to bursting, and how many otherwise harmless people
he set by the ears together disputing whether he was right or wrong--is
more by a great deal than I can reckon up. His wife died, and two of his
three children died, before the tribunals could make up their minds to
show him the door and take no more of his money. When it was all over,
and the Duke in possession was left in possession, Mr. Blake discovered
that the only way of being even with his country for the manner in
which it had treated him, was not to let his country have the honour
of educating his son. "How can I trust my native institutions," was the
form in which he put it, "after the way in which my native institutions
have behaved to ME?" Add to this, that Mr. Blake disliked all boys,
his own included, and you will admit that it could only end in one
way. Master Franklin was taken from us in England, and was sent to
institutions which his father COULD trust, in that superior country,
Germany; Mr. Blake himself, you will observe, remaining snug in England,
to improve his fellow-countrymen in the Parliament House, and to publish
a statement on the subject of the Duke in possession, which has remained
an unfinished statement from that day to this.

There! thank God, that's told! Neither you nor I need trouble our heads
any more about Mr. Blake, senior. Leave him to the Dukedom; and let you
and I stick to the Diamond.

The Diamond takes us back to Mr. Franklin, who was the innocent means of
bringing that unlucky jewel into the house.

Our nice boy didn't forget us after he went abroad. He wrote every now
and then; sometimes to my lady, sometimes to Miss Rachel, and sometimes
to me. We had had a transaction together, before he left, which
consisted in his borrowing of me a ball of string, a four-bladed knife,
and seven-and-sixpence in money--the colour of which last I have not
seen, and never expect to see again. His letters to me chiefly related
to borrowing more. I heard, however, from my lady, how he got on
abroad, as he grew in years and stature. After he had learnt what the
institutions of Germany could teach him, he gave the French a turn next,
and the Italians a turn after that. They made him among them a sort of
universal genius, as well as I could understand it. He wrote a
little; he painted a little; he sang and played and composed a
little--borrowing, as I suspect, in all these cases, just as he had
borrowed from me. His mother's fortune (seven hundred a year) fell to
him when he came of age, and ran through him, as it might be through a
sieve. The more money he had, the more he wanted; there was a hole in
Mr. Franklin's pocket that nothing would sew up. Wherever he went, the
lively, easy way of him made him welcome. He lived here, there, and
everywhere; his address (as he used to put it himself) being "Post
Office, Europe--to be left till called for." Twice over, he made up his
mind to come back to England and see us; and twice over (saving your
presence), some unmentionable woman stood in the way and stopped him.
His third attempt succeeded, as you know already from what my lady told
me. On Thursday the twenty-fifth of May, we were to see for the first
time what our nice boy had grown to be as a man. He came of good blood;
he had a high courage; and he was five-and-twenty years of age, by our
reckoning. Now you know as much of Mr. Franklin Blake as I did--before
Mr. Franklin Blake came down to our house.

The Thursday was as fine a summer's day as ever you saw: and my lady and
Miss Rachel (not expecting Mr. Franklin till dinner-time) drove out to
lunch with some friends in the neighbourhood.

When they were gone, I went and had a look at the bedroom which had
been got ready for our guest, and saw that all was straight. Then,
being butler in my lady's establishment, as well as steward (at my own
particular request, mind, and because it vexed me to see anybody but
myself in possession of the key of the late Sir John's cellar)--then,
I say, I fetched up some of our famous Latour claret, and set it in the
warm summer air to take off the chill before dinner. Concluding to set
myself in the warm summer air next--seeing that what is good for old
claret is equally good for old age--I took up my beehive chair to go out
into the back court, when I was stopped by hearing a sound like the soft
beating of a drum, on the terrace in front of my lady's residence.

Going round to the terrace, I found three mahogany-coloured Indians, in
white linen frocks and trousers, looking up at the house.

The Indians, as I saw on looking closer, had small hand-drums slung in
front of them. Behind them stood a little delicate-looking light-haired
English boy carrying a bag. I judged the fellows to be strolling
conjurors, and the boy with the bag to be carrying the tools of their
trade. One of the three, who spoke English and who exhibited, I must
own, the most elegant manners, presently informed me that my judgment
was right. He requested permission to show his tricks in the presence of
the lady of the house.

Now I am not a sour old man. I am generally all for amusement, and the
last person in the world to distrust another person because he happens
to be a few shades darker than myself. But the best of us have our
weaknesses--and my weakness, when I know a family plate-basket to be
out on a pantry-table, is to be instantly reminded of that basket by the
sight of a strolling stranger whose manners are superior to my own. I
accordingly informed the Indian that the lady of the house was out; and
I warned him and his party off the premises. He made me a beautiful bow
in return; and he and his party went off the premises. On my side, I
returned to my beehive chair, and set myself down on the sunny side of
the court, and fell (if the truth must be owned), not exactly into a
sleep, but into the next best thing to it.

I was roused up by my daughter Penelope running out at me as if the
house was on fire. What do you think she wanted? She wanted to have the
three Indian jugglers instantly taken up; for this reason, namely, that
they knew who was coming from London to visit us, and that they meant
some mischief to Mr. Franklin Blake.

Mr. Franklin's name roused me. I opened my eyes, and made my girl
explain herself.

It appeared that Penelope had just come from our lodge, where she had
been having a gossip with the lodge-keeper's daughter. The two girls
had seen the Indians pass out, after I had warned them off, followed by
their little boy. Taking it into their heads that the boy was ill-used
by the foreigners--for no reason that I could discover, except that
he was pretty and delicate-looking--the two girls had stolen along the
inner side of the hedge between us and the road, and had watched the
proceedings of the foreigners on the outer side. Those proceedings
resulted in the performance of the following extraordinary tricks.

They first looked up the road, and down the road, and made sure that
they were alone. Then they all three faced about, and stared hard in
the direction of our house. Then they jabbered and disputed in their
own language, and looked at each other like men in doubt. Then they
all turned to their little English boy, as if they expected HIM to help
them. And then the chief Indian, who spoke English, said to the boy,
"Hold out your hand."

On hearing those dreadful words, my daughter Penelope said she didn't
know what prevented her heart from flying straight out of her. I thought
privately that it might have been her stays. All I said, however,
was, "You make my flesh creep." (NOTA BENE: Women like these little
compliments.)

Well, when the Indian said, "Hold out your hand," the boy shrunk back,
and shook his head, and said he didn't like it. The Indian, thereupon,
asked him (not at all unkindly), whether he would like to be sent back
to London, and left where they had found him, sleeping in an empty
basket in a market--a hungry, ragged, and forsaken little boy. This, it
seems, ended the difficulty. The little chap unwillingly held out his
hand. Upon that, the Indian took a bottle from his bosom, and poured out
of it some black stuff, like ink, into the palm of the boy's hand. The
Indian--first touching the boy's head, and making signs over it in the
air--then said, "Look." The boy became quite stiff, and stood like a
statue, looking into the ink in the hollow of his hand.

(So far, it seemed to me to be juggling, accompanied by a foolish waste
of ink. I was beginning to feel sleepy again, when Penelope's next words
stirred me up.)

The Indians looked up the road and down the road once more--and then
the chief Indian said these words to the boy; "See the English gentleman
from foreign parts."

The boy said, "I see him."

The Indian said, "Is it on the road to this house, and on no other, that
the English gentleman will travel to-day?"

The boy said, "It is on the road to this house, and on no other, that
the English gentleman will travel to-day." The Indian put a second
question--after waiting a little first. He said: "Has the English
gentleman got It about him?"

The boy answered--also, after waiting a little first--"Yes."

The Indian put a third and last question: "Will the English gentleman
come here, as he has promised to come, at the close of day?"

The boy said, "I can't tell."

The Indian asked why.

The boy said, "I am tired. The mist rises in my head, and puzzles me. I
can see no more to-day."

With that the catechism ended. The chief Indian said something in his
own language to the other two, pointing to the boy, and pointing towards
the town, in which (as we afterwards discovered) they were lodged. He
then, after making more signs on the boy's head, blew on his forehead,
and so woke him up with a start. After that, they all went on their way
towards the town, and the girls saw them no more.

Most things they say have a moral, if you only look for it. What was the
moral of this?

The moral was, as I thought: First, that the chief juggler had heard Mr.
Franklin's arrival talked of among the servants out-of-doors, and saw
his way to making a little money by it. Second, that he and his men and
boy (with a view to making the said money) meant to hang about till
they saw my lady drive home, and then to come back, and foretell
Mr. Franklin's arrival by magic. Third, that Penelope had heard them
rehearsing their hocus-pocus, like actors rehearsing a play. Fourth,
that I should do well to have an eye, that evening, on the plate-basket.
Fifth, that Penelope would do well to cool down, and leave me, her
father, to doze off again in the sun.

That appeared to me to be the sensible view. If you know anything of
the ways of young women, you won't be surprised to hear that Penelope
wouldn't take it. The moral of the thing was serious, according to my
daughter. She particularly reminded me of the Indian's third question,
Has the English gentleman got It about him? "Oh, father!" says Penelope,
clasping her hands, "don't joke about this. What does 'It' mean?"

"We'll ask Mr. Franklin, my dear," I said, "if you can wait till Mr.
Franklin comes." I winked to show I meant that in joke. Penelope took it
quite seriously. My girl's earnestness tickled me. "What on earth should
Mr. Franklin know about it?" I inquired. "Ask him," says Penelope. "And
see whether HE thinks it a laughing matter, too." With that parting
shot, my daughter left me.

I settled it with myself, when she was gone, that I really would ask Mr.
Franklin--mainly to set Penelope's mind at rest. What was said between
us, when I did ask him, later on that same day, you will find set
out fully in its proper place. But as I don't wish to raise your
expectations and then disappoint them, I will take leave to warn you
here--before we go any further--that you won't find the ghost of a
joke in our conversation on the subject of the jugglers. To my great
surprise, Mr. Franklin, like Penelope, took the thing seriously. How
seriously, you will understand, when I tell you that, in his opinion,
"It" meant the Moonstone.


CHAPTER IV


I am truly sorry to detain you over me and my beehive chair. A sleepy
old man, in a sunny back yard, is not an interesting object, I am well
aware. But things must be put down in their places, as things actually
happened--and you must please to jog on a little while longer with me,
in expectation of Mr. Franklin Blake's arrival later in the day.

Before I had time to doze off again, after my daughter Penelope had left
me, I was disturbed by a rattling of plates and dishes in the servants'
hall, which meant that dinner was ready. Taking my own meals in my own
sitting-room, I had nothing to do with the servants' dinner, except to
wish them a good stomach to it all round, previous to composing myself
once more in my chair. I was just stretching my legs, when out
bounced another woman on me. Not my daughter again; only Nancy, the
kitchen-maid, this time. I was straight in her way out; and I observed,
as she asked me to let her by, that she had a sulky face--a thing which,
as head of the servants, I never allow, on principle, to pass me without
inquiry.

"What are you turning your back on your dinner for?" I asked. "What's
wrong now, Nancy?"

Nancy tried to push by, without answering; upon which I rose up, and
took her by the ear. She is a nice plump young lass, and it is customary
with me to adopt that manner of showing that I personally approve of a
girl.

"What's wrong now?" I said once more.

"Rosanna's late again for dinner," says Nancy. "And I'm sent to fetch
her in. All the hard work falls on my shoulders in this house. Let me
alone, Mr. Betteredge!"

The person here mentioned as Rosanna was our second housemaid. Having a
kind of pity for our second housemaid (why, you shall presently know),
and seeing in Nancy's face, that she would fetch her fellow-servant in
with more hard words than might be needful under the circumstances, it
struck me that I had nothing particular to do, and that I might as well
fetch Rosanna myself; giving her a hint to be punctual in future, which
I knew she would take kindly from ME.

"Where is Rosanna?" I inquired.

"At the sands, of course!" says Nancy, with a toss of her head. "She had
another of her fainting fits this morning, and she asked to go out and
get a breath of fresh air. I have no patience with her!"

"Go back to your dinner, my girl," I said. "I have patience with her,
and I'll fetch her in."

Nancy (who has a fine appetite) looked pleased. When she looks pleased,
she looks nice. When she looks nice, I chuck her under the chin. It
isn't immorality--it's only habit.

Well, I took my stick, and set off for the sands.

No! it won't do to set off yet. I am sorry again to detain you; but you
really must hear the story of the sands, and the story of Rosanna--for
this reason, that the matter of the Diamond touches them both nearly.
How hard I try to get on with my statement without stopping by the way,
and how badly I succeed! But, there!--Persons and Things do turn up so
vexatiously in this life, and will in a manner insist on being noticed.
Let us take it easy, and let us take it short; we shall be in the thick
of the mystery soon, I promise you!

Rosanna (to put the Person before the Thing, which is but common
politeness) was the only new servant in our house. About four months
before the time I am writing of, my lady had been in London, and had
gone over a Reformatory, intended to save forlorn women from drifting
back into bad ways, after they had got released from prison. The matron,
seeing my lady took an interest in the place, pointed out a girl to her,
named Rosanna Spearman, and told her a most miserable story, which I
haven't the heart to repeat here; for I don't like to be made wretched
without any use, and no more do you. The upshot of it was, that Rosanna
Spearman had been a thief, and not being of the sort that get up
Companies in the City, and rob from thousands, instead of only robbing
from one, the law laid hold of her, and the prison and the reformatory
followed the lead of the law. The matron's opinion of Rosanna was (in
spite of what she had done) that the girl was one in a thousand, and
that she only wanted a chance to prove herself worthy of any Christian
woman's interest in her. My lady (being a Christian woman, if ever there
was one yet) said to the matron, upon that, "Rosanna Spearman shall
have her chance, in my service." In a week afterwards, Rosanna Spearman
entered this establishment as our second housemaid.

Not a soul was told the girl's story, excepting Miss Rachel and me. My
lady, doing me the honour to consult me about most things, consulted
me about Rosanna. Having fallen a good deal latterly into the late Sir
John's way of always agreeing with my lady, I agreed with her heartily
about Rosanna Spearman.

A fairer chance no girl could have had than was given to this poor girl
of ours. None of the servants could cast her past life in her teeth, for
none of the servants knew what it had been. She had her wages and her
privileges, like the rest of them; and every now and then a friendly
word from my lady, in private, to encourage her. In return, she showed
herself, I am bound to say, well worthy of the kind treatment bestowed
upon her. Though far from strong, and troubled occasionally with those
fainting-fits already mentioned, she went about her work modestly and
uncomplainingly, doing it carefully, and doing it well. But, somehow,
she failed to make friends among the other women servants, excepting my
daughter Penelope, who was always kind to Rosanna, though never intimate
with her.

I hardly know what the girl did to offend them. There was certainly no
beauty about her to make the others envious; she was the plainest woman
in the house, with the additional misfortune of having one shoulder
bigger than the other. What the servants chiefly resented, I think, was
her silent tongue and her solitary ways. She read or worked in leisure
hours when the rest gossiped. And when it came to her turn to go out,
nine times out of ten she quietly put on her bonnet, and had her turn by
herself. She never quarrelled, she never took offence; she only kept a
certain distance, obstinately and civilly, between the rest of them and
herself. Add to this that, plain as she was, there was just a dash of
something that wasn't like a housemaid, and that WAS like a lady, about
her. It might have been in her voice, or it might have been in her face.
All I can say is, that the other women pounced on it like lightning the
first day she came into the house, and said (which was most unjust) that
Rosanna Spearman gave herself airs.

Having now told the story of Rosanna, I have only to notice one of the
many queer ways of this strange girl to get on next to the story of the
sands.

Our house is high up on the Yorkshire coast, and close by the sea. We
have got beautiful walks all round us, in every direction but one. That
one I acknowledge to be a horrid walk. It leads, for a quarter of
a mile, through a melancholy plantation of firs, and brings you out
between low cliffs on the loneliest and ugliest little bay on all our
coast.

The sand-hills here run down to the sea, and end in two spits of rock
jutting out opposite each other, till you lose sight of them in the
water. One is called the North Spit, and one the South. Between the two,
shifting backwards and forwards at certain seasons of the year, lies the
most horrible quicksand on the shores of Yorkshire. At the turn of the
tide, something goes on in the unknown deeps below, which sets the
whole face of the quicksand shivering and trembling in a manner most
remarkable to see, and which has given to it, among the people in our
parts, the name of the Shivering Sand. A great bank, half a mile out,
nigh the mouth of the bay, breaks the force of the main ocean coming
in from the offing. Winter and summer, when the tide flows over the
quicksand, the sea seems to leave the waves behind it on the bank,
and rolls its waters in smoothly with a heave, and covers the sand in
silence. A lonesome and a horrid retreat, I can tell you! No boat ever
ventures into this bay. No children from our fishing-village, called
Cobb's Hole, ever come here to play. The very birds of the air, as it
seems to me, give the Shivering Sand a wide berth. That a young woman,
with dozens of nice walks to choose from, and company to go with her, if
she only said "Come!" should prefer this place, and should sit and work
or read in it, all alone, when it's her turn out, I grant you, passes
belief. It's true, nevertheless, account for it as you may, that this
was Rosanna Spearman's favourite walk, except when she went once
or twice to Cobb's Hole, to see the only friend she had in our
neighbourhood, of whom more anon. It's also true that I was now setting
out for this same place, to fetch the girl in to dinner, which brings us
round happily to our former point, and starts us fair again on our way
to the sands.

I saw no sign of the girl in the plantation. When I got out, through the
sand-hills, on to the beach, there she was, in her little straw bonnet,
and her plain grey cloak that she always wore to hide her deformed
shoulder as much as might be--there she was, all alone, looking out on
the quicksand and the sea.

She started when I came up with her, and turned her head away from me.
Not looking me in the face being another of the proceedings, which,
as head of the servants, I never allow, on principle, to pass without
inquiry--I turned her round my way, and saw that she was crying. My
bandanna handkerchief--one of six beauties given to me by my lady--was
handy in my pocket. I took it out, and I said to Rosanna, "Come and sit
down, my dear, on the slope of the beach along with me. I'll dry your
eyes for you first, and then I'll make so bold as to ask what you have
been crying about."

When you come to my age, you will find sitting down on the slope of
a beach a much longer job than you think it now. By the time I
was settled, Rosanna had dried her own eyes with a very inferior
handkerchief to mine--cheap cambric. She looked very quiet, and very
wretched; but she sat down by me like a good girl, when I told her. When
you want to comfort a woman by the shortest way, take her on your knee.
I thought of this golden rule. But there! Rosanna wasn't Nancy, and
that's the truth of it!

"Now, tell me, my dear," I said, "what are you crying about?"

"About the years that are gone, Mr. Betteredge," says Rosanna quietly.
"My past life still comes back to me sometimes."

"Come, come, my girl," I said, "your past life is all sponged out. Why
can't you forget it?"

She took me by one of the lappets of my coat. I am a slovenly old man,
and a good deal of my meat and drink gets splashed about on my clothes.
Sometimes one of the women, and sometimes another, cleans me of my
grease. The day before, Rosanna had taken out a spot for me on the
lappet of my coat, with a new composition, warranted to remove anything.
The grease was gone, but there was a little dull place left on the nap
of the cloth where the grease had been. The girl pointed to that place,
and shook her head.

"The stain is taken off," she said. "But the place shows, Mr.
Betteredge--the place shows!"

A remark which takes a man unawares by means of his own coat is not
an easy remark to answer. Something in the girl herself, too, made me
particularly sorry for her just then. She had nice brown eyes, plain as
she was in other ways--and she looked at me with a sort of respect for
my happy old age and my good character, as things for ever out of her
own reach, which made my heart heavy for our second housemaid. Not
feeling myself able to comfort her, there was only one other thing to
do. That thing was--to take her in to dinner.

"Help me up," I said. "You're late for dinner, Rosanna--and I have come
to fetch you in."

"You, Mr. Betteredge!" says she.

"They told Nancy to fetch you," I said. "But thought you might like your
scolding better, my dear, if it came from me."

Instead of helping me up, the poor thing stole her hand into mine, and
gave it a little squeeze. She tried hard to keep from crying again,
and succeeded--for which I respected her. "You're very kind, Mr.
Betteredge," she said. "I don't want any dinner to-day--let me bide a
little longer here."

"What makes you like to be here?" I asked. "What is it that brings you
everlastingly to this miserable place?"

"Something draws me to it," says the girl, making images with her finger
in the sand. "I try to keep away from it, and I can't. Sometimes,"
says she in a low voice, as if she was frightened at her own fancy,
"sometimes, Mr. Betteredge, I think that my grave is waiting for me
here."

"There's roast mutton and suet-pudding waiting for you!" says I. "Go in
to dinner directly. This is what comes, Rosanna, of thinking on an empty
stomach!" I spoke severely, being naturally indignant (at my time of
life) to hear a young woman of five-and-twenty talking about her latter
end!

She didn't seem to hear me: she put her hand on my shoulder, and kept me
where I was, sitting by her side.

"I think the place has laid a spell on me," she said. "I dream of it
night after night; I think of it when I sit stitching at my work. You
know I am grateful, Mr. Betteredge--you know I try to deserve your
kindness, and my lady's confidence in me. But I wonder sometimes whether
the life here is too quiet and too good for such a woman as I am, after
all I have gone through, Mr. Betteredge--after all I have gone through.
It's more lonely to me to be among the other servants, knowing I am not
what they are, than it is to be here. My lady doesn't know, the matron
at the reformatory doesn't know, what a dreadful reproach honest people
are in themselves to a woman like me. Don't scold me, there's a dear
good man. I do my work, don't I? Please not to tell my lady I am
discontented--I am not. My mind's unquiet, sometimes, that's all." She
snatched her hand off my shoulder, and suddenly pointed down to the
quicksand. "Look!" she said "Isn't it wonderful? isn't it terrible? I
have seen it dozens of times, and it's always as new to me as if I had
never seen it before!"

I looked where she pointed. The tide was on the turn, and the horrid
sand began to shiver. The broad brown face of it heaved slowly, and then
dimpled and quivered all over. "Do you know what it looks like to ME?"
says Rosanna, catching me by the shoulder again. "It looks as if it had
hundreds of suffocating people under it--all struggling to get to the
surface, and all sinking lower and lower in the dreadful deeps! Throw a
stone in, Mr. Betteredge! Throw a stone in, and let's see the sand suck
it down!"

Here was unwholesome talk! Here was an empty stomach feeding on an
unquiet mind! My answer--a pretty sharp one, in the poor girl's own
interests, I promise you!--was at my tongue's end, when it was snapped
short off on a sudden by a voice among the sand-hills shouting for me
by my name. "Betteredge!" cries the voice, "where are you?" "Here!"
I shouted out in return, without a notion in my mind of who it was.
Rosanna started to her feet, and stood looking towards the voice. I was
just thinking of getting on my own legs next, when I was staggered by a
sudden change in the girl's face.

Her complexion turned of a beautiful red, which I had never seen in it
before; she brightened all over with a kind of speechless and breathless
surprise. "Who is it?" I asked. Rosanna gave me back my own question.
"Oh! who is it?" she said softly, more to herself than to me. I twisted
round on the sand and looked behind me. There, coming out on us from
among the hills, was a bright-eyed young gentleman, dressed in a
beautiful fawn-coloured suit, with gloves and hat to match, with a rose
in his button-hole, and a smile on his face that might have set the
Shivering Sand itself smiling at him in return. Before I could get on my
legs, he plumped down on the sand by the side of me, put his arm round
my neck, foreign fashion, and gave me a hug that fairly squeezed the
breath out of my body. "Dear old Betteredge!" says he. "I owe you
seven-and-sixpence. Now do you know who I am?"

Lord bless us and save us! Here--four good hours before we expected
him--was Mr. Franklin Blake!

Before I could say a word, I saw Mr. Franklin, a little surprised to all
appearance, look up from me to Rosanna. Following his lead, I looked at
the girl too. She was blushing of a deeper red than ever, seemingly at
having caught Mr. Franklin's eye; and she turned and left us suddenly,
in a confusion quite unaccountable to my mind, without either making her
curtsey to the gentleman or saying a word to me. Very unlike her usual
self: a civiller and better-behaved servant, in general, you never met
with.

"That's an odd girl," says Mr. Franklin. "I wonder what she sees in me
to surprise her?"

"I suppose, sir," I answered, drolling on our young gentleman's
Continental education, "it's the varnish from foreign parts."

I set down here Mr. Franklin's careless question, and my foolish answer,
as a consolation and encouragement to all stupid people--it being, as I
have remarked, a great satisfaction to our inferior fellow-creatures to
find that their betters are, on occasions, no brighter than they are.
Neither Mr. Franklin, with his wonderful foreign training, nor I, with
my age, experience, and natural mother-wit, had the ghost of an idea of
what Rosanna Spearman's unaccountable behaviour really meant. She was
out of our thoughts, poor soul, before we had seen the last flutter of
her little grey cloak among the sand-hills. And what of that? you will
ask, naturally enough. Read on, good friend, as patiently as you can,
and perhaps you will be as sorry for Rosanna Spearman as I was, when I
found out the truth.


CHAPTER V


The first thing I did, after we were left together alone, was to make a
third attempt to get up from my seat on the sand. Mr. Franklin stopped
me.

"There is one advantage about this horrid place," he said; "we have got
it all to ourselves. Stay where you are, Betteredge; I have something to
say to you."

While he was speaking, I was looking at him, and trying to see something
of the boy I remembered, in the man before me. The man put me out. Look
as I might, I could see no more of his boy's rosy cheeks than of his
boy's trim little jacket. His complexion had got pale: his face, at the
lower part was covered, to my great surprise and disappointment, with a
curly brown beard and mustachios. He had a lively touch-and-go way with
him, very pleasant and engaging, I admit; but nothing to compare with
his free-and-easy manners of other times. To make matters worse, he
had promised to be tall, and had not kept his promise. He was neat, and
slim, and well made; but he wasn't by an inch or two up to the middle
height. In short, he baffled me altogether. The years that had passed
had left nothing of his old self, except the bright, straightforward
look in his eyes. There I found our nice boy again, and there I
concluded to stop in my investigation.

"Welcome back to the old place, Mr. Franklin," I said. "All the more
welcome, sir, that you have come some hours before we expected you."

"I have a reason for coming before you expected me," answered Mr.
Franklin. "I suspect, Betteredge, that I have been followed and watched
in London, for the last three or four days; and I have travelled by
the morning instead of the afternoon train, because I wanted to give a
certain dark-looking stranger the slip."

Those words did more than surprise me. They brought back to my mind, in
a flash, the three jugglers, and Penelope's notion that they meant some
mischief to Mr. Franklin Blake.

"Who's watching you, sir,--and why?" I inquired.

"Tell me about the three Indians you have had at the house to-day,"
says Mr. Franklin, without noticing my question. "It's just possible,
Betteredge, that my stranger and your three jugglers may turn out to be
pieces of the same puzzle."

"How do you come to know about the jugglers, sir?" I asked, putting one
question on the top of another, which was bad manners, I own. But you
don't expect much from poor human nature--so don't expect much from me.

"I saw Penelope at the house," says Mr. Franklin; "and Penelope told me.
Your daughter promised to be a pretty girl, Betteredge, and she has kept
her promise. Penelope has got a small ear and a small foot. Did the late
Mrs. Betteredge possess those inestimable advantages?"

"The late Mrs. Betteredge possessed a good many defects, sir," says I.
"One of them (if you will pardon my mentioning it) was never keeping to
the matter in hand. She was more like a fly than a woman: she couldn't
settle on anything."

"She would just have suited me," says Mr. Franklin. "I never settle
on anything either. Betteredge, your edge is better than ever. Your
daughter said as much, when I asked for particulars about the jugglers.
'Father will tell you, sir. He's a wonderful man for his age; and he
expresses himself beautifully.' Penelope's own words--blushing divinely.
Not even my respect for you prevented me from--never mind; I knew her
when she was a child, and she's none the worse for it. Let's be serious.
What did the jugglers do?"

I was something dissatisfied with my daughter--not for letting Mr.
Franklin kiss her; Mr. Franklin was welcome to THAT--but for forcing me
to tell her foolish story at second hand. However, there was no help for
it now but to mention the circumstances. Mr. Franklin's merriment all
died away as I went on. He sat knitting his eyebrows, and twisting his
beard. When I had done, he repeated after me two of the questions which
the chief juggler had put to the boy--seemingly for the purpose of
fixing them well in his mind.

"'Is it on the road to this house, and on no other, that the English
gentleman will travel to-day?' 'Has the English gentleman got It about
him?' I suspect," says Mr. Franklin, pulling a little sealed paper
parcel out of his pocket, "that 'It' means THIS. And 'this,' Betteredge,
means my uncle Herncastle's famous Diamond."

"Good Lord, sir!" I broke out, "how do you come to be in charge of the
wicked Colonel's Diamond?"

"The wicked Colonel's will has left his Diamond as a birthday present
to my cousin Rachel," says Mr. Franklin. "And my father, as the wicked
Colonel's executor, has given it in charge to me to bring down here."

If the sea, then oozing in smoothly over the Shivering Sand, had been
changed into dry land before my own eyes, I doubt if I could have been
more surprised than I was when Mr. Franklin spoke those words.

"The Colonel's Diamond left to Miss Rachel!" says I. "And your father,
sir, the Colonel's executor! Why, I would have laid any bet you like,
Mr. Franklin, that your father wouldn't have touched the Colonel with a
pair of tongs!"

"Strong language, Betteredge! What was there against the Colonel. He
belonged to your time, not to mine. Tell me what you know about him, and
I'll tell you how my father came to be his executor, and more besides.
I have made some discoveries in London about my uncle Herncastle and his
Diamond, which have rather an ugly look to my eyes; and I want you to
confirm them. You called him the 'wicked Colonel' just now. Search your
memory, my old friend, and tell me why."

I saw he was in earnest, and I told him.

Here follows the substance of what I said, written out entirely for your
benefit. Pay attention to it, or you will be all abroad, when we get
deeper into the story. Clear your mind of the children, or the dinner,
or the new bonnet, or what not. Try if you can't forget politics,
horses, prices in the City, and grievances at the club. I hope you won't
take this freedom on my part amiss; it's only a way I have of appealing
to the gentle reader. Lord! haven't I seen you with the greatest authors
in your hands, and don't I know how ready your attention is to wander
when it's a book that asks for it, instead of a person?

I spoke, a little way back, of my lady's father, the old lord with the
short temper and the long tongue. He had five children in all. Two sons
to begin with; then, after a long time, his wife broke out breeding
again, and the three young ladies came briskly one after the other,
as fast as the nature of things would permit; my mistress, as before
mentioned, being the youngest and best of the three. Of the two sons,
the eldest, Arthur, inherited the title and estates. The second, the
Honourable John, got a fine fortune left him by a relative, and went
into the army.

It's an ill bird, they say, that fouls its own nest. I look on the noble
family of the Herncastles as being my nest; and I shall take it as a
favour if I am not expected to enter into particulars on the subject
of the Honourable John. He was, I honestly believe, one of the greatest
blackguards that ever lived. I can hardly say more or less for him than
that. He went into the army, beginning in the Guards. He had to leave
the Guards before he was two-and-twenty--never mind why. They are very
strict in the army, and they were too strict for the Honourable John. He
went out to India to see whether they were equally strict there, and to
try a little active service. In the matter of bravery (to give him his
due), he was a mixture of bull-dog and game-cock, with a dash of the
savage. He was at the taking of Seringapatam. Soon afterwards he changed
into another regiment, and, in course of time, changed into a third. In
the third he got his last step as lieutenant-colonel, and, getting that,
got also a sunstroke, and came home to England.

He came back with a character that closed the doors of all his family
against him, my lady (then just married) taking the lead, and declaring
(with Sir John's approval, of course) that her brother should never
enter any house of hers. There was more than one slur on the Colonel
that made people shy of him; but the blot of the Diamond is all I need
mention here.

It was said he had got possession of his Indian jewel by means which,
bold as he was, he didn't dare acknowledge. He never attempted to sell
it--not being in need of money, and not (to give him his due again)
making money an object. He never gave it away; he never even showed it
to any living soul. Some said he was afraid of its getting him into a
difficulty with the military authorities; others (very ignorant indeed
of the real nature of the man) said he was afraid, if he showed it, of
its costing him his life.

There was perhaps a grain of truth mixed up with this last report. It
was false to say that he was afraid; but it was a fact that his life
had been twice threatened in India; and it was firmly believed that the
Moonstone was at the bottom of it. When he came back to England, and
found himself avoided by everybody, the Moonstone was thought to be at
the bottom of it again. The mystery of the Colonel's life got in the
Colonel's way, and outlawed him, as you may say, among his own people.
The men wouldn't let him into their clubs; the women--more than
one--whom he wanted to marry, refused him; friends and relations got too
near-sighted to see him in the street.

Some men in this mess would have tried to set themselves right with
the world. But to give in, even when he was wrong, and had all society
against him, was not the way of the Honourable John. He had kept the
Diamond, in flat defiance of assassination, in India. He kept the
Diamond, in flat defiance of public opinion, in England. There you have
the portrait of the man before you, as in a picture: a character that
braved everything; and a face, handsome as it was, that looked possessed
by the devil.

We heard different rumours about him from time to time. Sometimes
they said he was given up to smoking opium and collecting old books;
sometimes he was reported to be trying strange things in chemistry;
sometimes he was seen carousing and amusing himself among the lowest
people in the lowest slums of London. Anyhow, a solitary, vicious,
underground life was the life the Colonel led. Once, and once only,
after his return to England, I myself saw him, face to face.

About two years before the time of which I am now writing, and about
a year and a half before the time of his death, the Colonel came
unexpectedly to my lady's house in London. It was the night of Miss
Rachel's birthday, the twenty-first of June; and there was a party in
honour of it, as usual. I received a message from the footman to say
that a gentleman wanted to see me. Going up into the hall, there I found
the Colonel, wasted, and worn, and old, and shabby, and as wild and as
wicked as ever.

"Go up to my sister," says he; "and say that I have called to wish my
niece many happy returns of the day."

He had made attempts by letter, more than once already, to be reconciled
with my lady, for no other purpose, I am firmly persuaded, than to annoy
her. But this was the first time he had actually come to the house. I
had it on the tip of my tongue to say that my mistress had a party that
night. But the devilish look of him daunted me. I went up-stairs with
his message, and left him, by his own desire, waiting in the hall. The
servants stood staring at him, at a distance, as if he was a walking
engine of destruction, loaded with powder and shot, and likely to go off
among them at a moment's notice.

My lady had a dash--no more--of the family temper. "Tell Colonel
Herncastle," she said, when I gave her her brother's message, "that Miss
Verinder is engaged, and that I decline to see him." I tried to plead
for a civiller answer than that; knowing the Colonel's constitutional
superiority to the restraints which govern gentlemen in general. Quite
useless! The family temper flashed out at me directly. "When I want your
advice," says my lady, "you know that I always ask for it. I don't ask
for it now." I went downstairs with the message, of which I took the
liberty of presenting a new and amended edition of my own contriving, as
follows: "My lady and Miss Rachel regret that they are engaged, Colonel;
and beg to be excused having the honour of seeing you."

I expected him to break out, even at that polite way of putting it.
To my surprise he did nothing of the sort; he alarmed me by taking the
thing with an unnatural quiet. His eyes, of a glittering bright grey,
just settled on me for a moment; and he laughed, not out of himself,
like other people, but INTO himself, in a soft, chuckling, horridly
mischievous way. "Thank you, Betteredge," he said. "I shall remember my
niece's birthday." With that, he turned on his heel, and walked out of
the house.

The next birthday came round, and we heard he was ill in bed. Six months
afterwards--that is to say, six months before the time I am now writing
of--there came a letter from a highly respectable clergyman to my lady.
It communicated two wonderful things in the way of family news. First,
that the Colonel had forgiven his sister on his death-bed. Second, that
he had forgiven everybody else, and had made a most edifying end. I have
myself (in spite of the bishops and the clergy) an unfeigned respect for
the Church; but I am firmly persuaded, at the same time, that the devil
remained in undisturbed possession of the Honourable John, and that the
last abominable act in the life of that abominable man was (saving your
presence) to take the clergyman in!

This was the sum-total of what I had to tell Mr. Franklin. I remarked
that he listened more and more eagerly the longer I went on. Also, that
the story of the Colonel being sent away from his sister's door, on the
occasion of his niece's birthday, seemed to strike Mr. Franklin like a
shot that had hit the mark. Though he didn't acknowledge it, I saw that
I had made him uneasy, plainly enough, in his face.

"You have said your say, Betteredge," he remarked. "It's my turn now.
Before, however, I tell you what discoveries I have made in London, and
how I came to be mixed up in this matter of the Diamond, I want to know
one thing. You look, my old friend, as if you didn't quite understand
the object to be answered by this consultation of ours. Do your looks
belie you?"

"No, sir," I said. "My looks, on this occasion at any rate, tell the
truth."

"In that case," says Mr. Franklin, "suppose I put you up to my point
of view, before we go any further. I see three very serious questions
involved in the Colonel's birthday-gift to my cousin Rachel. Follow me
carefully, Betteredge; and count me off on your fingers, if it will
help you," says Mr. Franklin, with a certain pleasure in showing how
clear-headed he could be, which reminded me wonderfully of old times
when he was a boy. "Question the first: Was the Colonel's Diamond the
object of a conspiracy in India? Question the second: Has the conspiracy
followed the Colonel's Diamond to England? Question the third: Did the
Colonel know the conspiracy followed the Diamond; and has he purposely
left a legacy of trouble and danger to his sister, through the innocent
medium of his sister's child? THAT is what I am driving at, Betteredge.
Don't let me frighten you."

It was all very well to say that, but he HAD frightened me.

If he was right, here was our quiet English house suddenly invaded by
a devilish Indian Diamond--bringing after it a conspiracy of living
rogues, set loose on us by the vengeance of a dead man. There was our
situation as revealed to me in Mr. Franklin's last words! Who ever heard
the like of it--in the nineteenth century, mind; in an age of progress,
and in a country which rejoices in the blessings of the British
constitution? Nobody ever heard the like of it, and, consequently,
nobody can be expected to believe it. I shall go on with my story,
however, in spite of that.

When you get a sudden alarm, of the sort that I had got now, nine times
out of ten the place you feel it in is your stomach. When you feel it
in your stomach, your attention wanders, and you begin to fidget. I
fidgeted silently in my place on the sand. Mr. Franklin noticed me,
contending with a perturbed stomach or mind--which you please; they mean
the same thing--and, checking himself just as he was starting with his
part of the story, said to me sharply, "What do you want?"

What did I want? I didn't tell HIM; but I'll tell YOU, in confidence. I
wanted a whiff of my pipe, and a turn at ROBINSON CRUSOE.


CHAPTER VI


Keeping my private sentiments to myself, I respectfully requested Mr.
Franklin to go on. Mr. Franklin replied, "Don't fidget, Betteredge," and
went on.

Our young gentleman's first words informed me that his discoveries,
concerning the wicked Colonel and the Diamond, had begun with a visit
which he had paid (before he came to us) to the family lawyer, at
Hampstead. A chance word dropped by Mr. Franklin, when the two were
alone, one day, after dinner, revealed that he had been charged by his
father with a birthday present to be taken to Miss Rachel. One thing
led to another; and it ended in the lawyer mentioning what the present
really was, and how the friendly connexion between the late Colonel
and Mr. Blake, senior, had taken its rise. The facts here are really so
extraordinary, that I doubt if I can trust my own language to do justice
to them. I prefer trying to report Mr. Franklin's discoveries, as nearly
as may be, in Mr. Franklin's own words.

"You remember the time, Betteredge," he said, "when my father was trying
to prove his title to that unlucky Dukedom? Well! that was also the time
when my uncle Herncastle returned from India. My father discovered that
his brother-in-law was in possession of certain papers which were likely
to be of service to him in his lawsuit. He called on the Colonel, on
pretence of welcoming him back to England. The Colonel was not to be
deluded in that way. 'You want something,' he said, 'or you would never
have compromised your reputation by calling on ME.' My father saw that
the one chance for him was to show his hand; he admitted, at once,
that he wanted the papers. The Colonel asked for a day to consider his
answer. His answer came in the shape of a most extraordinary letter,
which my friend the lawyer showed me. The Colonel began by saying that
he wanted something of my father, and that he begged to propose an
exchange of friendly services between them. The fortune of war (that
was the expression he used) had placed him in possession of one of the
largest Diamonds in the world; and he had reason to believe that neither
he nor his precious jewel was safe in any house, in any quarter of the
globe, which they occupied together. Under these alarming circumstances,
he had determined to place his Diamond in the keeping of another person.
That person was not expected to run any risk. He might deposit the
precious stone in any place especially guarded and set apart--like a
banker's or jeweller's strong-room--for the safe custody of valuables of
high price. His main personal responsibility in the matter was to be
of the passive kind. He was to undertake either by himself, or by a
trustworthy representative--to receive at a prearranged address, on
certain prearranged days in every year, a note from the Colonel, simply
stating the fact that he was a living man at that date. In the event
of the date passing over without the note being received, the Colonel's
silence might be taken as a sure token of the Colonel's death by murder.
In that case, and in no other, certain sealed instructions relating to
the disposal of the Diamond, and deposited with it, were to be opened,
and followed implicitly. If my father chose to accept this strange
charge, the Colonel's papers were at his disposal in return. That was
the letter."

"What did your father do, sir?" I asked.

"Do?" says Mr. Franklin. "I'll tell you what he did. He brought the
invaluable faculty, called common sense, to bear on the Colonel's
letter. The whole thing, he declared, was simply absurd. Somewhere in
his Indian wanderings, the Colonel had picked up with some wretched
crystal which he took for a diamond. As for the danger of his being
murdered, and the precautions devised to preserve his life and his piece
of crystal, this was the nineteenth century, and any man in his senses
had only to apply to the police. The Colonel had been a notorious
opium-eater for years past; and, if the only way of getting at the
valuable papers he possessed was by accepting a matter of opium as
a matter of fact, my father was quite willing to take the ridiculous
responsibility imposed on him--all the more readily that it involved no
trouble to himself. The Diamond and the sealed instructions went into
his banker's strong-room, and the Colonel's letters, periodically
reporting him a living man, were received and opened by our family
lawyer, Mr. Bruff, as my father's representative. No sensible person,
in a similar position, could have viewed the matter in any other way.
Nothing in this world, Betteredge, is probable unless it appeals to our
own trumpery experience; and we only believe in a romance when we see it
in a newspaper."

It was plain to me from this, that Mr. Franklin thought his father's
notion about the Colonel hasty and wrong.

"What is your own private opinion about the matter, sir?" I asked.

"Let's finish the story of the Colonel first," says Mr. Franklin. "There
is a curious want of system, Betteredge, in the English mind; and your
question, my old friend, is an instance of it. When we are not occupied
in making machinery, we are (mentally speaking) the most slovenly people
in the universe."

"So much," I thought to myself, "for a foreign education! He has learned
that way of girding at us in France, I suppose."

Mr. Franklin took up the lost thread, and went on.

"My father," he said, "got the papers he wanted, and never saw his
brother-in-law again from that time. Year after year, on the prearranged
days, the prearranged letter came from the Colonel, and was opened by
Mr. Bruff. I have seen the letters, in a heap, all of them written in
the same brief, business-like form of words: 'Sir,--This is to certify
that I am still a living man. Let the Diamond be. John Herncastle.' That
was all he ever wrote, and that came regularly to the day; until some
six or eight months since, when the form of the letter varied for the
first time. It ran now: 'Sir,--They tell me I am dying. Come to me, and
help me to make my will.' Mr. Bruff went, and found him, in the little
suburban villa, surrounded by its own grounds, in which he had lived
alone, ever since he had left India. He had dogs, cats, and birds to
keep him company; but no human being near him, except the person who
came daily to do the house-work, and the doctor at the bedside. The will
was a very simple matter. The Colonel had dissipated the greater part of
his fortune in his chemical investigations. His will began and ended in
three clauses, which he dictated from his bed, in perfect possession
of his faculties. The first clause provided for the safe keeping
and support of his animals. The second founded a professorship of
experimental chemistry at a northern university. The third bequeathed
the Moonstone as a birthday present to his niece, on condition that
my father would act as executor. My father at first refused to act. On
second thoughts, however, he gave way, partly because he was assured
that the executorship would involve him in no trouble; partly because
Mr. Bruff suggested, in Rachel's interest, that the Diamond might be
worth something, after all."

"Did the Colonel give any reason, sir," I inquired, "why he left the
Diamond to Miss Rachel?"

"He not only gave the reason--he had the reason written in his
will," said Mr. Franklin. "I have got an extract, which you shall see
presently. Don't be slovenly-minded, Betteredge! One thing at a time.
You have heard about the Colonel's Will; now you must hear what happened
after the Colonel's death. It was formally necessary to have the Diamond
valued, before the Will could be proved. All the jewellers consulted,
at once confirmed the Colonel's assertion that he possessed one of the
largest diamonds in the world. The question of accurately valuing it
presented some serious difficulties. Its size made it a phenomenon in
the diamond market; its colour placed it in a category by itself; and,
to add to these elements of uncertainty, there was a defect, in the
shape of a flaw, in the very heart of the stone. Even with this last
serious draw-back, however, the lowest of the various estimates given
was twenty thousand pounds. Conceive my father's astonishment! He had
been within a hair's-breadth of refusing to act as executor, and of
allowing this magnificent jewel to be lost to the family. The interest
he took in the matter now, induced him to open the sealed instructions
which had been deposited with the Diamond. Mr. Bruff showed this
document to me, with the other papers; and it suggests (to my mind)
a clue to the nature of the conspiracy which threatened the Colonel's
life."

"Then you do believe, sir," I said, "that there was a conspiracy?"

"Not possessing my father's excellent common sense," answered Mr.
Franklin, "I believe the Colonel's life was threatened, exactly as the
Colonel said. The sealed instructions, as I think, explain how it was
that he died, after all, quietly in his bed. In the event of his death
by violence (that is to say, in the absence of the regular letter from
him at the appointed date), my father was then directed to send the
Moonstone secretly to Amsterdam. It was to be deposited in that city
with a famous diamond-cutter, and it was to be cut up into from four to
six separate stones. The stones were then to be sold for what they
would fetch, and the proceeds were to be applied to the founding of that
professorship of experimental chemistry, which the Colonel has since
endowed by his Will. Now, Betteredge, exert those sharp wits of yours,
and observe the conclusion to which the Colonel's instructions point!"

I instantly exerted my wits. They were of the slovenly English sort; and
they consequently muddled it all, until Mr. Franklin took them in hand,
and pointed out what they ought to see.

"Remark," says Mr. Franklin, "that the integrity of the Diamond, as a
whole stone, is here artfully made dependent on the preservation from
violence of the Colonel's life. He is not satisfied with saying to the
enemies he dreads, 'Kill me--and you will be no nearer to the Diamond
than you are now; it is where you can't get at it--in the guarded
strong-room of a bank.' He says instead, 'Kill me--and the Diamond will
be the Diamond no longer; its identity will be destroyed.' What does
that mean?"

Here I had (as I thought) a flash of the wonderful foreign brightness.

"I know," I said. "It means lowering the value of the stone, and
cheating the rogues in that way!"

"Nothing of the sort," says Mr. Franklin. "I have inquired about that.
The flawed Diamond, cut up, would actually fetch more than the Diamond
as it now is; for this plain reason--that from four to six perfect
brilliants might be cut from it, which would be, collectively, worth
more money than the large--but imperfect single stone. If robbery for
the purpose of gain was at the bottom of the conspiracy, the Colonel's
instructions absolutely made the Diamond better worth stealing. More
money could have been got for it, and the disposal of it in the diamond
market would have been infinitely easier, if it had passed through the
hands of the workmen of Amsterdam."

"Lord bless us, sir!" I burst out. "What was the plot, then?"

"A plot organised among the Indians who originally owned the jewel,"
says Mr. Franklin--"a plot with some old Hindoo superstition at the
bottom of it. That is my opinion, confirmed by a family paper which I
have about me at this moment."

I saw, now, why the appearance of the three Indian jugglers at our house
had presented itself to Mr. Franklin in the light of a circumstance
worth noting.

"I don't want to force my opinion on you," Mr. Franklin went on. "The
idea of certain chosen servants of an old Hindoo superstition devoting
themselves, through all difficulties and dangers, to watching the
opportunity of recovering their sacred gem, appears to me to be
perfectly consistent with everything that we know of the patience of
Oriental races, and the influence of Oriental religions. But then I am
an imaginative man; and the butcher, the baker, and the tax-gatherer,
are not the only credible realities in existence to my mind. Let the
guess I have made at the truth in this matter go for what it is worth,
and let us get on to the only practical question that concerns us. Does
the conspiracy against the Moonstone survive the Colonel's death? And
did the Colonel know it, when he left the birthday gift to his niece?"

I began to see my lady and Miss Rachel at the end of it all, now. Not a
word he said escaped me.

"I was not very willing, when I discovered the story of the Moonstone,"
said Mr. Franklin, "to be the means of bringing it here. But Mr. Bruff
reminded me that somebody must put my cousin's legacy into my cousin's
hands--and that I might as well do it as anybody else. After taking the
Diamond out of the bank, I fancied I was followed in the streets by a
shabby, dark-complexioned man. I went to my father's house to pick up
my luggage, and found a letter there, which unexpectedly detained me in
London. I went back to the bank with the Diamond, and thought I saw
the shabby man again. Taking the Diamond once more out of the bank
this morning, I saw the man for the third time, gave him the slip, and
started (before he recovered the trace of me) by the morning instead
of the afternoon train. Here I am, with the Diamond safe and sound--and
what is the first news that meets me? I find that three strolling
Indians have been at the house, and that my arrival from London, and
something which I am expected to have about me, are two special objects
of investigation to them when they believe themselves to be alone. I
don't waste time and words on their pouring the ink into the boy's hand,
and telling him to look in it for a man at a distance, and for something
in that man's pocket. The thing (which I have often seen done in the
East) is 'hocus-pocus' in my opinion, as it is in yours. The present
question for us to decide is, whether I am wrongly attaching a meaning
to a mere accident? or whether we really have evidence of the Indians
being on the track of the Moonstone, the moment it is removed from the
safe keeping of the bank?"

Neither he nor I seemed to fancy dealing with this part of the inquiry.
We looked at each other, and then we looked at the tide, oozing in
smoothly, higher and higher, over the Shivering Sand.

"What are you thinking of?" says Mr. Franklin, suddenly.

"I was thinking, sir," I answered, "that I should like to shy the
Diamond into the quicksand, and settle the question in THAT way."

"If you have got the value of the stone in your pocket," answered Mr.
Franklin, "say so, Betteredge, and in it goes!"

It's curious to note, when your mind's anxious, how very far in the way
of relief a very small joke will go. We found a fund of merriment,
at the time, in the notion of making away with Miss Rachel's
lawful property, and getting Mr. Blake, as executor, into dreadful
trouble--though where the merriment was, I am quite at a loss to
discover now.

Mr. Franklin was the first to bring the talk back to the talk's proper
purpose. He took an envelope out of his pocket, opened it, and handed to
me the paper inside.

"Betteredge," he said, "we must face the question of the Colonel's
motive in leaving this legacy to his niece, for my aunt's sake. Bear
in mind how Lady Verinder treated her brother from the time when he
returned to England, to the time when he told you he should remember his
niece's birthday. And read that."

He gave me the extract from the Colonel's Will. I have got it by me
while I write these words; and I copy it, as follows, for your benefit:

"Thirdly, and lastly, I give and bequeath to my niece, Rachel Verinder,
daughter and only child of my sister, Julia Verinder, widow--if her
mother, the said Julia Verinder, shall be living on the said Rachel
Verinder's next Birthday after my death--the yellow Diamond belonging to
me, and known in the East by the name of The Moonstone: subject to this
condition, that her mother, the said Julia Verinder, shall be living at
the time. And I hereby desire my executor to give my Diamond, either by
his own hands or by the hands of some trustworthy representative whom he
shall appoint, into the personal possession of my said niece Rachel, on
her next birthday after my death, and in the presence, if possible, of
my sister, the said Julia Verinder. And I desire that my said sister may
be informed, by means of a true copy of this, the third and last clause
of my Will, that I give the Diamond to her daughter Rachel, in token of
my free forgiveness of the injury which her conduct towards me has been
the means of inflicting on my reputation in my lifetime; and especially
in proof that I pardon, as becomes a dying man, the insult offered to me
as an officer and a gentleman, when her servant, by her orders, closed
the door of her house against me, on the occasion of her daughter's
birthday."

More words followed these, providing if my lady was dead, or if Miss
Rachel was dead, at the time of the testator's decease, for the Diamond
being sent to Holland, in accordance with the sealed instructions
originally deposited with it. The proceeds of the sale were, in
that case, to be added to the money already left by the Will for the
professorship of chemistry at the university in the north.

I handed the paper back to Mr. Franklin, sorely troubled what to say to
him. Up to that moment, my own opinion had been (as you know) that the
Colonel had died as wickedly as he had lived. I don't say the copy
from his Will actually converted me from that opinion: I only say it
staggered me.

"Well," says Mr. Franklin, "now you have read the Colonel's own
statement, what do you say? In bringing the Moonstone to my aunt's
house, am I serving his vengeance blindfold, or am I vindicating him in
the character of a penitent and Christian man?"

"It seems hard to say, sir," I answered, "that he died with a horrid
revenge in his heart, and a horrid lie on his lips. God alone knows the
truth. Don't ask me."

Mr. Franklin sat twisting and turning the extract from the Will in
his fingers, as if he expected to squeeze the truth out of it in that
manner. He altered quite remarkably, at the same time. From being brisk
and bright, he now became, most unaccountably, a slow, solemn, and
pondering young man.

"This question has two sides," he said. "An Objective side, and a
Subjective side. Which are we to take?"

He had had a German education as well as a French. One of the two had
been in undisturbed possession of him (as I supposed) up to this time.
And now (as well as I could make out) the other was taking its place. It
is one of my rules in life, never to notice what I don't understand. I
steered a middle course between the Objective side and the Subjective
side. In plain English I stared hard, and said nothing.

"Let's extract the inner meaning of this," says Mr. Franklin. "Why
did my uncle leave the Diamond to Rachel? Why didn't he leave it to my
aunt?"

"That's not beyond guessing, sir, at any rate," I said. "Colonel
Herncastle knew my lady well enough to know that she would have refused
to accept any legacy that came to her from HIM."

"How did he know that Rachel might not refuse to accept it, too?"

"Is there any young lady in existence, sir, who could resist the
temptation of accepting such a birthday present as The Moonstone?"

"That's the Subjective view," says Mr. Franklin. "It does you great
credit, Betteredge, to be able to take the Subjective view. But there's
another mystery about the Colonel's legacy which is not accounted for
yet. How are we to explain his only giving Rachel her birthday present
conditionally on her mother being alive?"

"I don't want to slander a dead man, sir," I answered. "But if he HAS
purposely left a legacy of trouble and danger to his sister, by the
means of her child, it must be a legacy made conditional on his sister's
being alive to feel the vexation of it."

"Oh! That's your interpretation of his motive, is it? The Subjective
interpretation again! Have you ever been in Germany, Betteredge?"

"No, sir. What's your interpretation, if you please?"

"I can see," says Mr. Franklin, "that the Colonel's object may, quite
possibly, have been--not to benefit his niece, whom he had never even
seen--but to prove to his sister that he had died forgiving her, and to
prove it very prettily by means of a present made to her child. There is
a totally different explanation from yours, Betteredge, taking its
rise in a Subjective-Objective point of view. From all I can see, one
interpretation is just as likely to be right as the other."

Having brought matters to this pleasant and comforting issue, Mr.
Franklin appeared to think that he had completed all that was required
of him. He laid down flat on his back on the sand, and asked what was to
be done next.

He had been so clever, and clear-headed (before he began to talk the
foreign gibberish), and had so completely taken the lead in the business
up to the present time, that I was quite unprepared for such a sudden
change as he now exhibited in this helpless leaning upon me. It was not
till later that I learned--by assistance of Miss Rachel, who was
the first to make the discovery--that these puzzling shifts and
transformations in Mr. Franklin were due to the effect on him of his
foreign training. At the age when we are all of us most apt to take
our colouring, in the form of a reflection from the colouring of other
people, he had been sent abroad, and had been passed on from one nation
to another, before there was time for any one colouring more than
another to settle itself on him firmly. As a consequence of this, he
had come back with so many different sides to his character, all more or
less jarring with each other, that he seemed to pass his life in a state
of perpetual contradiction with himself. He could be a busy man, and
a lazy man; cloudy in the head, and clear in the head; a model of
determination, and a spectacle of helplessness, all together. He had
his French side, and his German side, and his Italian side--the original
English foundation showing through, every now and then, as much as
to say, "Here I am, sorely transmogrified, as you see, but there's
something of me left at the bottom of him still." Miss Rachel used to
remark that the Italian side of him was uppermost, on those occasions
when he unexpectedly gave in, and asked you in his nice sweet-tempered
way to take his own responsibilities on your shoulders. You will do him
no injustice, I think, if you conclude that the Italian side of him was
uppermost now.

"Isn't it your business, sir," I asked, "to know what to do next? Surely
it can't be mine?"

Mr. Franklin didn't appear to see the force of my question--not being in
a position, at the time, to see anything but the sky over his head.

"I don't want to alarm my aunt without reason," he said. "And I don't
want to leave her without what may be a needful warning. If you were in
my place, Betteredge, tell me, in one word, what would you do?"

In one word, I told him: "Wait."

"With all my heart," says Mr. Franklin. "How long?"

I proceeded to explain myself.

"As I understand it, sir," I said, "somebody is bound to put this plaguy
Diamond into Miss Rachel's hands on her birthday--and you may as well
do it as another. Very good. This is the twenty-fifth of May, and the
birthday is on the twenty-first of June. We have got close on four weeks
before us. Let's wait and see what happens in that time; and let's warn
my lady, or not, as the circumstances direct us."

"Perfect, Betteredge, as far as it goes!" says Mr. Franklin. "But
between this and the birthday, what's to be done with the Diamond?"

"What your father did with it, to be sure, sir!" I answered. "Your
father put it in the safe keeping of a bank in London. You put in the
safe keeping of the bank at Frizinghall." (Frizinghall was our nearest
town, and the Bank of England wasn't safer than the bank there.) "If
I were you, sir," I added, "I would ride straight away with it to
Frizinghall before the ladies come back."

The prospect of doing something--and, what is more, of doing that
something on a horse--brought Mr. Franklin up like lightning from the
flat of his back. He sprang to his feet, and pulled me up, without
ceremony, on to mine. "Betteredge, you are worth your weight in
gold," he said. "Come along, and saddle the best horse in the stables
directly."

Here (God bless it!) was the original English foundation of him showing
through all the foreign varnish at last! Here was the Master Franklin
I remembered, coming out again in the good old way at the prospect of a
ride, and reminding me of the good old times! Saddle a horse for him?
I would have saddled a dozen horses, if he could only have ridden them
all!

We went back to the house in a hurry; we had the fleetest horse in the
stables saddled in a hurry; and Mr. Franklin rattled off in a hurry, to
lodge the cursed Diamond once more in the strong-room of a bank. When
I heard the last of his horse's hoofs on the drive, and when I turned
about in the yard and found I was alone again, I felt half inclined to
ask myself if I hadn't woke up from a dream.


CHAPTER VII


While I was in this bewildered frame of mind, sorely needing a little
quiet time by myself to put me right again, my daughter Penelope got in
my way (just as her late mother used to get in my way on the stairs),
and instantly summoned me to tell her all that had passed at the
conference between Mr. Franklin and me. Under present circumstances,
the one thing to be done was to clap the extinguisher upon Penelope's
curiosity on the spot. I accordingly replied that Mr. Franklin and I had
both talked of foreign politics, till we could talk no longer, and had
then mutually fallen asleep in the heat of the sun. Try that sort of
answer when your wife or your daughter next worries you with an awkward
question at an awkward time, and depend on the natural sweetness of
women for kissing and making it up again at the next opportunity.

The afternoon wore on, and my lady and Miss Rachel came back.

Needless to say how astonished they were, when they heard that Mr.
Franklin Blake had arrived, and had gone off again on horseback.
Needless also to say, that THEY asked awkward questions directly, and
that the "foreign politics" and the "falling asleep in the sun" wouldn't
serve a second time over with THEM. Being at the end of my invention, I
said Mr. Franklin's arrival by the early train was entirely attributable
to one of Mr. Franklin's freaks. Being asked, upon that, whether his
galloping off again on horseback was another of Mr. Franklin's freaks,
I said, "Yes, it was;" and slipped out of it--I think very cleverly--in
that way.

Having got over my difficulties with the ladies, I found more
difficulties waiting for me when I went back to my own room. In came
Penelope--with the natural sweetness of women--to kiss and make it
up again; and--with the natural curiosity of women--to ask another
question. This time she only wanted me to tell her what was the matter
with our second housemaid, Rosanna Spearman.

After leaving Mr. Franklin and me at the Shivering Sand, Rosanna, it
appeared, had returned to the house in a very unaccountable state of
mind. She had turned (if Penelope was to be believed) all the colours of
the rainbow. She had been merry without reason, and sad without reason.
In one breath she asked hundreds of questions about Mr. Franklin Blake,
and in another breath she had been angry with Penelope for presuming to
suppose that a strange gentleman could possess any interest for her. She
had been surprised, smiling, and scribbling Mr. Franklin's name inside
her workbox. She had been surprised again, crying and looking at her
deformed shoulder in the glass. Had she and Mr. Franklin known anything
of each other before to-day? Quite impossible! Had they heard anything
of each other? Impossible again! I could speak to Mr. Franklin's
astonishment as genuine, when he saw how the girl stared at him.
Penelope could speak to the girl's inquisitiveness as genuine, when she
asked questions about Mr. Franklin. The conference between us, conducted
in this way, was tiresome enough, until my daughter suddenly ended it
by bursting out with what I thought the most monstrous supposition I had
ever heard in my life.

"Father!" says Penelope, quite seriously, "there's only one explanation
of it. Rosanna has fallen in love with Mr. Franklin Blake at first
sight!"

You have heard of beautiful young ladies falling in love at first
sight, and have thought it natural enough. But a housemaid out of a
reformatory, with a plain face and a deformed shoulder, falling in love,
at first sight, with a gentleman who comes on a visit to her mistress's
house, match me that, in the way of an absurdity, out of any story-book
in Christendom, if you can! I laughed till the tears rolled down my
cheeks. Penelope resented my merriment, in rather a strange way. "I
never knew you cruel before, father," she said, very gently, and went
out.

My girl's words fell upon me like a splash of cold water. I was savage
with myself, for feeling uneasy in myself the moment she had spoken
them--but so it was. We will change the subject, if you please. I am
sorry I drifted into writing about it; and not without reason, as you
will see when we have gone on together a little longer.

The evening came, and the dressing-bell for dinner rang, before Mr.
Franklin returned from Frizinghall. I took his hot water up to his
room myself, expecting to hear, after this extraordinary delay, that
something had happened. To my great disappointment (and no doubt to
yours also), nothing had happened. He had not met with the Indians,
either going or returning. He had deposited the Moonstone in the
bank--describing it merely as a valuable of great price--and he had got
the receipt for it safe in his pocket. I went down-stairs, feeling
that this was rather a flat ending, after all our excitement about the
Diamond earlier in the day.

How the meeting between Mr. Franklin and his aunt and cousin went off,
is more than I can tell you.

I would have given something to have waited at table that day. But, in
my position in the household, waiting at dinner (except on high
family festivals) was letting down my dignity in the eyes of the other
servants--a thing which my lady considered me quite prone enough to do
already, without seeking occasions for it. The news brought to me from
the upper regions, that evening, came from Penelope and the footman.
Penelope mentioned that she had never known Miss Rachel so particular
about the dressing of her hair, and had never seen her look so bright
and pretty as she did when she went down to meet Mr. Franklin in the
drawing-room. The footman's report was, that the preservation of a
respectful composure in the presence of his betters, and the waiting
on Mr. Franklin Blake at dinner, were two of the hardest things to
reconcile with each other that had ever tried his training in service.
Later in the evening, we heard them singing and playing duets, Mr.
Franklin piping high, Miss Rachel piping higher, and my lady, on the
piano, following them as it were over hedge and ditch, and seeing them
safe through it in a manner most wonderful and pleasant to hear through
the open windows, on the terrace at night. Later still, I went to Mr.
Franklin in the smoking-room, with the soda-water and brandy, and found
that Miss Rachel had put the Diamond clean out of his head. "She's the
most charming girl I have seen since I came back to England!" was all I
could extract from him, when I endeavoured to lead the conversation to
more serious things.

Towards midnight, I went round the house to lock up, accompanied by my
second in command (Samuel, the footman), as usual. When all the doors
were made fast, except the side door that opened on the terrace, I sent
Samuel to bed, and stepped out for a breath of fresh air before I too
went to bed in my turn.

The night was still and close, and the moon was at the full in the
heavens. It was so silent out of doors, that I heard from time to time,
very faint and low, the fall of the sea, as the ground-swell heaved
it in on the sand-bank near the mouth of our little bay. As the house
stood, the terrace side was the dark side; but the broad moonlight
showed fair on the gravel walk that ran along the next side to the
terrace. Looking this way, after looking up at the sky, I saw the shadow
of a person in the moonlight thrown forward from behind the corner of
the house.

Being old and sly, I forbore to call out; but being also, unfortunately,
old and heavy, my feet betrayed me on the gravel. Before I could steal
suddenly round the corner, as I had proposed, I heard lighter feet
than mine--and more than one pair of them as I thought--retreating in
a hurry. By the time I had got to the corner, the trespassers, whoever
they were, had run into the shrubbery at the off side of the walk, and
were hidden from sight among the thick trees and bushes in that part of
the grounds. From the shrubbery, they could easily make their way, over
our fence into the road. If I had been forty years younger, I might have
had a chance of catching them before they got clear of our premises.
As it was, I went back to set a-going a younger pair of legs than mine.
Without disturbing anybody, Samuel and I got a couple of guns, and went
all round the house and through the shrubbery. Having made sure that
no persons were lurking about anywhere in our grounds, we turned back.
Passing over the walk where I had seen the shadow, I now noticed, for
the first time, a little bright object, lying on the clean gravel, under
the light of the moon. Picking the object up, I discovered it was a
small bottle, containing a thick sweet-smelling liquor, as black as ink.

I said nothing to Samuel. But, remembering what Penelope had told me
about the jugglers, and the pouring of the little pool of ink into the
palm of the boy's hand, I instantly suspected that I had disturbed the
three Indians, lurking about the house, and bent, in their heathenish
way, on discovering the whereabouts of the Diamond that night.


CHAPTER VIII


Here, for one moment, I find it necessary to call a halt.

On summoning up my own recollections--and on getting Penelope to help
me, by consulting her journal--I find that we may pass pretty rapidly
over the interval between Mr. Franklin Blake's arrival and Miss Rachel's
birthday. For the greater part of that time the days passed, and brought
nothing with them worth recording. With your good leave, then, and
with Penelope's help, I shall notice certain dates only in this place;
reserving to myself to tell the story day by day, once more, as soon as
we get to the time when the business of the Moonstone became the chief
business of everybody in our house.

This said, we may now go on again--beginning, of course, with the bottle
of sweet-smelling ink which I found on the gravel walk at night.

On the next morning (the morning of the twenty-sixth) I showed Mr.
Franklin this article of jugglery, and told him what I have already told
you. His opinion was, not only that the Indians had been lurking about
after the Diamond, but also that they were actually foolish enough to
believe in their own magic--meaning thereby the making of signs on a
boy's head, and the pouring of ink into a boy's hand, and then expecting
him to see persons and things beyond the reach of human vision. In our
country, as well as in the East, Mr. Franklin informed me, there are
people who practise this curious hocus-pocus (without the ink, however);
and who call it by a French name, signifying something like brightness
of sight. "Depend upon it," says Mr. Franklin, "the Indians took it for
granted that we should keep the Diamond here; and they brought their
clairvoyant boy to show them the way to it, if they succeeded in getting
into the house last night."

"Do you think they'll try again, sir?" I asked.

"It depends," says Mr. Franklin, "on what the boy can really do. If he
can see the Diamond through the iron safe of the bank at Frizinghall, we
shall be troubled with no more visits from the Indians for the present.
If he can't, we shall have another chance of catching them in the
shrubbery, before many more nights are over our heads."

I waited pretty confidently for that latter chance; but, strange to
relate, it never came.

Whether the jugglers heard, in the town, of Mr. Franklin having been
seen at the bank, and drew their conclusions accordingly; or whether the
boy really did see the Diamond where the Diamond was now lodged (which
I, for one, flatly disbelieve); or whether, after all, it was a mere
effect of chance, this at any rate is the plain truth--not the ghost
of an Indian came near the house again, through the weeks that passed
before Miss Rachel's birthday. The jugglers remained in and about the
town plying their trade; and Mr. Franklin and I remained waiting to see
what might happen, and resolute not to put the rogues on their guard
by showing our suspicions of them too soon. With this report of the
proceedings on either side, ends all that I have to say about the
Indians for the present.

On the twenty-ninth of the month, Miss Rachel and Mr. Franklin hit on
a new method of working their way together through the time which might
otherwise have hung heavy on their hands. There are reasons for taking
particular notice here of the occupation that amused them. You will find
it has a bearing on something that is still to come.

Gentlefolks in general have a very awkward rock ahead in life--the
rock ahead of their own idleness. Their lives being, for the most part,
passed in looking about them for something to do, it is curious to
see--especially when their tastes are of what is called the intellectual
sort--how often they drift blindfold into some nasty pursuit. Nine
times out of ten they take to torturing something, or to spoiling
something--and they firmly believe they are improving their minds, when
the plain truth is, they are only making a mess in the house. I have
seen them (ladies, I am sorry to say, as well as gentlemen) go out,
day after day, for example, with empty pill-boxes, and catch newts, and
beetles, and spiders, and frogs, and come home and stick pins through
the miserable wretches, or cut them up, without a pang of remorse, into
little pieces. You see my young master, or my young mistress, poring
over one of their spiders' insides with a magnifying-glass; or you meet
one of their frogs walking downstairs without his head--and when you
wonder what this cruel nastiness means, you are told that it means
a taste in my young master or my young mistress for natural history.
Sometimes, again, you see them occupied for hours together in spoiling
a pretty flower with pointed instruments, out of a stupid curiosity
to know what the flower is made of. Is its colour any prettier, or its
scent any sweeter, when you DO know? But there! the poor souls must get
through the time, you see--they must get through the time. You dabbled
in nasty mud, and made pies, when you were a child; and you dabble in
nasty science, and dissect spiders, and spoil flowers, when you grow up.
In the one case and in the other, the secret of it is, that you have got
nothing to think of in your poor empty head, and nothing to do with your
poor idle hands. And so it ends in your spoiling canvas with paints, and
making a smell in the house; or in keeping tadpoles in a glass box full
of dirty water, and turning everybody's stomach in the house; or in
chipping off bits of stone here, there, and everywhere, and dropping
grit into all the victuals in the house; or in staining your fingers
in the pursuit of photography, and doing justice without mercy on
everybody's face in the house. It often falls heavy enough, no doubt, on
people who are really obliged to get their living, to be forced to work
for the clothes that cover them, the roof that shelters them, and the
food that keeps them going. But compare the hardest day's work you
ever did with the idleness that splits flowers and pokes its way into
spiders' stomachs, and thank your stars that your head has got something
it MUST think of, and your hands something that they MUST do.

As for Mr. Franklin and Miss Rachel, they tortured nothing, I am glad
to say. They simply confined themselves to making a mess; and all they
spoilt, to do them justice, was the panelling of a door.

Mr. Franklin's universal genius, dabbling in everything, dabbled in what
he called "decorative painting." He had invented, he informed us, a new
mixture to moisten paint with, which he described as a "vehicle."
What it was made of, I don't know. What it did, I can tell you in two
words--it stank. Miss Rachel being wild to try her hand at the new
process, Mr. Franklin sent to London for the materials; mixed them up,
with accompaniment of a smell which made the very dogs sneeze when they
came into the room; put an apron and a bib over Miss Rachel's gown, and
set her to work decorating her own little sitting-room--called, for want
of English to name it in, her "boudoir." They began with the inside
of the door. Mr. Franklin scraped off all the nice varnish with
pumice-stone, and made what he described as a surface to work on. Miss
Rachel then covered the surface, under his directions and with his help,
with patterns and devices--griffins, birds, flowers, cupids, and such
like--copied from designs made by a famous Italian painter, whose name
escapes me: the one, I mean, who stocked the world with Virgin Maries,
and had a sweetheart at the baker's. Viewed as work, this decoration
was slow to do, and dirty to deal with. But our young lady and gentleman
never seemed to tire of it. When they were not riding, or seeing
company, or taking their meals, or piping their songs, there they were
with their heads together, as busy as bees, spoiling the door. Who was
the poet who said that Satan finds some mischief still for idle hands to
do? If he had occupied my place in the family, and had seen Miss Rachel
with her brush, and Mr. Franklin with his vehicle, he could have written
nothing truer of either of them than that.

The next date worthy of notice is Sunday the fourth of June.

On that evening we, in the servants' hall, debated a domestic question
for the first time, which, like the decoration of the door, has its
bearing on something that is still to come.

Seeing the pleasure which Mr. Franklin and Miss Rachel took in each
other's society, and noting what a pretty match they were in all
personal respects, we naturally speculated on the chance of their
putting their heads together with other objects in view besides the
ornamenting of a door. Some of us said there would be a wedding in the
house before the summer was over. Others (led by me) admitted it was
likely enough Miss Rachel might be married; but we doubted (for reasons
which will presently appear) whether her bridegroom would be Mr.
Franklin Blake.

That Mr. Franklin was in love, on his side, nobody who saw and heard him
could doubt. The difficulty was to fathom Miss Rachel. Let me do myself
the honour of making you acquainted with her; after which, I will leave
you to fathom for yourself--if you can.

My young lady's eighteenth birthday was the birthday now coming, on
the twenty-first of June. If you happen to like dark women (who, I am
informed, have gone out of fashion latterly in the gay world), and if
you have no particular prejudice in favour of size, I answer for Miss
Rachel as one of the prettiest girls your eyes ever looked on. She was
small and slim, but all in fine proportion from top to toe. To see her
sit down, to see her get up, and specially to see her walk, was enough
to satisfy any man in his senses that the graces of her figure (if you
will pardon me the expression) were in her flesh and not in her clothes.
Her hair was the blackest I ever saw. Her eyes matched her hair. Her
nose was not quite large enough, I admit. Her mouth and chin were (to
quote Mr. Franklin) morsels for the gods; and her complexion (on the
same undeniable authority) was as warm as the sun itself, with this
great advantage over the sun, that it was always in nice order to look
at. Add to the foregoing that she carried her head as upright as a dart,
in a dashing, spirited, thoroughbred way--that she had a clear voice,
with a ring of the right metal in it, and a smile that began very
prettily in her eyes before it got to her lips--and there behold the
portrait of her, to the best of my painting, as large as life!

And what about her disposition next? Had this charming creature no
faults? She had just as many faults as you have, ma'am--neither more nor
less.

To put it seriously, my dear pretty Miss Rachel, possessing a host
of graces and attractions, had one defect, which strict impartiality
compels me to acknowledge. She was unlike most other girls of her age,
in this--that she had ideas of her own, and was stiff-necked enough to
set the fashions themselves at defiance, if the fashions didn't suit her
views. In trifles, this independence of hers was all well enough; but
in matters of importance, it carried her (as my lady thought, and as I
thought) too far. She judged for herself, as few women of twice her age
judge in general; never asked your advice; never told you beforehand
what she was going to do; never came with secrets and confidences to
anybody, from her mother downwards. In little things and great, with
people she loved, and people she hated (and she did both with equal
heartiness), Miss Rachel always went on a way of her own, sufficient for
herself in the joys and sorrows of her life. Over and over again I have
heard my lady say, "Rachel's best friend and Rachel's worst enemy are,
one and the other--Rachel herself."

Add one thing more to this, and I have done.

With all her secrecy, and self-will, there was not so much as the shadow
of anything false in her. I never remember her breaking her word; I
never remember her saying No, and meaning Yes. I can call to mind, in
her childhood, more than one occasion when the good little soul took
the blame, and suffered the punishment, for some fault committed by a
playfellow whom she loved. Nobody ever knew her to confess to it, when
the thing was found out, and she was charged with it afterwards. But
nobody ever knew her to lie about it, either. She looked you straight
in the face, and shook her little saucy head, and said plainly, "I won't
tell you!" Punished again for this, she would own to being sorry for
saying "won't;" but, bread and water notwithstanding, she never told
you. Self-willed--devilish self-willed sometimes--I grant; but the
finest creature, nevertheless, that ever walked the ways of this lower
world. Perhaps you think you see a certain contradiction here? In
that case, a word in your ear. Study your wife closely, for the next
four-and-twenty hours. If your good lady doesn't exhibit something in
the shape of a contradiction in that time, Heaven help you!--you have
married a monster.

I have now brought you acquainted with Miss Rachel, which you will
find puts us face to face, next, with the question of that young lady's
matrimonial views.

On June the twelfth, an invitation from my mistress was sent to a
gentleman in London, to come and help to keep Miss Rachel's birthday.
This was the fortunate individual on whom I believed her heart to be
privately set! Like Mr. Franklin, he was a cousin of hers. His name was
Mr. Godfrey Ablewhite.

My lady's second sister (don't be alarmed; we are not going very deep
into family matters this time)--my lady's second sister, I say, had a
disappointment in love; and taking a husband afterwards, on the neck or
nothing principle, made what they call a misalliance. There was terrible
work in the family when the Honourable Caroline insisted on marrying
plain Mr. Ablewhite, the banker at Frizinghall. He was very rich and
very respectable, and he begot a prodigious large family--all in his
favour, so far. But he had presumed to raise himself from a low station
in the world--and that was against him. However, Time and the progress
of modern enlightenment put things right; and the misalliance passed
muster very well. We are all getting liberal now; and (provided you can
scratch me, if I scratch you) what do I care, in or out of Parliament,
whether you are a Dustman or a Duke? That's the modern way of looking
at it--and I keep up with the modern way. The Ablewhites lived in a fine
house and grounds, a little out of Frizinghall. Very worthy people, and
greatly respected in the neighbourhood. We shall not be much troubled
with them in these pages--excepting Mr. Godfrey, who was Mr. Ablewhite's
second son, and who must take his proper place here, if you please, for
Miss Rachel's sake.

With all his brightness and cleverness and general good qualities, Mr.
Franklin's chance of topping Mr. Godfrey in our young lady's estimation
was, in my opinion, a very poor chance indeed.

In the first place, Mr. Godfrey was, in point of size, the finest man by
far of the two. He stood over six feet high; he had a beautiful red and
white colour; a smooth round face, shaved as bare as your hand; and a
head of lovely long flaxen hair, falling negligently over the poll of
his neck. But why do I try to give you this personal description of
him? If you ever subscribed to a Ladies' Charity in London, you know Mr.
Godfrey Ablewhite as well as I do. He was a barrister by profession;
a ladies' man by temperament; and a good Samaritan by choice. Female
benevolence and female destitution could do nothing without him.
Maternal societies for confining poor women; Magdalen societies for
rescuing poor women; strong-minded societies for putting poor women into
poor men's places, and leaving the men to shift for themselves;--he was
vice-president, manager, referee to them all. Wherever there was a table
with a committee of ladies sitting round it in council there was Mr.
Godfrey at the bottom of the board, keeping the temper of the committee,
and leading the dear creatures along the thorny ways of business, hat in
hand. I do suppose this was the most accomplished philanthropist (on
a small independence) that England ever produced. As a speaker at
charitable meetings the like of him for drawing your tears and your
money was not easy to find. He was quite a public character. The last
time I was in London, my mistress gave me two treats. She sent me to the
theatre to see a dancing woman who was all the rage; and she sent me to
Exeter Hall to hear Mr. Godfrey. The lady did it, with a band of music.
The gentleman did it, with a handkerchief and a glass of water. Crowds
at the performance with the legs. Ditto at the performance with the
tongue. And with all this, the sweetest tempered person (I allude to Mr.
Godfrey)--the simplest and pleasantest and easiest to please--you ever
met with. He loved everybody. And everybody loved HIM. What chance
had Mr. Franklin--what chance had anybody of average reputation and
capacities--against such a man as this?

On the fourteenth, came Mr. Godfrey's answer.

He accepted my mistress's invitation, from the Wednesday of the birthday
to the evening of Friday--when his duties to the Ladies' Charities would
oblige him to return to town. He also enclosed a copy of verses on
what he elegantly called his cousin's "natal day." Miss Rachel, I was
informed, joined Mr. Franklin in making fun of the verses at dinner;
and Penelope, who was all on Mr. Franklin's side, asked me, in great
triumph, what I thought of that. "Miss Rachel has led you off on a false
scent, my dear," I replied; "but MY nose is not so easily mystified.
Wait till Mr. Ablewhite's verses are followed by Mr. Ablewhite himself."

My daughter replied, that Mr. Franklin might strike in, and try his
luck, before the verses were followed by the poet. In favour of this
view, I must acknowledge that Mr. Franklin left no chance untried of
winning Miss Rachel's good graces.

Though one of the most inveterate smokers I ever met with, he gave up
his cigar, because she said, one day, she hated the stale smell of it
in his clothes. He slept so badly, after this effort of self-denial, for
want of the composing effect of the tobacco to which he was used, and
came down morning after morning looking so haggard and worn, that Miss
Rachel herself begged him to take to his cigars again. No! he would take
to nothing again that could cause her a moment's annoyance; he would
fight it out resolutely, and get back his sleep, sooner or later, by
main force of patience in waiting for it. Such devotion as this, you may
say (as some of them said downstairs), could never fail of producing
the right effect on Miss Rachel--backed up, too, as it was, by the
decorating work every day on the door. All very well--but she had a
photograph of Mr. Godfrey in her bed-room; represented speaking at a
public meeting, with all his hair blown out by the breath of his own
eloquence, and his eyes, most lovely, charming the money out of your
pockets. What do you say to that? Every morning--as Penelope herself
owned to me--there was the man whom the women couldn't do without,
looking on, in effigy, while Miss Rachel was having her hair combed. He
would be looking on, in reality, before long--that was my opinion of it.

June the sixteenth brought an event which made Mr. Franklin's chance
look, to my mind, a worse chance than ever.

A strange gentleman, speaking English with a foreign accent, came that
morning to the house, and asked to see Mr. Franklin Blake on business.
The business could not possibly have been connected with the Diamond,
for these two reasons--first, that Mr. Franklin told me nothing about
it; secondly, that he communicated it (when the gentleman had gone, as I
suppose) to my lady. She probably hinted something about it next to her
daughter. At any rate, Miss Rachel was reported to have said some severe
things to Mr. Franklin, at the piano that evening, about the people he
had lived among, and the principles he had adopted in foreign parts. The
next day, for the first time, nothing was done towards the decoration
of the door. I suspect some imprudence of Mr. Franklin's on the
Continent--with a woman or a debt at the bottom of it--had followed
him to England. But that is all guesswork. In this case, not only Mr.
Franklin, but my lady too, for a wonder, left me in the dark.

On the seventeenth, to all appearance, the cloud passed away again. They
returned to their decorating work on the door, and seemed to be as good
friends as ever. If Penelope was to be believed, Mr. Franklin had seized
the opportunity of the reconciliation to make an offer to Miss Rachel,
and had neither been accepted nor refused. My girl was sure (from signs
and tokens which I need not trouble you with) that her young mistress
had fought Mr. Franklin off by declining to believe that he was in
earnest, and had then secretly regretted treating him in that way
afterwards. Though Penelope was admitted to more familiarity with her
young mistress than maids generally are--for the two had been almost
brought up together as children--still I knew Miss Rachel's reserved
character too well to believe that she would show her mind to anybody in
this way. What my daughter told me, on the present occasion, was, as I
suspected, more what she wished than what she really knew.

On the nineteenth another event happened. We had the doctor in the house
professionally. He was summoned to prescribe for a person whom I have
had occasion to present to you in these pages--our second housemaid,
Rosanna Spearman.

This poor girl--who had puzzled me, as you know already, at the
Shivering Sand--puzzled me more than once again, in the interval time of
which I am now writing. Penelope's notion that her fellow-servant was in
love with Mr. Franklin (which my daughter, by my orders, kept strictly
secret) seemed to be just as absurd as ever. But I must own that what
I myself saw, and what my daughter saw also, of our second housemaid's
conduct, began to look mysterious, to say the least of it.

For example, the girl constantly put herself in Mr. Franklin's way--very
slyly and quietly, but she did it. He took about as much notice of her
as he took of the cat; it never seemed to occur to him to waste a look
on Rosanna's plain face. The poor thing's appetite, never much, fell
away dreadfully; and her eyes in the morning showed plain signs of
waking and crying at night. One day Penelope made an awkward discovery,
which we hushed up on the spot. She caught Rosanna at Mr. Franklin's
dressing-table, secretly removing a rose which Miss Rachel had given him
to wear in his button-hole, and putting another rose like it, of her own
picking, in its place. She was, after that, once or twice impudent
to me, when I gave her a well-meant general hint to be careful in her
conduct; and, worse still, she was not over-respectful now, on the few
occasions when Miss Rachel accidentally spoke to her.

My lady noticed the change, and asked me what I thought about it. I
tried to screen the girl by answering that I thought she was out of
health; and it ended in the doctor being sent for, as already mentioned,
on the nineteenth. He said it was her nerves, and doubted if she was fit
for service. My lady offered to remove her for change of air to one of
our farms, inland. She begged and prayed, with the tears in her eyes, to
be let to stop; and, in an evil hour, I advised my lady to try her for
a little longer. As the event proved, and as you will soon see, this
was the worst advice I could have given. If I could only have looked a
little way into the future, I would have taken Rosanna Spearman out of
the house, then and there, with my own hand.

On the twentieth, there came a note from Mr. Godfrey. He had arranged to
stop at Frizinghall that night, having occasion to consult his father
on business. On the afternoon of the next day, he and his two eldest
sisters would ride over to us on horseback, in good time before dinner.
An elegant little casket in China accompanied the note, presented to
Miss Rachel, with her cousin's love and best wishes. Mr. Franklin had
only given her a plain locket not worth half the money. My daughter
Penelope, nevertheless--such is the obstinacy of women--still backed him
to win.

Thanks be to Heaven, we have arrived at the eve of the birthday at last!
You will own, I think, that I have got you over the ground this time,
without much loitering by the way. Cheer up! I'll ease you with another
new chapter here--and, what is more, that chapter shall take you
straight into the thick of the story.


CHAPTER IX


June twenty-first, the day of the birthday, was cloudy and unsettled at
sunrise, but towards noon it cleared up bravely.

We, in the servants' hall, began this happy anniversary, as usual, by
offering our little presents to Miss Rachel, with the regular speech
delivered annually by me as the chief. I follow the plan adopted by the
Queen in opening Parliament--namely, the plan of saying much the same
thing regularly every year. Before it is delivered, my speech (like the
Queen's) is looked for as eagerly as if nothing of the kind had ever
been heard before. When it is delivered, and turns out not to be the
novelty anticipated, though they grumble a little, they look forward
hopefully to something newer next year. An easy people to govern, in the
Parliament and in the Kitchen--that's the moral of it. After breakfast,
Mr. Franklin and I had a private conference on the subject of the
Moonstone--the time having now come for removing it from the bank at
Frizinghall, and placing it in Miss Rachel's own hands.

Whether he had been trying to make love to his cousin again, and had got
a rebuff--or whether his broken rest, night after night, was aggravating
the queer contradictions and uncertainties in his character--I don't
know. But certain it is, that Mr. Franklin failed to show himself at his
best on the morning of the birthday. He was in twenty different minds
about the Diamond in as many minutes. For my part, I stuck fast by
the plain facts as we knew them. Nothing had happened to justify us in
alarming my lady on the subject of the jewel; and nothing could alter
the legal obligation that now lay on Mr. Franklin to put it in his
cousin's possession. That was my view of the matter; and, twist and turn
it as he might, he was forced in the end to make it his view too. We
arranged that he was to ride over, after lunch, to Frizinghall, and
bring the Diamond back, with Mr. Godfrey and the two young ladies, in
all probability, to keep him company on the way home again.

This settled, our young gentleman went back to Miss Rachel.

They consumed the whole morning, and part of the afternoon, in the
everlasting business of decorating the door, Penelope standing by to mix
the colours, as directed; and my lady, as luncheon time drew near, going
in and out of the room, with her handkerchief to her nose (for they used
a deal of Mr. Franklin's vehicle that day), and trying vainly to get the
two artists away from their work. It was three o'clock before they
took off their aprons, and released Penelope (much the worse for the
vehicle), and cleaned themselves of their mess. But they had done what
they wanted--they had finished the door on the birthday, and proud
enough they were of it. The griffins, cupids, and so on, were, I must
own, most beautiful to behold; though so many in number, so entangled in
flowers and devices, and so topsy-turvy in their actions and attitudes,
that you felt them unpleasantly in your head for hours after you had
done with the pleasure of looking at them. If I add that Penelope ended
her part of the morning's work by being sick in the back-kitchen, it
is in no unfriendly spirit towards the vehicle. No! no! It left
off stinking when it dried; and if Art requires these sort of
sacrifices--though the girl is my own daughter--I say, let Art have
them!

Mr. Franklin snatched a morsel from the luncheon-table, and rode off
to Frizinghall--to escort his cousins, as he told my lady. To fetch the
Moonstone, as was privately known to himself and to me.

This being one of the high festivals on which I took my place at the
side-board, in command of the attendance at table, I had plenty to
occupy my mind while Mr. Franklin was away. Having seen to the wine,
and reviewed my men and women who were to wait at dinner, I retired to
collect myself before the company came. A whiff of--you know what, and
a turn at a certain book which I have had occasion to mention in these
pages, composed me, body and mind. I was aroused from what I am inclined
to think must have been, not a nap, but a reverie, by the clatter of
horses' hoofs outside; and, going to the door, received a cavalcade
comprising Mr. Franklin and his three cousins, escorted by one of old
Mr. Ablewhite's grooms.

Mr. Godfrey struck me, strangely enough, as being like Mr. Franklin in
this respect--that he did not seem to be in his customary spirits. He
kindly shook hands with me as usual, and was most politely glad to see
his old friend Betteredge wearing so well. But there was a sort of cloud
over him, which I couldn't at all account for; and when I asked how he
had found his father in health, he answered rather shortly, "Much
as usual." However, the two Miss Ablewhites were cheerful enough for
twenty, which more than restored the balance. They were nearly as big
as their brother; spanking, yellow-haired, rosy lasses, overflowing with
super-abundant flesh and blood; bursting from head to foot with health
and spirits. The legs of the poor horses trembled with carrying them;
and when they jumped from their saddles (without waiting to be
helped), I declare they bounced on the ground as if they were made of
india-rubber. Everything the Miss Ablewhites said began with a large O;
everything they did was done with a bang; and they giggled and
screamed, in season and out of season, on the smallest provocation.
Bouncers--that's what I call them.

Under cover of the noise made by the young ladies, I had an opportunity
of saying a private word to Mr. Franklin in the hall.

"Have you got the Diamond safe, sir?"

He nodded, and tapped the breast-pocket of his coat.

"Have you seen anything of the Indians?"

"Not a glimpse." With that answer, he asked for my lady, and, hearing
she was in the small drawing-room, went there straight. The bell rang,
before he had been a minute in the room, and Penelope was sent to tell
Miss Rachel that Mr. Franklin Blake wanted to speak to her.

Crossing the hall, about half an hour afterwards, I was brought to a
sudden standstill by an outbreak of screams from the small drawing-room.
I can't say I was at all alarmed; for I recognised in the screams
the favourite large O of the Miss Ablewhites. However, I went in (on
pretence of asking for instructions about the dinner) to discover
whether anything serious had really happened.

There stood Miss Rachel at the table, like a person fascinated, with
the Colonel's unlucky Diamond in her hand. There, on either side of
her, knelt the two Bouncers, devouring the jewel with their eyes, and
screaming with ecstasy every time it flashed on them in a new light.
There, at the opposite side of the table, stood Mr. Godfrey, clapping
his hands like a large child, and singing out softly, "Exquisite!
exquisite!" There sat Mr. Franklin in a chair by the book-case, tugging
at his beard, and looking anxiously towards the window. And there, at
the window, stood the object he was contemplating--my lady, having the
extract from the Colonel's Will in her hand, and keeping her back turned
on the whole of the company.

She faced me, when I asked for my instructions; and I saw the family
frown gathering over her eyes, and the family temper twitching at the
corners of her mouth.

"Come to my room in half an hour," she answered. "I shall have something
to say to you then."

With those words she went out. It was plain enough that she was posed
by the same difficulty which had posed Mr. Franklin and me in our
conference at the Shivering Sand. Was the legacy of the Moonstone a
proof that she had treated her brother with cruel injustice? or was it
a proof that he was worse than the worst she had ever thought of him?
Serious questions those for my lady to determine, while her daughter,
innocent of all knowledge of the Colonel's character, stood there with
the Colonel's birthday gift in her hand.

Before I could leave the room in my turn, Miss Rachel, always
considerate to the old servant who had been in the house when she was
born, stopped me. "Look, Gabriel!" she said, and flashed the jewel
before my eyes in a ray of sunlight that poured through the window.

Lord bless us! it WAS a Diamond! As large, or nearly, as a plover's egg!
The light that streamed from it was like the light of the harvest moon.
When you looked down into the stone, you looked into a yellow deep
that drew your eyes into it so that they saw nothing else. It seemed
unfathomable; this jewel, that you could hold between your finger and
thumb, seemed unfathomable as the heavens themselves. We set it in the
sun, and then shut the light out of the room, and it shone awfully out
of the depths of its own brightness, with a moony gleam, in the dark. No
wonder Miss Rachel was fascinated: no wonder her cousins screamed. The
Diamond laid such a hold on ME that I burst out with as large an "O" as
the Bouncers themselves. The only one of us who kept his senses was Mr.
Godfrey. He put an arm round each of his sister's waists, and, looking
compassionately backwards and forwards between the Diamond and me, said,
"Carbon Betteredge! mere carbon, my good friend, after all!"

His object, I suppose, was to instruct me. All he did, however, was to
remind me of the dinner. I hobbled off to my army of waiters downstairs.
As I went out, Mr. Godfrey said, "Dear old Betteredge, I have the truest
regard for him!" He was embracing his sisters, and ogling Miss Rachel,
while he honoured me with that testimony of affection. Something like
a stock of love to draw on THERE! Mr. Franklin was a perfect savage by
comparison with him.

At the end of half an hour, I presented myself, as directed, in my
lady's room.

What passed between my mistress and me, on this occasion, was, in the
main, a repetition of what had passed between Mr. Franklin and me at the
Shivering Sand--with this difference, that I took care to keep my own
counsel about the jugglers, seeing that nothing had happened to justify
me in alarming my lady on this head. When I received my dismissal, I
could see that she took the blackest view possible of the Colonel's
motives, and that she was bent on getting the Moonstone out of her
daughter's possession at the first opportunity.

On my way back to my own part of the house, I was encountered by Mr.
Franklin. He wanted to know if I had seen anything of his cousin Rachel.
I had seen nothing of her. Could I tell him where his cousin Godfrey
was? I didn't know; but I began to suspect that cousin Godfrey might
not be far away from cousin Rachel. Mr. Franklin's suspicions apparently
took the same turn. He tugged hard at his beard, and went and shut
himself up in the library with a bang of the door that had a world of
meaning in it.

I was interrupted no more in the business of preparing for the birthday
dinner till it was time for me to smarten myself up for receiving the
company. Just as I had got my white waistcoat on, Penelope presented
herself at my toilet, on pretence of brushing what little hair I have
got left, and improving the tie of my white cravat. My girl was in high
spirits, and I saw she had something to say to me. She gave me a kiss
on the top of my bald head, and whispered, "News for you, father! Miss
Rachel has refused him."

"Who's 'HIM'?" I asked.

"The ladies' committee-man, father," says Penelope. "A nasty sly fellow!
I hate him for trying to supplant Mr. Franklin!"

If I had had breath enough, I should certainly have protested against
this indecent way of speaking of an eminent philanthropic character.
But my daughter happened to be improving the tie of my cravat at that
moment, and the whole strength of her feelings found its way into her
fingers. I never was more nearly strangled in my life.

"I saw him take her away alone into the rose-garden," says Penelope.
"And I waited behind the holly to see how they came back. They had gone
out arm-in-arm, both laughing. They came back, walking separate, as
grave as grave could be, and looking straight away from each other in a
manner which there was no mistaking. I never was more delighted, father,
in my life! There's one woman in the world who can resist Mr. Godfrey
Ablewhite, at any rate; and, if I was a lady, I should be another!"

Here I should have protested again. But my daughter had got the
hair-brush by this time, and the whole strength of her feelings
had passed into THAT. If you are bald, you will understand how she
sacrificed me. If you are not, skip this bit, and thank God you have got
something in the way of a defence between your hair-brush and your head.

"Just on the other side of the holly," Penelope went on, "Mr. Godfrey
came to a standstill. 'You prefer,' says he, 'that I should stop here as
if nothing had happened?' Miss Rachel turned on him like lightning. 'You
have accepted my mother's invitation,' she said; 'and you are here to
meet her guests. Unless you wish to make a scandal in the house, you
will remain, of course!' She went on a few steps, and then seemed to
relent a little. 'Let us forget what has passed, Godfrey,' she said,
'and let us remain cousins still.' She gave him her hand. He kissed it,
which I should have considered taking a liberty, and then she left him.
He waited a little by himself, with his head down, and his heel grinding
a hole slowly in the gravel walk; you never saw a man look more put out
in your life. 'Awkward!' he said between his teeth, when he looked up,
and went on to the house--'very awkward!' If that was his opinion of
himself, he was quite right. Awkward enough, I'm sure. And the end of it
is, father, what I told you all along," cries Penelope, finishing me off
with a last scarification, the hottest of all. "Mr. Franklin's the man!"

I got possession of the hair-brush, and opened my lips to administer the
reproof which, you will own, my daughter's language and conduct richly
deserved.

Before I could say a word, the crash of carriage-wheels outside struck
in, and stopped me. The first of the dinner-company had come. Penelope
instantly ran off. I put on my coat, and looked in the glass. My head
was as red as a lobster; but, in other respects, I was as nicely dressed
for the ceremonies of the evening as a man need be. I got into the hall
just in time to announce the two first of the guests. You needn't feel
particularly interested about them. Only the philanthropist's father and
mother--Mr. and Mrs. Ablewhite.


CHAPTER X


One on the top of the other the rest of the company followed the
Ablewhites, till we had the whole tale of them complete. Including the
family, they were twenty-four in all. It was a noble sight to see, when
they were settled in their places round the dinner-table, and the Rector
of Frizinghall (with beautiful elocution) rose and said grace.

There is no need to worry you with a list of the guests. You will meet
none of them a second time--in my part of the story, at any rate--with
the exception of two.

Those two sat on either side of Miss Rachel, who, as queen of the day,
was naturally the great attraction of the party. On this occasion she
was more particularly the centre-point towards which everybody's
eyes were directed; for (to my lady's secret annoyance) she wore her
wonderful birthday present, which eclipsed all the rest--the Moonstone.
It was without any setting when it had been placed in her hands; but
that universal genius, Mr. Franklin, had contrived, with the help of his
neat fingers and a little bit of silver wire, to fix it as a brooch in
the bosom of her white dress. Everybody wondered at the prodigious size
and beauty of the Diamond, as a matter of course. But the only two of
the company who said anything out of the common way about it were those
two guests I have mentioned, who sat by Miss Rachel on her right hand
and her left.

The guest on her left was Mr. Candy, our doctor at Frizinghall.

This was a pleasant, companionable little man, with the drawback,
however, I must own, of being too fond, in season and out of season, of
his joke, and of his plunging in rather a headlong manner into talk
with strangers, without waiting to feel his way first. In society he was
constantly making mistakes, and setting people unintentionally by
the ears together. In his medical practice he was a more prudent man;
picking up his discretion (as his enemies said) by a kind of instinct,
and proving to be generally right where more carefully conducted doctors
turned out to be wrong.

What HE said about the Diamond to Miss Rachel was said, as usual, by way
of a mystification or joke. He gravely entreated her (in the interests
of science) to let him take it home and burn it. "We will first heat it,
Miss Rachel," says the doctor, "to such and such a degree; then we
will expose it to a current of air; and, little by little--puff!--we
evaporate the Diamond, and spare you a world of anxiety about the safe
keeping of a valuable precious stone!" My lady, listening with rather a
careworn expression on her face, seemed to wish that the doctor had been
in earnest, and that he could have found Miss Rachel zealous enough in
the cause of science to sacrifice her birthday gift.

The other guest, who sat on my young lady's right hand, was an eminent
public character--being no other than the celebrated Indian traveller,
Mr. Murthwaite, who, at risk of his life, had penetrated in disguise
where no European had ever set foot before.

This was a long, lean, wiry, brown, silent man. He had a weary look, and
a very steady, attentive eye. It was rumoured that he was tired of the
humdrum life among the people in our parts, and longing to go back and
wander off on the tramp again in the wild places of the East. Except
what he said to Miss Rachel about her jewel, I doubt if he spoke six
words or drank so much as a single glass of wine, all through the
dinner. The Moonstone was the only object that interested him in the
smallest degree. The fame of it seemed to have reached him, in some
of those perilous Indian places where his wanderings had lain. After
looking at it silently for so long a time that Miss Rachel began to get
confused, he said to her in his cool immovable way, "If you ever go to
India, Miss Verinder, don't take your uncle's birthday gift with you. A
Hindoo diamond is sometimes part of a Hindoo religion. I know a certain
city, and a certain temple in that city, where, dressed as you are now,
your life would not be worth five minutes' purchase." Miss Rachel, safe
in England, was quite delighted to hear of her danger in India. The
Bouncers were more delighted still; they dropped their knives and forks
with a crash, and burst out together vehemently, "O! how interesting!"
My lady fidgeted in her chair, and changed the subject.

As the dinner got on, I became aware, little by little, that this
festival was not prospering as other like festivals had prospered before
it.

Looking back at the birthday now, by the light of what happened
afterwards, I am half inclined to think that the cursed Diamond must
have cast a blight on the whole company. I plied them well with wine;
and being a privileged character, followed the unpopular dishes round
the table, and whispered to the company confidentially, "Please to
change your mind and try it; for I know it will do you good." Nine
times out of ten they changed their minds--out of regard for their old
original Betteredge, they were pleased to say--but all to no purpose.
There were gaps of silence in the talk, as the dinner got on, that made
me feel personally uncomfortable. When they did use their tongues again,
they used them innocently, in the most unfortunate manner and to the
worst possible purpose. Mr. Candy, the doctor, for instance, said more
unlucky things than I ever knew him to say before. Take one sample of
the way in which he went on, and you will understand what I had to put
up with at the sideboard, officiating as I was in the character of a man
who had the prosperity of the festival at heart.

One of our ladies present at dinner was worthy Mrs. Threadgall, widow
of the late Professor of that name. Talking of her deceased husband
perpetually, this good lady never mentioned to strangers that he WAS
deceased. She thought, I suppose, that every able-bodied adult in
England ought to know as much as that. In one of the gaps of silence,
somebody mentioned the dry and rather nasty subject of human anatomy;
whereupon good Mrs. Threadgall straightway brought in her late husband
as usual, without mentioning that he was dead. Anatomy she described as
the Professor's favourite recreation in his leisure hours. As ill-luck
would have it, Mr. Candy, sitting opposite (who knew nothing of the
deceased gentleman), heard her. Being the most polite of men, he seized
the opportunity of assisting the Professor's anatomical amusements on
the spot.

"They have got some remarkably fine skeletons lately at the College of
Surgeons," says Mr. Candy, across the table, in a loud cheerful voice.
"I strongly recommend the Professor, ma'am, when he next has an hour to
spare, to pay them a visit."

You might have heard a pin fall. The company (out of respect to the
Professor's memory) all sat speechless. I was behind Mrs. Threadgall at
the time, plying her confidentially with a glass of hock. She dropped
her head, and said in a very low voice, "My beloved husband is no more."

Unluckily Mr. Candy, hearing nothing, and miles away from suspecting the
truth, went on across the table louder and politer than ever.


"The Professor may not be aware," says he, "that the card of a member of
the College will admit him, on any day but Sunday, between the hours of
ten and four."

Mrs. Threadgall dropped her head right into her tucker, and, in a lower
voice still, repeated the solemn words, "My beloved husband is no more."

I winked hard at Mr. Candy across the table. Miss Rachel touched his
arm. My lady looked unutterable things at him. Quite useless! On he
went, with a cordiality that there was no stopping anyhow. "I shall be
delighted," says he, "to send the Professor my card, if you will oblige
me by mentioning his present address."

"His present address, sir, is THE GRAVE," says Mrs. Threadgall, suddenly
losing her temper, and speaking with an emphasis and fury that made the
glasses ring again. "The Professor has been dead these ten years."

"Oh, good heavens!" says Mr. Candy. Excepting the Bouncers, who burst
out laughing, such a blank now fell on the company, that they might all
have been going the way of the Professor, and hailing as he did from the
direction of the grave.

So much for Mr. Candy. The rest of them were nearly as provoking in
their different ways as the doctor himself. When they ought to have
spoken, they didn't speak; or when they did speak they were perpetually
at cross purposes. Mr. Godfrey, though so eloquent in public, declined
to exert himself in private. Whether he was sulky, or whether he was
bashful, after his discomfiture in the rose-garden, I can't say. He kept
all his talk for the private ear of the lady (a member of our
family) who sat next to him. She was one of his committee-women--a
spiritually-minded person, with a fine show of collar-bone and a pretty
taste in champagne; liked it dry, you understand, and plenty of it.
Being close behind these two at the sideboard, I can testify, from what
I heard pass between them, that the company lost a good deal of very
improving conversation, which I caught up while drawing the corks, and
carving the mutton, and so forth. What they said about their Charities I
didn't hear. When I had time to listen to them, they had got a long way
beyond their women to be confined, and their women to be rescued, and
were disputing on serious subjects. Religion (I understand Mr. Godfrey
to say, between the corks and the carving) meant love. And love meant
religion. And earth was heaven a little the worse for wear. And
heaven was earth, done up again to look like new. Earth had some very
objectionable people in it; but, to make amends for that, all the
women in heaven would be members of a prodigious committee that never
quarrelled, with all the men in attendance on them as ministering
angels. Beautiful! beautiful! But why the mischief did Mr. Godfrey keep
it all to his lady and himself?

Mr. Franklin again--surely, you will say, Mr. Franklin stirred the
company up into making a pleasant evening of it?

Nothing of the sort! He had quite recovered himself, and he was in
wonderful force and spirits, Penelope having informed him, I suspect, of
Mr. Godfrey's reception in the rose-garden. But, talk as he might,
nine times out of ten he pitched on the wrong subject, or he addressed
himself to the wrong person; the end of it being that he offended some,
and puzzled all of them. That foreign training of his--those French and
German and Italian sides of him, to which I have already alluded--came
out, at my lady's hospitable board, in a most bewildering manner.

What do you think, for instance, of his discussing the lengths to which
a married woman might let her admiration go for a man who was not her
husband, and putting it in his clear-headed witty French way to the
maiden aunt of the Vicar of Frizinghall? What do you think, when he
shifted to the German side, of his telling the lord of the manor,
while that great authority on cattle was quoting his experience in the
breeding of bulls, that experience, properly understood counted for
nothing, and that the proper way to breed bulls was to look deep into
your own mind, evolve out of it the idea of a perfect bull, and produce
him? What do you say, when our county member, growing hot, at cheese
and salad time, about the spread of democracy in England, burst out as
follows: "If we once lose our ancient safeguards, Mr. Blake, I beg
to ask you, what have we got left?"--what do you say to Mr. Franklin
answering, from the Italian point of view: "We have got three things
left, sir--Love, Music, and Salad"? He not only terrified the company
with such outbreaks as these, but, when the English side of him turned
up in due course, he lost his foreign smoothness; and, getting on
the subject of the medical profession, said such downright things in
ridicule of doctors, that he actually put good-humoured little Mr. Candy
in a rage.

The dispute between them began in Mr. Franklin being led--I forget
how--to acknowledge that he had latterly slept very badly at night. Mr.
Candy thereupon told him that his nerves were all out of order and that
he ought to go through a course of medicine immediately. Mr. Franklin
replied that a course of medicine, and a course of groping in the dark,
meant, in his estimation, one and the same thing. Mr. Candy, hitting
back smartly, said that Mr Franklin himself was, constitutionally
speaking, groping in the dark after sleep, and that nothing but medicine
could help him to find it. Mr. Franklin, keeping the ball up on his
side, said he had often heard of the blind leading the blind, and now,
for the first time, he knew what it meant. In this way, they kept it
going briskly, cut and thrust, till they both of them got hot--Mr.
Candy, in particular, so completely losing his self-control, in defence
of his profession, that my lady was obliged to interfere, and forbid
the dispute to go on. This necessary act of authority put the last
extinguisher on the spirits of the company. The talk spurted up again
here and there, for a minute or two at a time; but there was a miserable
lack of life and sparkle in it. The Devil (or the Diamond) possessed
that dinner-party; and it was a relief to everybody when my mistress
rose, and gave the ladies the signal to leave the gentlemen over their
wine.

I had just ranged the decanters in a row before old Mr. Ablewhite (who
represented the master of the house), when there came a sound from the
terrace which, startled me out of my company manners on the instant.
Mr. Franklin and I looked at each other; it was the sound of the Indian
drum. As I live by bread, here were the jugglers returning to us with
the return of the Moonstone to the house!

As they rounded the corner of the terrace, and came in sight, I hobbled
out to warn them off. But, as ill-luck would have it, the two Bouncers
were beforehand with me. They whizzed out on to the terrace like a
couple of skyrockets, wild to see the Indians exhibit their tricks. The
other ladies followed; the gentlemen came out on their side. Before you
could say, "Lord bless us!" the rogues were making their salaams; and
the Bouncers were kissing the pretty little boy.

Mr. Franklin got on one side of Miss Rachel, and I put myself behind
her. If our suspicions were right, there she stood, innocent of all
knowledge of the truth, showing the Indians the Diamond in the bosom of
her dress!

I can't tell you what tricks they performed, or how they did it. What
with the vexation about the dinner, and what with the provocation of the
rogues coming back just in the nick of time to see the jewel with their
own eyes, I own I lost my head. The first thing that I remember noticing
was the sudden appearance on the scene of the Indian traveller, Mr.
Murthwaite. Skirting the half-circle in which the gentlefolks stood or
sat, he came quietly behind the jugglers and spoke to them on a sudden
in the language of their own country.

If he had pricked them with a bayonet, I doubt if the Indians could have
started and turned on him with a more tigerish quickness than they did,
on hearing the first words that passed his lips. The next moment they
were bowing and salaaming to him in their most polite and snaky way.
After a few words in the unknown tongue had passed on either side, Mr.
Murthwaite withdrew as quietly as he had approached. The chief Indian,
who acted as interpreter, thereupon wheeled about again towards the
gentlefolks. I noticed that the fellow's coffee-coloured face had turned
grey since Mr. Murthwaite had spoken to him. He bowed to my lady, and
informed her that the exhibition was over. The Bouncers, indescribably
disappointed, burst out with a loud "O!" directed against Mr. Murthwaite
for stopping the performance. The chief Indian laid his hand humbly
on his breast, and said a second time that the juggling was over.
The little boy went round with the hat. The ladies withdrew to the
drawing-room; and the gentlemen (excepting Mr. Franklin and Mr.
Murthwaite) returned to their wine. I and the footman followed the
Indians, and saw them safe off the premises.

Going back by way of the shrubbery, I smelt tobacco, and found Mr.
Franklin and Mr. Murthwaite (the latter smoking a cheroot) walking
slowly up and down among the trees. Mr. Franklin beckoned to me to join
them.

"This," says Mr. Franklin, presenting me to the great traveller, "is
Gabriel Betteredge, the old servant and friend of our family of whom I
spoke to you just now. Tell him, if you please, what you have just told
me."

Mr. Murthwaite took his cheroot out of his mouth, and leaned, in his
weary way, against the trunk of a tree.

"Mr. Betteredge," he began, "those three Indians are no more jugglers
than you and I are."

Here was a new surprise! I naturally asked the traveller if he had ever
met with the Indians before.

"Never," says Mr. Murthwaite; "but I know what Indian juggling really
is. All you have seen to-night is a very bad and clumsy imitation of
it. Unless, after long experience, I am utterly mistaken, those men are
high-caste Brahmins. I charged them with being disguised, and you saw
how it told on them, clever as the Hindoo people are in concealing their
feelings. There is a mystery about their conduct that I can't explain.
They have doubly sacrificed their caste--first, in crossing the sea;
secondly, in disguising themselves as jugglers. In the land they live in
that is a tremendous sacrifice to make. There must be some very serious
motive at the bottom of it, and some justification of no ordinary kind
to plead for them, in recovery of their caste, when they return to their
own country."

I was struck dumb. Mr. Murthwaite went on with his cheroot. Mr.
Franklin, after what looked to me like a little private veering about
between the different sides of his character, broke the silence as
follows:

"I feel some hesitation, Mr. Murthwaite, in troubling you with family
matters, in which you can have no interest and which I am not very
willing to speak of out of our own circle. But, after what you have
said, I feel bound, in the interests of Lady Verinder and her daughter,
to tell you something which may possibly put the clue into your hands.
I speak to you in confidence; you will oblige me, I am sure, by not
forgetting that?"

With this preface, he told the Indian traveller all that he had told
me at the Shivering Sand. Even the immovable Mr. Murthwaite was so
interested in what he heard, that he let his cheroot go out.

"Now," says Mr. Franklin, when he had done, "what does your experience
say?"

"My experience," answered the traveller, "says that you have had more
narrow escapes of your life, Mr. Franklin Blake, than I have had of
mine; and that is saying a great deal."

It was Mr. Franklin's turn to be astonished now.

"Is it really as serious as that?" he asked.

"In my opinion it is," answered Mr. Murthwaite. "I can't doubt, after
what you have told me, that the restoration of the Moonstone to
its place on the forehead of the Indian idol, is the motive and the
justification of that sacrifice of caste which I alluded to just now.
Those men will wait their opportunity with the patience of cats, and
will use it with the ferocity of tigers. How you have escaped them I
can't imagine," says the eminent traveller, lighting his cheroot again,
and staring hard at Mr. Franklin. "You have been carrying the Diamond
backwards and forwards, here and in London, and you are still a living
man! Let us try and account for it. It was daylight, both times, I
suppose, when you took the jewel out of the bank in London?"

"Broad daylight," says Mr. Franklin.

"And plenty of people in the streets?"

"Plenty."

"You settled, of course, to arrive at Lady Verinder's house at a certain
time? It's a lonely country between this and the station. Did you keep
your appointment?"

"No. I arrived four hours earlier than my appointment."

"I beg to congratulate you on that proceeding! When did you take the
Diamond to the bank at the town here?"

"I took it an hour after I had brought it to this house--and three hours
before anybody was prepared for seeing me in these parts."

"I beg to congratulate you again! Did you bring it back here alone?"

"No. I happened to ride back with my cousins and the groom."

"I beg to congratulate you for the third time! If you ever feel inclined
to travel beyond the civilised limits, Mr. Blake, let me know, and I
will go with you. You are a lucky man."

Here I struck in. This sort of thing didn't at all square with my
English ideas.

"You don't really mean to say, sir," I asked, "that they would have
taken Mr. Franklin's life, to get their Diamond, if he had given them
the chance?"

"Do you smoke, Mr. Betteredge?" says the traveller.

"Yes, sir.

"Do you care much for the ashes left in your pipe when you empty it?"

"No, sir."

"In the country those men came from, they care just as much about
killing a man, as you care about emptying the ashes out of your pipe.
If a thousand lives stood between them and the getting back of their
Diamond--and if they thought they could destroy those lives without
discovery--they would take them all. The sacrifice of caste is a serious
thing in India, if you like. The sacrifice of life is nothing at all."

I expressed my opinion upon this, that they were a set of murdering
thieves. Mr. Murthwaite expressed HIS opinion that they were a wonderful
people. Mr. Franklin, expressing no opinion at all, brought us back to
the matter in hand.

"They have seen the Moonstone on Miss Verinder's dress," he said. "What
is to be done?"

"What your uncle threatened to do," answered Mr. Murthwaite. "Colonel
Herncastle understood the people he had to deal with. Send the Diamond
to-morrow (under guard of more than one man) to be cut up at Amsterdam.
Make half a dozen diamonds of it, instead of one. There is an end of
its sacred identity as The Moonstone--and there is an end of the
conspiracy."

Mr. Franklin turned to me.

"There is no help for it," he said. "We must speak to Lady Verinder
to-morrow."

"What about to-night, sir?" I asked. "Suppose the Indians come back?"

Mr. Murthwaite answered me before Mr. Franklin could speak.

"The Indians won't risk coming back to-night," he said. "The direct way
is hardly ever the way they take to anything--let alone a matter like
this, in which the slightest mistake might be fatal to their reaching
their end."

"But suppose the rogues are bolder than you think, sir?" I persisted.

"In that case," says Mr. Murthwaite, "let the dogs loose. Have you got
any big dogs in the yard?"

"Two, sir. A mastiff and a bloodhound."

"They will do. In the present emergency, Mr. Betteredge, the mastiff and
the bloodhound have one great merit--they are not likely to be troubled
with your scruples about the sanctity of human life."

The strumming of the piano reached us from the drawing-room, as he fired
that shot at me. He threw away his cheroot, and took Mr. Franklin's arm,
to go back to the ladies. I noticed that the sky was clouding over
fast, as I followed them to the house. Mr. Murthwaite noticed it too. He
looked round at me, in his dry, droning way, and said:

"The Indians will want their umbrellas, Mr. Betteredge, to-night!"

It was all very well for HIM to joke. But I was not an eminent
traveller--and my way in this world had not led me into playing
ducks and drakes with my own life, among thieves and murderers in the
outlandish places of the earth. I went into my own little room, and sat
down in my chair in a perspiration, and wondered helplessly what was to
be done next. In this anxious frame of mind, other men might have ended
by working themselves up into a fever; I ended in a different way. I lit
my pipe, and took a turn at ROBINSON CRUSOE.

Before I had been at it five minutes, I came to this amazing bit--page
one hundred and sixty-one--as follows:

"Fear of Danger is ten thousand times more terrifying than Danger
itself, when apparent to the Eyes; and we find the Burthen of Anxiety
greater, by much, than the Evil which we are anxious about."

The man who doesn't believe in ROBINSON CRUSOE, after THAT, is a man
with a screw loose in his understanding, or a man lost in the mist of
his own self-conceit! Argument is thrown away upon him; and pity is
better reserved for some person with a livelier faith.

I was far on with my second pipe, and still lost in admiration of that
wonderful book, when Penelope (who had been handing round the tea) came
in with her report from the drawing-room. She had left the Bouncers
singing a duet--words beginning with a large "O," and music to
correspond. She had observed that my lady made mistakes in her game
of whist for the first time in our experience of her. She had seen
the great traveller asleep in a corner. She had overheard Mr. Franklin
sharpening his wits on Mr. Godfrey, at the expense of Ladies' Charities
in general; and she had noticed that Mr. Godfrey hit him back again
rather more smartly than became a gentleman of his benevolent character.
She had detected Miss Rachel, apparently engaged in appeasing Mrs.
Threadgall by showing her some photographs, and really occupied in
stealing looks at Mr. Franklin, which no intelligent lady's maid could
misinterpret for a single instant. Finally, she had missed Mr. Candy,
the doctor, who had mysteriously disappeared from the drawing-room, and
had then mysteriously returned, and entered into conversation with
Mr. Godfrey. Upon the whole, things were prospering better than the
experience of the dinner gave us any right to expect. If we could
only hold on for another hour, old Father Time would bring up their
carriages, and relieve us of them altogether.

Everything wears off in this world; and even the comforting effect of
ROBINSON CRUSOE wore off, after Penelope left me. I got fidgety again,
and resolved on making a survey of the grounds before the rain came.
Instead of taking the footman, whose nose was human, and therefore
useless in any emergency, I took the bloodhound with me. HIS nose for a
stranger was to be depended on. We went all round the premises, and out
into the road--and returned as wise as we went, having discovered no
such thing as a lurking human creature anywhere.

The arrival of the carriages was the signal for the arrival of the rain.
It poured as if it meant to pour all night. With the exception of the
doctor, whose gig was waiting for him, the rest of the company went home
snugly, under cover, in close carriages. I told Mr. Candy that I was
afraid he would get wet through. He told me, in return, that he wondered
I had arrived at my time of life, without knowing that a doctor's skin
was waterproof. So he drove away in the rain, laughing over his own
little joke; and so we got rid of our dinner company.

The next thing to tell is the story of the night.


CHAPTER XI


When the last of the guests had driven away, I went back into the inner
hall and found Samuel at the side-table, presiding over the brandy
and soda-water. My lady and Miss Rachel came out of the drawing-room,
followed by the two gentlemen. Mr. Godfrey had some brandy and
soda-water, Mr. Franklin took nothing. He sat down, looking dead tired;
the talking on this birthday occasion had, I suppose, been too much for
him.

My lady, turning round to wish them good-night, looked hard at the
wicked Colonel's legacy shining in her daughter's dress.

"Rachel," she asked, "where are you going to put your Diamond to-night?"

Miss Rachel was in high good spirits, just in that humour for talking
nonsense, and perversely persisting in it as if it was sense, which you
may sometimes have observed in young girls, when they are highly wrought
up, at the end of an exciting day. First, she declared she didn't know
where to put the Diamond. Then she said, "on her dressing-table, of
course, along with her other things." Then she remembered that the
Diamond might take to shining of itself, with its awful moony light
in the dark--and that would terrify her in the dead of night. Then she
bethought herself of an Indian cabinet which stood in her sitting-room;
and instantly made up her mind to put the Indian diamond in the Indian
cabinet, for the purpose of permitting two beautiful native productions
to admire each other. Having let her little flow of nonsense run on as
far as that point, her mother interposed and stopped her.

"My dear! your Indian cabinet has no lock to it," says my lady.

"Good Heavens, mamma!" cried Miss Rachel, "is this an hotel? Are there
thieves in the house?"

Without taking notice of this fantastic way of talking, my lady wished
the gentlemen good-night. She next turned to Miss Rachel, and kissed
her. "Why not let ME keep the Diamond for you to-night?" she asked.

Miss Rachel received that proposal as she might, ten years since, have
received a proposal to part her from a new doll. My lady saw there was
no reasoning with her that night. "Come into my room, Rachel, the first
thing to-morrow morning," she said. "I shall have something to say
to you." With those last words she left us slowly; thinking her own
thoughts, and, to all appearance, not best pleased with the way by which
they were leading her.

Miss Rachel was the next to say good-night. She shook hands first with
Mr. Godfrey, who was standing at the other end of the hall, looking at
a picture. Then she turned back to Mr. Franklin, still sitting weary and
silent in a corner.

What words passed between them I can't say. But standing near the old
oak frame which holds our large looking-glass, I saw her reflected in
it, slyly slipping the locket which Mr. Franklin had given to her, out
of the bosom of her dress, and showing it to him for a moment, with
a smile which certainly meant something out of the common, before she
tripped off to bed. This incident staggered me a little in the reliance
I had previously felt on my own judgment. I began to think that Penelope
might be right about the state of her young lady's affections, after
all.

As soon as Miss Rachel left him eyes to see with, Mr. Franklin noticed
me. His variable humour, shifting about everything, had shifted about
the Indians already.

"Betteredge," he said, "I'm half inclined to think I took Mr. Murthwaite
too seriously, when we had that talk in the shrubbery. I wonder whether
he has been trying any of his traveller's tales on us? Do you really
mean to let the dogs loose?"

"I'll relieve them of their collars, sir," I answered, "and leave them
free to take a turn in the night, if they smell a reason for it."

"All right," says Mr. Franklin. "We'll see what is to be done to-morrow.
I am not at all disposed to alarm my aunt, Betteredge, without a very
pressing reason for it. Good-night."

He looked so worn and pale as he nodded to me, and took his candle to
go up-stairs, that I ventured to advise his having a drop of
brandy-and-water, by way of night-cap. Mr. Godfrey, walking towards us
from the other end of the hall, backed me. He pressed Mr. Franklin, in
the friendliest manner, to take something, before he went to bed.

I only note these trifling circumstances, because, after all I had seen
and heard, that day, it pleased me to observe that our two gentlemen
were on just as good terms as ever. Their warfare of words (heard by
Penelope in the drawing-room), and their rivalry for the best place
in Miss Rachel's good graces, seemed to have set no serious difference
between them. But there! they were both good-tempered, and both men of
the world. And there is certainly this merit in people of station, that
they are not nearly so quarrelsome among each other as people of no
station at all.

Mr. Franklin declined the brandy-and-water, and went up-stairs with
Mr. Godfrey, their rooms being next door to each other. On the landing,
however, either his cousin persuaded him, or he veered about and changed
his mind as usual. "Perhaps I may want it in the night," he called down
to me. "Send up some brandy-and-water into my room."

I sent up Samuel with the brandy-and-water; and then went out
and unbuckled the dogs' collars. They both lost their heads with
astonishment on being set loose at that time of night, and jumped upon
me like a couple of puppies! However, the rain soon cooled them down
again: they lapped a drop of water each, and crept back into their
kennels. As I went into the house I noticed signs in the sky which
betokened a break in the weather for the better. For the present, it
still poured heavily, and the ground was in a perfect sop.

Samuel and I went all over the house, and shut up as usual. I examined
everything myself, and trusted nothing to my deputy on this occasion.
All was safe and fast when I rested my old bones in bed, between
midnight and one in the morning.

The worries of the day had been a little too much for me, I suppose.
At any rate, I had a touch of Mr. Franklin's malady that night. It was
sunrise before I fell off at last into a sleep. All the time I lay awake
the house was as quiet as the grave. Not a sound stirred but the splash
of the rain, and the sighing of the wind among the trees as a breeze
sprang up with the morning.

About half-past seven I woke, and opened my window on a fine sunshiny
day. The clock had struck eight, and I was just going out to chain up
the dogs again, when I heard a sudden whisking of petticoats on the
stairs behind me.

I turned about, and there was Penelope flying down after me like mad.
"Father!" she screamed, "come up-stairs, for God's sake! THE DIAMOND IS
GONE!" "Are you out of your mind?" I asked her.

"Gone!" says Penelope. "Gone, nobody knows how! Come up and see."

She dragged me after her into our young lady's sitting-room, which
opened into her bedroom. There, on the threshold of her bedroom door,
stood Miss Rachel, almost as white in the face as the white dressing-gown
that clothed her. There also stood the two doors of the Indian cabinet,
wide open. One, of the drawers inside was pulled out as far as it would
go.

"Look!" says Penelope. "I myself saw Miss Rachel put the Diamond into
that drawer last night." I went to the cabinet. The drawer was empty.

"Is this true, miss?" I asked.

With a look that was not like herself, with a voice that was not like
her own, Miss Rachel answered as my daughter had answered: "The Diamond
is gone!" Having said those words, she withdrew into her bedroom, and
shut and locked the door.

Before we knew which way to turn next, my lady came in, hearing my voice
in her daughter's sitting-room, and wondering what had happened. The news
of the loss of the Diamond seemed to petrify her. She went straight to
Miss Rachel's bedroom, and insisted on being admitted. Miss Rachel let
her in.

The alarm, running through the house like fire, caught the two gentlemen
next.

Mr. Godfrey was the first to come out of his room. All he did when
he heard what had happened was to hold up his hands in a state of
bewilderment, which didn't say much for his natural strength of mind.
Mr. Franklin, whose clear head I had confidently counted on to advise
us, seemed to be as helpless as his cousin when he heard the news in
his turn. For a wonder, he had had a good night's rest at last; and
the unaccustomed luxury of sleep had, as he said himself, apparently
stupefied him. However, when he had swallowed his cup of coffee--which
he always took, on the foreign plan, some hours before he ate any
breakfast--his brains brightened; the clear-headed side of him turned
up, and he took the matter in hand, resolutely and cleverly, much as
follows:

He first sent for the servants, and told them to leave all the lower
doors and windows (with the exception of the front door, which I had
opened) exactly as they had been left when we locked up over night. He
next proposed to his cousin and to me to make quite sure, before we
took any further steps, that the Diamond had not accidentally dropped
somewhere out of sight--say at the back of the cabinet, or down behind
the table on which the cabinet stood. Having searched in both places,
and found nothing--having also questioned Penelope, and discovered
from her no more than the little she had already told me--Mr. Franklin
suggested next extending our inquiries to Miss Rachel, and sent Penelope
to knock at her bed-room door.

My lady answered the knock, and closed the door behind her. The moment
after we heard it locked inside by Miss Rachel. My mistress came out
among us, looking sorely puzzled and distressed. "The loss of the
Diamond seems to have quite overwhelmed Rachel," she said, in reply to
Mr. Franklin. "She shrinks, in the strangest manner, from speaking
of it, even to ME. It is impossible you can see her for the present."
Having added to our perplexities by this account of Miss Rachel, my
lady, after a little effort, recovered her usual composure, and acted
with her usual decision.

"I suppose there is no help for it?" she said, quietly. "I suppose I
have no alternative but to send for the police?"

"And the first thing for the police to do," added Mr. Franklin, catching
her up, "is to lay hands on the Indian jugglers who performed here last
night."

My lady and Mr. Godfrey (not knowing what Mr. Franklin and I knew) both
started, and both looked surprised.

"I can't stop to explain myself now," Mr. Franklin went on. "I can only
tell you that the Indians have certainly stolen the Diamond. Give me
a letter of introduction," says he, addressing my lady, "to one of the
magistrates at Frizinghall--merely telling him that I represent your
interests and wishes, and let me ride off with it instantly. Our chance
of catching the thieves may depend on our not wasting one unnecessary
minute." (Nota bene: Whether it was the French side or the English, the
right side of Mr. Franklin seemed to be uppermost now. The only question
was, How long would it last?)

He put pen, ink, and paper before his aunt, who (as it appeared to me)
wrote the letter he wanted a little unwillingly. If it had been possible
to overlook such an event as the loss of a jewel worth twenty thousand
pounds, I believe--with my lady's opinion of her late brother, and her
distrust of his birthday-gift--it would have been privately a relief to
her to let the thieves get off with the Moonstone scot free.

I went out with Mr. Franklin to the stables, and took the opportunity of
asking him how the Indians (whom I suspected, of course, as shrewdly as
he did) could possibly have got into the house.

"One of them might have slipped into the hall, in the confusion, when
the dinner company were going away," says Mr. Franklin. "The fellow may
have been under the sofa while my aunt and Rachel were talking about
where the Diamond was to be put for the night. He would only have to
wait till the house was quiet, and there it would be in the cabinet, to
be had for the taking." With those words, he called to the groom to open
the gate, and galloped off.

This seemed certainly to be the only rational explanation. But how had
the thief contrived to make his escape from the house? I had found the
front door locked and bolted, as I had left it at night, when I went
to open it, after getting up. As for the other doors and windows, there
they were still, all safe and fast, to speak for themselves. The dogs,
too? Suppose the thief had got away by dropping from one of the upper
windows, how had he escaped the dogs? Had he come provided for them with
drugged meat? As the doubt crossed my mind, the dogs themselves came
galloping at me round a corner, rolling each other over on the wet
grass, in such lively health and spirits that it was with no small
difficulty I brought them to reason, and chained them up again. The
more I turned it over in my mind, the less satisfactory Mr. Franklin's
explanation appeared to be.

We had our breakfasts--whatever happens in a house, robbery or murder,
it doesn't matter, you must have your breakfast. When we had done, my
lady sent for me; and I found myself compelled to tell her all that I
had hitherto concealed, relating to the Indians and their plot. Being a
woman of a high courage, she soon got over the first startling effect
of what I had to communicate. Her mind seemed to be far more perturbed
about her daughter than about the heathen rogues and their conspiracy.
"You know how odd Rachel is, and how differently she behaves sometimes
from other girls," my lady said to me. "But I have never, in all my
experience, seen her so strange and so reserved as she is now. The
loss of her jewel seems almost to have turned her brain. Who would have
thought that horrible Diamond could have laid such a hold on her in so
short a time?"

It was certainly strange. Taking toys and trinkets in general, Miss
Rachel was nothing like so mad after them as most young girls. Yet there
she was, still locked up inconsolably in her bedroom. It is but fair to
add that she was not the only one of us in the house who was thrown out
of the regular groove. Mr. Godfrey, for instance--though professionally
a sort of consoler-general--seemed to be at a loss where to look for his
own resources. Having no company to amuse him, and getting no chance
of trying what his experience of women in distress could do towards
comforting Miss Rachel, he wandered hither and thither about the house
and gardens in an aimless uneasy way. He was in two different minds
about what it became him to do, after the misfortune that had happened
to us. Ought he to relieve the family, in their present situation, of
the responsibility of him as a guest, or ought he to stay on the
chance that even his humble services might be of some use? He decided
ultimately that the last course was perhaps the most customary and
considerate course to take, in such a very peculiar case of family
distress as this was. Circumstances try the metal a man is really made
of. Mr. Godfrey, tried by circumstances, showed himself of weaker
metal than I had thought him to be. As for the women-servants excepting
Rosanna Spearman, who kept by herself--they took to whispering together
in corners, and staring at nothing suspiciously, as is the manner
of that weaker half of the human family, when anything extraordinary
happens in a house. I myself acknowledge to have been fidgety and
ill-tempered. The cursed Moonstone had turned us all upside down.

A little before eleven Mr. Franklin came back. The resolute side of him
had, to all appearance, given way, in the interval since his departure,
under the stress that had been laid on it. He had left us at a gallop;
he came back to us at a walk. When he went away, he was made of iron.
When he returned, he was stuffed with cotton, as limp as limp could be.

"Well," says my lady, "are the police coming?"

"Yes," says Mr. Franklin; "they said they would follow me in a fly.
Superintendent Seegrave, of your local police force, and two of his men.
A mere form! The case is hopeless."

"What! have the Indians escaped, sir?" I asked.

"The poor ill-used Indians have been most unjustly put in prison," says
Mr. Franklin. "They are as innocent as the babe unborn. My idea that
one of them was hidden in the house has ended, like all the rest of my
ideas, in smoke. It's been proved," says Mr. Franklin, dwelling with
great relish on his own incapacity, "to be simply impossible."

After astonishing us by announcing this totally new turn in the matter
of the Moonstone, our young gentleman, at his aunt's request, took a
seat, and explained himself.

It appeared that the resolute side of him had held out as far as
Frizinghall. He had put the whole case plainly before the magistrate,
and the magistrate had at once sent for the police. The first inquiries
instituted about the Indians showed that they had not so much as
attempted to leave the town. Further questions addressed to the police,
proved that all three had been seen returning to Frizinghall with their
boy, on the previous night between ten and eleven--which (regard being
had to hours and distances) also proved that they had walked straight
back after performing on our terrace. Later still, at midnight, the
police, having occasion to search the common lodging-house where they
lived, had seen them all three again, and their little boy with them,
as usual. Soon after midnight I myself had safely shut up the house.
Plainer evidence than this, in favour of the Indians, there could not
well be. The magistrate said there was not even a case of suspicion
against them so far. But, as it was just possible, when the police came
to investigate the matter, that discoveries affecting the jugglers might
be made, he would contrive, by committing them as rogues and vagabonds,
to keep them at our disposal, under lock and key, for a week. They had
ignorantly done something (I forget what) in the town, which barely
brought them within the operation of the law. Every human institution
(justice included) will stretch a little, if you only pull it the right
way. The worthy magistrate was an old friend of my lady's, and the
Indians were "committed" for a week, as soon as the court opened that
morning.

Such was Mr. Franklin's narrative of events at Frizinghall. The Indian
clue to the mystery of the lost jewel was now, to all appearance, a clue
that had broken in our hands. If the jugglers were innocent, who, in the
name of wonder, had taken the Moonstone out of Miss Rachel's drawer?

Ten minutes later, to our infinite relief; Superintendent Seegrave
arrived at the house. He reported passing Mr. Franklin on the terrace,
sitting in the sun (I suppose with the Italian side of him uppermost),
and warning the police, as they went by, that the investigation was
hopeless, before the investigation had begun.

For a family in our situation, the Superintendent of the Frizinghall
police was the most comforting officer you could wish to see. Mr.
Seegrave was tall and portly, and military in his manners. He had a
fine commanding voice, and a mighty resolute eye, and a grand frock-coat
which buttoned beautifully up to his leather stock. "I'm the man you
want!" was written all over his face; and he ordered his two inferior
police men about with a severity which convinced us all that there was
no trifling with HIM.

He began by going round the premises, outside and in; the result of that
investigation proving to him that no thieves had broken in upon us from
outside, and that the robbery, consequently, must have been committed by
some person in the house. I leave you to imagine the state the servants
were in when this official announcement first reached their ears. The
Superintendent decided to begin by examining the boudoir, and, that
done, to examine the servants next. At the same time, he posted one
of his men on the staircase which led to the servants' bedrooms, with
instructions to let nobody in the house pass him, till further orders.

At this latter proceeding, the weaker half of the human family went
distracted on the spot. They bounced out of their comers, whisked
up-stairs in a body to Miss Rachel's room (Rosanna Spearman being
carried away among them this time), burst in on Superintendent Seegrave,
and, all looking equally guilty, summoned him to say which of them he
suspected, at once.

Mr. Superintendent proved equal to the occasion; he looked at them with
his resolute eye, and he cowed them with his military voice.

"Now, then, you women, go down-stairs again, every one of you; I won't
have you here. Look!" says Mr. Superintendent, suddenly pointing to a
little smear of the decorative painting on Miss Rachel's door, at the
outer edge, just under the lock. "Look what mischief the petticoats of
some of you have done already. Clear out! clear out!" Rosanna Spearman,
who was nearest to him, and nearest to the little smear on the door,
set the example of obedience, and slipped off instantly to her work. The
rest followed her out. The Superintendent finished his examination of
the room, and, making nothing of it, asked me who had first discovered
the robbery. My daughter had first discovered it. My daughter was sent
for.

Mr. Superintendent proved to be a little too sharp with Penelope at
starting. "Now, young woman, attend to me, and mind you speak the
truth." Penelope fired up instantly. "I've never been taught to tell
lies Mr. Policeman!--and if father can stand there and hear me accused
of falsehood and thieving, and my own bed-room shut against me, and my
character taken away, which is all a poor girl has left, he's not the
good father I take him for!" A timely word from me put Justice and
Penelope on a pleasanter footing together. The questions and answers
went swimmingly, and ended in nothing worth mentioning. My daughter had
seen Miss Rachel put the Diamond in the drawer of the cabinet the last
thing at night. She had gone in with Miss Rachel's cup of tea at eight
the next morning, and had found the drawer open and empty. Upon that,
she had alarmed the house--and there was an end of Penelope's evidence.

Mr. Superintendent next asked to see Miss Rachel herself. Penelope
mentioned his request through the door. The answer reached us by the
same road: "I have nothing to tell the policeman--I can't see anybody."
Our experienced officer looked equally surprised and offended when he
heard that reply. I told him my young lady was ill, and begged him to
wait a little and see her later. We thereupon went downstairs again, and
were met by Mr. Godfrey and Mr. Franklin crossing the hall.

The two gentlemen, being inmates of the house, were summoned to say if
they could throw any light on the matter. Neither of them knew anything
about it. Had they heard any suspicious noises during the previous
night? They had heard nothing but the pattering of the rain. Had I,
lying awake longer than either of them, heard nothing either? Nothing!
Released from examination, Mr. Franklin, still sticking to the helpless
view of our difficulty, whispered to me: "That man will be of no earthly
use to us. Superintendent Seegrave is an ass." Released in his turn, Mr.
Godfrey whispered to me--"Evidently a most competent person. Betteredge,
I have the greatest faith in him!" Many men, many opinions, as one of
the ancients said, before my time.

Mr. Superintendent's next proceeding took him back to the "boudoir"
again, with my daughter and me at his heels. His object was to discover
whether any of the furniture had been moved, during the night, out of
its customary place--his previous investigation in the room having,
apparently, not gone quite far enough to satisfy his mind on this point.

While we were still poking about among the chairs and tables, the door
of the bed-room was suddenly opened. After having denied herself to
everybody, Miss Rachel, to our astonishment, walked into the midst of
us of her own accord. She took up her garden hat from a chair, and then
went straight to Penelope with this question:--

"Mr. Franklin Blake sent you with a message to me this morning?"

"Yes, miss."

"He wished to speak to me, didn't he?"

"Yes, miss."

"Where is he now?"

Hearing voices on the terrace below, I looked out of window, and saw the
two gentlemen walking up and down together. Answering for my daughter, I
said, "Mr. Franklin is on the terrace, miss."

Without another word, without heeding Mr. Superintendent, who tried
to speak to her, pale as death, and wrapped up strangely in her own
thoughts, she left the room, and went down to her cousins on the
terrace.

It showed a want of due respect, it showed a breach of good manners, on
my part, but, for the life of me, I couldn't help looking out of window
when Miss Rachel met the gentlemen outside. She went up to Mr. Franklin
without appearing to notice Mr. Godfrey, who thereupon drew back and
left them by themselves. What she said to Mr. Franklin appeared to be
spoken vehemently. It lasted but for a short time, and, judging by what
I saw of his face from the window, seemed to astonish him beyond all
power of expression. While they were still together, my lady appeared
on the terrace. Miss Rachel saw her--said a few last words to Mr.
Franklin--and suddenly went back into the house again, before her mother
came up with her. My lady surprised herself, and noticing Mr. Franklin's
surprise, spoke to him. Mr. Godfrey joined them, and spoke also. Mr.
Franklin walked away a little between the two, telling them what had
happened I suppose, for they both stopped short, after taking a few
steps, like persons struck with amazement. I had just seen as much
as this, when the door of the sitting-room was opened violently. Miss
Rachel walked swiftly through to her bed-room, wild and angry, with
fierce eyes and flaming cheeks. Mr. Superintendent once more attempted
to question her. She turned round on him at her bed-room door. "I have
not sent for you!" she cried out vehemently. "I don't want you. My
Diamond is lost. Neither you nor anybody else will ever find it!" With
those words she went in, and locked the door in our faces. Penelope,
standing nearest to it, heard her burst out crying the moment she was
alone again.

In a rage, one moment; in tears, the next! What did it mean?

I told the Superintendent it meant that Miss Rachel's temper was upset
by the loss of her jewel. Being anxious for the honour of the family,
it distressed me to see my young lady forget herself--even with a
police-officer--and I made the best excuse I could, accordingly. In
my own private mind I was more puzzled by Miss Rachel's extraordinary
language and conduct than words can tell. Taking what she had said at
her bed-room door as a guide to guess by, I could only conclude that
she was mortally offended by our sending for the police, and that
Mr. Franklin's astonishment on the terrace was caused by her having
expressed herself to him (as the person chiefly instrumental in fetching
the police) to that effect. If this guess was right, why--having lost
her Diamond--should she object to the presence in the house of the very
people whose business it was to recover it for her? And how, in Heaven's
name, could SHE know that the Moonstone would never be found again?

As things stood, at present, no answer to those questions was to be
hoped for from anybody in the house. Mr. Franklin appeared to think it
a point of honour to forbear repeating to a servant--even to so old a
servant as I was--what Miss Rachel had said to him on the terrace. Mr.
Godfrey, who, as a gentleman and a relative, had been probably admitted
into Mr. Franklin's confidence, respected that confidence as he was
bound to do. My lady, who was also in the secret no doubt, and who alone
had access to Miss Rachel, owned openly that she could make nothing
of her. "You madden me when you talk of the Diamond!" All her mother's
influence failed to extract from her a word more than that.

Here we were, then, at a dead-lock about Miss Rachel--and at a dead-lock
about the Moonstone. In the first case, my lady was powerless to help
us. In the second (as you shall presently judge), Mr. Seegrave was fast
approaching the condition of a superintendent at his wits' end.

Having ferreted about all over the "boudoir," without making any
discoveries among the furniture, our experienced officer applied to me
to know, whether the servants in general were or were not acquainted
with the place in which the Diamond had been put for the night.

"I knew where it was put, sir," I said, "to begin with. Samuel, the
footman, knew also--for he was present in the hall, when they were
talking about where the Diamond was to be kept that night. My daughter
knew, as she has already told you. She or Samuel may have mentioned the
thing to the other servants--or the other servants may have heard the
talk for themselves, through the side-door of the hall, which might have
been open to the back staircase. For all I can tell, everybody in the
house may have known where the jewel was, last night."

My answer presenting rather a wide field for Mr. Superintendent's
suspicions to range over, he tried to narrow it by asking about the
servants' characters next.

I thought directly of Rosanna Spearman. But it was neither my place nor
my wish to direct suspicion against a poor girl, whose honesty had
been above all doubt as long as I had known her. The matron at the
Reformatory had reported her to my lady as a sincerely penitent and
thoroughly trustworthy girl. It was the Superintendent's business to
discover reason for suspecting her first--and then, and not till then,
it would be my duty to tell him how she came into my lady's service.
"All our people have excellent characters," I said. "And all have
deserved the trust their mistress has placed in them." After that, there
was but one thing left for Mr. Seegrave to do--namely, to set to work,
and tackle the servants' characters himself.

One after another, they were examined. One after another, they proved to
have nothing to say--and said it (so far as the women were concerned) at
great length, and with a very angry sense of the embargo laid on their
bed-rooms. The rest of them being sent back to their places downstairs,
Penelope was then summoned, and examined separately a second time.

My daughter's little outbreak of temper in the "boudoir," and her
readiness to think herself suspected, appeared to have produced an
unfavourable impression on Superintendent Seegrave. It seemed also to
dwell a little on his mind, that she had been the last person who saw
the Diamond at night. When the second questioning was over, my girl
came back to me in a frenzy. There was no doubt of it any longer--the
police-officer had almost as good as told her she was the thief! I could
scarcely believe him (taking Mr. Franklin's view) to be quite such an
ass as that. But, though he said nothing, the eye with which he looked
at my daughter was not a very pleasant eye to see. I laughed it off
with poor Penelope, as something too ridiculous to be treated
seriously--which it certainly was. Secretly, I am afraid I was foolish
enough to be angry too. It was a little trying--it was, indeed. My
girl sat down in a corner, with her apron over her head, quite
broken-hearted. Foolish of her, you will say. She might have waited
till he openly accused her. Well, being a man of just an equal temper,
I admit that. Still Mr. Superintendent might have remembered--never mind
what he might have remembered. The devil take him!

The next and last step in the investigation brought matters, as they
say, to a crisis. The officer had an interview (at which I was present)
with my lady. After informing her that the Diamond must have been taken
by somebody in the house, he requested permission for himself and
his men to search the servants' rooms and boxes on the spot. My good
mistress, like the generous high-bred woman she was, refused to let us
be treated like thieves. "I will never consent to make such a return
as that," she said, "for all I owe to the faithful servants who are
employed in my house."

Mr. Superintendent made his bow, with a look in my direction, which said
plainly, "Why employ me, if you are to tie my hands in this way?" As
head of the servants, I felt directly that we were bound, in justice to
all parties, not to profit by our mistress's generosity. "We gratefully
thank your ladyship," I said; "but we ask your permission to do what is
right in this matter by giving up our keys. When Gabriel Betteredge sets
the example," says I, stopping Superintendent Seegrave at the door, "the
rest of the servants will follow, I promise you. There are my keys, to
begin with!" My lady took me by the hand, and thanked me with the tears
in her eyes. Lord! what would I not have given, at that moment, for the
privilege of knocking Superintendent Seegrave down!

As I had promised for them, the other servants followed my lead, sorely
against the grain, of course, but all taking the view that I took. The
women were a sight to see, while the police-officers were rummaging
among their things. The cook looked as if she could grill Mr.
Superintendent alive on a furnace, and the other women looked as if they
could eat him when he was done.

The search over, and no Diamond or sign of a Diamond being found, of
course, anywhere, Superintendent Seegrave retired to my little room to
consider with himself what he was to do next. He and his men had now
been hours in the house, and had not advanced us one inch towards a
discovery of how the Moonstone had been taken, or of whom we were to
suspect as the thief.

While the police-officer was still pondering in solitude, I was sent for
to see Mr. Franklin in the library. To my unutterable astonishment, just
as my hand was on the door, it was suddenly opened from the inside, and
out walked Rosanna Spearman!

After the library had been swept and cleaned in the morning, neither
first nor second housemaid had any business in that room at any later
period of the day. I stopped Rosanna Spearman, and charged her with a
breach of domestic discipline on the spot.

"What might you want in the library at this time of day?" I inquired.

"Mr. Franklin Blake dropped one of his rings up-stairs," says Rosanna;
"and I have been into the library to give it to him." The girl's face
was all in a flush as she made me that answer; and she walked away with
a toss of her head and a look of self-importance which I was quite at
a loss to account for. The proceedings in the house had doubtless upset
all the women-servants more or less; but none of them had gone clean out
of their natural characters, as Rosanna, to all appearance, had now gone
out of hers.

I found Mr. Franklin writing at the library-table. He asked for a
conveyance to the railway station the moment I entered the room. The
first sound of his voice informed me that we now had the resolute side
of him uppermost once more. The man made of cotton had disappeared; and
the man made of iron sat before me again.

"Going to London, sir?" I asked.

"Going to telegraph to London," says Mr. Franklin. "I have convinced my
aunt that we must have a cleverer head than Superintendent Seegrave's
to help us; and I have got her permission to despatch a telegram to my
father. He knows the Chief Commissioner of Police, and the Commissioner
can lay his hand on the right man to solve the mystery of the Diamond.
Talking of mysteries, by-the-bye," says Mr. Franklin, dropping his
voice, "I have another word to say to you before you go to the stables.
Don't breathe a word of it to anybody as yet; but either Rosanna
Spearman's head is not quite right, or I am afraid she knows more about
the Moonstone than she ought to know."

I can hardly tell whether I was more startled or distressed at hearing
him say that. If I had been younger, I might have confessed as much to
Mr. Franklin. But when you are old, you acquire one excellent habit. In
cases where you don't see your way clearly, you hold your tongue.

"She came in here with a ring I dropped in my bed-room," Mr. Franklin
went on. "When I had thanked her, of course I expected her to go.
Instead of that, she stood opposite to me at the table, looking at me in
the oddest manner--half frightened, and half familiar--I couldn't make
it out. 'This is a strange thing about the Diamond, sir,' she said, in a
curiously sudden, headlong way. I said, 'Yes, it was,' and wondered what
was coming next. Upon my honour, Betteredge, I think she must be wrong
in the head! She said, 'They will never find the Diamond, sir, will
they? No! nor the person who took it--I'll answer for that.' She
actually nodded and smiled at me! Before I could ask her what she meant,
we heard your step outside. I suppose she was afraid of your catching
her here. At any rate, she changed colour, and left the room. What on
earth does it mean?"

I could not bring myself to tell him the girl's story, even then. It
would have been almost as good as telling him that she was the thief.
Besides, even if I had made a clean breast of it, and even supposing
she was the thief, the reason why she should let out her secret to Mr.
Franklin, of all the people in the world, would have been still as far
to seek as ever.

"I can't bear the idea of getting the poor girl into a scrape, merely
because she has a flighty way with her, and talks very strangely," Mr.
Franklin went on. "And yet if she had said to, the Superintendent what
she said to me, fool as he is, I'm afraid----" He stopped there, and
left the rest unspoken.

"The best way, sir," I said, "will be for me to say two words privately
to my mistress about it at the first opportunity. My lady has a very
friendly interest in Rosanna; and the girl may only have been forward
and foolish, after all. When there's a mess of any kind in a house, sir,
the women-servants like to look at the gloomy side--it gives the poor
wretches a kind of importance in their own eyes. If there's anybody
ill, trust the women for prophesying that the person will die. If it's
a jewel lost, trust them for prophesying that it will never be found
again."

This view (which I am bound to say, I thought a probable view myself,
on reflection) seemed to relieve Mr. Franklin mightily: he folded up his
telegram, and dismissed the subject. On my way to the stables, to order
the pony-chaise, I looked in at the servants' hall, where they were at
dinner. Rosanna Spearman was not among them. On inquiry, I found that
she had been suddenly taken ill, and had gone up-stairs to her own room
to lie down.

"Curious! She looked well enough when I saw her last," I remarked.

Penelope followed me out. "Don't talk in that way before the rest of
them, father," she said. "You only make them harder on Rosanna than
ever. The poor thing is breaking her heart about Mr. Franklin Blake."

Here was another view of the girl's conduct. If it was possible for
Penelope to be right, the explanation of Rosanna's strange language and
behaviour might have been all in this--that she didn't care what she
said, so long as she could surprise Mr. Franklin into speaking to her.
Granting that to be the right reading of the riddle, it accounted,
perhaps, for her flighty, self-conceited manner when she passed me in
the hall. Though he had only said three words, still she had carried her
point, and Mr. Franklin had spoken to her.

I saw the pony harnessed myself. In the infernal network of mysteries
and uncertainties that now surrounded us, I declare it was a relief to
observe how well the buckles and straps understood each other! When you
had seen the pony backed into the shafts of the chaise, you had seen
something there was no doubt about. And that, let me tell you, was
becoming a treat of the rarest kind in our household.

Going round with the chaise to the front door, I found not only Mr.
Franklin, but Mr. Godfrey and Superintendent Seegrave also waiting for
me on the steps.

Mr. Superintendent's reflections (after failing to find the Diamond in
the servants' rooms or boxes) had led him, it appeared, to an entirely
new conclusion. Still sticking to his first text, namely, that somebody
in the house had stolen the jewel, our experienced officer was now of the
opinion that the thief (he was wise enough not to name poor Penelope,
whatever he might privately think of her!) had been acting in concert
with the Indians; and he accordingly proposed shifting his inquiries to
the jugglers in the prison at Frizinghall. Hearing of this new move, Mr.
Franklin had volunteered to take the Superintendent back to the town,
from which he could telegraph to London as easily as from our station.
Mr. Godfrey, still devoutly believing in Mr. Seegrave, and greatly
interested in witnessing the examination of the Indians, had begged
leave to accompany the officer to Frizinghall. One of the two inferior
policemen was to be left at the house, in case anything happened. The
other was to go back with the Superintendent to the town. So the four
places in the pony-chaise were just filled.

Before he took the reins to drive off, Mr. Franklin walked me away a few
steps out of hearing of the others.

"I will wait to telegraph to London," he said, "till I see what comes
of our examination of the Indians. My own conviction is, that this
muddle-headed local police-officer is as much in the dark as ever, and
is simply trying to gain time. The idea of any of the servants being in
league with the Indians is a preposterous absurdity, in my opinion. Keep
about the house, Betteredge, till I come back, and try what you can make
of Rosanna Spearman. I don't ask you to do anything degrading to your
own self-respect, or anything cruel towards the girl. I only ask you
to exercise your observation more carefully than usual. We will make
as light of it as we can before my aunt--but this is a more important
matter than you may suppose."

"It is a matter of twenty thousand pounds, sir," I said, thinking of the
value of the Diamond.

"It's a matter of quieting Rachel's mind," answered Mr. Franklin
gravely. "I am very uneasy about her."

He left me suddenly; as if he desired to cut short any further talk
between us. I thought I understood why. Further talk might have let me
into the secret of what Miss Rachel had said to him on the terrace.

So they drove away to Frizinghall. I was ready enough, in the girl's own
interest, to have a little talk with Rosanna in private. But the needful
opportunity failed to present itself. She only came downstairs again
at tea-time. When she did appear, she was flighty and excited, had what
they call an hysterical attack, took a dose of sal-volatile by my lady's
order, and was sent back to her bed.

The day wore on to its end drearily and miserably enough, I can tell
you. Miss Rachel still kept her room, declaring that she was too ill to
come down to dinner that day. My lady was in such low spirits about
her daughter, that I could not bring myself to make her additionally
anxious, by reporting what Rosanna Spearman had said to Mr. Franklin.
Penelope persisted in believing that she was to be forthwith tried,
sentenced, and transported for theft. The other women took to their
Bibles and hymn-books, and looked as sour as verjuice over their
reading--a result, which I have observed, in my sphere of life, to
follow generally on the performance of acts of piety at unaccustomed
periods of the day. As for me, I hadn't even heart enough to open my
ROBINSON CRUSOE. I went out into the yard, and, being hard up for a
little cheerful society, set my chair by the kennels, and talked to the
dogs.

Half an hour before dinner-time, the two gentlemen came back from
Frizinghall, having arranged with Superintendent Seegrave that he was to
return to us the next day. They had called on Mr. Murthwaite, the Indian
traveller, at his present residence, near the town. At Mr. Franklin's
request, he had kindly given them the benefit of his knowledge of the
language, in dealing with those two, out of the three Indians, who knew
nothing of English. The examination, conducted carefully, and at
great length, had ended in nothing; not the shadow of a reason being
discovered for suspecting the jugglers of having tampered with any of
our servants. On reaching that conclusion, Mr. Franklin had sent his
telegraphic message to London, and there the matter now rested till
to-morrow came.

So much for the history of the day that followed the birthday. Not
a glimmer of light had broken in on us, so far. A day or two after,
however, the darkness lifted a little. How, and with what result, you
shall presently see.


CHAPTER XII


The Thursday night passed, and nothing happened. With the Friday morning
came two pieces of news.

Item the first: the baker's man declared he had met Rosanna Spearman,
on the previous afternoon, with a thick veil on, walking towards
Frizinghall by the foot-path way over the moor. It seemed strange that
anybody should be mistaken about Rosanna, whose shoulder marked her out
pretty plainly, poor thing--but mistaken the man must have been; for
Rosanna, as you know, had been all the Thursday afternoon ill up-stairs
in her room.

Item the second came through the postman. Worthy Mr. Candy had said one
more of his many unlucky things, when he drove off in the rain on the
birthday night, and told me that a doctor's skin was waterproof. In
spite of his skin, the wet had got through him. He had caught a chill
that night, and was now down with a fever. The last accounts, brought
by the postman, represented him to be light-headed--talking nonsense
as glibly, poor man, in his delirium as he often talked it in his
sober senses. We were all sorry for the little doctor; but Mr. Franklin
appeared to regret his illness, chiefly on Miss Rachel's account. From
what he said to my lady, while I was in the room at breakfast-time, he
appeared to think that Miss Rachel--if the suspense about the Moonstone
was not soon set at rest--might stand in urgent need of the best medical
advice at our disposal.

Breakfast had not been over long, when a telegram from Mr. Blake, the
elder, arrived, in answer to his son. It informed us that he had laid
hands (by help of his friend, the Commissioner) on the right man to
help us. The name of him was Sergeant Cuff; and the arrival of him from
London might be expected by the morning train.

At reading the name of the new police-officer, Mr. Franklin gave a
start. It seems that he had heard some curious anecdotes about Sergeant
Cuff, from his father's lawyer, during his stay in London.

"I begin to hope we are seeing the end of our anxieties already," he
said. "If half the stories I have heard are true, when it comes to
unravelling a mystery, there isn't the equal in England of Sergeant
Cuff!"

We all got excited and impatient as the time drew near for the
appearance of this renowned and capable character. Superintendent
Seegrave, returning to us at his appointed time, and hearing that the
Sergeant was expected, instantly shut himself up in a room, with pen,
ink, and paper, to make notes of the Report which would be certainly
expected from him. I should have liked to have gone to the station
myself, to fetch the Sergeant. But my lady's carriage and horses were
not to be thought of, even for the celebrated Cuff; and the pony-chaise
was required later for Mr. Godfrey. He deeply regretted being obliged to
leave his aunt at such an anxious time; and he kindly put off the hour
of his departure till as late as the last train, for the purpose of
hearing what the clever London police-officer thought of the case.
But on Friday night he must be in town, having a Ladies' Charity, in
difficulties, waiting to consult him on Saturday morning.

When the time came for the Sergeant's arrival, I went down to the gate
to look out for him.

A fly from the railway drove up as I reached the lodge; and out got a
grizzled, elderly man, so miserably lean that he looked as if he had not
got an ounce of flesh on his bones in any part of him. He was dressed
all in decent black, with a white cravat round his neck. His face was
as sharp as a hatchet, and the skin of it was as yellow and dry and
withered as an autumn leaf. His eyes, of a steely light grey, had a very
disconcerting trick, when they encountered your eyes, of looking as if
they expected something more from you than you were aware of yourself.
His walk was soft; his voice was melancholy; his long lanky fingers were
hooked like claws. He might have been a parson, or an undertaker--or
anything else you like, except what he really was. A more complete
opposite to Superintendent Seegrave than Sergeant Cuff, and a less
comforting officer to look at, for a family in distress, I defy you to
discover, search where you may.

"Is this Lady Verinder's?" he asked.

"Yes, sir."

"I am Sergeant Cuff."

"This way, sir, if you please."

On our road to the house, I mentioned my name and position in the
family, to satisfy him that he might speak to me about the business
on which my lady was to employ him. Not a word did he say about the
business, however, for all that. He admired the grounds, and remarked
that he felt the sea air very brisk and refreshing. I privately
wondered, on my side, how the celebrated Cuff had got his reputation.
We reached the house, in the temper of two strange dogs, coupled up
together for the first time in their lives by the same chain.

Asking for my lady, and hearing that she was in one of the
conservatories, we went round to the gardens at the back, and sent a
servant to seek her. While we were waiting, Sergeant Cuff looked
through the evergreen arch on our left, spied out our rosery, and walked
straight in, with the first appearance of anything like interest that he
had shown yet. To the gardener's astonishment, and to my disgust,
this celebrated policeman proved to be quite a mine of learning on the
trumpery subject of rose-gardens.

"Ah, you've got the right exposure here to the south and sou'-west,"
says the Sergeant, with a wag of his grizzled head, and a streak
of pleasure in his melancholy voice. "This is the shape for a
rosery--nothing like a circle set in a square. Yes, yes; with walks
between all the beds. But they oughtn't to be gravel walks like these.
Grass, Mr. Gardener--grass walks between your roses; gravel's too hard
for them. That's a sweet pretty bed of white roses and blush roses. They
always mix well together, don't they? Here's the white musk rose, Mr.
Betteredge--our old English rose holding up its head along with the best
and the newest of them. Pretty dear!" says the Sergeant, fondling
the Musk Rose with his lanky fingers, and speaking to it as if he was
speaking to a child.

This was a nice sort of man to recover Miss Rachel's Diamond, and to
find out the thief who stole it!

"You seem to be fond of roses, Sergeant?" I remarked.

"I haven't much time to be fond of anything," says Sergeant Cuff. "But
when I _have_ a moment's fondness to bestow, most times, Mr. Betteredge,
the roses get it. I began my life among them in my father's nursery
garden, and I shall end my life among them, if I can. Yes. One of these
days (please God) I shall retire from catching thieves, and try my hand
at growing roses. There will be grass walks, Mr. Gardener, between my
beds," says the Sergeant, on whose mind the gravel paths of our rosery
seemed to dwell unpleasantly.

"It seems an odd taste, sir," I ventured to say, "for a man in your line
of life."

"If you will look about you (which most people won't do)," says Sergeant
Cuff, "you will see that the nature of a man's tastes is, most times, as
opposite as possible to the nature of a man's business. Show me any two
things more opposite one from the other than a rose and a thief; and
I'll correct my tastes accordingly--if it isn't too late at my time of
life. You find the damask rose a goodish stock for most of the tender
sorts, don't you, Mr. Gardener? Ah! I thought so. Here's a lady coming.
Is it Lady Verinder?"

He had seen her before either I or the gardener had seen her, though
we knew which way to look, and he didn't. I began to think him rather a
quicker man than he appeared to be at first sight.

The Sergeant's appearance, or the Sergeant's errand--one or both--seemed
to cause my lady some little embarrassment. She was, for the first time
in all my experience of her, at a loss what to say at an interview with
a stranger. Sergeant Cuff put her at her ease directly. He asked if any
other person had been employed about the robbery before we sent for him;
and hearing that another person had been called in, and was now in the
house, begged leave to speak to him before anything else was done.

My lady led the way back. Before he followed her, the Sergeant relieved
his mind on the subject of the gravel walks by a parting word to the
gardener. "Get her ladyship to try grass," he said, with a sour look at
the paths. "No gravel! no gravel!"

Why Superintendent Seegrave should have appeared to be several sizes
smaller than life, on being presented to Sergeant Cuff, I can't
undertake to explain. I can only state the fact. They retired together;
and remained a weary long time shut up from all mortal intrusion. When
they came out, Mr. Superintendent was excited, and Mr. Sergeant was
yawning.

"The Sergeant wishes to see Miss Verinder's sitting-room," says Mr.
Seegrave, addressing me with great pomp and eagerness. "The Sergeant may
have some questions to ask. Attend the Sergeant, if you please!"

While I was being ordered about in this way, I looked at the great Cuff.
The great Cuff, on his side, looked at Superintendent Seegrave in that
quietly expecting way which I have already noticed. I can't affirm that
he was on the watch for his brother officer's speedy appearance in the
character of an Ass--I can only say that I strongly suspected it.

I led the way up-stairs. The Sergeant went softly all over the Indian
cabinet and all round the "boudoir;" asking questions (occasionally
only of Mr. Superintendent, and continually of me), the drift of which I
believe to have been equally unintelligible to both of us. In due time,
his course brought him to the door, and put him face to face with the
decorative painting that you know of. He laid one lean inquiring finger
on the small smear, just under the lock, which Superintendent Seegrave
had already noticed, when he reproved the women-servants for all
crowding together into the room.

"That's a pity," says Sergeant Cuff. "How did it happen?"

He put the question to me. I answered that the women-servants had
crowded into the room on the previous morning, and that some of their
petticoats had done the mischief, "Superintendent Seegrave ordered them
out, sir," I added, "before they did any more harm."

"Right!" says Mr. Superintendent in his military way. "I ordered them
out. The petticoats did it, Sergeant--the petticoats did it."

"Did you notice which petticoat did it?" asked Sergeant Cuff, still
addressing himself, not to his brother-officer, but to me.

"No, sir."

He turned to Superintendent Seegrave upon that, and said, "You noticed,
I suppose?"

Mr. Superintendent looked a little taken aback; but he made the best
of it. "I can't charge my memory, Sergeant," he said, "a mere trifle--a
mere trifle."

Sergeant Cuff looked at Mr. Seegrave, as he had looked at the gravel
walks in the rosery, and gave us, in his melancholy way, the first taste
of his quality which we had had yet.

"I made a private inquiry last week, Mr. Superintendent," he said. "At
one end of the inquiry there was a murder, and at the other end there
was a spot of ink on a table cloth that nobody could account for. In all
my experience along the dirtiest ways of this dirty little world, I have
never met with such a thing as a trifle yet. Before we go a step further
in this business we must see the petticoat that made the smear, and we
must know for certain when that paint was wet."

Mr. Superintendent--taking his set-down rather sulkily--asked if he
should summon the women. Sergeant Cuff, after considering a minute,
sighed, and shook his head.

"No," he said, "we'll take the matter of the paint first. It's a
question of Yes or No with the paint--which is short. It's a question of
petticoats with the women--which is long. What o'clock was it when the
servants were in this room yesterday morning? Eleven o'clock--eh? Is
there anybody in the house who knows whether that paint was wet or dry,
at eleven yesterday morning?"

"Her ladyship's nephew, Mr. Franklin Blake, knows," I said.

"Is the gentleman in the house?"

Mr. Franklin was as close at hand as could be--waiting for his first
chance of being introduced to the great Cuff. In half a minute he was in
the room, and was giving his evidence as follows:

"That door, Sergeant," he said, "has been painted by Miss Verinder,
under my inspection, with my help, and in a vehicle of my own
composition. The vehicle dries whatever colours may be used with it, in
twelve hours."

"Do you remember when the smeared bit was done, sir?" asked the
Sergeant.

"Perfectly," answered Mr. Franklin. "That was the last morsel of the
door to be finished. We wanted to get it done, on Wednesday last--and I
myself completed it by three in the afternoon, or soon after."

"To-day is Friday," said Sergeant Cuff, addressing himself to
Superintendent Seegrave. "Let us reckon back, sir. At three on the
Wednesday afternoon, that bit of the painting was completed. The vehicle
dried it in twelve hours--that is to say, dried it by three o'clock on
Thursday morning. At eleven on Thursday morning you held your inquiry
here. Take three from eleven, and eight remains. That paint had
been EIGHT HOURS DRY, Mr. Superintendent, when you supposed that the
women-servants' petticoats smeared it."

First knock-down blow for Mr. Seegrave! If he had not suspected poor
Penelope, I should have pitied him.

Having settled the question of the paint, Sergeant Cuff, from that
moment, gave his brother-officer up as a bad job--and addressed himself
to Mr. Franklin, as the more promising assistant of the two.

"It's quite on the cards, sir," he said, "that you have put the clue
into our hands."

As the words passed his lips, the bedroom door opened, and Miss Rachel
came out among us suddenly.

She addressed herself to the Sergeant, without appearing to notice (or
to heed) that he was a perfect stranger to her.

"Did you say," she asked, pointing to Mr. Franklin, "that HE had put the
clue into your hands?"

("This is Miss Verinder," I whispered, behind the Sergeant.)

"That gentleman, miss," says the Sergeant--with his steely-grey eyes
carefully studying my young lady's face--"has possibly put the clue into
our hands."

She turned for one moment, and tried to look at Mr. Franklin. I say,
tried, for she suddenly looked away again before their eyes met. There
seemed to be some strange disturbance in her mind. She coloured up, and
then she turned pale again. With the paleness, there came a new look
into her face--a look which it startled me to see.

"Having answered your question, miss," says the Sergeant, "I beg leave
to make an inquiry in my turn. There is a smear on the painting of your
door, here. Do you happen to know when it was done? or who did it?"

Instead of making any reply, Miss Rachel went on with her questions, as
if he had not spoken, or as if she had not heard him.

"Are you another police-officer?" she asked.

"I am Sergeant Cuff, miss, of the Detective Police."

"Do you think a young lady's advice worth having?"

"I shall be glad to hear it, miss."

"Do your duty by yourself--and don't allow Mr Franklin Blake to help
you!"

She said those words so spitefully, so savagely, with such an
extraordinary outbreak of ill-will towards Mr. Franklin, in her voice
and in her look, that--though I had known her from a baby, though I
loved and honoured her next to my lady herself--I was ashamed of Miss
Rachel for the first time in my life.

Sergeant Cuff's immovable eyes never stirred from off her face. "Thank
you, miss," he said. "Do you happen to know anything about the smear?
Might you have done it by accident yourself?"

"I know nothing about the smear."

With that answer, she turned away, and shut herself up again in
her bed-room. This time, I heard her--as Penelope had heard her
before--burst out crying as soon as she was alone again.

I couldn't bring myself to look at the Sergeant--I looked at Mr.
Franklin, who stood nearest to me. He seemed to be even more sorely
distressed at what had passed than I was.

"I told you I was uneasy about her," he said. "And now you see why."

"Miss Verinder appears to be a little out of temper about the loss of
her Diamond," remarked the Sergeant. "It's a valuable jewel. Natural
enough! natural enough!"

Here was the excuse that I had made for her (when she forgot herself
before Superintendent Seegrave, on the previous day) being made for her
over again, by a man who couldn't have had MY interest in making it--for
he was a perfect stranger! A kind of cold shudder ran through me, which
I couldn't account for at the time. I know, now, that I must have got
my first suspicion, at that moment, of a new light (and horrid light)
having suddenly fallen on the case, in the mind of Sergeant Cuff--purely
and entirely in consequence of what he had seen in Miss Rachel, and
heard from Miss Rachel, at that first interview between them.

"A young lady's tongue is a privileged member, sir," says the Sergeant
to Mr. Franklin. "Let us forget what has passed, and go straight on with
this business. Thanks to you, we know when the paint was dry. The next
thing to discover is when the paint was last seen without that smear.
YOU have got a head on your shoulders--and you understand what I mean."

Mr. Franklin composed himself, and came back with an effort from Miss
Rachel to the matter in hand.

"I think I do understand," he said. "The more we narrow the question of
time, the more we also narrow the field of inquiry."

"That's it, sir," said the Sergeant. "Did you notice your work here, on
the Wednesday afternoon, after you had done it?"

Mr. Franklin shook his head, and answered, "I can't say I did."

"Did you?" inquired Sergeant Cuff, turning to me.

"I can't say I did either, sir."

"Who was the last person in the room, the last thing on Wednesday
night?"

"Miss Rachel, I suppose, sir."

Mr. Franklin struck in there, "Or possibly your daughter, Betteredge."
He turned to Sergeant Cuff, and explained that my daughter was Miss
Verinder's maid.

"Mr. Betteredge, ask your daughter to step up. Stop!" says the Sergeant,
taking me away to the window, out of earshot, "Your Superintendent
here," he went on, in a whisper, "has made a pretty full report to me
of the manner in which he has managed this case. Among other things,
he has, by his own confession, set the servants' backs up. It's very
important to smooth them down again. Tell your daughter, and tell the
rest of them, these two things, with my compliments: First, that I have
no evidence before me, yet, that the Diamond has been stolen; I only
know that the Diamond has been lost. Second, that my business here with
the servants is simply to ask them to lay their heads together and help
me to find it."

My experience of the women-servants, when Superintendent Seegrave laid
his embargo on their rooms, came in handy here.

"May I make so bold, Sergeant, as to tell the women a third thing?"
I asked. "Are they free (with your compliments) to fidget up and
downstairs, and whisk in and out of their bed-rooms, if the fit takes
them?"

"Perfectly free," said the Sergeant.

"THAT will smooth them down, sir," I remarked, "from the cook to the
scullion."

"Go, and do it at once, Mr. Betteredge."

I did it in less than five minutes. There was only one difficulty when I
came to the bit about the bed-rooms. It took a pretty stiff exertion
of my authority, as chief, to prevent the whole of the female household
from following me and Penelope up-stairs, in the character of volunteer
witnesses in a burning fever of anxiety to help Sergeant Cuff.

The Sergeant seemed to approve of Penelope. He became a trifle less
dreary; and he looked much as he had looked when he noticed the white
musk rose in the flower-garden. Here is my daughter's evidence, as drawn
off from her by the Sergeant. She gave it, I think, very prettily--but,
there! she is my child all over: nothing of her mother in her; Lord
bless you, nothing of her mother in her!

Penelope examined: Took a lively interest in the painting on the door,
having helped to mix the colours. Noticed the bit of work under
the lock, because it was the last bit done. Had seen it, some hours
afterwards, without a smear. Had left it, as late as twelve at night,
without a smear. Had, at that hour, wished her young lady good night in
the bedroom; had heard the clock strike in the "boudoir"; had her hand
at the time on the handle of the painted door; knew the paint was wet
(having helped to mix the colours, as aforesaid); took particular pains
not to touch it; could swear that she held up the skirts of her dress,
and that there was no smear on the paint then; could not swear that her
dress mightn't have touched it accidentally in going out; remembered the
dress she had on, because it was new, a present from Miss Rachel; her
father remembered, and could speak to it, too; could, and would, and
did fetch it; dress recognised by her father as the dress she wore that
night; skirts examined, a long job from the size of them; not the ghost
of a paint-stain discovered anywhere. End of Penelope's evidence--and
very pretty and convincing, too. Signed, Gabriel Betteredge.

The Sergeant's next proceeding was to question me about any large dogs
in the house who might have got into the room, and done the mischief
with a whisk of their tails. Hearing that this was impossible, he next
sent for a magnifying-glass, and tried how the smear looked, seen that
way. No skin-mark (as of a human hand) printed off on the paint. All the
signs visible--signs which told that the paint had been smeared by some
loose article of somebody's dress touching it in going by. That somebody
(putting together Penelope's evidence and Mr. Franklin's evidence) must
have been in the room, and done the mischief, between midnight and three
o'clock on the Thursday morning.

Having brought his investigation to this point, Sergeant Cuff discovered
that such a person as Superintendent Seegrave was still left in the
room, upon which he summed up the proceedings for his brother-officer's
benefit, as follows:

"This trifle of yours, Mr. Superintendent," says the Sergeant, pointing
to the place on the door, "has grown a little in importance since you
noticed it last. At the present stage of the inquiry there are, as I
take it, three discoveries to make, starting from that smear. Find out
(first) whether there is any article of dress in this house with the
smear of the paint on it. Find out (second) who that dress belongs to.
Find out (third) how the person can account for having been in this
room, and smeared the paint, between midnight and three in the morning.
If the person can't satisfy you, you haven't far to look for the hand
that has got the Diamond. I'll work this by myself, if you please, and
detain you no longer-from your regular business in the town. You have
got one of your men here, I see. Leave him here at my disposal, in case
I want him--and allow me to wish you good morning."

Superintendent Seegrave's respect for the Sergeant was great; but his
respect for himself was greater still. Hit hard by the celebrated Cuff,
he hit back smartly, to the best of his ability, on leaving the room.

"I have abstained from expressing any opinion, so far," says Mr.
Superintendent, with his military voice still in good working order. "I
have now only one remark to offer on leaving this case in your hands.
There IS such a thing, Sergeant, as making a mountain out of a molehill.
Good morning."

"There is also such a thing as making nothing out of a molehill, in
consequence of your head being too high to see it." Having returned
his brother-officer's compliments in those terms, Sergeant Cuff wheeled
about, and walked away to the window by himself.

Mr. Franklin and I waited to see what was coming next. The Sergeant
stood at the window with his hands in his pockets, looking out, and
whistling the tune of "The Last Rose of Summer" softly to himself. Later
in the proceedings, I discovered that he only forgot his manners so far
as to whistle, when his mind was hard at work, seeing its way inch
by inch to its own private ends, on which occasions "The Last Rose of
Summer" evidently helped and encouraged him. I suppose it fitted in
somehow with his character. It reminded him, you see, of his favourite
roses, and, as HE whistled it, it was the most melancholy tune going.

Turning from the window, after a minute or two, the Sergeant walked into
the middle of the room, and stopped there, deep in thought, with his
eyes on Miss Rachel's bed-room door. After a little he roused himself,
nodded his head, as much as to say, "That will do," and, addressing me,
asked for ten minutes' conversation with my mistress, at her ladyship's
earliest convenience.

Leaving the room with this message, I heard Mr. Franklin ask the
Sergeant a question, and stopped to hear the answer also at the
threshold of the door.

"Can you guess yet," inquired Mr. Franklin, "who has stolen the
Diamond?"

"NOBODY HAS STOLEN THE DIAMOND," answered Sergeant Cuff.

We both started at that extraordinary view of the case, and both
earnestly begged him to tell us what he meant.

"Wait a little," said the Sergeant. "The pieces of the puzzle are not
all put together yet."


CHAPTER XIII


I found my lady in her own sitting room. She started and looked annoyed
when I mentioned that Sergeant Cuff wished to speak to her.

"MUST I see him?" she asked. "Can't you represent me, Gabriel?"

I felt at a loss to understand this, and showed it plainly, I suppose,
in my face. My lady was so good as to explain herself.

"I am afraid my nerves are a little shaken," she said. "There is
something in that police-officer from London which I recoil from--I
don't know why. I have a presentiment that he is bringing trouble and
misery with him into the house. Very foolish, and very unlike ME--but so
it is."

I hardly knew what to say to this. The more I saw of Sergeant Cuff, the
better I liked him. My lady rallied a little after having opened her
heart to me--being, naturally, a woman of a high courage, as I have
already told you.

"If I must see him, I must," she said. "But I can't prevail on myself
to see him alone. Bring him in, Gabriel, and stay here as long as he
stays."

This was the first attack of the megrims that I remembered in my
mistress since the time when she was a young girl. I went back to the
"boudoir." Mr. Franklin strolled out into the garden, and joined Mr.
Godfrey, whose time for departure was now drawing near. Sergeant Cuff
and I went straight to my mistress's room.

I declare my lady turned a shade paler at the sight of him! She
commanded herself, however, in other respects, and asked the Sergeant
if he had any objection to my being present. She was so good as to add,
that I was her trusted adviser, as well as her old servant, and that in
anything which related to the household I was the person whom it might
be most profitable to consult. The Sergeant politely answered that he
would take my presence as a favour, having something to say about the
servants in general, and having found my experience in that quarter
already of some use to him. My lady pointed to two chairs, and we set in
for our conference immediately.

"I have already formed an opinion on this case," says Sergeant Cuff,
"which I beg your ladyship's permission to keep to myself for the
present. My business now is to mention what I have discovered upstairs
in Miss Verinder's sitting-room, and what I have decided (with your
ladyship's leave) on doing next."

He then went into the matter of the smear on the paint, and stated
the conclusions he drew from it--just as he had stated them (only with
greater respect of language) to Superintendent Seegrave. "One thing,"
he said, in conclusion, "is certain. The Diamond is missing out of the
drawer in the cabinet. Another thing is next to certain. The marks from
the smear on the door must be on some article of dress belonging to
somebody in this house. We must discover that article of dress before we
go a step further."

"And that discovery," remarked my mistress, "implies, I presume, the
discovery of the thief?"

"I beg your ladyship's pardon--I don't say the Diamond is stolen. I
only say, at present, that the Diamond is missing. The discovery of the
stained dress may lead the way to finding it."

Her ladyship looked at me. "Do you understand this?" she said.

"Sergeant Cuff understands it, my lady," I answered.

"How do you propose to discover the stained dress?" inquired my
mistress, addressing herself once more to the Sergeant. "My good
servants, who have been with me for years, have, I am ashamed to say,
had their boxes and rooms searched already by the other officer. I can't
and won't permit them to be insulted in that way a second time!"

(There was a mistress to serve! There was a woman in ten thousand, if
you like!)

"That is the very point I was about to put to your ladyship," said the
Sergeant. "The other officer has done a world of harm to this inquiry,
by letting the servants see that he suspected them. If I give them cause
to think themselves suspected a second time, there's no knowing what
obstacles they may not throw in my way--the women especially. At the
same time, their boxes must be searched again--for this plain reason,
that the first investigation only looked for the Diamond, and that the
second investigation must look for the stained dress. I quite agree with
you, my lady, that the servants' feelings ought to be consulted. But I
am equally clear that the servants' wardrobes ought to be searched."

This looked very like a dead-lock. My lady said so, in choicer language
than mine.

"I have got a plan to meet the difficulty," said Sergeant Cuff, "if
your ladyship will consent to it. I propose explaining the case to the
servants."

"The women will think themselves suspected directly, I said,
interrupting him.

"The women won't, Mr. Betteredge," answered the Sergeant, "if I can tell
them I am going to examine the wardrobes of EVERYBODY--from her ladyship
downwards--who slept in the house on Wednesday night. It's a mere
formality," he added, with a side look at my mistress; "but the servants
will accept it as even dealing between them and their betters; and,
instead of hindering the investigation, they will make a point of honour
of assisting it."

I saw the truth of that. My lady, after her first surprise was over, saw
the truth of it also.

"You are certain the investigation is necessary?" she said.

"It's the shortest way that I can see, my lady, to the end we have in
view."

My mistress rose to ring the bell for her maid. "You shall speak to the
servants," she said, "with the keys of my wardrobe in your hand."

Sergeant Cuff stopped her by a very unexpected question.

"Hadn't we better make sure first," he asked, "that the other ladies and
gentlemen in the house will consent, too?"

"The only other lady in the house is Miss Verinder," answered my
mistress, with a look of surprise. "The only gentlemen are my nephews,
Mr. Blake and Mr. Ablewhite. There is not the least fear of a refusal
from any of the three."

I reminded my lady here that Mr. Godfrey was going away. As I said the
words, Mr. Godfrey himself knocked at the door to say good-bye, and was
followed in by Mr. Franklin, who was going with him to the station.
My lady explained the difficulty. Mr. Godfrey settled it directly. He
called to Samuel, through the window, to take his portmanteau up-stairs
again, and he then put the key himself into Sergeant Cuff's hand. "My
luggage can follow me to London," he said, "when the inquiry is over."
The Sergeant received the key with a becoming apology. "I am sorry to
put you to any inconvenience, sir, for a mere formality; but the example
of their betters will do wonders in reconciling the servants to
this inquiry." Mr. Godfrey, after taking leave of my lady, in a most
sympathising manner, left a farewell message for Miss Rachel, the
terms of which made it clear to my mind that he had not taken No for an
answer, and that he meant to put the marriage question to her once more,
at the next opportunity. Mr. Franklin, on following his cousin out,
informed the Sergeant that all his clothes were open to examination,
and that nothing he possessed was kept under lock and key. Sergeant Cuff
made his best acknowledgments. His views, you will observe, had been
met with the utmost readiness by my lady, by Mr. Godfrey, and by Mr.
Franklin. There was only Miss. Rachel now wanting to follow their lead,
before we called the servants together, and began the search for the
stained dress.

My lady's unaccountable objection to the Sergeant seemed to make our
conference more distasteful to her than ever, as soon as we were left
alone again. "If I send you down Miss Verinder's keys," she said to him,
"I presume I shall have done all you want of me for the present?"

"I beg your ladyship's pardon," said Sergeant Cuff. "Before we begin,
I should like, if convenient, to have the washing-book. The stained
article of dress may be an article of linen. If the search leads to
nothing, I want to be able to account next for all the linen in the
house, and for all the linen sent to the wash. If there is an article
missing, there will be at least a presumption that it has got the
paint-stain on it, and that it has been purposely made away with,
yesterday or to-day, by the person owning it. Superintendent Seegrave,"
added the Sergeant, turning to me, "pointed the attention of the
women-servants to the smear, when they all crowded into the room on
Thursday morning. That may turn out, Mr. Betteredge, to have been one
more of Superintendent Seegrave's many mistakes."

My lady desired me to ring the bell, and order the washing-book. She
remained with us until it was produced, in case Sergeant Cuff had any
further request to make of her after looking at it.

The washing-book was brought in by Rosanna Spearman. The girl had
come down to breakfast that morning miserably pale and haggard, but
sufficiently recovered from her illness of the previous day to do her
usual work. Sergeant Cuff looked attentively at our second housemaid--at
her face, when she came in; at her crooked shoulder, when she went out.

"Have you anything more to say to me?" asked my lady, still as eager as
ever to be out of the Sergeant's society.

The great Cuff opened the washing-book, understood it perfectly in half
a minute, and shut it up again. "I venture to trouble your ladyship with
one last question," he said. "Has the young woman who brought us this
book been in your employment as long as the other servants?"

"Why do you ask?" said my lady.

"The last time I saw her," answered the Sergeant, "she was in prison for
theft."

After that, there was no help for it, but to tell him the truth. My
mistress dwelt strongly on Rosanna's good conduct in her service, and
on the high opinion entertained of her by the matron at the reformatory.
"You don't suspect her, I hope?" my lady added, in conclusion, very
earnestly.

"I have already told your ladyship that I don't suspect any person in
the house of thieving--up to the present time."

After that answer, my lady rose to go up-stairs, and ask for Miss
Rachel's keys. The Sergeant was before-hand with me in opening the door
for her. He made a very low bow. My lady shuddered as she passed him.

We waited, and waited, and no keys appeared. Sergeant Cuff made no
remark to me. He turned his melancholy face to the window; he put his
lanky hands into his pockets; and he whistled "The Last Rose of Summer"
softly to himself.

At last, Samuel came in, not with the keys, but with a morsel of paper
for me. I got at my spectacles, with some fumbling and difficulty,
feeling the Sergeant's dismal eyes fixed on me all the time. There were
two or three lines on the paper, written in pencil by my lady. They
informed me that Miss Rachel flatly refused to have her wardrobe
examined. Asked for her reasons, she had burst out crying. Asked again,
she had said: "I won't, because I won't. I must yield to force if
you use it, but I will yield to nothing else." I understood my lady's
disinclination to face Sergeant Cuff with such an answer from her
daughter as that. If I had not been too old for the amiable weaknesses
of youth, I believe I should have blushed at the notion of facing him
myself.

"Any news of Miss Verinder's keys?" asked the Sergeant.

"My young lady refuses to have her wardrobe examined."

"Ah!" said the Sergeant.

His voice was not quite in such a perfect state of discipline as his
face. When he said "Ah!" he said it in the tone of a man who had heard
something which he expected to hear. He half angered and half frightened
me--why, I couldn't tell, but he did it.

"Must the search be given up?" I asked.

"Yes," said the Sergeant, "the search must be given up, because your
young lady refuses to submit to it like the rest. We must examine all
the wardrobes in the house or none. Send Mr. Ablewhite's portmanteau
to London by the next train, and return the washing-book, with my
compliments and thanks, to the young woman who brought it in."

He laid the washing-book on the table, and taking out his penknife,
began to trim his nails.

"You don't seem to be much disappointed," I said.

"No," said Sergeant Cuff; "I am not much disappointed."

I tried to make him explain himself.

"Why should Miss Rachel put an obstacle in your way?" I inquired. "Isn't
it her interest to help you?"

"Wait a little, Mr. Betteredge--wait a little."

Cleverer heads than mine might have seen his drift. Or a person less
fond of Miss Rachel than I was, might have seen his drift. My lady's
horror of him might (as I have since thought) have meant that she saw
his drift (as the scripture says) "in a glass darkly." I didn't see it
yet--that's all I know.

"What's to be done next?" I asked.

Sergeant Cuff finished the nail on which he was then at work, looked at
it for a moment with a melancholy interest, and put up his penknife.

"Come out into the garden," he said, "and let's have a look at the
roses."


CHAPTER XIV


The nearest way to the garden, on going out of my lady's sitting-room,
was by the shrubbery path, which you already know of. For the sake of
your better understanding of what is now to come, I may add to this,
that the shrubbery path was Mr. Franklin's favourite walk. When he was
out in the grounds, and when we failed to find him anywhere else, we
generally found him here.

I am afraid I must own that I am rather an obstinate old man. The more
firmly Sergeant Cuff kept his thoughts shut up from me, the more
firmly I persisted in trying to look in at them. As we turned into the
shrubbery path, I attempted to circumvent him in another way.

"As things are now," I said, "if I was in your place, I should be at my
wits' end."

"If you were in my place," answered the Sergeant, "you would have formed
an opinion--and, as things are now, any doubt you might previously have
felt about your own conclusions would be completely set at rest. Never
mind for the present what those conclusions are, Mr. Betteredge. I
haven't brought you out here to draw me like a badger; I have brought
you out here to ask for some information. You might have given it to me
no doubt, in the house, instead of out of it. But doors and listeners
have a knack of getting together; and, in my line of life, we cultivate
a healthy taste for the open air."

Who was to circumvent THIS man? I gave in--and waited as patiently as I
could to hear what was coming next.

"We won't enter into your young lady's motives," the Sergeant went on;
"we will only say it's a pity she declines to assist me, because, by
so doing, she makes this investigation more difficult than it might
otherwise have been. We must now try to solve the mystery of the smear
on the door--which, you may take my word for it, means the mystery of
the Diamond also--in some other way. I have decided to see the servants,
and to search their thoughts and actions, Mr. Betteredge, instead of
searching their wardrobes. Before I begin, however, I want to ask you
a question or two. You are an observant man--did you notice anything
strange in any of the servants (making due allowance, of course, for
fright and fluster), after the loss of the Diamond was found out? Any
particular quarrel among them? Any one of them not in his or her usual
spirits? Unexpectedly out of temper, for instance? or unexpectedly taken
ill?"

I had just time to think of Rosanna Spearman's sudden illness at
yesterday's dinner--but not time to make any answer--when I saw Sergeant
Cuff's eyes suddenly turn aside towards the shrubbery; and I heard him
say softly to himself, "Hullo!"

"What's the matter?" I asked.

"A touch of the rheumatics in my back," said the Sergeant, in a loud
voice, as if he wanted some third person to hear us. "We shall have a
change in the weather before long."

A few steps further brought us to the corner of the house. Turning off
sharp to the right, we entered on the terrace, and went down, by the
steps in the middle, into the garden below. Sergeant Cuff stopped there,
in the open space, where we could see round us on every side.

"About that young person, Rosanna Spearman?" he said. "It isn't very
likely, with her personal appearance, that she has got a lover. But,
for the girl's own sake, I must ask you at once whether SHE has provided
herself with a sweetheart, poor wretch, like the rest of them?"

What on earth did he mean, under present circumstances, by putting such
a question to me as that? I stared at him, instead of answering him.

"I saw Rosanna Spearman hiding in the shrubbery as we went by," said the
Sergeant.

"When you said 'Hullo'?"

"Yes--when I said 'Hullo!' If there's a sweetheart in the case, the
hiding doesn't much matter. If there isn't--as things are in this
house--the hiding is a highly suspicious circumstance, and it will be my
painful duty to act on it accordingly."

What, in God's name, was I to say to him? I knew the shrubbery was Mr.
Franklin's favourite walk; I knew he would most likely turn that way
when he came back from the station; I knew that Penelope had over and
over again caught her fellow-servant hanging about there, and had always
declared to me that Rosanna's object was to attract Mr. Franklin's
attention. If my daughter was right, she might well have been lying in
wait for Mr. Franklin's return when the Sergeant noticed her. I was put
between the two difficulties of mentioning Penelope's fanciful notion
as if it was mine, or of leaving an unfortunate creature to suffer the
consequences, the very serious consequences, of exciting the suspicion
of Sergeant Cuff. Out of pure pity for the girl--on my soul and my
character, out of pure pity for the girl--I gave the Sergeant the
necessary explanations, and told him that Rosanna had been mad enough to
set her heart on Mr. Franklin Blake.

Sergeant Cuff never laughed. On the few occasions when anything amused
him, he curled up a little at the corners of the lips, nothing more. He
curled up now.

"Hadn't you better say she's mad enough to be an ugly girl and only
a servant?" he asked. "The falling in love with a gentleman of Mr.
Franklin Blake's manners and appearance doesn't seem to me to be the
maddest part of her conduct by any means. However, I'm glad the thing is
cleared up: it relieves one's mind to have things cleared up. Yes,
I'll keep it a secret, Mr. Betteredge. I like to be tender to human
infirmity--though I don't get many chances of exercising that virtue in
my line of life. You think Mr. Franklin Blake hasn't got a suspicion of
the girl's fancy for him? Ah! he would have found it out fast enough if
she had been nice-looking. The ugly women have a bad time of it in this
world; let's hope it will be made up to them in another. You have got a
nice garden here, and a well-kept lawn. See for yourself how much better
the flowers look with grass about them instead of gravel. No, thank you.
I won't take a rose. It goes to my heart to break them off the stem.
Just as it goes to your heart, you know, when there's something wrong in
the servants' hall. Did you notice anything you couldn't account for in
any of the servants when the loss of the Diamond was first found out?"

I had got on very fairly well with Sergeant Cuff so far. But the slyness
with which he slipped in that last question put me on my guard. In plain
English, I didn't at all relish the notion of helping his inquiries,
when those inquiries took him (in the capacity of snake in the grass)
among my fellow-servants.

"I noticed nothing," I said, "except that we all lost our heads
together, myself included."

"Oh," says the Sergeant, "that's all you have to tell me, is it?"

I answered, with (as I flattered myself) an unmoved countenance, "That
is all."

Sergeant Cuff's dismal eyes looked me hard in the face.

"Mr. Betteredge," he said, "have you any objection to oblige me by
shaking hands? I have taken an extraordinary liking to you."

(Why he should have chosen the exact moment when I was deceiving him to
give me that proof of his good opinion, is beyond all comprehension! I
felt a little proud--I really did feel a little proud of having been one
too many at last for the celebrated Cuff!)

We went back to the house; the Sergeant requesting that I would give him
a room to himself, and then send in the servants (the indoor servants
only), one after another, in the order of their rank, from first to
last.

I showed Sergeant Cuff into my own room, and then called the servants
together in the hall. Rosanna Spearman appeared among them, much as
usual. She was as quick in her way as the Sergeant in his, and I suspect
she had heard what he said to me about the servants in general, just
before he discovered her. There she was, at any rate, looking as if she
had never heard of such a place as the shrubbery in her life.

I sent them in, one by one, as desired. The cook was the first to enter
the Court of Justice, otherwise my room. She remained but a short time.
Report, on coming out: "Sergeant Cuff is depressed in his spirits; but
Sergeant Cuff is a perfect gentleman." My lady's own maid followed.
Remained much longer. Report, on coming out: "If Sergeant Cuff doesn't
believe a respectable woman, he might keep his opinion to himself, at
any rate!" Penelope went next. Remained only a moment or two. Report,
on coming out: "Sergeant Cuff is much to be pitied. He must have been
crossed in love, father, when he was a young man." The first housemaid
followed Penelope. Remained, like my lady's maid, a long time. Report,
on coming out: "I didn't enter her ladyship's service, Mr. Betteredge,
to be doubted to my face by a low police-officer!" Rosanna Spearman went
next. Remained longer than any of them. No report on coming out--dead
silence, and lips as pale as ashes. Samuel, the footman, followed
Rosanna. Remained a minute or two. Report, on coming out: "Whoever
blacks Sergeant Cuff's boots ought to be ashamed of himself." Nancy,
the kitchen-maid, went last. Remained a minute or two. Report, on coming
out: "Sergeant Cuff has a heart; HE doesn't cut jokes, Mr. Betteredge,
with a poor hard-working girl."

Going into the Court of Justice, when it was all over, to hear if
there were any further commands for me, I found the Sergeant at his old
trick--looking out of window, and whistling "The Last Rose of Summer" to
himself.

"Any discoveries, sir?" I inquired.

"If Rosanna Spearman asks leave to go out," said the Sergeant, "let the
poor thing go; but let me know first."

I might as well have held my tongue about Rosanna and Mr. Franklin! It
was plain enough; the unfortunate girl had fallen under Sergeant Cuff's
suspicions, in spite of all I could do to prevent it.

"I hope you don't think Rosanna is concerned in the loss of the
Diamond?" I ventured to say.

The corners of the Sergeant's melancholy mouth curled up, and he looked
hard in my face, just as he had looked in the garden.

"I think I had better not tell you, Mr. Betteredge," he said. "You might
lose your head, you know, for the second time."

I began to doubt whether I had been one too many for the celebrated
Cuff, after all! It was rather a relief to me that we were interrupted
here by a knock at the door, and a message from the cook. Rosanna
Spearman HAD asked to go out, for the usual reason, that her head was
bad, and she wanted a breath of fresh air. At a sign from the Sergeant,
I said, Yes. "Which is the servants' way out?" he asked, when the
messenger had gone. I showed him the servants' way out. "Lock the door
of your room," says the Sergeant; "and if anybody asks for me, say I'm
in there, composing my mind." He curled up again at the corners of the
lips, and disappeared.

Left alone, under those circumstances, a devouring curiosity pushed me
on to make some discoveries for myself.

It was plain that Sergeant Cuff's suspicions of Rosanna had been roused
by something that he had found out at his examination of the servants in
my room. Now, the only two servants (excepting Rosanna herself) who had
remained under examination for any length of time, were my lady's own
maid and the first housemaid, those two being also the women who had
taken the lead in persecuting their unfortunate fellow-servant from the
first. Reaching these conclusions, I looked in on them, casually as
it might be, in the servants' hall, and, finding tea going forward,
instantly invited myself to that meal. (For, NOTA BENE, a drop of tea is
to a woman's tongue what a drop of oil is to a wasting lamp.)

My reliance on the tea-pot, as an ally, did not go unrewarded. In less
than half an hour I knew as much as the Sergeant himself.

My lady's maid and the housemaid, had, it appeared, neither of them
believed in Rosanna's illness of the previous day. These two devils--I
ask your pardon; but how else CAN you describe a couple of spiteful
women?--had stolen up-stairs, at intervals during the Thursday
afternoon; had tried Rosanna's door, and found it locked; had knocked,
and not been answered; had listened, and not heard a sound inside. When
the girl had come down to tea, and had been sent up, still out of sorts,
to bed again, the two devils aforesaid had tried her door once more, and
found it locked; had looked at the keyhole, and found it stopped up; had
seen a light under the door at midnight, and had heard the crackling of
a fire (a fire in a servant's bed-room in the month of June!) at four
in the morning. All this they had told Sergeant Cuff, who, in return for
their anxiety to enlighten him, had eyed them with sour and suspicious
looks, and had shown them plainly that he didn't believe either one or
the other. Hence, the unfavourable reports of him which these two women
had brought out with them from the examination. Hence, also (without
reckoning the influence of the tea-pot), their readiness to let their
tongues run to any length on the subject of the Sergeant's ungracious
behaviour to them.

Having had some experience of the great Cuff's round-about ways, and
having last seen him evidently bent on following Rosanna privately when
she went out for her walk, it seemed clear to me that he had thought it
unadvisable to let the lady's maid and the housemaid know how materially
they had helped him. They were just the sort of women, if he had treated
their evidence as trustworthy, to have been puffed up by it, and to
have said or done something which would have put Rosanna Spearman on her
guard.

I walked out in the fine summer afternoon, very sorry for the poor
girl, and very uneasy in my mind at the turn things had taken. Drifting
towards the shrubbery, some time later, there I met Mr. Franklin. After
returning from seeing his cousin off at the station, he had been with
my lady, holding a long conversation with her. She had told him of Miss
Rachel's unaccountable refusal to let her wardrobe be examined; and had
put him in such low spirits about my young lady that he seemed to shrink
from speaking on the subject. The family temper appeared in his face
that evening, for the first time in my experience of him.

"Well, Betteredge," he said, "how does the atmosphere of mystery
and suspicion in which we are all living now, agree with you? Do you
remember that morning when I first came here with the Moonstone? I wish
to God we had thrown it into the quicksand!"

After breaking out in that way, he abstained from speaking again until
he had composed himself. We walked silently, side by side, for a minute
or two, and then he asked me what had become of Sergeant Cuff. It was
impossible to put Mr. Franklin off with the excuse of the Sergeant being
in my room, composing his mind. I told him exactly what had happened,
mentioning particularly what my lady's maid and the house-maid had said
about Rosanna Spearman.

Mr. Franklin's clear head saw the turn the Sergeant's suspicions had
taken, in the twinkling of an eye.

"Didn't you tell me this morning," he said, "that one of the
tradespeople declared he had met Rosanna yesterday, on the footway to
Frizinghall, when we supposed her to be ill in her room?"

"Yes, sir."

"If my aunt's maid and the other woman have spoken the truth, you may
depend upon it the tradesman did meet her. The girl's attack of illness
was a blind to deceive us. She had some guilty reason for going to the
town secretly. The paint-stained dress is a dress of hers; and the fire
heard crackling in her room at four in the morning was a fire lit
to destroy it. Rosanna Spearman has stolen the Diamond. I'll go in
directly, and tell my aunt the turn things have taken."

"Not just yet, if you please, sir," said a melancholy voice behind us.

We both turned about, and found ourselves face to face with Sergeant
Cuff.

"Why not just yet?" asked Mr. Franklin.

"Because, sir, if you tell her ladyship, her ladyship will tell Miss
Verinder."

"Suppose she does. What then?" Mr. Franklin said those words with a
sudden heat and vehemence, as if the Sergeant had mortally offended him.

"Do you think it's wise, sir," said Sergeant Cuff, quietly, "to put such
a question as that to me--at such a time as this?"

There was a moment's silence between them: Mr. Franklin walked close
up to the Sergeant. The two looked each other straight in the face. Mr.
Franklin spoke first, dropping his voice as suddenly as he had raised
it.

"I suppose you know, Mr. Cuff," he said, "that you are treading on
delicate ground?"

"It isn't the first time, by a good many hundreds, that I find myself
treading on delicate ground," answered the other, as immovable as ever.

"I am to understand that you forbid me to tell my aunt what has
happened?"

"You are to understand, if you please, sir, that I throw up the case, if
you tell Lady Verinder, or tell anybody, what has happened, until I give
you leave."

That settled it. Mr. Franklin had no choice but to submit. He turned
away in anger--and left us.

I had stood there listening to them, all in a tremble; not knowing whom
to suspect, or what to think next. In the midst of my confusion, two
things, however, were plain to me. First, that my young lady was, in
some unaccountable manner, at the bottom of the sharp speeches that had
passed between them. Second, that they thoroughly understood each other,
without having previously exchanged a word of explanation on either
side.

"Mr. Betteredge," says the Sergeant, "you have done a very foolish thing
in my absence. You have done a little detective business on your own
account. For the future, perhaps you will be so obliging as to do your
detective business along with me."

He took me by the arm, and walked me away with him along the road by
which he had come. I dare say I had deserved his reproof--but I was not
going to help him to set traps for Rosanna Spearman, for all that. Thief
or no thief, legal or not legal, I don't care--I pitied her.

"What do you want of me?" I asked, shaking him off, and stopping short.

"Only a little information about the country round here," said the
Sergeant.

I couldn't well object to improve Sergeant Cuff in his geography.

"Is there any path, in that direction, leading to the sea-beach from
this house?" asked the Sergeant. He pointed, as he spoke, to the
fir-plantation which led to the Shivering Sand.

"Yes," I said, "there is a path."

"Show it to me."

Side by side, in the grey of the summer evening, Sergeant Cuff and I set
forth for the Shivering Sand.


CHAPTER XV


The Sergeant remained silent, thinking his own thoughts, till we entered
the plantation of firs which led to the quicksand. There he roused
himself, like a man whose mind was made up, and spoke to me again.

"Mr. Betteredge," he said, "as you have honoured me by taking an oar in
my boat, and as you may, I think, be of some assistance to me before the
evening is out, I see no use in our mystifying one another any longer,
and I propose to set you an example of plain speaking on my side. You
are determined to give me no information to the prejudice of Rosanna
Spearman, because she has been a good girl to YOU, and because you pity
her heartily. Those humane considerations do you a world of credit, but
they happen in this instance to be humane considerations clean thrown
away. Rosanna Spearman is not in the slightest danger of getting into
trouble--no, not if I fix her with being concerned in the disappearance
of the Diamond, on evidence which is as plain as the nose on your face!"

"Do you mean that my lady won't prosecute?" I asked.

"I mean that your lady CAN'T prosecute," said the Sergeant. "Rosanna
Spearman is simply an instrument in the hands of another person, and
Rosanna Spearman will be held harmless for that other person's sake."

He spoke like a man in earnest--there was no denying that. Still, I felt
something stirring uneasily against him in my mind. "Can't you give that
other person a name?" I said.

"Can't you, Mr. Betteredge?"

"No."

Sergeant Cuff stood stock still, and surveyed me with a look of
melancholy interest.

"It's always a pleasure to me to be tender towards human infirmity," he
said. "I feel particularly tender at the present moment, Mr. Betteredge,
towards you. And you, with the same excellent motive, feel particularly
tender towards Rosanna Spearman, don't you? Do you happen to know
whether she has had a new outfit of linen lately?"

What he meant by slipping in this extraordinary question unawares, I was
at a total loss to imagine. Seeing no possible injury to Rosanna if I
owned the truth, I answered that the girl had come to us rather sparely
provided with linen, and that my lady, in recompense for her good
conduct (I laid a stress on her good conduct), had given her a new
outfit not a fortnight since.

"This is a miserable world," says the Sergeant. "Human life, Mr.
Betteredge, is a sort of target--misfortune is always firing at it, and
always hitting the mark. But for that outfit, we should have discovered
a new nightgown or petticoat among Rosanna's things, and have nailed
her in that way. You're not at a loss to follow me, are you? You have
examined the servants yourself, and you know what discoveries two of
them made outside Rosanna's door. Surely you know what the girl was
about yesterday, after she was taken ill? You can't guess? Oh dear me,
it's as plain as that strip of light there, at the end of the trees. At
eleven, on Thursday morning, Superintendent Seegrave (who is a mass of
human infirmity) points out to all the women servants the smear on the
door. Rosanna has her own reasons for suspecting her own things;
she takes the first opportunity of getting to her room, finds the
paint-stain on her night-gown, or petticoat, or what not, shams ill and
slips away to the town, gets the materials for making a new petticoat
or nightgown, makes it alone in her room on the Thursday night lights a
fire (not to destroy it; two of her fellow-servants are prying outside
her door, and she knows better than to make a smell of burning, and to
have a lot of tinder to get rid of)--lights a fire, I say, to dry and
iron the substitute dress after wringing it out, keeps the stained dress
hidden (probably ON her), and is at this moment occupied in making away
with it, in some convenient place, on that lonely bit of beach ahead of
us. I have traced her this evening to your fishing village, and to one
particular cottage, which we may possibly have to visit, before we go
back. She stopped in the cottage for some time, and she came out with
(as I believe) something hidden under her cloak. A cloak (on a woman's
back) is an emblem of charity--it covers a multitude of sins. I saw her
set off northwards along the coast, after leaving the cottage. Is your
sea-shore here considered a fine specimen of marine landscape, Mr.
Betteredge?"

I answered, "Yes," as shortly as might be.

"Tastes differ," says Sergeant Cuff. "Looking at it from my point of
view, I never saw a marine landscape that I admired less. If you happen
to be following another person along your sea-coast, and if that
person happens to look round, there isn't a scrap of cover to hide
you anywhere. I had to choose between taking Rosanna in custody on
suspicion, or leaving her, for the time being, with her little game in
her own hands. For reasons which I won't trouble you with, I decided on
making any sacrifice rather than give the alarm as soon as to-night to
a certain person who shall be nameless between us. I came back to the
house to ask you to take me to the north end of the beach by another
way. Sand--in respect of its printing off people's footsteps--is one
of the best detective officers I know. If we don't meet with Rosanna
Spearman by coming round on her in this way, the sand may tell us what
she has been at, if the light only lasts long enough. Here IS the sand.
If you will excuse my suggesting it--suppose you hold your tongue, and
let me go first?"

If there is such a thing known at the doctor's shop as a
DETECTIVE-FEVER, that disease had now got fast hold of your humble
servant. Sergeant Cuff went on between the hillocks of sand, down to
the beach. I followed him (with my heart in my mouth); and waited at a
little distance for what was to happen next.

As it turned out, I found myself standing nearly in the same place
where Rosanna Spearman and I had been talking together when Mr. Franklin
suddenly appeared before us, on arriving at our house from London. While
my eyes were watching the Sergeant, my mind wandered away in spite of me
to what had passed, on that former occasion, between Rosanna and me. I
declare I almost felt the poor thing slip her hand again into mine, and
give it a little grateful squeeze to thank me for speaking kindly
to her. I declare I almost heard her voice telling me again that the
Shivering Sand seemed to draw her to it against her own will, whenever
she went out--almost saw her face brighten again, as it brightened when
she first set eyes upon Mr. Franklin coming briskly out on us from among
the hillocks. My spirits fell lower and lower as I thought of these
things--and the view of the lonesome little bay, when I looked about to
rouse myself, only served to make me feel more uneasy still.

The last of the evening light was fading away; and over all the desolate
place there hung a still and awful calm. The heave of the main ocean on
the great sandbank out in the bay, was a heave that made no sound. The
inner sea lay lost and dim, without a breath of wind to stir it. Patches
of nasty ooze floated, yellow-white, on the dead surface of the water.
Scum and slime shone faintly in certain places, where the last of the
light still caught them on the two great spits of rock jutting out,
north and south, into the sea. It was now the time of the turn of the
tide: and even as I stood there waiting, the broad brown face of the
quicksand began to dimple and quiver--the only moving thing in all the
horrid place.

I saw the Sergeant start as the shiver of the sand caught his eye. After
looking at it for a minute or so, he turned and came back to me.

"A treacherous place, Mr. Betteredge," he said; "and no signs of Rosanna
Spearman anywhere on the beach, look where you may."

He took me down lower on the shore, and I saw for myself that his
footsteps and mine were the only footsteps printed off on the sand.

"How does the fishing village bear, standing where we are now?" asked
Sergeant Cuff.

"Cobb's Hole," I answered (that being the name of the place), "bears as
near as may be, due south."

"I saw the girl this evening, walking northward along the shore, from
Cobb's Hole," said the Sergeant. "Consequently, she must have been
walking towards this place. Is Cobb's Hole on the other side of that
point of land there? And can we get to it--now it's low water--by the
beach?"

I answered, "Yes," to both those questions.

"If you'll excuse my suggesting it, we'll step out briskly," said the
Sergeant. "I want to find the place where she left the shore, before it
gets dark."

We had walked, I should say, a couple of hundred yards towards Cobb's
Hole, when Sergeant Cuff suddenly went down on his knees on the beach,
to all appearance seized with a sudden frenzy for saying his prayers.

"There's something to be said for your marine landscape here, after
all," remarked the Sergeant. "Here are a woman's footsteps, Mr.
Betteredge! Let us call them Rosanna's footsteps, until we find evidence
to the contrary that we can't resist. Very confused footsteps, you will
please to observe--purposely confused, I should say. Ah, poor soul, she
understands the detective virtues of sand as well as I do! But hasn't
she been in rather too great a hurry to tread out the marks thoroughly?
I think she has. Here's one footstep going FROM Cobb's Hole; and here
is another going back to it. Isn't that the toe of her shoe pointing
straight to the water's edge? And don't I see two heel-marks further
down the beach, close at the water's edge also? I don't want to hurt
your feelings, but I'm afraid Rosanna is sly. It looks as if she had
determined to get to that place you and I have just come from, without
leaving any marks on the sand to trace her by. Shall we say that she
walked through the water from this point till she got to that ledge of
rocks behind us, and came back the same way, and then took to the beach
again where those two heel marks are still left? Yes, we'll say that. It
seems to fit in with my notion that she had something under her cloak,
when she left the cottage. No! not something to destroy--for, in that
case, where would have been the need of all these precautions to prevent
my tracing the place at which her walk ended? Something to hide is, I
think, the better guess of the two. Perhaps, if we go on to the cottage,
we may find out what that something is?"

At this proposal, my detective-fever suddenly cooled. "You don't want
me," I said. "What good can I do?"

"The longer I know you, Mr. Betteredge," said the Sergeant, "the more
virtues I discover. Modesty--oh dear me, how rare modesty is in this
world! and how much of that rarity you possess! If I go alone to the
cottage, the people's tongues will be tied at the first question I
put to them. If I go with you, I go introduced by a justly respected
neighbour, and a flow of conversation is the necessary result. It
strikes me in that light; how does it strike you?"

Not having an answer of the needful smartness as ready as I could have
wished, I tried to gain time by asking him what cottage he wanted to go
to.

On the Sergeant describing the place, I recognised it as a cottage
inhabited by a fisherman named Yolland, with his wife and two grown-up
children, a son and a daughter. If you will look back, you will find
that, in first presenting Rosanna Spearman to your notice, I have
described her as occasionally varying her walk to the Shivering Sand, by
a visit to some friends of hers at Cobb's Hole. Those friends were the
Yollands--respectable, worthy people, a credit to the neighbourhood.
Rosanna's acquaintance with them had begun by means of the daughter, who
was afflicted with a misshapen foot, and who was known in our parts by
the name of Limping Lucy. The two deformed girls had, I suppose, a
kind of fellow-feeling for each other. Anyway, the Yollands and Rosanna
always appeared to get on together, at the few chances they had of
meeting, in a pleasant and friendly manner. The fact of Sergeant Cuff
having traced the girl to THEIR cottage, set the matter of my helping
his inquiries in quite a new light. Rosanna had merely gone where she
was in the habit of going; and to show that she had been in company with
the fisherman and his family was as good as to prove that she had been
innocently occupied so far, at any rate. It would be doing the girl
a service, therefore, instead of an injury, if I allowed myself to be
convinced by Sergeant Cuff's logic. I professed myself convinced by it
accordingly.

We went on to Cobb's Hole, seeing the footsteps on the sand, as long as
the light lasted.

On reaching the cottage, the fisherman and his son proved to be out in
the boat; and Limping Lucy, always weak and weary, was resting on her
bed up-stairs. Good Mrs. Yolland received us alone in her kitchen. When
she heard that Sergeant Cuff was a celebrated character in London, she
clapped a bottle of Dutch gin and a couple of clean pipes on the table,
and stared as if she could never see enough of him.

I sat quiet in a corner, waiting to hear how the Sergeant would find his
way to the subject of Rosanna Spearman. His usual roundabout manner of
going to work proved, on this occasion, to be more roundabout than ever.
How he managed it is more than I could tell at the time, and more than
I can tell now. But this is certain, he began with the Royal Family, the
Primitive Methodists, and the price of fish; and he got from that
(in his dismal, underground way) to the loss of the Moonstone, the
spitefulness of our first house-maid, and the hard behaviour of the
women-servants generally towards Rosanna Spearman. Having reached his
subject in this fashion, he described himself as making his inquiries
about the lost Diamond, partly with a view to find it, and partly
for the purpose of clearing Rosanna from the unjust suspicions of her
enemies in the house. In about a quarter of an hour from the time when
we entered the kitchen, good Mrs. Yolland was persuaded that she was
talking to Rosanna's best friend, and was pressing Sergeant Cuff to
comfort his stomach and revive his spirits out of the Dutch bottle.

Being firmly persuaded that the Sergeant was wasting his breath to no
purpose on Mrs. Yolland, I sat enjoying the talk between them, much as
I have sat, in my time, enjoying a stage play. The great Cuff showed a
wonderful patience; trying his luck drearily this way and that way, and
firing shot after shot, as it were, at random, on the chance of
hitting the mark. Everything to Rosanna's credit, nothing to Rosanna's
prejudice--that was how it ended, try as he might; with Mrs. Yolland
talking nineteen to the dozen, and placing the most entire confidence
in him. His last effort was made, when we had looked at our watches, and
had got on our legs previous to taking leave.

"I shall now wish you good-night, ma'am," says the Sergeant. "And
I shall only say, at parting, that Rosanna Spearman has a sincere
well-wisher in myself, your obedient servant. But, oh dear me! she will
never get on in her present place; and my advice to her is--leave it."

"Bless your heart alive! she is GOING to leave it!" cries Mrs. Yolland.
(NOTA BENE--I translate Mrs. Yolland out of the Yorkshire language into
the English language. When I tell you that the all-accomplished Cuff
was every now and then puzzled to understand her until I helped him, you
will draw your own conclusions as to what your state of mind would be if
I reported her in her native tongue.)

Rosanna Spearman going to leave us! I pricked up my ears at that. It
seemed strange, to say the least of it, that she should have given no
warning, in the first place, to my lady or to me. A certain doubt came
up in my mind whether Sergeant Cuff's last random shot might not have
hit the mark. I began to question whether my share in the proceedings
was quite as harmless a one as I had thought it. It might be all in the
way of the Sergeant's business to mystify an honest woman by wrapping
her round in a network of lies but it was my duty to have remembered,
as a good Protestant, that the father of lies is the Devil--and that
mischief and the Devil are never far apart. Beginning to smell mischief
in the air, I tried to take Sergeant Cuff out. He sat down again
instantly, and asked for a little drop of comfort out of the Dutch
bottle. Mrs Yolland sat down opposite to him, and gave him his nip. I
went on to the door, excessively uncomfortable, and said I thought I
must bid them good-night--and yet I didn't go.

"So she means to leave?" says the Sergeant. "What is she to do when she
does leave? Sad, sad! The poor creature has got no friends in the world,
except you and me."

"Ah, but she has though!" says Mrs. Yolland. "She came in here, as I
told you, this evening; and, after sitting and talking a little with my
girl Lucy and me she asked to go up-stairs by herself, into Lucy's room.
It's the only room in our place where there's pen and ink. 'I want to
write a letter to a friend,' she says 'and I can't do it for the prying
and peeping of the servants up at the house.' Who the letter was written
to I can't tell you: it must have been a mortal long one, judging by the
time she stopped up-stairs over it. I offered her a postage-stamp when
she came down. She hadn't got the letter in her hand, and she didn't
accept the stamp. A little close, poor soul (as you know), about herself
and her doings. But a friend she has got somewhere, I can tell you; and
to that friend you may depend upon it, she will go."

"Soon?" asked the Sergeant.

"As soon as she can." says Mrs. Yolland.

Here I stepped in again from the door. As chief of my lady's
establishment, I couldn't allow this sort of loose talk about a servant
of ours going, or not going, to proceed any longer in my presence,
without noticing it.

"You must be mistaken about Rosanna Spearman," I said. "If she had been
going to leave her present situation, she would have mentioned it, in
the first place, to _me_."

"Mistaken?" cries Mrs. Yolland. "Why, only an hour ago she bought some
things she wanted for travelling--of my own self, Mr. Betteredge, in
this very room. And that reminds me," says the wearisome woman, suddenly
beginning to feel in her pocket, "of something I have got it on my mind
to say about Rosanna and her money. Are you either of you likely to see
her when you go back to the house?"

"I'll take a message to the poor thing, with the greatest pleasure,"
answered Sergeant Cuff, before I could put in a word edgewise.

Mrs. Yolland produced out of her pocket, a few shillings and sixpences,
and counted them out with a most particular and exasperating carefulness
in the palm of her hand. She offered the money to the Sergeant, looking
mighty loth to part with it all the while.

"Might I ask you to give this back to Rosanna, with my love and
respects?" says Mrs. Yolland. "She insisted on paying me for the one or
two things she took a fancy to this evening--and money's welcome enough
in our house, I don't deny it. Still, I'm not easy in my mind about
taking the poor thing's little savings. And to tell you the truth,
I don't think my man would like to hear that I had taken Rosanna
Spearman's money, when he comes back to-morrow morning from his work.
Please say she's heartily welcome to the things she bought of me--as
a gift. And don't leave the money on the table," says Mrs. Yolland,
putting it down suddenly before the Sergeant, as if it burnt her
fingers--"don't, there's a good man! For times are hard, and flesh is
weak; and I MIGHT feel tempted to put it back in my pocket again."

"Come along!" I said, "I can't wait any longer: I must go back to the
house."

"I'll follow you directly," says Sergeant Cuff.

For the second time, I went to the door; and, for the second time, try
as I might, I couldn't cross the threshold.

"It's a delicate matter, ma'am," I heard the Sergeant say, "giving money
back. You charged her cheap for the things, I'm sure?"

"Cheap!" says Mrs. Yolland. "Come and judge for yourself."

She took up the candle and led the Sergeant to a corner of the kitchen.
For the life of me, I couldn't help following them. Shaken down in
the corner was a heap of odds and ends (mostly old metal), which the
fisherman had picked up at different times from wrecked ships, and which
he hadn't found a market for yet, to his own mind. Mrs. Yolland dived
into this rubbish, and brought up an old japanned tin case, with a cover
to it, and a hasp to hang it up by--the sort of thing they use, on board
ship, for keeping their maps and charts, and such-like, from the wet.

"There!" says she. "When Rosanna came in this evening, she bought
the fellow to that. 'It will just do,' she says, 'to put my cuffs
and collars in, and keep them from being crumpled in my box.' One and
ninepence, Mr. Cuff. As I live by bread, not a halfpenny more!"

"Dirt cheap!" says the Sergeant, with a heavy sigh.

He weighed the case in his hand. I thought I heard a note or two of "The
Last Rose of Summer" as he looked at it. There was no doubt now! He
had made another discovery to the prejudice of Rosanna Spearman, in the
place of all others where I thought her character was safest, and all
through me! I leave you to imagine what I felt, and how sincerely I
repented having been the medium of introduction between Mrs. Yolland and
Sergeant Cuff.

"That will do," I said. "We really must go."

Without paying the least attention to me, Mrs. Yolland took another dive
into the rubbish, and came up out of it, this time, with a dog-chain.

"Weigh it in your hand, sir," she said to the Sergeant. "We had three of
these; and Rosanna has taken two of them. 'What can you want, my dear,
with a couple of dog's chains?' says I. 'If I join them together they'll
do round my box nicely,' says she. 'Rope's cheapest,' says I. 'Chain's
surest,' says she. 'Who ever heard of a box corded with chain,' says
I. 'Oh, Mrs. Yolland, don't make objections!' says she; 'let me have
my chains!' A strange girl, Mr. Cuff--good as gold, and kinder than a
sister to my Lucy--but always a little strange. There! I humoured her.
Three and sixpence. On the word of an honest woman, three and sixpence,
Mr. Cuff!"

"Each?" says the Sergeant.

"Both together!" says Mrs. Yolland. "Three and sixpence for the two."

"Given away, ma'am," says the Sergeant, shaking his head. "Clean given
away!"

"There's the money," says Mrs. Yolland, getting back sideways to the
little heap of silver on the table, as if it drew her in spite of
herself. "The tin case and the dog chains were all she bought, and all
she took away. One and ninepence and three and sixpence--total, five and
three. With my love and respects--and I can't find it in my conscience
to take a poor girl's savings, when she may want them herself."

"I can't find it in MY conscience, ma'am, to give the money back,"
says Sergeant Cuff. "You have as good as made her a present of the
things--you have indeed."

"Is that your sincere opinion, sir?" says Mrs. Yolland brightening up
wonderfully.

"There can't be a doubt about it," answered the Sergeant. "Ask Mr.
Betteredge."

It was no use asking ME. All they got out of ME was, "Good-night."

"Bother the money!" says Mrs. Yolland. With these words, she appeared to
lose all command over herself; and, making a sudden snatch at the heap
of silver, put it back, holus-bolus, in her pocket. "It upsets one's
temper, it does, to see it lying there, and nobody taking it," cries
this unreasonable woman, sitting down with a thump, and looking at
Sergeant Cuff, as much as to say, "It's in my pocket again now--get it
out if you can!"

This time, I not only went to the door, but went fairly out on the
road back. Explain it how you may, I felt as if one or both of them had
mortally offended me. Before I had taken three steps down the village, I
heard the Sergeant behind me.

"Thank you for your introduction, Mr. Betteredge," he said. "I am
indebted to the fisherman's wife for an entirely new sensation. Mrs.
Yolland has puzzled me."

It was on the tip of my tongue to have given him a sharp answer, for no
better reason than this--that I was out of temper with him, because I
was out of temper with myself. But when he owned to being puzzled, a
comforting doubt crossed my mind whether any great harm had been done
after all. I waited in discreet silence to hear more.

"Yes," says the Sergeant, as if he was actually reading my thoughts in
the dark. "Instead of putting me on the scent, it may console you to
know, Mr. Betteredge (with your interest in Rosanna), that you have been
the means of throwing me off. What the girl has done, to-night, is clear
enough, of course. She has joined the two chains, and has fastened them
to the hasp in the tin case. She has sunk the case, in the water or
in the quicksand. She has made the loose end of the chain fast to some
place under the rocks, known only to herself. And she will leave the
case secure at its anchorage till the present proceedings have come
to an end; after which she can privately pull it up again out of its
hiding-place, at her own leisure and convenience. All perfectly plain,
so far. But," says the Sergeant, with the first tone of impatience in
his voice that I had heard yet, "the mystery is--what the devil has she
hidden in the tin case?"

I thought to myself, "The Moonstone!" But I only said to Sergeant Cuff,
"Can't you guess?"

"It's not the Diamond," says the Sergeant. "The whole experience of my
life is at fault, if Rosanna Spearman has got the Diamond."

On hearing those words, the infernal detective-fever began, I suppose,
to burn in me again. At any rate, I forgot myself in the interest of
guessing this new riddle. I said rashly, "The stained dress!"

Sergeant Cuff stopped short in the dark, and laid his hand on my arm.

"Is anything thrown into that quicksand of yours, ever thrown up on the
surface again?" he asked.

"Never," I answered. "Light or heavy whatever goes into the Shivering
Sand is sucked down, and seen no more."

"Does Rosanna Spearman know that?"

"She knows it as well as I do."

"Then," says the Sergeant, "what on earth has she got to do but to tie
up a bit of stone in the stained dress and throw it into the quicksand?
There isn't the shadow of a reason why she should have hidden it--and
yet she must have hidden it. Query," says the Sergeant, walking on
again, "is the paint-stained dress a petticoat or a night-gown? or is it
something else which there is a reason for preserving at any risk? Mr.
Betteredge, if nothing occurs to prevent it, I must go to Frizinghall
to-morrow, and discover what she bought in the town, when she privately
got the materials for making the substitute dress. It's a risk to
leave the house, as things are now--but it's a worse risk still to stir
another step in this matter in the dark. Excuse my being a little out of
temper; I'm degraded in my own estimation--I have let Rosanna Spearman
puzzle me."

When we got back, the servants were at supper. The first person we saw
in the outer yard was the policeman whom Superintendent Seegrave had
left at the Sergeant's disposal. The Sergeant asked if Rosanna Spearman
had returned. Yes. When? Nearly an hour since. What had she done? She
had gone up-stairs to take off her bonnet and cloak--and she was now at
supper quietly with the rest.

Without making any remark, Sergeant Cuff walked on, sinking lower and
lower in his own estimation, to the back of the house. Missing the
entrance in the dark, he went on (in spite of my calling to him) till
he was stopped by a wicket-gate which led into the garden. When I joined
him to bring him back by the right way, I found that he was looking up
attentively at one particular window, on the bed-room floor, at the back
of the house.

Looking up, in my turn, I discovered that the object of his
contemplation was the window of Miss Rachel's room, and that lights were
passing backwards and forwards there as if something unusual was going
on.

"Isn't that Miss Verinder's room?" asked Sergeant Cuff.

I replied that it was, and invited him to go in with me to supper. The
Sergeant remained in his place, and said something about enjoying the
smell of the garden at night. I left him to his enjoyment. Just as I
was turning in at the door, I heard "The Last Rose of Summer" at the
wicket-gate. Sergeant Cuff had made another discovery! And my young
lady's window was at the bottom of it this time!

The latter reflection took me back again to the Sergeant, with a polite
intimation that I could not find it in my heart to leave him by himself.
"Is there anything you don't understand up there?" I added, pointing to
Miss Rachel's window.

Judging by his voice, Sergeant Cuff had suddenly risen again to the
right place in his own estimation. "You are great people for betting in
Yorkshire, are you not?" he asked.

"Well?" I said. "Suppose we are?"

"If I was a Yorkshireman," proceeded the Sergeant, taking my arm, "I
would lay you an even sovereign, Mr. Betteredge, that your young lady
has suddenly resolved to leave the house. If I won on that event, I
should offer to lay another sovereign, that the idea has occurred to her
within the last hour." The first of the Sergeant's guesses startled me.
The second mixed itself up somehow in my head with the report we had
heard from the policeman, that Rosanna Spearman had returned from the
sands with in the last hour. The two together had a curious effect on
me as we went in to supper. I shook off Sergeant Cuff's arm, and,
forgetting my manners, pushed by him through the door to make my own
inquiries for myself.

Samuel, the footman, was the first person I met in the passage.

"Her ladyship is waiting to see you and Sergeant Cuff," he said, before
I could put any questions to him.

"How long has she been waiting?" asked the Sergeant's voice behind me.

"For the last hour, sir."

There it was again! Rosanna had come back; Miss Rachel had taken some
resolution out of the common; and my lady had been waiting to see the
Sergeant--all within the last hour! It was not pleasant to find these
very different persons and things linking themselves together in this
way. I went on upstairs, without looking at Sergeant Cuff, or speaking
to him. My hand took a sudden fit of trembling as I lifted it to knock
at my mistress's door.

"I shouldn't be surprised," whispered the Sergeant over my shoulder,
"if a scandal was to burst up in the house to-night. Don't be alarmed! I
have put the muzzle on worse family difficulties than this, in my time."

As he said the words I heard my mistress's voice calling to us to come
in.


CHAPTER XVI


We found my lady with no light in the room but the reading-lamp. The
shade was screwed down so as to overshadow her face. Instead of looking
up at us in her usual straightforward way, she sat close at the table,
and kept her eyes fixed obstinately on an open book.

"Officer," she said, "is it important to the inquiry you are conducting,
to know beforehand if any person now in this house wishes to leave it?"

"Most important, my lady."

"I have to tell you, then, that Miss Verinder proposes going to stay
with her aunt, Mrs. Ablewhite, of Frizinghall. She has arranged to leave
us the first thing to-morrow morning."

Sergeant Cuff looked at me. I made a step forward to speak to my
mistress--and, feeling my heart fail me (if I must own it), took a step
back again, and said nothing.

"May I ask your ladyship WHEN Miss Verinder informed you that she was
going to her aunt's?" inquired the Sergeant.

"About an hour since," answered my mistress.

Sergeant Cuff looked at me once more. They say old people's hearts are
not very easily moved. My heart couldn't have thumped much harder than
it did now, if I had been five-and-twenty again!

"I have no claim, my lady," says the Sergeant, "to control Miss
Verinder's actions. All I can ask you to do is to put off her departure,
if possible, till later in the day. I must go to Frizinghall myself
to-morrow morning--and I shall be back by two o'clock, if not before. If
Miss Verinder can be kept here till that time, I should wish to say two
words to her--unexpectedly--before she goes."

My lady directed me to give the coachman her orders, that the carriage
was not to come for Miss Rachel until two o'clock. "Have you more to
say?" she asked of the Sergeant, when this had been done.

"Only one thing, your ladyship. If Miss Verinder is surprised at this
change in the arrangements, please not to mention Me as being the cause
of putting off her journey."

My mistress lifted her head suddenly from her book as if she was going
to say something--checked herself by a great effort--and, looking back
again at the open page, dismissed us with a sign of her hand.

"That's a wonderful woman," said Sergeant Cuff, when we were out in the
hall again. "But for her self-control, the mystery that puzzles you, Mr.
Betteredge, would have been at an end to-night."

At those words, the truth rushed at last into my stupid old head. For
the moment, I suppose I must have gone clean out of my senses. I seized
the Sergeant by the collar of his coat, and pinned him against the wall.

"Damn you!" I cried out, "there's something wrong about Miss Rachel--and
you have been hiding it from me all this time!"

Sergeant Cuff looked up at me--flat against the wall--without stirring a
hand, or moving a muscle of his melancholy face.

"Ah," he said, "you've guessed it at last."

My hand dropped from his collar, and my head sunk on my breast. Please
to remember, as some excuse for my breaking out as I did, that I had
served the family for fifty years. Miss Rachel had climbed upon my
knees, and pulled my whiskers, many and many a time when she was a
child. Miss Rachel, with all her faults, had been, to my mind, the
dearest and prettiest and best young mistress that ever an old servant
waited on, and loved. I begged Sergeant's Cuff's pardon, but I am afraid
I did it with watery eyes, and not in a very becoming way.

"Don't distress yourself, Mr. Betteredge," says the Sergeant, with more
kindness than I had any right to expect from him. "In my line of life
if we were quick at taking offence, we shouldn't be worth salt to our
porridge. If it's any comfort to you, collar me again. You don't in
the least know how to do it; but I'll overlook your awkwardness in
consideration of your feelings."

He curled up at the corners of his lips, and, in his own dreary way,
seemed to think he had delivered himself of a very good joke.

I led him into my own little sitting-room, and closed the door.

"Tell me the truth, Sergeant," I said. "What do you suspect? It's no
kindness to hide it from me now."

"I don't suspect," said Sergeant Cuff. "I know."

My unlucky temper began to get the better of me again.

"Do you mean to tell me, in plain English," I said, "that Miss Rachel
has stolen her own Diamond?"

"Yes," says the Sergeant; "that is what I mean to tell you, in so many
words. Miss Verinder has been in secret possession of the Moonstone from
first to last; and she has taken Rosanna Spearman into her confidence,
because she has calculated on our suspecting Rosanna Spearman of the
theft. There is the whole case in a nutshell. Collar me again, Mr.
Betteredge. If it's any vent to your feelings, collar me again."

God help me! my feelings were not to be relieved in that way. "Give me
your reasons!" That was all I could say to him.

"You shall hear my reasons to-morrow," said the Sergeant. "If Miss
Verinder refuses to put off her visit to her aunt (which you will find
Miss Verinder will do), I shall be obliged to lay the whole case before
your mistress to-morrow. And, as I don't know what may come of it, I
shall request you to be present, and to hear what passes on both sides.
Let the matter rest for to-night. No, Mr. Betteredge, you don't get a
word more on the subject of the Moonstone out of me. There is your table
spread for supper. That's one of the many human infirmities which I
always treat tenderly. If you will ring the bell, I'll say grace. 'For
what we are going to receive----'"

"I wish you a good appetite to it, Sergeant," I said. "My appetite is
gone. I'll wait and see you served, and then I'll ask you to excuse me,
if I go away, and try to get the better of this by myself."

I saw him served with the best of everything--and I shouldn't have been
sorry if the best of everything had choked him. The head gardener (Mr.
Begbie) came in at the same time, with his weekly account. The Sergeant
got on the subject of roses and the merits of grass walks and gravel
walks immediately. I left the two together, and went out with a heavy
heart. This was the first trouble I remember for many a long year which
wasn't to be blown off by a whiff of tobacco, and which was even beyond
the reach of ROBINSON CRUSOE.

Being restless and miserable, and having no particular room to go to, I
took a turn on the terrace, and thought it over in peace and quietness
by myself. It doesn't much matter what my thoughts were. I felt
wretchedly old, and worn out, and unfit for my place--and began to
wonder, for the first time in my life, when it would please God to take
me. With all this, I held firm, notwithstanding, to my belief in Miss
Rachel. If Sergeant Cuff had been Solomon in all his glory, and had told
me that my young lady had mixed herself up in a mean and guilty plot, I
should have had but one answer for Solomon, wise as he was, "You don't
know her; and I do."

My meditations were interrupted by Samuel. He brought me a written
message from my mistress.

Going into the house to get a light to read it by, Samuel remarked
that there seemed a change coming in the weather. My troubled mind had
prevented me from noticing it before. But, now my attention was roused,
I heard the dogs uneasy, and the wind moaning low. Looking up at the
sky, I saw the rack of clouds getting blacker and blacker, and hurrying
faster and faster over a watery moon. Wild weather coming--Samuel was
right, wild weather coming.

The message from my lady informed me, that the magistrate at Frizinghall
had written to remind her about the three Indians. Early in the coming
week, the rogues must needs be released, and left free to follow their
own devices. If we had any more questions to ask them, there was no
time to lose. Having forgotten to mention this, when she had last seen
Sergeant Cuff, my mistress now desired me to supply the omission. The
Indians had gone clean out of my head (as they have, no doubt, gone
clean out of yours). I didn't see much use in stirring that subject
again. However, I obeyed my orders on the spot, as a matter of course.

I found Sergeant Cuff and the gardener, with a bottle of Scotch whisky
between them, head over ears in an argument on the growing of roses. The
Sergeant was so deeply interested that he held up his hand, and signed
to me not to interrupt the discussion, when I came in. As far as I could
understand it, the question between them was, whether the white moss
rose did, or did not, require to be budded on the dog-rose to make
it grow well. Mr. Begbie said, Yes; and Sergeant Cuff said, No. They
appealed to me, as hotly as a couple of boys. Knowing nothing whatever
about the growing of roses, I steered a middle course--just as her
Majesty's judges do, when the scales of justice bother them by hanging
even to a hair. "Gentlemen," I remarked, "there is much to be said on
both sides." In the temporary lull produced by that impartial sentence,
I laid my lady's written message on the table, under the eyes of
Sergeant Cuff.

I had got by this time, as nearly as might be, to hate the Sergeant. But
truth compels me to acknowledge that, in respect of readiness of mind,
he was a wonderful man.

In half a minute after he had read the message, he had looked back into
his memory for Superintendent Seegrave's report; had picked out that
part of it in which the Indians were concerned; and was ready with his
answer. A certain great traveller, who understood the Indians and their
language, had figured in Mr. Seegrave's report, hadn't he? Very well.
Did I know the gentleman's name and address? Very well again. Would
I write them on the back of my lady's message? Much obliged to me.
Sergeant Cuff would look that gentleman up, when he went to Frizinghall
in the morning.

"Do you expect anything to come of it?" I asked. "Superintendent
Seegrave found the Indians as innocent as the babe unborn."

"Superintendent Seegrave has been proved wrong, up to this time, in all
his conclusions," answered the Sergeant. "It may be worth while to
find out to-morrow whether Superintendent Seegrave was wrong about the
Indians as well." With that he turned to Mr. Begbie, and took up
the argument again exactly at the place where it had left off. "This
question between us is a question of soils and seasons, and patience
and pains, Mr. Gardener. Now let me put it to you from another point of
view. You take your white moss rose----"

By that time, I had closed the door on them, and was out of hearing of
the rest of the dispute.

In the passage, I met Penelope hanging about, and asked what she was
waiting for.

She was waiting for her young lady's bell, when her young lady chose
to call her back to go on with the packing for the next day's journey.
Further inquiry revealed to me, that Miss Rachel had given it as a
reason for wanting to go to her aunt at Frizinghall, that the house was
unendurable to her, and that she could bear the odious presence of a
policeman under the same roof with herself no longer. On being informed,
half an hour since, that her departure would be delayed till two in the
afternoon, she had flown into a violent passion. My lady, present at the
time, had severely rebuked her, and then (having apparently something
to say, which was reserved for her daughter's private ear) had sent
Penelope out of the room. My girl was in wretchedly low spirits about
the changed state of things in the house. "Nothing goes right,
father; nothing is like what it used to be. I feel as if some dreadful
misfortune was hanging over us all."

That was my feeling too. But I put a good face on it, before my
daughter. Miss Rachel's bell rang while we were talking. Penelope ran
up the back stairs to go on with the packing. I went by the other way to
the hall, to see what the glass said about the change in the weather.

Just as I approached the swing-door leading into the hall from the
servants' offices, it was violently opened from the other side, and
Rosanna Spearman ran by me, with a miserable look of pain in her face,
and one of her hands pressed hard over her heart, as if the pang was in
that quarter. "What's the matter, my girl?" I asked, stopping her. "Are
you ill?" "For God's sake, don't speak to me," she answered, and twisted
herself out of my hands, and ran on towards the servants' staircase. I
called to the cook (who was within hearing) to look after the poor girl.
Two other persons proved to be within hearing, as well as the cook.
Sergeant Cuff darted softly out of my room, and asked what was the
matter. I answered, "Nothing." Mr. Franklin, on the other side, pulled
open the swing-door, and beckoning me into the hall, inquired if I had
seen anything of Rosanna Spearman.

"She has just passed me, sir, with a very disturbed face, and in a very
odd manner."

"I am afraid I am innocently the cause of that disturbance, Betteredge."

"You, sir!"

"I can't explain it," says Mr. Franklin; "but, if the girl IS concerned
in the loss of the Diamond, I do really believe she was on the point of
confessing everything--to me, of all the people in the world--not two
minutes since."

Looking towards the swing-door, as he said those last words, I fancied I
saw it opened a little way from the inner side.

Was there anybody listening? The door fell to, before I could get to it.
Looking through, the moment after, I thought I saw the tails of Sergeant
Cuff's respectable black coat disappearing round the corner of the
passage. He knew, as well as I did, that he could expect no more help
from me, now that I had discovered the turn which his investigations
were really taking. Under those circumstances, it was quite in his
character to help himself, and to do it by the underground way.

Not feeling sure that I had really seen the Sergeant--and not desiring
to make needless mischief, where, Heaven knows, there was mischief
enough going on already--I told Mr. Franklin that I thought one of the
dogs had got into the house--and then begged him to describe what had
happened between Rosanna and himself.

"Were you passing through the hall, sir?" I asked. "Did you meet her
accidentally, when she spoke to you?"

Mr. Franklin pointed to the billiard-table.

"I was knocking the balls about," he said, "and trying to get this
miserable business of the Diamond out of my mind. I happened to look
up--and there stood Rosanna Spearman at the side of me, like a ghost!
Her stealing on me in that way was so strange, that I hardly knew what
to do at first. Seeing a very anxious expression in her face, I asked
her if she wished to speak to me. She answered, 'Yes, if I dare.'
Knowing what suspicion attached to her, I could only put one
construction on such language as that. I confess it made me
uncomfortable. I had no wish to invite the girl's confidence. At the
same time, in the difficulties that now beset us, I could hardly feel
justified in refusing to listen to her, if she was really bent on
speaking to me. It was an awkward position; and I dare say I got out of
it awkwardly enough. I said to her, 'I don't quite understand you. Is
there anything you want me to do?' Mind, Betteredge, I didn't speak
unkindly! The poor girl can't help being ugly--I felt that, at the time.
The cue was still in my hand, and I went on knocking the balls about,
to take off the awkwardness of the thing. As it turned out, I only made
matters worse still. I'm afraid I mortified her without meaning it! She
suddenly turned away. 'He looks at the billiard balls,' I heard her say.
'Anything rather than look at _me_!' Before I could stop her, she had
left the hall. I am not quite easy about it, Betteredge. Would you mind
telling Rosanna that I meant no unkindness? I have been a little hard on
her, perhaps, in my own thoughts--I have almost hoped that the loss of
the Diamond might be traced to _her_. Not from any ill-will to the poor
girl: but----" He stopped there, and going back to the billiard-table,
began to knock the balls about once more.

After what had passed between the Sergeant and me, I knew what it was
that he had left unspoken as well as he knew it himself.

Nothing but the tracing of the Moonstone to our second housemaid could
now raise Miss Rachel above the infamous suspicion that rested on her
in the mind of Sergeant Cuff. It was no longer a question of quieting
my young lady's nervous excitement; it was a question of proving her
innocence. If Rosanna had done nothing to compromise herself, the hope
which Mr. Franklin confessed to having felt would have been hard enough
on her in all conscience. But this was not the case. She had pretended
to be ill, and had gone secretly to Frizinghall. She had been up all
night, making something or destroying something, in private. And she had
been at the Shivering Sand, that evening, under circumstances which
were highly suspicious, to say the least of them. For all these reasons
(sorry as I was for Rosanna) I could not but think that Mr. Franklin's
way of looking at the matter was neither unnatural nor unreasonable, in
Mr. Franklin's position. I said a word to him to that effect.

"Yes, yes!" he said in return. "But there is just a chance--a very poor
one, certainly--that Rosanna's conduct may admit of some explanation
which we don't see at present. I hate hurting a woman's feelings,
Betteredge! Tell the poor creature what I told you to tell her. And if
she wants to speak to me--I don't care whether I get into a scrape or
not--send her to me in the library." With those kind words he laid down
the cue and left me.

Inquiry at the servants' offices informed me that Rosanna had retired to
her own room. She had declined all offers of assistance with thanks, and
had only asked to be left to rest in quiet. Here, therefore, was an end
of any confession on her part (supposing she really had a confession
to make) for that night. I reported the result to Mr. Franklin, who,
thereupon, left the library, and went up to bed.

I was putting the lights out, and making the windows fast, when Samuel
came in with news of the two guests whom I had left in my room.

The argument about the white moss rose had apparently come to an end at
last. The gardener had gone home, and Sergeant Cuff was nowhere to be
found in the lower regions of the house.

I looked into my room. Quite true--nothing was to be discovered there
but a couple of empty tumblers and a strong smell of hot grog. Had the
Sergeant gone of his own accord to the bed-chamber that was prepared for
him? I went up-stairs to see.

After reaching the second landing, I thought I heard a sound of quiet
and regular breathing on my left-hand side. My left-hand side led to the
corridor which communicated with Miss Rachel's room. I looked in, and
there, coiled up on three chairs placed right across the passage--there,
with a red handkerchief tied round his grizzled head, and his
respectable black coat rolled up for a pillow, lay and slept Sergeant
Cuff!

He woke, instantly and quietly, like a dog, the moment I approached him.

"Good night, Mr. Betteredge," he said. "And mind, if you ever take
to growing roses, the white moss rose is all the better for not being
budded on the dog-rose, whatever the gardener may say to the contrary!"

"What are you doing here?" I asked. "Why are you not in your proper
bed?"

"I am not in my proper bed," answered the Sergeant, "because I am one
of the many people in this miserable world who can't earn their money
honestly and easily at the same time. There was a coincidence, this
evening, between the period of Rosanna Spearman's return from the Sands
and the period when Miss Verinder stated her resolution to leave the
house. Whatever Rosanna may have hidden, it's clear to my mind that your
young lady couldn't go away until she knew that it WAS hidden. The two
must have communicated privately once already to-night. If they try to
communicate again, when the house is quiet, I want to be in the way, and
stop it. Don't blame me for upsetting your sleeping arrangements, Mr.
Betteredge--blame the Diamond."

"I wish to God the Diamond had never found its way into this house!" I
broke out.

Sergeant Cuff looked with a rueful face at the three chairs on which he
had condemned himself to pass the night.

"So do I," he said, gravely.


CHAPTER XVII


Nothing happened in the night; and (I am happy to add) no attempt at
communication between Miss Rachel and Rosanna rewarded the vigilance of
Sergeant Cuff.

I had expected the Sergeant to set off for Frizinghall the first thing
in the morning. He waited about, however, as if he had something else
to do first. I left him to his own devices; and going into the grounds
shortly after, met Mr. Franklin on his favourite walk by the shrubbery
side.

Before we had exchanged two words, the Sergeant unexpectedly joined
us. He made up to Mr. Franklin, who received him, I must own, haughtily
enough. "Have you anything to say to me?" was all the return he got for
politely wishing Mr. Franklin good morning.

"I have something to say to you, sir," answered the Sergeant, "on the
subject of the inquiry I am conducting here. You detected the turn
that inquiry was really taking, yesterday. Naturally enough, in your
position, you are shocked and distressed. Naturally enough, also, you
visit your own angry sense of your own family scandal upon Me."

"What do you want?" Mr. Franklin broke in, sharply enough.

"I want to remind you, sir, that I have at any rate, thus far, not been
PROVED to be wrong. Bearing that in mind, be pleased to remember, at
the same time, that I am an officer of the law acting here under the
sanction of the mistress of the house. Under these circumstances, is it,
or is it not, your duty as a good citizen, to assist me with any special
information which you may happen to possess?"

"I possess no special information," says Mr. Franklin.

Sergeant Cuff put that answer by him, as if no answer had been made.

"You may save my time, sir, from being wasted on an inquiry at a
distance," he went on, "if you choose to understand me and speak out."

"I don't understand you," answered Mr. Franklin; "and I have nothing to
say."

"One of the female servants (I won't mention names) spoke to you
privately, sir, last night."

Once more Mr. Franklin cut him short; once more Mr. Franklin answered,
"I have nothing to say."

Standing by in silence, I thought of the movement in the swing-door
on the previous evening, and of the coat-tails which I had seen
disappearing down the passage. Sergeant Cuff had, no doubt, just heard
enough, before I interrupted him, to make him suspect that Rosanna had
relieved her mind by confessing something to Mr. Franklin Blake.

This notion had barely struck me--when who should appear at the end of
the shrubbery walk but Rosanna Spearman in her own proper person! She
was followed by Penelope, who was evidently trying to make her retrace
her steps to the house. Seeing that Mr. Franklin was not alone, Rosanna
came to a standstill, evidently in great perplexity what to do next.
Penelope waited behind her. Mr. Franklin saw the girls as soon as I
saw them. The Sergeant, with his devilish cunning, took on not to have
noticed them at all. All this happened in an instant. Before either Mr.
Franklin or I could say a word, Sergeant Cuff struck in smoothly, with
an appearance of continuing the previous conversation.

"You needn't be afraid of harming the girl, sir," he said to Mr.
Franklin, speaking in a loud voice, so that Rosanna might hear him. "On
the contrary, I recommend you to honour me with your confidence, if you
feel any interest in Rosanna Spearman."

Mr. Franklin instantly took on not to have noticed the girls either. He
answered, speaking loudly on his side:

"I take no interest whatever in Rosanna Spearman."

I looked towards the end of the walk. All I saw at the distance was
that Rosanna suddenly turned round, the moment Mr. Franklin had spoken.
Instead of resisting Penelope, as she had done the moment before, she
now let my daughter take her by the arm and lead her back to the house.

The breakfast-bell rang as the two girls disappeared--and even Sergeant
Cuff was now obliged to give it up as a bad job! He said to me quietly,
"I shall go to Frizinghall, Mr. Betteredge; and I shall be back before
two." He went his way without a word more--and for some few hours we
were well rid of him.

"You must make it right with Rosanna," Mr. Franklin said to me, when we
were alone. "I seem to be fated to say or do something awkward, before
that unlucky girl. You must have seen yourself that Sergeant Cuff laid
a trap for both of us. If he could confuse ME, or irritate HER into
breaking out, either she or I might have said something which would
answer his purpose. On the spur of the moment, I saw no better way out
of it than the way I took. It stopped the girl from saying anything,
and it showed the Sergeant that I saw through him. He was evidently
listening, Betteredge, when I was speaking to you last night."

He had done worse than listen, as I privately thought to myself. He had
remembered my telling him that the girl was in love with Mr. Franklin;
and he had calculated on THAT, when he appealed to Mr. Franklin's
interest in Rosanna--in Rosanna's hearing.

"As to listening, sir," I remarked (keeping the other point to myself),
"we shall all be rowing in the same boat if this sort of thing goes
on much longer. Prying, and peeping, and listening are the natural
occupations of people situated as we are. In another day or two, Mr.
Franklin, we shall all be struck dumb together--for this reason, that
we shall all be listening to surprise each other's secrets, and all know
it. Excuse my breaking out, sir. The horrid mystery hanging over us in
this house gets into my head like liquor, and makes me wild. I won't
forget what you have told me. I'll take the first opportunity of making
it right with Rosanna Spearman."

"You haven't said anything to her yet about last night, have you?" Mr.
Franklin asked.

"No, sir."

"Then say nothing now. I had better not invite the girl's confidence,
with the Sergeant on the look-out to surprise us together. My conduct
is not very consistent, Betteredge--is it? I see no way out of this
business, which isn't dreadful to think of, unless the Diamond is traced
to Rosanna. And yet I can't, and won't, help Sergeant Cuff to find the
girl out."

Unreasonable enough, no doubt. But it was my state of mind as well. I
thoroughly understood him. If you will, for once in your life, remember
that you are mortal, perhaps you will thoroughly understand him too.

The state of things, indoors and out, while Sergeant Cuff was on his way
to Frizinghall, was briefly this:

Miss Rachel waited for the time when the carriage was to take her to
her aunt's, still obstinately shut up in her own room. My lady and Mr.
Franklin breakfasted together. After breakfast, Mr. Franklin took one of
his sudden resolutions, and went out precipitately to quiet his mind
by a long walk. I was the only person who saw him go; and he told me he
should be back before the Sergeant returned. The change in the weather,
foreshadowed overnight, had come. Heavy rain had been followed soon
after dawn, by high wind. It was blowing fresh, as the day got on. But
though the clouds threatened more than once, the rain still held off.
It was not a bad day for a walk, if you were young and strong, and could
breast the great gusts of wind which came sweeping in from the sea.

I attended my lady after breakfast, and assisted her in the settlement
of our household accounts. She only once alluded to the matter of the
Moonstone, and that was in the way of forbidding any present mention of
it between us. "Wait till that man comes back," she said, meaning the
Sergeant. "We MUST speak of it then: we are not obliged to speak of it
now."

After leaving my mistress, I found Penelope waiting for me in my room.

"I wish, father, you would come and speak to Rosanna," she said. "I am
very uneasy about her."

I suspected what was the matter readily enough. But it is a maxim of
mine that men (being superior creatures) are bound to improve women--if
they can. When a woman wants me to do anything (my daughter, or not, it
doesn't matter), I always insist on knowing why. The oftener you make
them rummage their own minds for a reason, the more manageable you
will find them in all the relations of life. It isn't their fault (poor
wretches!) that they act first and think afterwards; it's the fault of
the fools who humour them.

Penelope's reason why, on this occasion, may be given in her own words.
"I am afraid, father," she said, "Mr. Franklin has hurt Rosanna cruelly,
without intending it."

"What took Rosanna into the shrubbery walk?" I asked.

"Her own madness," says Penelope; "I can call it nothing else. She was
bent on speaking to Mr. Franklin, this morning, come what might of it. I
did my best to stop her; you saw that. If I could only have got her away
before she heard those dreadful words----"

"There! there!" I said, "don't lose your head. I can't call to mind that
anything happened to alarm Rosanna."

"Nothing to alarm her, father. But Mr. Franklin said he took no interest
whatever in her--and, oh, he said it in such a cruel voice!"

"He said it to stop the Sergeant's mouth," I answered.

"I told her that," says Penelope. "But you see, father (though Mr.
Franklin isn't to blame), he's been mortifying and disappointing her for
weeks and weeks past; and now this comes on the top of it all! She has
no right, of course, to expect him to take any interest in her. It's
quite monstrous that she should forget herself and her station in
that way. But she seems to have lost pride, and proper feeling, and
everything. She frightened me, father, when Mr. Franklin said those
words. They seemed to turn her into stone. A sudden quiet came over her,
and she has gone about her work, ever since, like a woman in a dream."

I began to feel a little uneasy. There was something in the way Penelope
put it which silenced my superior sense. I called to mind, now my
thoughts were directed that way, what had passed between Mr. Franklin
and Rosanna overnight. She looked cut to the heart on that occasion; and
now, as ill-luck would have it, she had been unavoidably stung again,
poor soul, on the tender place. Sad! sad!--all the more sad because the
girl had no reason to justify her, and no right to feel it.

I had promised Mr. Franklin to speak to Rosanna, and this seemed the
fittest time for keeping my word.

We found the girl sweeping the corridor outside the bedrooms, pale
and composed, and neat as ever in her modest print dress. I noticed a
curious dimness and dullness in her eyes--not as if she had been crying
but as if she had been looking at something too long. Possibly, it was
a misty something raised by her own thoughts. There was certainly no
object about her to look at which she had not seen already hundreds on
hundreds of times.

"Cheer up, Rosanna!" I said. "You mustn't fret over your own fancies. I
have got something to say to you from Mr. Franklin."

I thereupon put the matter in the right view before her, in the
friendliest and most comforting words I could find. My principles, in
regard to the other sex, are, as you may have noticed, very severe. But
somehow or other, when I come face to face with the women, my practice
(I own) is not conformable.

"Mr. Franklin is very kind and considerate. Please to thank him." That
was all the answer she made me.

My daughter had already noticed that Rosanna went about her work like
a woman in a dream. I now added to this observation, that she also
listened and spoke like a woman in a dream. I doubted if her mind was in
a fit condition to take in what I had said to her.

"Are you quite sure, Rosanna, that you understand me?" I asked.

"Quite sure."

She echoed me, not like a living woman, but like a creature moved by
machinery. She went on sweeping all the time. I took away the broom as
gently and as kindly as I could.

"Come, come, my girl!" I said, "this is not like yourself. You have got
something on your mind. I'm your friend--and I'll stand your friend,
even if you have done wrong. Make a clean breast of it, Rosanna--make a
clean breast of it!"

The time had been, when my speaking to her in that way would have
brought the tears into her eyes. I could see no change in them now.

"Yes," she said, "I'll make a clean breast of it."

"To my lady?" I asked.

"No."

"To Mr. Franklin?"

"Yes; to Mr. Franklin."

I hardly knew what to say to that. She was in no condition to understand
the caution against speaking to him in private, which Mr. Franklin had
directed me to give her. Feeling my way, little by little, I only told
her Mr. Franklin had gone out for a walk.

"It doesn't matter," she answered. "I shan't trouble Mr. Franklin,
to-day."

"Why not speak to my lady?" I said. "The way to relieve your mind is to
speak to the merciful and Christian mistress who has always been kind to
you."

She looked at me for a moment with a grave and steady attention, as if
she was fixing what I said in her mind. Then she took the broom out of
my hands and moved off with it slowly, a little way down the corridor.

"No," she said, going on with her sweeping, and speaking to herself; "I
know a better way of relieving my mind than that."

"What is it?"

"Please to let me go on with my work."

Penelope followed her, and offered to help her.

She answered, "No. I want to do my work. Thank you, Penelope." She
looked round at me. "Thank you, Mr. Betteredge."

There was no moving her--there was nothing more to be said. I signed
to Penelope to come away with me. We left her, as we had found her,
sweeping the corridor, like a woman in a dream.

"This is a matter for the doctor to look into," I said. "It's beyond
me."

My daughter reminded me of Mr. Candy's illness, owing (as you may
remember) to the chill he had caught on the night of the dinner-party.
His assistant--a certain Mr. Ezra Jennings--was at our disposal, to be
sure. But nobody knew much about him in our parts. He had been engaged
by Mr. Candy under rather peculiar circumstances; and, right or wrong,
we none of us liked him or trusted him. There were other doctors at
Frizinghall. But they were strangers to our house; and Penelope doubted,
in Rosanna's present state, whether strangers might not do her more harm
than good.

I thought of speaking to my lady. But, remembering the heavy weight of
anxiety which she already had on her mind, I hesitated to add to all the
other vexations this new trouble. Still, there was a necessity for doing
something. The girl's state was, to my thinking, downright alarming--and
my mistress ought to be informed of it. Unwilling enough, I went to her
sitting-room. No one was there. My lady was shut up with Miss Rachel. It
was impossible for me to see her till she came out again.

I waited in vain till the clock on the front staircase struck the
quarter to two. Five minutes afterwards, I heard my name called, from
the drive outside the house. I knew the voice directly. Sergeant Cuff
had returned from Frizinghall.


CHAPTER XVIII


Going down to the front door, I met the Sergeant on the steps.

It went against the grain with me, after what had passed between us, to
show him that I felt any sort of interest in his proceedings. In spite
of myself, however, I felt an interest that there was no resisting. My
sense of dignity sank from under me, and out came the words: "What news
from Frizinghall?"

"I have seen the Indians," answered Sergeant Cuff. "And I have found out
what Rosanna bought privately in the town, on Thursday last. The Indians
will be set free on Wednesday in next week. There isn't a doubt on my
mind, and there isn't a doubt on Mr. Murthwaite's mind, that they came
to this place to steal the Moonstone. Their calculations were all thrown
out, of course, by what happened in the house on Wednesday night; and
they have no more to do with the actual loss of the jewel than you
have. But I can tell you one thing, Mr. Betteredge--if WE don't find the
Moonstone, THEY will. You have not heard the last of the three jugglers
yet."

Mr. Franklin came back from his walk as the Sergeant said those
startling words. Governing his curiosity better than I had governed
mine, he passed us without a word, and went on into the house.

As for me, having already dropped my dignity, I determined to have the
whole benefit of the sacrifice. "So much for the Indians," I said. "What
about Rosanna next?"

Sergeant Cuff shook his head.

"The mystery in that quarter is thicker than ever," he said. "I have
traced her to a shop at Frizinghall, kept by a linen draper named
Maltby. She bought nothing whatever at any of the other drapers' shops,
or at any milliners' or tailors' shops; and she bought nothing at
Maltby's but a piece of long cloth. She was very particular in
choosing a certain quality. As to quantity, she bought enough to make a
nightgown."

"Whose nightgown?" I asked.

"Her own, to be sure. Between twelve and three, on the Thursday morning,
she must have slipped down to your young lady's room, to settle the
hiding of the Moonstone while all the rest of you were in bed. In going
back to her own room, her nightgown must have brushed the wet paint
on the door. She couldn't wash out the stain; and she couldn't safely
destroy the night-gown without first providing another like it, to make
the inventory of her linen complete."

"What proves that it was Rosanna's nightgown?" I objected.

"The material she bought for making the substitute dress," answered the
Sergeant. "If it had been Miss Verinder's nightgown, she would have had
to buy lace, and frilling, and Lord knows what besides; and she wouldn't
have had time to make it in one night. Plain long cloth means a plain
servant's nightgown. No, no, Mr. Betteredge--all that is clear enough.
The pinch of the question is--why, after having provided the substitute
dress, does she hide the smeared nightgown, instead of destroying it?
If the girl won't speak out, there is only one way of settling the
difficulty. The hiding-place at the Shivering Sand must be searched--and
the true state of the case will be discovered there."

"How are you to find the place?" I inquired.

"I am sorry to disappoint you," said the Sergeant--"but that's a secret
which I mean to keep to myself."

(Not to irritate your curiosity, as he irritated mine, I may here
inform you that he had come back from Frizinghall provided with a
search-warrant. His experience in such matters told him that Rosanna was
in all probability carrying about her a memorandum of the hiding-place,
to guide her, in case she returned to it, under changed circumstances
and after a lapse of time. Possessed of this memorandum, the Sergeant
would be furnished with all that he could desire.)

"Now, Mr. Betteredge," he went on, "suppose we drop speculation, and get
to business. I told Joyce to have an eye on Rosanna. Where is Joyce?"

Joyce was the Frizinghall policeman, who had been left by Superintendent
Seegrave at Sergeant Cuff's disposal. The clock struck two, as he put
the question; and, punctual to the moment, the carriage came round to
take Miss Rachel to her aunt's.

"One thing at a time," said the Sergeant, stopping me as I was about to
send in search of Joyce. "I must attend to Miss Verinder first."

As the rain was still threatening, it was the close carriage that
had been appointed to take Miss Rachel to Frizinghall. Sergeant Cuff
beckoned Samuel to come down to him from the rumble behind.

"You will see a friend of mine waiting among the trees, on this side
of the lodge gate," he said. "My friend, without stopping the carriage,
will get up into the rumble with you. You have nothing to do but to hold
your tongue, and shut your eyes. Otherwise, you will get into trouble."

With that advice, he sent the footman back to his place. What Samuel
thought I don't know. It was plain, to my mind, that Miss Rachel was to
be privately kept in view from the time when she left our house--if
she did leave it. A watch set on my young lady! A spy behind her in the
rumble of her mother's carriage! I could have cut my own tongue out for
having forgotten myself so far as to speak to Sergeant Cuff.

The first person to come out of the house was my lady. She stood aside,
on the top step, posting herself there to see what happened. Not a word
did she say, either to the Sergeant or to me. With her lips closed, and
her arms folded in the light garden cloak which she had wrapped round
her on coming into the air, there she stood, as still as a statue,
waiting for her daughter to appear.

In a minute more, Miss Rachel came downstairs--very nicely dressed in
some soft yellow stuff, that set off her dark complexion, and clipped
her tight (in the form of a jacket) round the waist. She had a smart
little straw hat on her head, with a white veil twisted round it. She
had primrose-coloured gloves that fitted her hands like a second skin.
Her beautiful black hair looked as smooth as satin under her hat. Her
little ears were like rosy shells--they had a pearl dangling from each
of them. She came swiftly out to us, as straight as a lily on its stem,
and as lithe and supple in every movement she made as a young cat.
Nothing that I could discover was altered in her pretty face, but her
eyes and her lips. Her eyes were brighter and fiercer than I liked to
see; and her lips had so completely lost their colour and their smile
that I hardly knew them again. She kissed her mother in a hasty and
sudden manner on the cheek. She said, "Try to forgive me, mamma"--and
then pulled down her veil over her face so vehemently that she tore it.
In another moment she had run down the steps, and had rushed into the
carriage as if it was a hiding-place.

Sergeant Cuff was just as quick on his side. He put Samuel back, and
stood before Miss Rachel, with the open carriage-door in his hand, at
the instant when she settled herself in her place.

"What do you want?" says Miss Rachel, from behind her veil.

"I want to say one word to you, miss," answered the Sergeant, "before
you go. I can't presume to stop your paying a visit to your aunt. I can
only venture to say that your leaving us, as things are now, puts an
obstacle in the way of my recovering your Diamond. Please to understand
that; and now decide for yourself whether you go or stay."

Miss Rachel never even answered him. "Drive on, James!" she called out
to the coachman.

Without another word, the Sergeant shut the carriage-door. Just as he
closed it, Mr. Franklin came running down the steps. "Good-bye, Rachel,"
he said, holding out his hand.

"Drive on!" cried Miss Rachel, louder than ever, and taking no more
notice of Mr. Franklin than she had taken of Sergeant Cuff.

Mr. Franklin stepped back thunderstruck, as well he might be. The
coachman, not knowing what to do, looked towards my lady, still standing
immovable on the top step. My lady, with anger and sorrow and shame all
struggling together in her face, made him a sign to start the horses,
and then turned back hastily into the house. Mr. Franklin, recovering
the use of his speech, called after her, as the carriage drove off,
"Aunt! you were quite right. Accept my thanks for all your kindness--and
let me go."

My lady turned as though to speak to him. Then, as if distrusting
herself, waved her hand kindly. "Let me see you, before you leave us,
Franklin," she said, in a broken voice--and went on to her own room.

"Do me a last favour, Betteredge," says Mr. Franklin, turning to me,
with the tears in his eyes. "Get me away to the train as soon as you
can!"

He too went his way into the house. For the moment, Miss Rachel had
completely unmanned him. Judge from that, how fond he must have been of
her!

Sergeant Cuff and I were left face to face, at the bottom of the
steps. The Sergeant stood with his face set towards a gap in the trees,
commanding a view of one of the windings of the drive which led from the
house. He had his hands in his pockets, and he was softly whistling "The
Last Rose of Summer" to himself.

"There's a time for everything," I said savagely enough. "This isn't a
time for whistling."

At that moment, the carriage appeared in the distance, through the gap,
on its way to the lodge-gate. There was another man, besides Samuel,
plainly visible in the rumble behind.

"All right!" said the Sergeant to himself. He turned round to me. "It's
no time for whistling, Mr. Betteredge, as you say. It's time to take
this business in hand, now, without sparing anybody. We'll begin with
Rosanna Spearman. Where is Joyce?"

We both called for Joyce, and received no answer. I sent one of the
stable-boys to look for him.

"You heard what I said to Miss Verinder?" remarked the Sergeant, while
we were waiting. "And you saw how she received it? I tell her plainly
that her leaving us will be an obstacle in the way of my recovering her
Diamond--and she leaves, in the face of that statement! Your young
lady has got a travelling companion in her mother's carriage, Mr.
Betteredge--and the name of it is, the Moonstone."

I said nothing. I only held on like death to my belief in Miss Rachel.

The stable-boy came back, followed--very unwillingly, as it appeared to
me--by Joyce.

"Where is Rosanna Spearman?" asked Sergeant Cuff.

"I can't account for it, sir," Joyce began; "and I am very sorry. But
somehow or other----"

"Before I went to Frizinghall," said the Sergeant, cutting him short, "I
told you to keep your eyes on Rosanna Spearman, without allowing her
to discover that she was being watched. Do you mean to tell me that you
have let her give you the slip?"

"I am afraid, sir," says Joyce, beginning to tremble, "that I was
perhaps a little TOO careful not to let her discover me. There are such
a many passages in the lower parts of this house----"

"How long is it since you missed her?"

"Nigh on an hour since, sir."

"You can go back to your regular business at Frizinghall," said the
Sergeant, speaking just as composedly as ever, in his usual quiet and
dreary way. "I don't think your talents are at all in our line, Mr.
Joyce. Your present form of employment is a trifle beyond you. Good
morning."

The man slunk off. I find it very difficult to describe how I was
affected by the discovery that Rosanna Spearman was missing. I seemed
to be in fifty different minds about it, all at the same time. In that
state, I stood staring at Sergeant Cuff--and my powers of language quite
failed me.

"No, Mr. Betteredge," said the Sergeant, as if he had discovered the
uppermost thought in me, and was picking it out to be answered, before
all the rest. "Your young friend, Rosanna, won't slip through my fingers
so easy as you think. As long as I know where Miss Verinder is, I
have the means at my disposal of tracing Miss Verinder's accomplice. I
prevented them from communicating last night. Very good. They will get
together at Frizinghall, instead of getting together here. The present
inquiry must be simply shifted (rather sooner than I had anticipated)
from this house, to the house at which Miss Verinder is visiting. In the
meantime, I'm afraid I must trouble you to call the servants together
again."

I went round with him to the servants' hall. It is very disgraceful,
but it is not the less true, that I had another attack of the
detective-fever, when he said those last words. I forgot that I hated
Sergeant Cuff. I seized him confidentially by the arm. I said, "For
goodness' sake, tell us what you are going to do with the servants now?"

The great Cuff stood stock still, and addressed himself in a kind of
melancholy rapture to the empty air.

"If this man," said the Sergeant (apparently meaning me), "only
understood the growing of roses he would be the most completely perfect
character on the face of creation!" After that strong expression of
feeling, he sighed, and put his arm through mine. "This is how it
stands," he said, dropping down again to business. "Rosanna has done one
of two things. She has either gone direct to Frizinghall (before I
can get there), or she has gone first to visit her hiding-place at the
Shivering Sand. The first thing to find out is, which of the servants
saw the last of her before she left the house."

On instituting this inquiry, it turned out that the last person who had
set eyes on Rosanna was Nancy, the kitchenmaid.

Nancy had seen her slip out with a letter in her hand, and stop the
butcher's man who had just been delivering some meat at the back door.
Nancy had heard her ask the man to post the letter when he got back to
Frizinghall. The man had looked at the address, and had said it was a
roundabout way of delivering a letter directed to Cobb's Hole, to
post it at Frizinghall--and that, moreover, on a Saturday, which would
prevent the letter from getting to its destination until Monday morning,
Rosanna had answered that the delivery of the letter being delayed till
Monday was of no importance. The only thing she wished to be sure of was
that the man would do what she told him. The man had promised to do
it, and had driven away. Nancy had been called back to her work in the
kitchen. And no other person had seen anything afterwards of Rosanna
Spearman.

"Well?" I asked, when we were alone again.

"Well," says the Sergeant. "I must go to Frizinghall."

"About the letter, sir?"

"Yes. The memorandum of the hiding-place is in that letter. I must see
the address at the post-office. If it is the address I suspect, I shall
pay our friend, Mrs. Yolland, another visit on Monday next."

I went with the Sergeant to order the pony-chaise. In the stable-yard we
got a new light thrown on the missing girl.


CHAPTER XIX


The news of Rosanna's disappearance had, as it appeared, spread among
the out-of-door servants. They too had made their inquiries; and they
had just laid hands on a quick little imp, nicknamed "Duffy"--who was
occasionally employed in weeding the garden, and who had seen Rosanna
Spearman as lately as half-an-hour since. Duffy was certain that the
girl had passed him in the fir-plantation, not walking, but RUNNING, in
the direction of the sea-shore.

"Does this boy know the coast hereabouts?" asked Sergeant Cuff.

"He has been born and bred on the coast," I answered.

"Duffy!" says the Sergeant, "do you want to earn a shilling? If you do,
come along with me. Keep the pony-chaise ready, Mr. Betteredge, till I
come back."

He started for the Shivering Sand, at a rate that my legs (though well
enough preserved for my time of life) had no hope of matching. Little
Duffy, as the way is with the young savages in our parts when they are
in high spirits, gave a howl, and trotted off at the Sergeant's heels.

Here again, I find it impossible to give anything like a clear account
of the state of my mind in the interval after Sergeant Cuff had left
us. A curious and stupefying restlessness got possession of me. I did
a dozen different needless things in and out of the house, not one of
which I can now remember. I don't even know how long it was after the
Sergeant had gone to the sands, when Duffy came running back with a
message for me. Sergeant Cuff had given the boy a leaf torn out of his
pocket-book, on which was written in pencil, "Send me one of Rosanna
Spearman's boots, and be quick about it."

I despatched the first woman-servant I could find to Rosanna's room; and
I sent the boy back to say that I myself would follow him with the boot.

This, I am well aware, was not the quickest way to take of obeying the
directions which I had received. But I was resolved to see for myself
what new mystification was going on before I trusted Rosanna's boot in
the Sergeant's hands. My old notion of screening the girl, if I could,
seemed to have come back on me again, at the eleventh hour. This state
of feeling (to say nothing of the detective-fever) hurried me off, as
soon as I had got the boot, at the nearest approach to a run which a man
turned seventy can reasonably hope to make.

As I got near the shore, the clouds gathered black, and the rain came
down, drifting in great white sheets of water before the wind. I heard
the thunder of the sea on the sand-bank at the mouth of the bay. A
little further on, I passed the boy crouching for shelter under the lee
of the sand hills. Then I saw the raging sea, and the rollers tumbling
in on the sand-bank, and the driven rain sweeping over the waters like a
flying garment, and the yellow wilderness of the beach with one solitary
black figure standing on it--the figure of Sergeant Cuff.

He waved his hand towards the north, when he first saw me. "Keep on that
side!" he shouted. "And come on down here to me!"

I went down to him, choking for breath, with my heart leaping as if
it was like to leap out of me. I was past speaking. I had a hundred
questions to put to him; and not one of them would pass my lips. His
face frightened me. I saw a look in his eyes which was a look of horror.
He snatched the boot out of my hand, and set it in a footmark on the
sand, bearing south from us as we stood, and pointing straight towards
the rocky ledge called the South Spit. The mark was not yet blurred out
by the rain--and the girl's boot fitted it to a hair.

The Sergeant pointed to the boot in the footmark, without saying a word.

I caught at his arm, and tried to speak to him, and failed as I had
failed when I tried before. He went on, following the footsteps down
and down to where the rocks and the sand joined. The South Spit was just
awash with the flowing tide; the waters heaved over the hidden face
of the Shivering Sand. Now this way and now that, with an obstinate
patience that was dreadful to see, Sergeant Cuff tried the boot in the
footsteps, and always found it pointing the same way--straight TO the
rocks. Hunt as he might, no sign could he find anywhere of the footsteps
walking FROM them.

He gave it up at last. Still keeping silence, he looked again at me; and
then he looked out at the waters before us, heaving in deeper and deeper
over the quicksand. I looked where he looked--and I saw his thought in
his face. A dreadful dumb trembling crawled all over me on a sudden. I
fell upon my knees on the beach.

"She has been back at the hiding-place," I heard the Sergeant say to
himself. "Some fatal accident has happened to her on those rocks."

The girl's altered looks, and words, and actions--the numbed, deadened
way in which she listened to me, and spoke to me--when I had found her
sweeping the corridor but a few hours since, rose up in my mind, and
warned me, even as the Sergeant spoke, that his guess was wide of the
dreadful truth. I tried to tell him of the fear that had frozen me up. I
tried to say, "The death she has died, Sergeant, was a death of her own
seeking." No! the words wouldn't come. The dumb trembling held me in its
grip. I couldn't feel the driving rain. I couldn't see the rising tide.
As in the vision of a dream, the poor lost creature came back before me.
I saw her again as I had seen her in the past time--on the morning when
I went to fetch her into the house. I heard her again, telling me
that the Shivering Sand seemed to draw her to it against her will, and
wondering whether her grave was waiting for her THERE. The horror of it
struck at me, in some unfathomable way, through my own child. My girl
was just her age. My girl, tried as Rosanna was tried, might have lived
that miserable life, and died this dreadful death.

The Sergeant kindly lifted me up, and turned me away from the sight of
the place where she had perished.

With that relief, I began to fetch my breath again, and to see things
about me, as things really were. Looking towards the sand-hills, I saw
the men-servants from out-of-doors, and the fisherman, named Yolland,
all running down to us together; and all, having taken the alarm,
calling out to know if the girl had been found. In the fewest words, the
Sergeant showed them the evidence of the footmarks, and told them that
a fatal accident must have happened to her. He then picked out the
fisherman from the rest, and put a question to him, turning about again
towards the sea: "Tell me," he said. "Could a boat have taken her off,
in such weather as this, from those rocks where her footmarks stop?"

The fisherman pointed to the rollers tumbling in on the sand-bank, and
to the great waves leaping up in clouds of foam against the headlands on
either side of us.

"No boat that ever was built," he answered, "could have got to her
through THAT."

Sergeant Cuff looked for the last time at the foot-marks on the sand,
which the rain was now fast blurring out.

"There," he said, "is the evidence that she can't have left this place
by land. And here," he went on, looking at the fisherman, "is the
evidence that she can't have got away by sea." He stopped, and
considered for a minute. "She was seen running towards this place, half
an hour before I got here from the house," he said to Yolland. "Some
time has passed since then. Call it, altogether, an hour ago. How high
would the water be, at that time, on this side of the rocks?" He pointed
to the south side--otherwise, the side which was not filled up by the
quicksand.

"As the tide makes to-day," said the fisherman, "there wouldn't have
been water enough to drown a kitten on that side of the Spit, an hour
since."

Sergeant Cuff turned about northward, towards the quicksand.

"How much on this side?" he asked.

"Less still," answered Yolland. "The Shivering Sand would have been just
awash, and no more."

The Sergeant turned to me, and said that the accident must have happened
on the side of the quicksand. My tongue was loosened at that. "No
accident!" I told him. "When she came to this place, she came weary of
her life, to end it here."

He started back from me. "How do you know?" he asked. The rest of them
crowded round. The Sergeant recovered himself instantly. He put them
back from me; he said I was an old man; he said the discovery had shaken
me; he said, "Let him alone a little." Then he turned to Yolland, and
asked, "Is there any chance of finding her, when the tide ebbs again?"
And Yolland answered, "None. What the Sand gets, the Sand keeps for
ever." Having said that, the fisherman came a step nearer, and addressed
himself to me.

"Mr. Betteredge," he said, "I have a word to say to you about the young
woman's death. Four foot out, broadwise, along the side of the Spit,
there's a shelf of rock, about half fathom down under the sand. My
question is--why didn't she strike that? If she slipped, by accident,
from off the Spit, she fell in where there's foothold at the bottom, at
a depth that would barely cover her to the waist. She must have waded
out, or jumped out, into the Deeps beyond--or she wouldn't be missing
now. No accident, sir! The Deeps of the Quicksand have got her. And they
have got her by her own act."

After that testimony from a man whose knowledge was to be relied on, the
Sergeant was silent. The rest of us, like him, held our peace. With one
accord, we all turned back up the slope of the beach.

At the sand-hillocks we were met by the under-groom, running to us from
the house. The lad is a good lad, and has an honest respect for me. He
handed me a little note, with a decent sorrow in his face. "Penelope
sent me with this, Mr. Betteredge," he said. "She found it in Rosanna's
room."

It was her last farewell word to the old man who had done his
best--thank God, always done his best--to befriend her.

"You have often forgiven me, Mr. Betteredge, in past times. When you
next see the Shivering Sand, try to forgive me once more. I have found
my grave where my grave was waiting for me. I have lived, and died, sir,
grateful for your kindness."

There was no more than that. Little as it was, I hadn't manhood enough
to hold up against it. Your tears come easy, when you're young, and
beginning the world. Your tears come easy, when you're old, and leaving
it. I burst out crying.

Sergeant Cuff took a step nearer to me--meaning kindly, I don't doubt. I
shrank back from him. "Don't touch me," I said. "It's the dread of you,
that has driven her to it."

"You are wrong, Mr. Betteredge," he answered, quietly. "But there will
be time enough to speak of it when we are indoors again."

I followed the rest of them, with the help of the groom's arm. Through
the driving rain we went back--to meet the trouble and the terror that
were waiting for us at the house.


CHAPTER XX


Those in front had spread the news before us. We found the servants in
a state of panic. As we passed my lady's door, it was thrown open
violently from the inner side. My mistress came out among us (with Mr.
Franklin following, and trying vainly to compose her), quite beside
herself with the horror of the thing.

"You are answerable for this!" she cried out, threatening the Sergeant
wildly with her hand. "Gabriel! give that wretch his money--and release
me from the sight of him!"

The Sergeant was the only one among us who was fit to cope with
her--being the only one among us who was in possession of himself.

"I am no more answerable for this distressing calamity, my lady, than
you are," he said. "If, in half an hour from this, you still insist on
my leaving the house, I will accept your ladyship's dismissal, but not
your ladyship's money."

It was spoken very respectfully, but very firmly at the same time--and
it had its effect on my mistress as well as on me. She suffered Mr.
Franklin to lead her back into the room. As the door closed on the two,
the Sergeant, looking about among the women-servants in his observant
way, noticed that while all the rest were merely frightened, Penelope
was in tears. "When your father has changed his wet clothes," he said to
her, "come and speak to us, in your father's room."

Before the half-hour was out, I had got my dry clothes on, and had lent
Sergeant Cuff such change of dress as he required. Penelope came in to
us to hear what the Sergeant wanted with her. I don't think I ever felt
what a good dutiful daughter I had, so strongly as I felt it at that
moment. I took her and sat her on my knee and I prayed God bless her.
She hid her head on my bosom, and put her arms round my neck--and we
waited a little while in silence. The poor dead girl must have been at
the bottom of it, I think, with my daughter and with me. The Sergeant
went to the window, and stood there looking out. I thought it right to
thank him for considering us both in this way--and I did.

People in high life have all the luxuries to themselves--among others,
the luxury of indulging their feelings. People in low life have no such
privilege. Necessity, which spares our betters, has no pity on us. We
learn to put our feelings back into ourselves, and to jog on with our
duties as patiently as may be. I don't complain of this--I only notice
it. Penelope and I were ready for the Sergeant, as soon as the Sergeant
was ready on his side. Asked if she knew what had led her fellow-servant
to destroy herself, my daughter answered (as you will foresee) that it
was for love of Mr. Franklin Blake. Asked next, if she had mentioned
this notion of hers to any other person, Penelope answered, "I have not
mentioned it, for Rosanna's sake." I felt it necessary to add a word to
this. I said, "And for Mr. Franklin's sake, my dear, as well. If Rosanna
HAS died for love of him, it is not with his knowledge or by his fault.
Let him leave the house to-day, if he does leave it, without the useless
pain of knowing the truth." Sergeant Cuff said, "Quite right," and fell
silent again; comparing Penelope's notion (as it seemed to me) with some
other notion of his own which he kept to himself.

At the end of the half-hour, my mistress's bell rang.

On my way to answer it, I met Mr. Franklin coming out of his aunt's
sitting-room. He mentioned that her ladyship was ready to see Sergeant
Cuff--in my presence as before--and he added that he himself wanted
to say two words to the Sergeant first. On our way back to my room, he
stopped, and looked at the railway time-table in the hall.

"Are you really going to leave us, sir?" I asked. "Miss Rachel will
surely come right again, if you only give her time?"

"She will come right again," answered Mr. Franklin, "when she hears that
I have gone away, and that she will see me no more."

I thought he spoke in resentment of my young lady's treatment of him.
But it was not so. My mistress had noticed, from the time when the
police first came into the house, that the bare mention of him was
enough to set Miss Rachel's temper in a flame. He had been too fond of
his cousin to like to confess this to himself, until the truth had been
forced on him, when she drove off to her aunt's. His eyes once opened
in that cruel way which you know of, Mr. Franklin had taken his
resolution--the one resolution which a man of any spirit COULD take--to
leave the house.

What he had to say to the Sergeant was spoken in my presence. He
described her ladyship as willing to acknowledge that she had spoken
over-hastily. And he asked if Sergeant Cuff would consent--in that
case--to accept his fee, and to leave the matter of the Diamond where
the matter stood now. The Sergeant answered, "No, sir. My fee is paid me
for doing my duty. I decline to take it, until my duty is done."

"I don't understand you," says Mr. Franklin.

"I'll explain myself, sir," says the Sergeant. "When I came here, I
undertook to throw the necessary light on the matter of the missing
Diamond. I am now ready, and waiting to redeem my pledge. When I have
stated the case to Lady Verinder as the case now stands, and when I have
told her plainly what course of action to take for the recovery of the
Moonstone, the responsibility will be off my shoulders. Let her ladyship
decide, after that, whether she does, or does not, allow me to go on. I
shall then have done what I undertook to do--and I'll take my fee."

In those words Sergeant Cuff reminded us that, even in the Detective
Police, a man may have a reputation to lose.

The view he took was so plainly the right one, that there was no more
to be said. As I rose to conduct him to my lady's room, he asked if Mr.
Franklin wished to be present. Mr. Franklin answered, "Not unless Lady
Verinder desires it." He added, in a whisper to me, as I was following
the Sergeant out, "I know what that man is going to say about Rachel;
and I am too fond of her to hear it, and keep my temper. Leave me by
myself."

I left him, miserable enough, leaning on the sill of my window, with his
face hidden in his hands and Penelope peeping through the door, longing
to comfort him. In Mr. Franklin's place, I should have called her in.
When you are ill-used by one woman, there is great comfort in telling it
to another--because, nine times out of ten, the other always takes your
side. Perhaps, when my back was turned, he did call her in? In that case
it is only doing my daughter justice to declare that she would stick at
nothing, in the way of comforting Mr. Franklin Blake.

In the meantime, Sergeant Cuff and I proceeded to my lady's room.

At the last conference we had held with her, we had found her not over
willing to lift her eyes from the book which she had on the table. On
this occasion there was a change for the better. She met the Sergeant's
eye with an eye that was as steady as his own. The family spirit showed
itself in every line of her face; and I knew that Sergeant Cuff would
meet his match, when a woman like my mistress was strung up to hear the
worst he could say to her.


CHAPTER XXI


The first words, when we had taken our seats, were spoken by my lady.

"Sergeant Cuff," she said, "there was perhaps some excuse for the
inconsiderate manner in which I spoke to you half an hour since. I have
no wish, however, to claim that excuse. I say, with perfect sincerity,
that I regret it, if I wronged you."

The grace of voice and manner with which she made him that atonement
had its due effect on the Sergeant. He requested permission to justify
himself--putting his justification as an act of respect to my mistress.
It was impossible, he said, that he could be in any way responsible for
the calamity, which had shocked us all, for this sufficient reason, that
his success in bringing his inquiry to its proper end depended on his
neither saying nor doing anything that could alarm Rosanna Spearman.
He appealed to me to testify whether he had, or had not, carried that
object out. I could, and did, bear witness that he had. And there, as I
thought, the matter might have been judiciously left to come to an end.

Sergeant Cuff, however, took it a step further, evidently (as you shall
now judge) with the purpose of forcing the most painful of all possible
explanations to take place between her ladyship and himself.

"I have heard a motive assigned for the young woman's suicide," said
the Sergeant, "which may possibly be the right one. It is a motive quite
unconnected with the case which I am conducting here. I am bound to
add, however, that my own opinion points the other way. Some unbearable
anxiety in connexion with the missing Diamond, has, I believe, driven
the poor creature to her own destruction. I don't pretend to know what
that unbearable anxiety may have been. But I think (with your ladyship's
permission) I can lay my hand on a person who is capable of deciding
whether I am right or wrong."

"Is the person now in the house?" my mistress asked, after waiting a
little.

"The person has left the house, my lady."

That answer pointed as straight to Miss Rachel as straight could be. A
silence dropped on us which I thought would never come to an end. Lord!
how the wind howled, and how the rain drove at the window, as I sat
there waiting for one or other of them to speak again!

"Be so good as to express yourself plainly," said my lady. "Do you refer
to my daughter?"

"I do," said Sergeant Cuff, in so many words.

My mistress had her cheque-book on the table when we entered the
room--no doubt to pay the Sergeant his fee. She now put it back in the
drawer. It went to my heart to see how her poor hand trembled--the hand
that had loaded her old servant with benefits; the hand that, I pray
God, may take mine, when my time comes, and I leave my place for ever!

"I had hoped," said my lady, very slowly and quietly, "to have
recompensed your services, and to have parted with you without Miss
Verinder's name having been openly mentioned between us as it has been
mentioned now. My nephew has probably said something of this, before you
came into my room?"

"Mr. Blake gave his message, my lady. And I gave Mr. Blake a reason----"

"It is needless to tell me your reason. After what you have just said,
you know as well as I do that you have gone too far to go back. I owe it
to myself, and I owe it to my child, to insist on your remaining here,
and to insist on your speaking out."

The Sergeant looked at his watch.

"If there had been time, my lady," he answered, "I should have preferred
writing my report, instead of communicating it by word of mouth. But, if
this inquiry is to go on, time is of too much importance to be wasted in
writing. I am ready to go into the matter at once. It is a very painful
matter for me to speak of, and for you to hear."

There my mistress stopped him once more.

"I may possibly make it less painful to you, and to my good servant and
friend here," she said, "if I set the example of speaking boldly, on my
side. You suspect Miss Verinder of deceiving us all, by secreting the
Diamond for some purpose of her own? Is that true?"

"Quite true, my lady."

"Very well. Now, before you begin, I have to tell you, as Miss
Verinder's mother, that she is ABSOLUTELY INCAPABLE of doing what you
suppose her to have done. Your knowledge of her character dates from a
day or two since. My knowledge of her character dates from the beginning
of her life. State your suspicion of her as strongly as you please--it
is impossible that you can offend me by doing so. I am sure, beforehand,
that (with all your experience) the circumstances have fatally misled
you in this case. Mind! I am in possession of no private information. I
am as absolutely shut out of my daughter's confidence as you are. My one
reason for speaking positively, is the reason you have heard already. I
know my child."

She turned to me, and gave me her hand. I kissed it in silence. "You may
go on," she said, facing the Sergeant again as steadily as ever.

Sergeant Cuff bowed. My mistress had produced but one effect on him. His
hatchet-face softened for a moment, as if he was sorry for her. As to
shaking him in his own conviction, it was plain to see that she had
not moved him by a single inch. He settled himself in his chair; and he
began his vile attack on Miss Rachel's character in these words:

"I must ask your ladyship," he said, "to look this matter in the face,
from my point of view as well as from yours. Will you please to suppose
yourself coming down here, in my place, and with my experience? and will
you allow me to mention very briefly what that experience has been?"

My mistress signed to him that she would do this. The Sergeant went on:

"For the last twenty years," he said, "I have been largely employed in
cases of family scandal, acting in the capacity of confidential man. The
one result of my domestic practice which has any bearing on the matter
now in hand, is a result which I may state in two words. It is well
within my experience, that young ladies of rank and position do
occasionally have private debts which they dare not acknowledge to their
nearest relatives and friends. Sometimes, the milliner and the jeweller
are at the bottom of it. Sometimes, the money is wanted for purposes
which I don't suspect in this case, and which I won't shock you by
mentioning. Bear in mind what I have said, my lady--and now let us
see how events in this house have forced me back on my own experience,
whether I liked it or not!"

He considered with himself for a moment, and went on--with a horrid
clearness that obliged you to understand him; with an abominable justice
that favoured nobody.

"My first information relating to the loss of the Moonstone," said the
Sergeant, "came to me from Superintendent Seegrave. He proved to my
complete satisfaction that he was perfectly incapable of managing the
case. The one thing he said which struck me as worth listening to, was
this--that Miss Verinder had declined to be questioned by him, and had
spoken to him with a perfectly incomprehensible rudeness and contempt.
I thought this curious--but I attributed it mainly to some clumsiness
on the Superintendent's part which might have offended the young lady.
After that, I put it by in my mind, and applied myself, single-handed,
to the case. It ended, as you are aware, in the discovery of the smear
on the door, and in Mr. Franklin Blake's evidence satisfying me, that
this same smear, and the loss of the Diamond, were pieces of the same
puzzle. So far, if I suspected anything, I suspected that the Moonstone
had been stolen, and that one of the servants might prove to be the
thief. Very good. In this state of things, what happens? Miss Verinder
suddenly comes out of her room, and speaks to me. I observe three
suspicious appearances in that young lady. She is still violently
agitated, though more than four-and-twenty hours have passed since
the Diamond was lost. She treats me as she has already treated
Superintendent Seegrave. And she is mortally offended with Mr. Franklin
Blake. Very good again. Here (I say to myself) is a young lady who
has lost a valuable jewel--a young lady, also, as my own eyes and
ears inform me, who is of an impetuous temperament. Under these
circumstances, and with that character, what does she do? She betrays an
incomprehensible resentment against Mr. Blake, Mr. Superintendent,
and myself--otherwise, the very three people who have all, in their
different ways, been trying to help her to recover her lost jewel.
Having brought my inquiry to that point--THEN, my lady, and not till
then, I begin to look back into my own mind for my own experience.
My own experience explains Miss Verinder's otherwise incomprehensible
conduct. It associates her with those other young ladies that I know of.
It tells me she has debts she daren't acknowledge, that must be paid.
And it sets me asking myself, whether the loss of the Diamond may not
mean--that the Diamond must be secretly pledged to pay them. That is the
conclusion which my experience draws from plain facts. What does your
ladyship's experience say against it?"

"What I have said already," answered my mistress. "The circumstances
have misled you."

I said nothing on my side. ROBINSON CRUSOE--God knows how--had got into
my muddled old head. If Sergeant Cuff had found himself, at that
moment, transported to a desert island, without a man Friday to keep him
company, or a ship to take him off--he would have found himself exactly
where I wished him to be! (Nota bene:--I am an average good Christian,
when you don't push my Christianity too far. And all the rest of
you--which is a great comfort--are, in this respect, much the same as I
am.)

Sergeant Cuff went on:

"Right or wrong, my lady," he said, "having drawn my conclusion, the
next thing to do was to put it to the test. I suggested to your ladyship
the examination of all the wardrobes in the house. It was a means of
finding the article of dress which had, in all probability, made the
smear; and it was a means of putting my conclusion to the test. How did
it turn out? Your ladyship consented; Mr. Blake consented; Mr. Ablewhite
consented. Miss Verinder alone stopped the whole proceeding by refusing
point-blank. That result satisfied me that my view was the right one.
If your ladyship and Mr. Betteredge persist in not agreeing with me,
you must be blind to what happened before you this very day. In your
hearing, I told the young lady that her leaving the house (as things
were then) would put an obstacle in the way of my recovering her jewel.
You saw yourselves that she drove off in the face of that statement. You
saw yourself that, so far from forgiving Mr. Blake for having done more
than all the rest of you to put the clue into my hands, she publicly
insulted Mr. Blake, on the steps of her mother's house. What do these
things mean? If Miss Verinder is not privy to the suppression of the
Diamond, what do these things mean?"

This time he looked my way. It was downright frightful to hear him
piling up proof after proof against Miss Rachel, and to know, while one
was longing to defend her, that there was no disputing the truth of what
he said. I am (thank God!) constitutionally superior to reason. This
enabled me to hold firm to my lady's view, which was my view also. This
roused my spirit, and made me put a bold face on it before Sergeant
Cuff. Profit, good friends, I beseech you, by my example. It will save
you from many troubles of the vexing sort. Cultivate a superiority to
reason, and see how you pare the claws of all the sensible people when
they try to scratch you for your own good!

Finding that I made no remark, and that my mistress made no remark,
Sergeant Cuff proceeded. Lord! how it did enrage me to notice that he
was not in the least put out by our silence!

"There is the case, my lady, as it stands against Miss Verinder alone,"
he said. "The next thing is to put the case as it stands against Miss
Verinder and the deceased Rosanna Spearman taken together. We will go
back for a moment, if you please, to your daughter's refusal to let her
wardrobe be examined. My mind being made up, after that circumstance,
I had two questions to consider next. First, as to the right method
of conducting my inquiry. Second, as to whether Miss Verinder had an
accomplice among the female servants in the house. After carefully
thinking it over, I determined to conduct the inquiry in, what we should
call at our office, a highly irregular manner. For this reason: I had a
family scandal to deal with, which it was my business to keep within the
family limits. The less noise made, and the fewer strangers employed to
help me, the better. As to the usual course of taking people in
custody on suspicion, going before the magistrate, and all the rest
of it--nothing of the sort was to be thought of, when your ladyship's
daughter was (as I believed) at the bottom of the whole business.
In this case, I felt that a person of Mr. Betteredge's character and
position in the house--knowing the servants as he did, and having the
honour of the family at heart--would be safer to take as an assistant
than any other person whom I could lay my hand on. I should have tried
Mr. Blake as well--but for one obstacle in the way. HE saw the drift
of my proceedings at a very early date; and, with his interest in Miss
Verinder, any mutual understanding was impossible between him and me.
I trouble your ladyship with these particulars to show you that I have
kept the family secret within the family circle. I am the only outsider
who knows it--and my professional existence depends on holding my
tongue."

Here I felt that my professional existence depended on not holding my
tongue. To be held up before my mistress, in my old age, as a sort of
deputy-policeman, was, once again, more than my Christianity was strong
enough to bear.

"I beg to inform your ladyship," I said, "that I never, to my knowledge,
helped this abominable detective business, in any way, from first to
last; and I summon Sergeant Cuff to contradict me, if he dares!"

Having given vent in those words, I felt greatly relieved. Her ladyship
honoured me by a little friendly pat on the shoulder. I looked with
righteous indignation at the Sergeant, to see what he thought of such a
testimony as THAT. The Sergeant looked back like a lamb, and seemed to
like me better than ever.

My lady informed him that he might continue his statement. "I
understand," she said, "that you have honestly done your best, in what
you believe to be my interest. I am ready to hear what you have to say
next."

"What I have to say next," answered Sergeant Cuff, "relates to Rosanna
Spearman. I recognised the young woman, as your ladyship may remember,
when she brought the washing-book into this room. Up to that time I was
inclined to doubt whether Miss Verinder had trusted her secret to any
one. When I saw Rosanna, I altered my mind. I suspected her at once of
being privy to the suppression of the Diamond. The poor creature has met
her death by a dreadful end, and I don't want your ladyship to think,
now she's gone, that I was unduly hard on her. If this had been a common
case of thieving, I should have given Rosanna the benefit of the doubt
just as freely as I should have given it to any of the other servants in
the house. Our experience of the Reformatory woman is, that when
tried in service--and when kindly and judiciously treated--they prove
themselves in the majority of cases to be honestly penitent, and
honestly worthy of the pains taken with them. But this was not a common
case of thieving. It was a case--in my mind--of a deeply planned fraud,
with the owner of the Diamond at the bottom of it. Holding this view,
the first consideration which naturally presented itself to me, in
connection with Rosanna, was this: Would Miss Verinder be satisfied
(begging your ladyship's pardon) with leading us all to think that the
Moonstone was merely lost? Or would she go a step further, and delude us
into believing that the Moonstone was stolen? In the latter event there
was Rosanna Spearman--with the character of a thief--ready to her hand;
the person of all others to lead your ladyship off, and to lead me off,
on a false scent."

Was it possible (I asked myself) that he could put his case against
Miss Rachel and Rosanna in a more horrid point of view than this? It WAS
possible, as you shall now see.

"I had another reason for suspecting the deceased woman," he said,
"which appears to me to have been stronger still. Who would be the very
person to help Miss Verinder in raising money privately on the Diamond?
Rosanna Spearman. No young lady in Miss Verinder's position could manage
such a risky matter as that by herself. A go-between she must have, and
who so fit, I ask again, as Rosanna Spearman? Your ladyship's deceased
housemaid was at the top of her profession when she was a thief. She had
relations, to my certain knowledge, with one of the few men in London
(in the money-lending line) who would advance a large sum on such a
notable jewel as the Moonstone, without asking awkward questions, or
insisting on awkward conditions. Bear this in mind, my lady; and now let
me show you how my suspicions have been justified by Rosanna's own acts,
and by the plain inferences to be drawn from them."

He thereupon passed the whole of Rosanna's proceedings under review. You
are already as well acquainted with those proceedings as I am; and you
will understand how unanswerably this part of his report fixed the guilt
of being concerned in the disappearance of the Moonstone on the memory
of the poor dead girl. Even my mistress was daunted by what he said now.
She made him no answer when he had done. It didn't seem to matter to the
Sergeant whether he was answered or not. On he went (devil take him!),
just as steady as ever.

"Having stated the whole case as I understand it," he said, "I have only
to tell your ladyship, now, what I propose to do next. I see two ways of
bringing this inquiry successfully to an end. One of those ways I look
upon as a certainty. The other, I admit, is a bold experiment, and
nothing more. Your ladyship shall decide. Shall we take the certainty
first?"

My mistress made him a sign to take his own way, and choose for himself.

"Thank you," said the Sergeant. "We'll begin with the certainty, as your
ladyship is so good as to leave it to me. Whether Miss Verinder remains
at Frizinghall, or whether she returns here, I propose, in either case,
to keep a careful watch on all her proceedings--on the people she sees,
on the rides and walks she may take, and on the letters she may write
and receive."

"What next?" asked my mistress.

"I shall next," answered the Sergeant, "request your ladyship's leave to
introduce into the house, as a servant in the place of Rosanna Spearman,
a woman accustomed to private inquiries of this sort, for whose
discretion I can answer."

"What next?" repeated my mistress.

"Next," proceeded the Sergeant, "and last, I propose to send one of
my brother-officers to make an arrangement with that money-lender in
London, whom I mentioned just now as formerly acquainted with Rosanna
Spearman--and whose name and address, your ladyship may rely on it, have
been communicated by Rosanna to Miss Verinder. I don't deny that the
course of action I am now suggesting will cost money, and consume time.
But the result is certain. We run a line round the Moonstone, and we
draw that line closer and closer till we find it in Miss Verinder's
possession, supposing she decides to keep it. If her debts press, and
she decides on sending it away, then we have our man ready, and we meet
the Moonstone on its arrival in London."

To hear her own daughter made the subject of such a proposal as this,
stung my mistress into speaking angrily for the first time.

"Consider your proposal declined, in every particular," she said. "And
go on to your other way of bringing the inquiry to an end."

"My other way," said the Sergeant, going on as easy as ever, "is to try
that bold experiment to which I have alluded. I think I have formed a
pretty correct estimate of Miss Verinder's temperament. She is quite
capable (according to my belief) of committing a daring fraud. But she
is too hot and impetuous in temper, and too little accustomed to deceit
as a habit, to act the hypocrite in small things, and to restrain
herself under all provocations. Her feelings, in this case, have
repeatedly got beyond her control, at the very time when it was plainly
her interest to conceal them. It is on this peculiarity in her character
that I now propose to act. I want to give her a great shock suddenly,
under circumstances that will touch her to the quick. In plain English,
I want to tell Miss Verinder, without a word of warning, of Rosanna's
death--on the chance that her own better feelings will hurry her
into making a clean breast of it. Does your ladyship accept that
alternative?"

My mistress astonished me beyond all power of expression. She answered
him on the instant:

"Yes; I do."

"The pony-chaise is ready," said the Sergeant. "I wish your ladyship
good morning."

My lady held up her hand, and stopped him at the door.

"My daughter's better feelings shall be appealed to, as you propose,"
she said. "But I claim the right, as her mother, of putting her to
the test myself. You will remain here, if you please; and I will go to
Frizinghall."

For once in his life, the great Cuff stood speechless with amazement,
like an ordinary man.

My mistress rang the bell, and ordered her water-proof things. It was
still pouring with rain; and the close carriage had gone, as you know,
with Miss Rachel to Frizinghall. I tried to dissuade her ladyship from
facing the severity of the weather. Quite useless! I asked leave to
go with her, and hold the umbrella. She wouldn't hear of it. The
pony-chaise came round, with the groom in charge. "You may rely on
two things," she said to Sergeant Cuff, in the hall. "I will try the
experiment on Miss Verinder as boldly as you could try it yourself. And
I will inform you of the result, either personally or by letter, before
the last train leaves for London to-night."

With that, she stepped into the chaise, and, taking the reins herself,
drove off to Frizinghall.


CHAPTER XXII


My mistress having left us, I had leisure to think of Sergeant Cuff.
I found him sitting in a snug corner of the hall, consulting his
memorandum book, and curling up viciously at the corners of the lips.

"Making notes of the case?" I asked.

"No," said the Sergeant. "Looking to see what my next professional
engagement is."

"Oh!" I said. "You think it's all over then, here?"

"I think," answered Sergeant Cuff, "that Lady Verinder is one of the
cleverest women in England. I also think a rose much better worth
looking at than a diamond. Where is the gardener, Mr. Betteredge?"

There was no getting a word more out of him on the matter of the
Moonstone. He had lost all interest in his own inquiry; and he would
persist in looking for the gardener. An hour afterwards, I heard them
at high words in the conservatory, with the dog-rose once more at the
bottom of the dispute.

In the meantime, it was my business to find out whether Mr. Franklin
persisted in his resolution to leave us by the afternoon train. After
having been informed of the conference in my lady's room, and of how
it had ended, he immediately decided on waiting to hear the news from
Frizinghall. This very natural alteration in his plans--which, with
ordinary people, would have led to nothing in particular--proved, in
Mr. Franklin's case, to have one objectionable result. It left him
unsettled, with a legacy of idle time on his hands, and, in so doing,
it let out all the foreign sides of his character, one on the top of
another, like rats out of a bag.

Now as an Italian-Englishman, now as a German-Englishman, and now as a
French-Englishman, he drifted in and out of all the sitting-rooms in the
house, with nothing to talk of but Miss Rachel's treatment of him; and
with nobody to address himself to but me. I found him (for example) in
the library, sitting under the map of Modern Italy, and quite unaware of
any other method of meeting his troubles, except the method of talking
about them. "I have several worthy aspirations, Betteredge; but what am
I to do with them now? I am full of dormant good qualities, if Rachel
would only have helped me to bring them out!" He was so eloquent in
drawing the picture of his own neglected merits, and so pathetic in
lamenting over it when it was done, that I felt quite at my wits' end
how to console him, when it suddenly occurred to me that here was a case
for the wholesome application of a bit of ROBINSON CRUSOE. I hobbled out
to my own room, and hobbled back with that immortal book. Nobody in the
library! The map of Modern Italy stared at ME; and I stared at the map
of Modern Italy.

I tried the drawing-room. There was his handkerchief on the floor, to
prove that he had drifted in. And there was the empty room to prove that
he had drifted out again.

I tried the dining-room, and discovered Samuel with a biscuit and a
[truncated: 673,761 more chars]
