# Supplementary material for: Probing the Topological Properties of Complex Networks Modeling Short Written Texts
Source: PLoS One. 2015 Feb 26;10(2):e0118394. doi: 10.1371/journal.pone.0118394 (PMC4342245; doi:10.1371/journal.pone.0118394)
Supplement: S1 Dataset — (ZIP) [file pone.0118394.s001.zip › livros/tale_of_two_cities.txt]

It was the best of times,
it was the worst of times,
it was the age of wisdom,
it was the age of foolishness,
it was the epoch of belief,
it was the epoch of incredulity,
it was the season of Light,
it was the season of Darkness,
it was the spring of hope,
it was the winter of despair,
we had everything before us,
we had nothing before us,
we were all going direct to Heaven,
we were all going direct the other way--
in short, the period was so far like the present period, that some of
its noisiest authorities insisted on its being received, for good or for
evil, in the superlative degree of comparison only.

There were a king with a large jaw and a queen with a plain face, on the
throne of England; there were a king with a large jaw and a queen with
a fair face, on the throne of France. In both countries it was clearer
than crystal to the lords of the State preserves of loaves and fishes,
that things in general were settled for ever.

It was the year of Our Lord one thousand seven hundred and seventy-five.
Spiritual revelations were conceded to England at that favoured period,
as at this. Mrs. Southcott had recently attained her five-and-twentieth
blessed birthday, of whom a prophetic private in the Life Guards had
heralded the sublime appearance by announcing that arrangements were
made for the swallowing up of London and Westminster. Even the Cock-lane
ghost had been laid only a round dozen of years, after rapping out its
messages, as the spirits of this very year last past (supernaturally
deficient in originality) rapped out theirs. Mere messages in the
earthly order of events had lately come to the English Crown and People,
from a congress of British subjects in America: which, strange
to relate, have proved more important to the human race than any
communications yet received through any of the chickens of the Cock-lane
brood.

France, less favoured on the whole as to matters spiritual than her
sister of the shield and trident, rolled with exceeding smoothness down
hill, making paper money and spending it. Under the guidance of her
Christian pastors, she entertained herself, besides, with such humane
achievements as sentencing a youth to have his hands cut off, his tongue
torn out with pincers, and his body burned alive, because he had not
kneeled down in the rain to do honour to a dirty procession of monks
which passed within his view, at a distance of some fifty or sixty
yards. It is likely enough that, rooted in the woods of France and
Norway, there were growing trees, when that sufferer was put to death,
already marked by the Woodman, Fate, to come down and be sawn into
boards, to make a certain movable framework with a sack and a knife in
it, terrible in history. It is likely enough that in the rough outhouses
of some tillers of the heavy lands adjacent to Paris, there were
sheltered from the weather that very day, rude carts, bespattered with
rustic mire, snuffed about by pigs, and roosted in by poultry, which
the Farmer, Death, had already set apart to be his tumbrils of
the Revolution. But that Woodman and that Farmer, though they work
unceasingly, work silently, and no one heard them as they went about
with muffled tread: the rather, forasmuch as to entertain any suspicion
that they were awake, was to be atheistical and traitorous.

In England, there was scarcely an amount of order and protection to
justify much national boasting. Daring burglaries by armed men, and
highway robberies, took place in the capital itself every night;
families were publicly cautioned not to go out of town without removing
their furniture to upholsterers' warehouses for security; the highwayman
in the dark was a City tradesman in the light, and, being recognised and
challenged by his fellow-tradesman whom he stopped in his character of
"the Captain," gallantly shot him through the head and rode away; the
mail was waylaid by seven robbers, and the guard shot three dead, and
then got shot dead himself by the other four, "in consequence of the
failure of his ammunition:" after which the mail was robbed in peace;
that magnificent potentate, the Lord Mayor of London, was made to stand
and deliver on Turnham Green, by one highwayman, who despoiled the
illustrious creature in sight of all his retinue; prisoners in London
gaols fought battles with their turnkeys, and the majesty of the law
fired blunderbusses in among them, loaded with rounds of shot and ball;
thieves snipped off diamond crosses from the necks of noble lords at
Court drawing-rooms; musketeers went into St. Giles's, to search
for contraband goods, and the mob fired on the musketeers, and the
musketeers fired on the mob, and nobody thought any of these occurrences
much out of the common way. In the midst of them, the hangman, ever busy
and ever worse than useless, was in constant requisition; now, stringing
up long rows of miscellaneous criminals; now, hanging a housebreaker on
Saturday who had been taken on Tuesday; now, burning people in the
hand at Newgate by the dozen, and now burning pamphlets at the door of
Westminster Hall; to-day, taking the life of an atrocious murderer,
and to-morrow of a wretched pilferer who had robbed a farmer's boy of
sixpence.

All these things, and a thousand like them, came to pass in and close
upon the dear old year one thousand seven hundred and seventy-five.
Environed by them, while the Woodman and the Farmer worked unheeded,
those two of the large jaws, and those other two of the plain and the
fair faces, trod with stir enough, and carried their divine rights
with a high hand. Thus did the year one thousand seven hundred
and seventy-five conduct their Greatnesses, and myriads of small
creatures--the creatures of this chronicle among the rest--along the
roads that lay before them.


II. The Mail


It was the Dover road that lay, on a Friday night late in November,
before the first of the persons with whom this history has business.
The Dover road lay, as to him, beyond the Dover mail, as it lumbered up
Shooter's Hill. He walked up hill in the mire by the side of the mail,
as the rest of the passengers did; not because they had the least relish
for walking exercise, under the circumstances, but because the hill,
and the harness, and the mud, and the mail, were all so heavy, that the
horses had three times already come to a stop, besides once drawing the
coach across the road, with the mutinous intent of taking it back
to Blackheath. Reins and whip and coachman and guard, however, in
combination, had read that article of war which forbade a purpose
otherwise strongly in favour of the argument, that some brute animals
are endued with Reason; and the team had capitulated and returned to
their duty.

With drooping heads and tremulous tails, they mashed their way through
the thick mud, floundering and stumbling between whiles, as if they were
falling to pieces at the larger joints. As often as the driver rested
them and brought them to a stand, with a wary "Wo-ho! so-ho-then!" the
near leader violently shook his head and everything upon it--like an
unusually emphatic horse, denying that the coach could be got up the
hill. Whenever the leader made this rattle, the passenger started, as a
nervous passenger might, and was disturbed in mind.

There was a steaming mist in all the hollows, and it had roamed in its
forlornness up the hill, like an evil spirit, seeking rest and finding
none. A clammy and intensely cold mist, it made its slow way through the
air in ripples that visibly followed and overspread one another, as the
waves of an unwholesome sea might do. It was dense enough to shut out
everything from the light of the coach-lamps but these its own workings,
and a few yards of road; and the reek of the labouring horses steamed
into it, as if they had made it all.

Two other passengers, besides the one, were plodding up the hill by the
side of the mail. All three were wrapped to the cheekbones and over the
ears, and wore jack-boots. Not one of the three could have said, from
anything he saw, what either of the other two was like; and each was
hidden under almost as many wrappers from the eyes of the mind, as from
the eyes of the body, of his two companions. In those days, travellers
were very shy of being confidential on a short notice, for anybody on
the road might be a robber or in league with robbers. As to the latter,
when every posting-house and ale-house could produce somebody in
"the Captain's" pay, ranging from the landlord to the lowest stable
non-descript, it was the likeliest thing upon the cards. So the guard
of the Dover mail thought to himself, that Friday night in November, one
thousand seven hundred and seventy-five, lumbering up Shooter's Hill, as
he stood on his own particular perch behind the mail, beating his feet,
and keeping an eye and a hand on the arm-chest before him, where a
loaded blunderbuss lay at the top of six or eight loaded horse-pistols,
deposited on a substratum of cutlass.

The Dover mail was in its usual genial position that the guard suspected
the passengers, the passengers suspected one another and the guard, they
all suspected everybody else, and the coachman was sure of nothing but
the horses; as to which cattle he could with a clear conscience have
taken his oath on the two Testaments that they were not fit for the
journey.

"Wo-ho!" said the coachman. "So, then! One more pull and you're at the
top and be damned to you, for I have had trouble enough to get you to
it!--Joe!"

"Halloa!" the guard replied.

"What o'clock do you make it, Joe?"

"Ten minutes, good, past eleven."

"My blood!" ejaculated the vexed coachman, "and not atop of Shooter's
yet! Tst! Yah! Get on with you!"

The emphatic horse, cut short by the whip in a most decided negative,
made a decided scramble for it, and the three other horses followed
suit. Once more, the Dover mail struggled on, with the jack-boots of its
passengers squashing along by its side. They had stopped when the coach
stopped, and they kept close company with it. If any one of the three
had had the hardihood to propose to another to walk on a little ahead
into the mist and darkness, he would have put himself in a fair way of
getting shot instantly as a highwayman.

The last burst carried the mail to the summit of the hill. The horses
stopped to breathe again, and the guard got down to skid the wheel for
the descent, and open the coach-door to let the passengers in.

"Tst! Joe!" cried the coachman in a warning voice, looking down from his
box.

"What do you say, Tom?"

They both listened.

"I say a horse at a canter coming up, Joe."

"_I_ say a horse at a gallop, Tom," returned the guard, leaving his hold
of the door, and mounting nimbly to his place. "Gentlemen! In the king's
name, all of you!"

With this hurried adjuration, he cocked his blunderbuss, and stood on
the offensive.

The passenger booked by this history, was on the coach-step, getting in;
the two other passengers were close behind him, and about to follow. He
remained on the step, half in the coach and half out of; they remained
in the road below him. They all looked from the coachman to the guard,
and from the guard to the coachman, and listened. The coachman looked
back and the guard looked back, and even the emphatic leader pricked up
his ears and looked back, without contradicting.

The stillness consequent on the cessation of the rumbling and labouring
of the coach, added to the stillness of the night, made it very quiet
indeed. The panting of the horses communicated a tremulous motion to
the coach, as if it were in a state of agitation. The hearts of the
passengers beat loud enough perhaps to be heard; but at any rate, the
quiet pause was audibly expressive of people out of breath, and holding
the breath, and having the pulses quickened by expectation.

The sound of a horse at a gallop came fast and furiously up the hill.

"So-ho!" the guard sang out, as loud as he could roar. "Yo there! Stand!
I shall fire!"

The pace was suddenly checked, and, with much splashing and floundering,
a man's voice called from the mist, "Is that the Dover mail?"

"Never you mind what it is!" the guard retorted. "What are you?"

"_Is_ that the Dover mail?"

"Why do you want to know?"

"I want a passenger, if it is."

"What passenger?"

"Mr. Jarvis Lorry."

Our booked passenger showed in a moment that it was his name. The guard,
the coachman, and the two other passengers eyed him distrustfully.

"Keep where you are," the guard called to the voice in the mist,
"because, if I should make a mistake, it could never be set right in
your lifetime. Gentleman of the name of Lorry answer straight."

"What is the matter?" asked the passenger, then, with mildly quavering
speech. "Who wants me? Is it Jerry?"

("I don't like Jerry's voice, if it is Jerry," growled the guard to
himself. "He's hoarser than suits me, is Jerry.")

"Yes, Mr. Lorry."

"What is the matter?"

"A despatch sent after you from over yonder. T. and Co."

"I know this messenger, guard," said Mr. Lorry, getting down into the
road--assisted from behind more swiftly than politely by the other two
passengers, who immediately scrambled into the coach, shut the door, and
pulled up the window. "He may come close; there's nothing wrong."

"I hope there ain't, but I can't make so 'Nation sure of that," said the
guard, in gruff soliloquy. "Hallo you!"

"Well! And hallo you!" said Jerry, more hoarsely than before.

"Come on at a footpace! d'ye mind me? And if you've got holsters to that
saddle o' yourn, don't let me see your hand go nigh 'em. For I'm a devil
at a quick mistake, and when I make one it takes the form of Lead. So
now let's look at you."

The figures of a horse and rider came slowly through the eddying mist,
and came to the side of the mail, where the passenger stood. The rider
stooped, and, casting up his eyes at the guard, handed the passenger
a small folded paper. The rider's horse was blown, and both horse and
rider were covered with mud, from the hoofs of the horse to the hat of
the man.

"Guard!" said the passenger, in a tone of quiet business confidence.

The watchful guard, with his right hand at the stock of his raised
blunderbuss, his left at the barrel, and his eye on the horseman,
answered curtly, "Sir."

"There is nothing to apprehend. I belong to Tellson's Bank. You must
know Tellson's Bank in London. I am going to Paris on business. A crown
to drink. I may read this?"

"If so be as you're quick, sir."

He opened it in the light of the coach-lamp on that side, and
read--first to himself and then aloud: "'Wait at Dover for Mam'selle.'
It's not long, you see, guard. Jerry, say that my answer was, RECALLED
TO LIFE."

Jerry started in his saddle. "That's a Blazing strange answer, too,"
said he, at his hoarsest.

"Take that message back, and they will know that I received this, as
well as if I wrote. Make the best of your way. Good night."

With those words the passenger opened the coach-door and got in; not at
all assisted by his fellow-passengers, who had expeditiously secreted
their watches and purses in their boots, and were now making a general
pretence of being asleep. With no more definite purpose than to escape
the hazard of originating any other kind of action.

The coach lumbered on again, with heavier wreaths of mist closing round
it as it began the descent. The guard soon replaced his blunderbuss
in his arm-chest, and, having looked to the rest of its contents, and
having looked to the supplementary pistols that he wore in his belt,
looked to a smaller chest beneath his seat, in which there were a
few smith's tools, a couple of torches, and a tinder-box. For he was
furnished with that completeness that if the coach-lamps had been blown
and stormed out, which did occasionally happen, he had only to shut
himself up inside, keep the flint and steel sparks well off the straw,
and get a light with tolerable safety and ease (if he were lucky) in
five minutes.

"Tom!" softly over the coach roof.

"Hallo, Joe."

"Did you hear the message?"

"I did, Joe."

"What did you make of it, Tom?"

"Nothing at all, Joe."

"That's a coincidence, too," the guard mused, "for I made the same of it
myself."

Jerry, left alone in the mist and darkness, dismounted meanwhile, not
only to ease his spent horse, but to wipe the mud from his face, and
shake the wet out of his hat-brim, which might be capable of
holding about half a gallon. After standing with the bridle over his
heavily-splashed arm, until the wheels of the mail were no longer within
hearing and the night was quite still again, he turned to walk down the
hill.

"After that there gallop from Temple Bar, old lady, I won't trust your
fore-legs till I get you on the level," said this hoarse messenger,
glancing at his mare. "'Recalled to life.' That's a Blazing strange
message. Much of that wouldn't do for you, Jerry! I say, Jerry! You'd
be in a Blazing bad way, if recalling to life was to come into fashion,
Jerry!"


III. The Night Shadows


A wonderful fact to reflect upon, that every human creature is
constituted to be that profound secret and mystery to every other. A
solemn consideration, when I enter a great city by night, that every
one of those darkly clustered houses encloses its own secret; that every
room in every one of them encloses its own secret; that every beating
heart in the hundreds of thousands of breasts there, is, in some of
its imaginings, a secret to the heart nearest it! Something of the
awfulness, even of Death itself, is referable to this. No more can I
turn the leaves of this dear book that I loved, and vainly hope in time
to read it all. No more can I look into the depths of this unfathomable
water, wherein, as momentary lights glanced into it, I have had glimpses
of buried treasure and other things submerged. It was appointed that the
book should shut with a spring, for ever and for ever, when I had read
but a page. It was appointed that the water should be locked in an
eternal frost, when the light was playing on its surface, and I stood
in ignorance on the shore. My friend is dead, my neighbour is dead,
my love, the darling of my soul, is dead; it is the inexorable
consolidation and perpetuation of the secret that was always in that
individuality, and which I shall carry in mine to my life's end. In
any of the burial-places of this city through which I pass, is there
a sleeper more inscrutable than its busy inhabitants are, in their
innermost personality, to me, or than I am to them?

As to this, his natural and not to be alienated inheritance, the
messenger on horseback had exactly the same possessions as the King, the
first Minister of State, or the richest merchant in London. So with the
three passengers shut up in the narrow compass of one lumbering old mail
coach; they were mysteries to one another, as complete as if each had
been in his own coach and six, or his own coach and sixty, with the
breadth of a county between him and the next.

The messenger rode back at an easy trot, stopping pretty often at
ale-houses by the way to drink, but evincing a tendency to keep his
own counsel, and to keep his hat cocked over his eyes. He had eyes that
assorted very well with that decoration, being of a surface black, with
no depth in the colour or form, and much too near together--as if they
were afraid of being found out in something, singly, if they kept too
far apart. They had a sinister expression, under an old cocked-hat like
a three-cornered spittoon, and over a great muffler for the chin and
throat, which descended nearly to the wearer's knees. When he stopped
for drink, he moved this muffler with his left hand, only while he
poured his liquor in with his right; as soon as that was done, he
muffled again.

"No, Jerry, no!" said the messenger, harping on one theme as he rode.
"It wouldn't do for you, Jerry. Jerry, you honest tradesman, it wouldn't
suit _your_ line of business! Recalled--! Bust me if I don't think he'd
been a drinking!"

His message perplexed his mind to that degree that he was fain, several
times, to take off his hat to scratch his head. Except on the crown,
which was raggedly bald, he had stiff, black hair, standing jaggedly all
over it, and growing down hill almost to his broad, blunt nose. It was
so like Smith's work, so much more like the top of a strongly spiked
wall than a head of hair, that the best of players at leap-frog might
have declined him, as the most dangerous man in the world to go over.

While he trotted back with the message he was to deliver to the night
watchman in his box at the door of Tellson's Bank, by Temple Bar, who
was to deliver it to greater authorities within, the shadows of the
night took such shapes to him as arose out of the message, and took such
shapes to the mare as arose out of _her_ private topics of uneasiness.
They seemed to be numerous, for she shied at every shadow on the road.

What time, the mail-coach lumbered, jolted, rattled, and bumped upon
its tedious way, with its three fellow-inscrutables inside. To whom,
likewise, the shadows of the night revealed themselves, in the forms
their dozing eyes and wandering thoughts suggested.

Tellson's Bank had a run upon it in the mail. As the bank
passenger--with an arm drawn through the leathern strap, which did what
lay in it to keep him from pounding against the next passenger,
and driving him into his corner, whenever the coach got a special
jolt--nodded in his place, with half-shut eyes, the little
coach-windows, and the coach-lamp dimly gleaming through them, and the
bulky bundle of opposite passenger, became the bank, and did a great
stroke of business. The rattle of the harness was the chink of money,
and more drafts were honoured in five minutes than even Tellson's, with
all its foreign and home connection, ever paid in thrice the time. Then
the strong-rooms underground, at Tellson's, with such of their valuable
stores and secrets as were known to the passenger (and it was not a
little that he knew about them), opened before him, and he went in among
them with the great keys and the feebly-burning candle, and found them
safe, and strong, and sound, and still, just as he had last seen them.

But, though the bank was almost always with him, and though the coach
(in a confused way, like the presence of pain under an opiate) was
always with him, there was another current of impression that never
ceased to run, all through the night. He was on his way to dig some one
out of a grave.

Now, which of the multitude of faces that showed themselves before him
was the true face of the buried person, the shadows of the night did
not indicate; but they were all the faces of a man of five-and-forty by
years, and they differed principally in the passions they expressed,
and in the ghastliness of their worn and wasted state. Pride, contempt,
defiance, stubbornness, submission, lamentation, succeeded one another;
so did varieties of sunken cheek, cadaverous colour, emaciated hands
and figures. But the face was in the main one face, and every head was
prematurely white. A hundred times the dozing passenger inquired of this
spectre:

"Buried how long?"

The answer was always the same: "Almost eighteen years."

"You had abandoned all hope of being dug out?"

"Long ago."

"You know that you are recalled to life?"

"They tell me so."

"I hope you care to live?"

"I can't say."

"Shall I show her to you? Will you come and see her?"

The answers to this question were various and contradictory. Sometimes
the broken reply was, "Wait! It would kill me if I saw her too soon."
Sometimes, it was given in a tender rain of tears, and then it was,
"Take me to her." Sometimes it was staring and bewildered, and then it
was, "I don't know her. I don't understand."

After such imaginary discourse, the passenger in his fancy would dig,
and dig, dig--now with a spade, now with a great key, now with his
hands--to dig this wretched creature out. Got out at last, with earth
hanging about his face and hair, he would suddenly fan away to dust. The
passenger would then start to himself, and lower the window, to get the
reality of mist and rain on his cheek.

Yet even when his eyes were opened on the mist and rain, on the moving
patch of light from the lamps, and the hedge at the roadside retreating
by jerks, the night shadows outside the coach would fall into the train
of the night shadows within. The real Banking-house by Temple Bar, the
real business of the past day, the real strong rooms, the real express
sent after him, and the real message returned, would all be there. Out
of the midst of them, the ghostly face would rise, and he would accost
it again.

"Buried how long?"

"Almost eighteen years."

"I hope you care to live?"

"I can't say."

Dig--dig--dig--until an impatient movement from one of the two
passengers would admonish him to pull up the window, draw his arm
securely through the leathern strap, and speculate upon the two
slumbering forms, until his mind lost its hold of them, and they again
slid away into the bank and the grave.

"Buried how long?"

"Almost eighteen years."

"You had abandoned all hope of being dug out?"

"Long ago."

The words were still in his hearing as just spoken--distinctly in
his hearing as ever spoken words had been in his life--when the weary
passenger started to the consciousness of daylight, and found that the
shadows of the night were gone.

He lowered the window, and looked out at the rising sun. There was a
ridge of ploughed land, with a plough upon it where it had been left
last night when the horses were unyoked; beyond, a quiet coppice-wood,
in which many leaves of burning red and golden yellow still remained
upon the trees. Though the earth was cold and wet, the sky was clear,
and the sun rose bright, placid, and beautiful.

"Eighteen years!" said the passenger, looking at the sun. "Gracious
Creator of day! To be buried alive for eighteen years!"


IV. The Preparation


When the mail got successfully to Dover, in the course of the forenoon,
the head drawer at the Royal George Hotel opened the coach-door as his
custom was. He did it with some flourish of ceremony, for a mail journey
from London in winter was an achievement to congratulate an adventurous
traveller upon.

By that time, there was only one adventurous traveller left be
congratulated: for the two others had been set down at their respective
roadside destinations. The mildewy inside of the coach, with its damp
and dirty straw, its disagreeable smell, and its obscurity, was rather
like a larger dog-kennel. Mr. Lorry, the passenger, shaking himself out
of it in chains of straw, a tangle of shaggy wrapper, flapping hat, and
muddy legs, was rather like a larger sort of dog.

"There will be a packet to Calais, tomorrow, drawer?"

"Yes, sir, if the weather holds and the wind sets tolerable fair. The
tide will serve pretty nicely at about two in the afternoon, sir. Bed,
sir?"

"I shall not go to bed till night; but I want a bedroom, and a barber."

"And then breakfast, sir? Yes, sir. That way, sir, if you please.
Show Concord! Gentleman's valise and hot water to Concord. Pull off
gentleman's boots in Concord. (You will find a fine sea-coal fire, sir.)
Fetch barber to Concord. Stir about there, now, for Concord!"

The Concord bed-chamber being always assigned to a passenger by the
mail, and passengers by the mail being always heavily wrapped up from
head to foot, the room had the odd interest for the establishment of the
Royal George, that although but one kind of man was seen to go into it,
all kinds and varieties of men came out of it. Consequently, another
drawer, and two porters, and several maids and the landlady, were all
loitering by accident at various points of the road between the Concord
and the coffee-room, when a gentleman of sixty, formally dressed in a
brown suit of clothes, pretty well worn, but very well kept, with large
square cuffs and large flaps to the pockets, passed along on his way to
his breakfast.

The coffee-room had no other occupant, that forenoon, than the gentleman
in brown. His breakfast-table was drawn before the fire, and as he sat,
with its light shining on him, waiting for the meal, he sat so still,
that he might have been sitting for his portrait.

Very orderly and methodical he looked, with a hand on each knee, and a
loud watch ticking a sonorous sermon under his flapped waist-coat,
as though it pitted its gravity and longevity against the levity and
evanescence of the brisk fire. He had a good leg, and was a little vain
of it, for his brown stockings fitted sleek and close, and were of a
fine texture; his shoes and buckles, too, though plain, were trim. He
wore an odd little sleek crisp flaxen wig, setting very close to his
head: which wig, it is to be presumed, was made of hair, but which
looked far more as though it were spun from filaments of silk or glass.
His linen, though not of a fineness in accordance with his stockings,
was as white as the tops of the waves that broke upon the neighbouring
beach, or the specks of sail that glinted in the sunlight far at sea. A
face habitually suppressed and quieted, was still lighted up under the
quaint wig by a pair of moist bright eyes that it must have cost
their owner, in years gone by, some pains to drill to the composed and
reserved expression of Tellson's Bank. He had a healthy colour in his
cheeks, and his face, though lined, bore few traces of anxiety.
But, perhaps the confidential bachelor clerks in Tellson's Bank were
principally occupied with the cares of other people; and perhaps
second-hand cares, like second-hand clothes, come easily off and on.

Completing his resemblance to a man who was sitting for his portrait,
Mr. Lorry dropped off to sleep. The arrival of his breakfast roused him,
and he said to the drawer, as he moved his chair to it:

"I wish accommodation prepared for a young lady who may come here at any
time to-day. She may ask for Mr. Jarvis Lorry, or she may only ask for a
gentleman from Tellson's Bank. Please to let me know."

"Yes, sir. Tellson's Bank in London, sir?"

"Yes."

"Yes, sir. We have oftentimes the honour to entertain your gentlemen in
their travelling backwards and forwards betwixt London and Paris, sir. A
vast deal of travelling, sir, in Tellson and Company's House."

"Yes. We are quite a French House, as well as an English one."

"Yes, sir. Not much in the habit of such travelling yourself, I think,
sir?"

"Not of late years. It is fifteen years since we--since I--came last
from France."

"Indeed, sir? That was before my time here, sir. Before our people's
time here, sir. The George was in other hands at that time, sir."

"I believe so."

"But I would hold a pretty wager, sir, that a House like Tellson and
Company was flourishing, a matter of fifty, not to speak of fifteen
years ago?"

"You might treble that, and say a hundred and fifty, yet not be far from
the truth."

"Indeed, sir!"

Rounding his mouth and both his eyes, as he stepped backward from the
table, the waiter shifted his napkin from his right arm to his left,
dropped into a comfortable attitude, and stood surveying the guest while
he ate and drank, as from an observatory or watchtower. According to the
immemorial usage of waiters in all ages.

When Mr. Lorry had finished his breakfast, he went out for a stroll on
the beach. The little narrow, crooked town of Dover hid itself away
from the beach, and ran its head into the chalk cliffs, like a marine
ostrich. The beach was a desert of heaps of sea and stones tumbling
wildly about, and the sea did what it liked, and what it liked was
destruction. It thundered at the town, and thundered at the cliffs, and
brought the coast down, madly. The air among the houses was of so strong
a piscatory flavour that one might have supposed sick fish went up to be
dipped in it, as sick people went down to be dipped in the sea. A little
fishing was done in the port, and a quantity of strolling about by
night, and looking seaward: particularly at those times when the tide
made, and was near flood. Small tradesmen, who did no business whatever,
sometimes unaccountably realised large fortunes, and it was remarkable
that nobody in the neighbourhood could endure a lamplighter.

As the day declined into the afternoon, and the air, which had been
at intervals clear enough to allow the French coast to be seen, became
again charged with mist and vapour, Mr. Lorry's thoughts seemed to cloud
too. When it was dark, and he sat before the coffee-room fire, awaiting
his dinner as he had awaited his breakfast, his mind was busily digging,
digging, digging, in the live red coals.

A bottle of good claret after dinner does a digger in the red coals no
harm, otherwise than as it has a tendency to throw him out of work.
Mr. Lorry had been idle a long time, and had just poured out his last
glassful of wine with as complete an appearance of satisfaction as is
ever to be found in an elderly gentleman of a fresh complexion who has
got to the end of a bottle, when a rattling of wheels came up the narrow
street, and rumbled into the inn-yard.

He set down his glass untouched. "This is Mam'selle!" said he.

In a very few minutes the waiter came in to announce that Miss Manette
had arrived from London, and would be happy to see the gentleman from
Tellson's.

"So soon?"

Miss Manette had taken some refreshment on the road, and required none
then, and was extremely anxious to see the gentleman from Tellson's
immediately, if it suited his pleasure and convenience.

The gentleman from Tellson's had nothing left for it but to empty his
glass with an air of stolid desperation, settle his odd little flaxen
wig at the ears, and follow the waiter to Miss Manette's apartment.
It was a large, dark room, furnished in a funereal manner with black
horsehair, and loaded with heavy dark tables. These had been oiled and
oiled, until the two tall candles on the table in the middle of the room
were gloomily reflected on every leaf; as if _they_ were buried, in deep
graves of black mahogany, and no light to speak of could be expected
from them until they were dug out.

The obscurity was so difficult to penetrate that Mr. Lorry, picking his
way over the well-worn Turkey carpet, supposed Miss Manette to be, for
the moment, in some adjacent room, until, having got past the two tall
candles, he saw standing to receive him by the table between them and
the fire, a young lady of not more than seventeen, in a riding-cloak,
and still holding her straw travelling-hat by its ribbon in her hand. As
his eyes rested on a short, slight, pretty figure, a quantity of golden
hair, a pair of blue eyes that met his own with an inquiring look, and
a forehead with a singular capacity (remembering how young and smooth
it was), of rifting and knitting itself into an expression that was
not quite one of perplexity, or wonder, or alarm, or merely of a bright
fixed attention, though it included all the four expressions--as his
eyes rested on these things, a sudden vivid likeness passed before him,
of a child whom he had held in his arms on the passage across that very
Channel, one cold time, when the hail drifted heavily and the sea ran
high. The likeness passed away, like a breath along the surface of
the gaunt pier-glass behind her, on the frame of which, a hospital
procession of negro cupids, several headless and all cripples, were
offering black baskets of Dead Sea fruit to black divinities of the
feminine gender--and he made his formal bow to Miss Manette.

"Pray take a seat, sir." In a very clear and pleasant young voice; a
little foreign in its accent, but a very little indeed.

"I kiss your hand, miss," said Mr. Lorry, with the manners of an earlier
date, as he made his formal bow again, and took his seat.

"I received a letter from the Bank, sir, yesterday, informing me that
some intelligence--or discovery--"

"The word is not material, miss; either word will do."

"--respecting the small property of my poor father, whom I never saw--so
long dead--"

Mr. Lorry moved in his chair, and cast a troubled look towards the
hospital procession of negro cupids. As if _they_ had any help for
anybody in their absurd baskets!

"--rendered it necessary that I should go to Paris, there to communicate
with a gentleman of the Bank, so good as to be despatched to Paris for
the purpose."

"Myself."

"As I was prepared to hear, sir."

She curtseyed to him (young ladies made curtseys in those days), with a
pretty desire to convey to him that she felt how much older and wiser he
was than she. He made her another bow.

"I replied to the Bank, sir, that as it was considered necessary, by
those who know, and who are so kind as to advise me, that I should go to
France, and that as I am an orphan and have no friend who could go with
me, I should esteem it highly if I might be permitted to place myself,
during the journey, under that worthy gentleman's protection. The
gentleman had left London, but I think a messenger was sent after him to
beg the favour of his waiting for me here."

"I was happy," said Mr. Lorry, "to be entrusted with the charge. I shall
be more happy to execute it."

"Sir, I thank you indeed. I thank you very gratefully. It was told me
by the Bank that the gentleman would explain to me the details of the
business, and that I must prepare myself to find them of a surprising
nature. I have done my best to prepare myself, and I naturally have a
strong and eager interest to know what they are."

"Naturally," said Mr. Lorry. "Yes--I--"

After a pause, he added, again settling the crisp flaxen wig at the
ears, "It is very difficult to begin."

He did not begin, but, in his indecision, met her glance. The young
forehead lifted itself into that singular expression--but it was pretty
and characteristic, besides being singular--and she raised her hand,
as if with an involuntary action she caught at, or stayed some passing
shadow.

"Are you quite a stranger to me, sir?"

"Am I not?" Mr. Lorry opened his hands, and extended them outwards with
an argumentative smile.

Between the eyebrows and just over the little feminine nose, the line of
which was as delicate and fine as it was possible to be, the expression
deepened itself as she took her seat thoughtfully in the chair by which
she had hitherto remained standing. He watched her as she mused, and the
moment she raised her eyes again, went on:

"In your adopted country, I presume, I cannot do better than address you
as a young English lady, Miss Manette?"

"If you please, sir."

"Miss Manette, I am a man of business. I have a business charge to
acquit myself of. In your reception of it, don't heed me any more than
if I was a speaking machine--truly, I am not much else. I will, with
your leave, relate to you, miss, the story of one of our customers."

"Story!"

He seemed wilfully to mistake the word she had repeated, when he added,
in a hurry, "Yes, customers; in the banking business we usually call
our connection our customers. He was a French gentleman; a scientific
gentleman; a man of great acquirements--a Doctor."

"Not of Beauvais?"

"Why, yes, of Beauvais. Like Monsieur Manette, your father, the
gentleman was of Beauvais. Like Monsieur Manette, your father, the
gentleman was of repute in Paris. I had the honour of knowing him there.
Our relations were business relations, but confidential. I was at that
time in our French House, and had been--oh! twenty years."

"At that time--I may ask, at what time, sir?"

"I speak, miss, of twenty years ago. He married--an English lady--and
I was one of the trustees. His affairs, like the affairs of many other
French gentlemen and French families, were entirely in Tellson's hands.
In a similar way I am, or I have been, trustee of one kind or other for
scores of our customers. These are mere business relations, miss;
there is no friendship in them, no particular interest, nothing like
sentiment. I have passed from one to another, in the course of my
business life, just as I pass from one of our customers to another in
the course of my business day; in short, I have no feelings; I am a mere
machine. To go on--"

"But this is my father's story, sir; and I begin to think"--the
curiously roughened forehead was very intent upon him--"that when I was
left an orphan through my mother's surviving my father only two years,
it was you who brought me to England. I am almost sure it was you."

Mr. Lorry took the hesitating little hand that confidingly advanced
to take his, and he put it with some ceremony to his lips. He then
conducted the young lady straightway to her chair again, and, holding
the chair-back with his left hand, and using his right by turns to rub
his chin, pull his wig at the ears, or point what he said, stood looking
down into her face while she sat looking up into his.

"Miss Manette, it _was_ I. And you will see how truly I spoke of myself
just now, in saying I had no feelings, and that all the relations I hold
with my fellow-creatures are mere business relations, when you reflect
that I have never seen you since. No; you have been the ward of
Tellson's House since, and I have been busy with the other business of
Tellson's House since. Feelings! I have no time for them, no chance
of them. I pass my whole life, miss, in turning an immense pecuniary
Mangle."

After this odd description of his daily routine of employment, Mr. Lorry
flattened his flaxen wig upon his head with both hands (which was most
unnecessary, for nothing could be flatter than its shining surface was
before), and resumed his former attitude.

"So far, miss (as you have remarked), this is the story of your
regretted father. Now comes the difference. If your father had not died
when he did--Don't be frightened! How you start!"

She did, indeed, start. And she caught his wrist with both her hands.

"Pray," said Mr. Lorry, in a soothing tone, bringing his left hand from
the back of the chair to lay it on the supplicatory fingers that clasped
him in so violent a tremble: "pray control your agitation--a matter of
business. As I was saying--"

Her look so discomposed him that he stopped, wandered, and began anew:

"As I was saying; if Monsieur Manette had not died; if he had suddenly
and silently disappeared; if he had been spirited away; if it had not
been difficult to guess to what dreadful place, though no art could
trace him; if he had an enemy in some compatriot who could exercise a
privilege that I in my own time have known the boldest people afraid
to speak of in a whisper, across the water there; for instance, the
privilege of filling up blank forms for the consignment of any one
to the oblivion of a prison for any length of time; if his wife had
implored the king, the queen, the court, the clergy, for any tidings of
him, and all quite in vain;--then the history of your father would have
been the history of this unfortunate gentleman, the Doctor of Beauvais."

"I entreat you to tell me more, sir."

"I will. I am going to. You can bear it?"

"I can bear anything but the uncertainty you leave me in at this
moment."

"You speak collectedly, and you--_are_ collected. That's good!" (Though
his manner was less satisfied than his words.) "A matter of business.
Regard it as a matter of business--business that must be done. Now
if this doctor's wife, though a lady of great courage and spirit,
had suffered so intensely from this cause before her little child was
born--"

"The little child was a daughter, sir."

"A daughter. A-a-matter of business--don't be distressed. Miss, if the
poor lady had suffered so intensely before her little child was born,
that she came to the determination of sparing the poor child the
inheritance of any part of the agony she had known the pains of, by
rearing her in the belief that her father was dead--No, don't kneel! In
Heaven's name why should you kneel to me!"

"For the truth. O dear, good, compassionate sir, for the truth!"

"A--a matter of business. You confuse me, and how can I transact
business if I am confused? Let us be clear-headed. If you could kindly
mention now, for instance, what nine times ninepence are, or how many
shillings in twenty guineas, it would be so encouraging. I should be so
much more at my ease about your state of mind."

Without directly answering to this appeal, she sat so still when he had
very gently raised her, and the hands that had not ceased to clasp
his wrists were so much more steady than they had been, that she
communicated some reassurance to Mr. Jarvis Lorry.

"That's right, that's right. Courage! Business! You have business before
you; useful business. Miss Manette, your mother took this course with
you. And when she died--I believe broken-hearted--having never slackened
her unavailing search for your father, she left you, at two years old,
to grow to be blooming, beautiful, and happy, without the dark cloud
upon you of living in uncertainty whether your father soon wore his
heart out in prison, or wasted there through many lingering years."

As he said the words he looked down, with an admiring pity, on the
flowing golden hair; as if he pictured to himself that it might have
been already tinged with grey.

"You know that your parents had no great possession, and that what
they had was secured to your mother and to you. There has been no new
discovery, of money, or of any other property; but--"

He felt his wrist held closer, and he stopped. The expression in the
forehead, which had so particularly attracted his notice, and which was
now immovable, had deepened into one of pain and horror.

"But he has been--been found. He is alive. Greatly changed, it is too
probable; almost a wreck, it is possible; though we will hope the best.
Still, alive. Your father has been taken to the house of an old servant
in Paris, and we are going there: I, to identify him if I can: you, to
restore him to life, love, duty, rest, comfort."

A shiver ran through her frame, and from it through his. She said, in a
low, distinct, awe-stricken voice, as if she were saying it in a dream,

"I am going to see his Ghost! It will be his Ghost--not him!"

Mr. Lorry quietly chafed the hands that held his arm. "There, there,
there! See now, see now! The best and the worst are known to you, now.
You are well on your way to the poor wronged gentleman, and, with a fair
sea voyage, and a fair land journey, you will be soon at his dear side."

She repeated in the same tone, sunk to a whisper, "I have been free, I
have been happy, yet his Ghost has never haunted me!"

"Only one thing more," said Mr. Lorry, laying stress upon it as a
wholesome means of enforcing her attention: "he has been found under
another name; his own, long forgotten or long concealed. It would be
worse than useless now to inquire which; worse than useless to seek to
know whether he has been for years overlooked, or always designedly
held prisoner. It would be worse than useless now to make any inquiries,
because it would be dangerous. Better not to mention the subject,
anywhere or in any way, and to remove him--for a while at all
events--out of France. Even I, safe as an Englishman, and even
Tellson's, important as they are to French credit, avoid all naming of
the matter. I carry about me, not a scrap of writing openly referring
to it. This is a secret service altogether. My credentials, entries,
and memoranda, are all comprehended in the one line, 'Recalled to Life;'
which may mean anything. But what is the matter! She doesn't notice a
word! Miss Manette!"

Perfectly still and silent, and not even fallen back in her chair, she
sat under his hand, utterly insensible; with her eyes open and fixed
upon him, and with that last expression looking as if it were carved or
branded into her forehead. So close was her hold upon his arm, that he
feared to detach himself lest he should hurt her; therefore he called
out loudly for assistance without moving.

A wild-looking woman, whom even in his agitation, Mr. Lorry observed to
be all of a red colour, and to have red hair, and to be dressed in some
extraordinary tight-fitting fashion, and to have on her head a most
wonderful bonnet like a Grenadier wooden measure, and good measure too,
or a great Stilton cheese, came running into the room in advance of the
inn servants, and soon settled the question of his detachment from the
poor young lady, by laying a brawny hand upon his chest, and sending him
flying back against the nearest wall.

("I really think this must be a man!" was Mr. Lorry's breathless
reflection, simultaneously with his coming against the wall.)

"Why, look at you all!" bawled this figure, addressing the inn servants.
"Why don't you go and fetch things, instead of standing there staring
at me? I am not so much to look at, am I? Why don't you go and fetch
things? I'll let you know, if you don't bring smelling-salts, cold
water, and vinegar, quick, I will."

There was an immediate dispersal for these restoratives, and she
softly laid the patient on a sofa, and tended her with great skill and
gentleness: calling her "my precious!" and "my bird!" and spreading her
golden hair aside over her shoulders with great pride and care.

"And you in brown!" she said, indignantly turning to Mr. Lorry;
"couldn't you tell her what you had to tell her, without frightening her
to death? Look at her, with her pretty pale face and her cold hands. Do
you call _that_ being a Banker?"

Mr. Lorry was so exceedingly disconcerted by a question so hard to
answer, that he could only look on, at a distance, with much feebler
sympathy and humility, while the strong woman, having banished the inn
servants under the mysterious penalty of "letting them know" something
not mentioned if they stayed there, staring, recovered her charge by a
regular series of gradations, and coaxed her to lay her drooping head
upon her shoulder.

"I hope she will do well now," said Mr. Lorry.

"No thanks to you in brown, if she does. My darling pretty!"

"I hope," said Mr. Lorry, after another pause of feeble sympathy and
humility, "that you accompany Miss Manette to France?"

"A likely thing, too!" replied the strong woman. "If it was ever
intended that I should go across salt water, do you suppose Providence
would have cast my lot in an island?"

This being another question hard to answer, Mr. Jarvis Lorry withdrew to
consider it.


V. The Wine-shop


A large cask of wine had been dropped and broken, in the street. The
accident had happened in getting it out of a cart; the cask had tumbled
out with a run, the hoops had burst, and it lay on the stones just
outside the door of the wine-shop, shattered like a walnut-shell.

All the people within reach had suspended their business, or their
idleness, to run to the spot and drink the wine. The rough, irregular
stones of the street, pointing every way, and designed, one might have
thought, expressly to lame all living creatures that approached them,
had dammed it into little pools; these were surrounded, each by its own
jostling group or crowd, according to its size. Some men kneeled down,
made scoops of their two hands joined, and sipped, or tried to help
women, who bent over their shoulders, to sip, before the wine had all
run out between their fingers. Others, men and women, dipped in
the puddles with little mugs of mutilated earthenware, or even with
handkerchiefs from women's heads, which were squeezed dry into infants'
mouths; others made small mud-embankments, to stem the wine as it ran;
others, directed by lookers-on up at high windows, darted here and
there, to cut off little streams of wine that started away in new
directions; others devoted themselves to the sodden and lee-dyed
pieces of the cask, licking, and even champing the moister wine-rotted
fragments with eager relish. There was no drainage to carry off the
wine, and not only did it all get taken up, but so much mud got taken up
along with it, that there might have been a scavenger in the street,
if anybody acquainted with it could have believed in such a miraculous
presence.

A shrill sound of laughter and of amused voices--voices of men, women,
and children--resounded in the street while this wine game lasted. There
was little roughness in the sport, and much playfulness. There was a
special companionship in it, an observable inclination on the part
of every one to join some other one, which led, especially among the
luckier or lighter-hearted, to frolicsome embraces, drinking of healths,
shaking of hands, and even joining of hands and dancing, a dozen
together. When the wine was gone, and the places where it had been
most abundant were raked into a gridiron-pattern by fingers, these
demonstrations ceased, as suddenly as they had broken out. The man who
had left his saw sticking in the firewood he was cutting, set it in
motion again; the women who had left on a door-step the little pot of
hot ashes, at which she had been trying to soften the pain in her own
starved fingers and toes, or in those of her child, returned to it; men
with bare arms, matted locks, and cadaverous faces, who had emerged into
the winter light from cellars, moved away, to descend again; and a gloom
gathered on the scene that appeared more natural to it than sunshine.

The wine was red wine, and had stained the ground of the narrow street
in the suburb of Saint Antoine, in Paris, where it was spilled. It had
stained many hands, too, and many faces, and many naked feet, and many
wooden shoes. The hands of the man who sawed the wood, left red marks
on the billets; and the forehead of the woman who nursed her baby, was
stained with the stain of the old rag she wound about her head again.
Those who had been greedy with the staves of the cask, had acquired a
tigerish smear about the mouth; and one tall joker so besmirched, his
head more out of a long squalid bag of a nightcap than in it, scrawled
upon a wall with his finger dipped in muddy wine-lees--BLOOD.

The time was to come, when that wine too would be spilled on the
street-stones, and when the stain of it would be red upon many there.

And now that the cloud settled on Saint Antoine, which a momentary
gleam had driven from his sacred countenance, the darkness of it was
heavy--cold, dirt, sickness, ignorance, and want, were the lords in
waiting on the saintly presence--nobles of great power all of them;
but, most especially the last. Samples of a people that had undergone a
terrible grinding and regrinding in the mill, and certainly not in the
fabulous mill which ground old people young, shivered at every corner,
passed in and out at every doorway, looked from every window, fluttered
in every vestige of a garment that the wind shook. The mill which
had worked them down, was the mill that grinds young people old; the
children had ancient faces and grave voices; and upon them, and upon the
grown faces, and ploughed into every furrow of age and coming up afresh,
was the sigh, Hunger. It was prevalent everywhere. Hunger was pushed out
of the tall houses, in the wretched clothing that hung upon poles and
lines; Hunger was patched into them with straw and rag and wood and
paper; Hunger was repeated in every fragment of the small modicum of
firewood that the man sawed off; Hunger stared down from the smokeless
chimneys, and started up from the filthy street that had no offal,
among its refuse, of anything to eat. Hunger was the inscription on the
baker's shelves, written in every small loaf of his scanty stock of
bad bread; at the sausage-shop, in every dead-dog preparation that
was offered for sale. Hunger rattled its dry bones among the roasting
chestnuts in the turned cylinder; Hunger was shred into atomics in every
farthing porringer of husky chips of potato, fried with some reluctant
drops of oil.

Its abiding place was in all things fitted to it. A narrow winding
street, full of offence and stench, with other narrow winding streets
diverging, all peopled by rags and nightcaps, and all smelling of rags
and nightcaps, and all visible things with a brooding look upon them
that looked ill. In the hunted air of the people there was yet some
wild-beast thought of the possibility of turning at bay. Depressed and
slinking though they were, eyes of fire were not wanting among them; nor
compressed lips, white with what they suppressed; nor foreheads knitted
into the likeness of the gallows-rope they mused about enduring, or
inflicting. The trade signs (and they were almost as many as the shops)
were, all, grim illustrations of Want. The butcher and the porkman
painted up, only the leanest scrags of meat; the baker, the coarsest of
meagre loaves. The people rudely pictured as drinking in the wine-shops,
croaked over their scanty measures of thin wine and beer, and were
gloweringly confidential together. Nothing was represented in a
flourishing condition, save tools and weapons; but, the cutler's knives
and axes were sharp and bright, the smith's hammers were heavy, and the
gunmaker's stock was murderous. The crippling stones of the pavement,
with their many little reservoirs of mud and water, had no footways, but
broke off abruptly at the doors. The kennel, to make amends, ran down
the middle of the street--when it ran at all: which was only after heavy
rains, and then it ran, by many eccentric fits, into the houses. Across
the streets, at wide intervals, one clumsy lamp was slung by a rope and
pulley; at night, when the lamplighter had let these down, and lighted,
and hoisted them again, a feeble grove of dim wicks swung in a sickly
manner overhead, as if they were at sea. Indeed they were at sea, and
the ship and crew were in peril of tempest.

For, the time was to come, when the gaunt scarecrows of that region
should have watched the lamplighter, in their idleness and hunger, so
long, as to conceive the idea of improving on his method, and hauling
up men by those ropes and pulleys, to flare upon the darkness of their
condition. But, the time was not come yet; and every wind that blew over
France shook the rags of the scarecrows in vain, for the birds, fine of
song and feather, took no warning.

The wine-shop was a corner shop, better than most others in its
appearance and degree, and the master of the wine-shop had stood outside
it, in a yellow waistcoat and green breeches, looking on at the struggle
for the lost wine. "It's not my affair," said he, with a final shrug
of the shoulders. "The people from the market did it. Let them bring
another."

There, his eyes happening to catch the tall joker writing up his joke,
he called to him across the way:

"Say, then, my Gaspard, what do you do there?"

The fellow pointed to his joke with immense significance, as is often
the way with his tribe. It missed its mark, and completely failed, as is
often the way with his tribe too.

"What now? Are you a subject for the mad hospital?" said the wine-shop
keeper, crossing the road, and obliterating the jest with a handful of
mud, picked up for the purpose, and smeared over it. "Why do you write
in the public streets? Is there--tell me thou--is there no other place
to write such words in?"

In his expostulation he dropped his cleaner hand (perhaps accidentally,
perhaps not) upon the joker's heart. The joker rapped it with his
own, took a nimble spring upward, and came down in a fantastic dancing
attitude, with one of his stained shoes jerked off his foot into his
hand, and held out. A joker of an extremely, not to say wolfishly
practical character, he looked, under those circumstances.

"Put it on, put it on," said the other. "Call wine, wine; and finish
there." With that advice, he wiped his soiled hand upon the joker's
dress, such as it was--quite deliberately, as having dirtied the hand on
his account; and then recrossed the road and entered the wine-shop.

This wine-shop keeper was a bull-necked, martial-looking man of thirty,
and he should have been of a hot temperament, for, although it was a
bitter day, he wore no coat, but carried one slung over his shoulder.
His shirt-sleeves were rolled up, too, and his brown arms were bare to
the elbows. Neither did he wear anything more on his head than his own
crisply-curling short dark hair. He was a dark man altogether, with good
eyes and a good bold breadth between them. Good-humoured looking on
the whole, but implacable-looking, too; evidently a man of a strong
resolution and a set purpose; a man not desirable to be met, rushing
down a narrow pass with a gulf on either side, for nothing would turn
the man.

Madame Defarge, his wife, sat in the shop behind the counter as he
came in. Madame Defarge was a stout woman of about his own age, with
a watchful eye that seldom seemed to look at anything, a large hand
heavily ringed, a steady face, strong features, and great composure of
manner. There was a character about Madame Defarge, from which one might
have predicated that she did not often make mistakes against herself
in any of the reckonings over which she presided. Madame Defarge being
sensitive to cold, was wrapped in fur, and had a quantity of bright
shawl twined about her head, though not to the concealment of her large
earrings. Her knitting was before her, but she had laid it down to pick
her teeth with a toothpick. Thus engaged, with her right elbow supported
by her left hand, Madame Defarge said nothing when her lord came in, but
coughed just one grain of cough. This, in combination with the lifting
of her darkly defined eyebrows over her toothpick by the breadth of a
line, suggested to her husband that he would do well to look round the
shop among the customers, for any new customer who had dropped in while
he stepped over the way.

The wine-shop keeper accordingly rolled his eyes about, until they
rested upon an elderly gentleman and a young lady, who were seated in
a corner. Other company were there: two playing cards, two playing
dominoes, three standing by the counter lengthening out a short supply
of wine. As he passed behind the counter, he took notice that the
elderly gentleman said in a look to the young lady, "This is our man."

"What the devil do _you_ do in that galley there?" said Monsieur Defarge
to himself; "I don't know you."

But, he feigned not to notice the two strangers, and fell into discourse
with the triumvirate of customers who were drinking at the counter.

"How goes it, Jacques?" said one of these three to Monsieur Defarge. "Is
all the spilt wine swallowed?"

"Every drop, Jacques," answered Monsieur Defarge.

When this interchange of Christian name was effected, Madame Defarge,
picking her teeth with her toothpick, coughed another grain of cough,
and raised her eyebrows by the breadth of another line.

"It is not often," said the second of the three, addressing Monsieur
Defarge, "that many of these miserable beasts know the taste of wine, or
of anything but black bread and death. Is it not so, Jacques?"

"It is so, Jacques," Monsieur Defarge returned.

At this second interchange of the Christian name, Madame Defarge, still
using her toothpick with profound composure, coughed another grain of
cough, and raised her eyebrows by the breadth of another line.

The last of the three now said his say, as he put down his empty
drinking vessel and smacked his lips.

"Ah! So much the worse! A bitter taste it is that such poor cattle
always have in their mouths, and hard lives they live, Jacques. Am I
right, Jacques?"

"You are right, Jacques," was the response of Monsieur Defarge.

This third interchange of the Christian name was completed at the moment
when Madame Defarge put her toothpick by, kept her eyebrows up, and
slightly rustled in her seat.

"Hold then! True!" muttered her husband. "Gentlemen--my wife!"

The three customers pulled off their hats to Madame Defarge, with three
flourishes. She acknowledged their homage by bending her head, and
giving them a quick look. Then she glanced in a casual manner round the
wine-shop, took up her knitting with great apparent calmness and repose
of spirit, and became absorbed in it.

"Gentlemen," said her husband, who had kept his bright eye observantly
upon her, "good day. The chamber, furnished bachelor-fashion, that you
wished to see, and were inquiring for when I stepped out, is on the
fifth floor. The doorway of the staircase gives on the little courtyard
close to the left here," pointing with his hand, "near to the window of
my establishment. But, now that I remember, one of you has already been
there, and can show the way. Gentlemen, adieu!"

They paid for their wine, and left the place. The eyes of Monsieur
Defarge were studying his wife at her knitting when the elderly
gentleman advanced from his corner, and begged the favour of a word.

"Willingly, sir," said Monsieur Defarge, and quietly stepped with him to
the door.

Their conference was very short, but very decided. Almost at the first
word, Monsieur Defarge started and became deeply attentive. It had
not lasted a minute, when he nodded and went out. The gentleman then
beckoned to the young lady, and they, too, went out. Madame Defarge
knitted with nimble fingers and steady eyebrows, and saw nothing.

Mr. Jarvis Lorry and Miss Manette, emerging from the wine-shop thus,
joined Monsieur Defarge in the doorway to which he had directed his own
company just before. It opened from a stinking little black courtyard,
and was the general public entrance to a great pile of houses, inhabited
by a great number of people. In the gloomy tile-paved entry to the
gloomy tile-paved staircase, Monsieur Defarge bent down on one knee
to the child of his old master, and put her hand to his lips. It was
a gentle action, but not at all gently done; a very remarkable
transformation had come over him in a few seconds. He had no good-humour
in his face, nor any openness of aspect left, but had become a secret,
angry, dangerous man.

"It is very high; it is a little difficult. Better to begin slowly."
Thus, Monsieur Defarge, in a stern voice, to Mr. Lorry, as they began
ascending the stairs.

"Is he alone?" the latter whispered.

"Alone! God help him, who should be with him!" said the other, in the
same low voice.

"Is he always alone, then?"

"Yes."

"Of his own desire?"

"Of his own necessity. As he was, when I first saw him after they
found me and demanded to know if I would take him, and, at my peril be
discreet--as he was then, so he is now."

"He is greatly changed?"

"Changed!"

The keeper of the wine-shop stopped to strike the wall with his hand,
and mutter a tremendous curse. No direct answer could have been half so
forcible. Mr. Lorry's spirits grew heavier and heavier, as he and his
two companions ascended higher and higher.

Such a staircase, with its accessories, in the older and more crowded
parts of Paris, would be bad enough now; but, at that time, it was vile
indeed to unaccustomed and unhardened senses. Every little habitation
within the great foul nest of one high building--that is to say,
the room or rooms within every door that opened on the general
staircase--left its own heap of refuse on its own landing, besides
flinging other refuse from its own windows. The uncontrollable and
hopeless mass of decomposition so engendered, would have polluted
the air, even if poverty and deprivation had not loaded it with their
intangible impurities; the two bad sources combined made it almost
insupportable. Through such an atmosphere, by a steep dark shaft of dirt
and poison, the way lay. Yielding to his own disturbance of mind, and to
his young companion's agitation, which became greater every instant, Mr.
Jarvis Lorry twice stopped to rest. Each of these stoppages was made
at a doleful grating, by which any languishing good airs that were left
uncorrupted, seemed to escape, and all spoilt and sickly vapours seemed
to crawl in. Through the rusted bars, tastes, rather than glimpses, were
caught of the jumbled neighbourhood; and nothing within range, nearer
or lower than the summits of the two great towers of Notre-Dame, had any
promise on it of healthy life or wholesome aspirations.

At last, the top of the staircase was gained, and they stopped for the
third time. There was yet an upper staircase, of a steeper inclination
and of contracted dimensions, to be ascended, before the garret story
was reached. The keeper of the wine-shop, always going a little in
advance, and always going on the side which Mr. Lorry took, as though he
dreaded to be asked any question by the young lady, turned himself about
here, and, carefully feeling in the pockets of the coat he carried over
his shoulder, took out a key.

"The door is locked then, my friend?" said Mr. Lorry, surprised.

"Ay. Yes," was the grim reply of Monsieur Defarge.

"You think it necessary to keep the unfortunate gentleman so retired?"

"I think it necessary to turn the key." Monsieur Defarge whispered it
closer in his ear, and frowned heavily.

"Why?"

"Why! Because he has lived so long, locked up, that he would be
frightened--rave--tear himself to pieces--die--come to I know not what
harm--if his door was left open."

"Is it possible!" exclaimed Mr. Lorry.

"Is it possible!" repeated Defarge, bitterly. "Yes. And a beautiful
world we live in, when it _is_ possible, and when many other such things
are possible, and not only possible, but done--done, see you!--under
that sky there, every day. Long live the Devil. Let us go on."

This dialogue had been held in so very low a whisper, that not a word
of it had reached the young lady's ears. But, by this time she trembled
under such strong emotion, and her face expressed such deep anxiety,
and, above all, such dread and terror, that Mr. Lorry felt it incumbent
on him to speak a word or two of reassurance.

"Courage, dear miss! Courage! Business! The worst will be over in a
moment; it is but passing the room-door, and the worst is over. Then,
all the good you bring to him, all the relief, all the happiness you
bring to him, begin. Let our good friend here, assist you on that side.
That's well, friend Defarge. Come, now. Business, business!"

They went up slowly and softly. The staircase was short, and they were
soon at the top. There, as it had an abrupt turn in it, they came all at
once in sight of three men, whose heads were bent down close together at
the side of a door, and who were intently looking into the room to which
the door belonged, through some chinks or holes in the wall. On hearing
footsteps close at hand, these three turned, and rose, and showed
themselves to be the three of one name who had been drinking in the
wine-shop.

"I forgot them in the surprise of your visit," explained Monsieur
Defarge. "Leave us, good boys; we have business here."

The three glided by, and went silently down.

There appearing to be no other door on that floor, and the keeper of
the wine-shop going straight to this one when they were left alone, Mr.
Lorry asked him in a whisper, with a little anger:

"Do you make a show of Monsieur Manette?"

"I show him, in the way you have seen, to a chosen few."

"Is that well?"

"_I_ think it is well."

"Who are the few? How do you choose them?"

"I choose them as real men, of my name--Jacques is my name--to whom the
sight is likely to do good. Enough; you are English; that is another
thing. Stay there, if you please, a little moment."

With an admonitory gesture to keep them back, he stooped, and looked in
through the crevice in the wall. Soon raising his head again, he struck
twice or thrice upon the door--evidently with no other object than to
make a noise there. With the same intention, he drew the key across it,
three or four times, before he put it clumsily into the lock, and turned
it as heavily as he could.

The door slowly opened inward under his hand, and he looked into the
room and said something. A faint voice answered something. Little more
than a single syllable could have been spoken on either side.

He looked back over his shoulder, and beckoned them to enter. Mr. Lorry
got his arm securely round the daughter's waist, and held her; for he
felt that she was sinking.

"A-a-a-business, business!" he urged, with a moisture that was not of
business shining on his cheek. "Come in, come in!"

"I am afraid of it," she answered, shuddering.

"Of it? What?"

"I mean of him. Of my father."

Rendered in a manner desperate, by her state and by the beckoning of
their conductor, he drew over his neck the arm that shook upon his
shoulder, lifted her a little, and hurried her into the room. He sat her
down just within the door, and held her, clinging to him.

Defarge drew out the key, closed the door, locked it on the inside,
took out the key again, and held it in his hand. All this he did,
methodically, and with as loud and harsh an accompaniment of noise as he
could make. Finally, he walked across the room with a measured tread to
where the window was. He stopped there, and faced round.

The garret, built to be a depository for firewood and the like, was dim
and dark: for, the window of dormer shape, was in truth a door in the
roof, with a little crane over it for the hoisting up of stores from
the street: unglazed, and closing up the middle in two pieces, like any
other door of French construction. To exclude the cold, one half of this
door was fast closed, and the other was opened but a very little way.
Such a scanty portion of light was admitted through these means, that it
was difficult, on first coming in, to see anything; and long habit
alone could have slowly formed in any one, the ability to do any work
requiring nicety in such obscurity. Yet, work of that kind was being
done in the garret; for, with his back towards the door, and his face
towards the window where the keeper of the wine-shop stood looking at
him, a white-haired man sat on a low bench, stooping forward and very
busy, making shoes.


VI. The Shoemaker


"Good day!" said Monsieur Defarge, looking down at the white head that
bent low over the shoemaking.

It was raised for a moment, and a very faint voice responded to the
salutation, as if it were at a distance:

"Good day!"

"You are still hard at work, I see?"

After a long silence, the head was lifted for another moment, and the
voice replied, "Yes--I am working." This time, a pair of haggard eyes
had looked at the questioner, before the face had dropped again.

The faintness of the voice was pitiable and dreadful. It was not the
faintness of physical weakness, though confinement and hard fare no
doubt had their part in it. Its deplorable peculiarity was, that it was
the faintness of solitude and disuse. It was like the last feeble echo
of a sound made long and long ago. So entirely had it lost the life and
resonance of the human voice, that it affected the senses like a once
beautiful colour faded away into a poor weak stain. So sunken and
suppressed it was, that it was like a voice underground. So expressive
it was, of a hopeless and lost creature, that a famished traveller,
wearied out by lonely wandering in a wilderness, would have remembered
home and friends in such a tone before lying down to die.

Some minutes of silent work had passed: and the haggard eyes had looked
up again: not with any interest or curiosity, but with a dull mechanical
perception, beforehand, that the spot where the only visitor they were
aware of had stood, was not yet empty.

"I want," said Defarge, who had not removed his gaze from the shoemaker,
"to let in a little more light here. You can bear a little more?"

The shoemaker stopped his work; looked with a vacant air of listening,
at the floor on one side of him; then similarly, at the floor on the
other side of him; then, upward at the speaker.

"What did you say?"

"You can bear a little more light?"

"I must bear it, if you let it in." (Laying the palest shadow of a
stress upon the second word.)

The opened half-door was opened a little further, and secured at that
angle for the time. A broad ray of light fell into the garret, and
showed the workman with an unfinished shoe upon his lap, pausing in his
labour. His few common tools and various scraps of leather were at his
feet and on his bench. He had a white beard, raggedly cut, but not very
long, a hollow face, and exceedingly bright eyes. The hollowness and
thinness of his face would have caused them to look large, under his yet
dark eyebrows and his confused white hair, though they had been really
otherwise; but, they were naturally large, and looked unnaturally so.
His yellow rags of shirt lay open at the throat, and showed his body
to be withered and worn. He, and his old canvas frock, and his loose
stockings, and all his poor tatters of clothes, had, in a long seclusion
from direct light and air, faded down to such a dull uniformity of
parchment-yellow, that it would have been hard to say which was which.

He had put up a hand between his eyes and the light, and the very bones
of it seemed transparent. So he sat, with a steadfastly vacant gaze,
pausing in his work. He never looked at the figure before him, without
first looking down on this side of himself, then on that, as if he had
lost the habit of associating place with sound; he never spoke, without
first wandering in this manner, and forgetting to speak.

"Are you going to finish that pair of shoes to-day?" asked Defarge,
motioning to Mr. Lorry to come forward.

"What did you say?"

"Do you mean to finish that pair of shoes to-day?"

"I can't say that I mean to. I suppose so. I don't know."

But, the question reminded him of his work, and he bent over it again.

Mr. Lorry came silently forward, leaving the daughter by the door. When
he had stood, for a minute or two, by the side of Defarge, the shoemaker
looked up. He showed no surprise at seeing another figure, but the
unsteady fingers of one of his hands strayed to his lips as he looked at
it (his lips and his nails were of the same pale lead-colour), and then
the hand dropped to his work, and he once more bent over the shoe. The
look and the action had occupied but an instant.

"You have a visitor, you see," said Monsieur Defarge.

"What did you say?"

"Here is a visitor."

The shoemaker looked up as before, but without removing a hand from his
work.

"Come!" said Defarge. "Here is monsieur, who knows a well-made shoe when
he sees one. Show him that shoe you are working at. Take it, monsieur."

Mr. Lorry took it in his hand.

"Tell monsieur what kind of shoe it is, and the maker's name."

There was a longer pause than usual, before the shoemaker replied:

"I forget what it was you asked me. What did you say?"

"I said, couldn't you describe the kind of shoe, for monsieur's
information?"

"It is a lady's shoe. It is a young lady's walking-shoe. It is in the
present mode. I never saw the mode. I have had a pattern in my hand." He
glanced at the shoe with some little passing touch of pride.

"And the maker's name?" said Defarge.

Now that he had no work to hold, he laid the knuckles of the right hand
in the hollow of the left, and then the knuckles of the left hand in the
hollow of the right, and then passed a hand across his bearded chin, and
so on in regular changes, without a moment's intermission. The task of
recalling him from the vagrancy into which he always sank when he
had spoken, was like recalling some very weak person from a swoon, or
endeavouring, in the hope of some disclosure, to stay the spirit of a
fast-dying man.

"Did you ask me for my name?"

"Assuredly I did."

"One Hundred and Five, North Tower."

"Is that all?"

"One Hundred and Five, North Tower."

With a weary sound that was not a sigh, nor a groan, he bent to work
again, until the silence was again broken.

"You are not a shoemaker by trade?" said Mr. Lorry, looking steadfastly
at him.

His haggard eyes turned to Defarge as if he would have transferred the
question to him: but as no help came from that quarter, they turned back
on the questioner when they had sought the ground.

"I am not a shoemaker by trade? No, I was not a shoemaker by trade. I-I
learnt it here. I taught myself. I asked leave to--"

He lapsed away, even for minutes, ringing those measured changes on his
hands the whole time. His eyes came slowly back, at last, to the face
from which they had wandered; when they rested on it, he started, and
resumed, in the manner of a sleeper that moment awake, reverting to a
subject of last night.

"I asked leave to teach myself, and I got it with much difficulty after
a long while, and I have made shoes ever since."

As he held out his hand for the shoe that had been taken from him, Mr.
Lorry said, still looking steadfastly in his face:

"Monsieur Manette, do you remember nothing of me?"

The shoe dropped to the ground, and he sat looking fixedly at the
questioner.

"Monsieur Manette"; Mr. Lorry laid his hand upon Defarge's arm; "do you
remember nothing of this man? Look at him. Look at me. Is there no old
banker, no old business, no old servant, no old time, rising in your
mind, Monsieur Manette?"

As the captive of many years sat looking fixedly, by turns, at Mr.
Lorry and at Defarge, some long obliterated marks of an actively intent
intelligence in the middle of the forehead, gradually forced themselves
through the black mist that had fallen on him. They were overclouded
again, they were fainter, they were gone; but they had been there. And
so exactly was the expression repeated on the fair young face of her who
had crept along the wall to a point where she could see him, and where
she now stood looking at him, with hands which at first had been only
raised in frightened compassion, if not even to keep him off and
shut out the sight of him, but which were now extending towards him,
trembling with eagerness to lay the spectral face upon her warm young
breast, and love it back to life and hope--so exactly was the expression
repeated (though in stronger characters) on her fair young face, that it
looked as though it had passed like a moving light, from him to her.

Darkness had fallen on him in its place. He looked at the two, less and
less attentively, and his eyes in gloomy abstraction sought the ground
and looked about him in the old way. Finally, with a deep long sigh, he
took the shoe up, and resumed his work.

"Have you recognised him, monsieur?" asked Defarge in a whisper.

"Yes; for a moment. At first I thought it quite hopeless, but I have
unquestionably seen, for a single moment, the face that I once knew so
well. Hush! Let us draw further back. Hush!"

She had moved from the wall of the garret, very near to the bench on
which he sat. There was something awful in his unconsciousness of the
figure that could have put out its hand and touched him as he stooped
over his labour.

Not a word was spoken, not a sound was made. She stood, like a spirit,
beside him, and he bent over his work.

It happened, at length, that he had occasion to change the instrument
in his hand, for his shoemaker's knife. It lay on that side of him
which was not the side on which she stood. He had taken it up, and was
stooping to work again, when his eyes caught the skirt of her dress. He
raised them, and saw her face. The two spectators started forward,
but she stayed them with a motion of her hand. She had no fear of his
striking at her with the knife, though they had.

He stared at her with a fearful look, and after a while his lips began
to form some words, though no sound proceeded from them. By degrees, in
the pauses of his quick and laboured breathing, he was heard to say:

"What is this?"

With the tears streaming down her face, she put her two hands to her
lips, and kissed them to him; then clasped them on her breast, as if she
laid his ruined head there.

"You are not the gaoler's daughter?"

She sighed "No."

"Who are you?"

Not yet trusting the tones of her voice, she sat down on the bench
beside him. He recoiled, but she laid her hand upon his arm. A strange
thrill struck him when she did so, and visibly passed over his frame; he
laid the knife down softly, as he sat staring at her.

Her golden hair, which she wore in long curls, had been hurriedly pushed
aside, and fell down over her neck. Advancing his hand by little and
little, he took it up and looked at it. In the midst of the action
he went astray, and, with another deep sigh, fell to work at his
shoemaking.

But not for long. Releasing his arm, she laid her hand upon his
shoulder. After looking doubtfully at it, two or three times, as if to
be sure that it was really there, he laid down his work, put his hand
to his neck, and took off a blackened string with a scrap of folded rag
attached to it. He opened this, carefully, on his knee, and it contained
a very little quantity of hair: not more than one or two long golden
hairs, which he had, in some old day, wound off upon his finger.

He took her hair into his hand again, and looked closely at it. "It is
the same. How can it be! When was it! How was it!"

As the concentrated expression returned to his forehead, he seemed to
become conscious that it was in hers too. He turned her full to the
light, and looked at her.

"She had laid her head upon my shoulder, that night when I was summoned
out--she had a fear of my going, though I had none--and when I was
brought to the North Tower they found these upon my sleeve. 'You will
leave me them? They can never help me to escape in the body, though they
may in the spirit.' Those were the words I said. I remember them very
well."

He formed this speech with his lips many times before he could utter it.
But when he did find spoken words for it, they came to him coherently,
though slowly.

"How was this?--_Was it you_?"

Once more, the two spectators started, as he turned upon her with a
frightful suddenness. But she sat perfectly still in his grasp, and only
said, in a low voice, "I entreat you, good gentlemen, do not come near
us, do not speak, do not move!"

"Hark!" he exclaimed. "Whose voice was that?"

His hands released her as he uttered this cry, and went up to his white
hair, which they tore in a frenzy. It died out, as everything but his
shoemaking did die out of him, and he refolded his little packet and
tried to secure it in his breast; but he still looked at her, and
gloomily shook his head.

"No, no, no; you are too young, too blooming. It can't be. See what the
prisoner is. These are not the hands she knew, this is not the face
she knew, this is not a voice she ever heard. No, no. She was--and He
was--before the slow years of the North Tower--ages ago. What is your
name, my gentle angel?"

Hailing his softened tone and manner, his daughter fell upon her knees
before him, with her appealing hands upon his breast.

"O, sir, at another time you shall know my name, and who my mother was,
and who my father, and how I never knew their hard, hard history. But I
cannot tell you at this time, and I cannot tell you here. All that I may
tell you, here and now, is, that I pray to you to touch me and to bless
me. Kiss me, kiss me! O my dear, my dear!"

His cold white head mingled with her radiant hair, which warmed and
lighted it as though it were the light of Freedom shining on him.

"If you hear in my voice--I don't know that it is so, but I hope it
is--if you hear in my voice any resemblance to a voice that once was
sweet music in your ears, weep for it, weep for it! If you touch, in
touching my hair, anything that recalls a beloved head that lay on your
breast when you were young and free, weep for it, weep for it! If, when
I hint to you of a Home that is before us, where I will be true to you
with all my duty and with all my faithful service, I bring back the
remembrance of a Home long desolate, while your poor heart pined away,
weep for it, weep for it!"

She held him closer round the neck, and rocked him on her breast like a
child.

"If, when I tell you, dearest dear, that your agony is over, and that I
have come here to take you from it, and that we go to England to be at
peace and at rest, I cause you to think of your useful life laid waste,
and of our native France so wicked to you, weep for it, weep for it! And
if, when I shall tell you of my name, and of my father who is living,
and of my mother who is dead, you learn that I have to kneel to my
honoured father, and implore his pardon for having never for his sake
striven all day and lain awake and wept all night, because the love of
my poor mother hid his torture from me, weep for it, weep for it! Weep
for her, then, and for me! Good gentlemen, thank God! I feel his sacred
tears upon my face, and his sobs strike against my heart. O, see! Thank
God for us, thank God!"

He had sunk in her arms, and his face dropped on her breast: a sight so
touching, yet so terrible in the tremendous wrong and suffering which
had gone before it, that the two beholders covered their faces.

When the quiet of the garret had been long undisturbed, and his heaving
breast and shaken form had long yielded to the calm that must follow all
storms--emblem to humanity, of the rest and silence into which the storm
called Life must hush at last--they came forward to raise the father and
daughter from the ground. He had gradually dropped to the floor, and lay
there in a lethargy, worn out. She had nestled down with him, that his
head might lie upon her arm; and her hair drooping over him curtained
him from the light.

"If, without disturbing him," she said, raising her hand to Mr. Lorry as
he stooped over them, after repeated blowings of his nose, "all could be
arranged for our leaving Paris at once, so that, from the very door, he
could be taken away--"

"But, consider. Is he fit for the journey?" asked Mr. Lorry.

"More fit for that, I think, than to remain in this city, so dreadful to
him."

"It is true," said Defarge, who was kneeling to look on and hear. "More
than that; Monsieur Manette is, for all reasons, best out of France.
Say, shall I hire a carriage and post-horses?"

"That's business," said Mr. Lorry, resuming on the shortest notice his
methodical manners; "and if business is to be done, I had better do it."

"Then be so kind," urged Miss Manette, "as to leave us here. You see how
composed he has become, and you cannot be afraid to leave him with me
now. Why should you be? If you will lock the door to secure us from
interruption, I do not doubt that you will find him, when you come back,
as quiet as you leave him. In any case, I will take care of him until
you return, and then we will remove him straight."

Both Mr. Lorry and Defarge were rather disinclined to this course, and
in favour of one of them remaining. But, as there were not only carriage
and horses to be seen to, but travelling papers; and as time pressed,
for the day was drawing to an end, it came at last to their hastily
dividing the business that was necessary to be done, and hurrying away
to do it.

Then, as the darkness closed in, the daughter laid her head down on the
hard ground close at the father's side, and watched him. The darkness
deepened and deepened, and they both lay quiet, until a light gleamed
through the chinks in the wall.

Mr. Lorry and Monsieur Defarge had made all ready for the journey, and
had brought with them, besides travelling cloaks and wrappers, bread and
meat, wine, and hot coffee. Monsieur Defarge put this provender, and the
lamp he carried, on the shoemaker's bench (there was nothing else in the
garret but a pallet bed), and he and Mr. Lorry roused the captive, and
assisted him to his feet.

No human intelligence could have read the mysteries of his mind, in
the scared blank wonder of his face. Whether he knew what had happened,
whether he recollected what they had said to him, whether he knew that
he was free, were questions which no sagacity could have solved. They
tried speaking to him; but, he was so confused, and so very slow to
answer, that they took fright at his bewilderment, and agreed for
the time to tamper with him no more. He had a wild, lost manner of
occasionally clasping his head in his hands, that had not been seen
in him before; yet, he had some pleasure in the mere sound of his
daughter's voice, and invariably turned to it when she spoke.

In the submissive way of one long accustomed to obey under coercion, he
ate and drank what they gave him to eat and drink, and put on the cloak
and other wrappings, that they gave him to wear. He readily responded to
his daughter's drawing her arm through his, and took--and kept--her hand
in both his own.

They began to descend; Monsieur Defarge going first with the lamp, Mr.
Lorry closing the little procession. They had not traversed many steps
of the long main staircase when he stopped, and stared at the roof and
round at the walls.

"You remember the place, my father? You remember coming up here?"

"What did you say?"

But, before she could repeat the question, he murmured an answer as if
she had repeated it.

"Remember? No, I don't remember. It was so very long ago."

That he had no recollection whatever of his having been brought from his
prison to that house, was apparent to them. They heard him mutter,
"One Hundred and Five, North Tower;" and when he looked about him, it
evidently was for the strong fortress-walls which had long encompassed
him. On their reaching the courtyard he instinctively altered his
tread, as being in expectation of a drawbridge; and when there was
no drawbridge, and he saw the carriage waiting in the open street, he
dropped his daughter's hand and clasped his head again.

No crowd was about the door; no people were discernible at any of the
many windows; not even a chance passerby was in the street. An unnatural
silence and desertion reigned there. Only one soul was to be seen, and
that was Madame Defarge--who leaned against the door-post, knitting, and
saw nothing.

The prisoner had got into a coach, and his daughter had followed
him, when Mr. Lorry's feet were arrested on the step by his asking,
miserably, for his shoemaking tools and the unfinished shoes. Madame
Defarge immediately called to her husband that she would get them, and
went, knitting, out of the lamplight, through the courtyard. She quickly
brought them down and handed them in;--and immediately afterwards leaned
against the door-post, knitting, and saw nothing.

Defarge got upon the box, and gave the word "To the Barrier!" The
postilion cracked his whip, and they clattered away under the feeble
over-swinging lamps.

Under the over-swinging lamps--swinging ever brighter in the better
streets, and ever dimmer in the worse--and by lighted shops, gay crowds,
illuminated coffee-houses, and theatre-doors, to one of the city
gates. Soldiers with lanterns, at the guard-house there. "Your papers,
travellers!" "See here then, Monsieur the Officer," said Defarge,
getting down, and taking him gravely apart, "these are the papers of
monsieur inside, with the white head. They were consigned to me, with
him, at the--" He dropped his voice, there was a flutter among the
military lanterns, and one of them being handed into the coach by an arm
in uniform, the eyes connected with the arm looked, not an every day
or an every night look, at monsieur with the white head. "It is well.
Forward!" from the uniform. "Adieu!" from Defarge. And so, under a short
grove of feebler and feebler over-swinging lamps, out under the great
grove of stars.

Beneath that arch of unmoved and eternal lights; some, so remote from
this little earth that the learned tell us it is doubtful whether their
rays have even yet discovered it, as a point in space where anything
is suffered or done: the shadows of the night were broad and black.
All through the cold and restless interval, until dawn, they once more
whispered in the ears of Mr. Jarvis Lorry--sitting opposite the buried
man who had been dug out, and wondering what subtle powers were for ever
lost to him, and what were capable of restoration--the old inquiry:

"I hope you care to be recalled to life?"

And the old answer:

"I can't say."


The end of the first book.


Book the Second--the Golden Thread


I. Five Years Later


Tellson's Bank by Temple Bar was an old-fashioned place, even in the
year one thousand seven hundred and eighty. It was very small, very
dark, very ugly, very incommodious. It was an old-fashioned place,
moreover, in the moral attribute that the partners in the House were
proud of its smallness, proud of its darkness, proud of its ugliness,
proud of its incommodiousness. They were even boastful of its eminence
in those particulars, and were fired by an express conviction that, if
it were less objectionable, it would be less respectable. This was
no passive belief, but an active weapon which they flashed at more
convenient places of business. Tellson's (they said) wanted
no elbow-room, Tellson's wanted no light, Tellson's wanted no
embellishment. Noakes and Co.'s might, or Snooks Brothers' might; but
Tellson's, thank Heaven--!

Any one of these partners would have disinherited his son on the
question of rebuilding Tellson's. In this respect the House was much
on a par with the Country; which did very often disinherit its sons for
suggesting improvements in laws and customs that had long been highly
objectionable, but were only the more respectable.

Thus it had come to pass, that Tellson's was the triumphant perfection
of inconvenience. After bursting open a door of idiotic obstinacy with
a weak rattle in its throat, you fell into Tellson's down two steps,
and came to your senses in a miserable little shop, with two little
counters, where the oldest of men made your cheque shake as if the
wind rustled it, while they examined the signature by the dingiest of
windows, which were always under a shower-bath of mud from Fleet-street,
and which were made the dingier by their own iron bars proper, and the
heavy shadow of Temple Bar. If your business necessitated your seeing
"the House," you were put into a species of Condemned Hold at the back,
where you meditated on a misspent life, until the House came with its
hands in its pockets, and you could hardly blink at it in the dismal
twilight. Your money came out of, or went into, wormy old wooden
drawers, particles of which flew up your nose and down your throat when
they were opened and shut. Your bank-notes had a musty odour, as if they
were fast decomposing into rags again. Your plate was stowed away among
the neighbouring cesspools, and evil communications corrupted its good
polish in a day or two. Your deeds got into extemporised strong-rooms
made of kitchens and sculleries, and fretted all the fat out of their
parchments into the banking-house air. Your lighter boxes of family
papers went up-stairs into a Barmecide room, that always had a great
dining-table in it and never had a dinner, and where, even in the year
one thousand seven hundred and eighty, the first letters written to you
by your old love, or by your little children, were but newly released
from the horror of being ogled through the windows, by the heads
exposed on Temple Bar with an insensate brutality and ferocity worthy of
Abyssinia or Ashantee.

But indeed, at that time, putting to death was a recipe much in vogue
with all trades and professions, and not least of all with Tellson's.
Death is Nature's remedy for all things, and why not Legislation's?
Accordingly, the forger was put to Death; the utterer of a bad note
was put to Death; the unlawful opener of a letter was put to Death; the
purloiner of forty shillings and sixpence was put to Death; the holder
of a horse at Tellson's door, who made off with it, was put to
Death; the coiner of a bad shilling was put to Death; the sounders of
three-fourths of the notes in the whole gamut of Crime, were put to
Death. Not that it did the least good in the way of prevention--it
might almost have been worth remarking that the fact was exactly the
reverse--but, it cleared off (as to this world) the trouble of each
particular case, and left nothing else connected with it to be looked
after. Thus, Tellson's, in its day, like greater places of business,
its contemporaries, had taken so many lives, that, if the heads laid
low before it had been ranged on Temple Bar instead of being privately
disposed of, they would probably have excluded what little light the
ground floor had, in a rather significant manner.

Cramped in all kinds of dim cupboards and hutches at Tellson's, the
oldest of men carried on the business gravely. When they took a young
man into Tellson's London house, they hid him somewhere till he was
old. They kept him in a dark place, like a cheese, until he had the full
Tellson flavour and blue-mould upon him. Then only was he permitted to
be seen, spectacularly poring over large books, and casting his breeches
and gaiters into the general weight of the establishment.

Outside Tellson's--never by any means in it, unless called in--was an
odd-job-man, an occasional porter and messenger, who served as the live
sign of the house. He was never absent during business hours, unless
upon an errand, and then he was represented by his son: a grisly urchin
of twelve, who was his express image. People understood that Tellson's,
in a stately way, tolerated the odd-job-man. The house had always
tolerated some person in that capacity, and time and tide had drifted
this person to the post. His surname was Cruncher, and on the youthful
occasion of his renouncing by proxy the works of darkness, in the
easterly parish church of Hounsditch, he had received the added
appellation of Jerry.

The scene was Mr. Cruncher's private lodging in Hanging-sword-alley,
Whitefriars: the time, half-past seven of the clock on a windy March
morning, Anno Domini seventeen hundred and eighty. (Mr. Cruncher himself
always spoke of the year of our Lord as Anna Dominoes: apparently under
the impression that the Christian era dated from the invention of a
popular game, by a lady who had bestowed her name upon it.)

Mr. Cruncher's apartments were not in a savoury neighbourhood, and were
but two in number, even if a closet with a single pane of glass in it
might be counted as one. But they were very decently kept. Early as
it was, on the windy March morning, the room in which he lay abed was
already scrubbed throughout; and between the cups and saucers arranged
for breakfast, and the lumbering deal table, a very clean white cloth
was spread.

Mr. Cruncher reposed under a patchwork counterpane, like a Harlequin
at home. At first, he slept heavily, but, by degrees, began to roll
and surge in bed, until he rose above the surface, with his spiky hair
looking as if it must tear the sheets to ribbons. At which juncture, he
exclaimed, in a voice of dire exasperation:

"Bust me, if she ain't at it agin!"

A woman of orderly and industrious appearance rose from her knees in a
corner, with sufficient haste and trepidation to show that she was the
person referred to.

"What!" said Mr. Cruncher, looking out of bed for a boot. "You're at it
agin, are you?"

After hailing the morn with this second salutation, he threw a boot at
the woman as a third. It was a very muddy boot, and may introduce the
odd circumstance connected with Mr. Cruncher's domestic economy, that,
whereas he often came home after banking hours with clean boots, he
often got up next morning to find the same boots covered with clay.

"What," said Mr. Cruncher, varying his apostrophe after missing his
mark--"what are you up to, Aggerawayter?"

"I was only saying my prayers."

"Saying your prayers! You're a nice woman! What do you mean by flopping
yourself down and praying agin me?"

"I was not praying against you; I was praying for you."

"You weren't. And if you were, I won't be took the liberty with. Here!
your mother's a nice woman, young Jerry, going a praying agin your
father's prosperity. You've got a dutiful mother, you have, my son.
You've got a religious mother, you have, my boy: going and flopping
herself down, and praying that the bread-and-butter may be snatched out
of the mouth of her only child."

Master Cruncher (who was in his shirt) took this very ill, and, turning
to his mother, strongly deprecated any praying away of his personal
board.

"And what do you suppose, you conceited female," said Mr. Cruncher, with
unconscious inconsistency, "that the worth of _your_ prayers may be?
Name the price that you put _your_ prayers at!"

"They only come from the heart, Jerry. They are worth no more than
that."

"Worth no more than that," repeated Mr. Cruncher. "They ain't worth
much, then. Whether or no, I won't be prayed agin, I tell you. I can't
afford it. I'm not a going to be made unlucky by _your_ sneaking. If
you must go flopping yourself down, flop in favour of your husband and
child, and not in opposition to 'em. If I had had any but a unnat'ral
wife, and this poor boy had had any but a unnat'ral mother, I might
have made some money last week instead of being counter-prayed and
countermined and religiously circumwented into the worst of luck.
B-u-u-ust me!" said Mr. Cruncher, who all this time had been putting
on his clothes, "if I ain't, what with piety and one blowed thing and
another, been choused this last week into as bad luck as ever a poor
devil of a honest tradesman met with! Young Jerry, dress yourself, my
boy, and while I clean my boots keep a eye upon your mother now and
then, and if you see any signs of more flopping, give me a call. For, I
tell you," here he addressed his wife once more, "I won't be gone agin,
in this manner. I am as rickety as a hackney-coach, I'm as sleepy as
laudanum, my lines is strained to that degree that I shouldn't know, if
it wasn't for the pain in 'em, which was me and which somebody else, yet
I'm none the better for it in pocket; and it's my suspicion that you've
been at it from morning to night to prevent me from being the better for
it in pocket, and I won't put up with it, Aggerawayter, and what do you
say now!"

Growling, in addition, such phrases as "Ah! yes! You're religious, too.
You wouldn't put yourself in opposition to the interests of your husband
and child, would you? Not you!" and throwing off other sarcastic sparks
from the whirling grindstone of his indignation, Mr. Cruncher betook
himself to his boot-cleaning and his general preparation for business.
In the meantime, his son, whose head was garnished with tenderer spikes,
and whose young eyes stood close by one another, as his father's did,
kept the required watch upon his mother. He greatly disturbed that poor
woman at intervals, by darting out of his sleeping closet, where he made
his toilet, with a suppressed cry of "You are going to flop, mother.
--Halloa, father!" and, after raising this fictitious alarm, darting in
again with an undutiful grin.

Mr. Cruncher's temper was not at all improved when he came to his
breakfast. He resented Mrs. Cruncher's saying grace with particular
animosity.

"Now, Aggerawayter! What are you up to? At it again?"

His wife explained that she had merely "asked a blessing."

"Don't do it!" said Mr. Crunches looking about, as if he rather expected
to see the loaf disappear under the efficacy of his wife's petitions. "I
ain't a going to be blest out of house and home. I won't have my wittles
blest off my table. Keep still!"

Exceedingly red-eyed and grim, as if he had been up all night at a party
which had taken anything but a convivial turn, Jerry Cruncher worried
his breakfast rather than ate it, growling over it like any four-footed
inmate of a menagerie. Towards nine o'clock he smoothed his ruffled
aspect, and, presenting as respectable and business-like an exterior as
he could overlay his natural self with, issued forth to the occupation
of the day.

It could scarcely be called a trade, in spite of his favourite
description of himself as "a honest tradesman." His stock consisted of
a wooden stool, made out of a broken-backed chair cut down, which stool,
young Jerry, walking at his father's side, carried every morning to
beneath the banking-house window that was nearest Temple Bar: where,
with the addition of the first handful of straw that could be gleaned
from any passing vehicle to keep the cold and wet from the odd-job-man's
feet, it formed the encampment for the day. On this post of his, Mr.
Cruncher was as well known to Fleet-street and the Temple, as the Bar
itself,--and was almost as in-looking.

Encamped at a quarter before nine, in good time to touch his
three-cornered hat to the oldest of men as they passed in to Tellson's,
Jerry took up his station on this windy March morning, with young Jerry
standing by him, when not engaged in making forays through the Bar, to
inflict bodily and mental injuries of an acute description on passing
boys who were small enough for his amiable purpose. Father and son,
extremely like each other, looking silently on at the morning traffic
in Fleet-street, with their two heads as near to one another as the two
eyes of each were, bore a considerable resemblance to a pair of monkeys.
The resemblance was not lessened by the accidental circumstance, that
the mature Jerry bit and spat out straw, while the twinkling eyes of the
youthful Jerry were as restlessly watchful of him as of everything else
in Fleet-street.

The head of one of the regular indoor messengers attached to Tellson's
establishment was put through the door, and the word was given:

"Porter wanted!"

"Hooray, father! Here's an early job to begin with!"

Having thus given his parent God speed, young Jerry seated himself on
the stool, entered on his reversionary interest in the straw his father
had been chewing, and cogitated.

"Al-ways rusty! His fingers is al-ways rusty!" muttered young Jerry.
"Where does my father get all that iron rust from? He don't get no iron
rust here!"


II. A Sight


"You know the Old Bailey well, no doubt?" said one of the oldest of
clerks to Jerry the messenger.

"Ye-es, sir," returned Jerry, in something of a dogged manner. "I _do_
know the Bailey."

"Just so. And you know Mr. Lorry."

"I know Mr. Lorry, sir, much better than I know the Bailey. Much
better," said Jerry, not unlike a reluctant witness at the establishment
in question, "than I, as a honest tradesman, wish to know the Bailey."

"Very well. Find the door where the witnesses go in, and show the
door-keeper this note for Mr. Lorry. He will then let you in."

"Into the court, sir?"

"Into the court."

Mr. Cruncher's eyes seemed to get a little closer to one another, and to
interchange the inquiry, "What do you think of this?"

"Am I to wait in the court, sir?" he asked, as the result of that
conference.

"I am going to tell you. The door-keeper will pass the note to Mr.
Lorry, and do you make any gesture that will attract Mr. Lorry's
attention, and show him where you stand. Then what you have to do, is,
to remain there until he wants you."

"Is that all, sir?"

"That's all. He wishes to have a messenger at hand. This is to tell him
you are there."

As the ancient clerk deliberately folded and superscribed the note,
Mr. Cruncher, after surveying him in silence until he came to the
blotting-paper stage, remarked:

"I suppose they'll be trying Forgeries this morning?"

"Treason!"

"That's quartering," said Jerry. "Barbarous!"

"It is the law," remarked the ancient clerk, turning his surprised
spectacles upon him. "It is the law."

"It's hard in the law to spile a man, I think. It's hard enough to kill
him, but it's wery hard to spile him, sir."

"Not at all," retained the ancient clerk. "Speak well of the law. Take
care of your chest and voice, my good friend, and leave the law to take
care of itself. I give you that advice."

"It's the damp, sir, what settles on my chest and voice," said Jerry. "I
leave you to judge what a damp way of earning a living mine is."

"Well, well," said the old clerk; "we all have our various ways of
gaining a livelihood. Some of us have damp ways, and some of us have dry
ways. Here is the letter. Go along."

Jerry took the letter, and, remarking to himself with less internal
deference than he made an outward show of, "You are a lean old one,
too," made his bow, informed his son, in passing, of his destination,
and went his way.

They hanged at Tyburn, in those days, so the street outside Newgate had
not obtained one infamous notoriety that has since attached to it.
But, the gaol was a vile place, in which most kinds of debauchery and
villainy were practised, and where dire diseases were bred, that came
into court with the prisoners, and sometimes rushed straight from the
dock at my Lord Chief Justice himself, and pulled him off the bench. It
had more than once happened, that the Judge in the black cap pronounced
his own doom as certainly as the prisoner's, and even died before him.
For the rest, the Old Bailey was famous as a kind of deadly inn-yard,
from which pale travellers set out continually, in carts and coaches, on
a violent passage into the other world: traversing some two miles and a
half of public street and road, and shaming few good citizens, if any.
So powerful is use, and so desirable to be good use in the beginning. It
was famous, too, for the pillory, a wise old institution, that inflicted
a punishment of which no one could foresee the extent; also, for
the whipping-post, another dear old institution, very humanising and
softening to behold in action; also, for extensive transactions in
blood-money, another fragment of ancestral wisdom, systematically
leading to the most frightful mercenary crimes that could be committed
under Heaven. Altogether, the Old Bailey, at that date, was a choice
illustration of the precept, that "Whatever is is right;" an aphorism
that would be as final as it is lazy, did it not include the troublesome
consequence, that nothing that ever was, was wrong.

Making his way through the tainted crowd, dispersed up and down this
hideous scene of action, with the skill of a man accustomed to make his
way quietly, the messenger found out the door he sought, and handed in
his letter through a trap in it. For, people then paid to see the play
at the Old Bailey, just as they paid to see the play in Bedlam--only the
former entertainment was much the dearer. Therefore, all the Old Bailey
doors were well guarded--except, indeed, the social doors by which the
criminals got there, and those were always left wide open.

After some delay and demur, the door grudgingly turned on its hinges a
very little way, and allowed Mr. Jerry Cruncher to squeeze himself into
court.

"What's on?" he asked, in a whisper, of the man he found himself next
to.

"Nothing yet."

"What's coming on?"

"The Treason case."

"The quartering one, eh?"

"Ah!" returned the man, with a relish; "he'll be drawn on a hurdle to
be half hanged, and then he'll be taken down and sliced before his own
face, and then his inside will be taken out and burnt while he looks on,
and then his head will be chopped off, and he'll be cut into quarters.
That's the sentence."

"If he's found Guilty, you mean to say?" Jerry added, by way of proviso.

"Oh! they'll find him guilty," said the other. "Don't you be afraid of
that."

Mr. Cruncher's attention was here diverted to the door-keeper, whom he
saw making his way to Mr. Lorry, with the note in his hand. Mr. Lorry
sat at a table, among the gentlemen in wigs: not far from a wigged
gentleman, the prisoner's counsel, who had a great bundle of papers
before him: and nearly opposite another wigged gentleman with his hands
in his pockets, whose whole attention, when Mr. Cruncher looked at him
then or afterwards, seemed to be concentrated on the ceiling of the
court. After some gruff coughing and rubbing of his chin and signing
with his hand, Jerry attracted the notice of Mr. Lorry, who had stood up
to look for him, and who quietly nodded and sat down again.

"What's _he_ got to do with the case?" asked the man he had spoken with.

"Blest if I know," said Jerry.

"What have _you_ got to do with it, then, if a person may inquire?"

"Blest if I know that either," said Jerry.

The entrance of the Judge, and a consequent great stir and settling
down in the court, stopped the dialogue. Presently, the dock became the
central point of interest. Two gaolers, who had been standing there,
went out, and the prisoner was brought in, and put to the bar.

Everybody present, except the one wigged gentleman who looked at the
ceiling, stared at him. All the human breath in the place, rolled
at him, like a sea, or a wind, or a fire. Eager faces strained round
pillars and corners, to get a sight of him; spectators in back rows
stood up, not to miss a hair of him; people on the floor of the court,
laid their hands on the shoulders of the people before them, to help
themselves, at anybody's cost, to a view of him--stood a-tiptoe, got
upon ledges, stood upon next to nothing, to see every inch of him.
Conspicuous among these latter, like an animated bit of the spiked wall
of Newgate, Jerry stood: aiming at the prisoner the beery breath of a
whet he had taken as he came along, and discharging it to mingle with
the waves of other beer, and gin, and tea, and coffee, and what not,
that flowed at him, and already broke upon the great windows behind him
in an impure mist and rain.

The object of all this staring and blaring, was a young man of about
five-and-twenty, well-grown and well-looking, with a sunburnt cheek and
a dark eye. His condition was that of a young gentleman. He was plainly
dressed in black, or very dark grey, and his hair, which was long and
dark, was gathered in a ribbon at the back of his neck; more to be out
of his way than for ornament. As an emotion of the mind will express
itself through any covering of the body, so the paleness which his
situation engendered came through the brown upon his cheek, showing the
soul to be stronger than the sun. He was otherwise quite self-possessed,
bowed to the Judge, and stood quiet.

The sort of interest with which this man was stared and breathed at,
was not a sort that elevated humanity. Had he stood in peril of a less
horrible sentence--had there been a chance of any one of its savage
details being spared--by just so much would he have lost in his
fascination. The form that was to be doomed to be so shamefully mangled,
was the sight; the immortal creature that was to be so butchered
and torn asunder, yielded the sensation. Whatever gloss the various
spectators put upon the interest, according to their several arts and
powers of self-deceit, the interest was, at the root of it, Ogreish.

Silence in the court! Charles Darnay had yesterday pleaded Not Guilty to
an indictment denouncing him (with infinite jingle and jangle) for that
he was a false traitor to our serene, illustrious, excellent, and so
forth, prince, our Lord the King, by reason of his having, on divers
occasions, and by divers means and ways, assisted Lewis, the French
King, in his wars against our said serene, illustrious, excellent, and
so forth; that was to say, by coming and going, between the dominions of
our said serene, illustrious, excellent, and so forth, and those of the
said French Lewis, and wickedly, falsely, traitorously, and otherwise
evil-adverbiously, revealing to the said French Lewis what forces our
said serene, illustrious, excellent, and so forth, had in preparation
to send to Canada and North America. This much, Jerry, with his head
becoming more and more spiky as the law terms bristled it, made out with
huge satisfaction, and so arrived circuitously at the understanding that
the aforesaid, and over and over again aforesaid, Charles Darnay, stood
there before him upon his trial; that the jury were swearing in; and
that Mr. Attorney-General was making ready to speak.

The accused, who was (and who knew he was) being mentally hanged,
beheaded, and quartered, by everybody there, neither flinched from
the situation, nor assumed any theatrical air in it. He was quiet and
attentive; watched the opening proceedings with a grave interest;
and stood with his hands resting on the slab of wood before him, so
composedly, that they had not displaced a leaf of the herbs with which
it was strewn. The court was all bestrewn with herbs and sprinkled with
vinegar, as a precaution against gaol air and gaol fever.

Over the prisoner's head there was a mirror, to throw the light down
upon him. Crowds of the wicked and the wretched had been reflected in
it, and had passed from its surface and this earth's together. Haunted
in a most ghastly manner that abominable place would have been, if the
glass could ever have rendered back its reflections, as the ocean is one
day to give up its dead. Some passing thought of the infamy and disgrace
for which it had been reserved, may have struck the prisoner's mind. Be
that as it may, a change in his position making him conscious of a bar
of light across his face, he looked up; and when he saw the glass his
face flushed, and his right hand pushed the herbs away.

It happened, that the action turned his face to that side of the court
which was on his left. About on a level with his eyes, there sat,
in that corner of the Judge's bench, two persons upon whom his look
immediately rested; so immediately, and so much to the changing of his
aspect, that all the eyes that were turned upon him, turned to them.

The spectators saw in the two figures, a young lady of little more than
twenty, and a gentleman who was evidently her father; a man of a very
remarkable appearance in respect of the absolute whiteness of his hair,
and a certain indescribable intensity of face: not of an active kind,
but pondering and self-communing. When this expression was upon him, he
looked as if he were old; but when it was stirred and broken up--as
it was now, in a moment, on his speaking to his daughter--he became a
handsome man, not past the prime of life.

His daughter had one of her hands drawn through his arm, as she sat by
him, and the other pressed upon it. She had drawn close to him, in her
dread of the scene, and in her pity for the prisoner. Her forehead had
been strikingly expressive of an engrossing terror and compassion
that saw nothing but the peril of the accused. This had been so very
noticeable, so very powerfully and naturally shown, that starers who
had had no pity for him were touched by her; and the whisper went about,
"Who are they?"

Jerry, the messenger, who had made his own observations, in his own
manner, and who had been sucking the rust off his fingers in his
absorption, stretched his neck to hear who they were. The crowd about
him had pressed and passed the inquiry on to the nearest attendant, and
from him it had been more slowly pressed and passed back; at last it got
to Jerry:

"Witnesses."

"For which side?"

"Against."

"Against what side?"

"The prisoner's."

The Judge, whose eyes had gone in the general direction, recalled them,
leaned back in his seat, and looked steadily at the man whose life was
in his hand, as Mr. Attorney-General rose to spin the rope, grind the
axe, and hammer the nails into the scaffold.


III. A Disappointment


Mr. Attorney-General had to inform the jury, that the prisoner before
them, though young in years, was old in the treasonable practices which
claimed the forfeit of his life. That this correspondence with the
public enemy was not a correspondence of to-day, or of yesterday, or
even of last year, or of the year before. That, it was certain the
prisoner had, for longer than that, been in the habit of passing and
repassing between France and England, on secret business of which
he could give no honest account. That, if it were in the nature of
traitorous ways to thrive (which happily it never was), the real
wickedness and guilt of his business might have remained undiscovered.
That Providence, however, had put it into the heart of a person who
was beyond fear and beyond reproach, to ferret out the nature of the
prisoner's schemes, and, struck with horror, to disclose them to his
Majesty's Chief Secretary of State and most honourable Privy Council.
That, this patriot would be produced before them. That, his position and
attitude were, on the whole, sublime. That, he had been the prisoner's
friend, but, at once in an auspicious and an evil hour detecting his
infamy, had resolved to immolate the traitor he could no longer cherish
in his bosom, on the sacred altar of his country. That, if statues
were decreed in Britain, as in ancient Greece and Rome, to public
benefactors, this shining citizen would assuredly have had one. That, as
they were not so decreed, he probably would not have one. That, Virtue,
as had been observed by the poets (in many passages which he well
knew the jury would have, word for word, at the tips of their tongues;
whereat the jury's countenances displayed a guilty consciousness that
they knew nothing about the passages), was in a manner contagious; more
especially the bright virtue known as patriotism, or love of country.
That, the lofty example of this immaculate and unimpeachable witness
for the Crown, to refer to whom however unworthily was an honour, had
communicated itself to the prisoner's servant, and had engendered in him
a holy determination to examine his master's table-drawers and pockets,
and secrete his papers. That, he (Mr. Attorney-General) was prepared to
hear some disparagement attempted of this admirable servant; but that,
in a general way, he preferred him to his (Mr. Attorney-General's)
brothers and sisters, and honoured him more than his (Mr.
Attorney-General's) father and mother. That, he called with confidence
on the jury to come and do likewise. That, the evidence of these two
witnesses, coupled with the documents of their discovering that would be
produced, would show the prisoner to have been furnished with lists of
his Majesty's forces, and of their disposition and preparation, both by
sea and land, and would leave no doubt that he had habitually conveyed
such information to a hostile power. That, these lists could not be
proved to be in the prisoner's handwriting; but that it was all the
same; that, indeed, it was rather the better for the prosecution, as
showing the prisoner to be artful in his precautions. That, the proof
would go back five years, and would show the prisoner already engaged
in these pernicious missions, within a few weeks before the date of the
very first action fought between the British troops and the Americans.
That, for these reasons, the jury, being a loyal jury (as he knew they
were), and being a responsible jury (as _they_ knew they were), must
positively find the prisoner Guilty, and make an end of him, whether
they liked it or not. That, they never could lay their heads upon their
pillows; that, they never could tolerate the idea of their wives laying
their heads upon their pillows; that, they never could endure the notion
of their children laying their heads upon their pillows; in short, that
there never more could be, for them or theirs, any laying of heads upon
pillows at all, unless the prisoner's head was taken off. That head
Mr. Attorney-General concluded by demanding of them, in the name of
everything he could think of with a round turn in it, and on the faith
of his solemn asseveration that he already considered the prisoner as
good as dead and gone.

When the Attorney-General ceased, a buzz arose in the court as if
a cloud of great blue-flies were swarming about the prisoner, in
anticipation of what he was soon to become. When toned down again, the
unimpeachable patriot appeared in the witness-box.

Mr. Solicitor-General then, following his leader's lead, examined the
patriot: John Barsad, gentleman, by name. The story of his pure soul was
exactly what Mr. Attorney-General had described it to be--perhaps, if
it had a fault, a little too exactly. Having released his noble bosom
of its burden, he would have modestly withdrawn himself, but that the
wigged gentleman with the papers before him, sitting not far from Mr.
Lorry, begged to ask him a few questions. The wigged gentleman sitting
opposite, still looking at the ceiling of the court.

Had he ever been a spy himself? No, he scorned the base insinuation.
What did he live upon? His property. Where was his property? He didn't
precisely remember where it was. What was it? No business of anybody's.
Had he inherited it? Yes, he had. From whom? Distant relation. Very
distant? Rather. Ever been in prison? Certainly not. Never in a debtors'
prison? Didn't see what that had to do with it. Never in a debtors'
prison?--Come, once again. Never? Yes. How many times? Two or three
times. Not five or six? Perhaps. Of what profession? Gentleman. Ever
been kicked? Might have been. Frequently? No. Ever kicked downstairs?
Decidedly not; once received a kick on the top of a staircase, and fell
downstairs of his own accord. Kicked on that occasion for cheating at
dice? Something to that effect was said by the intoxicated liar who
committed the assault, but it was not true. Swear it was not true?
Positively. Ever live by cheating at play? Never. Ever live by play? Not
more than other gentlemen do. Ever borrow money of the prisoner? Yes.
Ever pay him? No. Was not this intimacy with the prisoner, in reality a
very slight one, forced upon the prisoner in coaches, inns, and packets?
No. Sure he saw the prisoner with these lists? Certain. Knew no more
about the lists? No. Had not procured them himself, for instance? No.
Expect to get anything by this evidence? No. Not in regular government
pay and employment, to lay traps? Oh dear no. Or to do anything? Oh dear
no. Swear that? Over and over again. No motives but motives of sheer
patriotism? None whatever.

The virtuous servant, Roger Cly, swore his way through the case at a
great rate. He had taken service with the prisoner, in good faith and
simplicity, four years ago. He had asked the prisoner, aboard the Calais
packet, if he wanted a handy fellow, and the prisoner had engaged him.
He had not asked the prisoner to take the handy fellow as an act of
charity--never thought of such a thing. He began to have suspicions of
the prisoner, and to keep an eye upon him, soon afterwards. In arranging
his clothes, while travelling, he had seen similar lists to these in the
prisoner's pockets, over and over again. He had taken these lists from
the drawer of the prisoner's desk. He had not put them there first. He
had seen the prisoner show these identical lists to French gentlemen
at Calais, and similar lists to French gentlemen, both at Calais and
Boulogne. He loved his country, and couldn't bear it, and had given
information. He had never been suspected of stealing a silver tea-pot;
he had been maligned respecting a mustard-pot, but it turned out to be
only a plated one. He had known the last witness seven or eight years;
that was merely a coincidence. He didn't call it a particularly curious
coincidence; most coincidences were curious. Neither did he call it a
curious coincidence that true patriotism was _his_ only motive too. He
was a true Briton, and hoped there were many like him.

The blue-flies buzzed again, and Mr. Attorney-General called Mr. Jarvis
Lorry.

"Mr. Jarvis Lorry, are you a clerk in Tellson's bank?"

"I am."

"On a certain Friday night in November one thousand seven hundred and
seventy-five, did business occasion you to travel between London and
Dover by the mail?"

"It did."

"Were there any other passengers in the mail?"

"Two."

"Did they alight on the road in the course of the night?"

"They did."

"Mr. Lorry, look upon the prisoner. Was he one of those two passengers?"

"I cannot undertake to say that he was."

"Does he resemble either of these two passengers?"

"Both were so wrapped up, and the night was so dark, and we were all so
reserved, that I cannot undertake to say even that."

"Mr. Lorry, look again upon the prisoner. Supposing him wrapped up as
those two passengers were, is there anything in his bulk and stature to
render it unlikely that he was one of them?"

"No."

"You will not swear, Mr. Lorry, that he was not one of them?"

"No."

"So at least you say he may have been one of them?"

"Yes. Except that I remember them both to have been--like
myself--timorous of highwaymen, and the prisoner has not a timorous
air."

"Did you ever see a counterfeit of timidity, Mr. Lorry?"

"I certainly have seen that."

"Mr. Lorry, look once more upon the prisoner. Have you seen him, to your
certain knowledge, before?"

"I have."

"When?"

"I was returning from France a few days afterwards, and, at Calais, the
prisoner came on board the packet-ship in which I returned, and made the
voyage with me."

"At what hour did he come on board?"

"At a little after midnight."

"In the dead of the night. Was he the only passenger who came on board
at that untimely hour?"

"He happened to be the only one."

"Never mind about 'happening,' Mr. Lorry. He was the only passenger who
came on board in the dead of the night?"

"He was."

"Were you travelling alone, Mr. Lorry, or with any companion?"

"With two companions. A gentleman and lady. They are here."

"They are here. Had you any conversation with the prisoner?"

"Hardly any. The weather was stormy, and the passage long and rough, and
I lay on a sofa, almost from shore to shore."

"Miss Manette!"

The young lady, to whom all eyes had been turned before, and were now
turned again, stood up where she had sat. Her father rose with her, and
kept her hand drawn through his arm.

"Miss Manette, look upon the prisoner."

To be confronted with such pity, and such earnest youth and beauty, was
far more trying to the accused than to be confronted with all the crowd.
Standing, as it were, apart with her on the edge of his grave, not all
the staring curiosity that looked on, could, for the moment, nerve him
to remain quite still. His hurried right hand parcelled out the herbs
before him into imaginary beds of flowers in a garden; and his efforts
to control and steady his breathing shook the lips from which the colour
rushed to his heart. The buzz of the great flies was loud again.

"Miss Manette, have you seen the prisoner before?"

"Yes, sir."

"Where?"

"On board of the packet-ship just now referred to, sir, and on the same
occasion."

"You are the young lady just now referred to?"

"O! most unhappily, I am!"

The plaintive tone of her compassion merged into the less musical voice
of the Judge, as he said something fiercely: "Answer the questions put
to you, and make no remark upon them."

"Miss Manette, had you any conversation with the prisoner on that
passage across the Channel?"

"Yes, sir."

"Recall it."

In the midst of a profound stillness, she faintly began: "When the
gentleman came on board--"

"Do you mean the prisoner?" inquired the Judge, knitting his brows.

"Yes, my Lord."

"Then say the prisoner."

"When the prisoner came on board, he noticed that my father," turning
her eyes lovingly to him as he stood beside her, "was much fatigued
and in a very weak state of health. My father was so reduced that I was
afraid to take him out of the air, and I had made a bed for him on the
deck near the cabin steps, and I sat on the deck at his side to take
care of him. There were no other passengers that night, but we four.
The prisoner was so good as to beg permission to advise me how I could
shelter my father from the wind and weather, better than I had done. I
had not known how to do it well, not understanding how the wind would
set when we were out of the harbour. He did it for me. He expressed
great gentleness and kindness for my father's state, and I am sure he
felt it. That was the manner of our beginning to speak together."

"Let me interrupt you for a moment. Had he come on board alone?"

"No."

"How many were with him?"

"Two French gentlemen."

"Had they conferred together?"

"They had conferred together until the last moment, when it was
necessary for the French gentlemen to be landed in their boat."

"Had any papers been handed about among them, similar to these lists?"

"Some papers had been handed about among them, but I don't know what
papers."

"Like these in shape and size?"

"Possibly, but indeed I don't know, although they stood whispering very
near to me: because they stood at the top of the cabin steps to have the
light of the lamp that was hanging there; it was a dull lamp, and they
spoke very low, and I did not hear what they said, and saw only that
they looked at papers."

"Now, to the prisoner's conversation, Miss Manette."

"The prisoner was as open in his confidence with me--which arose out
of my helpless situation--as he was kind, and good, and useful to my
father. I hope," bursting into tears, "I may not repay him by doing him
harm to-day."

Buzzing from the blue-flies.

"Miss Manette, if the prisoner does not perfectly understand that
you give the evidence which it is your duty to give--which you must
give--and which you cannot escape from giving--with great unwillingness,
he is the only person present in that condition. Please to go on."

"He told me that he was travelling on business of a delicate and
difficult nature, which might get people into trouble, and that he was
therefore travelling under an assumed name. He said that this business
had, within a few days, taken him to France, and might, at intervals,
take him backwards and forwards between France and England for a long
time to come."

"Did he say anything about America, Miss Manette? Be particular."

"He tried to explain to me how that quarrel had arisen, and he said
that, so far as he could judge, it was a wrong and foolish one on
England's part. He added, in a jesting way, that perhaps George
Washington might gain almost as great a name in history as George the
Third. But there was no harm in his way of saying this: it was said
laughingly, and to beguile the time."

Any strongly marked expression of face on the part of a chief actor in
a scene of great interest to whom many eyes are directed, will be
unconsciously imitated by the spectators. Her forehead was painfully
anxious and intent as she gave this evidence, and, in the pauses when
she stopped for the Judge to write it down, watched its effect upon
the counsel for and against. Among the lookers-on there was the same
expression in all quarters of the court; insomuch, that a great majority
of the foreheads there, might have been mirrors reflecting the witness,
when the Judge looked up from his notes to glare at that tremendous
heresy about George Washington.

Mr. Attorney-General now signified to my Lord, that he deemed it
necessary, as a matter of precaution and form, to call the young lady's
father, Doctor Manette. Who was called accordingly.

"Doctor Manette, look upon the prisoner. Have you ever seen him before?"

"Once. When he called at my lodgings in London. Some three years, or
three years and a half ago."

"Can you identify him as your fellow-passenger on board the packet, or
speak to his conversation with your daughter?"

"Sir, I can do neither."

"Is there any particular and special reason for your being unable to do
either?"

He answered, in a low voice, "There is."

"Has it been your misfortune to undergo a long imprisonment, without
trial, or even accusation, in your native country, Doctor Manette?"

He answered, in a tone that went to every heart, "A long imprisonment."

"Were you newly released on the occasion in question?"

"They tell me so."

"Have you no remembrance of the occasion?"

"None. My mind is a blank, from some time--I cannot even say what
time--when I employed myself, in my captivity, in making shoes, to the
time when I found myself living in London with my dear daughter
here. She had become familiar to me, when a gracious God restored
my faculties; but, I am quite unable even to say how she had become
familiar. I have no remembrance of the process."

Mr. Attorney-General sat down, and the father and daughter sat down
together.

A singular circumstance then arose in the case. The object in hand being
to show that the prisoner went down, with some fellow-plotter untracked,
in the Dover mail on that Friday night in November five years ago, and
got out of the mail in the night, as a blind, at a place where he did
not remain, but from which he travelled back some dozen miles or more,
to a garrison and dockyard, and there collected information; a witness
was called to identify him as having been at the precise time required,
in the coffee-room of an hotel in that garrison-and-dockyard town,
waiting for another person. The prisoner's counsel was cross-examining
this witness with no result, except that he had never seen the prisoner
on any other occasion, when the wigged gentleman who had all this time
been looking at the ceiling of the court, wrote a word or two on a
little piece of paper, screwed it up, and tossed it to him. Opening
this piece of paper in the next pause, the counsel looked with great
attention and curiosity at the prisoner.

"You say again you are quite sure that it was the prisoner?"

The witness was quite sure.

"Did you ever see anybody very like the prisoner?"

Not so like (the witness said) as that he could be mistaken.

"Look well upon that gentleman, my learned friend there," pointing
to him who had tossed the paper over, "and then look well upon the
prisoner. How say you? Are they very like each other?"

Allowing for my learned friend's appearance being careless and slovenly
if not debauched, they were sufficiently like each other to surprise,
not only the witness, but everybody present, when they were thus brought
into comparison. My Lord being prayed to bid my learned friend lay aside
his wig, and giving no very gracious consent, the likeness became
much more remarkable. My Lord inquired of Mr. Stryver (the prisoner's
counsel), whether they were next to try Mr. Carton (name of my learned
friend) for treason? But, Mr. Stryver replied to my Lord, no; but he
would ask the witness to tell him whether what happened once, might
happen twice; whether he would have been so confident if he had seen
this illustration of his rashness sooner, whether he would be so
confident, having seen it; and more. The upshot of which, was, to smash
this witness like a crockery vessel, and shiver his part of the case to
useless lumber.

Mr. Cruncher had by this time taken quite a lunch of rust off his
fingers in his following of the evidence. He had now to attend while Mr.
Stryver fitted the prisoner's case on the jury, like a compact suit
of clothes; showing them how the patriot, Barsad, was a hired spy and
traitor, an unblushing trafficker in blood, and one of the greatest
scoundrels upon earth since accursed Judas--which he certainly did look
rather like. How the virtuous servant, Cly, was his friend and partner,
and was worthy to be; how the watchful eyes of those forgers and false
swearers had rested on the prisoner as a victim, because some family
affairs in France, he being of French extraction, did require his making
those passages across the Channel--though what those affairs were, a
consideration for others who were near and dear to him, forbade him,
even for his life, to disclose. How the evidence that had been warped
and wrested from the young lady, whose anguish in giving it they
had witnessed, came to nothing, involving the mere little innocent
gallantries and politenesses likely to pass between any young gentleman
and young lady so thrown together;--with the exception of that
reference to George Washington, which was altogether too extravagant and
impossible to be regarded in any other light than as a monstrous joke.
How it would be a weakness in the government to break down in this
attempt to practise for popularity on the lowest national antipathies
and fears, and therefore Mr. Attorney-General had made the most of it;
how, nevertheless, it rested upon nothing, save that vile and infamous
character of evidence too often disfiguring such cases, and of which the
State Trials of this country were full. But, there my Lord interposed
(with as grave a face as if it had not been true), saying that he could
not sit upon that Bench and suffer those allusions.

Mr. Stryver then called his few witnesses, and Mr. Cruncher had next to
attend while Mr. Attorney-General turned the whole suit of clothes Mr.
Stryver had fitted on the jury, inside out; showing how Barsad and
Cly were even a hundred times better than he had thought them, and the
prisoner a hundred times worse. Lastly, came my Lord himself, turning
the suit of clothes, now inside out, now outside in, but on the whole
decidedly trimming and shaping them into grave-clothes for the prisoner.

And now, the jury turned to consider, and the great flies swarmed again.

Mr. Carton, who had so long sat looking at the ceiling of the court,
changed neither his place nor his attitude, even in this excitement.
While his learned friend, Mr. Stryver, massing his papers before him,
whispered with those who sat near, and from time to time glanced
anxiously at the jury; while all the spectators moved more or less, and
grouped themselves anew; while even my Lord himself arose from his seat,
and slowly paced up and down his platform, not unattended by a suspicion
in the minds of the audience that his state was feverish; this one man
sat leaning back, with his torn gown half off him, his untidy wig put
on just as it had happened to light on his head after its removal, his
hands in his pockets, and his eyes on the ceiling as they had been all
day. Something especially reckless in his demeanour, not only gave him
a disreputable look, but so diminished the strong resemblance he
undoubtedly bore to the prisoner (which his momentary earnestness,
when they were compared together, had strengthened), that many of the
lookers-on, taking note of him now, said to one another they would
hardly have thought the two were so alike. Mr. Cruncher made the
observation to his next neighbour, and added, "I'd hold half a guinea
that _he_ don't get no law-work to do. Don't look like the sort of one
to get any, do he?"

Yet, this Mr. Carton took in more of the details of the scene than he
appeared to take in; for now, when Miss Manette's head dropped upon
her father's breast, he was the first to see it, and to say audibly:
"Officer! look to that young lady. Help the gentleman to take her out.
Don't you see she will fall!"

There was much commiseration for her as she was removed, and much
sympathy with her father. It had evidently been a great distress to
him, to have the days of his imprisonment recalled. He had shown
strong internal agitation when he was questioned, and that pondering or
brooding look which made him old, had been upon him, like a heavy cloud,
ever since. As he passed out, the jury, who had turned back and paused a
moment, spoke, through their foreman.

They were not agreed, and wished to retire. My Lord (perhaps with George
Washington on his mind) showed some surprise that they were not agreed,
but signified his pleasure that they should retire under watch and ward,
and retired himself. The trial had lasted all day, and the lamps in
the court were now being lighted. It began to be rumoured that the
jury would be out a long while. The spectators dropped off to get
refreshment, and the prisoner withdrew to the back of the dock, and sat
down.

Mr. Lorry, who had gone out when the young lady and her father went out,
now reappeared, and beckoned to Jerry: who, in the slackened interest,
could easily get near him.

"Jerry, if you wish to take something to eat, you can. But, keep in the
way. You will be sure to hear when the jury come in. Don't be a moment
behind them, for I want you to take the verdict back to the bank. You
are the quickest messenger I know, and will get to Temple Bar long
before I can."

Jerry had just enough forehead to knuckle, and he knuckled it in
acknowledgment of this communication and a shilling. Mr. Carton came up
at the moment, and touched Mr. Lorry on the arm.

"How is the young lady?"

"She is greatly distressed; but her father is comforting her, and she
feels the better for being out of court."

"I'll tell the prisoner so. It won't do for a respectable bank gentleman
like you, to be seen speaking to him publicly, you know."

Mr. Lorry reddened as if he were conscious of having debated the point
in his mind, and Mr. Carton made his way to the outside of the bar.
The way out of court lay in that direction, and Jerry followed him, all
eyes, ears, and spikes.

"Mr. Darnay!"

The prisoner came forward directly.

"You will naturally be anxious to hear of the witness, Miss Manette. She
will do very well. You have seen the worst of her agitation."

"I am deeply sorry to have been the cause of it. Could you tell her so
for me, with my fervent acknowledgments?"

"Yes, I could. I will, if you ask it."

Mr. Carton's manner was so careless as to be almost insolent. He stood,
half turned from the prisoner, lounging with his elbow against the bar.

"I do ask it. Accept my cordial thanks."

"What," said Carton, still only half turned towards him, "do you expect,
Mr. Darnay?"

"The worst."

"It's the wisest thing to expect, and the likeliest. But I think their
withdrawing is in your favour."

Loitering on the way out of court not being allowed, Jerry heard no
more: but left them--so like each other in feature, so unlike each other
in manner--standing side by side, both reflected in the glass above
them.

An hour and a half limped heavily away in the thief-and-rascal crowded
passages below, even though assisted off with mutton pies and ale.
The hoarse messenger, uncomfortably seated on a form after taking that
refection, had dropped into a doze, when a loud murmur and a rapid tide
of people setting up the stairs that led to the court, carried him along
with them.

"Jerry! Jerry!" Mr. Lorry was already calling at the door when he got
there.

"Here, sir! It's a fight to get back again. Here I am, sir!"

Mr. Lorry handed him a paper through the throng. "Quick! Have you got
it?"

"Yes, sir."

Hastily written on the paper was the word "ACQUITTED."

"If you had sent the message, 'Recalled to Life,' again," muttered
Jerry, as he turned, "I should have known what you meant, this time."

He had no opportunity of saying, or so much as thinking, anything else,
until he was clear of the Old Bailey; for, the crowd came pouring out
with a vehemence that nearly took him off his legs, and a loud buzz
swept into the street as if the baffled blue-flies were dispersing in
search of other carrion.


IV. Congratulatory


From the dimly-lighted passages of the court, the last sediment of the
human stew that had been boiling there all day, was straining off, when
Doctor Manette, Lucie Manette, his daughter, Mr. Lorry, the solicitor
for the defence, and its counsel, Mr. Stryver, stood gathered round Mr.
Charles Darnay--just released--congratulating him on his escape from
death.

It would have been difficult by a far brighter light, to recognise
in Doctor Manette, intellectual of face and upright of bearing, the
shoemaker of the garret in Paris. Yet, no one could have looked at him
twice, without looking again: even though the opportunity of observation
had not extended to the mournful cadence of his low grave voice, and
to the abstraction that overclouded him fitfully, without any apparent
reason. While one external cause, and that a reference to his long
lingering agony, would always--as on the trial--evoke this condition
from the depths of his soul, it was also in its nature to arise of
itself, and to draw a gloom over him, as incomprehensible to those
unacquainted with his story as if they had seen the shadow of the actual
Bastille thrown upon him by a summer sun, when the substance was three
hundred miles away.

Only his daughter had the power of charming this black brooding from
his mind. She was the golden thread that united him to a Past beyond his
misery, and to a Present beyond his misery: and the sound of her voice,
the light of her face, the touch of her hand, had a strong beneficial
influence with him almost always. Not absolutely always, for she could
recall some occasions on which her power had failed; but they were few
and slight, and she believed them over.

Mr. Darnay had kissed her hand fervently and gratefully, and had turned
to Mr. Stryver, whom he warmly thanked. Mr. Stryver, a man of little
more than thirty, but looking twenty years older than he was, stout,
loud, red, bluff, and free from any drawback of delicacy, had a pushing
way of shouldering himself (morally and physically) into companies and
conversations, that argued well for his shouldering his way up in life.

He still had his wig and gown on, and he said, squaring himself at his
late client to that degree that he squeezed the innocent Mr. Lorry clean
out of the group: "I am glad to have brought you off with honour, Mr.
Darnay. It was an infamous prosecution, grossly infamous; but not the
less likely to succeed on that account."

"You have laid me under an obligation to you for life--in two senses,"
said his late client, taking his hand.

"I have done my best for you, Mr. Darnay; and my best is as good as
another man's, I believe."

It clearly being incumbent on some one to say, "Much better," Mr. Lorry
said it; perhaps not quite disinterestedly, but with the interested
object of squeezing himself back again.

"You think so?" said Mr. Stryver. "Well! you have been present all day,
and you ought to know. You are a man of business, too."

"And as such," quoth Mr. Lorry, whom the counsel learned in the law had
now shouldered back into the group, just as he had previously shouldered
him out of it--"as such I will appeal to Doctor Manette, to break up
this conference and order us all to our homes. Miss Lucie looks ill, Mr.
Darnay has had a terrible day, we are worn out."

"Speak for yourself, Mr. Lorry," said Stryver; "I have a night's work to
do yet. Speak for yourself."

"I speak for myself," answered Mr. Lorry, "and for Mr. Darnay, and for
Miss Lucie, and--Miss Lucie, do you not think I may speak for us all?"
He asked her the question pointedly, and with a glance at her father.

His face had become frozen, as it were, in a very curious look at
Darnay: an intent look, deepening into a frown of dislike and distrust,
not even unmixed with fear. With this strange expression on him his
thoughts had wandered away.

"My father," said Lucie, softly laying her hand on his.

He slowly shook the shadow off, and turned to her.

"Shall we go home, my father?"

With a long breath, he answered "Yes."

The friends of the acquitted prisoner had dispersed, under the
impression--which he himself had originated--that he would not be
released that night. The lights were nearly all extinguished in the
passages, the iron gates were being closed with a jar and a rattle,
and the dismal place was deserted until to-morrow morning's interest of
gallows, pillory, whipping-post, and branding-iron, should repeople it.
Walking between her father and Mr. Darnay, Lucie Manette passed into
the open air. A hackney-coach was called, and the father and daughter
departed in it.

Mr. Stryver had left them in the passages, to shoulder his way back
to the robing-room. Another person, who had not joined the group, or
interchanged a word with any one of them, but who had been leaning
against the wall where its shadow was darkest, had silently strolled
out after the rest, and had looked on until the coach drove away. He now
stepped up to where Mr. Lorry and Mr. Darnay stood upon the pavement.

"So, Mr. Lorry! Men of business may speak to Mr. Darnay now?"

Nobody had made any acknowledgment of Mr. Carton's part in the day's
proceedings; nobody had known of it. He was unrobed, and was none the
better for it in appearance.

"If you knew what a conflict goes on in the business mind, when the
business mind is divided between good-natured impulse and business
appearances, you would be amused, Mr. Darnay."

Mr. Lorry reddened, and said, warmly, "You have mentioned that before,
sir. We men of business, who serve a House, are not our own masters. We
have to think of the House more than ourselves."

"_I_ know, _I_ know," rejoined Mr. Carton, carelessly. "Don't be
nettled, Mr. Lorry. You are as good as another, I have no doubt: better,
I dare say."

"And indeed, sir," pursued Mr. Lorry, not minding him, "I really don't
know what you have to do with the matter. If you'll excuse me, as very
much your elder, for saying so, I really don't know that it is your
business."

"Business! Bless you, _I_ have no business," said Mr. Carton.

"It is a pity you have not, sir."

"I think so, too."

"If you had," pursued Mr. Lorry, "perhaps you would attend to it."

"Lord love you, no!--I shouldn't," said Mr. Carton.

"Well, sir!" cried Mr. Lorry, thoroughly heated by his indifference,
"business is a very good thing, and a very respectable thing. And, sir,
if business imposes its restraints and its silences and impediments, Mr.
Darnay as a young gentleman of generosity knows how to make allowance
for that circumstance. Mr. Darnay, good night, God bless you, sir!
I hope you have been this day preserved for a prosperous and happy
life.--Chair there!"

Perhaps a little angry with himself, as well as with the barrister, Mr.
Lorry bustled into the chair, and was carried off to Tellson's. Carton,
who smelt of port wine, and did not appear to be quite sober, laughed
then, and turned to Darnay:

"This is a strange chance that throws you and me together. This must
be a strange night to you, standing alone here with your counterpart on
these street stones?"

"I hardly seem yet," returned Charles Darnay, "to belong to this world
again."

"I don't wonder at it; it's not so long since you were pretty far
advanced on your way to another. You speak faintly."

"I begin to think I _am_ faint."

"Then why the devil don't you dine? I dined, myself, while those
numskulls were deliberating which world you should belong to--this, or
some other. Let me show you the nearest tavern to dine well at."

Drawing his arm through his own, he took him down Ludgate-hill to
Fleet-street, and so, up a covered way, into a tavern. Here, they were
shown into a little room, where Charles Darnay was soon recruiting
his strength with a good plain dinner and good wine: while Carton sat
opposite to him at the same table, with his separate bottle of port
before him, and his fully half-insolent manner upon him.

"Do you feel, yet, that you belong to this terrestrial scheme again, Mr.
Darnay?"

"I am frightfully confused regarding time and place; but I am so far
mended as to feel that."

"It must be an immense satisfaction!"

He said it bitterly, and filled up his glass again: which was a large
one.

"As to me, the greatest desire I have, is to forget that I belong to it.
It has no good in it for me--except wine like this--nor I for it. So we
are not much alike in that particular. Indeed, I begin to think we are
not much alike in any particular, you and I."

Confused by the emotion of the day, and feeling his being there with
this Double of coarse deportment, to be like a dream, Charles Darnay was
at a loss how to answer; finally, answered not at all.

"Now your dinner is done," Carton presently said, "why don't you call a
health, Mr. Darnay; why don't you give your toast?"

"What health? What toast?"

"Why, it's on the tip of your tongue. It ought to be, it must be, I'll
swear it's there."

"Miss Manette, then!"

"Miss Manette, then!"

Looking his companion full in the face while he drank the toast, Carton
flung his glass over his shoulder against the wall, where it shivered to
pieces; then, rang the bell, and ordered in another.

"That's a fair young lady to hand to a coach in the dark, Mr. Darnay!"
he said, filling his new goblet.

A slight frown and a laconic "Yes," were the answer.

"That's a fair young lady to be pitied by and wept for by! How does it
feel? Is it worth being tried for one's life, to be the object of such
sympathy and compassion, Mr. Darnay?"

Again Darnay answered not a word.

"She was mightily pleased to have your message, when I gave it her. Not
that she showed she was pleased, but I suppose she was."

The allusion served as a timely reminder to Darnay that this
disagreeable companion had, of his own free will, assisted him in the
strait of the day. He turned the dialogue to that point, and thanked him
for it.

"I neither want any thanks, nor merit any," was the careless rejoinder.
"It was nothing to do, in the first place; and I don't know why I did
it, in the second. Mr. Darnay, let me ask you a question."

"Willingly, and a small return for your good offices."

"Do you think I particularly like you?"

"Really, Mr. Carton," returned the other, oddly disconcerted, "I have
not asked myself the question."

"But ask yourself the question now."

"You have acted as if you do; but I don't think you do."

"_I_ don't think I do," said Carton. "I begin to have a very good
opinion of your understanding."

"Nevertheless," pursued Darnay, rising to ring the bell, "there is
nothing in that, I hope, to prevent my calling the reckoning, and our
parting without ill-blood on either side."

Carton rejoining, "Nothing in life!" Darnay rang. "Do you call the whole
reckoning?" said Carton. On his answering in the affirmative, "Then
bring me another pint of this same wine, drawer, and come and wake me at
ten."

The bill being paid, Charles Darnay rose and wished him good night.
Without returning the wish, Carton rose too, with something of a threat
of defiance in his manner, and said, "A last word, Mr. Darnay: you think
I am drunk?"

"I think you have been drinking, Mr. Carton."

"Think? You know I have been drinking."

"Since I must say so, I know it."

"Then you shall likewise know why. I am a disappointed drudge, sir. I
care for no man on earth, and no man on earth cares for me."

"Much to be regretted. You might have used your talents better."

"May be so, Mr. Darnay; may be not. Don't let your sober face elate you,
however; you don't know what it may come to. Good night!"

When he was left alone, this strange being took up a candle, went to a
glass that hung against the wall, and surveyed himself minutely in it.

"Do you particularly like the man?" he muttered, at his own image; "why
should you particularly like a man who resembles you? There is nothing
in you to like; you know that. Ah, confound you! What a change you have
made in yourself! A good reason for taking to a man, that he shows you
what you have fallen away from, and what you might have been! Change
places with him, and would you have been looked at by those blue eyes as
he was, and commiserated by that agitated face as he was? Come on, and
have it out in plain words! You hate the fellow."

He resorted to his pint of wine for consolation, drank it all in a few
minutes, and fell asleep on his arms, with his hair straggling over the
table, and a long winding-sheet in the candle dripping down upon him.


V. The Jackal


Those were drinking days, and most men drank hard. So very great is
the improvement Time has brought about in such habits, that a moderate
statement of the quantity of wine and punch which one man would swallow
in the course of a night, without any detriment to his reputation as a
perfect gentleman, would seem, in these days, a ridiculous exaggeration.
The learned profession of the law was certainly not behind any other
learned profession in its Bacchanalian propensities; neither was Mr.
Stryver, already fast shouldering his way to a large and lucrative
practice, behind his compeers in this particular, any more than in the
drier parts of the legal race.

A favourite at the Old Bailey, and eke at the Sessions, Mr. Stryver had
begun cautiously to hew away the lower staves of the ladder on which
he mounted. Sessions and Old Bailey had now to summon their favourite,
specially, to their longing arms; and shouldering itself towards the
visage of the Lord Chief Justice in the Court of King's Bench, the
florid countenance of Mr. Stryver might be daily seen, bursting out of
the bed of wigs, like a great sunflower pushing its way at the sun from
among a rank garden-full of flaring companions.

It had once been noted at the Bar, that while Mr. Stryver was a glib
man, and an unscrupulous, and a ready, and a bold, he had not that
faculty of extracting the essence from a heap of statements, which is
among the most striking and necessary of the advocate's accomplishments.
But, a remarkable improvement came upon him as to this. The more
business he got, the greater his power seemed to grow of getting at its
pith and marrow; and however late at night he sat carousing with Sydney
Carton, he always had his points at his fingers' ends in the morning.

Sydney Carton, idlest and most unpromising of men, was Stryver's great
ally. What the two drank together, between Hilary Term and Michaelmas,
might have floated a king's ship. Stryver never had a case in hand,
anywhere, but Carton was there, with his hands in his pockets, staring
at the ceiling of the court; they went the same Circuit, and even there
they prolonged their usual orgies late into the night, and Carton was
rumoured to be seen at broad day, going home stealthily and unsteadily
to his lodgings, like a dissipated cat. At last, it began to get about,
among such as were interested in the matter, that although Sydney Carton
would never be a lion, he was an amazingly good jackal, and that he
rendered suit and service to Stryver in that humble capacity.

"Ten o'clock, sir," said the man at the tavern, whom he had charged to
wake him--"ten o'clock, sir."

"_What's_ the matter?"

"Ten o'clock, sir."

"What do you mean? Ten o'clock at night?"

"Yes, sir. Your honour told me to call you."

"Oh! I remember. Very well, very well."

After a few dull efforts to get to sleep again, which the man
dexterously combated by stirring the fire continuously for five minutes,
he got up, tossed his hat on, and walked out. He turned into the Temple,
and, having revived himself by twice pacing the pavements of King's
Bench-walk and Paper-buildings, turned into the Stryver chambers.

The Stryver clerk, who never assisted at these conferences, had gone
home, and the Stryver principal opened the door. He had his slippers on,
and a loose bed-gown, and his throat was bare for his greater ease. He
had that rather wild, strained, seared marking about the eyes, which
may be observed in all free livers of his class, from the portrait of
Jeffries downward, and which can be traced, under various disguises of
Art, through the portraits of every Drinking Age.

"You are a little late, Memory," said Stryver.

"About the usual time; it may be a quarter of an hour later."

They went into a dingy room lined with books and littered with papers,
where there was a blazing fire. A kettle steamed upon the hob, and in
the midst of the wreck of papers a table shone, with plenty of wine upon
it, and brandy, and rum, and sugar, and lemons.

"You have had your bottle, I perceive, Sydney."

"Two to-night, I think. I have been dining with the day's client; or
seeing him dine--it's all one!"

"That was a rare point, Sydney, that you brought to bear upon the
identification. How did you come by it? When did it strike you?"

"I thought he was rather a handsome fellow, and I thought I should have
been much the same sort of fellow, if I had had any luck."

Mr. Stryver laughed till he shook his precocious paunch.

"You and your luck, Sydney! Get to work, get to work."

Sullenly enough, the jackal loosened his dress, went into an adjoining
room, and came back with a large jug of cold water, a basin, and a towel
or two. Steeping the towels in the water, and partially wringing them
out, he folded them on his head in a manner hideous to behold, sat down
at the table, and said, "Now I am ready!"

"Not much boiling down to be done to-night, Memory," said Mr. Stryver,
gaily, as he looked among his papers.

"How much?"

"Only two sets of them."

"Give me the worst first."

"There they are, Sydney. Fire away!"

The lion then composed himself on his back on a sofa on one side of the
drinking-table, while the jackal sat at his own paper-bestrewn table
proper, on the other side of it, with the bottles and glasses ready to
his hand. Both resorted to the drinking-table without stint, but each in
a different way; the lion for the most part reclining with his hands in
his waistband, looking at the fire, or occasionally flirting with some
lighter document; the jackal, with knitted brows and intent face,
so deep in his task, that his eyes did not even follow the hand he
stretched out for his glass--which often groped about, for a minute or
more, before it found the glass for his lips. Two or three times, the
matter in hand became so knotty, that the jackal found it imperative on
him to get up, and steep his towels anew. From these pilgrimages to the
jug and basin, he returned with such eccentricities of damp headgear as
no words can describe; which were made the more ludicrous by his anxious
gravity.

At length the jackal had got together a compact repast for the lion, and
proceeded to offer it to him. The lion took it with care and caution,
made his selections from it, and his remarks upon it, and the jackal
assisted both. When the repast was fully discussed, the lion put his
hands in his waistband again, and lay down to meditate. The jackal then
invigorated himself with a bumper for his throttle, and a fresh application
to his head, and applied himself to the collection of a second meal;
this was administered to the lion in the same manner, and was not
disposed of until the clocks struck three in the morning.

"And now we have done, Sydney, fill a bumper of punch," said Mr.
Stryver.

The jackal removed the towels from his head, which had been steaming
again, shook himself, yawned, shivered, and complied.

"You were very sound, Sydney, in the matter of those crown witnesses
to-day. Every question told."

"I always am sound; am I not?"

"I don't gainsay it. What has roughened your temper? Put some punch to
it and smooth it again."

With a deprecatory grunt, the jackal again complied.

"The old Sydney Carton of old Shrewsbury School," said Stryver, nodding
his head over him as he reviewed him in the present and the past, "the
old seesaw Sydney. Up one minute and down the next; now in spirits and
now in despondency!"

"Ah!" returned the other, sighing: "yes! The same Sydney, with the same
luck. Even then, I did exercises for other boys, and seldom did my own."

"And why not?"

"God knows. It was my way, I suppose."

He sat, with his hands in his pockets and his legs stretched out before
him, looking at the fire.

"Carton," said his friend, squaring himself at him with a bullying air,
as if the fire-grate had been the furnace in which sustained endeavour
was forged, and the one delicate thing to be done for the old Sydney
Carton of old Shrewsbury School was to shoulder him into it, "your way
is, and always was, a lame way. You summon no energy and purpose. Look
at me."

"Oh, botheration!" returned Sydney, with a lighter and more
good-humoured laugh, "don't _you_ be moral!"

"How have I done what I have done?" said Stryver; "how do I do what I
do?"

"Partly through paying me to help you, I suppose. But it's not worth
your while to apostrophise me, or the air, about it; what you want to
do, you do. You were always in the front rank, and I was always behind."

"I had to get into the front rank; I was not born there, was I?"

"I was not present at the ceremony; but my opinion is you were," said
Carton. At this, he laughed again, and they both laughed.

"Before Shrewsbury, and at Shrewsbury, and ever since Shrewsbury,"
pursued Carton, "you have fallen into your rank, and I have fallen into
mine. Even when we were fellow-students in the Student-Quarter of Paris,
picking up French, and French law, and other French crumbs that we
didn't get much good of, you were always somewhere, and I was always
nowhere."

"And whose fault was that?"

"Upon my soul, I am not sure that it was not yours. You were always
driving and riving and shouldering and passing, to that restless degree
that I had no chance for my life but in rust and repose. It's a gloomy
thing, however, to talk about one's own past, with the day breaking.
Turn me in some other direction before I go."

"Well then! Pledge me to the pretty witness," said Stryver, holding up
his glass. "Are you turned in a pleasant direction?"

Apparently not, for he became gloomy again.

"Pretty witness," he muttered, looking down into his glass. "I have had
enough of witnesses to-day and to-night; who's your pretty witness?"

"The picturesque doctor's daughter, Miss Manette."

"_She_ pretty?"

"Is she not?"

"No."

"Why, man alive, she was the admiration of the whole Court!"

"Rot the admiration of the whole Court! Who made the Old Bailey a judge
of beauty? She was a golden-haired doll!"

"Do you know, Sydney," said Mr. Stryver, looking at him with sharp eyes,
and slowly drawing a hand across his florid face: "do you know, I rather
thought, at the time, that you sympathised with the golden-haired doll,
and were quick to see what happened to the golden-haired doll?"

"Quick to see what happened! If a girl, doll or no doll, swoons within a
yard or two of a man's nose, he can see it without a perspective-glass.
I pledge you, but I deny the beauty. And now I'll have no more drink;
I'll get to bed."

When his host followed him out on the staircase with a candle, to light
him down the stairs, the day was coldly looking in through its grimy
windows. When he got out of the house, the air was cold and sad, the
dull sky overcast, the river dark and dim, the whole scene like a
lifeless desert. And wreaths of dust were spinning round and round
before the morning blast, as if the desert-sand had risen far away, and
the first spray of it in its advance had begun to overwhelm the city.

Waste forces within him, and a desert all around, this man stood still
on his way across a silent terrace, and saw for a moment, lying in the
wilderness before him, a mirage of honourable ambition, self-denial, and
perseverance. In the fair city of this vision, there were airy galleries
from which the loves and graces looked upon him, gardens in which the
fruits of life hung ripening, waters of Hope that sparkled in his sight.
A moment, and it was gone. Climbing to a high chamber in a well of
houses, he threw himself down in his clothes on a neglected bed, and its
pillow was wet with wasted tears.

Sadly, sadly, the sun rose; it rose upon no sadder sight than the man of
good abilities and good emotions, incapable of their directed exercise,
incapable of his own help and his own happiness, sensible of the blight
on him, and resigning himself to let it eat him away.


VI. Hundreds of People


The quiet lodgings of Doctor Manette were in a quiet street-corner not
far from Soho-square. On the afternoon of a certain fine Sunday when the
waves of four months had rolled over the trial for treason, and carried
it, as to the public interest and memory, far out to sea, Mr. Jarvis
Lorry walked along the sunny streets from Clerkenwell where he lived,
on his way to dine with the Doctor. After several relapses into
business-absorption, Mr. Lorry had become the Doctor's friend, and the
quiet street-corner was the sunny part of his life.

On this certain fine Sunday, Mr. Lorry walked towards Soho, early in
the afternoon, for three reasons of habit. Firstly, because, on fine
Sundays, he often walked out, before dinner, with the Doctor and Lucie;
secondly, because, on unfavourable Sundays, he was accustomed to be with
them as the family friend, talking, reading, looking out of window, and
generally getting through the day; thirdly, because he happened to have
his own little shrewd doubts to solve, and knew how the ways of the
Doctor's household pointed to that time as a likely time for solving
them.

A quainter corner than the corner where the Doctor lived, was not to be
found in London. There was no way through it, and the front windows of
the Doctor's lodgings commanded a pleasant little vista of street that
had a congenial air of retirement on it. There were few buildings then,
north of the Oxford-road, and forest-trees flourished, and wild flowers
grew, and the hawthorn blossomed, in the now vanished fields. As a
consequence, country airs circulated in Soho with vigorous freedom,
instead of languishing into the parish like stray paupers without a
settlement; and there was many a good south wall, not far off, on which
the peaches ripened in their season.

The summer light struck into the corner brilliantly in the earlier part
of the day; but, when the streets grew hot, the corner was in shadow,
though not in shadow so remote but that you could see beyond it into a
glare of brightness. It was a cool spot, staid but cheerful, a wonderful
place for echoes, and a very harbour from the raging streets.

There ought to have been a tranquil bark in such an anchorage, and
there was. The Doctor occupied two floors of a large stiff house, where
several callings purported to be pursued by day, but whereof little was
audible any day, and which was shunned by all of them at night. In
a building at the back, attainable by a courtyard where a plane-tree
rustled its green leaves, church-organs claimed to be made, and silver
to be chased, and likewise gold to be beaten by some mysterious giant
who had a golden arm starting out of the wall of the front hall--as if
he had beaten himself precious, and menaced a similar conversion of all
visitors. Very little of these trades, or of a lonely lodger rumoured
to live up-stairs, or of a dim coach-trimming maker asserted to have
a counting-house below, was ever heard or seen. Occasionally, a stray
workman putting his coat on, traversed the hall, or a stranger peered
about there, or a distant clink was heard across the courtyard, or a
thump from the golden giant. These, however, were only the exceptions
required to prove the rule that the sparrows in the plane-tree behind
the house, and the echoes in the corner before it, had their own way
from Sunday morning unto Saturday night.

Doctor Manette received such patients here as his old reputation, and
its revival in the floating whispers of his story, brought him.
His scientific knowledge, and his vigilance and skill in conducting
ingenious experiments, brought him otherwise into moderate request, and
he earned as much as he wanted.

These things were within Mr. Jarvis Lorry's knowledge, thoughts, and
notice, when he rang the door-bell of the tranquil house in the corner,
on the fine Sunday afternoon.

"Doctor Manette at home?"

Expected home.

"Miss Lucie at home?"

Expected home.

"Miss Pross at home?"

Possibly at home, but of a certainty impossible for handmaid to
anticipate intentions of Miss Pross, as to admission or denial of the
fact.

"As I am at home myself," said Mr. Lorry, "I'll go upstairs."

Although the Doctor's daughter had known nothing of the country of her
birth, she appeared to have innately derived from it that ability to
make much of little means, which is one of its most useful and most
agreeable characteristics. Simple as the furniture was, it was set off
by so many little adornments, of no value but for their taste and fancy,
that its effect was delightful. The disposition of everything in the
rooms, from the largest object to the least; the arrangement of colours,
the elegant variety and contrast obtained by thrift in trifles, by
delicate hands, clear eyes, and good sense; were at once so pleasant in
themselves, and so expressive of their originator, that, as Mr. Lorry
stood looking about him, the very chairs and tables seemed to ask him,
with something of that peculiar expression which he knew so well by this
time, whether he approved?

There were three rooms on a floor, and, the doors by which they
communicated being put open that the air might pass freely through them
all, Mr. Lorry, smilingly observant of that fanciful resemblance which
he detected all around him, walked from one to another. The first was
the best room, and in it were Lucie's birds, and flowers, and books,
and desk, and work-table, and box of water-colours; the second was
the Doctor's consulting-room, used also as the dining-room; the third,
changingly speckled by the rustle of the plane-tree in the yard, was the
Doctor's bedroom, and there, in a corner, stood the disused shoemaker's
bench and tray of tools, much as it had stood on the fifth floor of the
dismal house by the wine-shop, in the suburb of Saint Antoine in Paris.

"I wonder," said Mr. Lorry, pausing in his looking about, "that he keeps
that reminder of his sufferings about him!"

"And why wonder at that?" was the abrupt inquiry that made him start.

It proceeded from Miss Pross, the wild red woman, strong of hand, whose
acquaintance he had first made at the Royal George Hotel at Dover, and
had since improved.

"I should have thought--" Mr. Lorry began.

"Pooh! You'd have thought!" said Miss Pross; and Mr. Lorry left off.

"How do you do?" inquired that lady then--sharply, and yet as if to
express that she bore him no malice.

"I am pretty well, I thank you," answered Mr. Lorry, with meekness; "how
are you?"

"Nothing to boast of," said Miss Pross.

"Indeed?"

"Ah! indeed!" said Miss Pross. "I am very much put out about my
Ladybird."

"Indeed?"

"For gracious sake say something else besides 'indeed,' or you'll
fidget me to death," said Miss Pross: whose character (dissociated from
stature) was shortness.

"Really, then?" said Mr. Lorry, as an amendment.

"Really, is bad enough," returned Miss Pross, "but better. Yes, I am
very much put out."

"May I ask the cause?"

"I don't want dozens of people who are not at all worthy of Ladybird, to
come here looking after her," said Miss Pross.

"_Do_ dozens come for that purpose?"

"Hundreds," said Miss Pross.

It was characteristic of this lady (as of some other people before her
time and since) that whenever her original proposition was questioned,
she exaggerated it.

"Dear me!" said Mr. Lorry, as the safest remark he could think of.

"I have lived with the darling--or the darling has lived with me, and
paid me for it; which she certainly should never have done, you may take
your affidavit, if I could have afforded to keep either myself or her
for nothing--since she was ten years old. And it's really very hard,"
said Miss Pross.

Not seeing with precision what was very hard, Mr. Lorry shook his head;
using that important part of himself as a sort of fairy cloak that would
fit anything.

"All sorts of people who are not in the least degree worthy of the pet,
are always turning up," said Miss Pross. "When you began it--"

"_I_ began it, Miss Pross?"

"Didn't you? Who brought her father to life?"

"Oh! If _that_ was beginning it--" said Mr. Lorry.

"It wasn't ending it, I suppose? I say, when you began it, it was hard
enough; not that I have any fault to find with Doctor Manette, except
that he is not worthy of such a daughter, which is no imputation on
him, for it was not to be expected that anybody should be, under any
circumstances. But it really is doubly and trebly hard to have crowds
and multitudes of people turning up after him (I could have forgiven
him), to take Ladybird's affections away from me."

Mr. Lorry knew Miss Pross to be very jealous, but he also knew her by
this time to be, beneath the service of her eccentricity, one of those
unselfish creatures--found only among women--who will, for pure love and
admiration, bind themselves willing slaves, to youth when they have lost
it, to beauty that they never had, to accomplishments that they were
never fortunate enough to gain, to bright hopes that never shone upon
their own sombre lives. He knew enough of the world to know that there
is nothing in it better than the faithful service of the heart; so
rendered and so free from any mercenary taint, he had such an exalted
respect for it, that in the retributive arrangements made by his own
mind--we all make such arrangements, more or less--he stationed Miss
Pross much nearer to the lower Angels than many ladies immeasurably
better got up both by Nature and Art, who had balances at Tellson's.

"There never was, nor will be, but one man worthy of Ladybird," said
Miss Pross; "and that was my brother Solomon, if he hadn't made a
mistake in life."

Here again: Mr. Lorry's inquiries into Miss Pross's personal history had
established the fact that her brother Solomon was a heartless scoundrel
who had stripped her of everything she possessed, as a stake to
speculate with, and had abandoned her in her poverty for evermore, with
no touch of compunction. Miss Pross's fidelity of belief in Solomon
(deducting a mere trifle for this slight mistake) was quite a serious
matter with Mr. Lorry, and had its weight in his good opinion of her.

"As we happen to be alone for the moment, and are both people of
business," he said, when they had got back to the drawing-room and had
sat down there in friendly relations, "let me ask you--does the Doctor,
in talking with Lucie, never refer to the shoemaking time, yet?"

"Never."

"And yet keeps that bench and those tools beside him?"

"Ah!" returned Miss Pross, shaking her head. "But I don't say he don't
refer to it within himself."

"Do you believe that he thinks of it much?"

"I do," said Miss Pross.

"Do you imagine--" Mr. Lorry had begun, when Miss Pross took him up
short with:

"Never imagine anything. Have no imagination at all."

"I stand corrected; do you suppose--you go so far as to suppose,
sometimes?"

"Now and then," said Miss Pross.

"Do you suppose," Mr. Lorry went on, with a laughing twinkle in his
bright eye, as it looked kindly at her, "that Doctor Manette has any
theory of his own, preserved through all those years, relative to
the cause of his being so oppressed; perhaps, even to the name of his
oppressor?"

"I don't suppose anything about it but what Ladybird tells me."

"And that is--?"

"That she thinks he has."

"Now don't be angry at my asking all these questions; because I am a
mere dull man of business, and you are a woman of business."

"Dull?" Miss Pross inquired, with placidity.

Rather wishing his modest adjective away, Mr. Lorry replied, "No, no,
no. Surely not. To return to business:--Is it not remarkable that Doctor
Manette, unquestionably innocent of any crime as we are all well assured
he is, should never touch upon that question? I will not say with me,
though he had business relations with me many years ago, and we are now
intimate; I will say with the fair daughter to whom he is so devotedly
attached, and who is so devotedly attached to him? Believe me, Miss
Pross, I don't approach the topic with you, out of curiosity, but out of
zealous interest."

"Well! To the best of my understanding, and bad's the best, you'll tell
me," said Miss Pross, softened by the tone of the apology, "he is afraid
of the whole subject."

"Afraid?"

"It's plain enough, I should think, why he may be. It's a dreadful
remembrance. Besides that, his loss of himself grew out of it. Not
knowing how he lost himself, or how he recovered himself, he may never
feel certain of not losing himself again. That alone wouldn't make the
subject pleasant, I should think."

It was a profounder remark than Mr. Lorry had looked for. "True," said
he, "and fearful to reflect upon. Yet, a doubt lurks in my mind, Miss
Pross, whether it is good for Doctor Manette to have that suppression
always shut up within him. Indeed, it is this doubt and the uneasiness
it sometimes causes me that has led me to our present confidence."

"Can't be helped," said Miss Pross, shaking her head. "Touch that
string, and he instantly changes for the worse. Better leave it alone.
In short, must leave it alone, like or no like. Sometimes, he gets up in
the dead of the night, and will be heard, by us overhead there, walking
up and down, walking up and down, in his room. Ladybird has learnt to
know then that his mind is walking up and down, walking up and down, in
his old prison. She hurries to him, and they go on together, walking up
and down, walking up and down, until he is composed. But he never says
a word of the true reason of his restlessness, to her, and she finds it
best not to hint at it to him. In silence they go walking up and down
together, walking up and down together, till her love and company have
brought him to himself."

Notwithstanding Miss Pross's denial of her own imagination, there was a
perception of the pain of being monotonously haunted by one sad idea,
in her repetition of the phrase, walking up and down, which testified to
her possessing such a thing.

The corner has been mentioned as a wonderful corner for echoes; it
had begun to echo so resoundingly to the tread of coming feet, that it
seemed as though the very mention of that weary pacing to and fro had
set it going.

"Here they are!" said Miss Pross, rising to break up the conference;
"and now we shall have hundreds of people pretty soon!"

It was such a curious corner in its acoustical properties, such a
peculiar Ear of a place, that as Mr. Lorry stood at the open window,
looking for the father and daughter whose steps he heard, he fancied
they would never approach. Not only would the echoes die away, as though
the steps had gone; but, echoes of other steps that never came would be
heard in their stead, and would die away for good when they seemed close
at hand. However, father and daughter did at last appear, and Miss Pross
was ready at the street door to receive them.

Miss Pross was a pleasant sight, albeit wild, and red, and grim, taking
off her darling's bonnet when she came up-stairs, and touching it up
with the ends of her handkerchief, and blowing the dust off it, and
folding her mantle ready for laying by, and smoothing her rich hair with
as much pride as she could possibly have taken in her own hair if she
had been the vainest and handsomest of women. Her darling was a pleasant
sight too, embracing her and thanking her, and protesting against
her taking so much trouble for her--which last she only dared to do
playfully, or Miss Pross, sorely hurt, would have retired to her own
chamber and cried. The Doctor was a pleasant sight too, looking on at
them, and telling Miss Pross how she spoilt Lucie, in accents and with
eyes that had as much spoiling in them as Miss Pross had, and would
have had more if it were possible. Mr. Lorry was a pleasant sight too,
beaming at all this in his little wig, and thanking his bachelor
stars for having lighted him in his declining years to a Home. But, no
Hundreds of people came to see the sights, and Mr. Lorry looked in vain
for the fulfilment of Miss Pross's prediction.

Dinner-time, and still no Hundreds of people. In the arrangements of
the little household, Miss Pross took charge of the lower regions, and
always acquitted herself marvellously. Her dinners, of a very modest
quality, were so well cooked and so well served, and so neat in their
contrivances, half English and half French, that nothing could be
better. Miss Pross's friendship being of the thoroughly practical
kind, she had ravaged Soho and the adjacent provinces, in search of
impoverished French, who, tempted by shillings and half-crowns, would
impart culinary mysteries to her. From these decayed sons and daughters
of Gaul, she had acquired such wonderful arts, that the woman and girl
who formed the staff of domestics regarded her as quite a Sorceress,
or Cinderella's Godmother: who would send out for a fowl, a rabbit,
a vegetable or two from the garden, and change them into anything she
pleased.

On Sundays, Miss Pross dined at the Doctor's table, but on other days
persisted in taking her meals at unknown periods, either in the lower
regions, or in her own room on the second floor--a blue chamber, to
which no one but her Ladybird ever gained admittance. On this occasion,
Miss Pross, responding to Ladybird's pleasant face and pleasant efforts
to please her, unbent exceedingly; so the dinner was very pleasant, too.

It was an oppressive day, and, after dinner, Lucie proposed that the
wine should be carried out under the plane-tree, and they should sit
there in the air. As everything turned upon her, and revolved about her,
they went out under the plane-tree, and she carried the wine down for
the special benefit of Mr. Lorry. She had installed herself, some
time before, as Mr. Lorry's cup-bearer; and while they sat under the
plane-tree, talking, she kept his glass replenished. Mysterious backs
and ends of houses peeped at them as they talked, and the plane-tree
whispered to them in its own way above their heads.

Still, the Hundreds of people did not present themselves. Mr. Darnay
presented himself while they were sitting under the plane-tree, but he
was only One.

Doctor Manette received him kindly, and so did Lucie. But, Miss Pross
suddenly became afflicted with a twitching in the head and body, and
retired into the house. She was not unfrequently the victim of this
disorder, and she called it, in familiar conversation, "a fit of the
jerks."

The Doctor was in his best condition, and looked specially young. The
resemblance between him and Lucie was very strong at such times, and as
they sat side by side, she leaning on his shoulder, and he resting
his arm on the back of her chair, it was very agreeable to trace the
likeness.

He had been talking all day, on many subjects, and with unusual
vivacity. "Pray, Doctor Manette," said Mr. Darnay, as they sat under the
plane-tree--and he said it in the natural pursuit of the topic in hand,
which happened to be the old buildings of London--"have you seen much of
the Tower?"

"Lucie and I have been there; but only casually. We have seen enough of
it, to know that it teems with interest; little more."

"_I_ have been there, as you remember," said Darnay, with a smile,
though reddening a little angrily, "in another character, and not in a
character that gives facilities for seeing much of it. They told me a
curious thing when I was there."

"What was that?" Lucie asked.

"In making some alterations, the workmen came upon an old dungeon, which
had been, for many years, built up and forgotten. Every stone of
its inner wall was covered by inscriptions which had been carved by
prisoners--dates, names, complaints, and prayers. Upon a corner stone
in an angle of the wall, one prisoner, who seemed to have gone to
execution, had cut as his last work, three letters. They were done with
some very poor instrument, and hurriedly, with an unsteady hand.
At first, they were read as D. I. C.; but, on being more carefully
examined, the last letter was found to be G. There was no record or
legend of any prisoner with those initials, and many fruitless guesses
were made what the name could have been. At length, it was suggested
that the letters were not initials, but the complete word, DIG. The
floor was examined very carefully under the inscription, and, in the
earth beneath a stone, or tile, or some fragment of paving, were found
the ashes of a paper, mingled with the ashes of a small leathern case
or bag. What the unknown prisoner had written will never be read, but he
had written something, and hidden it away to keep it from the gaoler."

"My father," exclaimed Lucie, "you are ill!"

He had suddenly started up, with his hand to his head. His manner and
his look quite terrified them all.

"No, my dear, not ill. There are large drops of rain falling, and they
made me start. We had better go in."

He recovered himself almost instantly. Rain was really falling in large
drops, and he showed the back of his hand with rain-drops on it. But, he
said not a single word in reference to the discovery that had been told
of, and, as they went into the house, the business eye of Mr. Lorry
either detected, or fancied it detected, on his face, as it turned
towards Charles Darnay, the same singular look that had been upon it
when it turned towards him in the passages of the Court House.

He recovered himself so quickly, however, that Mr. Lorry had doubts of
his business eye. The arm of the golden giant in the hall was not more
steady than he was, when he stopped under it to remark to them that he
was not yet proof against slight surprises (if he ever would be), and
that the rain had startled him.

Tea-time, and Miss Pross making tea, with another fit of the jerks upon
her, and yet no Hundreds of people. Mr. Carton had lounged in, but he
made only Two.

The night was so very sultry, that although they sat with doors and
windows open, they were overpowered by heat. When the tea-table was
done with, they all moved to one of the windows, and looked out into the
heavy twilight. Lucie sat by her father; Darnay sat beside her; Carton
leaned against a window. The curtains were long and white, and some of
the thunder-gusts that whirled into the corner, caught them up to the
ceiling, and waved them like spectral wings.

"The rain-drops are still falling, large, heavy, and few," said Doctor
Manette. "It comes slowly."

"It comes surely," said Carton.

They spoke low, as people watching and waiting mostly do; as people in a
dark room, watching and waiting for Lightning, always do.

There was a great hurry in the streets of people speeding away to
get shelter before the storm broke; the wonderful corner for echoes
resounded with the echoes of footsteps coming and going, yet not a
footstep was there.

"A multitude of people, and yet a solitude!" said Darnay, when they had
listened for a while.

"Is it not impressive, Mr. Darnay?" asked Lucie. "Sometimes, I have
sat here of an evening, until I have fancied--but even the shade of
a foolish fancy makes me shudder to-night, when all is so black and
solemn--"

"Let us shudder too. We may know what it is."

"It will seem nothing to you. Such whims are only impressive as we
originate them, I think; they are not to be communicated. I have
sometimes sat alone here of an evening, listening, until I have made
the echoes out to be the echoes of all the footsteps that are coming
by-and-bye into our lives."

"There is a great crowd coming one day into our lives, if that be so,"
Sydney Carton struck in, in his moody way.

The footsteps were incessant, and the hurry of them became more and more
rapid. The corner echoed and re-echoed with the tread of feet; some,
as it seemed, under the windows; some, as it seemed, in the room; some
coming, some going, some breaking off, some stopping altogether; all in
the distant streets, and not one within sight.

"Are all these footsteps destined to come to all of us, Miss Manette, or
are we to divide them among us?"

"I don't know, Mr. Darnay; I told you it was a foolish fancy, but you
asked for it. When I have yielded myself to it, I have been alone, and
then I have imagined them the footsteps of the people who are to come
into my life, and my father's."

"I take them into mine!" said Carton. "_I_ ask no questions and make no
stipulations. There is a great crowd bearing down upon us, Miss Manette,
and I see them--by the Lightning." He added the last words, after there
had been a vivid flash which had shown him lounging in the window.

"And I hear them!" he added again, after a peal of thunder. "Here they
come, fast, fierce, and furious!"

It was the rush and roar of rain that he typified, and it stopped him,
for no voice could be heard in it. A memorable storm of thunder and
lightning broke with that sweep of water, and there was not a moment's
interval in crash, and fire, and rain, until after the moon rose at
midnight.

The great bell of Saint Paul's was striking one in the cleared air, when
Mr. Lorry, escorted by Jerry, high-booted and bearing a lantern, set
forth on his return-passage to Clerkenwell. There were solitary patches
of road on the way between Soho and Clerkenwell, and Mr. Lorry, mindful
of foot-pads, always retained Jerry for this service: though it was
usually performed a good two hours earlier.

"What a night it has been! Almost a night, Jerry," said Mr. Lorry, "to
bring the dead out of their graves."

"I never see the night myself, master--nor yet I don't expect to--what
would do that," answered Jerry.

"Good night, Mr. Carton," said the man of business. "Good night, Mr.
Darnay. Shall we ever see such a night again, together!"

Perhaps. Perhaps, see the great crowd of people with its rush and roar,
bearing down upon them, too.


VII. Monseigneur in Town


Monseigneur, one of the great lords in power at the Court, held his
fortnightly reception in his grand hotel in Paris. Monseigneur was in
his inner room, his sanctuary of sanctuaries, the Holiest of Holiests to
the crowd of worshippers in the suite of rooms without. Monseigneur
was about to take his chocolate. Monseigneur could swallow a great many
things with ease, and was by some few sullen minds supposed to be rather
rapidly swallowing France; but, his morning's chocolate could not so
much as get into the throat of Monseigneur, without the aid of four
strong men besides the Cook.

Yes. It took four men, all four ablaze with gorgeous decoration, and the
Chief of them unable to exist with fewer than two gold watches in his
pocket, emulative of the noble and chaste fashion set by Monseigneur, to
conduct the happy chocolate to Monseigneur's lips. One lacquey carried
the chocolate-pot into the sacred presence; a second, milled and frothed
the chocolate with the little instrument he bore for that function;
a third, presented the favoured napkin; a fourth (he of the two gold
watches), poured the chocolate out. It was impossible for Monseigneur to
dispense with one of these attendants on the chocolate and hold his high
place under the admiring Heavens. Deep would have been the blot upon
his escutcheon if his chocolate had been ignobly waited on by only three
men; he must have died of two.

Monseigneur had been out at a little supper last night, where the Comedy
and the Grand Opera were charmingly represented. Monseigneur was out at
a little supper most nights, with fascinating company. So polite and so
impressible was Monseigneur, that the Comedy and the Grand Opera had far
more influence with him in the tiresome articles of state affairs and
state secrets, than the needs of all France. A happy circumstance
for France, as the like always is for all countries similarly
favoured!--always was for England (by way of example), in the regretted
days of the merry Stuart who sold it.

Monseigneur had one truly noble idea of general public business, which
was, to let everything go on in its own way; of particular public
business, Monseigneur had the other truly noble idea that it must all go
his way--tend to his own power and pocket. Of his pleasures, general and
particular, Monseigneur had the other truly noble idea, that the world
was made for them. The text of his order (altered from the original
by only a pronoun, which is not much) ran: "The earth and the fulness
thereof are mine, saith Monseigneur."

Yet, Monseigneur had slowly found that vulgar embarrassments crept into
his affairs, both private and public; and he had, as to both classes of
affairs, allied himself perforce with a Farmer-General. As to finances
public, because Monseigneur could not make anything at all of them, and
must consequently let them out to somebody who could; as to finances
private, because Farmer-Generals were rich, and Monseigneur, after
generations of great luxury and expense, was growing poor. Hence
Monseigneur had taken his sister from a convent, while there was yet
time to ward off the impending veil, the cheapest garment she could
wear, and had bestowed her as a prize upon a very rich Farmer-General,
poor in family. Which Farmer-General, carrying an appropriate cane with
a golden apple on the top of it, was now among the company in the outer
rooms, much prostrated before by mankind--always excepting superior
mankind of the blood of Monseigneur, who, his own wife included, looked
down upon him with the loftiest contempt.

A sumptuous man was the Farmer-General. Thirty horses stood in his
stables, twenty-four male domestics sat in his halls, six body-women
waited on his wife. As one who pretended to do nothing but plunder and
forage where he could, the Farmer-General--howsoever his matrimonial
relations conduced to social morality--was at least the greatest reality
among the personages who attended at the hotel of Monseigneur that day.

For, the rooms, though a beautiful scene to look at, and adorned with
every device of decoration that the taste and skill of the time could
achieve, were, in truth, not a sound business; considered with any
reference to the scarecrows in the rags and nightcaps elsewhere (and not
so far off, either, but that the watching towers of Notre Dame, almost
equidistant from the two extremes, could see them both), they would
have been an exceedingly uncomfortable business--if that could have
been anybody's business, at the house of Monseigneur. Military officers
destitute of military knowledge; naval officers with no idea of a ship;
civil officers without a notion of affairs; brazen ecclesiastics, of the
worst world worldly, with sensual eyes, loose tongues, and looser lives;
all totally unfit for their several callings, all lying horribly in
pretending to belong to them, but all nearly or remotely of the order of
Monseigneur, and therefore foisted on all public employments from which
anything was to be got; these were to be told off by the score and the
score. People not immediately connected with Monseigneur or the State,
yet equally unconnected with anything that was real, or with lives
passed in travelling by any straight road to any true earthly end, were
no less abundant. Doctors who made great fortunes out of dainty remedies
for imaginary disorders that never existed, smiled upon their courtly
patients in the ante-chambers of Monseigneur. Projectors who had
discovered every kind of remedy for the little evils with which the
State was touched, except the remedy of setting to work in earnest to
root out a single sin, poured their distracting babble into any ears
they could lay hold of, at the reception of Monseigneur. Unbelieving
Philosophers who were remodelling the world with words, and making
card-towers of Babel to scale the skies with, talked with Unbelieving
Chemists who had an eye on the transmutation of metals, at this
wonderful gathering accumulated by Monseigneur. Exquisite gentlemen of
the finest breeding, which was at that remarkable time--and has been
since--to be known by its fruits of indifference to every natural
subject of human interest, were in the most exemplary state of
exhaustion, at the hotel of Monseigneur. Such homes had these various
notabilities left behind them in the fine world of Paris, that the spies
among the assembled devotees of Monseigneur--forming a goodly half
of the polite company--would have found it hard to discover among
the angels of that sphere one solitary wife, who, in her manners and
appearance, owned to being a Mother. Indeed, except for the mere act of
bringing a troublesome creature into this world--which does not go far
towards the realisation of the name of mother--there was no such thing
known to the fashion. Peasant women kept the unfashionable babies close,
and brought them up, and charming grandmammas of sixty dressed and
supped as at twenty.

The leprosy of unreality disfigured every human creature in attendance
upon Monseigneur. In the outermost room were half a dozen exceptional
people who had had, for a few years, some vague misgiving in them that
things in general were going rather wrong. As a promising way of setting
them right, half of the half-dozen had become members of a fantastic
sect of Convulsionists, and were even then considering within themselves
whether they should foam, rage, roar, and turn cataleptic on the
spot--thereby setting up a highly intelligible finger-post to the
Future, for Monseigneur's guidance. Besides these Dervishes, were other
three who had rushed into another sect, which mended matters with a
jargon about "the Centre of Truth:" holding that Man had got out of the
Centre of Truth--which did not need much demonstration--but had not got
out of the Circumference, and that he was to be kept from flying out of
the Circumference, and was even to be shoved back into the Centre,
by fasting and seeing of spirits. Among these, accordingly, much
discoursing with spirits went on--and it did a world of good which never
became manifest.

But, the comfort was, that all the company at the grand hotel of
Monseigneur were perfectly dressed. If the Day of Judgment had only been
ascertained to be a dress day, everybody there would have been eternally
correct. Such frizzling and powdering and sticking up of hair, such
delicate complexions artificially preserved and mended, such gallant
swords to look at, and such delicate honour to the sense of smell, would
surely keep anything going, for ever and ever. The exquisite gentlemen
of the finest breeding wore little pendent trinkets that chinked as they
languidly moved; these golden fetters rang like precious little bells;
and what with that ringing, and with the rustle of silk and brocade and
fine linen, there was a flutter in the air that fanned Saint Antoine and
his devouring hunger far away.

Dress was the one unfailing talisman and charm used for keeping all
things in their places. Everybody was dressed for a Fancy Ball that
was never to leave off. From the Palace of the Tuileries, through
Monseigneur and the whole Court, through the Chambers, the Tribunals
of Justice, and all society (except the scarecrows), the Fancy Ball
descended to the Common Executioner: who, in pursuance of the charm, was
required to officiate "frizzled, powdered, in a gold-laced coat, pumps,
and white silk stockings." At the gallows and the wheel--the axe was a
rarity--Monsieur Paris, as it was the episcopal mode among his brother
Professors of the provinces, Monsieur Orleans, and the rest, to call
him, presided in this dainty dress. And who among the company at
Monseigneur's reception in that seventeen hundred and eightieth year
of our Lord, could possibly doubt, that a system rooted in a frizzled
hangman, powdered, gold-laced, pumped, and white-silk stockinged, would
see the very stars out!

Monseigneur having eased his four men of their burdens and taken his
chocolate, caused the doors of the Holiest of Holiests to be thrown
open, and issued forth. Then, what submission, what cringing and
fawning, what servility, what abject humiliation! As to bowing down in
body and spirit, nothing in that way was left for Heaven--which may have
been one among other reasons why the worshippers of Monseigneur never
troubled it.

Bestowing a word of promise here and a smile there, a whisper on one
happy slave and a wave of the hand on another, Monseigneur affably
passed through his rooms to the remote region of the Circumference of
Truth. There, Monseigneur turned, and came back again, and so in due
course of time got himself shut up in his sanctuary by the chocolate
sprites, and was seen no more.

The show being over, the flutter in the air became quite a little storm,
and the precious little bells went ringing downstairs. There was soon
but one person left of all the crowd, and he, with his hat under his arm
and his snuff-box in his hand, slowly passed among the mirrors on his
way out.

"I devote you," said this person, stopping at the last door on his way,
and turning in the direction of the sanctuary, "to the Devil!"

With that, he shook the snuff from his fingers as if he had shaken the
dust from his feet, and quietly walked downstairs.

He was a man of about sixty, handsomely dressed, haughty in manner, and
with a face like a fine mask. A face of a transparent paleness; every
feature in it clearly defined; one set expression on it. The nose,
beautifully formed otherwise, was very slightly pinched at the top
of each nostril. In those two compressions, or dints, the only little
change that the face ever showed, resided. They persisted in changing
colour sometimes, and they would be occasionally dilated and contracted
by something like a faint pulsation; then, they gave a look of
treachery, and cruelty, to the whole countenance. Examined with
attention, its capacity of helping such a look was to be found in the
line of the mouth, and the lines of the orbits of the eyes, being much
too horizontal and thin; still, in the effect of the face made, it was a
handsome face, and a remarkable one.

Its owner went downstairs into the courtyard, got into his carriage, and
drove away. Not many people had talked with him at the reception; he had
stood in a little space apart, and Monseigneur might have been warmer
in his manner. It appeared, under the circumstances, rather agreeable
to him to see the common people dispersed before his horses, and
often barely escaping from being run down. His man drove as if he were
charging an enemy, and the furious recklessness of the man brought no
check into the face, or to the lips, of the master. The complaint had
sometimes made itself audible, even in that deaf city and dumb age,
that, in the narrow streets without footways, the fierce patrician
custom of hard driving endangered and maimed the mere vulgar in a
barbarous manner. But, few cared enough for that to think of it a second
time, and, in this matter, as in all others, the common wretches were
left to get out of their difficulties as they could.

With a wild rattle and clatter, and an inhuman abandonment of
consideration not easy to be understood in these days, the carriage
dashed through streets and swept round corners, with women screaming
before it, and men clutching each other and clutching children out of
its way. At last, swooping at a street corner by a fountain, one of its
wheels came to a sickening little jolt, and there was a loud cry from a
number of voices, and the horses reared and plunged.

But for the latter inconvenience, the carriage probably would not have
stopped; carriages were often known to drive on, and leave their wounded
behind, and why not? But the frightened valet had got down in a hurry,
and there were twenty hands at the horses' bridles.

"What has gone wrong?" said Monsieur, calmly looking out.

A tall man in a nightcap had caught up a bundle from among the feet of
the horses, and had laid it on the basement of the fountain, and was
down in the mud and wet, howling over it like a wild animal.

"Pardon, Monsieur the Marquis!" said a ragged and submissive man, "it is
a child."

"Why does he make that abominable noise? Is it his child?"

"Excuse me, Monsieur the Marquis--it is a pity--yes."

The fountain was a little removed; for the street opened, where it was,
into a space some ten or twelve yards square. As the tall man suddenly
got up from the ground, and came running at the carriage, Monsieur the
Marquis clapped his hand for an instant on his sword-hilt.

"Killed!" shrieked the man, in wild desperation, extending both arms at
their length above his head, and staring at him. "Dead!"

The people closed round, and looked at Monsieur the Marquis. There was
nothing revealed by the many eyes that looked at him but watchfulness
and eagerness; there was no visible menacing or anger. Neither did the
people say anything; after the first cry, they had been silent, and they
remained so. The voice of the submissive man who had spoken, was flat
and tame in its extreme submission. Monsieur the Marquis ran his eyes
over them all, as if they had been mere rats come out of their holes.

He took out his purse.

"It is extraordinary to me," said he, "that you people cannot take care
of yourselves and your children. One or the other of you is for ever in
the way. How do I know what injury you have done my horses. See! Give
him that."

He threw out a gold coin for the valet to pick up, and all the heads
craned forward that all the eyes might look down at it as it fell. The
tall man called out again with a most unearthly cry, "Dead!"

He was arrested by the quick arrival of another man, for whom the rest
made way. On seeing him, the miserable creature fell upon his shoulder,
sobbing and crying, and pointing to the fountain, where some women were
stooping over the motionless bundle, and moving gently about it. They
were as silent, however, as the men.

"I know all, I know all," said the last comer. "Be a brave man, my
Gaspard! It is better for the poor little plaything to die so, than to
live. It has died in a moment without pain. Could it have lived an hour
as happily?"

"You are a philosopher, you there," said the Marquis, smiling. "How do
they call you?"

"They call me Defarge."

"Of what trade?"

"Monsieur the Marquis, vendor of wine."

"Pick up that, philosopher and vendor of wine," said the Marquis,
throwing him another gold coin, "and spend it as you will. The horses
there; are they right?"

Without deigning to look at the assemblage a second time, Monsieur the
Marquis leaned back in his seat, and was just being driven away with the
air of a gentleman who had accidentally broke some common thing, and had
paid for it, and could afford to pay for it; when his ease was suddenly
disturbed by a coin flying into his carriage, and ringing on its floor.

"Hold!" said Monsieur the Marquis. "Hold the horses! Who threw that?"

He looked to the spot where Defarge the vendor of wine had stood, a
moment before; but the wretched father was grovelling on his face on
the pavement in that spot, and the figure that stood beside him was the
figure of a dark stout woman, knitting.

"You dogs!" said the Marquis, but smoothly, and with an unchanged front,
except as to the spots on his nose: "I would ride over any of you very
willingly, and exterminate you from the earth. If I knew which rascal
threw at the carriage, and if that brigand were sufficiently near it, he
should be crushed under the wheels."

So cowed was their condition, and so long and hard their experience of
what such a man could do to them, within the law and beyond it, that not
a voice, or a hand, or even an eye was raised. Among the men, not one.
But the woman who stood knitting looked up steadily, and looked the
Marquis in the face. It was not for his dignity to notice it; his
contemptuous eyes passed over her, and over all the other rats; and he
leaned back in his seat again, and gave the word "Go on!"

He was driven on, and other carriages came whirling by in quick
succession; the Minister, the State-Projector, the Farmer-General, the
Doctor, the Lawyer, the Ecclesiastic, the Grand Opera, the Comedy, the
whole Fancy Ball in a bright continuous flow, came whirling by. The rats
had crept out of their holes to look on, and they remained looking
on for hours; soldiers and police often passing between them and the
spectacle, and making a barrier behind which they slunk, and through
which they peeped. The father had long ago taken up his bundle and
bidden himself away with it, when the women who had tended the bundle
while it lay on the base of the fountain, sat there watching the running
of the water and the rolling of the Fancy Ball--when the one woman who
had stood conspicuous, knitting, still knitted on with the steadfastness
of Fate. The water of the fountain ran, the swift river ran, the day ran
into evening, so much life in the city ran into death according to rule,
time and tide waited for no man, the rats were sleeping close together
in their dark holes again, the Fancy Ball was lighted up at supper, all
things ran their course.


VIII. Monseigneur in the Country


A beautiful landscape, with the corn bright in it, but not abundant.
Patches of poor rye where corn should have been, patches of poor peas
and beans, patches of most coarse vegetable substitutes for wheat. On
inanimate nature, as on the men and women who cultivated it, a prevalent
tendency towards an appearance of vegetating unwillingly--a dejected
disposition to give up, and wither away.

Monsieur the Marquis in his travelling carriage (which might have been
lighter), conducted by four post-horses and two postilions, fagged up
a steep hill. A blush on the countenance of Monsieur the Marquis was
no impeachment of his high breeding; it was not from within; it was
occasioned by an external circumstance beyond his control--the setting
sun.

The sunset struck so brilliantly into the travelling carriage when it
gained the hill-top, that its occupant was steeped in crimson. "It will
die out," said Monsieur the Marquis, glancing at his hands, "directly."

In effect, the sun was so low that it dipped at the moment. When the
heavy drag had been adjusted to the wheel, and the carriage slid down
hill, with a cinderous smell, in a cloud of dust, the red glow departed
quickly; the sun and the Marquis going down together, there was no glow
left when the drag was taken off.

But, there remained a broken country, bold and open, a little village
at the bottom of the hill, a broad sweep and rise beyond it, a
church-tower, a windmill, a forest for the chase, and a crag with a
fortress on it used as a prison. Round upon all these darkening objects
as the night drew on, the Marquis looked, with the air of one who was
coming near home.

The village had its one poor street, with its poor brewery, poor
tannery, poor tavern, poor stable-yard for relays of post-horses, poor
fountain, all usual poor appointments. It had its poor people too. All
its people were poor, and many of them were sitting at their doors,
shredding spare onions and the like for supper, while many were at the
fountain, washing leaves, and grasses, and any such small yieldings of
the earth that could be eaten. Expressive signs of what made them poor,
were not wanting; the tax for the state, the tax for the church, the tax
for the lord, tax local and tax general, were to be paid here and to be
paid there, according to solemn inscription in the little village, until
the wonder was, that there was any village left unswallowed.

Few children were to be seen, and no dogs. As to the men and women,
their choice on earth was stated in the prospect--Life on the lowest
terms that could sustain it, down in the little village under the mill;
or captivity and Death in the dominant prison on the crag.

Heralded by a courier in advance, and by the cracking of his postilions'
whips, which twined snake-like about their heads in the evening air, as
if he came attended by the Furies, Monsieur the Marquis drew up in
his travelling carriage at the posting-house gate. It was hard by the
fountain, and the peasants suspended their operations to look at him.
He looked at them, and saw in them, without knowing it, the slow
sure filing down of misery-worn face and figure, that was to make the
meagreness of Frenchmen an English superstition which should survive the
truth through the best part of a hundred years.

Monsieur the Marquis cast his eyes over the submissive faces that
drooped before him, as the like of himself had drooped before
Monseigneur of the Court--only the difference was, that these faces
drooped merely to suffer and not to propitiate--when a grizzled mender
of the roads joined the group.

"Bring me hither that fellow!" said the Marquis to the courier.

The fellow was brought, cap in hand, and the other fellows closed round
to look and listen, in the manner of the people at the Paris fountain.

"I passed you on the road?"

"Monseigneur, it is true. I had the honour of being passed on the road."

"Coming up the hill, and at the top of the hill, both?"

"Monseigneur, it is true."

"What did you look at, so fixedly?"

"Monseigneur, I looked at the man."

He stooped a little, and with his tattered blue cap pointed under the
carriage. All his fellows stooped to look under the carriage.

"What man, pig? And why look there?"

"Pardon, Monseigneur; he swung by the chain of the shoe--the drag."

"Who?" demanded the traveller.

"Monseigneur, the man."

"May the Devil carry away these idiots! How do you call the man? You
know all the men of this part of the country. Who was he?"

"Your clemency, Monseigneur! He was not of this part of the country. Of
all the days of my life, I never saw him."

"Swinging by the chain? To be suffocated?"

"With your gracious permission, that was the wonder of it, Monseigneur.
His head hanging over--like this!"

He turned himself sideways to the carriage, and leaned back, with his
face thrown up to the sky, and his head hanging down; then recovered
himself, fumbled with his cap, and made a bow.

"What was he like?"

"Monseigneur, he was whiter than the miller. All covered with dust,
white as a spectre, tall as a spectre!"

The picture produced an immense sensation in the little crowd; but all
eyes, without comparing notes with other eyes, looked at Monsieur
the Marquis. Perhaps, to observe whether he had any spectre on his
conscience.

"Truly, you did well," said the Marquis, felicitously sensible that such
vermin were not to ruffle him, "to see a thief accompanying my carriage,
and not open that great mouth of yours. Bah! Put him aside, Monsieur
Gabelle!"

Monsieur Gabelle was the Postmaster, and some other taxing functionary
united; he had come out with great obsequiousness to assist at this
examination, and had held the examined by the drapery of his arm in an
official manner.

"Bah! Go aside!" said Monsieur Gabelle.

"Lay hands on this stranger if he seeks to lodge in your village
to-night, and be sure that his business is honest, Gabelle."

"Monseigneur, I am flattered to devote myself to your orders."

"Did he run away, fellow?--where is that Accursed?"

The accursed was already under the carriage with some half-dozen
particular friends, pointing out the chain with his blue cap. Some
half-dozen other particular friends promptly hauled him out, and
presented him breathless to Monsieur the Marquis.

"Did the man run away, Dolt, when we stopped for the drag?"

"Monseigneur, he precipitated himself over the hill-side, head first, as
a person plunges into the river."

"See to it, Gabelle. Go on!"

The half-dozen who were peering at the chain were still among the
wheels, like sheep; the wheels turned so suddenly that they were lucky
to save their skins and bones; they had very little else to save, or
they might not have been so fortunate.

The burst with which the carriage started out of the village and up the
rise beyond, was soon checked by the steepness of the hill. Gradually,
it subsided to a foot pace, swinging and lumbering upward among the many
sweet scents of a summer night. The postilions, with a thousand gossamer
gnats circling about them in lieu of the Furies, quietly mended the
points to the lashes of their whips; the valet walked by the horses; the
courier was audible, trotting on ahead into the dull distance.

At the steepest point of the hill there was a little burial-ground,
with a Cross and a new large figure of Our Saviour on it; it was a poor
figure in wood, done by some inexperienced rustic carver, but he had
studied the figure from the life--his own life, maybe--for it was
dreadfully spare and thin.

To this distressful emblem of a great distress that had long been
growing worse, and was not at its worst, a woman was kneeling. She
turned her head as the carriage came up to her, rose quickly, and
presented herself at the carriage-door.

"It is you, Monseigneur! Monseigneur, a petition."

With an exclamation of impatience, but with his unchangeable face,
Monseigneur looked out.

"How, then! What is it? Always petitions!"

"Monseigneur. For the love of the great God! My husband, the forester."

"What of your husband, the forester? Always the same with you people. He
cannot pay something?"

"He has paid all, Monseigneur. He is dead."

"Well! He is quiet. Can I restore him to you?"

"Alas, no, Monseigneur! But he lies yonder, under a little heap of poor
grass."

"Well?"

"Monseigneur, there are so many little heaps of poor grass?"

"Again, well?"

She looked an old woman, but was young. Her manner was one of passionate
grief; by turns she clasped her veinous and knotted hands together
with wild energy, and laid one of them on the carriage-door--tenderly,
caressingly, as if it had been a human breast, and could be expected to
feel the appealing touch.

"Monseigneur, hear me! Monseigneur, hear my petition! My husband died of
want; so many die of want; so many more will die of want."

"Again, well? Can I feed them?"

"Monseigneur, the good God knows; but I don't ask it. My petition is,
that a morsel of stone or wood, with my husband's name, may be placed
over him to show where he lies. Otherwise, the place will be quickly
forgotten, it will never be found when I am dead of the same malady, I
shall be laid under some other heap of poor grass. Monseigneur, they
are so many, they increase so fast, there is so much want. Monseigneur!
Monseigneur!"

The valet had put her away from the door, the carriage had broken into
a brisk trot, the postilions had quickened the pace, she was left far
behind, and Monseigneur, again escorted by the Furies, was rapidly
diminishing the league or two of distance that remained between him and
his chateau.

The sweet scents of the summer night rose all around him, and rose, as
the rain falls, impartially, on the dusty, ragged, and toil-worn group
at the fountain not far away; to whom the mender of roads, with the aid
of the blue cap without which he was nothing, still enlarged upon his
man like a spectre, as long as they could bear it. By degrees, as they
could bear no more, they dropped off one by one, and lights twinkled
in little casements; which lights, as the casements darkened, and more
stars came out, seemed to have shot up into the sky instead of having
been extinguished.

The shadow of a large high-roofed house, and of many over-hanging trees,
was upon Monsieur the Marquis by that time; and the shadow was exchanged
for the light of a flambeau, as his carriage stopped, and the great door
of his chateau was opened to him.

"Monsieur Charles, whom I expect; is he arrived from England?"

"Monseigneur, not yet."


IX. The Gorgon's Head


It was a heavy mass of building, that chateau of Monsieur the Marquis,
with a large stone courtyard before it, and two stone sweeps of
staircase meeting in a stone terrace before the principal door. A stony
business altogether, with heavy stone balustrades, and stone urns, and
stone flowers, and stone faces of men, and stone heads of lions, in
all directions. As if the Gorgon's head had surveyed it, when it was
finished, two centuries ago.

Up the broad flight of shallow steps, Monsieur the Marquis, flambeau
preceded, went from his carriage, sufficiently disturbing the darkness
to elicit loud remonstrance from an owl in the roof of the great pile
of stable building away among the trees. All else was so quiet, that the
flambeau carried up the steps, and the other flambeau held at the great
door, burnt as if they were in a close room of state, instead of being
in the open night-air. Other sound than the owl's voice there was none,
save the falling of a fountain into its stone basin; for, it was one of
those dark nights that hold their breath by the hour together, and then
heave a long low sigh, and hold their breath again.

The great door clanged behind him, and Monsieur the Marquis crossed a
hall grim with certain old boar-spears, swords, and knives of the chase;
grimmer with certain heavy riding-rods and riding-whips, of which many a
peasant, gone to his benefactor Death, had felt the weight when his lord
was angry.

Avoiding the larger rooms, which were dark and made fast for the night,
Monsieur the Marquis, with his flambeau-bearer going on before, went up
the staircase to a door in a corridor. This thrown open, admitted him
to his own private apartment of three rooms: his bed-chamber and two
others. High vaulted rooms with cool uncarpeted floors, great dogs upon
the hearths for the burning of wood in winter time, and all luxuries
befitting the state of a marquis in a luxurious age and country.
The fashion of the last Louis but one, of the line that was never to
break--the fourteenth Louis--was conspicuous in their rich furniture;
but, it was diversified by many objects that were illustrations of old
pages in the history of France.

A supper-table was laid for two, in the third of the rooms; a round
room, in one of the chateau's four extinguisher-topped towers. A small
lofty room, with its window wide open, and the wooden jalousie-blinds
closed, so that the dark night only showed in slight horizontal lines of
black, alternating with their broad lines of stone colour.

"My nephew," said the Marquis, glancing at the supper preparation; "they
said he was not arrived."

Nor was he; but, he had been expected with Monseigneur.

"Ah! It is not probable he will arrive to-night; nevertheless, leave the
table as it is. I shall be ready in a quarter of an hour."

In a quarter of an hour Monseigneur was ready, and sat down alone to his
sumptuous and choice supper. His chair was opposite to the window, and
he had taken his soup, and was raising his glass of Bordeaux to his
lips, when he put it down.

"What is that?" he calmly asked, looking with attention at the
horizontal lines of black and stone colour.

"Monseigneur? That?"

"Outside the blinds. Open the blinds."

It was done.

"Well?"

"Monseigneur, it is nothing. The trees and the night are all that are
here."

The servant who spoke, had thrown the blinds wide, had looked out into
the vacant darkness, and stood with that blank behind him, looking round
for instructions.

"Good," said the imperturbable master. "Close them again."

That was done too, and the Marquis went on with his supper. He was
half way through it, when he again stopped with his glass in his hand,
hearing the sound of wheels. It came on briskly, and came up to the
front of the chateau.

"Ask who is arrived."

It was the nephew of Monseigneur. He had been some few leagues behind
Monseigneur, early in the afternoon. He had diminished the distance
rapidly, but not so rapidly as to come up with Monseigneur on the road.
He had heard of Monseigneur, at the posting-houses, as being before him.

He was to be told (said Monseigneur) that supper awaited him then and
there, and that he was prayed to come to it. In a little while he came.
He had been known in England as Charles Darnay.

Monseigneur received him in a courtly manner, but they did not shake
hands.

"You left Paris yesterday, sir?" he said to Monseigneur, as he took his
seat at table.

"Yesterday. And you?"

"I come direct."

"From London?"

"Yes."

"You have been a long time coming," said the Marquis, with a smile.

"On the contrary; I come direct."

"Pardon me! I mean, not a long time on the journey; a long time
intending the journey."

"I have been detained by"--the nephew stopped a moment in his
answer--"various business."

"Without doubt," said the polished uncle.

So long as a servant was present, no other words passed between them.
When coffee had been served and they were alone together, the nephew,
looking at the uncle and meeting the eyes of the face that was like a
fine mask, opened a conversation.

"I have come back, sir, as you anticipate, pursuing the object that
took me away. It carried me into great and unexpected peril; but it is
a sacred object, and if it had carried me to death I hope it would have
sustained me."

"Not to death," said the uncle; "it is not necessary to say, to death."

"I doubt, sir," returned the nephew, "whether, if it had carried me to
the utmost brink of death, you would have cared to stop me there."

The deepened marks in the nose, and the lengthening of the fine straight
lines in the cruel face, looked ominous as to that; the uncle made a
graceful gesture of protest, which was so clearly a slight form of good
breeding that it was not reassuring.

"Indeed, sir," pursued the nephew, "for anything I know, you may have
expressly worked to give a more suspicious appearance to the suspicious
circumstances that surrounded me."

"No, no, no," said the uncle, pleasantly.

"But, however that may be," resumed the nephew, glancing at him with
deep distrust, "I know that your diplomacy would stop me by any means,
and would know no scruple as to means."

"My friend, I told you so," said the uncle, with a fine pulsation in the
two marks. "Do me the favour to recall that I told you so, long ago."

"I recall it."

"Thank you," said the Marquis--very sweetly indeed.

His tone lingered in the air, almost like the tone of a musical
instrument.

"In effect, sir," pursued the nephew, "I believe it to be at once your
bad fortune, and my good fortune, that has kept me out of a prison in
France here."

"I do not quite understand," returned the uncle, sipping his coffee.
"Dare I ask you to explain?"

"I believe that if you were not in disgrace with the Court, and had not
been overshadowed by that cloud for years past, a letter de cachet would
have sent me to some fortress indefinitely."

"It is possible," said the uncle, with great calmness. "For the honour
of the family, I could even resolve to incommode you to that extent.
Pray excuse me!"

"I perceive that, happily for me, the Reception of the day before
yesterday was, as usual, a cold one," observed the nephew.

"I would not say happily, my friend," returned the uncle, with refined
politeness; "I would not be sure of that. A good opportunity for
consideration, surrounded by the advantages of solitude, might influence
your destiny to far greater advantage than you influence it for
yourself. But it is useless to discuss the question. I am, as you say,
at a disadvantage. These little instruments of correction, these gentle
aids to the power and honour of families, these slight favours that
might so incommode you, are only to be obtained now by interest
and importunity. They are sought by so many, and they are granted
(comparatively) to so few! It used not to be so, but France in all such
things is changed for the worse. Our not remote ancestors held the right
of life and death over the surrounding vulgar. From this room, many such
dogs have been taken out to be hanged; in the next room (my bedroom),
one fellow, to our knowledge, was poniarded on the spot for professing
some insolent delicacy respecting his daughter--_his_ daughter? We have
lost many privileges; a new philosophy has become the mode; and the
assertion of our station, in these days, might (I do not go so far as
to say would, but might) cause us real inconvenience. All very bad, very
bad!"

The Marquis took a gentle little pinch of snuff, and shook his head;
as elegantly despondent as he could becomingly be of a country still
containing himself, that great means of regeneration.

"We have so asserted our station, both in the old time and in the modern
time also," said the nephew, gloomily, "that I believe our name to be
more detested than any name in France."

"Let us hope so," said the uncle. "Detestation of the high is the
involuntary homage of the low."

"There is not," pursued the nephew, in his former tone, "a face I can
look at, in all this country round about us, which looks at me with any
deference on it but the dark deference of fear and slavery."

"A compliment," said the Marquis, "to the grandeur of the family,
merited by the manner in which the family has sustained its grandeur.
Hah!" And he took another gentle little pinch of snuff, and lightly
crossed his legs.

But, when his nephew, leaning an elbow on the table, covered his eyes
thoughtfully and dejectedly with his hand, the fine mask looked at
him sideways with a stronger concentration of keenness, closeness,
and dislike, than was comportable with its wearer's assumption of
indifference.

"Repression is the only lasting philosophy. The dark deference of fear
and slavery, my friend," observed the Marquis, "will keep the dogs
obedient to the whip, as long as this roof," looking up to it, "shuts
out the sky."

That might not be so long as the Marquis supposed. If a picture of the
chateau as it was to be a very few years hence, and of fifty like it as
they too were to be a very few years hence, could have been shown to
him that night, he might have been at a loss to claim his own from
the ghastly, fire-charred, plunder-wrecked rains. As for the roof
he vaunted, he might have found _that_ shutting out the sky in a new
way--to wit, for ever, from the eyes of the bodies into which its lead
was fired, out of the barrels of a hundred thousand muskets.

"Meanwhile," said the Marquis, "I will preserve the honour and repose
of the family, if you will not. But you must be fatigued. Shall we
terminate our conference for the night?"

"A moment more."

"An hour, if you please."

"Sir," said the nephew, "we have done wrong, and are reaping the fruits
of wrong."

"_We_ have done wrong?" repeated the Marquis, with an inquiring smile,
and delicately pointing, first to his nephew, then to himself.

"Our family; our honourable family, whose honour is of so much account
to both of us, in such different ways. Even in my father's time, we did
a world of wrong, injuring every human creature who came between us and
our pleasure, whatever it was. Why need I speak of my father's time,
when it is equally yours? Can I separate my father's twin-brother, joint
inheritor, and next successor, from himself?"

"Death has done that!" said the Marquis.

"And has left me," answered the nephew, "bound to a system that is
frightful to me, responsible for it, but powerless in it; seeking to
execute the last request of my dear mother's lips, and obey the last
look of my dear mother's eyes, which implored me to have mercy and to
redress; and tortured by seeking assistance and power in vain."

"Seeking them from me, my nephew," said the Marquis, touching him on the
breast with his forefinger--they were now standing by the hearth--"you
will for ever seek them in vain, be assured."

Every fine straight line in the clear whiteness of his face, was
cruelly, craftily, and closely compressed, while he stood looking
quietly at his nephew, with his snuff-box in his hand. Once again he
touched him on the breast, as though his finger were the fine point of
a small sword, with which, in delicate finesse, he ran him through the
body, and said,

"My friend, I will die, perpetuating the system under which I have
lived."

When he had said it, he took a culminating pinch of snuff, and put his
box in his pocket.

"Better to be a rational creature," he added then, after ringing a small
bell on the table, "and accept your natural destiny. But you are lost,
Monsieur Charles, I see."

"This property and France are lost to me," said the nephew, sadly; "I
renounce them."

"Are they both yours to renounce? France may be, but is the property? It
is scarcely worth mentioning; but, is it yet?"

"I had no intention, in the words I used, to claim it yet. If it passed
to me from you, to-morrow--"

"Which I have the vanity to hope is not probable."

"--or twenty years hence--"

"You do me too much honour," said the Marquis; "still, I prefer that
supposition."

"--I would abandon it, and live otherwise and elsewhere. It is little to
relinquish. What is it but a wilderness of misery and ruin!"

"Hah!" said the Marquis, glancing round the luxurious room.

"To the eye it is fair enough, here; but seen in its integrity,
under the sky, and by the daylight, it is a crumbling tower of waste,
mismanagement, extortion, debt, mortgage, oppression, hunger, nakedness,
and suffering."

"Hah!" said the Marquis again, in a well-satisfied manner.

"If it ever becomes mine, it shall be put into some hands better
qualified to free it slowly (if such a thing is possible) from the
weight that drags it down, so that the miserable people who cannot leave
it and who have been long wrung to the last point of endurance, may, in
another generation, suffer less; but it is not for me. There is a curse
on it, and on all this land."

"And you?" said the uncle. "Forgive my curiosity; do you, under your new
philosophy, graciously intend to live?"

"I must do, to live, what others of my countrymen, even with nobility at
their backs, may have to do some day--work."

"In England, for example?"

"Yes. The family honour, sir, is safe from me in this country. The
family name can suffer from me in no other, for I bear it in no other."

The ringing of the bell had caused the adjoining bed-chamber to be
lighted. It now shone brightly, through the door of communication. The
Marquis looked that way, and listened for the retreating step of his
valet.

"England is very attractive to you, seeing how indifferently you have
prospered there," he observed then, turning his calm face to his nephew
with a smile.

"I have already said, that for my prospering there, I am sensible I may
be indebted to you, sir. For the rest, it is my Refuge."

"They say, those boastful English, that it is the Refuge of many. You
know a compatriot who has found a Refuge there? A Doctor?"

"Yes."

"With a daughter?"

"Yes."

"Yes," said the Marquis. "You are fatigued. Good night!"

As he bent his head in his most courtly manner, there was a secrecy
in his smiling face, and he conveyed an air of mystery to those words,
which struck the eyes and ears of his nephew forcibly. At the same
time, the thin straight lines of the setting of the eyes, and the thin
straight lips, and the markings in the nose, curved with a sarcasm that
looked handsomely diabolic.

"Yes," repeated the Marquis. "A Doctor with a daughter. Yes. So
commences the new philosophy! You are fatigued. Good night!"

It would have been of as much avail to interrogate any stone face
outside the chateau as to interrogate that face of his. The nephew
looked at him, in vain, in passing on to the door.

"Good night!" said the uncle. "I look to the pleasure of seeing you
again in the morning. Good repose! Light Monsieur my nephew to his
chamber there!--And burn Monsieur my nephew in his bed, if you will," he
added to himself, before he rang his little bell again, and summoned his
valet to his own bedroom.

The valet come and gone, Monsieur the Marquis walked to and fro in his
loose chamber-robe, to prepare himself gently for sleep, that hot still
night. Rustling about the room, his softly-slippered feet making no
noise on the floor, he moved like a refined tiger:--looked like some
enchanted marquis of the impenitently wicked sort, in story, whose
periodical change into tiger form was either just going off, or just
coming on.

He moved from end to end of his voluptuous bedroom, looking again at the
scraps of the day's journey that came unbidden into his mind; the slow
toil up the hill at sunset, the setting sun, the descent, the mill, the
prison on the crag, the little village in the hollow, the peasants at
the fountain, and the mender of roads with his blue cap pointing out the
chain under the carriage. That fountain suggested the Paris fountain,
the little bundle lying on the step, the women bending over it, and the
tall man with his arms up, crying, "Dead!"

"I am cool now," said Monsieur the Marquis, "and may go to bed."

So, leaving only one light burning on the large hearth, he let his thin
gauze curtains fall around him, and heard the night break its silence
with a long sigh as he composed himself to sleep.

The stone faces on the outer walls stared blindly at the black night
for three heavy hours; for three heavy hours, the horses in the stables
rattled at their racks, the dogs barked, and the owl made a noise with
very little resemblance in it to the noise conventionally assigned to
the owl by men-poets. But it is the obstinate custom of such creatures
hardly ever to say what is set down for them.

For three heavy hours, the stone faces of the chateau, lion and human,
stared blindly at the night. Dead darkness lay on all the landscape,
dead darkness added its own hush to the hushing dust on all the roads.
The burial-place had got to the pass that its little heaps of poor grass
were undistinguishable from one another; the figure on the Cross might
have come down, for anything that could be seen of it. In the village,
taxers and taxed were fast asleep. Dreaming, perhaps, of banquets, as
the starved usually do, and of ease and rest, as the driven slave and
the yoked ox may, its lean inhabitants slept soundly, and were fed and
freed.

The fountain in the village flowed unseen and unheard, and the fountain
at the chateau dropped unseen and unheard--both melting away, like the
minutes that were falling from the spring of Time--through three dark
hours. Then, the grey water of both began to be ghostly in the light,
and the eyes of the stone faces of the chateau were opened.

Lighter and lighter, until at last the sun touched the tops of the still
trees, and poured its radiance over the hill. In the glow, the water
of the chateau fountain seemed to turn to blood, and the stone faces
crimsoned. The carol of the birds was loud and high, and, on the
weather-beaten sill of the great window of the bed-chamber of Monsieur
the Marquis, one little bird sang its sweetest song with all its might.
At this, the nearest stone face seemed to stare amazed, and, with open
mouth and dropped under-jaw, looked awe-stricken.

Now, the sun was full up, and movement began in the village. Casement
windows opened, crazy doors were unbarred, and people came forth
shivering--chilled, as yet, by the new sweet air. Then began the rarely
lightened toil of the day among the village population. Some, to the
fountain; some, to the fields; men and women here, to dig and delve; men
and women there, to see to the poor live stock, and lead the bony cows
out, to such pasture as could be found by the roadside. In the church
and at the Cross, a kneeling figure or two; attendant on the latter
prayers, the led cow, trying for a breakfast among the weeds at its
foot.

The chateau awoke later, as became its quality, but awoke gradually and
surely. First, the lonely boar-spears and knives of the chase had been
reddened as of old; then, had gleamed trenchant in the morning sunshine;
now, doors and windows were thrown open, horses in their stables looked
round over their shoulders at the light and freshness pouring in at
doorways, leaves sparkled and rustled at iron-grated windows, dogs
pulled hard at their chains, and reared impatient to be loosed.

All these trivial incidents belonged to the routine of life, and the
return of morning. Surely, not so the ringing of the great bell of the
chateau, nor the running up and down the stairs; nor the hurried
figures on the terrace; nor the booting and tramping here and there and
everywhere, nor the quick saddling of horses and riding away?

What winds conveyed this hurry to the grizzled mender of roads, already
at work on the hill-top beyond the village, with his day's dinner (not
much to carry) lying in a bundle that it was worth no crow's while to
peck at, on a heap of stones? Had the birds, carrying some grains of it
to a distance, dropped one over him as they sow chance seeds? Whether or
no, the mender of roads ran, on the sultry morning, as if for his life,
down the hill, knee-high in dust, and never stopped till he got to the
fountain.

All the people of the village were at the fountain, standing about
in their depressed manner, and whispering low, but showing no other
emotions than grim curiosity and surprise. The led cows, hastily brought
in and tethered to anything that would hold them, were looking stupidly
on, or lying down chewing the cud of nothing particularly repaying their
trouble, which they had picked up in their interrupted saunter. Some of
the people of the chateau, and some of those of the posting-house, and
all the taxing authorities, were armed more or less, and were crowded
on the other side of the little street in a purposeless way, that was
highly fraught with nothing. Already, the mender of roads had penetrated
into the midst of a group of fifty particular friends, and was smiting
himself in the breast with his blue cap. What did all this portend,
and what portended the swift hoisting-up of Monsieur Gabelle behind
a servant on horseback, and the conveying away of the said Gabelle
(double-laden though the horse was), at a gallop, like a new version of
the German ballad of Leonora?

It portended that there was one stone face too many, up at the chateau.

The Gorgon had surveyed the building again in the night, and had added
the one stone face wanting; the stone face for which it had waited
through about two hundred years.

It lay back on the pillow of Monsieur the Marquis. It was like a fine
mask, suddenly startled, made angry, and petrified. Driven home into the
heart of the stone figure attached to it, was a knife. Round its hilt
was a frill of paper, on which was scrawled:

"Drive him fast to his tomb. This, from Jacques."


X. Two Promises


More months, to the number of twelve, had come and gone, and Mr. Charles
Darnay was established in England as a higher teacher of the French
language who was conversant with French literature. In this age, he
would have been a Professor; in that age, he was a Tutor. He read with
young men who could find any leisure and interest for the study of a
living tongue spoken all over the world, and he cultivated a taste for
its stores of knowledge and fancy. He could write of them, besides, in
sound English, and render them into sound English. Such masters were not
at that time easily found; Princes that had been, and Kings that were
to be, were not yet of the Teacher class, and no ruined nobility had
dropped out of Tellson's ledgers, to turn cooks and carpenters. As a
tutor, whose attainments made the student's way unusually pleasant and
profitable, and as an elegant translator who brought something to his
work besides mere dictionary knowledge, young Mr. Darnay soon became
known and encouraged. He was well acquainted, more-over, with the
circumstances of his country, and those were of ever-growing interest.
So, with great perseverance and untiring industry, he prospered.

In London, he had expected neither to walk on pavements of gold, nor
to lie on beds of roses; if he had had any such exalted expectation, he
would not have prospered. He had expected labour, and he found it, and
did it and made the best of it. In this, his prosperity consisted.

A certain portion of his time was passed at Cambridge, where he
read with undergraduates as a sort of tolerated smuggler who drove a
contraband trade in European languages, instead of conveying Greek
and Latin through the Custom-house. The rest of his time he passed in
London.

Now, from the days when it was always summer in Eden, to these days
when it is mostly winter in fallen latitudes, the world of a man has
invariably gone one way--Charles Darnay's way--the way of the love of a
woman.

He had loved Lucie Manette from the hour of his danger. He had never
heard a sound so sweet and dear as the sound of her compassionate voice;
he had never seen a face so tenderly beautiful, as hers when it was
confronted with his own on the edge of the grave that had been dug for
him. But, he had not yet spoken to her on the subject; the assassination
at the deserted chateau far away beyond the heaving water and the long,
long, dusty roads--the solid stone chateau which had itself become the
mere mist of a dream--had been done a year, and he had never yet, by so
much as a single spoken word, disclosed to her the state of his heart.

That he had his reasons for this, he knew full well. It was again a
summer day when, lately arrived in London from his college occupation,
he turned into the quiet corner in Soho, bent on seeking an opportunity
of opening his mind to Doctor Manette. It was the close of the summer
day, and he knew Lucie to be out with Miss Pross.

He found the Doctor reading in his arm-chair at a window. The energy
which had at once supported him under his old sufferings and aggravated
their sharpness, had been gradually restored to him. He was now a
very energetic man indeed, with great firmness of purpose, strength
of resolution, and vigour of action. In his recovered energy he was
sometimes a little fitful and sudden, as he had at first been in the
exercise of his other recovered faculties; but, this had never been
frequently observable, and had grown more and more rare.

He studied much, slept little, sustained a great deal of fatigue with
ease, and was equably cheerful. To him, now entered Charles Darnay, at
sight of whom he laid aside his book and held out his hand.

"Charles Darnay! I rejoice to see you. We have been counting on your
return these three or four days past. Mr. Stryver and Sydney Carton were
both here yesterday, and both made you out to be more than due."

"I am obliged to them for their interest in the matter," he answered,
a little coldly as to them, though very warmly as to the Doctor. "Miss
Manette--"

"Is well," said the Doctor, as he stopped short, "and your return will
delight us all. She has gone out on some household matters, but will
soon be home."

"Doctor Manette, I knew she was from home. I took the opportunity of her
being from home, to beg to speak to you."

There was a blank silence.

"Yes?" said the Doctor, with evident constraint. "Bring your chair here,
and speak on."

He complied as to the chair, but appeared to find the speaking on less
easy.

"I have had the happiness, Doctor Manette, of being so intimate here,"
so he at length began, "for some year and a half, that I hope the topic
on which I am about to touch may not--"

He was stayed by the Doctor's putting out his hand to stop him. When he
had kept it so a little while, he said, drawing it back:

"Is Lucie the topic?"

"She is."

"It is hard for me to speak of her at any time. It is very hard for me
to hear her spoken of in that tone of yours, Charles Darnay."

"It is a tone of fervent admiration, true homage, and deep love, Doctor
Manette!" he said deferentially.

There was another blank silence before her father rejoined:

"I believe it. I do you justice; I believe it."

His constraint was so manifest, and it was so manifest, too, that it
originated in an unwillingness to approach the subject, that Charles
Darnay hesitated.

"Shall I go on, sir?"

Another blank.

"Yes, go on."

"You anticipate what I would say, though you cannot know how earnestly
I say it, how earnestly I feel it, without knowing my secret heart, and
the hopes and fears and anxieties with which it has long been
laden. Dear Doctor Manette, I love your daughter fondly, dearly,
disinterestedly, devotedly. If ever there were love in the world, I love
her. You have loved yourself; let your old love speak for me!"

The Doctor sat with his face turned away, and his eyes bent on the
ground. At the last words, he stretched out his hand again, hurriedly,
and cried:

"Not that, sir! Let that be! I adjure you, do not recall that!"

His cry was so like a cry of actual pain, that it rang in Charles
Darnay's ears long after he had ceased. He motioned with the hand he had
extended, and it seemed to be an appeal to Darnay to pause. The latter
so received it, and remained silent.

"I ask your pardon," said the Doctor, in a subdued tone, after some
moments. "I do not doubt your loving Lucie; you may be satisfied of it."

He turned towards him in his chair, but did not look at him, or
raise his eyes. His chin dropped upon his hand, and his white hair
overshadowed his face:

"Have you spoken to Lucie?"

"No."

"Nor written?"

"Never."

"It would be ungenerous to affect not to know that your self-denial is
to be referred to your consideration for her father. Her father thanks
you."

He offered his hand; but his eyes did not go with it.

"I know," said Darnay, respectfully, "how can I fail to know, Doctor
Manette, I who have seen you together from day to day, that between
you and Miss Manette there is an affection so unusual, so touching, so
belonging to the circumstances in which it has been nurtured, that it
can have few parallels, even in the tenderness between a father and
child. I know, Doctor Manette--how can I fail to know--that, mingled
with the affection and duty of a daughter who has become a woman, there
is, in her heart, towards you, all the love and reliance of infancy
itself. I know that, as in her childhood she had no parent, so she is
now devoted to you with all the constancy and fervour of her present
years and character, united to the trustfulness and attachment of the
early days in which you were lost to her. I know perfectly well that if
you had been restored to her from the world beyond this life, you could
hardly be invested, in her sight, with a more sacred character than that
in which you are always with her. I know that when she is clinging to
you, the hands of baby, girl, and woman, all in one, are round your
neck. I know that in loving you she sees and loves her mother at her
own age, sees and loves you at my age, loves her mother broken-hearted,
loves you through your dreadful trial and in your blessed restoration. I
have known this, night and day, since I have known you in your home."

Her father sat silent, with his face bent down. His breathing was a
little quickened; but he repressed all other signs of agitation.

"Dear Doctor Manette, always knowing this, always seeing her and you
with this hallowed light about you, I have forborne, and forborne, as
long as it was in the nature of man to do it. I have felt, and do even
now feel, that to bring my love--even mine--between you, is to touch
your history with something not quite so good as itself. But I love her.
Heaven is my witness that I love her!"

"I believe it," answered her father, mournfully. "I have thought so
before now. I believe it."

"But, do not believe," said Darnay, upon whose ear the mournful voice
struck with a reproachful sound, "that if my fortune were so cast as
that, being one day so happy as to make her my wife, I must at any time
put any separation between her and you, I could or would breathe a
word of what I now say. Besides that I should know it to be hopeless, I
should know it to be a baseness. If I had any such possibility, even at
a remote distance of years, harboured in my thoughts, and hidden in my
heart--if it ever had been there--if it ever could be there--I could not
now touch this honoured hand."

He laid his own upon it as he spoke.

"No, dear Doctor Manette. Like you, a voluntary exile from France; like
you, driven from it by its distractions, oppressions, and miseries; like
you, striving to live away from it by my own exertions, and trusting
in a happier future; I look only to sharing your fortunes, sharing your
life and home, and being faithful to you to the death. Not to divide
with Lucie her privilege as your child, companion, and friend; but to
come in aid of it, and bind her closer to you, if such a thing can be."

His touch still lingered on her father's hand. Answering the touch for a
moment, but not coldly, her father rested his hands upon the arms of
his chair, and looked up for the first time since the beginning of the
conference. A struggle was evidently in his face; a struggle with that
occasional look which had a tendency in it to dark doubt and dread.

"You speak so feelingly and so manfully, Charles Darnay, that I thank
you with all my heart, and will open all my heart--or nearly so. Have
you any reason to believe that Lucie loves you?"

"None. As yet, none."

"Is it the immediate object of this confidence, that you may at once
ascertain that, with my knowledge?"

"Not even so. I might not have the hopefulness to do it for weeks; I
might (mistaken or not mistaken) have that hopefulness to-morrow."

"Do you seek any guidance from me?"

"I ask none, sir. But I have thought it possible that you might have it
in your power, if you should deem it right, to give me some."

"Do you seek any promise from me?"

"I do seek that."

"What is it?"

"I well understand that, without you, I could have no hope. I well
understand that, even if Miss Manette held me at this moment in her
innocent heart--do not think I have the presumption to assume so much--I
could retain no place in it against her love for her father."

"If that be so, do you see what, on the other hand, is involved in it?"

"I understand equally well, that a word from her father in any suitor's
favour, would outweigh herself and all the world. For which reason,
Doctor Manette," said Darnay, modestly but firmly, "I would not ask that
word, to save my life."

"I am sure of it. Charles Darnay, mysteries arise out of close love, as
well as out of wide division; in the former case, they are subtle and
delicate, and difficult to penetrate. My daughter Lucie is, in this one
respect, such a mystery to me; I can make no guess at the state of her
heart."

"May I ask, sir, if you think she is--" As he hesitated, her father
supplied the rest.

"Is sought by any other suitor?"

"It is what I meant to say."

Her father considered a little before he answered:

"You have seen Mr. Carton here, yourself. Mr. Stryver is here too,
occasionally. If it be at all, it can only be by one of these."

"Or both," said Darnay.

"I had not thought of both; I should not think either, likely. You want
a promise from me. Tell me what it is."

"It is, that if Miss Manette should bring to you at any time, on her own
part, such a confidence as I have ventured to lay before you, you will
bear testimony to what I have said, and to your belief in it. I hope you
may be able to think so well of me, as to urge no influence against
me. I say nothing more of my stake in this; this is what I ask. The
condition on which I ask it, and which you have an undoubted right to
require, I will observe immediately."

"I give the promise," said the Doctor, "without any condition. I believe
your object to be, purely and truthfully, as you have stated it. I
believe your intention is to perpetuate, and not to weaken, the ties
between me and my other and far dearer self. If she should ever tell me
that you are essential to her perfect happiness, I will give her to you.
If there were--Charles Darnay, if there were--"

The young man had taken his hand gratefully; their hands were joined as
the Doctor spoke:

"--any fancies, any reasons, any apprehensions, anything whatsoever,
new or old, against the man she really loved--the direct responsibility
thereof not lying on his head--they should all be obliterated for her
sake. She is everything to me; more to me than suffering, more to me
than wrong, more to me--Well! This is idle talk."

So strange was the way in which he faded into silence, and so strange
his fixed look when he had ceased to speak, that Darnay felt his own
hand turn cold in the hand that slowly released and dropped it.

"You said something to me," said Doctor Manette, breaking into a smile.
"What was it you said to me?"

He was at a loss how to answer, until he remembered having spoken of a
condition. Relieved as his mind reverted to that, he answered:

"Your confidence in me ought to be returned with full confidence on my
part. My present name, though but slightly changed from my mother's, is
not, as you will remember, my own. I wish to tell you what that is, and
why I am in England."

"Stop!" said the Doctor of Beauvais.

"I wish it, that I may the better deserve your confidence, and have no
secret from you."

"Stop!"

For an instant, the Doctor even had his two hands at his ears; for
another instant, even had his two hands laid on Darnay's lips.

"Tell me when I ask you, not now. If your suit should prosper, if Lucie
should love you, you shall tell me on your marriage morning. Do you
promise?"

"Willingly.

"Give me your hand. She will be home directly, and it is better she
should not see us together to-night. Go! God bless you!"

It was dark when Charles Darnay left him, and it was an hour later and
darker when Lucie came home; she hurried into the room alone--for
Miss Pross had gone straight up-stairs--and was surprised to find his
reading-chair empty.

"My father!" she called to him. "Father dear!"

Nothing was said in answer, but she heard a low hammering sound in his
bedroom. Passing lightly across the intermediate room, she looked in at
his door and came running back frightened, crying to herself, with her
blood all chilled, "What shall I do! What shall I do!"

Her uncertainty lasted but a moment; she hurried back, and tapped at
his door, and softly called to him. The noise ceased at the sound of
her voice, and he presently came out to her, and they walked up and down
together for a long time.

She came down from her bed, to look at him in his sleep that night. He
slept heavily, and his tray of shoemaking tools, and his old unfinished
work, were all as usual.


XI. A Companion Picture


"Sydney," said Mr. Stryver, on that self-same night, or morning, to his
jackal; "mix another bowl of punch; I have something to say to you."

Sydney had been working double tides that night, and the night before,
and the night before that, and a good many nights in succession, making
a grand clearance among Mr. Stryver's papers before the setting in
of the long vacation. The clearance was effected at last; the Stryver
arrears were handsomely fetched up; everything was got rid of until
November should come with its fogs atmospheric, and fogs legal, and
bring grist to the mill again.

Sydney was none the livelier and none the soberer for so much
application. It had taken a deal of extra wet-towelling to pull him
through the night; a correspondingly extra quantity of wine had preceded
the towelling; and he was in a very damaged condition, as he now pulled
his turban off and threw it into the basin in which he had steeped it at
intervals for the last six hours.

"Are you mixing that other bowl of punch?" said Stryver the portly, with
his hands in his waistband, glancing round from the sofa where he lay on
his back.

"I am."

"Now, look here! I am going to tell you something that will rather
surprise you, and that perhaps will make you think me not quite as
shrewd as you usually do think me. I intend to marry."

"_Do_ you?"

"Yes. And not for money. What do you say now?"

"I don't feel disposed to say much. Who is she?"

"Guess."

"Do I know her?"

"Guess."

"I am not going to guess, at five o'clock in the morning, with my brains
frying and sputtering in my head. If you want me to guess, you must ask
me to dinner."

"Well then, I'll tell you," said Stryver, coming slowly into a sitting
posture. "Sydney, I rather despair of making myself intelligible to you,
because you are such an insensible dog."

"And you," returned Sydney, busy concocting the punch, "are such a
sensitive and poetical spirit--"

"Come!" rejoined Stryver, laughing boastfully, "though I don't prefer
any claim to being the soul of Romance (for I hope I know better), still
I am a tenderer sort of fellow than _you_."

"You are a luckier, if you mean that."

"I don't mean that. I mean I am a man of more--more--"

"Say gallantry, while you are about it," suggested Carton.

"Well! I'll say gallantry. My meaning is that I am a man," said Stryver,
inflating himself at his friend as he made the punch, "who cares more to
be agreeable, who takes more pains to be agreeable, who knows better how
to be agreeable, in a woman's society, than you do."

"Go on," said Sydney Carton.

"No; but before I go on," said Stryver, shaking his head in his bullying
way, "I'll have this out with you. You've been at Doctor Manette's house
as much as I have, or more than I have. Why, I have been ashamed of your
moroseness there! Your manners have been of that silent and sullen and
hangdog kind, that, upon my life and soul, I have been ashamed of you,
Sydney!"

"It should be very beneficial to a man in your practice at the bar, to
be ashamed of anything," returned Sydney; "you ought to be much obliged
to me."

"You shall not get off in that way," rejoined Stryver, shouldering the
rejoinder at him; "no, Sydney, it's my duty to tell you--and I tell you
to your face to do you good--that you are a devilish ill-conditioned
fellow in that sort of society. You are a disagreeable fellow."

Sydney drank a bumper of the punch he had made, and laughed.

"Look at me!" said Stryver, squaring himself; "I have less need to make
myself agreeable than you have, being more independent in circumstances.
Why do I do it?"

"I never saw you do it yet," muttered Carton.

"I do it because it's politic; I do it on principle. And look at me! I
get on."

"You don't get on with your account of your matrimonial intentions,"
answered Carton, with a careless air; "I wish you would keep to that. As
to me--will you never understand that I am incorrigible?"

He asked the question with some appearance of scorn.

"You have no business to be incorrigible," was his friend's answer,
delivered in no very soothing tone.

"I have no business to be, at all, that I know of," said Sydney Carton.
"Who is the lady?"

"Now, don't let my announcement of the name make you uncomfortable,
Sydney," said Mr. Stryver, preparing him with ostentatious friendliness
for the disclosure he was about to make, "because I know you don't mean
half you say; and if you meant it all, it would be of no importance. I
make this little preface, because you once mentioned the young lady to
me in slighting terms."

"I did?"

"Certainly; and in these chambers."

Sydney Carton looked at his punch and looked at his complacent friend;
drank his punch and looked at his complacent friend.

"You made mention of the young lady as a golden-haired doll. The young
lady is Miss Manette. If you had been a fellow of any sensitiveness or
delicacy of feeling in that kind of way, Sydney, I might have been a
little resentful of your employing such a designation; but you are not.
You want that sense altogether; therefore I am no more annoyed when I
think of the expression, than I should be annoyed by a man's opinion of
a picture of mine, who had no eye for pictures: or of a piece of music
of mine, who had no ear for music."

Sydney Carton drank the punch at a great rate; drank it by bumpers,
looking at his friend.

"Now you know all about it, Syd," said Mr. Stryver. "I don't care about
fortune: she is a charming creature, and I have made up my mind to
please myself: on the whole, I think I can afford to please myself. She
will have in me a man already pretty well off, and a rapidly rising man,
and a man of some distinction: it is a piece of good fortune for her,
but she is worthy of good fortune. Are you astonished?"

Carton, still drinking the punch, rejoined, "Why should I be
astonished?"

"You approve?"

Carton, still drinking the punch, rejoined, "Why should I not approve?"

"Well!" said his friend Stryver, "you take it more easily than I fancied
you would, and are less mercenary on my behalf than I thought you would
be; though, to be sure, you know well enough by this time that your
ancient chum is a man of a pretty strong will. Yes, Sydney, I have had
enough of this style of life, with no other as a change from it; I
feel that it is a pleasant thing for a man to have a home when he feels
inclined to go to it (when he doesn't, he can stay away), and I feel
that Miss Manette will tell well in any station, and will always do me
credit. So I have made up my mind. And now, Sydney, old boy, I want to
say a word to _you_ about _your_ prospects. You are in a bad way, you
know; you really are in a bad way. You don't know the value of money,
you live hard, you'll knock up one of these days, and be ill and poor;
you really ought to think about a nurse."

The prosperous patronage with which he said it, made him look twice as
big as he was, and four times as offensive.

"Now, let me recommend you," pursued Stryver, "to look it in the face.
I have looked it in the face, in my different way; look it in the face,
you, in your different way. Marry. Provide somebody to take care of
you. Never mind your having no enjoyment of women's society, nor
understanding of it, nor tact for it. Find out somebody. Find out some
respectable woman with a little property--somebody in the landlady way,
or lodging-letting way--and marry her, against a rainy day. That's the
kind of thing for _you_. Now think of it, Sydney."

"I'll think of it," said Sydney.


XII. The Fellow of Delicacy


Mr. Stryver having made up his mind to that magnanimous bestowal of good
fortune on the Doctor's daughter, resolved to make her happiness known
to her before he left town for the Long Vacation. After some mental
debating of the point, he came to the conclusion that it would be as
well to get all the preliminaries done with, and they could then arrange
at their leisure whether he should give her his hand a week or two
before Michaelmas Term, or in the little Christmas vacation between it
and Hilary.

As to the strength of his case, he had not a doubt about it, but clearly
saw his way to the verdict. Argued with the jury on substantial worldly
grounds--the only grounds ever worth taking into account--it was a
plain case, and had not a weak spot in it. He called himself for the
plaintiff, there was no getting over his evidence, the counsel for
the defendant threw up his brief, and the jury did not even turn to
consider. After trying it, Stryver, C. J., was satisfied that no plainer
case could be.

Accordingly, Mr. Stryver inaugurated the Long Vacation with a formal
proposal to take Miss Manette to Vauxhall Gardens; that failing, to
Ranelagh; that unaccountably failing too, it behoved him to present
himself in Soho, and there declare his noble mind.

Towards Soho, therefore, Mr. Stryver shouldered his way from the Temple,
while the bloom of the Long Vacation's infancy was still upon it.
Anybody who had seen him projecting himself into Soho while he was yet
on Saint Dunstan's side of Temple Bar, bursting in his full-blown way
along the pavement, to the jostlement of all weaker people, might have
seen how safe and strong he was.

His way taking him past Tellson's, and he both banking at Tellson's and
knowing Mr. Lorry as the intimate friend of the Manettes, it entered Mr.
Stryver's mind to enter the bank, and reveal to Mr. Lorry the brightness
of the Soho horizon. So, he pushed open the door with the weak rattle
in its throat, stumbled down the two steps, got past the two ancient
cashiers, and shouldered himself into the musty back closet where Mr.
Lorry sat at great books ruled for figures, with perpendicular iron
bars to his window as if that were ruled for figures too, and everything
under the clouds were a sum.

"Halloa!" said Mr. Stryver. "How do you do? I hope you are well!"

It was Stryver's grand peculiarity that he always seemed too big for any
place, or space. He was so much too big for Tellson's, that old clerks
in distant corners looked up with looks of remonstrance, as though he
squeezed them against the wall. The House itself, magnificently reading
the paper quite in the far-off perspective, lowered displeased, as if
the Stryver head had been butted into its responsible waistcoat.

The discreet Mr. Lorry said, in a sample tone of the voice he would
recommend under the circumstances, "How do you do, Mr. Stryver? How do
you do, sir?" and shook hands. There was a peculiarity in his manner
of shaking hands, always to be seen in any clerk at Tellson's who shook
hands with a customer when the House pervaded the air. He shook in a
self-abnegating way, as one who shook for Tellson and Co.

"Can I do anything for you, Mr. Stryver?" asked Mr. Lorry, in his
business character.

"Why, no, thank you; this is a private visit to yourself, Mr. Lorry; I
have come for a private word."

"Oh indeed!" said Mr. Lorry, bending down his ear, while his eye strayed
to the House afar off.

"I am going," said Mr. Stryver, leaning his arms confidentially on the
desk: whereupon, although it was a large double one, there appeared to
be not half desk enough for him: "I am going to make an offer of myself
in marriage to your agreeable little friend, Miss Manette, Mr. Lorry."

"Oh dear me!" cried Mr. Lorry, rubbing his chin, and looking at his
visitor dubiously.

"Oh dear me, sir?" repeated Stryver, drawing back. "Oh dear you, sir?
What may your meaning be, Mr. Lorry?"

"My meaning," answered the man of business, "is, of course, friendly and
appreciative, and that it does you the greatest credit, and--in short,
my meaning is everything you could desire. But--really, you know, Mr.
Stryver--" Mr. Lorry paused, and shook his head at him in the oddest
manner, as if he were compelled against his will to add, internally,
"you know there really is so much too much of you!"

"Well!" said Stryver, slapping the desk with his contentious hand,
opening his eyes wider, and taking a long breath, "if I understand you,
Mr. Lorry, I'll be hanged!"

Mr. Lorry adjusted his little wig at both ears as a means towards that
end, and bit the feather of a pen.

"D--n it all, sir!" said Stryver, staring at him, "am I not eligible?"

"Oh dear yes! Yes. Oh yes, you're eligible!" said Mr. Lorry. "If you say
eligible, you are eligible."

"Am I not prosperous?" asked Stryver.

"Oh! if you come to prosperous, you are prosperous," said Mr. Lorry.

"And advancing?"

"If you come to advancing you know," said Mr. Lorry, delighted to be
able to make another admission, "nobody can doubt that."

"Then what on earth is your meaning, Mr. Lorry?" demanded Stryver,
perceptibly crestfallen.

"Well! I--Were you going there now?" asked Mr. Lorry.

"Straight!" said Stryver, with a plump of his fist on the desk.

"Then I think I wouldn't, if I was you."

"Why?" said Stryver. "Now, I'll put you in a corner," forensically
shaking a forefinger at him. "You are a man of business and bound to
have a reason. State your reason. Why wouldn't you go?"

"Because," said Mr. Lorry, "I wouldn't go on such an object without
having some cause to believe that I should succeed."

"D--n _me_!" cried Stryver, "but this beats everything."

Mr. Lorry glanced at the distant House, and glanced at the angry
Stryver.

"Here's a man of business--a man of years--a man of experience--_in_
a Bank," said Stryver; "and having summed up three leading reasons for
complete success, he says there's no reason at all! Says it with his
head on!" Mr. Stryver remarked upon the peculiarity as if it would have
been infinitely less remarkable if he had said it with his head off.

"When I speak of success, I speak of success with the young lady; and
when I speak of causes and reasons to make success probable, I speak of
causes and reasons that will tell as such with the young lady. The young
lady, my good sir," said Mr. Lorry, mildly tapping the Stryver arm, "the
young lady. The young lady goes before all."

"Then you mean to tell me, Mr. Lorry," said Stryver, squaring his
elbows, "that it is your deliberate opinion that the young lady at
present in question is a mincing Fool?"

"Not exactly so. I mean to tell you, Mr. Stryver," said Mr. Lorry,
reddening, "that I will hear no disrespectful word of that young lady
from any lips; and that if I knew any man--which I hope I do not--whose
taste was so coarse, and whose temper was so overbearing, that he could
not restrain himself from speaking disrespectfully of that young lady at
this desk, not even Tellson's should prevent my giving him a piece of my
mind."

The necessity of being angry in a suppressed tone had put Mr. Stryver's
blood-vessels into a dangerous state when it was his turn to be angry;
Mr. Lorry's veins, methodical as their courses could usually be, were in
no better state now it was his turn.

"That is what I mean to tell you, sir," said Mr. Lorry. "Pray let there
be no mistake about it."

Mr. Stryver sucked the end of a ruler for a little while, and then stood
hitting a tune out of his teeth with it, which probably gave him the
toothache. He broke the awkward silence by saying:

"This is something new to me, Mr. Lorry. You deliberately advise me not
to go up to Soho and offer myself--_my_self, Stryver of the King's Bench
bar?"

"Do you ask me for my advice, Mr. Stryver?"

"Yes, I do."

"Very good. Then I give it, and you have repeated it correctly."

"And all I can say of it is," laughed Stryver with a vexed laugh, "that
this--ha, ha!--beats everything past, present, and to come."

"Now understand me," pursued Mr. Lorry. "As a man of business, I am
not justified in saying anything about this matter, for, as a man of
business, I know nothing of it. But, as an old fellow, who has carried
Miss Manette in his arms, who is the trusted friend of Miss Manette and
of her father too, and who has a great affection for them both, I have
spoken. The confidence is not of my seeking, recollect. Now, you think I
may not be right?"

"Not I!" said Stryver, whistling. "I can't undertake to find third
parties in common sense; I can only find it for myself. I suppose sense
in certain quarters; you suppose mincing bread-and-butter nonsense. It's
new to me, but you are right, I dare say."

"What I suppose, Mr. Stryver, I claim to characterise for myself--And
understand me, sir," said Mr. Lorry, quickly flushing again, "I
will not--not even at Tellson's--have it characterised for me by any
gentleman breathing."

"There! I beg your pardon!" said Stryver.

"Granted. Thank you. Well, Mr. Stryver, I was about to say:--it might be
painful to you to find yourself mistaken, it might be painful to Doctor
Manette to have the task of being explicit with you, it might be very
painful to Miss Manette to have the task of being explicit with you. You
know the terms upon which I have the honour and happiness to stand with
the family. If you please, committing you in no way, representing you
in no way, I will undertake to correct my advice by the exercise of a
little new observation and judgment expressly brought to bear upon
it. If you should then be dissatisfied with it, you can but test its
soundness for yourself; if, on the other hand, you should be satisfied
with it, and it should be what it now is, it may spare all sides what is
best spared. What do you say?"

"How long would you keep me in town?"

"Oh! It is only a question of a few hours. I could go to Soho in the
evening, and come to your chambers afterwards."

"Then I say yes," said Stryver: "I won't go up there now, I am not so
hot upon it as that comes to; I say yes, and I shall expect you to look
in to-night. Good morning."

Then Mr. Stryver turned and burst out of the Bank, causing such a
concussion of air on his passage through, that to stand up against it
bowing behind the two counters, required the utmost remaining strength
of the two ancient clerks. Those venerable and feeble persons were
always seen by the public in the act of bowing, and were popularly
believed, when they had bowed a customer out, still to keep on bowing in
the empty office until they bowed another customer in.

The barrister was keen enough to divine that the banker would not have
gone so far in his expression of opinion on any less solid ground than
moral certainty. Unprepared as he was for the large pill he had to
swallow, he got it down. "And now," said Mr. Stryver, shaking his
forensic forefinger at the Temple in general, when it was down, "my way
out of this, is, to put you all in the wrong."

It was a bit of the art of an Old Bailey tactician, in which he found
great relief. "You shall not put me in the wrong, young lady," said Mr.
Stryver; "I'll do that for you."

Accordingly, when Mr. Lorry called that night as late as ten o'clock,
Mr. Stryver, among a quantity of books and papers littered out for the
purpose, seemed to have nothing less on his mind than the subject of
the morning. He even showed surprise when he saw Mr. Lorry, and was
altogether in an absent and preoccupied state.

"Well!" said that good-natured emissary, after a full half-hour of
bootless attempts to bring him round to the question. "I have been to
Soho."

"To Soho?" repeated Mr. Stryver, coldly. "Oh, to be sure! What am I
thinking of!"

"And I have no doubt," said Mr. Lorry, "that I was right in the
conversation we had. My opinion is confirmed, and I reiterate my
advice."

"I assure you," returned Mr. Stryver, in the friendliest way, "that I
am sorry for it on your account, and sorry for it on the poor father's
account. I know this must always be a sore subject with the family; let
us say no more about it."

"I don't understand you," said Mr. Lorry.

"I dare say not," rejoined Stryver, nodding his head in a smoothing and
final way; "no matter, no matter."

"But it does matter," Mr. Lorry urged.

"No it doesn't; I assure you it doesn't. Having supposed that there was
sense where there is no sense, and a laudable ambition where there is
not a laudable ambition, I am well out of my mistake, and no harm is
done. Young women have committed similar follies often before, and have
repented them in poverty and obscurity often before. In an unselfish
aspect, I am sorry that the thing is dropped, because it would have been
a bad thing for me in a worldly point of view; in a selfish aspect, I am
glad that the thing has dropped, because it would have been a bad thing
for me in a worldly point of view--it is hardly necessary to say I could
have gained nothing by it. There is no harm at all done. I have not
proposed to the young lady, and, between ourselves, I am by no means
certain, on reflection, that I ever should have committed myself to
that extent. Mr. Lorry, you cannot control the mincing vanities and
giddinesses of empty-headed girls; you must not expect to do it, or you
will always be disappointed. Now, pray say no more about it. I tell you,
I regret it on account of others, but I am satisfied on my own account.
And I am really very much obliged to you for allowing me to sound you,
and for giving me your advice; you know the young lady better than I do;
you were right, it never would have done."

Mr. Lorry was so taken aback, that he looked quite stupidly at Mr.
Stryver shouldering him towards the door, with an appearance of
showering generosity, forbearance, and goodwill, on his erring head.
"Make the best of it, my dear sir," said Stryver; "say no more about it;
thank you again for allowing me to sound you; good night!"

Mr. Lorry was out in the night, before he knew where he was. Mr. Stryver
was lying back on his sofa, winking at his ceiling.


XIII. The Fellow of No Delicacy


If Sydney Carton ever shone anywhere, he certainly never shone in the
house of Doctor Manette. He had been there often, during a whole year,
and had always been the same moody and morose lounger there. When he
cared to talk, he talked well; but, the cloud of caring for nothing,
which overshadowed him with such a fatal darkness, was very rarely
pierced by the light within him.

And yet he did care something for the streets that environed that house,
and for the senseless stones that made their pavements. Many a night
he vaguely and unhappily wandered there, when wine had brought no
transitory gladness to him; many a dreary daybreak revealed his solitary
figure lingering there, and still lingering there when the first beams
of the sun brought into strong relief, removed beauties of architecture
in spires of churches and lofty buildings, as perhaps the quiet time
brought some sense of better things, else forgotten and unattainable,
into his mind. Of late, the neglected bed in the Temple Court had known
him more scantily than ever; and often when he had thrown himself upon
it no longer than a few minutes, he had got up again, and haunted that
neighbourhood.

On a day in August, when Mr. Stryver (after notifying to his jackal
that "he had thought better of that marrying matter") had carried his
delicacy into Devonshire, and when the sight and scent of flowers in the
City streets had some waifs of goodness in them for the worst, of health
for the sickliest, and of youth for the oldest, Sydney's feet still trod
those stones. From being irresolute and purposeless, his feet became
animated by an intention, and, in the working out of that intention,
they took him to the Doctor's door.

He was shown up-stairs, and found Lucie at her work, alone. She had
never been quite at her ease with him, and received him with some little
embarrassment as he seated himself near her table. But, looking up at
his face in the interchange of the first few common-places, she observed
a change in it.

"I fear you are not well, Mr. Carton!"

"No. But the life I lead, Miss Manette, is not conducive to health. What
is to be expected of, or by, such profligates?"

"Is it not--forgive me; I have begun the question on my lips--a pity to
live no better life?"

"God knows it is a shame!"

"Then why not change it?"

Looking gently at him again, she was surprised and saddened to see that
there were tears in his eyes. There were tears in his voice too, as he
answered:

"It is too late for that. I shall never be better than I am. I shall
sink lower, and be worse."

He leaned an elbow on her table, and covered his eyes with his hand. The
table trembled in the silence that followed.

She had never seen him softened, and was much distressed. He knew her to
be so, without looking at her, and said:

"Pray forgive me, Miss Manette. I break down before the knowledge of
what I want to say to you. Will you hear me?"

"If it will do you any good, Mr. Carton, if it would make you happier,
it would make me very glad!"

"God bless you for your sweet compassion!"

He unshaded his face after a little while, and spoke steadily.

"Don't be afraid to hear me. Don't shrink from anything I say. I am like
one who died young. All my life might have been."

"No, Mr. Carton. I am sure that the best part of it might still be; I am
sure that you might be much, much worthier of yourself."

"Say of you, Miss Manette, and although I know better--although in the
mystery of my own wretched heart I know better--I shall never forget
it!"

She was pale and trembling. He came to her relief with a fixed despair
of himself which made the interview unlike any other that could have
been holden.

"If it had been possible, Miss Manette, that you could have returned the
love of the man you see before yourself--flung away, wasted, drunken,
poor creature of misuse as you know him to be--he would have been
conscious this day and hour, in spite of his happiness, that he would
bring you to misery, bring you to sorrow and repentance, blight you,
disgrace you, pull you down with him. I know very well that you can have
no tenderness for me; I ask for none; I am even thankful that it cannot
be."

"Without it, can I not save you, Mr. Carton? Can I not recall
you--forgive me again!--to a better course? Can I in no way repay your
confidence? I know this is a confidence," she modestly said, after a
little hesitation, and in earnest tears, "I know you would say this to
no one else. Can I turn it to no good account for yourself, Mr. Carton?"

He shook his head.

"To none. No, Miss Manette, to none. If you will hear me through a very
little more, all you can ever do for me is done. I wish you to know that
you have been the last dream of my soul. In my degradation I have not
been so degraded but that the sight of you with your father, and of this
home made such a home by you, has stirred old shadows that I thought had
died out of me. Since I knew you, I have been troubled by a remorse that
I thought would never reproach me again, and have heard whispers from
old voices impelling me upward, that I thought were silent for ever. I
have had unformed ideas of striving afresh, beginning anew, shaking off
sloth and sensuality, and fighting out the abandoned fight. A dream, all
a dream, that ends in nothing, and leaves the sleeper where he lay down,
but I wish you to know that you inspired it."

"Will nothing of it remain? O Mr. Carton, think again! Try again!"

"No, Miss Manette; all through it, I have known myself to be quite
undeserving. And yet I have had the weakness, and have still the
weakness, to wish you to know with what a sudden mastery you kindled me,
heap of ashes that I am, into fire--a fire, however, inseparable in
its nature from myself, quickening nothing, lighting nothing, doing no
service, idly burning away."

"Since it is my misfortune, Mr. Carton, to have made you more unhappy
than you were before you knew me--"

"Don't say that, Miss Manette, for you would have reclaimed me, if
anything could. You will not be the cause of my becoming worse."

"Since the state of your mind that you describe, is, at all events,
attributable to some influence of mine--this is what I mean, if I can
make it plain--can I use no influence to serve you? Have I no power for
good, with you, at all?"

"The utmost good that I am capable of now, Miss Manette, I have come
here to realise. Let me carry through the rest of my misdirected life,
the remembrance that I opened my heart to you, last of all the world;
and that there was something left in me at this time which you could
deplore and pity."

"Which I entreated you to believe, again and again, most fervently, with
all my heart, was capable of better things, Mr. Carton!"

"Entreat me to believe it no more, Miss Manette. I have proved myself,
and I know better. I distress you; I draw fast to an end. Will you let
me believe, when I recall this day, that the last confidence of my life
was reposed in your pure and innocent breast, and that it lies there
alone, and will be shared by no one?"

"If that will be a consolation to you, yes."

"Not even by the dearest one ever to be known to you?"

"Mr. Carton," she answered, after an agitated pause, "the secret is
yours, not mine; and I promise to respect it."

"Thank you. And again, God bless you."

He put her hand to his lips, and moved towards the door.

"Be under no apprehension, Miss Manette, of my ever resuming this
conversation by so much as a passing word. I will never refer to it
again. If I were dead, that could not be surer than it is henceforth. In
the hour of my death, I shall hold sacred the one good remembrance--and
shall thank and bless you for it--that my last avowal of myself was made
to you, and that my name, and faults, and miseries were gently carried
in your heart. May it otherwise be light and happy!"

He was so unlike what he had ever shown himself to be, and it was so
sad to think how much he had thrown away, and how much he every day kept
down and perverted, that Lucie Manette wept mournfully for him as he
stood looking back at her.

"Be comforted!" he said, "I am not worth such feeling, Miss Manette. An
hour or two hence, and the low companions and low habits that I scorn
but yield to, will render me less worth such tears as those, than any
wretch who creeps along the streets. Be comforted! But, within myself, I
shall always be, towards you, what I am now, though outwardly I shall be
what you have heretofore seen me. The last supplication but one I make
to you, is, that you will believe this of me."

"I will, Mr. Carton."

"My last supplication of all, is this; and with it, I will relieve
you of a visitor with whom I well know you have nothing in unison, and
between whom and you there is an impassable space. It is useless to say
it, I know, but it rises out of my soul. For you, and for any dear to
you, I would do anything. If my career were of that better kind that
there was any opportunity or capacity of sacrifice in it, I would
embrace any sacrifice for you and for those dear to you. Try to hold
me in your mind, at some quiet times, as ardent and sincere in this one
thing. The time will come, the time will not be long in coming, when new
ties will be formed about you--ties that will bind you yet more tenderly
and strongly to the home you so adorn--the dearest ties that will ever
grace and gladden you. O Miss Manette, when the little picture of a
happy father's face looks up in yours, when you see your own bright
beauty springing up anew at your feet, think now and then that there is
a man who would give his life, to keep a life you love beside you!"

He said, "Farewell!" said a last "God bless you!" and left her.


XIV. The Honest Tradesman


To the eyes of Mr. Jeremiah Cruncher, sitting on his stool in
Fleet-street with his grisly urchin beside him, a vast number and
variety of objects in movement were every day presented. Who could sit
upon anything in Fleet-street during the busy hours of the day, and
not be dazed and deafened by two immense processions, one ever tending
westward with the sun, the other ever tending eastward from the sun,
both ever tending to the plains beyond the range of red and purple where
the sun goes down!

With his straw in his mouth, Mr. Cruncher sat watching the two streams,
like the heathen rustic who has for several centuries been on duty
watching one stream--saving that Jerry had no expectation of their ever
running dry. Nor would it have been an expectation of a hopeful kind,
since a small part of his income was derived from the pilotage of timid
women (mostly of a full habit and past the middle term of life) from
Tellson's side of the tides to the opposite shore. Brief as such
companionship was in every separate instance, Mr. Cruncher never failed
to become so interested in the lady as to express a strong desire to
have the honour of drinking her very good health. And it was from
the gifts bestowed upon him towards the execution of this benevolent
purpose, that he recruited his finances, as just now observed.

Time was, when a poet sat upon a stool in a public place, and mused in
the sight of men. Mr. Cruncher, sitting on a stool in a public place,
but not being a poet, mused as little as possible, and looked about him.

It fell out that he was thus engaged in a season when crowds were
few, and belated women few, and when his affairs in general were so
unprosperous as to awaken a strong suspicion in his breast that Mrs.
Cruncher must have been "flopping" in some pointed manner, when an
unusual concourse pouring down Fleet-street westward, attracted his
attention. Looking that way, Mr. Cruncher made out that some kind of
funeral was coming along, and that there was popular objection to this
funeral, which engendered uproar.

"Young Jerry," said Mr. Cruncher, turning to his offspring, "it's a
buryin'."

"Hooroar, father!" cried Young Jerry.

The young gentleman uttered this exultant sound with mysterious
significance. The elder gentleman took the cry so ill, that he watched
his opportunity, and smote the young gentleman on the ear.

"What d'ye mean? What are you hooroaring at? What do you want to conwey
to your own father, you young Rip? This boy is a getting too many for
_me_!" said Mr. Cruncher, surveying him. "Him and his hooroars! Don't
let me hear no more of you, or you shall feel some more of me. D'ye
hear?"

"I warn't doing no harm," Young Jerry protested, rubbing his cheek.

"Drop it then," said Mr. Cruncher; "I won't have none of _your_ no
harms. Get a top of that there seat, and look at the crowd."

His son obeyed, and the crowd approached; they were bawling and hissing
round a dingy hearse and dingy mourning coach, in which mourning coach
there was only one mourner, dressed in the dingy trappings that were
considered essential to the dignity of the position. The position
appeared by no means to please him, however, with an increasing rabble
surrounding the coach, deriding him, making grimaces at him, and
incessantly groaning and calling out: "Yah! Spies! Tst! Yaha! Spies!"
with many compliments too numerous and forcible to repeat.

Funerals had at all times a remarkable attraction for Mr. Cruncher; he
always pricked up his senses, and became excited, when a funeral passed
Tellson's. Naturally, therefore, a funeral with this uncommon attendance
excited him greatly, and he asked of the first man who ran against him:

"What is it, brother? What's it about?"

"_I_ don't know," said the man. "Spies! Yaha! Tst! Spies!"

He asked another man. "Who is it?"

"_I_ don't know," returned the man, clapping his hands to his mouth
nevertheless, and vociferating in a surprising heat and with the
greatest ardour, "Spies! Yaha! Tst, tst! Spi--ies!"

At length, a person better informed on the merits of the case, tumbled
against him, and from this person he learned that the funeral was the
funeral of one Roger Cly.

"Was He a spy?" asked Mr. Cruncher.

"Old Bailey spy," returned his informant. "Yaha! Tst! Yah! Old Bailey
Spi--i--ies!"

"Why, to be sure!" exclaimed Jerry, recalling the Trial at which he had
assisted. "I've seen him. Dead, is he?"

"Dead as mutton," returned the other, "and can't be too dead. Have 'em
out, there! Spies! Pull 'em out, there! Spies!"

The idea was so acceptable in the prevalent absence of any idea,
that the crowd caught it up with eagerness, and loudly repeating the
suggestion to have 'em out, and to pull 'em out, mobbed the two vehicles
so closely that they came to a stop. On the crowd's opening the coach
doors, the one mourner scuffled out of himself and was in their hands
for a moment; but he was so alert, and made such good use of his time,
that in another moment he was scouring away up a bye-street, after
shedding his cloak, hat, long hatband, white pocket-handkerchief, and
other symbolical tears.

These, the people tore to pieces and scattered far and wide with great
enjoyment, while the tradesmen hurriedly shut up their shops; for a
crowd in those times stopped at nothing, and was a monster much dreaded.
They had already got the length of opening the hearse to take the coffin
out, when some brighter genius proposed instead, its being escorted to
its destination amidst general rejoicing. Practical suggestions being
much needed, this suggestion, too, was received with acclamation, and
the coach was immediately filled with eight inside and a dozen out,
while as many people got on the roof of the hearse as could by any
exercise of ingenuity stick upon it. Among the first of these volunteers
was Jerry Cruncher himself, who modestly concealed his spiky head from
the observation of Tellson's, in the further corner of the mourning
coach.

The officiating undertakers made some protest against these changes in
the ceremonies; but, the river being alarmingly near, and several voices
remarking on the efficacy of cold immersion in bringing refractory
members of the profession to reason, the protest was faint and brief.
The remodelled procession started, with a chimney-sweep driving the
hearse--advised by the regular driver, who was perched beside him, under
close inspection, for the purpose--and with a pieman, also attended
by his cabinet minister, driving the mourning coach. A bear-leader, a
popular street character of the time, was impressed as an additional
ornament, before the cavalcade had gone far down the Strand; and his
bear, who was black and very mangy, gave quite an Undertaking air to
that part of the procession in which he walked.

Thus, with beer-drinking, pipe-smoking, song-roaring, and infinite
caricaturing of woe, the disorderly procession went its way, recruiting
at every step, and all the shops shutting up before it. Its destination
was the old church of Saint Pancras, far off in the fields. It got there
in course of time; insisted on pouring into the burial-ground; finally,
accomplished the interment of the deceased Roger Cly in its own way, and
highly to its own satisfaction.

The dead man disposed of, and the crowd being under the necessity of
providing some other entertainment for itself, another brighter
genius (or perhaps the same) conceived the humour of impeaching casual
passers-by, as Old Bailey spies, and wreaking vengeance on them. Chase
was given to some scores of inoffensive persons who had never been near
the Old Bailey in their lives, in the realisation of this fancy, and
they were roughly hustled and maltreated. The transition to the sport of
window-breaking, and thence to the plundering of public-houses, was easy
and natural. At last, after several hours, when sundry summer-houses had
been pulled down, and some area-railings had been torn up, to arm
the more belligerent spirits, a rumour got about that the Guards were
coming. Before this rumour, the crowd gradually melted away, and perhaps
the Guards came, and perhaps they never came, and this was the usual
progress of a mob.

Mr. Cruncher did not assist at the closing sports, but had remained
behind in the churchyard, to confer and condole with the undertakers.
The place had a soothing influence on him. He procured a pipe from a
neighbouring public-house, and smoked it, looking in at the railings and
maturely considering the spot.

"Jerry," said Mr. Cruncher, apostrophising himself in his usual way,
"you see that there Cly that day, and you see with your own eyes that he
was a young 'un and a straight made 'un."

Having smoked his pipe out, and ruminated a little longer, he turned
himself about, that he might appear, before the hour of closing, on his
station at Tellson's. Whether his meditations on mortality had touched
his liver, or whether his general health had been previously at all
amiss, or whether he desired to show a little attention to an eminent
man, is not so much to the purpose, as that he made a short call upon
his medical adviser--a distinguished surgeon--on his way back.

Young Jerry relieved his father with dutiful interest, and reported No
job in his absence. The bank closed, the ancient clerks came out, the
usual watch was set, and Mr. Cruncher and his son went home to tea.

"Now, I tell you where it is!" said Mr. Cruncher to his wife, on
entering. "If, as a honest tradesman, my wenturs goes wrong to-night, I
shall make sure that you've been praying again me, and I shall work you
for it just the same as if I seen you do it."

The dejected Mrs. Cruncher shook her head.

"Why, you're at it afore my face!" said Mr. Cruncher, with signs of
angry apprehension.

"I am saying nothing."

"Well, then; don't meditate nothing. You might as well flop as meditate.
You may as well go again me one way as another. Drop it altogether."

"Yes, Jerry."

"Yes, Jerry," repeated Mr. Cruncher sitting down to tea. "Ah! It _is_
yes, Jerry. That's about it. You may say yes, Jerry."

Mr. Cruncher had no particular meaning in these sulky corroborations,
but made use of them, as people not unfrequently do, to express general
ironical dissatisfaction.

"You and your yes, Jerry," said Mr. Cruncher, taking a bite out of his
bread-and-butter, and seeming to help it down with a large invisible
oyster out of his saucer. "Ah! I think so. I believe you."

"You are going out to-night?" asked his decent wife, when he took
another bite.

"Yes, I am."

"May I go with you, father?" asked his son, briskly.

"No, you mayn't. I'm a going--as your mother knows--a fishing. That's
where I'm going to. Going a fishing."

"Your fishing-rod gets rayther rusty; don't it, father?"

"Never you mind."

"Shall you bring any fish home, father?"

"If I don't, you'll have short commons, to-morrow," returned that
gentleman, shaking his head; "that's questions enough for you; I ain't a
going out, till you've been long abed."

He devoted himself during the remainder of the evening to keeping a
most vigilant watch on Mrs. Cruncher, and sullenly holding her in
conversation that she might be prevented from meditating any petitions
to his disadvantage. With this view, he urged his son to hold her in
conversation also, and led the unfortunate woman a hard life by dwelling
on any causes of complaint he could bring against her, rather than
he would leave her for a moment to her own reflections. The devoutest
person could have rendered no greater homage to the efficacy of an
honest prayer than he did in this distrust of his wife. It was as if a
professed unbeliever in ghosts should be frightened by a ghost story.

"And mind you!" said Mr. Cruncher. "No games to-morrow! If I, as a
honest tradesman, succeed in providing a jinte of meat or two, none
of your not touching of it, and sticking to bread. If I, as a honest
tradesman, am able to provide a little beer, none of your declaring
on water. When you go to Rome, do as Rome does. Rome will be a ugly
customer to you, if you don't. _I_'m your Rome, you know."

Then he began grumbling again:

"With your flying into the face of your own wittles and drink! I don't
know how scarce you mayn't make the wittles and drink here, by your
flopping tricks and your unfeeling conduct. Look at your boy: he _is_
your'n, ain't he? He's as thin as a lath. Do you call yourself a mother,
and not know that a mother's first duty is to blow her boy out?"

This touched Young Jerry on a tender place; who adjured his mother to
perform her first duty, and, whatever else she did or neglected, above
all things to lay especial stress on the discharge of that maternal
function so affectingly and delicately indicated by his other parent.

Thus the evening wore away with the Cruncher family, until Young Jerry
was ordered to bed, and his mother, laid under similar injunctions,
obeyed them. Mr. Cruncher beguiled the earlier watches of the night with
solitary pipes, and did not start upon his excursion until nearly one
o'clock. Towards that small and ghostly hour, he rose up from his chair,
took a key out of his pocket, opened a locked cupboard, and brought
forth a sack, a crowbar of convenient size, a rope and chain, and other
fishing tackle of that nature. Disposing these articles about him
in skilful manner, he bestowed a parting defiance on Mrs. Cruncher,
extinguished the light, and went out.

Young Jerry, who had only made a feint of undressing when he went to
bed, was not long after his father. Under cover of the darkness he
followed out of the room, followed down the stairs, followed down the
court, followed out into the streets. He was in no uneasiness concerning
his getting into the house again, for it was full of lodgers, and the
door stood ajar all night.

Impelled by a laudable ambition to study the art and mystery of his
father's honest calling, Young Jerry, keeping as close to house fronts,
walls, and doorways, as his eyes were close to one another, held his
honoured parent in view. The honoured parent steering Northward, had not
gone far, when he was joined by another disciple of Izaak Walton, and
the two trudged on together.

Within half an hour from the first starting, they were beyond the
winking lamps, and the more than winking watchmen, and were out upon a
lonely road. Another fisherman was picked up here--and that so silently,
that if Young Jerry had been superstitious, he might have supposed the
second follower of the gentle craft to have, all of a sudden, split
himself into two.

The three went on, and Young Jerry went on, until the three stopped
under a bank overhanging the road. Upon the top of the bank was a low
brick wall, surmounted by an iron railing. In the shadow of bank and
wall the three turned out of the road, and up a blind lane, of which
the wall--there, risen to some eight or ten feet high--formed one side.
Crouching down in a corner, peeping up the lane, the next object that
Young Jerry saw, was the form of his honoured parent, pretty well
defined against a watery and clouded moon, nimbly scaling an iron gate.
He was soon over, and then the second fisherman got over, and then the
third. They all dropped softly on the ground within the gate, and lay
there a little--listening perhaps. Then, they moved away on their hands
and knees.

It was now Young Jerry's turn to approach the gate: which he did,
holding his breath. Crouching down again in a corner there, and looking
in, he made out the three fishermen creeping through some rank grass!
and all the gravestones in the churchyard--it was a large churchyard
that they were in--looking on like ghosts in white, while the church
tower itself looked on like the ghost of a monstrous giant. They did not
creep far, before they stopped and stood upright. And then they began to
fish.

They fished with a spade, at first. Presently the honoured parent
appeared to be adjusting some instrument like a great corkscrew.
Whatever tools they worked with, they worked hard, until the awful
striking of the church clock so terrified Young Jerry, that he made off,
with his hair as stiff as his father's.

But, his long-cherished desire to know more about these matters, not
only stopped him in his running away, but lured him back again. They
were still fishing perseveringly, when he peeped in at the gate for
the second time; but, now they seemed to have got a bite. There was a
screwing and complaining sound down below, and their bent figures were
strained, as if by a weight. By slow degrees the weight broke away the
earth upon it, and came to the surface. Young Jerry very well knew what
it would be; but, when he saw it, and saw his honoured parent about to
wrench it open, he was so frightened, being new to the sight, that he
made off again, and never stopped until he had run a mile or more.

He would not have stopped then, for anything less necessary than breath,
it being a spectral sort of race that he ran, and one highly desirable
to get to the end of. He had a strong idea that the coffin he had seen
was running after him; and, pictured as hopping on behind him, bolt
upright, upon its narrow end, always on the point of overtaking him
and hopping on at his side--perhaps taking his arm--it was a pursuer to
shun. It was an inconsistent and ubiquitous fiend too, for, while it
was making the whole night behind him dreadful, he darted out into the
roadway to avoid dark alleys, fearful of its coming hopping out of them
like a dropsical boy's Kite without tail and wings. It hid in doorways
too, rubbing its horrible shoulders against doors, and drawing them up
to its ears, as if it were laughing. It got into shadows on the road,
and lay cunningly on its back to trip him up. All this time it was
incessantly hopping on behind and gaining on him, so that when the boy
got to his own door he had reason for being half dead. And even then
it would not leave him, but followed him upstairs with a bump on every
stair, scrambled into bed with him, and bumped down, dead and heavy, on
his breast when he fell asleep.

From his oppressed slumber, Young Jerry in his closet was awakened after
daybreak and before sunrise, by the presence of his father in the
family room. Something had gone wrong with him; at least, so Young Jerry
inferred, from the circumstance of his holding Mrs. Cruncher by the
ears, and knocking the back of her head against the head-board of the
bed.

"I told you I would," said Mr. Cruncher, "and I did."

"Jerry, Jerry, Jerry!" his wife implored.

"You oppose yourself to the profit of the business," said Jerry, "and me
and my partners suffer. You was to honour and obey; why the devil don't
you?"

"I try to be a good wife, Jerry," the poor woman protested, with tears.

"Is it being a good wife to oppose your husband's business? Is it
honouring your husband to dishonour his business? Is it obeying your
husband to disobey him on the wital subject of his business?"

"You hadn't taken to the dreadful business then, Jerry."

"It's enough for you," retorted Mr. Cruncher, "to be the wife of a
honest tradesman, and not to occupy your female mind with calculations
when he took to his trade or when he didn't. A honouring and obeying
wife would let his trade alone altogether. Call yourself a religious
woman? If you're a religious woman, give me a irreligious one! You have
no more nat'ral sense of duty than the bed of this here Thames river has
of a pile, and similarly it must be knocked into you."

The altercation was conducted in a low tone of voice, and terminated in
the honest tradesman's kicking off his clay-soiled boots, and lying down
at his length on the floor. After taking a timid peep at him lying on
his back, with his rusty hands under his head for a pillow, his son lay
down too, and fell asleep again.

There was no fish for breakfast, and not much of anything else. Mr.
Cruncher was out of spirits, and out of temper, and kept an iron pot-lid
by him as a projectile for the correction of Mrs. Cruncher, in case
he should observe any symptoms of her saying Grace. He was brushed
and washed at the usual hour, and set off with his son to pursue his
ostensible calling.

Young Jerry, walking with the stool under his arm at his father's side
along sunny and crowded Fleet-street, was a very different Young Jerry
from him of the previous night, running home through darkness and
solitude from his grim pursuer. His cunning was fresh with the day,
and his qualms were gone with the night--in which particulars it is not
improbable that he had compeers in Fleet-street and the City of London,
that fine morning.

"Father," said Young Jerry, as they walked along: taking care to keep
at arm's length and to have the stool well between them: "what's a
Resurrection-Man?"

Mr. Cruncher came to a stop on the pavement before he answered, "How
should I know?"

"I thought you knowed everything, father," said the artless boy.

"Hem! Well," returned Mr. Cruncher, going on again, and lifting off his
hat to give his spikes free play, "he's a tradesman."

"What's his goods, father?" asked the brisk Young Jerry.

"His goods," said Mr. Cruncher, after turning it over in his mind, "is a
branch of Scientific goods."

"Persons' bodies, ain't it, father?" asked the lively boy.

"I believe it is something of that sort," said Mr. Cruncher.

"Oh, father, I should so like to be a Resurrection-Man when I'm quite
growed up!"

Mr. Cruncher was soothed, but shook his head in a dubious and moral way.
"It depends upon how you dewelop your talents. Be careful to dewelop
your talents, and never to say no more than you can help to nobody, and
there's no telling at the present time what you may not come to be fit
for." As Young Jerry, thus encouraged, went on a few yards in advance,
to plant the stool in the shadow of the Bar, Mr. Cruncher added to
himself: "Jerry, you honest tradesman, there's hopes wot that boy will
yet be a blessing to you, and a recompense to you for his mother!"


XV. Knitting


There had been earlier drinking than usual in the wine-shop of Monsieur
Defarge. As early as six o'clock in the morning, sallow faces peeping
through its barred windows had descried other faces within, bending over
measures of wine. Monsieur Defarge sold a very thin wine at the best
of times, but it would seem to have been an unusually thin wine that
he sold at this time. A sour wine, moreover, or a souring, for its
influence on the mood of those who drank it was to make them gloomy. No
vivacious Bacchanalian flame leaped out of the pressed grape of Monsieur
Defarge: but, a smouldering fire that burnt in the dark, lay hidden in
the dregs of it.

This had been the third morning in succession, on which there had been
early drinking at the wine-shop of Monsieur Defarge. It had begun
on Monday, and here was Wednesday come. There had been more of early
brooding than drinking; for, many men had listened and whispered and
slunk about there from the time of the opening of the door, who could
not have laid a piece of money on the counter to save their souls. These
were to the full as interested in the place, however, as if they could
have commanded whole barrels of wine; and they glided from seat to seat,
and from corner to corner, swallowing talk in lieu of drink, with greedy
looks.

Notwithstanding an unusual flow of company, the master of the wine-shop
was not visible. He was not missed; for, nobody who crossed the
threshold looked for him, nobody asked for him, nobody wondered to see
only Madame Defarge in her seat, presiding over the distribution of
wine, with a bowl of battered small coins before her, as much defaced
and beaten out of their original impress as the small coinage of
humanity from whose ragged pockets they had come.

A suspended interest and a prevalent absence of mind, were perhaps
observed by the spies who looked in at the wine-shop, as they looked in
at every place, high and low, from the king's palace to the criminal's
gaol. Games at cards languished, players at dominoes musingly built
towers with them, drinkers drew figures on the tables with spilt drops
of wine, Madame Defarge herself picked out the pattern on her sleeve
with her toothpick, and saw and heard something inaudible and invisible
a long way off.

Thus, Saint Antoine in this vinous feature of his, until midday. It was
high noontide, when two dusty men passed through his streets and under
his swinging lamps: of whom, one was Monsieur Defarge: the other a
mender of roads in a blue cap. All adust and athirst, the two entered
the wine-shop. Their arrival had lighted a kind of fire in the breast
of Saint Antoine, fast spreading as they came along, which stirred and
flickered in flames of faces at most doors and windows. Yet, no one had
followed them, and no man spoke when they entered the wine-shop, though
the eyes of every man there were turned upon them.

"Good day, gentlemen!" said Monsieur Defarge.

It may have been a signal for loosening the general tongue. It elicited
an answering chorus of "Good day!"

"It is bad weather, gentlemen," said Defarge, shaking his head.

Upon which, every man looked at his neighbour, and then all cast down
their eyes and sat silent. Except one man, who got up and went out.

"My wife," said Defarge aloud, addressing Madame Defarge: "I have
travelled certain leagues with this good mender of roads, called
Jacques. I met him--by accident--a day and half's journey out of Paris.
He is a good child, this mender of roads, called Jacques. Give him to
drink, my wife!"

A second man got up and went out. Madame Defarge set wine before the
mender of roads called Jacques, who doffed his blue cap to the company,
and drank. In the breast of his blouse he carried some coarse dark
bread; he ate of this between whiles, and sat munching and drinking near
Madame Defarge's counter. A third man got up and went out.

Defarge refreshed himself with a draught of wine--but, he took less
than was given to the stranger, as being himself a man to whom it was no
rarity--and stood waiting until the countryman had made his breakfast.
He looked at no one present, and no one now looked at him; not even
Madame Defarge, who had taken up her knitting, and was at work.

"Have you finished your repast, friend?" he asked, in due season.

"Yes, thank you."

"Come, then! You shall see the apartment that I told you you could
occupy. It will suit you to a marvel."

Out of the wine-shop into the street, out of the street into a
courtyard, out of the courtyard up a steep staircase, out of the
staircase into a garret--formerly the garret where a white-haired man
sat on a low bench, stooping forward and very busy, making shoes.

No white-haired man was there now; but, the three men were there who had
gone out of the wine-shop singly. And between them and the white-haired
man afar off, was the one small link, that they had once looked in at
him through the chinks in the wall.

Defarge closed the door carefully, and spoke in a subdued voice:

"Jacques One, Jacques Two, Jacques Three! This is the witness
encountered by appointment, by me, Jacques Four. He will tell you all.
Speak, Jacques Five!"

The mender of roads, blue cap in hand, wiped his swarthy forehead with
it, and said, "Where shall I commence, monsieur?"

"Commence," was Monsieur Defarge's not unreasonable reply, "at the
commencement."

"I saw him then, messieurs," began the mender of roads, "a year ago this
running summer, underneath the carriage of the Marquis, hanging by the
chain. Behold the manner of it. I leaving my work on the road, the sun
going to bed, the carriage of the Marquis slowly ascending the hill, he
hanging by the chain--like this."

Again the mender of roads went through the whole performance; in which
he ought to have been perfect by that time, seeing that it had been
the infallible resource and indispensable entertainment of his village
during a whole year.

Jacques One struck in, and asked if he had ever seen the man before?

"Never," answered the mender of roads, recovering his perpendicular.

Jacques Three demanded how he afterwards recognised him then?

"By his tall figure," said the mender of roads, softly, and with his
finger at his nose. "When Monsieur the Marquis demands that evening,
'Say, what is he like?' I make response, 'Tall as a spectre.'"

"You should have said, short as a dwarf," returned Jacques Two.

"But what did I know? The deed was not then accomplished, neither did he
confide in me. Observe! Under those circumstances even, I do not
offer my testimony. Monsieur the Marquis indicates me with his finger,
standing near our little fountain, and says, 'To me! Bring that rascal!'
My faith, messieurs, I offer nothing."

"He is right there, Jacques," murmured Defarge, to him who had
interrupted. "Go on!"

"Good!" said the mender of roads, with an air of mystery. "The tall man
is lost, and he is sought--how many months? Nine, ten, eleven?"

"No matter, the number," said Defarge. "He is well hidden, but at last
he is unluckily found. Go on!"

"I am again at work upon the hill-side, and the sun is again about to
go to bed. I am collecting my tools to descend to my cottage down in the
village below, where it is already dark, when I raise my eyes, and see
coming over the hill six soldiers. In the midst of them is a tall man
with his arms bound--tied to his sides--like this!"

With the aid of his indispensable cap, he represented a man with his
elbows bound fast at his hips, with cords that were knotted behind him.

"I stand aside, messieurs, by my heap of stones, to see the soldiers
and their prisoner pass (for it is a solitary road, that, where any
spectacle is well worth looking at), and at first, as they approach, I
see no more than that they are six soldiers with a tall man bound, and
that they are almost black to my sight--except on the side of the sun
going to bed, where they have a red edge, messieurs. Also, I see that
their long shadows are on the hollow ridge on the opposite side of the
road, and are on the hill above it, and are like the shadows of giants.
Also, I see that they are covered with dust, and that the dust moves
with them as they come, tramp, tramp! But when they advance quite near
to me, I recognise the tall man, and he recognises me. Ah, but he would
be well content to precipitate himself over the hill-side once again, as
on the evening when he and I first encountered, close to the same spot!"

He described it as if he were there, and it was evident that he saw it
vividly; perhaps he had not seen much in his life.

"I do not show the soldiers that I recognise the tall man; he does not
show the soldiers that he recognises me; we do it, and we know it, with
our eyes. 'Come on!' says the chief of that company, pointing to the
village, 'bring him fast to his tomb!' and they bring him faster. I
follow. His arms are swelled because of being bound so tight, his wooden
shoes are large and clumsy, and he is lame. Because he is lame, and
consequently slow, they drive him with their guns--like this!"

He imitated the action of a man's being impelled forward by the
butt-ends of muskets.

"As they descend the hill like madmen running a race, he falls. They
laugh and pick him up again. His face is bleeding and covered with dust,
but he cannot touch it; thereupon they laugh again. They bring him into
the village; all the village runs to look; they take him past the mill,
and up to the prison; all the village sees the prison gate open in the
darkness of the night, and swallow him--like this!"

He opened his mouth as wide as he could, and shut it with a sounding
snap of his teeth. Observant of his unwillingness to mar the effect by
opening it again, Defarge said, "Go on, Jacques."

"All the village," pursued the mender of roads, on tiptoe and in a low
voice, "withdraws; all the village whispers by the fountain; all the
village sleeps; all the village dreams of that unhappy one, within the
locks and bars of the prison on the crag, and never to come out of it,
except to perish. In the morning, with my tools upon my shoulder, eating
my morsel of black bread as I go, I make a circuit by the prison, on
my way to my work. There I see him, high up, behind the bars of a lofty
iron cage, bloody and dusty as last night, looking through. He has no
hand free, to wave to me; I dare not call to him; he regards me like a
dead man."

Defarge and the three glanced darkly at one another. The looks of all
of them were dark, repressed, and revengeful, as they listened to the
countryman's story; the manner of all of them, while it was secret, was
authoritative too. They had the air of a rough tribunal; Jacques One
and Two sitting on the old pallet-bed, each with his chin resting on
his hand, and his eyes intent on the road-mender; Jacques Three, equally
intent, on one knee behind them, with his agitated hand always gliding
over the network of fine nerves about his mouth and nose; Defarge
standing between them and the narrator, whom he had stationed in the
light of the window, by turns looking from him to them, and from them to
him.

"Go on, Jacques," said Defarge.

"He remains up there in his iron cage some days. The village looks
at him by stealth, for it is afraid. But it always looks up, from a
distance, at the prison on the crag; and in the evening, when the work
of the day is achieved and it assembles to gossip at the fountain, all
faces are turned towards the prison. Formerly, they were turned towards
the posting-house; now, they are turned towards the prison. They
whisper at the fountain, that although condemned to death he will not be
executed; they say that petitions have been presented in Paris, showing
that he was enraged and made mad by the death of his child; they say
that a petition has been presented to the King himself. What do I know?
It is possible. Perhaps yes, perhaps no."

"Listen then, Jacques," Number One of that name sternly interposed.
"Know that a petition was presented to the King and Queen. All here,
yourself excepted, saw the King take it, in his carriage in the street,
sitting beside the Queen. It is Defarge whom you see here, who, at the
hazard of his life, darted out before the horses, with the petition in
his hand."

"And once again listen, Jacques!" said the kneeling Number Three:
his fingers ever wandering over and over those fine nerves, with a
strikingly greedy air, as if he hungered for something--that was neither
food nor drink; "the guard, horse and foot, surrounded the petitioner,
and struck him blows. You hear?"

"I hear, messieurs."

"Go on then," said Defarge.

"Again; on the other hand, they whisper at the fountain," resumed the
countryman, "that he is brought down into our country to be executed on
the spot, and that he will very certainly be executed. They even whisper
that because he has slain Monseigneur, and because Monseigneur was the
father of his tenants--serfs--what you will--he will be executed as a
parricide. One old man says at the fountain, that his right hand, armed
with the knife, will be burnt off before his face; that, into wounds
which will be made in his arms, his breast, and his legs, there will be
poured boiling oil, melted lead, hot resin, wax, and sulphur; finally,
that he will be torn limb from limb by four strong horses. That old man
says, all this was actually done to a prisoner who made an attempt on
the life of the late King, Louis Fifteen. But how do I know if he lies?
I am not a scholar."

"Listen once again then, Jacques!" said the man with the restless hand
and the craving air. "The name of that prisoner was Damiens, and it was
all done in open day, in the open streets of this city of Paris; and
nothing was more noticed in the vast concourse that saw it done, than
the crowd of ladies of quality and fashion, who were full of eager
attention to the last--to the last, Jacques, prolonged until nightfall,
when he had lost two legs and an arm, and still breathed! And it was
done--why, how old are you?"

"Thirty-five," said the mender of roads, who looked sixty.

"It was done when you were more than ten years old; you might have seen
it."

"Enough!" said Defarge, with grim impatience. "Long live the Devil! Go
on."

"Well! Some whisper this, some whisper that; they speak of nothing else;
even the fountain appears to fall to that tune. At length, on Sunday
night when all the village is asleep, come soldiers, winding down from
the prison, and their guns ring on the stones of the little street.
Workmen dig, workmen hammer, soldiers laugh and sing; in the morning, by
the fountain, there is raised a gallows forty feet high, poisoning the
water."

The mender of roads looked _through_ rather than _at_ the low ceiling,
and pointed as if he saw the gallows somewhere in the sky.

"All work is stopped, all assemble there, nobody leads the cows out,
the cows are there with the rest. At midday, the roll of drums. Soldiers
have marched into the prison in the night, and he is in the midst
of many soldiers. He is bound as before, and in his mouth there is
a gag--tied so, with a tight string, making him look almost as if he
laughed." He suggested it, by creasing his face with his two thumbs,
from the corners of his mouth to his ears. "On the top of the gallows is
fixed the knife, blade upwards, with its point in the air. He is hanged
there forty feet high--and is left hanging, poisoning the water."

They looked at one another, as he used his blue cap to wipe his face,
on which the perspiration had started afresh while he recalled the
spectacle.

"It is frightful, messieurs. How can the women and the children draw
water! Who can gossip of an evening, under that shadow! Under it, have
I said? When I left the village, Monday evening as the sun was going to
bed, and looked back from the hill, the shadow struck across the church,
across the mill, across the prison--seemed to strike across the earth,
messieurs, to where the sky rests upon it!"

The hungry man gnawed one of his fingers as he looked at the other
three, and his finger quivered with the craving that was on him.

"That's all, messieurs. I left at sunset (as I had been warned to do),
and I walked on, that night and half next day, until I met (as I was
warned I should) this comrade. With him, I came on, now riding and now
walking, through the rest of yesterday and through last night. And here
you see me!"

After a gloomy silence, the first Jacques said, "Good! You have acted
and recounted faithfully. Will you wait for us a little, outside the
door?"

"Very willingly," said the mender of roads. Whom Defarge escorted to the
top of the stairs, and, leaving seated there, returned.

The three had risen, and their heads were together when he came back to
the garret.

"How say you, Jacques?" demanded Number One. "To be registered?"

"To be registered, as doomed to destruction," returned Defarge.

"Magnificent!" croaked the man with the craving.

"The chateau, and all the race?" inquired the first.

"The chateau and all the race," returned Defarge. "Extermination."

The hungry man repeated, in a rapturous croak, "Magnificent!" and began
gnawing another finger.

"Are you sure," asked Jacques Two, of Defarge, "that no embarrassment
can arise from our manner of keeping the register? Without doubt it is
safe, for no one beyond ourselves can decipher it; but shall we always
be able to decipher it--or, I ought to say, will she?"

"Jacques," returned Defarge, drawing himself up, "if madame my wife
undertook to keep the register in her memory alone, she would not lose
a word of it--not a syllable of it. Knitted, in her own stitches and her
own symbols, it will always be as plain to her as the sun. Confide in
Madame Defarge. It would be easier for the weakest poltroon that lives,
to erase himself from existence, than to erase one letter of his name or
crimes from the knitted register of Madame Defarge."

There was a murmur of confidence and approval, and then the man who
hungered, asked: "Is this rustic to be sent back soon? I hope so. He is
very simple; is he not a little dangerous?"

"He knows nothing," said Defarge; "at least nothing more than would
easily elevate himself to a gallows of the same height. I charge myself
with him; let him remain with me; I will take care of him, and set him
on his road. He wishes to see the fine world--the King, the Queen, and
Court; let him see them on Sunday."

"What?" exclaimed the hungry man, staring. "Is it a good sign, that he
wishes to see Royalty and Nobility?"

"Jacques," said Defarge; "judiciously show a cat milk, if you wish her
to thirst for it. Judiciously show a dog his natural prey, if you wish
him to bring it down one day."

Nothing more was said, and the mender of roads, being found already
dozing on the topmost stair, was advised to lay himself down on the
pallet-bed and take some rest. He needed no persuasion, and was soon
asleep.

Worse quarters than Defarge's wine-shop, could easily have been found
in Paris for a provincial slave of that degree. Saving for a mysterious
dread of madame by which he was constantly haunted, his life was very
new and agreeable. But, madame sat all day at her counter, so expressly
unconscious of him, and so particularly determined not to perceive that
his being there had any connection with anything below the surface, that
he shook in his wooden shoes whenever his eye lighted on her. For, he
contended with himself that it was impossible to foresee what that lady
might pretend next; and he felt assured that if she should take it
into her brightly ornamented head to pretend that she had seen him do a
murder and afterwards flay the victim, she would infallibly go through
with it until the play was played out.

Therefore, when Sunday came, the mender of roads was not enchanted
(though he said he was) to find that madame was to accompany monsieur
and himself to Versailles. It was additionally disconcerting to have
madame knitting all the way there, in a public conveyance; it was
additionally disconcerting yet, to have madame in the crowd in the
afternoon, still with her knitting in her hands as the crowd waited to
see the carriage of the King and Queen.

"You work hard, madame," said a man near her.

"Yes," answered Madame Defarge; "I have a good deal to do."

"What do you make, madame?"

"Many things."

"For instance--"

"For instance," returned Madame Defarge, composedly, "shrouds."

The man moved a little further away, as soon as he could, and the mender
of roads fanned himself with his blue cap: feeling it mightily close
and oppressive. If he needed a King and Queen to restore him, he was
fortunate in having his remedy at hand; for, soon the large-faced King
and the fair-faced Queen came in their golden coach, attended by the
shining Bull's Eye of their Court, a glittering multitude of laughing
ladies and fine lords; and in jewels and silks and powder and splendour
and elegantly spurning figures and handsomely disdainful faces of both
sexes, the mender of roads bathed himself, so much to his temporary
intoxication, that he cried Long live the King, Long live the Queen,
Long live everybody and everything! as if he had never heard of
ubiquitous Jacques in his time. Then, there were gardens, courtyards,
terraces, fountains, green banks, more King and Queen, more Bull's Eye,
more lords and ladies, more Long live they all! until he absolutely wept
with sentiment. During the whole of this scene, which lasted some three
hours, he had plenty of shouting and weeping and sentimental company,
and throughout Defarge held him by the collar, as if to restrain him
from flying at the objects of his brief devotion and tearing them to
pieces.

"Bravo!" said Defarge, clapping him on the back when it was over, like a
patron; "you are a good boy!"

The mender of roads was now coming to himself, and was mistrustful of
having made a mistake in his late demonstrations; but no.

"You are the fellow we want," said Defarge, in his ear; "you make
these fools believe that it will last for ever. Then, they are the more
insolent, and it is the nearer ended."

"Hey!" cried the mender of roads, reflectively; "that's true."

"These fools know nothing. While they despise your breath, and would
stop it for ever and ever, in you or in a hundred like you rather than
in one of their own horses or dogs, they only know what your breath
tells them. Let it deceive them, then, a little longer; it cannot
deceive them too much."

Madame Defarge looked superciliously at the client, and nodded in
confirmation.

"As to you," said she, "you would shout and shed tears for anything, if
it made a show and a noise. Say! Would you not?"

"Truly, madame, I think so. For the moment."

"If you were shown a great heap of dolls, and were set upon them to
pluck them to pieces and despoil them for your own advantage, you would
pick out the richest and gayest. Say! Would you not?"

"Truly yes, madame."

"Yes. And if you were shown a flock of birds, unable to fly, and were
set upon them to strip them of their feathers for your own advantage,
you would set upon the birds of the finest feathers; would you not?"

"It is true, madame."

"You have seen both dolls and birds to-day," said Madame Defarge, with
a wave of her hand towards the place where they had last been apparent;
"now, go home!"


XVI. Still Knitting


Madame Defarge and monsieur her husband returned amicably to the
bosom of Saint Antoine, while a speck in a blue cap toiled through the
darkness, and through the dust, and down the weary miles of avenue by
the wayside, slowly tending towards that point of the compass where
the chateau of Monsieur the Marquis, now in his grave, listened to
the whispering trees. Such ample leisure had the stone faces, now,
for listening to the trees and to the fountain, that the few village
scarecrows who, in their quest for herbs to eat and fragments of dead
stick to burn, strayed within sight of the great stone courtyard and
terrace staircase, had it borne in upon their starved fancy that
the expression of the faces was altered. A rumour just lived in the
village--had a faint and bare existence there, as its people had--that
when the knife struck home, the faces changed, from faces of pride to
faces of anger and pain; also, that when that dangling figure was hauled
up forty feet above the fountain, they changed again, and bore a cruel
look of being avenged, which they would henceforth bear for ever. In the
stone face over the great window of the bed-chamber where the murder
was done, two fine dints were pointed out in the sculptured nose, which
everybody recognised, and which nobody had seen of old; and on the
scarce occasions when two or three ragged peasants emerged from the
crowd to take a hurried peep at Monsieur the Marquis petrified, a
skinny finger would not have pointed to it for a minute, before they all
started away among the moss and leaves, like the more fortunate hares
who could find a living there.

Chateau and hut, stone face and dangling figure, the red stain on the
stone floor, and the pure water in the village well--thousands of acres
of land--a whole province of France--all France itself--lay under the
night sky, concentrated into a faint hair-breadth line. So does a whole
world, with all its greatnesses and littlenesses, lie in a twinkling
star. And as mere human knowledge can split a ray of light and analyse
the manner of its composition, so, sublimer intelligences may read in
the feeble shining of this earth of ours, every thought and act, every
vice and virtue, of every responsible creature on it.

The Defarges, husband and wife, came lumbering under the starlight,
in their public vehicle, to that gate of Paris whereunto their
journey naturally tended. There was the usual stoppage at the barrier
guardhouse, and the usual lanterns came glancing forth for the usual
examination and inquiry. Monsieur Defarge alighted; knowing one or two
of the soldiery there, and one of the police. The latter he was intimate
with, and affectionately embraced.

When Saint Antoine had again enfolded the Defarges in his dusky wings,
and they, having finally alighted near the Saint's boundaries, were
picking their way on foot through the black mud and offal of his
streets, Madame Defarge spoke to her husband:

"Say then, my friend; what did Jacques of the police tell thee?"

"Very little to-night, but all he knows. There is another spy
commissioned for our quarter. There may be many more, for all that he
can say, but he knows of one."

"Eh well!" said Madame Defarge, raising her eyebrows with a cool
business air. "It is necessary to register him. How do they call that
man?"

"He is English."

"So much the better. His name?"

"Barsad," said Defarge, making it French by pronunciation. But, he had
been so careful to get it accurately, that he then spelt it with perfect
correctness.

"Barsad," repeated madame. "Good. Christian name?"

"John."

"John Barsad," repeated madame, after murmuring it once to herself.
"Good. His appearance; is it known?"

"Age, about forty years; height, about five feet nine; black hair;
complexion dark; generally, rather handsome visage; eyes dark, face
thin, long, and sallow; nose aquiline, but not straight, having a
peculiar inclination towards the left cheek; expression, therefore,
sinister."

"Eh my faith. It is a portrait!" said madame, laughing. "He shall be
registered to-morrow."

They turned into the wine-shop, which was closed (for it was midnight),
and where Madame Defarge immediately took her post at her desk, counted
the small moneys that had been taken during her absence, examined the
stock, went through the entries in the book, made other entries of
her own, checked the serving man in every possible way, and finally
dismissed him to bed. Then she turned out the contents of the bowl
of money for the second time, and began knotting them up in her
handkerchief, in a chain of separate knots, for safe keeping through the
night. All this while, Defarge, with his pipe in his mouth, walked
up and down, complacently admiring, but never interfering; in which
condition, indeed, as to the business and his domestic affairs, he
walked up and down through life.

The night was hot, and the shop, close shut and surrounded by so foul a
neighbourhood, was ill-smelling. Monsieur Defarge's olfactory sense was
by no means delicate, but the stock of wine smelt much stronger than
it ever tasted, and so did the stock of rum and brandy and aniseed. He
whiffed the compound of scents away, as he put down his smoked-out pipe.

"You are fatigued," said madame, raising her glance as she knotted the
money. "There are only the usual odours."

"I am a little tired," her husband acknowledged.

"You are a little depressed, too," said madame, whose quick eyes had
never been so intent on the accounts, but they had had a ray or two for
him. "Oh, the men, the men!"

"But my dear!" began Defarge.

"But my dear!" repeated madame, nodding firmly; "but my dear! You are
faint of heart to-night, my dear!"

"Well, then," said Defarge, as if a thought were wrung out of his
breast, "it _is_ a long time."

"It is a long time," repeated his wife; "and when is it not a long time?
Vengeance and retribution require a long time; it is the rule."

"It does not take a long time to strike a man with Lightning," said
Defarge.

"How long," demanded madame, composedly, "does it take to make and store
the lightning? Tell me."

Defarge raised his head thoughtfully, as if there were something in that
too.

"It does not take a long time," said madame, "for an earthquake to
swallow a town. Eh well! Tell me how long it takes to prepare the
earthquake?"

"A long time, I suppose," said Defarge.

"But when it is ready, it takes place, and grinds to pieces everything
before it. In the meantime, it is always preparing, though it is not
seen or heard. That is your consolation. Keep it."

She tied a knot with flashing eyes, as if it throttled a foe.

"I tell thee," said madame, extending her right hand, for emphasis,
"that although it is a long time on the road, it is on the road and
coming. I tell thee it never retreats, and never stops. I tell thee it
is always advancing. Look around and consider the lives of all the world
that we know, consider the faces of all the world that we know, consider
the rage and discontent to which the Jacquerie addresses itself with
more and more of certainty every hour. Can such things last? Bah! I mock
you."

"My brave wife," returned Defarge, standing before her with his head
a little bent, and his hands clasped at his back, like a docile and
attentive pupil before his catechist, "I do not question all this. But
it has lasted a long time, and it is possible--you know well, my wife,
it is possible--that it may not come, during our lives."

"Eh well! How then?" demanded madame, tying another knot, as if there
were another enemy strangled.

"Well!" said Defarge, with a half complaining and half apologetic shrug.
"We shall not see the triumph."

"We shall have helped it," returned madame, with her extended hand in
strong action. "Nothing that we do, is done in vain. I believe, with all
my soul, that we shall see the triumph. But even if not, even if I knew
certainly not, show me the neck of an aristocrat and tyrant, and still I
would--"

Then madame, with her teeth set, tied a very terrible knot indeed.

"Hold!" cried Defarge, reddening a little as if he felt charged with
cowardice; "I too, my dear, will stop at nothing."

"Yes! But it is your weakness that you sometimes need to see your victim
and your opportunity, to sustain you. Sustain yourself without that.
When the time comes, let loose a tiger and a devil; but wait for the
time with the tiger and the devil chained--not shown--yet always ready."

Madame enforced the conclusion of this piece of advice by striking her
little counter with her chain of money as if she knocked its brains
out, and then gathering the heavy handkerchief under her arm in a serene
manner, and observing that it was time to go to bed.

Next noontide saw the admirable woman in her usual place in the
wine-shop, knitting away assiduously. A rose lay beside her, and if she
now and then glanced at the flower, it was with no infraction of her
usual preoccupied air. There were a few customers, drinking or not
drinking, standing or seated, sprinkled about. The day was very hot,
and heaps of flies, who were extending their inquisitive and adventurous
perquisitions into all the glutinous little glasses near madame, fell
dead at the bottom. Their decease made no impression on the other flies
out promenading, who looked at them in the coolest manner (as if they
themselves were elephants, or something as far removed), until they met
the same fate. Curious to consider how heedless flies are!--perhaps they
thought as much at Court that sunny summer day.

A figure entering at the door threw a shadow on Madame Defarge which she
felt to be a new one. She laid down her knitting, and began to pin her
rose in her head-dress, before she looked at the figure.

It was curious. The moment Madame Defarge took up the rose, the
customers ceased talking, and began gradually to drop out of the
wine-shop.

"Good day, madame," said the new-comer.

"Good day, monsieur."

She said it aloud, but added to herself, as she resumed her knitting:
"Hah! Good day, age about forty, height about five feet nine, black
hair, generally rather handsome visage, complexion dark, eyes dark,
thin, long and sallow face, aquiline nose but not straight, having a
peculiar inclination towards the left cheek which imparts a sinister
expression! Good day, one and all!"

"Have the goodness to give me a little glass of old cognac, and a
mouthful of cool fresh water, madame."

Madame complied with a polite air.

"Marvellous cognac this, madame!"

It was the first time it had ever been so complimented, and Madame
Defarge knew enough of its antecedents to know better. She said,
however, that the cognac was flattered, and took up her knitting. The
visitor watched her fingers for a few moments, and took the opportunity
of observing the place in general.

"You knit with great skill, madame."

"I am accustomed to it."

"A pretty pattern too!"

"_You_ think so?" said madame, looking at him with a smile.

"Decidedly. May one ask what it is for?"

"Pastime," said madame, still looking at him with a smile while her
fingers moved nimbly.

"Not for use?"

"That depends. I may find a use for it one day. If I do--Well," said
madame, drawing a breath and nodding her head with a stern kind of
coquetry, "I'll use it!"

It was remarkable; but, the taste of Saint Antoine seemed to be
decidedly opposed to a rose on the head-dress of Madame Defarge. Two
men had entered separately, and had been about to order drink, when,
catching sight of that novelty, they faltered, made a pretence of
looking about as if for some friend who was not there, and went away.
Nor, of those who had been there when this visitor entered, was there
one left. They had all dropped off. The spy had kept his eyes open,
but had been able to detect no sign. They had lounged away in a
poverty-stricken, purposeless, accidental manner, quite natural and
unimpeachable.

"_John_," thought madame, checking off her work as her fingers knitted,
and her eyes looked at the stranger. "Stay long enough, and I shall knit
'BARSAD' before you go."

"You have a husband, madame?"

"I have."

"Children?"

"No children."

"Business seems bad?"

"Business is very bad; the people are so poor."

"Ah, the unfortunate, miserable people! So oppressed, too--as you say."

"As _you_ say," madame retorted, correcting him, and deftly knitting an
extra something into his name that boded him no good.

"Pardon me; certainly it was I who said so, but you naturally think so.
Of course."

"_I_ think?" returned madame, in a high voice. "I and my husband have
enough to do to keep this wine-shop open, without thinking. All we
think, here, is how to live. That is the subject _we_ think of, and
it gives us, from morning to night, enough to think about, without
embarrassing our heads concerning others. _I_ think for others? No, no."

The spy, who was there to pick up any crumbs he could find or make, did
not allow his baffled state to express itself in his sinister face; but,
stood with an air of gossiping gallantry, leaning his elbow on Madame
Defarge's little counter, and occasionally sipping his cognac.

"A bad business this, madame, of Gaspard's execution. Ah! the poor
Gaspard!" With a sigh of great compassion.

"My faith!" returned madame, coolly and lightly, "if people use knives
for such purposes, they have to pay for it. He knew beforehand what the
price of his luxury was; he has paid the price."

"I believe," said the spy, dropping his soft voice to a tone
that invited confidence, and expressing an injured revolutionary
susceptibility in every muscle of his wicked face: "I believe there
is much compassion and anger in this neighbourhood, touching the poor
fellow? Between ourselves."

"Is there?" asked madame, vacantly.

"Is there not?"

"--Here is my husband!" said Madame Defarge.

As the keeper of the wine-shop entered at the door, the spy saluted
him by touching his hat, and saying, with an engaging smile, "Good day,
Jacques!" Defarge stopped short, and stared at him.

"Good day, Jacques!" the spy repeated; with not quite so much
confidence, or quite so easy a smile under the stare.

"You deceive yourself, monsieur," returned the keeper of the wine-shop.
"You mistake me for another. That is not my name. I am Ernest Defarge."

"It is all the same," said the spy, airily, but discomfited too: "good
day!"

"Good day!" answered Defarge, drily.

"I was saying to madame, with whom I had the pleasure of chatting when
you entered, that they tell me there is--and no wonder!--much sympathy
and anger in Saint Antoine, touching the unhappy fate of poor Gaspard."

"No one has told me so," said Defarge, shaking his head. "I know nothing
of it."

Having said it, he passed behind the little counter, and stood with his
hand on the back of his wife's chair, looking over that barrier at the
person to whom they were both opposed, and whom either of them would
have shot with the greatest satisfaction.

The spy, well used to his business, did not change his unconscious
attitude, but drained his little glass of cognac, took a sip of fresh
water, and asked for another glass of cognac. Madame Defarge poured it
out for him, took to her knitting again, and hummed a little song over
it.

"You seem to know this quarter well; that is to say, better than I do?"
observed Defarge.

"Not at all, but I hope to know it better. I am so profoundly interested
in its miserable inhabitants."

"Hah!" muttered Defarge.

"The pleasure of conversing with you, Monsieur Defarge, recalls to me,"
pursued the spy, "that I have the honour of cherishing some interesting
associations with your name."

"Indeed!" said Defarge, with much indifference.

"Yes, indeed. When Doctor Manette was released, you, his old domestic,
had the charge of him, I know. He was delivered to you. You see I am
informed of the circumstances?"

"Such is the fact, certainly," said Defarge. He had had it conveyed
to him, in an accidental touch of his wife's elbow as she knitted and
warbled, that he would do best to answer, but always with brevity.

"It was to you," said the spy, "that his daughter came; and it was
from your care that his daughter took him, accompanied by a neat brown
monsieur; how is he called?--in a little wig--Lorry--of the bank of
Tellson and Company--over to England."

"Such is the fact," repeated Defarge.

"Very interesting remembrances!" said the spy. "I have known Doctor
Manette and his daughter, in England."

"Yes?" said Defarge.

"You don't hear much about them now?" said the spy.

"No," said Defarge.

"In effect," madame struck in, looking up from her work and her little
song, "we never hear about them. We received the news of their safe
arrival, and perhaps another letter, or perhaps two; but, since then,
they have gradually taken their road in life--we, ours--and we have held
no correspondence."

"Perfectly so, madame," replied the spy. "She is going to be married."

"Going?" echoed madame. "She was pretty enough to have been married long
ago. You English are cold, it seems to me."

"Oh! You know I am English."

"I perceive your tongue is," returned madame; "and what the tongue is, I
suppose the man is."

He did not take the identification as a compliment; but he made the best
of it, and turned it off with a laugh. After sipping his cognac to the
end, he added:

"Yes, Miss Manette is going to be married. But not to an Englishman; to
one who, like herself, is French by birth. And speaking of Gaspard (ah,
poor Gaspard! It was cruel, cruel!), it is a curious thing that she is
going to marry the nephew of Monsieur the Marquis, for whom Gaspard
was exalted to that height of so many feet; in other words, the present
Marquis. But he lives unknown in England, he is no Marquis there; he is
Mr. Charles Darnay. D'Aulnais is the name of his mother's family."

Madame Defarge knitted steadily, but the intelligence had a palpable
effect upon her husband. Do what he would, behind the little counter,
as to the striking of a light and the lighting of his pipe, he was
troubled, and his hand was not trustworthy. The spy would have been no
spy if he had failed to see it, or to record it in his mind.

Having made, at least, this one hit, whatever it might prove to be
worth, and no customers coming in to help him to any other, Mr. Barsad
paid for what he had drunk, and took his leave: taking occasion to say,
in a genteel manner, before he departed, that he looked forward to the
pleasure of seeing Monsieur and Madame Defarge again. For some minutes
after he had emerged into the outer presence of Saint Antoine, the
husband and wife remained exactly as he had left them, lest he should
come back.

"Can it be true," said Defarge, in a low voice, looking down at his wife
as he stood smoking with his hand on the back of her chair: "what he has
said of Ma'amselle Manette?"

"As he has said it," returned madame, lifting her eyebrows a little, "it
is probably false. But it may be true."

"If it is--" Defarge began, and stopped.

"If it is?" repeated his wife.

"--And if it does come, while we live to see it triumph--I hope, for her
sake, Destiny will keep her husband out of France."

"Her husband's destiny," said Madame Defarge, with her usual composure,
"will take him where he is to go, and will lead him to the end that is
to end him. That is all I know."

"But it is very strange--now, at least, is it not very strange"--said
Defarge, rather pleading with his wife to induce her to admit it,
"that, after all our sympathy for Monsieur her father, and herself, her
husband's name should be proscribed under your hand at this moment, by
the side of that infernal dog's who has just left us?"

"Stranger things than that will happen when it does come," answered
madame. "I have them both here, of a certainty; and they are both here
for their merits; that is enough."

She rolled up her knitting when she had said those words, and presently
took the rose out of the handkerchief that was wound about her head.
Either Saint Antoine had an instinctive sense that the objectionable
decoration was gone, or Saint Antoine was on the watch for its
disappearance; howbeit, the Saint took courage to lounge in, very
shortly afterwards, and the wine-shop recovered its habitual aspect.

In the evening, at which season of all others Saint Antoine turned
himself inside out, and sat on door-steps and window-ledges, and came
to the corners of vile streets and courts, for a breath of air, Madame
Defarge with her work in her hand was accustomed to pass from place
to place and from group to group: a Missionary--there were many like
her--such as the world will do well never to breed again. All the women
knitted. They knitted worthless things; but, the mechanical work was a
mechanical substitute for eating and drinking; the hands moved for the
jaws and the digestive apparatus: if the bony fingers had been still,
the stomachs would have been more famine-pinched.

But, as the fingers went, the eyes went, and the thoughts. And as Madame
Defarge moved on from group to group, all three went quicker and fiercer
among every little knot of women that she had spoken with, and left
behind.

Her husband smoked at his door, looking after her with admiration. "A
great woman," said he, "a strong woman, a grand woman, a frightfully
grand woman!"

Darkness closed around, and then came the ringing of church bells and
the distant beating of the military drums in the Palace Courtyard, as
the women sat knitting, knitting. Darkness encompassed them. Another
darkness was closing in as surely, when the church bells, then ringing
pleasantly in many an airy steeple over France, should be melted into
thundering cannon; when the military drums should be beating to drown a
wretched voice, that night all potent as the voice of Power and Plenty,
Freedom and Life. So much was closing in about the women who sat
knitting, knitting, that they their very selves were closing in around
a structure yet unbuilt, where they were to sit knitting, knitting,
counting dropping heads.


XVII. One Night


Never did the sun go down with a brighter glory on the quiet corner in
Soho, than one memorable evening when the Doctor and his daughter sat
under the plane-tree together. Never did the moon rise with a milder
radiance over great London, than on that night when it found them still
seated under the tree, and shone upon their faces through its leaves.

Lucie was to be married to-morrow. She had reserved this last evening
for her father, and they sat alone under the plane-tree.

"You are happy, my dear father?"

"Quite, my child."

They had said little, though they had been there a long time. When it
was yet light enough to work and read, she had neither engaged herself
in her usual work, nor had she read to him. She had employed herself in
both ways, at his side under the tree, many and many a time; but, this
time was not quite like any other, and nothing could make it so.

"And I am very happy to-night, dear father. I am deeply happy in the
love that Heaven has so blessed--my love for Charles, and Charles's love
for me. But, if my life were not to be still consecrated to you, or
if my marriage were so arranged as that it would part us, even by
the length of a few of these streets, I should be more unhappy and
self-reproachful now than I can tell you. Even as it is--"

Even as it was, she could not command her voice.

In the sad moonlight, she clasped him by the neck, and laid her face
upon his breast. In the moonlight which is always sad, as the light of
the sun itself is--as the light called human life is--at its coming and
its going.

"Dearest dear! Can you tell me, this last time, that you feel quite,
quite sure, no new affections of mine, and no new duties of mine, will
ever interpose between us? _I_ know it well, but do you know it? In your
own heart, do you feel quite certain?"

Her father answered, with a cheerful firmness of conviction he could
scarcely have assumed, "Quite sure, my darling! More than that," he
added, as he tenderly kissed her: "my future is far brighter, Lucie,
seen through your marriage, than it could have been--nay, than it ever
was--without it."

"If I could hope _that_, my father!--"

"Believe it, love! Indeed it is so. Consider how natural and how plain
it is, my dear, that it should be so. You, devoted and young, cannot
fully appreciate the anxiety I have felt that your life should not be
wasted--"

She moved her hand towards his lips, but he took it in his, and repeated
the word.

"--wasted, my child--should not be wasted, struck aside from the
natural order of things--for my sake. Your unselfishness cannot entirely
comprehend how much my mind has gone on this; but, only ask yourself,
how could my happiness be perfect, while yours was incomplete?"

"If I had never seen Charles, my father, I should have been quite happy
with you."

He smiled at her unconscious admission that she would have been unhappy
without Charles, having seen him; and replied:

"My child, you did see him, and it is Charles. If it had not been
Charles, it would have been another. Or, if it had been no other, I
should have been the cause, and then the dark part of my life would have
cast its shadow beyond myself, and would have fallen on you."

It was the first time, except at the trial, of her ever hearing him
refer to the period of his suffering. It gave her a strange and new
sensation while his words were in her ears; and she remembered it long
afterwards.

"See!" said the Doctor of Beauvais, raising his hand towards the moon.
"I have looked at her from my prison-window, when I could not bear her
light. I have looked at her when it has been such torture to me to think
of her shining upon what I had lost, that I have beaten my head against
my prison-walls. I have looked at her, in a state so dull and lethargic,
that I have thought of nothing but the number of horizontal lines I
could draw across her at the full, and the number of perpendicular lines
with which I could intersect them." He added in his inward and pondering
manner, as he looked at the moon, "It was twenty either way, I remember,
and the twentieth was difficult to squeeze in."

The strange thrill with which she heard him go back to that time,
deepened as he dwelt upon it; but, there was nothing to shock her in
the manner of his reference. He only seemed to contrast his present
cheerfulness and felicity with the dire endurance that was over.

"I have looked at her, speculating thousands of times upon the unborn
child from whom I had been rent. Whether it was alive. Whether it had
been born alive, or the poor mother's shock had killed it. Whether it
was a son who would some day avenge his father. (There was a time in my
imprisonment, when my desire for vengeance was unbearable.) Whether it
was a son who would never know his father's story; who might even live
to weigh the possibility of his father's having disappeared of his own
will and act. Whether it was a daughter who would grow to be a woman."

She drew closer to him, and kissed his cheek and his hand.

"I have pictured my daughter, to myself, as perfectly forgetful of
me--rather, altogether ignorant of me, and unconscious of me. I have
cast up the years of her age, year after year. I have seen her married
to a man who knew nothing of my fate. I have altogether perished from
the remembrance of the living, and in the next generation my place was a
blank."

"My father! Even to hear that you had such thoughts of a daughter who
never existed, strikes to my heart as if I had been that child."

"You, Lucie? It is out of the Consolation and restoration you have
brought to me, that these remembrances arise, and pass between us and
the moon on this last night.--What did I say just now?"

"She knew nothing of you. She cared nothing for you."

"So! But on other moonlight nights, when the sadness and the silence
have touched me in a different way--have affected me with something as
like a sorrowful sense of peace, as any emotion that had pain for its
foundations could--I have imagined her as coming to me in my cell, and
leading me out into the freedom beyond the fortress. I have seen her
image in the moonlight often, as I now see you; except that I never held
her in my arms; it stood between the little grated window and the door.
But, you understand that that was not the child I am speaking of?"

"The figure was not; the--the--image; the fancy?"

"No. That was another thing. It stood before my disturbed sense of
sight, but it never moved. The phantom that my mind pursued, was another
and more real child. Of her outward appearance I know no more than
that she was like her mother. The other had that likeness too--as you
have--but was not the same. Can you follow me, Lucie? Hardly, I think?
I doubt you must have been a solitary prisoner to understand these
perplexed distinctions."

His collected and calm manner could not prevent her blood from running
cold, as he thus tried to anatomise his old condition.

"In that more peaceful state, I have imagined her, in the moonlight,
coming to me and taking me out to show me that the home of her married
life was full of her loving remembrance of her lost father. My picture
was in her room, and I was in her prayers. Her life was active,
cheerful, useful; but my poor history pervaded it all."

"I was that child, my father, I was not half so good, but in my love
that was I."

"And she showed me her children," said the Doctor of Beauvais, "and
they had heard of me, and had been taught to pity me. When they passed
a prison of the State, they kept far from its frowning walls, and looked
up at its bars, and spoke in whispers. She could never deliver me; I
imagined that she always brought me back after showing me such things.
But then, blessed with the relief of tears, I fell upon my knees, and
blessed her."

"I am that child, I hope, my father. O my dear, my dear, will you bless
me as fervently to-morrow?"

"Lucie, I recall these old troubles in the reason that I have to-night
for loving you better than words can tell, and thanking God for my great
happiness. My thoughts, when they were wildest, never rose near the
happiness that I have known with you, and that we have before us."

He embraced her, solemnly commended her to Heaven, and humbly thanked
Heaven for having bestowed her on him. By-and-bye, they went into the
house.

There was no one bidden to the marriage but Mr. Lorry; there was even to
be no bridesmaid but the gaunt Miss Pross. The marriage was to make no
change in their place of residence; they had been able to extend it,
by taking to themselves the upper rooms formerly belonging to the
apocryphal invisible lodger, and they desired nothing more.

Doctor Manette was very cheerful at the little supper. They were only
three at table, and Miss Pross made the third. He regretted that Charles
was not there; was more than half disposed to object to the loving
little plot that kept him away; and drank to him affectionately.

So, the time came for him to bid Lucie good night, and they separated.
But, in the stillness of the third hour of the morning, Lucie came
downstairs again, and stole into his room; not free from unshaped fears,
beforehand.

All things, however, were in their places; all was quiet; and he lay
asleep, his white hair picturesque on the untroubled pillow, and his
hands lying quiet on the coverlet. She put her needless candle in the
shadow at a distance, crept up to his bed, and put her lips to his;
then, leaned over him, and looked at him.

Into his handsome face, the bitter waters of captivity had worn; but, he
covered up their tracks with a determination so strong, that he held the
mastery of them even in his sleep. A more remarkable face in its quiet,
resolute, and guarded struggle with an unseen assailant, was not to be
beheld in all the wide dominions of sleep, that night.

She timidly laid her hand on his dear breast, and put up a prayer that
she might ever be as true to him as her love aspired to be, and as his
sorrows deserved. Then, she withdrew her hand, and kissed his lips once
more, and went away. So, the sunrise came, and the shadows of the leaves
of the plane-tree moved upon his face, as softly as her lips had moved
in praying for him.


XVIII. Nine Days


The marriage-day was shining brightly, and they were ready outside the
closed door of the Doctor's room, where he was speaking with Charles
Darnay. They were ready to go to church; the beautiful bride, Mr.
Lorry, and Miss Pross--to whom the event, through a gradual process of
reconcilement to the inevitable, would have been one of absolute bliss,
but for the yet lingering consideration that her brother Solomon should
have been the bridegroom.

"And so," said Mr. Lorry, who could not sufficiently admire the bride,
and who had been moving round her to take in every point of her quiet,
pretty dress; "and so it was for this, my sweet Lucie, that I brought
you across the Channel, such a baby! Lord bless me! How little I thought
what I was doing! How lightly I valued the obligation I was conferring
on my friend Mr. Charles!"

"You didn't mean it," remarked the matter-of-fact Miss Pross, "and
therefore how could you know it? Nonsense!"

"Really? Well; but don't cry," said the gentle Mr. Lorry.

"I am not crying," said Miss Pross; "_you_ are."

"I, my Pross?" (By this time, Mr. Lorry dared to be pleasant with her,
on occasion.)

"You were, just now; I saw you do it, and I don't wonder at it. Such
a present of plate as you have made 'em, is enough to bring tears into
anybody's eyes. There's not a fork or a spoon in the collection," said
Miss Pross, "that I didn't cry over, last night after the box came, till
I couldn't see it."

"I am highly gratified," said Mr. Lorry, "though, upon my honour, I
had no intention of rendering those trifling articles of remembrance
invisible to any one. Dear me! This is an occasion that makes a man
speculate on all he has lost. Dear, dear, dear! To think that there
might have been a Mrs. Lorry, any time these fifty years almost!"

"Not at all!" From Miss Pross.

"You think there never might have been a Mrs. Lorry?" asked the
gentleman of that name.

"Pooh!" rejoined Miss Pross; "you were a bachelor in your cradle."

"Well!" observed Mr. Lorry, beamingly adjusting his little wig, "that
seems probable, too."

"And you were cut out for a bachelor," pursued Miss Pross, "before you
were put in your cradle."

"Then, I think," said Mr. Lorry, "that I was very unhandsomely dealt
with, and that I ought to have had a voice in the selection of my
pattern. Enough! Now, my dear Lucie," drawing his arm soothingly round
her waist, "I hear them moving in the next room, and Miss Pross and
I, as two formal folks of business, are anxious not to lose the final
opportunity of saying something to you that you wish to hear. You leave
your good father, my dear, in hands as earnest and as loving as your
own; he shall be taken every conceivable care of; during the next
fortnight, while you are in Warwickshire and thereabouts, even Tellson's
shall go to the wall (comparatively speaking) before him. And when, at
the fortnight's end, he comes to join you and your beloved husband, on
your other fortnight's trip in Wales, you shall say that we have sent
him to you in the best health and in the happiest frame. Now, I hear
Somebody's step coming to the door. Let me kiss my dear girl with an
old-fashioned bachelor blessing, before Somebody comes to claim his
own."

For a moment, he held the fair face from him to look at the
well-remembered expression on the forehead, and then laid the bright
golden hair against his little brown wig, with a genuine tenderness and
delicacy which, if such things be old-fashioned, were as old as Adam.

The door of the Doctor's room opened, and he came out with Charles
Darnay. He was so deadly pale--which had not been the case when they
went in together--that no vestige of colour was to be seen in his face.
But, in the composure of his manner he was unaltered, except that to the
shrewd glance of Mr. Lorry it disclosed some shadowy indication that the
old air of avoidance and dread had lately passed over him, like a cold
wind.

He gave his arm to his daughter, and took her down-stairs to the chariot
which Mr. Lorry had hired in honour of the day. The rest followed in
another carriage, and soon, in a neighbouring church, where no strange
eyes looked on, Charles Darnay and Lucie Manette were happily married.

Besides the glancing tears that shone among the smiles of the little
group when it was done, some diamonds, very bright and sparkling,
glanced on the bride's hand, which were newly released from the
dark obscurity of one of Mr. Lorry's pockets. They returned home to
breakfast, and all went well, and in due course the golden hair that had
mingled with the poor shoemaker's white locks in the Paris garret, were
mingled with them again in the morning sunlight, on the threshold of the
door at parting.

It was a hard parting, though it was not for long. But her father
cheered her, and said at last, gently disengaging himself from her
enfolding arms, "Take her, Charles! She is yours!"

And her agitated hand waved to them from a chaise window, and she was
gone.

The corner being out of the way of the idle and curious, and the
preparations having been very simple and few, the Doctor, Mr. Lorry,
and Miss Pross, were left quite alone. It was when they turned into
the welcome shade of the cool old hall, that Mr. Lorry observed a great
change to have come over the Doctor; as if the golden arm uplifted
there, had struck him a poisoned blow.

He had naturally repressed much, and some revulsion might have been
expected in him when the occasion for repression was gone. But, it was
the old scared lost look that troubled Mr. Lorry; and through his absent
manner of clasping his head and drearily wandering away into his own
room when they got up-stairs, Mr. Lorry was reminded of Defarge the
wine-shop keeper, and the starlight ride.

"I think," he whispered to Miss Pross, after anxious consideration, "I
think we had best not speak to him just now, or at all disturb him.
I must look in at Tellson's; so I will go there at once and come back
presently. Then, we will take him a ride into the country, and dine
there, and all will be well."

It was easier for Mr. Lorry to look in at Tellson's, than to look out of
Tellson's. He was detained two hours. When he came back, he ascended the
old staircase alone, having asked no question of the servant; going thus
into the Doctor's rooms, he was stopped by a low sound of knocking.

"Good God!" he said, with a start. "What's that?"

Miss Pross, with a terrified face, was at his ear. "O me, O me! All is
lost!" cried she, wringing her hands. "What is to be told to Ladybird?
He doesn't know me, and is making shoes!"

Mr. Lorry said what he could to calm her, and went himself into the
Doctor's room. The bench was turned towards the light, as it had been
when he had seen the shoemaker at his work before, and his head was bent
down, and he was very busy.

"Doctor Manette. My dear friend, Doctor Manette!"

The Doctor looked at him for a moment--half inquiringly, half as if he
were angry at being spoken to--and bent over his work again.

He had laid aside his coat and waistcoat; his shirt was open at the
throat, as it used to be when he did that work; and even the old
haggard, faded surface of face had come back to him. He worked
hard--impatiently--as if in some sense of having been interrupted.

Mr. Lorry glanced at the work in his hand, and observed that it was a
shoe of the old size and shape. He took up another that was lying by
him, and asked what it was.

"A young lady's walking shoe," he muttered, without looking up. "It
ought to have been finished long ago. Let it be."

"But, Doctor Manette. Look at me!"

He obeyed, in the old mechanically submissive manner, without pausing in
his work.

"You know me, my dear friend? Think again. This is not your proper
occupation. Think, dear friend!"

Nothing would induce him to speak more. He looked up, for an instant at
a time, when he was requested to do so; but, no persuasion would extract
a word from him. He worked, and worked, and worked, in silence, and
words fell on him as they would have fallen on an echoless wall, or on
the air. The only ray of hope that Mr. Lorry could discover, was, that
he sometimes furtively looked up without being asked. In that, there
seemed a faint expression of curiosity or perplexity--as though he were
trying to reconcile some doubts in his mind.

Two things at once impressed themselves on Mr. Lorry, as important above
all others; the first, that this must be kept secret from Lucie;
the second, that it must be kept secret from all who knew him. In
conjunction with Miss Pross, he took immediate steps towards the latter
precaution, by giving out that the Doctor was not well, and required a
few days of complete rest. In aid of the kind deception to be practised
on his daughter, Miss Pross was to write, describing his having been
called away professionally, and referring to an imaginary letter of
two or three hurried lines in his own hand, represented to have been
addressed to her by the same post.

These measures, advisable to be taken in any case, Mr. Lorry took in
the hope of his coming to himself. If that should happen soon, he kept
another course in reserve; which was, to have a certain opinion that he
thought the best, on the Doctor's case.

In the hope of his recovery, and of resort to this third course
being thereby rendered practicable, Mr. Lorry resolved to watch him
attentively, with as little appearance as possible of doing so. He
therefore made arrangements to absent himself from Tellson's for the
first time in his life, and took his post by the window in the same
room.

He was not long in discovering that it was worse than useless to speak
to him, since, on being pressed, he became worried. He abandoned that
attempt on the first day, and resolved merely to keep himself always
before him, as a silent protest against the delusion into which he had
fallen, or was falling. He remained, therefore, in his seat near the
window, reading and writing, and expressing in as many pleasant and
natural ways as he could think of, that it was a free place.

Doctor Manette took what was given him to eat and drink, and worked on,
that first day, until it was too dark to see--worked on, half an hour
after Mr. Lorry could not have seen, for his life, to read or write.
When he put his tools aside as useless, until morning, Mr. Lorry rose
and said to him:

"Will you go out?"

He looked down at the floor on either side of him in the old manner,
looked up in the old manner, and repeated in the old low voice:

"Out?"

"Yes; for a walk with me. Why not?"

He made no effort to say why not, and said not a word more. But, Mr.
Lorry thought he saw, as he leaned forward on his bench in the dusk,
with his elbows on his knees and his head in his hands, that he was in
some misty way asking himself, "Why not?" The sagacity of the man of
business perceived an advantage here, and determined to hold it.

Miss Pross and he divided the night into two watches, and observed him
at intervals from the adjoining room. He paced up and down for a long
time before he lay down; but, when he did finally lay himself down, he
fell asleep. In the morning, he was up betimes, and went straight to his
bench and to work.

On this second day, Mr. Lorry saluted him cheerfully by his name,
and spoke to him on topics that had been of late familiar to them. He
returned no reply, but it was evident that he heard what was said, and
that he thought about it, however confusedly. This encouraged Mr. Lorry
to have Miss Pross in with her work, several times during the day;
at those times, they quietly spoke of Lucie, and of her father then
present, precisely in the usual manner, and as if there were nothing
amiss. This was done without any demonstrative accompaniment, not long
enough, or often enough to harass him; and it lightened Mr. Lorry's
friendly heart to believe that he looked up oftener, and that he
appeared to be stirred by some perception of inconsistencies surrounding
him.

When it fell dark again, Mr. Lorry asked him as before:

"Dear Doctor, will you go out?"

As before, he repeated, "Out?"

"Yes; for a walk with me. Why not?"

This time, Mr. Lorry feigned to go out when he could extract no answer
from him, and, after remaining absent for an hour, returned. In the
meanwhile, the Doctor had removed to the seat in the window, and had
sat there looking down at the plane-tree; but, on Mr. Lorry's return, he
slipped away to his bench.

The time went very slowly on, and Mr. Lorry's hope darkened, and his
heart grew heavier again, and grew yet heavier and heavier every day.
The third day came and went, the fourth, the fifth. Five days, six days,
seven days, eight days, nine days.

With a hope ever darkening, and with a heart always growing heavier and
heavier, Mr. Lorry passed through this anxious time. The secret was
well kept, and Lucie was unconscious and happy; but he could not fail to
observe that the shoemaker, whose hand had been a little out at first,
was growing dreadfully skilful, and that he had never been so intent on
his work, and that his hands had never been so nimble and expert, as in
the dusk of the ninth evening.


XIX. An Opinion


Worn out by anxious watching, Mr. Lorry fell asleep at his post. On the
tenth morning of his suspense, he was startled by the shining of the sun
into the room where a heavy slumber had overtaken him when it was dark
night.

He rubbed his eyes and roused himself; but he doubted, when he had
done so, whether he was not still asleep. For, going to the door of the
Doctor's room and looking in, he perceived that the shoemaker's bench
and tools were put aside again, and that the Doctor himself sat reading
at the window. He was in his usual morning dress, and his face (which
Mr. Lorry could distinctly see), though still very pale, was calmly
studious and attentive.

Even when he had satisfied himself that he was awake, Mr. Lorry felt
giddily uncertain for some few moments whether the late shoemaking might
not be a disturbed dream of his own; for, did not his eyes show him his
friend before him in his accustomed clothing and aspect, and employed
as usual; and was there any sign within their range, that the change of
which he had so strong an impression had actually happened?

It was but the inquiry of his first confusion and astonishment, the
answer being obvious. If the impression were not produced by a real
corresponding and sufficient cause, how came he, Jarvis Lorry, there?
How came he to have fallen asleep, in his clothes, on the sofa in Doctor
Manette's consulting-room, and to be debating these points outside the
Doctor's bedroom door in the early morning?

Within a few minutes, Miss Pross stood whispering at his side. If he
had had any particle of doubt left, her talk would of necessity have
resolved it; but he was by that time clear-headed, and had none.
He advised that they should let the time go by until the regular
breakfast-hour, and should then meet the Doctor as if nothing unusual
had occurred. If he appeared to be in his customary state of mind, Mr.
Lorry would then cautiously proceed to seek direction and guidance from
the opinion he had been, in his anxiety, so anxious to obtain.

Miss Pross, submitting herself to his judgment, the scheme was worked
out with care. Having abundance of time for his usual methodical
toilette, Mr. Lorry presented himself at the breakfast-hour in his usual
white linen, and with his usual neat leg. The Doctor was summoned in the
usual way, and came to breakfast.

So far as it was possible to comprehend him without overstepping those
delicate and gradual approaches which Mr. Lorry felt to be the only safe
advance, he at first supposed that his daughter's marriage had taken
place yesterday. An incidental allusion, purposely thrown out, to
the day of the week, and the day of the month, set him thinking and
counting, and evidently made him uneasy. In all other respects, however,
he was so composedly himself, that Mr. Lorry determined to have the aid
he sought. And that aid was his own.

Therefore, when the breakfast was done and cleared away, and he and the
Doctor were left together, Mr. Lorry said, feelingly:

"My dear Manette, I am anxious to have your opinion, in confidence, on a
very curious case in which I am deeply interested; that is to say, it is
very curious to me; perhaps, to your better information it may be less
so."

Glancing at his hands, which were discoloured by his late work, the
Doctor looked troubled, and listened attentively. He had already glanced
at his hands more than once.

"Doctor Manette," said Mr. Lorry, touching him affectionately on the
arm, "the case is the case of a particularly dear friend of mine. Pray
give your mind to it, and advise me well for his sake--and above all,
for his daughter's--his daughter's, my dear Manette."

"If I understand," said the Doctor, in a subdued tone, "some mental
shock--?"

"Yes!"

"Be explicit," said the Doctor. "Spare no detail."

Mr. Lorry saw that they understood one another, and proceeded.

"My dear Manette, it is the case of an old and a prolonged shock,
of great acuteness and severity to the affections, the feelings,
the--the--as you express it--the mind. The mind. It is the case of a
shock under which the sufferer was borne down, one cannot say for how
long, because I believe he cannot calculate the time himself, and there
are no other means of getting at it. It is the case of a shock from
which the sufferer recovered, by a process that he cannot trace
himself--as I once heard him publicly relate in a striking manner. It is
the case of a shock from which he has recovered, so completely, as to
be a highly intelligent man, capable of close application of mind, and
great exertion of body, and of constantly making fresh additions to his
stock of knowledge, which was already very large. But, unfortunately,
there has been," he paused and took a deep breath--"a slight relapse."

The Doctor, in a low voice, asked, "Of how long duration?"

"Nine days and nights."

"How did it show itself? I infer," glancing at his hands again, "in the
resumption of some old pursuit connected with the shock?"

"That is the fact."

"Now, did you ever see him," asked the Doctor, distinctly and
collectedly, though in the same low voice, "engaged in that pursuit
originally?"

"Once."

"And when the relapse fell on him, was he in most respects--or in all
respects--as he was then?"

"I think in all respects."

"You spoke of his daughter. Does his daughter know of the relapse?"

"No. It has been kept from her, and I hope will always be kept from her.
It is known only to myself, and to one other who may be trusted."

The Doctor grasped his hand, and murmured, "That was very kind. That was
very thoughtful!" Mr. Lorry grasped his hand in return, and neither of
the two spoke for a little while.

"Now, my dear Manette," said Mr. Lorry, at length, in his most
considerate and most affectionate way, "I am a mere man of business,
and unfit to cope with such intricate and difficult matters. I do not
possess the kind of information necessary; I do not possess the kind of
intelligence; I want guiding. There is no man in this world on whom
I could so rely for right guidance, as on you. Tell me, how does this
relapse come about? Is there danger of another? Could a repetition of it
be prevented? How should a repetition of it be treated? How does it come
about at all? What can I do for my friend? No man ever can have been
more desirous in his heart to serve a friend, than I am to serve mine,
if I knew how.

"But I don't know how to originate, in such a case. If your sagacity,
knowledge, and experience, could put me on the right track, I might be
able to do so much; unenlightened and undirected, I can do so little.
Pray discuss it with me; pray enable me to see it a little more clearly,
and teach me how to be a little more useful."

Doctor Manette sat meditating after these earnest words were spoken, and
Mr. Lorry did not press him.

"I think it probable," said the Doctor, breaking silence with an effort,
"that the relapse you have described, my dear friend, was not quite
unforeseen by its subject."

"Was it dreaded by him?" Mr. Lorry ventured to ask.

"Very much." He said it with an involuntary shudder.

"You have no idea how such an apprehension weighs on the sufferer's
mind, and how difficult--how almost impossible--it is, for him to force
himself to utter a word upon the topic that oppresses him."

"Would he," asked Mr. Lorry, "be sensibly relieved if he could prevail
upon himself to impart that secret brooding to any one, when it is on
him?"

"I think so. But it is, as I have told you, next to impossible. I even
believe it--in some cases--to be quite impossible."

"Now," said Mr. Lorry, gently laying his hand on the Doctor's arm again,
after a short silence on both sides, "to what would you refer this
attack?"

"I believe," returned Doctor Manette, "that there had been a strong and
extraordinary revival of the train of thought and remembrance that
was the first cause of the malady. Some intense associations of a most
distressing nature were vividly recalled, I think. It is probable that
there had long been a dread lurking in his mind, that those associations
would be recalled--say, under certain circumstances--say, on a
particular occasion. He tried to prepare himself in vain; perhaps the
effort to prepare himself made him less able to bear it."

"Would he remember what took place in the relapse?" asked Mr. Lorry,
with natural hesitation.

The Doctor looked desolately round the room, shook his head, and
answered, in a low voice, "Not at all."

"Now, as to the future," hinted Mr. Lorry.

"As to the future," said the Doctor, recovering firmness, "I should have
great hope. As it pleased Heaven in its mercy to restore him so soon, I
should have great hope. He, yielding under the pressure of a complicated
something, long dreaded and long vaguely foreseen and contended against,
and recovering after the cloud had burst and passed, I should hope that
the worst was over."

"Well, well! That's good comfort. I am thankful!" said Mr. Lorry.

"I am thankful!" repeated the Doctor, bending his head with reverence.

"There are two other points," said Mr. Lorry, "on which I am anxious to
be instructed. I may go on?"

"You cannot do your friend a better service." The Doctor gave him his
hand.
[truncated: 355,264 more chars]
