# Supplementary material for: Probing the Topological Properties of Complex Networks Modeling Short Written Texts
Source: PLoS One. 2015 Feb 26;10(2):e0118394. doi: 10.1371/journal.pone.0118394 (PMC4342245; doi:10.1371/journal.pone.0118394)
Supplement: S1 Dataset — (ZIP) [file pone.0118394.s001.zip › livros/the_hand_of_ethelberta.txt]

Young Mrs. Petherwin stepped from the door of an old and well-appointed
inn in a Wessex town to take a country walk.  By her look and carriage
she appeared to belong to that gentle order of society which has no
worldly sorrow except when its jewellery gets stolen; but, as a fact not
generally known, her claim to distinction was rather one of brains than
of blood.  She was the daughter of a gentleman who lived in a large house
not his own, and began life as a baby christened Ethelberta after an
infant of title who does not come into the story at all, having merely
furnished Ethelberta's mother with a subject of contemplation.  She
became teacher in a school, was praised by examiners, admired by
gentlemen, not admired by gentlewomen, was touched up with
accomplishments by masters who were coaxed into painstaking by her many
graces, and, entering a mansion as governess to the daughter thereof, was
stealthily married by the son.  He, a minor like herself, died from a
chill caught during the wedding tour, and a few weeks later was followed
into the grave by Sir Ralph Petherwin, his unforgiving father, who had
bequeathed his wealth to his wife absolutely.

These calamities were a sufficient reason to Lady Petherwin for pardoning
all concerned.  She took by the hand the forlorn Ethelberta--who seemed
rather a detached bride than a widow--and finished her education by
placing her for two or three years in a boarding-school at Bonn.  Latterly
she had brought the girl to England to live under her roof as daughter
and companion, the condition attached being that Ethelberta was never
openly to recognize her relations, for reasons which will hereafter
appear.

The elegant young lady, as she had a full right to be called if she cared
for the definition, arrested all the local attention when she emerged
into the summer-evening light with that diadem-and-sceptre bearing--many
people for reasons of heredity discovering such graces only in those
whose vestibules are lined with ancestral mail, forgetting that a bear
may be taught to dance.  While this air of hers lasted, even the
inanimate objects in the street appeared to know that she was there; but
from a way she had of carelessly overthrowing her dignity by versatile
moods, one could not calculate upon its presence to a certainty when she
was round corners or in little lanes which demanded no repression of
animal spirits.

'Well to be sure!' exclaimed a milkman, regarding her.  'We should freeze
in our beds if 'twere not for the sun, and, dang me! if she isn't a
pretty piece.  A man could make a meal between them eyes and chin--eh,
hostler?  Odd nation dang my old sides if he couldn't!'

The speaker, who had been carrying a pair of pails on a yoke, deposited
them upon the edge of the pavement in front of the inn, and straightened
his back to an excruciating perpendicular.  His remarks had been
addressed to a rickety person, wearing a waistcoat of that preternatural
length from the top to the bottom button which prevails among men who
have to do with horses.  He was sweeping straws from the carriage-way
beneath the stone arch that formed a passage to the stables behind.

'Never mind the cursing and swearing, or somebody who's never out of
hearing may clap yer name down in his black book,' said the hostler, also
pausing, and lifting his eyes to the mullioned and transomed windows and
moulded parapet above him--not to study them as features of ancient
architecture, but just to give as healthful a stretch to the eyes as his
acquaintance had done to his back.  'Michael, a old man like you ought to
think about other things, and not be looking two ways at your time of
life.  Pouncing upon young flesh like a carrion crow--'tis a vile thing
in a old man.'

''Tis; and yet 'tis not, for 'tis a naterel taste,' said the milkman,
again surveying Ethelberta, who had now paused upon a bridge in full
view, to look down the river.  'Now, if a poor needy feller like myself
could only catch her alone when she's dressed up to the nines for some
grand party, and carry her off to some lonely place--sakes, what a pot of
jewels and goold things I warrant he'd find about her!  'Twould pay en
for his trouble.'

'I don't dispute the picter; but 'tis sly and untimely to think such
roguery.  Though I've had thoughts like it, 'tis true, about high
women--Lord forgive me for't.'

'And that figure of fashion standing there is a widow woman, so I hear?'

'Lady--not a penny less than lady.  Ay, a thing of twenty-one or
thereabouts.'

'A widow lady and twenty-one.  'Tis a backward age for a body who's so
forward in her state of life.'

'Well, be that as 'twill, here's my showings for her age.  She was about
the figure of two or three-and-twenty when a' got off the carriage last
night, tired out wi' boaming about the country; and nineteen this morning
when she came downstairs after a sleep round the clock and a clane-washed
face: so I thought to myself, twenty-one, I thought.'

'And what's the young woman's name, make so bold, hostler?'

'Ay, and the house were all in a stoor with her and the old woman, and
their boxes and camp-kettles, that they carry to wash in because hand-
basons bain't big enough, and I don't know what all; and t'other folk
stopping here were no more than dirt thencefor'ard.'

'I suppose they've come out of some noble city a long way herefrom?'

'And there was her hair up in buckle as if she'd never seen a clay-cold
man at all.  However, to cut a long story short, all I know besides about
'em is that the name upon their luggage is Lady Petherwin, and she's the
widow of a city gentleman, who was a man of valour in the Lord Mayor's
Show.'

'Who's that chap in the gaiters and pack at his back, come out of the
door but now?' said the milkman, nodding towards a figure of that
description who had just emerged from the inn and trudged off in the
direction taken by the lady--now out of sight.

'Chap in the gaiters?  Chok' it all--why, the father of that nobleman
that you call chap in the gaiters used to be hand in glove with half the
Queen's court.'

'What d'ye tell o'?'

'That man's father was one of the mayor and corporation of Sandbourne,
and was that familiar with men of money, that he'd slap 'em upon the
shoulder as you or I or any other poor fool would the clerk of the
parish.'

'O, what's my lordlin's name, make so bold, then?'

'Ay, the toppermost class nowadays have left off the use of wheels for
the good of their constitutions, so they traipse and walk for many years
up foreign hills, where you can see nothing but snow and fog, till
there's no more left to walk up; and if they reach home alive, and ha'n't
got too old and weared out, they walk and see a little of their own
parishes.  So they tower about with a pack and a stick and a clane white
pocket-handkerchief over their hats just as you see he's got on his.  He's
been staying here a night, and is off now again.  "Young man, young man,"
I think to myself, "if your shoulders were bent like a bandy and your
knees bowed out as mine be, till there is not an inch of straight bone or
gristle in 'ee, th' wouldstn't go doing hard work for play 'a b'lieve."'

'True, true, upon my song.  Such a pain as I have had in my lynes all
this day to be sure; words don't know what shipwreck I suffer in these
lynes o' mine--that they do not!  And what was this young widow lady's
maiden name, then, hostler?  Folk have been peeping after her, that's
true; but they don't seem to know much about her family.'

'And while I've tended horses fifty year that other folk might straddle
'em, here I be now not a penny the better!  Often-times, when I see so
many good things about, I feel inclined to help myself in common justice
to my pocket.

   "Work hard and be poor,
   Do nothing and get more."

But I draw in the horns of my mind and think to myself, "Forbear, John
Hostler, forbear!"--Her maiden name?  Faith, I don't know the woman's
maiden name, though she said to me, "Good evening, John;" but I had no
memory of ever seeing her afore--no, no more than the dead inside church-
hatch--where I shall soon be likewise--I had not.  "Ay, my nabs," I think
to myself, "more know Tom Fool than Tom Fool knows."'

'More know Tom Fool--what rambling old canticle is it you say, hostler?'
inquired the milkman, lifting his ear.  'Let's have it again--a good
saying well spit out is a Christmas fire to my withered heart.  More know
Tom Fool--'

'Than Tom Fool knows,' said the hostler.

'Ah!  That's the very feeling I've feeled over and over again, hostler,
but not in such gifted language.  'Tis a thought I've had in me for
years, and never could lick into shape!--O-ho-ho-ho!  Splendid!  Say it
again, hostler, say it again!  To hear my own poor notion that had no
name brought into form like that--I wouldn't ha' lost it for the world!
More know Tom Fool than--than--h-ho-ho-ho-ho!'

'Don't let your sense o' vitness break out in such uproar, for heaven's
sake, or folk will surely think you've been laughing at the lady and
gentleman.  Well, here's at it again--Night t'ee, Michael.'  And the
hostler went on with his sweeping.

'Night t'ee, hostler, I must move too,' said the milkman, shouldering his
yoke, and walking off; and there reached the inn in a gradual diminuendo,
as he receded up the street, shaking his head convulsively, 'More
know--Tom Fool--than Tom Fool--ho-ho-ho-ho-ho!'

The 'Red Lion,' as the inn or hotel was called which of late years had
become the fashion among tourists, because of the absence from its
precincts of all that was fashionable and new, stood near the middle of
the town, and formed a corner where in winter the winds whistled and
assembled their forces previous to plunging helter-skelter along the
streets.  In summer it was a fresh and pleasant spot, convenient for such
quiet characters as sojourned there to study the geology and beautiful
natural features of the country round.

The lady whose appearance had asserted a difference between herself and
the Anglebury people, without too clearly showing what that difference
was, passed out of the town in a few moments and, following the highway
across meadows fed by the Froom, she crossed the railway and soon got
into a lonely heath.  She had been watching the base of a cloud as it
closed down upon the line of a distant ridge, like an upper upon a lower
eyelid, shutting in the gaze of the evening sun.  She was about to return
before dusk came on, when she heard a commotion in the air immediately
behind and above her head.  The saunterer looked up and saw a wild-duck
flying along with the greatest violence, just in its rear being another
large bird, which a countryman would have pronounced to be one of the
biggest duck-hawks that he had ever beheld.  The hawk neared its intended
victim, and the duck screamed and redoubled its efforts.

Ethelberta impulsively started off in a rapid run that would have made a
little dog bark with delight and run after, her object being, if
possible, to see the end of this desperate struggle for a life so small
and unheard-of.  Her stateliness went away, and it could be forgiven for
not remaining; for her feet suddenly became as quick as fingers, and she
raced along over the uneven ground with such force of tread that, being a
woman slightly heavier than gossamer, her patent heels punched little D's
in the soil with unerring accuracy wherever it was bare, crippled the
heather-twigs where it was not, and sucked the swampy places with a sound
of quick kisses.

Her rate of advance was not to be compared with that of the two birds,
though she went swiftly enough to keep them well in sight in such an open
place as that around her, having at one point in the journey been so near
that she could hear the whisk of the duck's feathers against the wind as
it lifted and lowered its wings.  When the bird seemed to be but a few
yards from its enemy she saw it strike downwards, and after a level
flight of a quarter of a minute, vanish.  The hawk swooped after, and
Ethelberta now perceived a whitely shining oval of still water, looking
amid the swarthy level of the heath like a hole through to a nether sky.

Into this large pond, which the duck had been making towards from the
beginning of its precipitate flight, it had dived out of sight.  The
excited and breathless runner was in a few moments close enough to see
the disappointed hawk hovering and floating in the air as if waiting for
the reappearance of its prey, upon which grim pastime it was so intent
that by creeping along softly she was enabled to get very near the edge
of the pool and witness the conclusion of the episode.  Whenever the duck
was under the necessity of showing its head to breathe, the other bird
would dart towards it, invariably too late, however; for the diver was
far too experienced in the rough humour of the buzzard family at this
game to come up twice near the same spot, unaccountably emerging from
opposite sides of the pool in succession, and bobbing again by the time
its adversary reached each place, so that at length the hawk gave up the
contest and flew away, a satanic moodiness being almost perceptible in
the motion of its wings.

The young lady now looked around her for the first time, and began to
perceive that she had run a long distance--very much further than she had
originally intended to come.  Her eyes had been so long fixed upon the
hawk, as it soared against the bright and mottled field of sky, that on
regarding the heather and plain again it was as if she had returned to a
half-forgotten region after an absence, and the whole prospect was
darkened to one uniform shade of approaching night.  She began at once to
retrace her steps, but having been indiscriminately wheeling round the
pond to get a good view of the performance, and having followed no path
thither, she found the proper direction of her journey to be a matter of
some uncertainty.

'Surely,' she said to herself, 'I faced the north at starting:' and yet
on walking now with her back where her face had been set, she did not
approach any marks on the horizon which might seem to signify the town.
Thus dubiously, but with little real concern, she walked on till the
evening light began to turn to dusk, and the shadows to darkness.

Presently in front of her Ethelberta saw a white spot in the shade, and
it proved to be in some way attached to the head of a man who was coming
towards her out of a slight depression in the ground.  It was as yet too
early in the evening to be afraid, but it was too late to be altogether
courageous; and with balanced sensations Ethelberta kept her eye sharply
upon him as he rose by degrees into view.  The peculiar arrangement of
his hat and pugree soon struck her as being that she had casually noticed
on a peg in one of the rooms of the 'Red Lion,' and when he came close
she saw that his arms diminished to a peculiar smallness at their
junction with his shoulders, like those of a doll, which was explained by
their being girt round at that point with the straps of a knapsack that
he carried behind him.  Encouraged by the probability that he, like
herself, was staying or had been staying at the 'Red Lion,' she said,
'Can you tell me if this is the way back to Anglebury?'

'It is one way; but the nearest is in this direction,' said the
tourist--the same who had been criticized by the two old men.

At hearing him speak all the delicate activities in the young lady's
person stood still: she stopped like a clock.  When she could again fence
with the perception which had caused all this, she breathed.

'Mr. Julian!' she exclaimed.  The words were uttered in a way which would
have told anybody in a moment that here lay something connected with the
light of other days.

'Ah, Mrs. Petherwin!--Yes, I am Mr. Julian--though that can matter very
little, I should think, after all these years, and what has passed.'

No remark was returned to this rugged reply, and he continued
unconcernedly, 'Shall I put you in the path--it is just here?'

'If you please.'

'Come with me, then.'

She walked in silence at his heels, not a word passing between them all
the way: the only noises which came from the two were the brushing of her
dress and his gaiters against the heather, or the smart rap of a stray
flint against his boot.

They had now reached a little knoll, and he turned abruptly: 'That is
Anglebury--just where you see those lights.  The path down there is the
one you must follow; it leads round the hill yonder and directly into the
town.'

'Thank you,' she murmured, and found that he had never removed his eyes
from her since speaking, keeping them fixed with mathematical exactness
upon one point in her face.  She moved a little to go on her way; he
moved a little less--to go on his.

'Good-night,' said Mr. Julian.

The moment, upon the very face of it, was critical; and yet it was one of
those which have to wait for a future before they acquire a definite
character as good or bad.

Thus much would have been obvious to any outsider; it may have been
doubly so to Ethelberta, for she gave back more than she had got,
replying, 'Good-bye--if you are going to say no more.'

Then in struck Mr. Julian: 'What can I say?  You are nothing to me. . . .
I could forgive a woman doing anything for spite, except marrying for
spite.'

'The connection of that with our present meeting does not appear, unless
it refers to what you have done.  It does not refer to me.'

'I am not married: you are.'

She did not contradict him, as she might have done.  'Christopher,' she
said at last, 'this is how it is: you knew too much of me to respect me,
and too little to pity me.  A half knowledge of another's life mostly
does injustice to the life half known.'

'Then since circumstances forbid my knowing you more, I must do my best
to know you less, and elevate my opinion of your nature by forgetting
what it consists in,' he said in a voice from which all feeling was
polished away.

'If I did not know that bitterness had more to do with those words than
judgment, I--should be--bitter too!  You never knew half about me; you
only knew me as a governess; you little think what my beginnings were.'

'I have guessed.  I have many times told myself that your early life was
superior to your position when I first met you.  I think I may say
without presumption that I recognize a lady by birth when I see her, even
under reverses of an extreme kind.  And certainly there is this to be
said, that the fact of having been bred in a wealthy home does slightly
redeem an attempt to attain to such a one again.'

Ethelberta smiled a smile of many meanings.

'However, we are wasting words,' he resumed cheerfully.  'It is better
for us to part as we met, and continue to be the strangers that we have
become to each other.  I owe you an apology for having been betrayed into
more feeling than I had a right to show, and let us part friends.  Good
night, Mrs. Petherwin, and success to you.  We may meet again, some day,
I hope.'

'Good night,' she said, extending her hand.  He touched it, turned about,
and in a short time nothing remained of him but quick regular brushings
against the heather in the deep broad shadow of the moor.

Ethelberta slowly moved on in the direction that he had pointed out.  This
meeting had surprised her in several ways.  First, there was the
conjuncture itself; but more than that was the fact that he had not
parted from her with any of the tragic resentment that she had from time
to time imagined for that scene if it ever occurred.  Yet there was
really nothing wonderful in this: it is part of the generous nature of a
bachelor to be not indisposed to forgive a portionless sweetheart who, by
marrying elsewhere, has deprived him of the bliss of being obliged to
marry her himself.  Ethelberta would have been disappointed quite had
there not been a comforting development of exasperation in the middle
part of his talk; but after all it formed a poor substitute for the
loving hatred she had expected.

When she reached the hotel the lamp over the door showed a face a little
flushed, but the agitation which at first had possessed her was gone to a
mere nothing.  In the hall she met a slender woman wearing a silk dress
of that peculiar black which in sunlight proclaims itself to have once
seen better days as a brown, and days even better than those as a
lavender, green, or blue.

'Menlove,' said the lady, 'did you notice if any gentleman observed and
followed me when I left the hotel to go for a walk this evening?'

The lady's-maid, thus suddenly pulled up in a night forage after lovers,
put a hand to her forehead to show that there was no mistake about her
having begun to meditate on receiving orders to that effect, and said at
last, 'You once told me, ma'am, if you recollect, that when you were
dressed, I was not to go staring out of the window after you as if you
were a doll I had just manufactured and sent round for sale.'

'Yes, so I did.'

'So I didn't see if anybody followed you this evening.'

'Then did you hear any gentleman arrive here by the late train last
night?'

'O no, ma'am--how could I?' said Mrs. Menlove--an exclamation which was
more apposite than her mistress suspected, considering that the speaker,
after retiring from duty, had slipped down her dark skirt to reveal a
light, puffed, and festooned one, put on a hat and feather, together with
several pennyweights of metal in the form of rings, brooches, and
earrings--all in a time whilst one could count a hundred--and enjoyed
half-an-hour of prime courtship by an honourable young waiter of the
town, who had proved constant as the magnet to the pole for the space of
the day and a half that she had known him.

Going at once upstairs, Ethelberta ran down the passage, and after some
hesitation softly opened the door of the sitting-room in the best suite
of apartments that the inn could boast of.

In this room sat an elderly lady writing by the light of two candles with
green shades.  Well knowing, as it seemed, who the intruder was, she
continued her occupation, and her visitor advanced and stood beside the
table.  The old lady wore her spectacles low down her cheek, her glance
being depressed to about the slope of her straight white nose in order to
look through them.  Her mouth was pursed up to almost a youthful shape as
she formed the letters with her pen, and a slight move of the lip
accompanied every downstroke.  There were two large antique rings on her
forefinger, against which the quill rubbed in moving backwards and
forwards, thereby causing a secondary noise rivalling the primary one of
the nib upon the paper.

'Mamma,' said the younger lady, 'here I am at last.'

A writer's mind in the midst of a sentence being like a ship at sea,
knowing no rest or comfort till safely piloted into the harbour of a full
stop, Lady Petherwin just replied with 'What,' in an occupied tone, not
rising to interrogation.  After signing her name to the letter, she
raised her eyes.

'Why, how late you are, Ethelberta, and how heated you look!' she said.
'I have been quite alarmed about you.  What do you say has happened?'

The great, chief, and altogether eclipsing thing that had happened was
the accidental meeting with an old lover whom she had once quarrelled
with; and Ethelberta's honesty would have delivered the tidings at once,
had not, unfortunately, all the rest of her attributes been dead against
that act, for the old lady's sake even more than for her own.

'I saw a great cruel bird chasing a harmless duck!' she exclaimed
innocently.  'And I ran after to see what the end of it would be--much
further than I had any idea of going.  However, the duck came to a pond,
and in running round it to see the end of the fight, I could not remember
which way I had come.'

'Mercy!' said her mother-in-law, lifting her large eyelids, heavy as
window-shutters, and spreading out her fingers like the horns of a snail.
'You might have sunk up to your knees and got lost in that swampy
place--such a time of night, too.  What a tomboy you are!  And how did
you find your way home after all!'

'O, some man showed me the way, and then I had no difficulty, and after
that I came along leisurely.'

'I thought you had been running all the way; you look so warm.'

'It is a warm evening. . . .  Yes, and I have been thinking of old times
as I walked along,' she said, 'and how people's positions in life alter.
Have I not heard you say that while I was at Bonn, at school, some family
that we had known had their household broken up when the father died, and
that the children went away you didn't know where?'

'Do you mean the Julians?'

'Yes, that was the name.'

'Why, of course you know it was the Julians.  Young Julian had a day or
two's fancy for you one summer, had he not?--just after you came to us,
at the same time, or just before it, that my poor boy and you were so
desperately attached to each other.'

'O yes, I recollect,' said Ethelberta.  'And he had a sister, I think.  I
wonder where they went to live after the family collapse.'

'I do not know,' said Lady Petherwin, taking up another sheet of paper.
'I have a dim notion that the son, who had been brought up to no
profession, became a teacher of music in some country town--music having
always been his hobby.  But the facts are not very distinct in my
memory.'  And she dipped her pen for another letter.

Ethelberta, with a rather fallen countenance, then left her mother-in-
law, and went where all ladies are supposed to go when they want to
torment their minds in comfort--to her own room.  Here she thoughtfully
sat down awhile, and some time later she rang for her maid.

'Menlove,' she said, without looking towards a rustle and half a footstep
that had just come in at the door, but leaning back in her chair and
speaking towards the corner of the looking-glass, 'will you go down and
find out if any gentleman named Julian has been staying in this house?
Get to know it, I mean, Menlove, not by directly inquiring; you have ways
of getting to know things, have you not?  If the devoted George were here
now, he would help--'

'George was nothing to me, ma'am.'

'James, then.'

'And I only had James for a week or ten days: when I found he was a
married man, I encouraged his addresses very little indeed.'

'If you had encouraged him heart and soul, you couldn't have fumed more
at the loss of him.  But please to go and make that inquiry, will you,
Menlove?'

In a few minutes Ethelberta's woman was back again.  'A gentleman of that
name stayed here last night, and left this afternoon.'

'Will you find out his address?'

Now the lady's-maid had already been quick-witted enough to find out
that, and indeed all about him; but it chanced that a fashionable
illustrated weekly paper had just been sent from the bookseller's, and
being in want of a little time to look it over before it reached her
mistress's hands, Mrs. Menlove retired, as if to go and ask the
question--to stand meanwhile under the gas-lamp in the passage,
inspecting the fascinating engravings.  But as time will not wait for
tire-women, a natural length of absence soon elapsed, and she returned
again and said,

'His address is, Upper Street, Sandbourne.'

'Thank you, that will do,' replied her mistress.

The hour grew later, and that dreamy period came round when ladies'
fancies, that have lain shut up close as their fans during the day, begin
to assert themselves anew.  At this time a good guess at Ethelberta's
thoughts might have been made from her manner of passing the minutes
away.  Instead of reading, entering notes in her diary, or doing any
ordinary thing, she walked to and fro, curled her pretty nether lip
within her pretty upper one a great many times, made a cradle of her
locked fingers, and paused with fixed eyes where the walls of the room
set limits upon her walk to look at nothing but a picture within her
mind.


2. CHRISTOPHER'S HOUSE--SANDBOURNE TOWN--SANDBOURNE MOOR


During the wet autumn of the same year, the postman passed one morning as
usual into a plain street that ran through the less fashionable portion
of Sandbourne, a modern coast town and watering-place not many miles from
the ancient Anglebury.  He knocked at the door of a flat-faced brick
house, and it was opened by a slight, thoughtful young man, with his hat
on, just then coming out.  The postman put into his hands a book packet,
addressed, 'Christopher Julian, Esq.'

Christopher took the package upstairs, opened it with curiosity, and
discovered within a green volume of poems, by an anonymous writer, the
title-page bearing the inscription, 'Metres by E.'  The book was new,
though it was cut, and it appeared to have been looked into.  The young
man, after turning it over and wondering where it came from, laid it on
the table and went his way, being in haste to fulfil his engagements for
the day.

In the evening, on returning home from his occupations, he sat himself
down cosily to read the newly-arrived volume.  The winds of this
uncertain season were snarling in the chimneys, and drops of rain spat
themselves into the fire, revealing plainly that the young man's room was
not far enough from the top of the house to admit of a twist in the flue,
and revealing darkly a little more, if that social rule-of-three inverse,
the higher in lodgings the lower in pocket, were applicable here.
However, the aspect of the room, though homely, was cheerful, a somewhat
contradictory group of furniture suggesting that the collection consisted
of waifs and strays from a former home, the grimy faces of the old
articles exercising a curious and subduing effect on the bright faces of
the new.  An oval mirror of rococo workmanship, and a heavy cabinet-piano
with a cornice like that of an Egyptian temple, adjoined a harmonium of
yesterday, and a harp that was almost as new.  Printed music of the last
century, and manuscript music of the previous evening, lay there in such
quantity as to endanger the tidiness of a retreat which was indeed only
saved from a chronic state of litter by a pair of hands that sometimes
played, with the lightness of breezes, about the sewing-machine standing
in a remote corner--if any corner could be called remote in a room so
small.

Fire lights and shades from the shaking flames struck in a butterfly
flutter on the underparts of the mantelshelf, and upon the reader's cheek
as he sat.  Presently, and all at once, a much greater intentness
pervaded his face: he turned back again, and read anew the subject that
had arrested his eyes.  He was a man whose countenance varied with his
mood, though it kept somewhat in the rear of that mood.  He looked sad
when he felt almost serene, and only serene when he felt quite cheerful.
It is a habit people acquire who have had repressing experiences.

A faint smile and flush now lightened his face, and jumping up he opened
the door and exclaimed, 'Faith! will you come here for a moment?'

A prompt step was heard on the stairs, and the young person addressed as
Faith entered the room.  She was small in figure, and bore less in the
form of her features than in their shades when changing from expression
to expression the evidence that she was his sister.

'Faith--I want your opinion.  But, stop, read this first.'  He laid his
finger upon a page in the book, and placed it in her hand.

The girl drew from her pocket a little green-leather sheath, worn at the
edges to whity-brown, and out of that a pair of spectacles, unconsciously
looking round the room for a moment as she did so, as if to ensure that
no stranger saw her in the act of using them.  Here a weakness was
uncovered at once; it was a small, pretty, and natural one; indeed, as
weaknesses go in the great world, it might almost have been called a
commendable trait.  She then began to read, without sitting down.

These 'Metres by E.' composed a collection of soft and marvellously
musical rhymes, of a nature known as the vers de societe.  The lines
presented a series of playful defences of the supposed strategy of
womankind in fascination, courtship, and marriage--the whole teeming with
ideas bright as mirrors and just as unsubstantial, yet forming a
brilliant argument to justify the ways of girls to men.  The pervading
characteristic of the mass was the means of forcing into notice, by
strangeness of contrast, the single mournful poem that the book
contained.  It was placed at the very end, and under the title of
'Cancelled Words,' formed a whimsical and rather affecting love-lament,
somewhat in the tone of many of Sir Thomas Wyatt's poems.  This was the
piece which had arrested Christopher's attention, and had been pointed
out by him to his sister Faith.

'It is very touching,' she said, looking up.

'What do you think I suspect about it--that the poem is addressed to me!
Do you remember, when father was alive and we were at Solentsea that
season, about a governess who came there with a Sir Ralph Petherwin and
his wife, people with a sickly little daughter and a grown-up son?'

'I never saw any of them.  I think I remember your knowing something
about a young man of that name.'

'Yes, that was the family.  Well, the governess there was a very
attractive woman, and somehow or other I got more interested in her than
I ought to have done (this is necessary to the history), and we used to
meet in romantic places--and--and that kind of thing, you know.  The end
of it was, she jilted me and married the son.'

'You were anxious to get away from Solentsea.'

'Was I?  Then that was chiefly the reason.  Well, I decided to think no
more of her, and I was helped to do it by the troubles that came upon us
shortly afterwards; it is a blessed arrangement that one does not feel a
sentimental grief at all when additional grief comes in the shape of
practical misfortune.  However, on the first afternoon of the little
holiday I took for my walking tour last summer, I came to Anglebury, and
stayed about the neighbourhood for a day or two to see what it was like,
thinking we might settle there if this place failed us.  The next evening
I left, and walked across the heath to Flychett--that's a village about
five miles further on--so as to be that distance on my way for next
morning; and while I was crossing the heath there I met this very woman.
We talked a little, because we couldn't help it--you may imagine the kind
of talk it was--and parted as coolly as we had met.  Now this strange
book comes to me; and I have a strong conviction that she is the writer
of it, for that poem sketches a similar scene--or rather suggests it; and
the tone generally seems the kind of thing she would write--not that she
was a sad woman, either.'

'She seems to be a warm-hearted, impulsive woman, to judge from these
tender verses.'

'People who print very warm words have sometimes very cold manners.  I
wonder if it is really her writing, and if she has sent it to me!'

'Would it not be a singular thing for a married woman to do?  Though of
course'--(she removed her spectacles as if they hindered her from
thinking, and hid them under the timepiece till she should go on
reading)--'of course poets have morals and manners of their own, and
custom is no argument with them.  I am sure I would not have sent it to a
man for the world!'

'I do not see any absolute harm in her sending it.  Perhaps she thinks
that, since it is all over, we may as well die friends.'

'If I were her husband I should have doubts about the dying.  And "all
over" may not be so plain to other people as it is to you.'

'Perhaps not.  And when a man checks all a woman's finer sentiments
towards him by marrying her, it is only natural that it should find a
vent somewhere.  However, she probably does not know of my downfall since
father's death.  I hardly think she would have cared to do it had she
known that.  (I am assuming that it is Ethelberta--Mrs. Petherwin--who
sends it: of course I am not sure.)  We must remember that when I knew
her I was a gentleman at ease, who had not the least notion that I should
have to work for a living, and not only so, but should have first to
invent a profession to work at out of my old tastes.'

'Kit, you have made two mistakes in your thoughts of that lady.  Even
though I don't know her, I can show you that.  Now I'll tell you! the
first is in thinking that a married lady would send the book with that
poem in it without at any rate a slight doubt as to its propriety: the
second is in supposing that, had she wished to do it, she would have
given the thing up because of our misfortunes.  With a true woman the
second reason would have had no effect had she once got over the first.
I'm a woman, and that's why I know.'

Christopher said nothing, and turned over the poems.

* * * * *

He lived by teaching music, and, in comparison with starving, thrived;
though the wealthy might possibly have said that in comparison with
thriving he starved.  During this night he hummed airs in bed, thought he
would do for the ballad of the fair poetess what other musicians had done
for the ballads of other fair poetesses, and dreamed that she smiled on
him as her prototype Sappho smiled on Phaon.

The next morning before starting on his rounds a new circumstance induced
him to direct his steps to the bookseller's, and ask a question.  He had
found on examining the wrapper of the volume that it was posted in his
own town.

'No copy of the book has been sold by me,' the bookseller's voice replied
from far up the Alpine height of the shop-ladder, where he stood dusting
stale volumes, as was his habit of a morning before customers came.  'I
have never heard of it--probably never shall;' and he shook out the
duster, so as to hit the delicate mean between stifling Christopher and
not stifling him.

'Surely you don't live by your shop?' said Christopher, drawing back.

The bookseller's eyes rested on the speaker's; his face changed; he came
down and placed his hand on the lapel of Christopher's coat.  'Sir,' he
said, 'country bookselling is a miserable, impoverishing, exasperating
thing in these days.  Can you understand the rest?'

'I can; I forgive a starving man anything,' said Christopher.

'You go a long way very suddenly,' said the book seller.  'Half as much
pity would have seemed better.  However, wait a moment.'  He looked into
a list of new books, and added: 'The work you allude to was only
published last week; though, mind you, if it had been published last
century I might not have sold a copy.'

Although his time was precious, Christopher had now become so interested
in the circumstance that the unseen sender was somebody breathing his own
atmosphere, possibly the very writer herself--the book being too new to
be known--that he again passed through the blue shadow of the spire which
stretched across the street to-day, and went towards the post-office,
animated by a bright intention--to ask the postmaster if he knew the
handwriting in which the packet was addressed.

Now the postmaster was an acquaintance of Christopher's, but, as regarded
putting that question to him, there was a difficulty.  Everything turned
upon whether the postmaster at the moment of asking would be in his under-
government manner, or in the manner with which mere nature had endowed
him.  In the latter case his reply would be all that could be wished; in
the former, a man who had sunk in society might as well put his tongue
into a mousetrap as make an inquiry so obviously outside the pale of
legality as was this.

So he postponed his business for the present, and refrained from entering
till he passed by after dinner, when pleasant malt liquor, of that
capacity for cheering which is expressed by four large letter X's
marching in a row, had refilled the globular trunk of the postmaster and
neutralized some of the effects of officiality.  The time was well
chosen, but the inquiry threatened to prove fruitless: the postmaster had
never, to his knowledge, seen the writing before.  Christopher was
turning away when a clerk in the background looked up and stated that
some young lady had brought a packet with such an address upon it into
the office two days earlier to get it stamped.

'Do you know her?' said Christopher.

'I have seen her about the neighbourhood.  She goes by every morning; I
think she comes into the town from beyond the common, and returns again
between four and five in the afternoon.'

'What does she wear?'

'A white wool jacket with zigzags of black braid.'

Christopher left the post-office and went his way.  Among his other
pupils there were two who lived at some distance from Sandbourne--one of
them in the direction indicated as that habitually taken by the young
person; and in the afternoon, as he returned homeward, Christopher
loitered and looked around.  At first he could see nobody; but when about
a mile from the outskirts of the town he discerned a light spot ahead of
him, which actually turned out to be the jacket alluded to.  In due time
he met the wearer face to face; she was not Ethelberta Petherwin--quite a
different sort of individual.  He had long made up his mind that this
would be the case, yet he was in some indescribable way disappointed.

Of the two classes into which gentle young women naturally divide, those
who grow red at their weddings, and those who grow pale, the present one
belonged to the former class.  She was an April-natured, pink-cheeked
girl, with eyes that would have made any jeweller in England think of his
trade--one who evidently took her day in the daytime, frequently caught
the early worm, and had little to do with yawns or candlelight.  She came
and passed him; he fancied that her countenance changed.  But one may
fancy anything, and the pair receded each from each without turning their
heads.  He could not speak to her, plain and simple as she seemed.

It is rarely that a man who can be entered and made to throb by the
channel of his ears is not open to a similar attack through the channel
of his eyes--for many doors will admit to one mansion--allowance being
made for the readier capacity of chosen and practised organs.  Hence the
beauties, concords, and eloquences of the female form were never without
their effect upon Christopher, a born musician, artist, poet, seer,
mouthpiece--whichever a translator of Nature's oracles into simple speech
may be called.  The young girl who had gone by was fresh and pleasant;
moreover, she was a sort of mysterious link between himself and the past,
which these things were vividly reviving in him.

The following week Christopher met her again.  She had not much dignity,
he had not much reserve, and the sudden resolution to have a holiday
which sometimes impels a plump heart to rise up against a brain that
overweights it was not to be resisted.  He just lifted his hat, and put
the only question he could think of as a beginning: 'Have I the pleasure
of addressing the author of a book of very melodious poems that was sent
me the other day?'

The girl's forefinger twirled rapidly the loop of braid that it had
previously been twirling slowly, and drawing in her breath, she said,
'No, sir.'

'The sender, then?'

'Yes.'

She somehow presented herself as so insignificant by the combined effect
of the manner and the words that Christopher lowered his method of
address to her level at once.  'Ah,' he said, 'such an atmosphere as the
writer of "Metres by E." seems to breathe would soon spoil cheeks that
are fresh and round as lady-apples--eh, little girl?  But are you
disposed to tell me that writer's name?'

By applying a general idea to a particular case a person with the best of
intentions may find himself immediately landed in a quandary.  In saying
to the country girl before him what would have suited the mass of country
lasses well enough, Christopher had offended her beyond the cure of
compliment.

'I am not disposed to tell the writer's name,' she replied, with a
dudgeon that was very great for one whose whole stock of it was a trifle.
And she passed on and left him standing alone.

Thus further conversation was checked; but, through having rearranged the
hours of his country lessons, Christopher met her the next Wednesday, and
the next Friday, and throughout the following week--no further words
passing between them.  For a while she went by very demurely, apparently
mindful of his offence.  But effrontery is not proved to be part of a
man's nature till he has been guilty of a second act: the best of men may
commit a first through accident or ignorance--may even be betrayed into
it by over-zeal for experiment.  Some such conclusion may or may not have
been arrived at by the girl with the lady-apple cheeks; at any rate,
after the lapse of another week a new spectacle presented itself; her
redness deepened whenever Christopher passed her by, and embarrassment
pervaded her from the lowest stitch to the tip of her feather.  She had
little chance of escaping him by diverging from the road, for a figure
could be seen across the open ground to the distance of half a mile on
either side.  One day as he drew near as usual, she met him as women meet
a cloud of dust--she turned and looked backwards till he had passed.

This would have been disconcerting but for one reason: Christopher was
ceasing to notice her.  He was a man who often, when walking abroad, and
looking as it were at the scene before his eyes, discerned successes and
failures, friends and relations, episodes of childhood, wedding feasts
and funerals, the landscape suffering greatly by these visions, until it
became no more than the patterned wall-tints about the paintings in a
gallery; something necessary to the tone, yet not regarded.  Nothing but
a special concentration of himself on externals could interrupt this
habit, and now that her appearance along the way had changed from a
chance to a custom he began to lapse again into the old trick.  He gazed
once or twice at her form without seeing it: he did not notice that she
trembled.

He sometimes read as he walked, and book in hand he frequently approached
her now.  This went on till six weeks had passed from the time of their
first encounter.  Latterly might have been once or twice heard, when he
had moved out of earshot, a sound like a small gasping sigh; but no
arrangements were disturbed, and Christopher continued to keep down his
eyes as persistently as a saint in a church window.

The last day of his engagement had arrived, and with it the last of his
walks that way.  On his final return he carried in his hand a bunch of
flowers which had been presented to him at the country-house where his
lessons were given.  He was taking them home to his sister Faith, who
prized the lingering blossoms of the seeding season.  Soon appeared as
usual his fellow-traveller; whereupon Christopher looked down upon his
nosegay.  'Sweet simple girl,' he thought, 'I'll endeavour to make peace
with her by means of these flowers before we part for good.'

When she came up he held them out to her and said, 'Will you allow me to
present you with these?'

The bright colours of the nosegay instantly attracted the girl's
hand--perhaps before there had been time for thought to thoroughly
construe the position; for it happened that when her arm was stretched
into the air she steadied it quickly, and stood with the pose of a
statue--rigid with uncertainty.  But it was too late to refuse:
Christopher had put the nosegay within her fingers.  Whatever pleasant
expression of thanks may have appeared in her eyes fell only on the bunch
of flowers, for during the whole transaction they reached to no higher
level than that.  To say that he was coming no more seemed scarcely
necessary under the circumstances, and wishing her 'Good afternoon' very
heartily, he passed on.

He had learnt by this time her occupation, which was that of
pupil-teacher at one of the schools in the town, whither she walked daily
from a village near.  If he had not been poor and the little teacher
humble, Christopher might possibly have been tempted to inquire more
briskly about her, and who knows how such a pursuit might have ended?  But
hard externals rule volatile sentiment, and under these untoward
influences the girl and the book and the truth about its author were
matters upon which he could not afford to expend much time.  All
Christopher did was to think now and then of the pretty innocent face and
round deep eyes, not once wondering if the mind which enlivened them ever
thought of him.


3. SANDBOURNE MOOR (continued)


It was one of those hostile days of the year when chatterbox ladies
remain miserably in their homes to save the carriage and harness, when
clerks' wives hate living in lodgings, when vehicles and people appear in
the street with duplicates of themselves underfoot, when bricklayers,
slaters, and other out-door journeymen sit in a shed and drink beer, when
ducks and drakes play with hilarious delight at their own family game, or
spread out one wing after another in the slower enjoyment of letting the
delicious moisture penetrate to their innermost down.  The smoke from the
flues of Sandbourne had barely strength enough to emerge into the
drizzling rain, and hung down the sides of each chimney-pot like the
streamer of a becalmed ship; and a troop of rats might have rattled down
the pipes from roof to basement with less noise than did the water that
day.

On the broad moor beyond the town, where Christopher's meetings with the
teacher had so regularly occurred, were a stream and some large pools;
and beside one of these, near some hatches and a weir, stood a little
square building, not much larger inside than the Lord Mayor's coach.  It
was known simply as 'The Weir House.'  On this wet afternoon, which was
the one following the day of Christopher's last lesson over the plain, a
nearly invisible smoke came from the puny chimney of the hut.  Though the
door was closed, sounds of chatting and mirth fizzed from the interior,
and would have told anybody who had come near--which nobody did--that the
usually empty shell was tenanted to-day.

The scene within was a large fire in a fireplace to which the whole floor
of the house was no more than a hearthstone.  The occupants were two
gentlemanly persons, in shooting costume, who had been traversing the
moor for miles in search of wild duck and teal, a waterman, and a small
spaniel.  In the corner stood their guns, and two or three wild mallards,
which represented the scanty product of their morning's labour, the
iridescent necks of the dead birds replying to every flicker of the fire.
The two sportsmen were smoking, and their man was mostly occupying
himself in poking and stirring the fire with a stick: all three appeared
to be pretty well wetted.

One of the gentlemen, by way of varying the not very exhilarating study
of four brick walls within microscopic distance of his eye, turned to a
small square hole which admitted light and air to the hut, and looked out
upon the dreary prospect before him.  The wide concave of cloud, of the
monotonous hue of dull pewter, formed an unbroken hood over the level
from horizon to horizon; beneath it, reflecting its wan lustre, was the
glazed high-road which stretched, hedgeless and ditchless, past a
directing-post where another road joined it, and on to the less regular
ground beyond, lying like a riband unrolled across the scene, till it
vanished over the furthermost undulation.  Beside the pools were
occasional tall sheaves of flags and sedge, and about the plain a few
bushes, these forming the only obstructions to a view otherwise unbroken.

The sportsman's attention was attracted by a figure in a state of gradual
enlargement as it approached along the road.

'I should think that if pleasure can't tempt a native out of doors to-
day, business will never force him out,' he observed.  'There is, for the
first time, somebody coming along the road.'

'If business don't drag him out pleasure'll never tempt en, is more like
our nater in these parts, sir,' said the man, who was looking into the
fire.

The conversation showed no vitality, and down it dropped dead as before,
the man who was standing up continuing to gaze into the moisture.  What
had at first appeared as an epicene shape the decreasing space resolved
into a cloaked female under an umbrella: she now relaxed her pace, till,
reaching the directing-post where the road branched into two, she paused
and looked about her.  Instead of coming further she slowly retraced her
steps for about a hundred yards.

'That's an appointment,' said the first speaker, as he removed the cigar
from his lips; 'and by the lords, what a day and place for an appointment
with a woman!'

'What's an appointment?' inquired his friend, a town young man, with a
Tussaud complexion and well-pencilled brows half way up his forehead, so
that his upper eyelids appeared to possess the uncommon quality of
tallness.

'Look out here, and you'll see.  By that directing-post, where the two
roads meet.  As a man devoted to art, Ladywell, who has had the honour of
being hung higher up on the Academy walls than any other living painter,
you should take out your sketch-book and dash off the scene.'

Where nothing particular is going on, one incident makes a drama; and,
interested in that proportion, the art-sportsman puts up his eyeglass (a
form he adhered to before firing at game that had risen, by which
merciful arrangement the bird got safe off), placed his face beside his
companion's, and also peered through the opening.  The young
pupil-teacher--for she was the object of their scrutiny--re-approached
the spot whereon she had been accustomed for the last many weeks of her
journey home to meet Christopher, now for the first time missing, and
again she seemed reluctant to pass the hand-post, for that marked the
point where the chance of seeing him ended.  She glided backwards as
before, this time keeping her face still to the front, as if trying to
persuade the world at large, and her own shamefacedness, that she had not
yet approached the place at all.

'Query, how long will she wait for him (for it is a man to a certainty)?'
resumed the elder of the smokers, at the end of several minutes of
silence, when, full of vacillation and doubt, she became lost to view
behind some bushes.  'Will she reappear?'  The smoking went on, and up
she came into open ground as before, and walked by.

'I wonder who the girl is, to come to such a place in this weather?  There
she is again,' said the young man called Ladywell.

'Some cottage lass, not yet old enough to make the most of the value set
on her by her follower, small as that appears to be.  Now we may get an
idea of the hour named by the fellow for the appointment, for, depend
upon it, the time when she first came--about five minutes ago--was the
time he should have been there.  It is now getting on towards five--half-
past four was doubtless the time mentioned.'

'She's not come o' purpose: 'tis her way home from school every day,'
said the waterman.

'An experiment on woman's endurance and patience under neglect.  Two to
one against her staying a quarter of an hour.'

'The same odds against her not staying till five would be nearer
probability.  What's half-an-hour to a girl in love?'

'On a moorland in wet weather it is thirty perceptible minutes to any
fireside man, woman, or beast in Christendom--minutes that can be felt,
like the Egyptian plague of darkness.  Now, little girl, go home: he is
not worth it.'

Twenty minutes passed, and the girl returned miserably to the hand-post,
still to wander back to her retreat behind the sedge, and lead any chance
comer from the opposite quarter to believe that she had not yet reached
this ultimate point beyond which a meeting with Christopher was
impossible.

'Now you'll find that she means to wait the complete half-hour, and then
off she goes with a broken heart.'

All three now looked through the hole to test the truth of the
prognostication.  The hour of five completed itself on their watches; the
girl again came forward.  And then the three in ambuscade could see her
pull out her handkerchief and place it to her eyes.

'She's grieving now because he has not come.  Poor little woman, what a
brute he must be; for a broken heart in a woman means a broken vow in a
man, as I infer from a thousand instances in experience, romance, and
history.  Don't open the door till she is gone, Ladywell; it will only
disturb her.'

As they had guessed, the pupil-teacher, hearing the distant town-clock
strike the hour, gave way to her fancy no longer, and launched into the
diverging path.  This lingering for Christopher's arrival had, as is
known, been founded on nothing more of the nature of an assignation than
lay in his regular walk along the plain at that time every Monday,
Wednesday, and Friday of the six previous weeks.  It must be said that he
was very far indeed from divining that his injudicious peace-offering of
the flowers had stirred into life such a wearing, anxious, hopeful,
despairing solicitude as this, which had been latent for some time during
his constant meetings with the little stranger.

She vanished in the mist towards the left, and the loiterers in the hut
began to move and open the door, remarking, 'Now then for Wyndway House,
a change of clothes, and a dinner.'


4. SANDBOURNE PIER--ROAD TO WYNDWAY--BALL-ROOM IN WYNDWAY HOUSE


The last light of a winter day had gone down behind the houses of
Sandbourne, and night was shut close over all.  Christopher, about eight
o'clock, was standing at the end of the pier with his back towards the
open sea, whence the waves were pushing to the shore in frills and coils
that were just rendered visible in all their bleak instability by the row
of lights along the sides of the jetty, the rapid motion landward of the
wavetips producing upon his eye an apparent progress of the pier out to
sea.  This pier-head was a spot which Christopher enjoyed visiting on
such moaning and sighing nights as the present, when the sportive and
variegated throng that haunted the pier on autumn days was no longer
there, and he seemed alone with weather and the invincible sea.

Somebody came towards him along the deserted footway, and rays from the
nearest lamp streaked the face of his sister Faith.

'O Christopher, I knew you were here,' she said eagerly.  'You are
wanted; there's a servant come from Wyndway House for you.  He is sent to
ask if you can come immediately to play at a little dance they have
resolved upon this evening--quite suddenly it seems.  If you can come,
you must bring with you any assistant you can lay your hands upon at a
moment's notice, he says.'

'Wyndway House; why should the people send for me above all other
musicians in the town?'

Faith did not know.  'If you really decide to go,' she said, as they
walked homeward, 'you might take me as your assistant.  I should answer
the purpose, should I not, Kit? since it is only a dance or two they seem
to want.'

'And your harp I suppose you mean.  Yes; you might be competent to take a
part.  It cannot be a regular ball; they would have had the quadrille
band for anything of that sort.  Faith--we'll go.  However, let us see
the man first, and inquire particulars.'

Reaching home, Christopher found at his door a horse and wagonette in
charge of a man-servant in livery, who repeated what Faith had told her
brother.  Wyndway House was a well-known country-seat three or four miles
out of the town, and the coachman mentioned that if they were going it
would be well that they should get ready to start as soon as they
conveniently could, since he had been told to return by ten if possible.
Christopher quickly prepared himself, and put a new string or two into
Faith's harp, by which time she also was dressed; and, wrapping up
herself and her instrument safe from the night air, away they drove at
half-past nine.

'Is it a large party?' said Christopher, as they whizzed along.

'No, sir; it is what we call a dance--that is, 'tis like a ball, you
know, on a small scale--a ball on a spurt, that you never thought of till
you had it.  In short, it grew out of a talk at dinner, I believe; and
some of the young people present wanted a jig, and didn't care to play
themselves, you know, young ladies being an idle class of society at the
best of times.  We've a house full of sleeping company, you
understand--been there a week some of 'em--most of 'em being mistress's
relations.'

'They probably found it a little dull.'

'Well, yes--it is rather dull for 'em--Christmas-time and all.  As soon
as it was proposed they were wild for sending post-haste for somebody or
other to play to them.'

'Did they name me particularly?' said Christopher.

'Yes; "Mr. Christopher Julian," she says.  "The gent who's turned music-
man?" I said.  "Yes, that's him," says she.'

'There were music-men living nearer to your end of the town than I.'

'Yes, but I know it was you particular: though I don't think mistress
thought anything about you at first.  Mr. Joyce--that's the butler--said
that your name was mentioned to our old party, when he was in the room,
by a young lady staying with us, and mistress says then, "The Julians
have had a downfall, and the son has taken to music."  Then when dancing
was talked of, they said, "O, let's have him by all means."'

'Was the young lady who first inquired for my family the same one who
said, "Let's have him by all means?"'

'O no; but it was on account of her asking that the rest said they would
like you to play--at least that's as I had it from Joyce.'

'Do you know that lady's name?'

'Mrs. Petherwin.'

'Ah!'

'Cold, sir?'

'O no.'

Christopher did not like to question the man any further, though what he
had heard added new life to his previous curiosity; and they drove along
the way in silence, Faith's figure, wrapped up to the top of her head,
cutting into the sky behind them like a sugar-loaf.  Such gates as
crossed the roads had been left open by the forethought of the coachman,
and, passing the lodge, they proceeded about half-a-mile along a private
drive, then ascended a rise, and came in view of the front of the
mansion, punctured with windows that were now mostly lighted up.

'What is that?' said Faith, catching a glimpse of something that the
carriage-lamp showed on the face of one wall as they passed, a marble bas-
relief of some battle-piece, built into the stonework.

'That's the scene of the death of one of the squire's forefathers--Colonel
Sir Martin Jones, who was killed at the moment of victory in the battle
of Salamanca--but I haven't been here long enough to know the rights of
it.  When I am in one of my meditations, as I wait here with the carriage
sometimes, I think how many more get killed at the moment of victory than
at the moment of defeat.  This is the entrance for you, sir.'  And he
turned the corner and pulled up before a side door.

They alighted and went in, Christopher shouldering Faith's harp, and she
marching modestly behind, with curly-eared music-books under her arm.
They were shown into the house-steward's room, and ushered thence along a
badly-lit passage and past a door within which a hum and laughter were
audible.  The door next to this was then opened for them, and they
entered.

* * * * *

Scarcely had Faith, or Christopher either, ever beheld a more shining
scene than was presented by the saloon in which they now found
themselves.  Coming direct from the gloomy park, and led to the room by
that back passage from the servants' quarter, the light from the
chandelier and branches against the walls, striking on gilding at all
points, quite dazzled their sight for a minute or two; it caused Faith to
move forward with her eyes on the floor, and filled Christopher with an
impulse to turn back again into some dusky corner where every thread of
his not over-new dress suit--rather moth-eaten through lack of feasts for
airing it--could be counted less easily.

He was soon seated before a grand piano, and Faith sat down under the
shadow of her harp, both being arranged on a dais within an alcove at one
end of the room.  A screen of ivy and holly had been constructed across
the front of this recess for the games of the children on Christmas Eve,
and it still remained there, a small creep-hole being left for entrance
and exit.

Then the merry guests tumbled through doors at the further end, and
dancing began.  The mingling of black-coated men and bright ladies gave a
charming appearance to the groups as seen by Faith and her brother, the
whole spectacle deriving an unexpected novelty from the accident of
reaching their eyes through interstices in the tracery of green leaves,
which added to the picture a softness that it would not otherwise have
possessed.  On the other hand, the musicians, having a much weaker light,
could hardly be discerned by the performers in the dance.

The music was now rattling on, and the ladies in their foam-like dresses
were busily threading and spinning about the floor, when Faith, casually
looking up into her brother's face, was surprised to see that a change
had come over it.  At the end of the quadrille he leant across to her
before she had time to speak, and said quietly, 'She's here!'

'Who?' said Faith, for she had not heard the words of the coachman.

'Ethelberta.'

'Which is she?' asked Faith, peeping through with the keenest interest.

'The one who has the skirts of her dress looped up with convolvulus
flowers--the one with her hair fastened in a sort of Venus knot behind;
she has just been dancing with that perfumed piece of a man they call Mr.
Ladywell--it is he with the high eyebrows arched like a girl's.'  He
added, with a wrinkled smile, 'I cannot for my life see anybody answering
to the character of husband to her, for every man takes notice of her.'

They were interrupted by another dance being called for, and then, his
fingers tapping about upon the keys as mechanically as fowls pecking at
barleycorns, Christopher gave himself up with a curious and far from
unalloyed pleasure to the occupation of watching Ethelberta, now again
crossing the field of his vision like a returned comet whose
characteristics were becoming purely historical.  She was a plump-armed
creature, with a white round neck as firm as a fort--altogether a
vigorous shape, as refreshing to the eye as the green leaves through
which he beheld her.  She danced freely, and with a zest that was
apparently irrespective of partners.  He had been waiting long to hear
her speak, and when at length her voice did reach his ears, it was the
revelation of a strange matter to find how great a thing that small event
had become to him.  He knew the old utterance--rapid but not frequent, an
obstructive thought causing sometimes a sudden halt in the midst of a
stream of words.  But the features by which a cool observer would have
singled her out from others in his memory when asking himself what she
was like, was a peculiar gaze into imaginary far-away distance when
making a quiet remark to a partner--not with contracted eyes like a
seafaring man, but with an open full look--a remark in which little words
in a low tone were made to express a great deal, as several single
gentlemen afterwards found.

The production of dance-music when the criticizing stage among the
dancers has passed, and they have grown full of excitement and animal
spirits, does not require much concentration of thought in the producers
thereof; and desultory conversation accordingly went on between Faith and
her brother from time to time.

'Kit,' she said on one occasion, 'are you looking at the way in which the
flowers are fastened to the leaves?--taking a mean advantage of being at
the back of the tapestry?  You cannot think how you stare at them.'

'I was looking through them--certainly not at them.  I have a feeling of
being moved about like a puppet in the hands of a person who legally can
be nothing to me.'

'That charming woman with the shining bunch of hair and convolvuluses?'

'Yes: it is through her that we are brought here, and through her writing
that poem, "Cancelled Words," that the book was sent me, and through the
accidental renewal of acquaintance between us on Anglebury Heath, that
she wrote the poem.  I was, however, at the moment you spoke, thinking
more particularly of the little teacher whom Ethelberta must have
commissioned to send the book to me; and why that girl was chosen to do
it.'

'There may be a hundred reasons.  Kit, I have never yet seen her look
once this way.'

Christopher had certainly not yet received look or gesture from her; but
his time came.  It was while he was for a moment outside the recess, and
he caught her in the act.  She became slightly confused, turned aside,
and entered into conversation with a neighbour.

It was only a look, and yet what a look it was!  One may say of a look
that it is capable of division into as many species, genera, orders, and
classes, as the animal world itself.  Christopher saw Ethelberta
Petherwin's performance in this kind--the well-known spark of light upon
the well-known depths of mystery--and felt something going out of him
which had gone out of him once before.

Thus continually beholding her and her companions in the giddy whirl, the
night wore on with the musicians, last dances and more last dances being
added, till the intentions of the old on the matter were thrice exceeded
in the interests of the young.  Watching the couples whirl and turn,
advance and recede as gently as spirits, knot themselves like house-flies
and part again, and lullabied by the faint regular beat of their
footsteps to the tune, the players sank into the peculiar mesmeric quiet
which comes over impressionable people who play for a great length of
time in the midst of such scenes; and at last the only noises that
Christopher took cognizance of were those of the exceptional kind,
breaking above the general sea of sound--a casual smart rustle of silk, a
laugh, a stumble, the monosyllabic talk of those who happened to linger
for a moment close to the leafy screen--all coming to his ears like
voices from those old times when he had mingled in similar scenes, not as
servant but as guest.


5. AT THE WINDOW--THE ROAD HOME


The dancing was over at last, and the radiant company had left the room.
A long and weary night it had been for the two players, though a
stimulated interest had hindered physical exhaustion in one of them for a
while.  With tingling fingers and aching arms they came out of the alcove
into the long and deserted apartment, now pervaded by a dry haze.  The
lights had burnt low, and Faith and her brother were waiting by request
till the wagonette was ready to take them home, a breakfast being in
course of preparation for them meanwhile.

Christopher had crossed the room to relieve his cramped limbs, and now,
peeping through a crevice in the window curtains, he said suddenly,
'Who's for a transformation scene?  Faith, look here!'

He touched the blind, up it flew, and a gorgeous scene presented itself
to her eyes.  A huge inflamed sun was breasting the horizon of a wide
sheet of sea which, to her surprise and delight, the mansion overlooked.
The brilliant disc fired all the waves that lay between it and the shore
at the bottom of the grounds, where the water tossed the ruddy light from
one undulation to another in glares as large and clear as mirrors,
incessantly altering them, destroying them, and creating them again;
while further off they multiplied, thickened, and ran into one another
like struggling armies, till they met the fiery source of them all.

'O, how wonderful it is!' said Faith, putting her hand on Christopher's
arm.  'Who knew that whilst we were all shut in here with our puny
illumination such an exhibition as this was going on outside!  How sorry
and mean the grand and stately room looks now!'

Christopher turned his back upon the window, and there were the hitherto
beaming candle-flames shining no more radiantly than tarnished javelin-
heads, while the snow-white lengths of wax showed themselves clammy and
cadaverous as the fingers of a corpse.  The leaves and flowers which had
appeared so very green and blooming by the artificial light were now seen
to be faded and dusty.  Only the gilding of the room in some degree
brought itself into keeping with the splendours outside, stray darts of
light seizing upon it and lengthening themselves out along fillet, quirk,
arris, and moulding, till wasted away.

'It seems,' said Faith, 'as if all the people who were lately so merry
here had died: we ourselves look no more than ghosts.'  She turned up her
weary face to her brother's, which the incoming rays smote aslant, making
little furrows of every wrinkle thereon, and shady ravines of every
little furrow.

'You are very tired, Faith,' he said.  'Such a heavy night's work has
been almost too much for you.'

'O, I don't mind that,' said Faith.  'But I could not have played so long
by myself.'

'We filled up one another's gaps; and there were plenty of them towards
the morning; but, luckily, people don't notice those things when the
small hours draw on.'

'What troubles me most,' said Faith, 'is not that I have worked, but that
you should be so situated as to need such miserable assistance as mine.
We are poor, are we not, Kit?'

'Yes, we know a little about poverty,' he replied.

While thus lingering

   'In shadowy thoroughfares of thought,'

Faith interrupted with, 'I believe there is one of the dancers now!--why,
I should have thought they had all gone to bed, and wouldn't get up again
for days.'  She indicated to him a figure on the lawn towards the left,
looking upon the same flashing scene as that they themselves beheld.

'It is your own particular one,' continued Faith.  'Yes, I see the blue
flowers under the edge of her cloak.'

'And I see her squirrel-coloured hair,' said Christopher.

Both stood looking at this apparition, who once, and only once, thought
fit to turn her head towards the front of the house they were gazing
from.  Faith was one in whom the meditative somewhat overpowered the
active faculties; she went on, with no abundance of love, to theorize
upon this gratuitously charming woman, who, striking freakishly into her
brother's path, seemed likely to do him no good in her sisterly
estimation.  Ethelberta's bright and shapely form stood before her critic
now, smartened by the motes of sunlight from head to heel: what Faith
would have given to see her so clearly within!

'Without doubt she is already a lady of many romantic experiences,' she
said dubiously.

'And on the way to many more,' said Christopher.  The tone was just of
the kind which may be imagined of a sombre man who had been up all night
piping that others might dance.

Faith parted her lips as if in consternation at possibilities.
Ethelberta, having already become an influence in Christopher's system,
might soon become more--an indestructible fascination--to drag him about,
turn his soul inside out, harrow him, twist him, and otherwise torment
him, according to the stereotyped form of such processes.

They were interrupted by the opening of a door.  A servant entered and
came up to them.

'This is for you, I believe, sir,' he said.  'Two guineas;' and he placed
the money in Christopher's hand.  'Some breakfast will be ready for you
in a moment if you like to have it.  Would you wish it brought in here;
or will you come to the steward's room?'

'Yes, we will come.'  And the man then began to extinguish the lights one
by one.  Christopher dropped the two pounds and two shillings singly into
his pocket, and looking listlessly at the footman said, 'Can you tell me
the address of that lady on the lawn?  Ah, she has disappeared!'

'She wore a dress with blue flowers,' said Faith.

'And remarkable bright in her manner?  O, that's the young widow,
Mrs--what's that name--I forget for the moment.'

'Widow?' said Christopher, the eyes of his understanding getting
wonderfully clear, and Faith uttering a private ejaculation of thanks
that after all no commandments were likely to be broken in this matter.
'The lady I mean is quite a girlish sort of woman.'

'Yes, yes, so she is--that's the one.  Coachman says she must have been
born a widow, for there is not time for her ever to have been made one.
However, she's not quite such a chicken as all that.  Mrs. Petherwin,
that's the party's name.'

'Does she live here?'

'No, she is staying in the house visiting for a few days with her mother-
in-law.  They are a London family, I don't know her address.'

'Is she a poetess?'

'That I cannot say.  She is very clever at verses; but she don't lean
over gates to see the sun, and goes to church as regular as you or I, so
I should hardly be inclined to say that she's the complete thing.  When
she's up in one of her vagaries she'll sit with the ladies and make up
pretty things out of her head as fast as sticks a-breaking.  They will
run off her tongue like cotton from a reel, and if she can ever be got in
the mind of telling a story she will bring it out that serious and awful
that it makes your flesh creep upon your bones; if she's only got to say
that she walked out of one door into another, she'll tell it so that
there seems something wonderful in it.  'Tis a bother to start her, so
our people say behind her back, but, once set going, the house is all
alive with her.  However, it will soon be dull enough; she and Lady
Petherwin are off to-morrow for Rookington, where I believe they are
going to stay over New Year's Day.'

'Where do you say they are going?' inquired Christopher, as they followed
the footman.

'Rookington Park--about three miles out of Sandbourne, in the opposite
direction to this.'

'A widow,' Christopher murmured.

Faith overheard him.  'That makes no difference to us, does it?' she said
wistfully.

Forty minutes later they were driving along an open road over a ridge
which commanded a view of a small inlet below them, the sands of this
nook being sheltered by crumbling cliffs.  Here at once they saw, in the
full light of the sun, two women standing side by side, their faces
directed over the sea.

'There she is again!' said Faith.  'She has walked along the shore from
the lawn where we saw her before.'

'Yes,' said the coachman, 'she's a curious woman seemingly.  She'll talk
to any poor body she meets.  You see she had been out for a morning walk
instead of going to bed, and that is some queer mortal or other she has
picked up with on her way.'

'I wonder she does not prefer some rest,' Faith observed.

The road then dropped into a hollow, and the women by the sea were no
longer within view from the carriage, which rapidly neared Sandbourne
with the two musicians.


6. THE SHORE BY WYNDWAY


The east gleamed upon Ethelberta's squirrel-coloured hair as she said to
her companion, 'I have come, Picotee; but not, as you imagine, from a
night's sleep.  We have actually been dancing till daylight at Wyndway.'

'Then you should not have troubled to come!  I could have borne the
disappointment under such circumstances,' said the pupil-teacher, who,
wearing a dress not so familiar to Christopher's eyes as had been the
little white jacket, had not been recognized by him from the hill.  'You
look so tired, Berta.  I could not stay up all night for the world!'

'One gets used to these things,' said Ethelberta quietly.  'I should have
been in bed certainly, had I not particularly wished to use this
opportunity of meeting you before you go home to-morrow.  I could not
have come to Sandbourne to-day, because we are leaving to return again to
Rookington.  This is all that I wish you to take to mother--only a few
little things which may be useful to her; but you will see what it
contains when you open it.'  She handed to Picotee a small parcel.  'This
is for yourself,' she went on, giving a small packet besides.  'It will
pay your fare home and back, and leave you something to spare.'

'Thank you,' said Picotee docilely.

'Now, Picotee,' continued the elder, 'let us talk for a few minutes
before I go back: we may not meet again for some time.'  She put her arm
round the waist of Picotee, who did the same by Ethelberta; and thus
interlaced they walked backwards and forwards upon the firm flat sand
with the motion of one body animated by one will.

'Well, what did you think of my poems?'

'I liked them; but naturally, I did not understand all the experience you
describe.  It is so different from mine.  Yet that made them more
interesting to me.  I thought I should so much like to mix in the same
scenes; but that of course is impossible.'

'I am afraid it is.  And you posted the book as I said?'

'Yes.'  She added hurriedly, as if to change the subject, 'I have told
nobody that we are sisters, or that you are known in any way to me or to
mother or to any of us.  I thought that would be best, from what you
said.'

'Yes, perhaps it is best for the present.'

'The box of clothes came safely, and I find very little alteration will
be necessary to make the dress do beautifully for me on Sundays.  It is
quite new-fashioned to me, though I suppose it was old-fashioned to you.
O, and Berta, will the title of Lady Petherwin descend to you when your
mother-in-law dies?'

'No, of course not.  She is only a knight's widow, and that's nothing.'

'The lady of a knight looks as good on paper as the lady of a lord.'

'Yes.  And in other places too sometimes.  However, about your journey
home.  Be very careful; and don't make any inquiries at the stations of
anybody but officials.  If any man wants to be friendly with you, try to
find out if it is from a genuine wish to assist you, or from admiration
of your fresh face.'

'How shall I know which?' said Picotee.

Ethelberta laughed.  'If Heaven does not tell you at the moment I
cannot,' she said.  'But humanity looks with a different eye from love,
and upon the whole it is most to be prized by all of us.  I believe it
ends oftener in marriage than do a lover's flying smiles.  So that for
this and other reasons love from a stranger is mostly worthless as a
speculation; and it is certainly dangerous as a game.  Well, Picotee, has
any one paid you real attentions yet?'

'No--that is--'

'There is something going on.'

'Only a wee bit.'

'I thought so.  There was a dishonesty about your dear eyes which has
never been there before, and love-making and dishonesty are inseparable
as coupled hounds.  Up comes man, and away goes innocence.  Are you going
to tell me anything about him?'

'I would rather not, Ethelberta; because it is hardly anything.'

'Well, be careful.  And mind this, never tell him what you feel.'

'But then he will never know it.'

'Nor must he.  He must think it only.  The difference between his
thinking and knowing is often the difference between your winning and
losing.  But general advice is not of much use, and I cannot give more
unless you tell more.  What is his name?'

Picotee did not reply.

'Never mind: keep your secret.  However, listen to this: not a kiss--not
so much as the shadow, hint, or merest seedling of a kiss!'

'There is no fear of it,' murmured Picotee; 'though not because of me!'

'You see, my dear Picotee, a lover is not a relative; and he isn't quite
a stranger; but he may end in being either, and the way to reduce him to
whichever of the two you wish him to be is to treat him like the other.
Men who come courting are just like bad cooks: if you are kind to them,
instead of ascribing it to an exceptional courtesy on your part, they
instantly set it down to their own marvellous worth.'

'But I ought to favour him just a little, poor thing?  Just the smallest
glimmer of a gleam!'

'Only a very little indeed--so that it comes as a relief to his misery,
not as adding to his happiness.'

'It is being too clever, all this; and we ought to be harmless as doves.'

'Ah, Picotee! to continue harmless as a dove you must be wise as a
serpent, you'll find--ay, ten serpents, for that matter.'

'But if I cannot get at him, how can I manage him in these ways you speak
of?'

'Get at him?  I suppose he gets at you in some way, does he not?--tries
to see you, or to be near you?'

'No--that's just the point--he doesn't do any such thing, and there's the
worry of it!'

'Well, what a silly girl!  Then he is not your lover at all?'

'Perhaps he's not.  But I am his, at any rate--twice over.'

'That's no use.  Supply the love for both sides?  Why, it's worse than
furnishing money for both.  You don't suppose a man will give his heart
in exchange for a woman's when he has already got hers for nothing?
That's not the way old Adam does business at all.'

Picotee sighed.  'Have you got a young man, too, Berta?'

'A young man?'

'A lover I mean--that's what we call 'em down here.'

'It is difficult to explain,' said Ethelberta evasively.  'I knew one
many years ago, and I have seen him again, and--that is all.'

'According to my idea you have one, but according to your own you have
not; he does not love you, but you love him--is that how it is?'

'I have not quite considered how it is.'

'Do you love him?'

'I have never seen a man I hate less.'

'A great deal lies covered up there, I expect!'

'He was in that carriage which drove over the hill at the moment we met
here.'

'Ah-ah--some great lord or another who has his day by candlelight, and so
on.  I guess the style.  Somebody who no more knows how much bread is a
loaf than I do the price of diamonds and pearls.'

'I am afraid he's only a commoner as yet, and not a very great one
either.  But surely you guess, Picotee?  But I'll set you an example of
frankness by telling his name.  My friend, Mr. Julian, to whom you posted
the book.  Such changes as he has seen!--from affluence to poverty.  He
and his sister have been playing dances all night at Wyndway--What is the
matter?'

'Only a pain!'

'My dear Picotee--'

'I think I'll sit down for a moment, Berta.'

'What--have you over-walked yourself, dear?'

'Yes--and I got up very early, you see.'

'I hope you are not going to be ill, child.  You look as if you ought not
to be here.'

'O, it is quite trifling.  Does not getting up in a hurry cause a sense
of faintness sometimes?'

'Yes, in people who are not strong.'

'If we don't talk about being faint it will go off.  Faintness is such a
queer thing that to think of it is to have it.  Let us talk as we were
talking before--about your young man and other indifferent matters, so as
to divert my thoughts from fainting, dear Berta.  I have always thought
the book was to be forwarded to that gentleman because he was a
connection of yours by marriage, and he had asked for it.  And so you
have met this--this Mr. Julian, and gone for walks with him in evenings,
I suppose, just as young men and women do who are courting?'

'No, indeed--what an absurd child you are!' said Ethelberta.  'I knew him
once, and he is interesting; a few little things like that make it all
up.'

'The love is all on one side, as with me.'

'O no, no: there is nothing like that.  I am not attached to any one,
strictly speaking--though, more strictly speaking, I am not unattached.'

''Tis a delightful middle mind to be in.  I know it, for I was like it
once; but I had scarcely been so long enough to know where I was before I
was gone past.'

'You should have commanded yourself, or drawn back entirely; for let me
tell you that at the beginning of caring for a man--just when you are
suspended between thinking and feeling--there is a hair's-breadth of time
at which the question of getting into love or not getting in is a matter
of will--quite a thing of choice.  At the same time, drawing back is a
tame dance, and the best of all is to stay balanced awhile.'

'You do that well, I'll warrant.'

'Well, no; for what between continually wanting to love, to escape the
blank lives of those who do not, and wanting not to love, to keep out of
the miseries of those who do, I get foolishly warm and foolishly cold by
turns.'

'Yes--and I am like you as far as the "foolishly" goes.  I wish we poor
girls could contrive to bring a little wisdom into our love by way of a
change!'

'That's the very thing that leading minds in town have begun to do, but
there are difficulties.  It is easy to love wisely, but the rich man may
not marry you; and it is not very hard to reject wisely, but the poor man
doesn't care.  Altogether it is a precious problem.  But shall we clamber
out upon those shining blocks of rock, and find some of the little yellow
shells that are in the crevices?  I have ten minutes longer, and then I
must go.'


7. THE DINING-ROOM OF A TOWN HOUSE--THE BUTLER'S PANTRY


A few weeks later there was a friendly dinner-party at the house of a
gentleman called Doncastle, who lived in a moderately fashionable square
of west London.  All the friends and relatives present were nice people,
who exhibited becoming signs of pleasure and gaiety at being there; but
as regards the vigour with which these emotions were expressed, it may be
stated that a slight laugh from far down the throat and a slight
narrowing of the eye were equivalent as indices of the degree of mirth
felt to a Ha-ha-ha! and a shaking of the shoulders among the minor
traders of the kingdom; and to a Ho-ho-ho! contorted features, purple
face, and stamping foot among the gentlemen in corduroy and fustian who
adorn the remoter provinces.

The conversation was chiefly about a volume of musical, tender, and
humorous rhapsodies lately issued to the world in the guise of verse,
which had been reviewed and talked about everywhere.  This topic,
beginning as a private dialogue between a young painter named Ladywell
and the lady on his right hand, had enlarged its ground by degrees, as a
subject will extend on those rare occasions when it happens to be one
about which each person has thought something beforehand, instead of, as
in the natural order of things, one to which the oblivious listener
replies mechanically, with earnest features, but with thoughts far away.
And so the whole table made the matter a thing to inquire or reply upon
at once, and isolated rills of other chat died out like a river in the
sands.

'Witty things, and occasionally Anacreontic: and they have the
originality which such a style must naturally possess when carried out by
a feminine hand,' said Ladywell.

'If it is a feminine hand,' said a man near.

Ladywell looked as if he sometimes knew secrets, though he did not wish
to boast.

'Written, I presume you mean, in the Anacreontic measure of three feet
and a half--spondees and iambics?' said a gentleman in spectacles,
glancing round, and giving emphasis to his inquiry by causing bland
glares of a circular shape to proceed from his glasses towards the person
interrogated.

The company appeared willing to give consideration to the words of a man
who knew such things as that, and hung forward to listen.  But Ladywell
stopped the whole current of affairs in that direction by saying--

'O no; I was speaking rather of the matter and tone.  In fact, the Seven
Days' Review said they were Anacreontic, you know; and so they are--any
one may feel they are.'

The general look then implied a false encouragement, and the man in
spectacles looked down again, being a nervous person, who never had time
to show his merits because he was so much occupied in hiding his faults.

'Do you know the authoress, Mr. Neigh?' continued Ladywell.

'Can't say that I do,' he replied.

Neigh was a man who never disturbed the flesh upon his face except when
he was obliged to do so, and paused ten seconds where other people only
paused one; as he moved his chin in speaking, motes of light from under
the candle-shade caught, lost, and caught again the outlying threads of
his burnished beard.

'She will be famous some day; and you ought at any rate to read her
book.'

'Yes, I ought, I know.  In fact, some years ago I should have done it
immediately, because I had a reason for pushing on that way just then.'

'Ah, what was that?'

'Well, I thought of going in for Westminster Abbey myself at that time;
but a fellow has so much to do, and--'

'What a pity that you didn't follow it up.  A man of your powers, Mr.
Neigh--'

'Afterwards I found I was too steady for it, and had too much of the
respectable householder in me.  Besides, so many other men are on the
same tack; and then I didn't care about it, somehow.'

'I don't understand high art, and am utterly in the dark on what are the
true laws of criticism,' a plain married lady, who wore archaeological
jewellery, was saying at this time.  'But I know that I have derived an
unusual amount of amusement from those verses, and I am heartily thankful
to "E." for them.'

'I am afraid,' said a gentleman who was suffering from a bad shirt-front,
'that an estimate which depends upon feeling in that way is not to be
trusted as permanent opinion.'

The subject now flitted to the other end.

'Somebody has it that when the heart flies out before the understanding,
it saves the judgment a world of pains,' came from a voice in that
quarter.

'I, for my part, like something merry,' said an elderly woman, whose face
was bisected by the edge of a shadow, which toned her forehead and
eyelids to a livid neutral tint, and left her cheeks and mouth like metal
at a white heat in the uninterrupted light.  'I think the liveliness of
those ballads as great a recommendation as any.  After all, enough misery
is known to us by our experiences and those of our friends, and what we
see in the newspapers, for all purposes of chastening, without having
gratuitous grief inflicted upon us.'

'But you would not have wished that "Romeo and Juliet" should have ended
happily, or that Othello should have discovered the perfidy of his
Ancient in time to prevent all fatal consequences?'

'I am not afraid to go so far as that,' said the old lady.  'Shakespeare
is not everybody, and I am sure that thousands of people who have seen
those plays would have driven home more cheerfully afterwards if by some
contrivance the characters could all have been joined together
respectively.  I uphold our anonymous author on the general ground of her
levity.'

'Well, it is an old and worn argument--that about the inexpedience of
tragedy--and much may be said on both sides.  It is not to be denied that
the anonymous Sappho's verses--for it seems that she is really a
woman--are clever.'

'Clever!' said Ladywell--the young man who had been one of the shooting-
party at Sandbourne--'they are marvellously brilliant.'

'She is rather warm in her assumed character.'

'That's a sign of her actual coldness; she lets off her feeling in
theoretic grooves, and there is sure to be none left for practical ones.
Whatever seems to be the most prominent vice, or the most prominent
virtue in anybody's writing is the one thing you are safest from in
personal dealings with the writer.'

'O, I don't mean to call her warmth of feeling a vice or virtue exactly--'

'I agree with you,' said Neigh to the last speaker but one, in tones as
emphatic as they possibly could be without losing their proper character
of indifference to the whole matter.  'Warm sentiment of any sort,
whenever we have it, disturbs us too much to leave us repose enough for
writing it down.'

'I am sure, when I was at the ardent age,' said the mistress of the
house, in a tone of pleasantly agreeing with every one, particularly
those who were diametrically opposed to each other, 'I could no more have
printed such emotions and made them public than I--could have helped
privately feeling them.'

'I wonder if she has gone through half she says?  If so, what an
experience!'

'O no--not at all likely,' said Mr. Neigh.  'It is as risky to calculate
people's ways of living from their writings as their incomes from their
way of living.'

'She is as true to nature as fashion is false,' said the painter, in his
warmth becoming scarcely complimentary, as sometimes happens with young
persons.  'I don't think that she has written a word more than what every
woman would deny feeling in a society where no woman says what she means
or does what she says.  And can any praise be greater than that?'

'Ha-ha!  Capital!'

'All her verses seem to me,' said a rather stupid person, 'to be simply--

   "Tral'-la-la-lal'-la-la-la',
   Tral'-la-la-lal'-la-la-lu',
   Tral'-la-la-lal'-la-la-lalla',
   Tral'-la-la-lu'."

When you take away the music there is nothing left.  Yet she is plainly a
woman of great culture.'

'Have you seen what the London Light says about them--one of the finest
things I have ever read in the way of admiration?' continued Ladywell,
paying no attention to the previous speaker.  He lingered for a reply,
and then impulsively quoted several lines from the periodical he had
named, without aid or hesitation.  'Good, is it not?' added Ladywell.

They assented, but in such an unqualified manner that half as much
readiness would have meant more.  But Ladywell, though not experienced
enough to be quite free from enthusiasm, was too experienced to mind
indifference for more than a minute or two.  When the ladies had
withdrawn, the young man went on--

'Colonel Staff said a funny thing to me yesterday about these very poems.
He asked me if I knew her, and--'

'Her?  Why, he knows that it is a lady all the time, and we were only
just now doubting whether the sex of the writer could be really what it
seems.  Shame, Ladywell!' said his friend Neigh.

'Ah, Mr. Ladywell,' said another, 'now we have found you out.  You know
her!'

'Now--I say--ha-ha!' continued the painter, with a face expressing that
he had not at all tried to be found out as the man possessing
incomparably superior knowledge of the poetess.  'I beg pardon really,
but don't press me on the matter.  Upon my word the secret is not my own.
As I was saying, the Colonel said, "Do you know her?"--but you don't care
to hear?'

'We shall be delighted!'

'So the Colonel said, "Do you know her?" adding, in a most comic way,
"Between U. and E., Ladywell, I believe there is a close
affinity"--meaning me, you know, by U.  Just like the Colonel--ha-ha-ha!'

The older men did not oblige Ladywell a second time with any attempt at
appreciation; but a weird silence ensued, during which the smile upon
Ladywell's face became frozen to painful permanence.

'Meaning by E., you know, the "E" of the poems--heh-heh!' he added.

'It was a very humorous incident certainly,' said his friend Neigh, at
which there was a laugh--not from anything connected with what he said,
but simply because it was the right thing to laugh when Neigh meant you
to do so.

'Now don't, Neigh--you are too hard upon me.  But, seriously, two or
three fellows were there when I said it, and they all began laughing--but,
then, the Colonel said it in such a queer way, you know.  But you were
asking me about her?  Well, the fact is, between ourselves, I do know
that she is a lady; and I don't mind telling a word--'

'But we would not for the world be the means of making you betray her
confidence--would we, Jones?'

'No, indeed; we would not.'

'No, no; it is not that at all--this is really too bad!--you must listen
just for a moment--'

'Ladywell, don't betray anybody on our account.'

'Whoever the illustrious young lady may be she has seen a great deal of
the world,' said Mr. Doncastle blandly, 'and puts her experience of the
comedy of its emotions, and of its method of showing them, in a very
vivid light.'

'I heard a man say that the novelty with which the ideas are presented is
more noticeable than the originality of the ideas themselves,' observed
Neigh.  'The woman has made a great talk about herself; and I am quite
weary of people asking of her condition, place of abode, has she a
father, has she a mother, or dearer one yet than all other.'

'I would have burlesque quotation put down by Act of Parliament, and all
who dabble in it placed with him who can cite Scripture for his
purposes,' said Ladywell, in retaliation.

After a pause Neigh remarked half-privately to their host, who was his
uncle: 'Your butler Chickerel is a very intelligent man, as I have
heard.'

'Yes, he does very well,' said Mr. Doncastle.

'But is he not a--very extraordinary man?'

'Not to my knowledge,' said Doncastle, looking up surprised.  'Why do you
think that, Alfred?'

'Well, perhaps it was not a matter to mention.  He reads a great deal, I
dare say?'

'I don't think so.'

'I noticed how wonderfully his face kindled when we began talking about
the poems during dinner.  Perhaps he is a poet himself in disguise.  Did
you observe it?'

'No.  To the best of my belief he is a very trustworthy and honourable
man.  He has been with us--let me see, how long?--five months, I think,
and he was fifteen years in his last place.  It certainly is a new side
to his character if he publicly showed any interest in the conversation,
whatever he might have felt.'

'Since the matter has been mentioned,' said Mr. Jones, 'I may say that I
too noticed the singularity of it.'

'If you had not said otherwise,' replied Doncastle somewhat warmly, 'I
should have asserted him to be the last man-servant in London to infringe
such an elementary rule.  If he did so this evening, it is certainly for
the first time, and I sincerely hope that no annoyance was caused--'

'O no, no--not at all--it might have been a mistake of mine,' said Jones.
'I should quite have forgotten the circumstance if Mr. Neigh's words had
not brought it to my mind.  It was really nothing to notice, and I beg
that you will not say a word to him about it on my account.'

'He has a taste that way, my dear uncle, nothing more, depend upon it,'
said Neigh.  'If I had such a man belonging to me I should only be too
proud.  Certainly do not mention it.'

'Of course Chickerel is Chickerel,' Mr. Doncastle rejoined.  'We all know
what that means.  And really, on reflecting, I do remember that he is of
a literary turn of mind--not further by an inch than is commendable, you
know.  I am quite aware as I glance down the papers and prints any
morning that Chickerel's eyes have been over the ground before mine, and
that he generally forestalls the rest of us by a chapter or so in the
last new book sent home; but in these vicious days that particular
weakness is really virtue, just because it is not quite a vice.'

'Yes,' said Mr. Jones, the reflective man in spectacles, 'positive
virtues are getting moved off the stage: negative ones are moved on to
the place of positives; we thank bare justice as we used only to thank
generosity; call a man honest who steals only by law, and consider him a
benefactor if he does not steal at all.'

'Hear, hear!' said Neigh.  'We will decide that Chickerel is even a
better trained fellow than if he had shown no interest at all in his
face.'

'The action being like those trifling irregularities in art at its
vigorous periods, which seemed designed to hide the unpleasant monotony
of absolute symmetry,' said Ladywell.

'On the other hand, an affected want of training of that sort would be
even a better disguise for an artful man than a perfectly impassible
demeanour.  He is two removes from discovery in a hidden scheme, whilst a
neutral face is only one.'

'You quite alarm me by these subtle theories,' said Mr. Doncastle,
laughing; and the subject then became compounded with other matters, till
the speakers rose to rejoin the charming flock upstairs.

* * * * *

In the basement story at this hour Mr. Chickerel the butler, who had
formed the subject of discussion on the floor above, was busily engaged
in looking after his two subordinates as they bustled about in the
operations of clearing away.  He was a man of whom, if the shape of
certain bones and muscles of the face is ever to be taken as a guide to
the character, one might safely have predicated conscientiousness in the
performance of duties, a thorough knowledge of all that appertained to
them, a general desire to live on without troubling his mind about
anything which did not concern him.  Any person interested in the matter
would have assumed without hesitation that the estimate his employer had
given of Chickerel was a true one--more, that not only would the butler
under all ordinary circumstances resolutely prevent his face from showing
curiosity in an unbecoming way, but that, with the soul of a true
gentleman, he would, if necessary, equivocate as readily as the noblest
of his betters to remove any stain upon his honour in such trifles.  Hence
it is apparent that if Chickerel's countenance really appeared, as Neigh
had asserted, full of curiosity with regard to the gossip that was going
on, the feelings which led to the exhibition must have been of a very
unusual and irrepressible kind.

His hair was of that peculiar bluish-white which is to be observed when
the oncoming years, instead of singling out special locks of a man's head
for operating against, advance uniformly over the whole field, and
enfeeble the colour at all points before absolutely extinguishing it
anywhere; his nose was of the knotty shape in the gristle and earthward
tendency in the flesh which is commonly said to carry sound judgment
above it, his eyes were thoughtful, and his face was thin--a contour
which, if it at once abstracted from his features that cheerful assurance
of single-minded honesty which adorns the exteriors of so many of his
brethren, might have raised a presumption in the minds of some beholders
that perhaps in this case the quality might not be altogether wanting
within.

The coffee having been served to the people upstairs, one of the footmen
rushed into his bedroom on the lower floor, and in a few minutes emerged
again in the dress of a respectable clerk who had been born for better
things, with the trifling exceptions that he wore a low-crowned hat, and
instead of knocking his heels on the pavement walked with a gait as
delicate as a lady's.  Going out of the area-door with a cigar in his
mouth, he mounted the steps hastily to keep an appointment round the
corner--the keeping of which as a private gentleman necessitated the
change of the greater part of his clothes twice within a quarter of an
hour--the limit of his time of absence.  The other footman was upstairs,
and the butler, finding that he had a few minutes to himself, sat down at
the table and wrote:--

   'MY DEAR ETHELBERTA,--I did not intend to write to you for some few
   days to come, but the way in which you have been talked about here
   this evening makes me anxious to send a line or two at once, though I
   have very little time to spare, as usual.  We have just had a dinner-
   party--indeed the carriages have not yet been brought round--and the
   talk at dinner was about your verses, of course.  The thing was
   brought up by a young fellow named Ladywell--do you know him?  He is a
   painter by profession, but he has a pretty good private income beyond
   what he gets by practising his line of business among the nobility,
   and that I expect is not little, for he is well known, and encouraged
   because he is young, and good-looking, and so forth.  His family own a
   good bit of land somewhere out Aldbrickham way.  However, I am before
   my story.  From what they all said it is pretty clear that you are
   thought a great deal of in fashionable society as a poetess--but
   perhaps you know this as well as I--moving in it as you do yourself,
   my dear.

   'The ladies afterwards got very curious about your age, so curious, in
   fact, and so full of certainty that you were thirty-five and a
   blighted existence, if an hour, that I felt inclined to rap out there
   and then, and hang what came of it: "My daughter, ladies, was to my
   own and her mother's certain knowledge only twenty-one last birthday,
   and has as bright a heart as anybody in London."  One of them actually
   said that you must be fifty to have got such an experience.  Her guess
   was a very shrewd one in the bottom of it, however, for it was
   grounded upon the way you use those strange experiences of mine in the
   society that I tell you of, and dress them up as if they were yours;
   and, as you see, she hit off my own age to a year.  I thought it was
   very sharp of her to be so right, although so wrong.

   'I do not want to influence your plans in any way about things which
   your school learning fits you to understand much better than I, who
   never had such opportunities, but I think that if I were in your
   place, Berta, I would not let my name be known just yet, for people
   always want what's kept from them, and don't value what's given.  I am
   not sure, but I think that after the women had gone upstairs the
   others turned their thoughts upon you again; what they said about you
   I don't know, for if there's one thing I hate 'tis hanging about the
   doors when the men begin to get moved by their wine, which they did to
   a large extent to-night, and spoke very loud.  They always do here,
   for old Don is a hearty giver in his way.  However, as you see these
   people from their own level now, it is not much that I can tell you in
   seeing them only from the under side, though I see strange things
   sometimes, and of course--

      "What great ones do the less will prattle of,"

   as it says in that book of select pieces that you gave me.

   'Well, my dear girl, I hope you will prosper.  One thing above all
   others you'll have to mind, and it is that folk must continually
   strain to advance in order to remain where they are: and you
   particularly.  But as for trying too hard, I wouldn't do it.  Much
   lies in minding this, that your best plan for lightness of heart is to
   raise yourself a little higher than your old mates, but not so high as
   to be quite out of their reach.  All human beings enjoy themselves
   from the outside, and so getting on a little has this good in it, you
   still keep in your old class where your feelings are, and are
   thoughtfully treated by this class: while by getting on too much you
   are sneered at by your new acquaintance, who don't know the skill of
   your rise, and you are parted from and forgot by the old ones who do.
   Whatever happens, don't be too quick to feel.  You will surely get
   some hard blows when you are found out, for if the great can find no
   excuse for hitting with a mind, they'll do it and say 'twas in fun.
   But you are young and healthy, and youth and health are power.  I wish
   I could have a decent footman here with me, but I suppose it is no use
   trying.  It is such men as these that provoke the contempt we get.
   Well, thank God a few years will see the end of me, for I am growing
   ashamed of my company--so different as they are to the servants of old
   times.--Your affectionate father,             R. CHICKEREL.

   'P.S.--Do not press Lady Petherwin any further to remove the rules on
   which you live with her.  She is quite right: she cannot keep us, and
   to recognize us would do you no good, nor us either.  We are content
   to see you secretly, since it is best for you.'


8. CHRISTOPHER'S LODGINGS--THE GROUNDS ABOUT ROOKINGTON


Meanwhile, in the distant town of Sandbourne, Christopher Julian had
recovered from the weariness produced by his labours at the Wyndway
evening-party where Ethelberta had been a star.  Instead of engaging his
energies to clear encumbrances from the tangled way of his life, he now
set about reading the popular 'Metres by E.' with more interest and
assiduity than ever; for though Julian was a thinker by instinct, he was
a worker by effort only; and the higher of these kinds being dependent
upon the lower for its exhibition, there was often a lamentable lack of
evidence of his power in either.  It is a provoking correlation, and has
conduced to the obscurity of many a genius.

'Kit,' said his sister, on reviving at the end of the bad headache which
had followed the dance, 'those poems seem to have increased in value with
you.  The lady, lofty as she appears to be, would be flattered if she
only could know how much you study them.  Have you decided to thank her
for them?  Now let us talk it over--I like having a chat about such a
pretty new subject.'

'I would thank her in a moment if I were absolutely certain that she had
anything to do with sending them, or even writing them.  I am not quite
sure of that yet.'

'How strange that a woman could bring herself to write those verses!'

'Not at all strange--they are natural outpourings.'

Faith looked critically at the remoter caverns of the fire.

'Why strange?' continued Christopher.  'There is no harm in them.'

'O no--no harm.  But I cannot explain to you--unless you see it partly of
your own accord--that to write them she must be rather a fast lady--not a
bad fast lady; a nice fast lady, I mean, of course.  There, I have said
it now, and I daresay you are vexed with me, for your interest in her has
deepened to what it originally was, I think.  I don't mean any absolute
harm by "fast," Kit.'

'Bold, forward, you mean, I suppose?'

Faith tried to hit upon a better definition which should meet all views;
and, on failing to do so, looked concerned at her brother's somewhat
grieved appearance, and said, helplessly, 'Yes, I suppose I do.'

'My idea of her is quite the reverse.  A poetess must intrinsically be
sensitive, or she could never feel: but then, frankness is a rhetorical
necessity even with the most modest, if their inspirations are to do any
good in the world.  You will, for certain, not be interested in something
I was going to tell you, which I thought would have pleased you
immensely; but it is not worth mentioning now.'

'If you will not tell me, never mind.  But don't be crabbed, Kit!  You
know how interested I am in all your affairs.'

'It is only that I have composed an air to one of the prettiest of her
songs, "When tapers tall"--but I am not sure about the power of it.  This
is how it begins--I threw it off in a few minutes, after you had gone to
bed.'

He went to the piano and lightly touched over an air, the manuscript copy
of which he placed in front of him, and listened to hear her opinion,
having proved its value frequently; for it was not that of a woman
merely, but impersonally human.  Though she was unknown to fame, this was
a great gift in Faith, since to have an unsexed judgment is as precious
as to be an unsexed being is deplorable.

'It is very fair indeed,' said the sister, scarcely moving her lips in
her great attention.  'Now again, and again, and again.  How could you do
it in the time!'

Kit knew that she admired his performance: passive assent was her usual
praise, and she seldom insisted vigorously upon any view of his
compositions unless for purposes of emendation.

'I was thinking that, as I cannot very well write to her, I may as well
send her this,' said Christopher, with lightened spirits, voice to
correspond, and eyes likewise; 'there can be no objection to it, for such
things are done continually.  Consider while I am gone, Faith.  I shall
be out this evening for an hour or two.'

When Christopher left the house shortly after, instead of going into the
town on some errand, as was customary whenever he went from home after
dark, he ascended a back street, passed over the hills behind, and walked
at a brisk pace inland along the road to Rookington Park, where, as he
had learnt, Ethelberta and Lady Petherwin were staying for a time, the
day or two which they spent at Wyndway having formed a short break in the
middle of this visit.  The moon was shining to-night, and Christopher
sped onwards over the pallid high-road as readily as he could have done
at noonday.  In three-quarters of an hour he reached the park gates; and
entering now upon a tract which he had never before explored, he went
along more cautiously and with some uncertainty as to the precise
direction that the road would take.  A frosted expanse of even grass, on
which the shadow of his head appeared with an opal halo round it, soon
allowed the house to be discovered beyond, the other portions of the park
abounding with timber older and finer than that of any other spot in the
neighbourhood.  Christopher withdrew into the shade, and wheeled round to
the front of the building that contained his old love.  Here he gazed and
idled, as many a man has done before him--wondering which room the fair
poetess occupied, waiting till lights began to appear in the upper
windows--which they did as uncertainly as glow-worms blinking up at
eventide--and warming with currents of revived feeling in perhaps the
sweetest of all conditions.  New love is brightest, and long love is
greatest; but revived love is the tenderest thing known upon earth.

Occupied thus, Christopher was greatly surprised to see, on casually
glancing to one side, another man standing close to the shadowy trunk of
another tree, in a similar attitude to his own, gazing, with arms folded,
as blankly at the windows of the house as Christopher himself had been
gazing.  Not willing to be discovered, Christopher stuck closer to his
tree.  While he waited thus, the stranger began murmuring words, in a
slow soft voice.  Christopher listened till he heard the following:--

   'Pale was the day and rayless, love,
      That had an eve so dim.'

Two well-known lines from one of Ethelberta's poems.

Jealousy is a familiar kind of heat which disfigures, licks playfully,
clouds, blackens, and boils a man as a fire does a pot; and on
recognizing these pilferings from what he had grown to regard as his own
treasury, Christopher's fingers began to nestle with great vigour in the
palms of his hands.  Three or four minutes passed, when the unknown rival
gave a last glance at the windows, and walked away.  Christopher did not
like the look of that walk at all--there was grace enough in it to
suggest that his antagonist had no mean chance of finding favour in a
woman's eyes.  A sigh, too, seemed to proceed from the stranger's breast;
but as their distance apart was too great for any such sound to be heard
by any possibility, Christopher set down that to imagination, or to the
brushing of the wind over the trees.

The lighted windows went out one by one, and all the house was in
darkness.  Julian then walked off himself, with a vigour that was
spasmodic only, and with much less brightness of mind than he had
experienced on his journey hither.  The stranger had gone another way,
and Christopher saw no more of him.  When he reached Sandbourne, Faith
was still sitting up.

'But I told you I was going to take a long walk,' he said.

'No, Christopher: really you did not.  How tired and sad you do
look--though I always know beforehand when you are in that state: one of
your feet has a drag about it as you pass along the pavement outside the
window.'

'Yes, I forgot that I did not tell you.'

He could not begin to describe his pilgrimage: it was too silly a thing
even for her to hear of.

'It does not matter at all about my staying up,' said Faith assuringly;
'that is, if exercise benefits you.  Walking up and down the lane, I
suppose?'

'No; not walking up and down the lane.'

'The turnpike-road to Rookington is pleasant.'

'Faith, that is really where I have been.  How came you to know?'

'I only guessed.  Verses and an accidental meeting produce a special
journey.'

'Ethelberta is a fine woman, physically and mentally, both.  I wonder
people do not talk about her twice as much as they do.'

'Then surely you are getting attached to her again.  You think you
discover in her more than anybody else does; and love begins with a sense
of superior discernment.'

'No, no.  That is only nonsense,' he said hurriedly.  'However, love her
or love her not, I can keep a corner of my heart for you, Faith.  There
is another brute after her too, it seems.'

'Of course there is: I expect there are many.  Her position in society is
above ours, so that it is an unwise course to go troubling yourself more
about her.'

'No.  If a needy man must be so foolish as to fall in love, it is best to
do so where he cannot double his foolishness by marrying the woman.'

'I don't like to hear you talk so slightingly of what poor father did.'

Christopher fixed his attention on the supper.  That night, late as it
was, when Faith was in bed and sleeping, he sat before a sheet of music-
paper, neatly copying his composition upon it.  The manuscript was
intended as an offering to Ethelberta at the first convenient
opportunity.

* * * * *

'Well, after all my trouble to find out about Ethelberta, here comes the
clue unasked for,' said the musician to his sister a few days later.

She turned and saw that he was reading the Wessex Reflector.

'What is it?' asked Faith.

'The secret of the true authorship of the book is out at last, and it is
Ethelberta of course.  I am so glad to have it proved hers.'

'But can we believe--?'

'O yes.  Just hear what "Our London Correspondent" says.  It is one of
the nicest bits of gossip that he has furnished us with for a long time.'

'Yes: now read it, do.'

'"The author of 'Metres by E.'"' Christopher began, '"a book of which so
much has been said and conjectured, and one, in fact, that has been the
chief talk for several weeks past of the literary circles to which I
belong, is a young lady who was a widow before she reached the age of
eighteen, and is now not far beyond her fourth lustrum.  I was
additionally informed by a friend whom I met yesterday on his way to the
House of Lords, that her name is Mrs. Petherwin--Christian name
Ethelberta; and that she resides with her mother-in-law at their house in
Exonbury Crescent.  She is, moreover, the daughter of the late Bishop of
Silchester (if report may be believed), whose active benevolence, as your
readers know, left his family in comparatively straitened circumstances
at his death.  The marriage was a secret one, and much against the wish
of her husband's friends, who are wealthy people on all sides.  The death
of the bridegroom two or three weeks after the wedding led to a
reconciliation; and the young poetess was taken to the home which she
still occupies, devoted to the composition of such brilliant effusions as
those the world has lately been favoured with from her pen."'

'If you want to send her your music, you can do so now,' said Faith.

'I might have sent it before, but I wanted to deliver it personally.
However, it is all the same now, I suppose, whether I send it or not.  I
always knew that our destinies would lie apart, though she was once
temporarily under a cloud.  Her momentary inspiration to write that
"Cancelled Words" was the worst possible omen for me.  It showed that,
thinking me no longer useful as a practical chance, she would make me
ornamental as a poetical regret.  But I'll send the manuscript of the
song.'

'In the way of business, as a composer only; and you must say to
yourself, "Ethelberta, as thou art but woman, I dare; but as widow I fear
thee."'

Notwithstanding Christopher's affected carelessness, that evening saw a
great deal of nicety bestowed upon the operation of wrapping up and
sending off the song.  He dropped it into the box and heard it fall, and
with the curious power which he possessed of setting his wisdom to watch
any particular folly in himself that it could not hinder, speculated as
he walked on the result of this first tangible step of return to his old
position as Ethelberta's lover.


9. A LADY'S DRAWING-ROOMS--ETHELBERTA'S DRESSING-ROOM


It was a house on the north side of Hyde Park, between ten and eleven in
the evening, and several intelligent and courteous people had assembled
there to enjoy themselves as far as it was possible to do so in a neutral
way--all carefully keeping every variety of feeling in a state of
solution, in spite of any attempt such feelings made from time to time to
crystallize on interesting subjects in hand.

'Neigh, who is that charming woman with her head built up in a novel way
even for hair architecture--the one with her back towards us?' said a man
whose coat fitted doubtfully to a friend whose coat fitted well.

'Just going to ask for the same information,' said Mr. Neigh, determining
the very longest hair in his beard to an infinitesimal nicety by drawing
its lower portion through his fingers.  'I have quite forgotten--cannot
keep people's names in my head at all; nor could my father either--nor
any of my family--a very odd thing.  But my old friend Mrs. Napper knows
for certain.'  And he turned to one of a small group of middle-aged
persons near, who, instead of skimming the surface of things in general,
like the rest of the company, were going into the very depths of them.

'O--that is the celebrated Mrs. Petherwin, the woman who makes rhymes and
prints 'em,' said Mrs. Napper, in a detached sentence, and then continued
talking again to those on the other side of her.

The two loungers went on with their observations of Ethelberta's
headdress, which, though not extraordinary or eccentric, did certainly
convey an idea of indefinable novelty.  Observers were sometimes half
inclined to think that her cuts and modes were acquired by some secret
communication with the mysterious clique which orders the livery of the
fashionable world, for--and it affords a parallel to cases in which
clever thinkers in other spheres arrive independently at one and the same
conclusion--Ethelberta's fashion often turned out to be the coming one.

'O, is that the woman at last?' said Neigh, diminishing his broad general
gaze at the room to a close criticism of Ethelberta.

'"The rhymes," as Mrs. Napper calls them, are not to be despised,' said
his companion.  'They are not quite virginibus puerisque, and the
writer's opinions of life and society differ very materially from mine,
but I cannot help admiring her in the more reflective pieces; the songs I
don't care for.  The method in which she handles curious subjects, and at
the same time impresses us with a full conviction of her modesty, is very
adroit, and somewhat blinds us to the fact that no such poems were
demanded of her at all.'

'I have not read them,' said Neigh, secretly wrestling with his jaw, to
prevent a yawn; 'but I suppose I must.  The truth is, that I never care
much for reading what one ought to read; I wish I did, but I cannot help
it.  And, no doubt, you admire the lady immensely for writing them: I
don't.  Everybody is so talented now-a-days that the only people I care
to honour as deserving real distinction are those who remain in
obscurity.  I am myself hoping for a corner in some biographical
dictionary when the time comes for those works only to contain lists of
the exceptional individuals of whom nothing is known but that they lived
and died.'

'Ah--listen.  They are going to sing one of her songs,' said his friend,
looking towards a bustling movement in the neighbourhood of the piano.  'I
believe that song, "When tapers tall," has been set to music by three or
four composers already.'

'Men of any note?' said Neigh, at last beaten by his yawn, which courtesy
nevertheless confined within his person to such an extent that only a few
unimportant symptoms, such as reduced eyes and a certain rectangular
manner of mouth in speaking, were visible.

'Scarcely,' replied the other man.  'Established writers of music do not
expend their energies upon new verse until they find that such verse is
likely to endure; for should the poet be soon forgotten, their labour is
in some degree lost.'

'Artful dogs--who would have thought it?' said Neigh, just as an exercise
in words; and they drew nearer to the piano, less to become listeners to
the singing than to be spectators of the scene in that quarter.  But
among some others the interest in the songs seemed to be very great; and
it was unanimously wished that the young lady who had practised the
different pieces of music privately would sing some of them now in the
order of their composers' reputations.  The musical persons in the room
unconsciously resolved themselves into a committee of taste.

One and another had been tried, when, at the end of the third, a lady
spoke to Ethelberta.

'Now, Mrs. Petherwin,' she said, gracefully throwing back her face, 'your
opinion is by far the most valuable.  In which of the cases do you
consider the marriage of verse and tune to have been most successful?'

Ethelberta, finding these and other unexpected calls made upon herself,
came to the front without flinching.

'The sweetest and the best that I like by far,' she said, 'is none of
these.  It is one which reached me by post only this morning from a place
in Wessex, and is written by an unheard-of man who lives somewhere down
there--a man who will be, nevertheless, heard a great deal of some day, I
hope--think.  I have only practised it this afternoon; but, if one's own
judgment is worth anything, it is the best.'

'Let us have your favourite, by all means,' said another friend of
Ethelberta's who was present--Mrs. Doncastle.

'I am so sorry that I cannot oblige you, since you wish to hear it,'
replied the poetess regretfully; 'but the music is at home.  I had not
received it when I lent the others to Miss Belmaine, and it is only in
manuscript like the rest.'

'Could it not be sent for?' suggested an enthusiast who knew that
Ethelberta lived only in the next street, appealing by a look to her, and
then to the mistress of the house.

'Certainly, let us send for it,' said that lady.  A footman was at once
quietly despatched with precise directions as to where Christopher's
sweet production might be found.

'What--is there going to be something interesting?' asked a young married
friend of Mrs. Napper, who had returned to her original spot.

'Yes--the best song she has written is to be sung in the best manner to
the best air that has been composed for it.  I should not wonder if she
were going to sing it herself.'

'Did you know anything of Mrs. Petherwin until her name leaked out in
connection with these ballads?'

'No; but I think I recollect seeing her once before.  She is one of those
people who are known, as one may say, by subscription: everybody knows a
little, till she is astonishingly well known altogether; but nobody knows
her entirely.  She was the orphan child of some clergyman, I believe.
Lady Petherwin, her mother-in-law, has been taking her about a great deal
latterly.'

'She has apparently a very good prospect.'

'Yes; and it is through her being of that curious undefined character
which interprets itself to each admirer as whatever he would like to have
it.  Old men like her because she is so girlish; youths because she is
womanly; wicked men because she is good in their eyes; good men because
she is wicked in theirs.'

'She must be a very anomalous sort of woman, at that rate.'

'Yes.  Like the British Constitution, she owes her success in practice to
her inconsistencies in principle.'

'These poems must have set her up.  She appears to be quite the correct
spectacle.  Happy Mrs. Petherwin!'

The subject of their dialogue was engaged in a conversation with Mrs.
Belmaine upon the management of households--a theme provoked by a
discussion that was in progress in the pages of some periodical of the
time.  Mrs. Belmaine was very full of the argument, and went on from
point to point till she came to servants.

The face of Ethelberta showed caution at once.

'I consider that Lady Plamby pets her servants by far too much,' said
Mrs. Belmaine.  'O, you do not know her?  Well, she is a woman with
theories; and she lends her maids and men books of the wrong kind for
their station, and sends them to picture exhibitions which they don't in
the least understand--all for the improvement of their taste, and morals,
and nobody knows what besides.  It only makes them dissatisfied.'

The face of Ethelberta showed venturesomeness.  'Yes, and dreadfully
ambitious!' she said.

'Yes, indeed.  What a turn the times have taken!  People of that sort
push on, and get into business, and get great warehouses, until at last,
without ancestors, or family, or name, or estate--'

'Or the merest scrap of heirloom or family jewel.'

'Or heirlooms, or family jewels, they are thought as much of as if their
forefathers had glided unobtrusively through the peerage--'

'Ever since the first edition.'

'Yes.'  Mrs. Belmaine, who really sprang from a good old family, had been
going to say, 'for the last seven hundred years,' but fancying from
Ethelberta's addendum that she might not date back more than a trifling
century or so, adopted the suggestion with her usual well-known courtesy,
and blushed down to her locket at the thought of the mistake that she
might have made.  This sensitiveness was a trait in her character which
gave great gratification to her husband, and, indeed, to all who knew
her.

'And have you any theory on the vexed question of servant-government?'
continued Mrs. Belmaine, smiling.  'But no--the subject is of far too
practical a nature for one of your bent, of course.'

'O no--it is not at all too practical.  I have thought of the matter
often,' said Ethelberta.  'I think the best plan would be for somebody to
write a pamphlet, "The Shortest Way with the Servants," just as there was
once written a terribly stinging one, "The Shortest Way with the
Dissenters," which had a great effect.'

'I have always understood that that was written by a dissenter as a
satire upon the Church?'

'Ah--so it was: but the example will do to illustrate my meaning.'

'Quite so--I understand--so it will,' said Mrs. Belmaine, with clouded
faculties.

Meanwhile Christopher's music had arrived.  An accomplished gentleman who
had every musical talent except that of creation, scanned the notes
carefully from top to bottom, and sat down to accompany the singer.  There
was no lady present of sufficient confidence or skill to venture into a
song she had never seen before, and the only one who had seen it was
Ethelberta herself; she did not deny having practised it the greater part
of the afternoon, and was very willing to sing it now if anybody would
derive pleasure from the performance.  Then she began, and the sweetness
of her singing was such that even the most unsympathetic honoured her by
looking as if they would be willing to listen to every note the song
contained if it were not quite so much trouble to do so.  Some were so
interested that, instead of continuing their conversation, they remained
in silent consideration of how they would continue it when she had
finished; while the particularly civil people arranged their countenances
into every attentive form that the mind could devise.  One emotional
gentleman looked at the corner of a chair as if, till that moment, such
an object had never crossed his vision before; the movement of his finger
to the imagined tune was, for a deaf old clergyman, a perfect mine of
interest; whilst a young man from the country was powerless to put an end
to an enchanted gaze at nothing at all in the exact middle of the room
before him.  Neigh, and the general phalanx of cool men and celebrated
club yawners, were so much affected that they raised their chronic look
of great objection to things, to an expression of scarcely any objection
at all.

'What makes it so interesting,' said Mrs. Doncastle to Ethelberta, when
the song was over and she had retired from the focus of the company, 'is,
that it is played from the composer's own copy, which has never met the
public eye, or any other than his own before to-day.  And I see that he
has actually sketched in the lines by hand, instead of having ruled
paper--just as the great old composers used to do.  You must have been as
pleased to get it fresh from the stocks like that as he probably was
pleased to get your thanks.'

Ethelberta became reflective.  She had not thanked Christopher; moreover,
she had decided, after some consideration, that she ought not to thank
him.  What new thoughts were suggested by that remark of Mrs.
Doncastle's, and what new inclination resulted from the public
presentation of his tune and her words as parts of one organic whole, are
best explained by describing her doings at a later hour, when, having
left her friends somewhat early, she had reached home and retired from
public view for that evening.

Ethelberta went to her room, sent away the maid who did double duty for
herself and Lady Petherwin, walked in circles about the carpet till the
fire had grown haggard and cavernous, sighed, took a sheet of paper and
wrote:--

   'DEAR MR. JULIAN,--I have said I would not write: I have said it
   twice; but discretion, under some circumstances, is only another name
   for unkindness.  Before thanking you for your sweet gift, let me tell
   you in a few words of something which may materially change an aspect
   of affairs under which I appear to you to deserve it.

   'With regard to my history and origin you are altogether mistaken; and
   how can I tell whether your bitterness at my previous silence on those
   points may not cause you to withdraw your act of courtesy now?  But
   the gratification of having at last been honest with you may
   compensate even for the loss of your respect.

   'The matter is a small one to tell, after all.  What will you say on
   learning that I am not the trodden-down "lady by birth" that you have
   supposed me?  That my father is not dead, as you probably imagine;
   that he is working for his living as one among a peculiarly
   stigmatized and ridiculed multitude?

   'Had he been a brawny cottager, carpenter, mason, blacksmith, well-
   digger, navvy, tree-feller--any effective and manly trade, in short, a
   worker in which can stand up in the face of the noblest and daintiest,
   and bare his gnarled arms and say, with a consciousness of superior
   power, "Look at a real man!" I should have been able to show you
   antecedents which, if not intensely romantic, are not altogether
   antagonistic to romance.  But the present fashion of associating with
   one particular class everything that is ludicrous and bombastic
   overpowers me when I think of it in relation to myself and your known
   sensitiveness.  When the well-born poetess of good report melts into.
   . .'

Having got thus far, a faint-hearted look, which had begun to show itself
several sentences earlier, became pronounced.  She threw the writing into
the dull fire, poked and stirred it till a red inflammation crept over
the sheet, and then started anew:--

   'DEAR MR. JULIAN,--Not knowing your present rank as composer--whether
   on the very brink of fame, or as yet a long way off--I cannot decide
   what form of expression my earnest acknowledgments should take.  Let
   me simply say in one short phrase, I thank you infinitely!

   'I am no musician, and my opinion on music may not be worth much: yet
   I know what I like (as everybody says, but I do not use the words as a
   form to cover a hopeless blank on all connected with the subject), and
   this sweet air I love.  You must have glided like a breeze about
   me--seen into a heart not worthy of scrutiny, jotted down words that
   cannot justify attention--before you could have apotheosized the song
   in so exquisite a manner.  My gratitude took the form of wretchedness
   when, on hearing the effect of the ballad in public this evening, I
   thought that I had not power to withhold a reply which might do us
   both more harm than good.  Then I said, "Away with all emotion--I wish
   the world was drained dry of it--I will take no notice," when a lady
   whispered at my elbow to the effect that of course I had expressed my
   gratification to you.  I ought first to have mentioned that your
   creation has been played to-night to full drawing-rooms, and the
   original tones cooled the artificial air like a fountain almost.

   'I prophesy great things of you.  Perhaps, at the time when we are
   each but a row of bones in our individual graves, your genius will be
   remembered, while my mere cleverness will have been long forgotten.

   'But--you must allow a woman of experience to say this--the undoubted
   power that you possess will do you socially no good unless you mix
   with it the ingredient of ambition--a quality in which I fear you are
   very deficient.  It is in the hope of stimulating you to a better
   opinion of yourself that I write this letter.

   'Probably I shall never meet you again.  Not that I think
   circumstances to be particularly powerful to prevent such a meeting,
   rather it is that I shall energetically avoid it.  There can be no
   such thing as strong friendship between a man and a woman not of one
   family.

   'More than that there must not be, and this is why we will not meet.
   You see that I do not mince matters at all; but it is hypocrisy to
   avoid touching upon a subject which all men and women in our position
   inevitably think of, no matter what they say.  Some women might have
   written distantly, and wept at the repression of their real feeling;
   but it is better to be more frank, and keep a dry eye.--Yours,
   ETHELBERTA.'

Her feet felt cold and her heart weak as she directed the letter, and she
was overpowered with weariness.  But murmuring, 'If I let it stay till
the morning I shall not send it, and a man may be lost to fame because of
a woman's squeamishness--it shall go,' she partially dressed herself,
wrapped a large cloak around her, descended the stairs, and went out to
the pillar-box at the corner, leaving the door not quite close.  No gust
of wind had realized her misgivings that it might be blown shut on her
return, and she re-entered as softly as she had emerged.

It will be seen that Ethelberta had said nothing about her family after
all.


10. LADY PETHERWIN'S HOUSE


The next day old Lady Petherwin, who had not accompanied Ethelberta the
night before, came into the morning-room, with a newspaper in her hand.

'What does this mean, Ethelberta?' she inquired in tones from which every
shade of human expressiveness was extracted by some awful and imminent
mood that lay behind.  She was pointing to a paragraph under the heading
of 'Literary Notes,' which contained in a few words the announcement of
Ethelberta's authorship that had more circumstantially appeared in the
Wessex Reflector.

'It means what it says,' said Ethelberta quietly.

'Then it is true?'

'Yes.  I must apologize for having kept it such a secret from you.  It
was not done in the spirit that you may imagine: it was merely to avoid
disturbing your mind that I did it so privately.'

'But surely you have not written every one of those ribald verses?'

Ethelberta looked inclined to exclaim most vehemently against this; but
what she actually did say was, '"Ribald"--what do you mean by that?  I
don't think that you are aware what "ribald" means.'

'I am not sure that I am.  As regards some words as well as some persons,
the less you are acquainted with them the more it is to your credit.'

'I don't quite deserve this, Lady Petherwin.'

'Really, one would imagine that women wrote their books during those
dreams in which people have no moral sense, to see how improper some,
even virtuous, ladies become when they get into print.'

'I might have done a much more unnatural thing than write those poems.
And perhaps I might have done a much better thing, and got less praise.
But that's the world's fault, not mine.'

'You might have left them unwritten, and shown more fidelity.'

'Fidelity! it is more a matter of humour than principle.  What has
fidelity to do with it?'

'Fidelity to my dear boy's memory.'

'It would be difficult to show that because I have written so-called
tender and gay verse, I feel tender and gay.  It is too often assumed
that a person's fancy is a person's real mind.  I believe that in the
majority of cases one is fond of imagining the direct opposite of one's
principles in sheer effort after something fresh and free; at any rate,
some of the lightest of those rhymes were composed between the deepest
fits of dismals I have ever known.  However, I did expect that you might
judge in the way you have judged, and that was my chief reason for not
telling you what I had done.'

'You don't deny that you tried to escape from recollections you ought to
have cherished?  There is only one thing that women of your sort are as
ready to do as to take a man's name, and that is, drop his memory.'

'Dear Lady Petherwin--don't be so unreasonable as to blame a live person
for living!  No woman's head is so small as to be filled for life by a
memory of a few months.  Four years have passed since I last saw my boy-
husband.  We were mere children; see how I have altered since in mind,
substance, and outline--I have even grown half an inch taller since his
death.  Two years will exhaust the regrets of widows who have long been
faithful wives; and ought I not to show a little new life when my husband
died in the honeymoon?'

'No.  Accepting the protection of your husband's mother was, in effect,
an avowal that you rejected the idea of being a widow to prolong the idea
of being a wife; and the sin against your conventional state thus assumed
is almost as bad as would have been a sin against the married state
itself.  If you had gone off when he died, saying, "Thank heaven, I am
free!" you would, at any rate, have shown some real honesty.'

'I should have been more virtuous by being more unfeeling.  That often
happens.'

'I have taken to you, and made a great deal of you--given you the
inestimable advantages of foreign travel and good society to enlarge your
mind.  In short, I have been like a Naomi to you in everything, and I
maintain that writing these poems saps the foundation of it all.'

'I do own that you have been a very good Naomi to me thus far; but Ruth
was quite a fast widow in comparison with me, and yet Naomi never blamed
her.  You are unfortunate in your illustration.  But it is dreadfully
flippant of me to answer you like this, for you have been kind.  But why
will you provoke me!'

'Yes, you are flippant, Ethelberta.  You are too much given to that sort
of thing.'

'Well, I don't know how the secret of my name has leaked out; and I am
not ribald, or anything you say,' said Ethelberta, with a sigh.

'Then you own you do not feel so ardent as you seem in your book?'

'I do own it.'

'And that you are sorry your name has been published in connection with
it?'

'I am.'

'And you think the verses may tend to misrepresent your character as a
gay and rapturous one, when it is not?'

'I do fear it.'

'Then, of course, you will suppress the poems instantly.  That is the
only way in which you can regain the position you have hitherto held with
me.'

Ethelberta said nothing; and the dull winter atmosphere had far from
light enough in it to show by her face what she might be thinking.

'Well?' said Lady Petherwin.

'I did not expect such a command as that,' said Ethelberta.  'I have been
obedient for four years, and would continue so--but I cannot suppress the
poems.  They are not mine now to suppress.'

'You must get them into your hands.  Money will do it, I suppose?'

'Yes, I suppose it would--a thousand pounds.'

'Very well; the money shall be forthcoming,' said Lady Petherwin, after a
pause.  'You had better sit down and write about it at once.'

'I cannot do it,' said Ethelberta; 'and I will not.  I don't wish them to
be suppressed.  I am not ashamed of them; there is nothing to be ashamed
of in them; and I shall not take any steps in the matter.'

'Then you are an ungrateful woman, and wanting in natural affection for
the dead!  Considering your birth--'

'That's an intolerable--'

Lady Petherwin crashed out of the room in a wind of indignation, and went
upstairs and heard no more.  Adjoining her chamber was a smaller one
called her study, and, on reaching this, she unlocked a cabinet, took out
a small deed-box, removed from it a folded packet, unfolded it, crumpled
it up, and turning round suddenly flung it into the fire.  Then she stood
and beheld it eaten away word after word by the flames, 'Testament'--'all
that freehold'--'heirs and assigns' appearing occasionally for a moment
only to disappear for ever.  Nearly half the document had turned into a
glossy black when the lady clasped her hands.

'What have I done!' she exclaimed.  Springing to the tongs she seized
with them the portion of the writing yet unconsumed, and dragged it out
of the fire.  Ethelberta appeared at the door.

'Quick, Ethelberta!' said Lady Petherwin.  'Help me to put this out!'  And
the two women went trampling wildly upon the document and smothering it
with a corner of the hearth-rug.

'What is it?' said Ethelberta.

'My will!' said Lady Petherwin.  'I have kept it by me lately, for I have
wished to look over it at leisure--'

'Good heavens!' said Ethelberta.  'And I was just coming in to tell you
that I would always cling to you, and never desert you, ill-use me how
you might!'

'Such an affectionate remark sounds curious at such a time,' said Lady
Petherwin, sinking down in a chair at the end of the struggle.

'But,' cried Ethelberta, 'you don't suppose--'

'Selfishness, my dear, has given me such crooked looks that I can see it
round a corner.'

'If you mean that what is yours to give may not be mine to take, it would
be as well to name it in an impersonal way, if you must name it at all,'
said the daughter-in-law, with wet eyelids.  'God knows I had no selfish
thought in saying that.  I came upstairs to ask you to forgive me, and
knew nothing about the will.  But every explanation distorts it all the
more!'

'We two have got all awry, dear--it cannot be concealed--awry--awry.  Ah,
who shall set us right again?  However, now I must send for Mr.
Chancerly--no, I am going out on other business, and I will call upon
him.  There, don't spoil your eyes: you may have to sell them.'

She rang the bell and ordered the carriage; and half-an-hour later Lady
Petherwin's coachman drove his mistress up to the door of her lawyer's
office in Lincoln's Inn Fields.


11. SANDBOURNE AND ITS NEIGHBOURHOOD--SOME LONDON STREETS


While this was going on in town, Christopher, at his lodgings in
Sandbourne, had been thrown into rare old visions and dreams by the
appearance of Ethelberta's letter.  Flattered and encouraged to ambition
as well as to love by her inspiriting sermon, he put off now the last
remnant of cynical doubt upon the genuineness of his old mistress, and
once and for all set down as disloyal a belief he had latterly acquired
that 'Come, woo me, woo me; for I am like enough to consent,' was all a
young woman had to tell.

All the reasoning of political and social economists would not have
convinced Christopher that he had a better chance in London than in
Sandbourne of making a decent income by reasonable and likely labour; but
a belief in a far more improbable proposition, impetuously expressed,
warmed him with the idea that he might become famous there.  The greater
is frequently more readily credited than the less, and an argument which
will not convince on a matter of halfpence appears unanswerable when
applied to questions of glory and honour.

The regulation wet towel and strong coffee of the ambitious and
intellectual student floated before him in visions; but it was with a
sense of relief that he remembered that music, in spite of its drawbacks
as a means of sustenance, was a profession happily unencumbered with
those excruciating preliminaries to greatness.

Christopher talked about the new move to his sister, and he was vexed
that her hopefulness was not roused to quite the pitch of his own.  As
with others of his sort, his too general habit of accepting the most
clouded possibility that chances offered was only transcended by his
readiness to kindle with a fitful excitement now and then.  Faith was
much more equable.  'If you were not the most melancholy man God ever
created,' she said, kindly looking at his vague deep eyes and thin face,
which was but a few degrees too refined and poetical to escape the
epithet of lantern-jawed from any one who had quarrelled with him, 'you
would not mind my coolness about this.  It is a good thing of course to
go; I have always fancied that we were mistaken in coming here.
Mediocrity stamped "London" fetches more than talent marked "provincial."
But I cannot feel so enthusiastic.'

'Still, if we are to go, we may as well go by enthusiasm as by
calculation; it is a sensation pleasanter to the nerves, and leads to
just as good a result when there is only one result possible.'

'Very well,' said Faith.  'I will not depress you.  If I had to describe
you I should say you were a child in your impulses, and an old man in
your reflections.  Have you considered when we shall start?'

'Yes.'

'What have you thought?'

'That we may very well leave the place in six weeks if we wish.'

'We really may?'

'Yes.  And what is more, we will.'

* * * * *

Christopher and Faith arrived in London on an afternoon at the end of
winter, and beheld from one of the river bridges snow-white scrolls of
steam from the tall chimneys of Lambeth, rising against the livid sky
behind, as if drawn in chalk on toned cardboard.

The first thing he did that evening, when settled in their apartments
near the British Museum, before applying himself to the beginning of the
means by which success in life might be attained, was to go out in the
direction of Ethelberta's door, leaving Faith unpacking the things, and
sniffing extraordinary smoke-smells which she discovered in all nooks and
crannies of the rooms.  It was some satisfaction to see Ethelberta's
house, although the single feature in which it differed from the other
houses in the Crescent was that no lamp shone from the fanlight over the
entrance--a speciality which, if he cared for omens, was hardly
encouraging.  Fearing to linger near lest he might be detected,
Christopher stole a glimpse at the door and at the steps, imagined what a
trifle of the depression worn in each step her feet had tended to
produce, and strolled home again.

Feeling that his reasons for calling just now were scarcely sufficient,
he went next day about the business that had brought him to town, which
referred to a situation as organist in a large church in the north-west
district.  The post was half ensured already, and he intended to make of
it the nucleus of a professional occupation and income.  Then he sat down
to think of the preliminary steps towards publishing the song that had so
pleased her, and had also, as far as he could understand from her letter,
hit the popular taste very successfully; a fact which, however little it
may say for the virtues of the song as a composition, was a great
recommendation to it as a property.  Christopher was delighted to
perceive that out of this position he could frame an admissible, if not
an unimpeachable, reason for calling upon Ethelberta.  He determined to
do so at once, and obtain the required permission by word of mouth.

He was greatly surprised, when the front of the house appeared in view on
this spring afternoon, to see what a white and sightless aspect pervaded
all the windows.  He came close: the eyeball blankness was caused by all
the shutters and blinds being shut tight from top to bottom.  Possibly
this had been the case for some time--he could not tell.  In one of the
windows was a card bearing the announcement, 'This House to be let
Furnished.'  Here was a merciless clash between fancy and fact.
Regretting now his faint-heartedness in not letting her know beforehand
by some means that he was about to make a new start in the world, and
coming to dwell near her, Christopher rang the bell to make inquiries.  A
gloomy caretaker appeared after a while, and the young man asked whither
the ladies had gone to live.  He was beyond measure depressed to learn
that they were in the South of France--Arles, the man thought the place
was called--the time of their return to town being very uncertain; though
one thing was clear, they meant to miss the forthcoming London season
altogether.

As Christopher's hope to see her again had brought a resolve to do so, so
now resolve led to dogged patience.  Instead of attempting anything by
letter, he decided to wait; and he waited well, occupying himself in
publishing a 'March' and a 'Morning and Evening Service in E flat.'  Some
four-part songs, too, engaged his attention when the heavier duties of
the day were over--these duties being the giving of lessons in harmony
and counterpoint, in which he was aided by the introductions of a man
well known in the musical world, who had been acquainted with young
Julian as a promising amateur long before he adopted music as the staff
of his pilgrimage.

It was the end of summer when he again tried his fortune at the house in
Exonbury Crescent.  Scarcely calculating upon finding her at this
stagnant time of the town year, and only hoping for information, Julian
was surprised and excited to see the shutters open, and the house wearing
altogether a living look, its neighbours having decidedly died off
meanwhile.

'The family here,' said a footman in answer to his inquiry, 'are only
temporary tenants of the house.  It is not Lady Petherwin's people.'

'Do you know the Petherwins' present address?'

'Underground, sir, for the old lady.  She died some time ago in
Switzerland, and was buried there, I believe.'

'And Mrs. Petherwin--the young lady,' said Christopher, starting.

'We are not acquainted personally with the family,' the man replied.  'My
master has only taken the house for a few months, whilst extensive
alterations are being made in his own on the other side of the park,
which he goes to look after every day.  If you want any further
information about Lady Petherwin, Mrs. Petherwin will probably give it.  I
can let you have her address.'

'Ah, yes; thank you,' said Christopher.

The footman handed him one of some cards which appeared to have been left
for the purpose.  Julian, though tremblingly anxious to know where
Ethelberta was, did not look at it till he could take a cool survey in
private.  The address was 'Arrowthorne Lodge, Upper Wessex.'

'Dear me!' said Christopher to himself, 'not far from Melchester; and not
dreadfully far from Sandbourne.'


12. ARROWTHORNE PARK AND LODGE


Summer was just over when Christopher Julian found himself rattling along
in the train to Sandbourne on some trifling business appertaining to his
late father's affairs, which would afford him an excuse for calling at
Arrowthorne about the song of hers that he wished to produce.  He
alighted in the afternoon at a little station some twenty miles short of
Sandbourne, and leaving his portmanteau behind him there, decided to walk
across the fields, obtain if possible the interview with the lady, and
return then to the station to finish the journey to Sandbourne, which he
could thus reach at a convenient hour in the evening, and, if he chose,
take leave of again the next day.

It was an afternoon which had a fungous smell out of doors, all being
sunless and stagnant overhead and around.  The various species of trees
had begun to assume the more distinctive colours of their decline, and
where there had been one pervasive green were now twenty greenish
yellows, the air in the vistas between them being half opaque with blue
exhalation.  Christopher in his walk overtook a countryman, and inquired
if the path they were following would lead him to Arrowthorne Lodge.

''Twill take 'ee into Arr'thorne Park,' the man replied.  'But you won't
come anigh the Lodge, unless you bear round to the left as might be.'

'Mrs. Petherwin lives there, I believe?'

'No, sir.  Leastwise unless she's but lately come.  I have never heard of
such a woman.'

'She may possibly be only visiting there.'

'Ah, perhaps that's the shape o't.  Well, now you tell o't, I have seen a
strange face thereabouts once or twice lately.  A young good-looking maid
enough, seemingly.'

'Yes, she's considered a very handsome lady.'

'I've heard the woodmen say, now that you tell o't, that they meet her
every now and then, just at the closing in of the day, as they come home
along with their nitches of sticks; ay, stalking about under the trees by
herself--a tall black martel, so long-legged and awful-like that you'd
think 'twas the old feller himself a-coming, they say.  Now a woman must
be a queer body to my thinking, to roam about by night so lonesome and
that?  Ay, now that you tell o't, there is such a woman, but 'a never
have showed in the parish; sure I never thought who the body was--no, not
once about her, nor where 'a was living and that--not I, till you spoke.
Well, there, sir, that's Arr'thorne Lodge; do you see they three elms?'
He pointed across the glade towards some confused foliage a long way off.

'I am not sure about the sort of tree you mean,' said Christopher, 'I see
a number of trees with edges shaped like edges of clouds.'

'Ay, ay, they be oaks; I mean the elms to the left hand.'

'But a man can hardly tell oaks from elms at that distance, my good
fellow!'

'That 'a can very well--leastwise, if he's got the sense.'

'Well, I think I see what you mean,' said Christopher.  'What next?'

'When you get there, you bear away smart to nor'-west, and you'll come
straight as a line to the Lodge.'

'How the deuce am I to know which is north-west in a strange place, with
no sun to tell me?'

'What, not know nor-west?  Well, I should think a boy could never live
and grow up to be a man without knowing the four quarters.  I knowed 'em
when I was a mossel of a chiel.  We be no great scholars here, that's
true, but there isn't a Tom-rig or Jack-straw in these parts that don't
know where they lie as well as I.  Now I've lived, man and boy, these
eight-and-sixty years, and never met a man in my life afore who hadn't
learnt such a common thing as the four quarters.'

Christopher parted from his companion and soon reached a stile,
clambering over which he entered a park.  Here he threaded his way, and
rounding a clump of aged trees the young man came in view of a light and
elegant country-house in the half-timbered Gothic style of the late
revival, apparently only a few years old.  Surprised at finding himself
so near, Christopher's heart fluttered unmanageably till he had taken an
abstract view of his position, and, in impatience at his want of nerve,
adopted a sombre train of reasoning to convince himself that, far from
indulgence in the passion of love bringing bliss, it was a folly, leading
to grief and disquiet--certainly one which would do him no good.  Cooled
down by this, he stepped into the drive and went up to the house.

'Is Mrs. Petherwin at home?' he said modestly.

'Who did you say, sir?'

He repeated the name.

'Don't know the person.'

'The lady may be a visitor--I call on business.'

'She is not visiting in this house, sir.'

'Is not this Arrowthorne Lodge?'

'Certainly not.'

'Then where is Arrowthorne Lodge, please?'

'Well, it is nearly a mile from here.  Under the trees by the high-road.
If you go across by that footpath it will bring you out quicker than by
following the bend of the drive.'

Christopher wondered how he could have managed to get into the wrong
park; but, setting it down to his ignorance of the difference between oak
and elm, he immediately retraced his steps, passing across the park
again, through the gate at the end of the drive, and into the turnpike
road.  No other gate, park, or country seat of any description was within
view.

'Can you tell me the way to Arrowthorne Lodge?' he inquired of the first
person he met, who was a little girl.

'You are just coming away from it, sir,' said she.  'I'll show you; I am
going that way.'

They walked along together.  Getting abreast the entrance of the park he
had just emerged from, the child said, 'There it is, sir; I live there
too.'

Christopher, with a dazed countenance, looked towards a cottage which
stood nestling in the shrubbery and ivy like a mushroom among grass.  'Is
that Arrowthorne Lodge?' he repeated.

'Yes, and if you go up the drive, you come to Arrowthorne House.'

'Arrowthorne Lodge--where Mrs. Petherwin lives, I mean.'

'Yes.  She lives there along wi' mother and we.  But she don't want
anybody to know it, sir, cause she's celebrate, and 'twouldn't do at
all.'

Christopher said no more, and the little girl became interested in the
products of the bank and ditch by the wayside.  He left her, pushed open
the heavy gate, and tapped at the Lodge door.

The latch was lifted.  'Does Mrs. Petherwin,' he began, and, determined
that there should be no mistake, repeated, 'Does Mrs. Ethelberta
Petherwin, the poetess, live here?' turning full upon the person who
opened the door.

'She does, sir,' said a faltering voice; and he found himself face to
face with the pupil-teacher of Sandbourne.


13. THE LODGE (continued)--THE COPSE BEHIND


'This is indeed a surprise; I--am glad to see you!' Christopher
stammered, with a wire-drawn, radically different smile from the one he
had intended--a smile not without a tinge of ghastliness.

'Yes--I am home for the holidays,' said the blushing maiden; and, after a
critical pause, she added, 'If you wish to speak to my sister, she is in
the plantation with the children.'

'O no--no, thank you--not necessary at all,' said Christopher, in haste.
'I only wish for an interview with a lady called Mrs. Petherwin.'

'Yes; Mrs Petherwin--my sister,' said Picotee.  'She is in the
plantation.  That little path will take you to her in five minutes.'

The amazed Christopher persuaded himself that this discovery was very
delightful, and went on persuading so long that at last he felt it to be
so.  Unable, like many other people, to enjoy being satirized in words
because of the irritation it caused him as aimed-at victim, he sometimes
had philosophy enough to appreciate a satire of circumstance, because
nobody intended it.  Pursuing the path indicated, he found himself in a
thicket of scrubby undergrowth, which covered an area enclosed from the
park proper by a decaying fence.  The boughs were so tangled that he was
obliged to screen his face with his hands, to escape the risk of having
his eyes filliped out by the twigs that impeded his progress.  Thus
slowly advancing, his ear caught, between the rustles, the tones of a
voice in earnest declamation; and, pushing round in that direction, he
beheld through some beech boughs an open space about ten yards in
diameter, floored at the bottom with deep beds of curled old leaves, and
cushions of furry moss.  In the middle of this natural theatre was the
stump of a tree that had been felled by a saw, and upon the flat stool
thus formed stood Ethelberta, whom Christopher had not beheld since the
ball at Wyndway House.

Round her, leaning against branches or prostrate on the ground, were five
or six individuals.  Two were young mechanics--one of them evidently a
carpenter.  Then there was a boy about thirteen, and two or three younger
children.  Ethelberta's appearance answered as fully as ever to that of
an English lady skilfully perfected in manner, carriage, look, and
accent; and the incongruity of her present position among lives which had
had many of Nature's beauties stamped out of them, and few of the
beauties of Art stamped in, brought him, as a second feeling, a pride in
her that almost equalled his first sentiment of surprise.  Christopher's
attention was meanwhile attracted from the constitution of the group to
the words of the speaker in the centre of it--words to which her auditors
were listening with still attention.

It appeared to Christopher that Ethelberta had lately been undergoing
some very extraordinary experiences.  What the beginning of them had been
he could not in the least understand, but the portion she was describing
came distinctly to his ears, and he wondered more and more.

'He came forward till he, like myself, was about twenty yards from the
edge.  I instinctively grasped my useless stiletto.  How I longed for the
assistance which a little earlier I had so much despised!  Reaching the
block or boulder upon which I had been sitting, he clasped his arms
around from behind; his hands closed upon the empty seat, and he jumped
up with an oath.  This method of attack told me a new thing with wretched
distinctness; he had, as I suppose, discovered my sex, male attire was to
serve my turn no longer.  The next instant, indeed, made it clear, for he
exclaimed, "You don't escape me, masquerading madam," or some such words,
and came on.  My only hope was that in his excitement he might forget to
notice where the grass terminated near the edge of the cliff, though this
could be easily felt by a careful walker: to make my own feeling more
distinct on this point I hastily bared my feet.'

The listeners moistened their lips, Ethelberta took breath, and then went
on to describe the scene that ensued, 'A dreadful variation on the game
of Blindman's buff,' being the words by which she characterized it.

Ethelberta's manner had become so impassioned at this point that the lips
of her audience parted, the children clung to their elders, and
Christopher could control himself no longer.  He thrust aside the boughs,
and broke in upon the group.

'For Heaven's sake, Ethelberta,' he exclaimed with great excitement,
'where did you meet with such a terrible experience as that?'

The children shrieked, as if they thought that the interruption was in
some way the catastrophe of the events in course of narration.  Every one
started up; the two young mechanics stared, and one of them inquired, in
return, 'What's the matter, friend?'

Christopher had not yet made reply when Ethelberta stepped from her
pedestal down upon the crackling carpet of deep leaves.

'Mr. Julian!' said she, in a serene voice, turning upon him eyes of such
a disputable stage of colour, between brown and grey, as would have
commended itself to a gallant duellist of the last century as a point on
which it was absolutely necessary to take some friend's life or other.
But the calmness was artificially done, and the astonishment that did not
appear in Ethelberta's tones was expressed by her gaze.  Christopher was
not in a mood to draw fine distinctions between recognized and
unrecognized organs of speech.  He replied to the eyes.

'I own that your surprise is natural,' he said, with an anxious look into
her face, as if he wished to get beyond this interpolated scene to
something more congenial and understood.  'But my concern at such a
history of yourself since I last saw you is even more natural than your
surprise at my manner of breaking in.'

'That history would justify any conduct in one who hears it--'

'Yes, indeed.'

'If it were true,' added Ethelberta, smiling.  'But it is as false as--'
She could name nothing notoriously false without raising an image of what
was disagreeable, and she continued in a better manner: 'The story I was
telling is entirely a fiction, which I am getting up for a particular
purpose--very different from what appears at present.'

'I am sorry there was such a misunderstanding,' Christopher stammered,
looking upon the ground uncertain and ashamed.  'Yet I am not, either,
for I am very glad you have not undergone such trials, of course.  But
the fact is, I--being in the neighbourhood--I ventured to call on a
matter of business, relating to a poem which I had the pleasure of
setting to music at the beginning of the year.'

Ethelberta was only a little less ill at ease than Christopher showed
himself to be by this way of talking.

'Will you walk slowly on?' she said gently to the two young men, 'and
take the children with you; this gentleman wishes to speak to me on
business.'

The biggest young man caught up a little one under his arm, and plunged
amid the boughs; another little one lingered behind for a few moments to
look shyly at Christopher, with an oblique manner of hiding her mouth
against her shoulder and her eyes behind her pinafore.  Then she
vanished, the boy and the second young man followed, and Ethelberta and
Christopher stood within the wood-bound circle alone.

'I hope I have caused no inconvenience by interrupting the proceedings,'
said Christopher softly; 'but I so very much wished to see you!'

'Did you, indeed--really wish to see me?' she said gladly.  'Never mind
inconvenience then; it is a word which seems shallow in meaning under the
circumstances.  I surely must say that a visit is to my advantage, must I
not?  I am not as I was, you see, and may receive as advantages what I
used to consider as troubles.'

'Has your life really changed so much?'

'It has changed.  But what I first meant was that an interesting visitor
at a wrong time is better than a stupid one at a right time.'

'I had been behind the trees for some minutes, looking at you, and
thinking of you; but what you were doing rather interrupted my first
meditation.  I had thought of a meeting in which we should continue our
intercourse at the point at which it was broken off years ago, as if the
omitted part had not existed at all; but something, I cannot tell what,
has upset all that feeling, and--'

'I can soon tell you the meaning of my extraordinary performance,'
Ethelberta broke in quickly, and with a little trepidation.  'My mother-
in-law, Lady Petherwin, is dead; and she has left me nothing but her
house and furniture in London--more than I deserve, but less than she had
distinctly led me to expect; and so I am somewhat in a corner.'

'It is always so.'

'Not always, I think.  But this is how it happened.  Lady Petherwin was
very capricious; when she was not foolishly kind she was unjustly harsh.
A great many are like it, never thinking what a good thing it would be,
instead of going on tacking from side to side between favour and cruelty,
to keep to a mean line of common justice.  And so we quarrelled, and she,
being absolute mistress of all her wealth, destroyed her will that was in
my favour, and made another, leaving me nothing but the fag-end of the
lease of the town-house and the furniture in it.  Then, when we were
abroad, she turned to me again, forgave everything, and, becoming ill
afterwards, wrote a letter to the brother, to whom she had left the bulk
of her property, stating that I was to have twenty-thousand of the one-
hundred-thousand pounds she had bequeathed to him--as in the original
will--doing this by letter in case anything should happen to her before a
new will could be considered, drawn, and signed, and trusting to his
honour quite that he would obey her expressed wish should she die abroad.
Well, she did die, in the full persuasion that I was provided for; but
her brother (as I secretly expected all the time) refused to be morally
bound by a document which had no legal value, and the result is that he
has everything, except, of course, the furniture and the lease.  It would
have been enough to break the heart of a person who had calculated upon
getting a fortune, which I never did; for I felt always like an intruder
and a bondswoman, and had wished myself out of the Petherwin family a
hundred times, with my crust of bread and liberty.  For one thing, I was
always forbidden to see my relatives, and it pained me much.  Now I am
going to move for myself, and consider that I have a good chance of
success in what I may undertake, because of an indifference I feel about
succeeding which gives the necessary coolness that any great task
requires.'

'I presume you mean to write more poems?'

'I cannot--that is, I can write no more that satisfy me.  To blossom into
rhyme on the sparkling pleasures of life, you must be under the influence
of those pleasures, and I am at present quite removed from
them--surrounded by gaunt realities of a very different description.'

'Then try the mournful.  Trade upon your sufferings: many do, and
thrive.'

'It is no use to say that--no use at all.  I cannot write a line of
verse.  And yet the others flowed from my heart like a stream.  But
nothing is so easy as to seem clever when you have money.'

'Except to seem stupid when you have none,' said Christopher, looking at
the dead leaves.

Ethelberta allowed herself to linger on that thought for a few seconds;
and continued, 'Then the question arose, what was I to do?  I felt that
to write prose would be an uncongenial occupation, and altogether a poor
prospect for a woman like me.  Finally I have decided to appear in
public.'

'Not on the stage?'

'Certainly not on the stage.  There is no novelty in a poor lady turning
actress, and novelty is what I want.  Ordinary powers exhibited in a new
way effect as much as extraordinary powers exhibited in an old way.'

'Yes--so they do.  And extraordinary powers, and a new way too, would be
irresistible.'

'I don't calculate upon both.  I had written a prose story by request,
when it was found that I had grown utterly inane over verse.  It was
written in the first person, and the style was modelled after De Foe's.
The night before sending it off, when I had already packed it up, I was
reading about the professional story-tellers of Eastern countries, who
devoted their lives to the telling of tales.  I unfastened the manuscript
and retained it, convinced that I should do better by telling the story.'

'Well thought of!' exclaimed Christopher, looking into her face.  'There
is a way for everybody to live, if they can only find it out.'

'It occurred to me,' she continued, blushing slightly, 'that tales of the
weird kind were made to be told, not written.  The action of a teller is
wanted to give due effect to all stories of incident; and I hope that a
time will come when, as of old, instead of an unsocial reading of fiction
at home alone, people will meet together cordially, and sit at the feet
of a professed romancer.  I am going to tell my tales before a London
public.  As a child, I had a considerable power in arresting the
attention of other children by recounting adventures which had never
happened; and men and women are but children enlarged a little.  Look at
this.'

She drew from her pocket a folded paper, shook it abroad, and disclosed a
rough draft of an announcement to the effect that Mrs. Petherwin,
Professed Story-teller, would devote an evening to that ancient form of
the romancer's art, at a well-known fashionable hall in London.  'Now you
see,' she continued, 'the meaning of what you observed going on here.
That you heard was one of three tales I am preparing, with a view of
selecting the best.  As a reserved one, I have the tale of my own life--to
be played as a last card.  It was a private rehearsal before my brothers
and sisters--not with any view of obtaining their criticism, but that I
might become accustomed to my own voice in the presence of listeners.'

'If I only had had half your enterprise, what I might have done in the
world!'

'Now did you ever consider what a power De Foe's manner would have if
practised by word of mouth?  Indeed, it is a style which suits itself
infinitely better to telling than to writing, abounding as it does in
colloquialisms that are somewhat out of place on paper in these days, but
have a wonderful power in making a narrative seem real.  And so, in
short, I am going to talk De Foe on a subject of my own.  Well?'

The last word had been given tenderly, with a long-drawn sweetness, and
was caused by a look that Christopher was bending upon her at the moment,
in which he revealed that he was thinking less of the subject she was so
eagerly and hopefully descanting upon than upon her aspect in explaining
it.  It is a fault of manner particularly common among men newly imported
into the society of bright and beautiful women; and we will hope that,
springing as it does from no unworthy source, it is as soon forgiven in
the general world as it was here.

'I was only following a thought,' said Christopher:--'a thought of how I
used to know you, and then lost sight of you, and then discovered you
famous, and how we are here under these sad autumn trees, and nobody in
sight.'

'I think it must be tea-time,' she said suddenly.  'Tea is a great meal
with us here--you will join us, will you not?'  And Ethelberta began to
make for herself a passage through the boughs.  Another rustle was heard
a little way off, and one of the children appeared.

'Emmeline wants to know, please, if the gentleman that come to see 'ee
will stay to tea; because, if so, she's agoing to put in another spoonful
for him and a bit of best green.'

'O Georgina--how candid!  Yes, put in some best green.'

Before Christopher could say any more to her, they were emerging by the
corner of the cottage, and one of the brothers drew near them.  'Mr.
Julian, you'll bide and have a cup of tea wi' us?' he inquired of
Christopher.  'An old friend of yours, is he not, Mrs. Petherwin?  Dan
and I be going back to Sandbourne to-night, and we can walk with 'ee as
far as the station.'

'I shall be delighted,' said Christopher; and they all entered the
cottage.  The evening had grown clearer by this time; the sun was peeping
out just previous to departure, and sent gold wires of light across the
glades and into the windows, throwing a pattern of the diamond quarries,
and outlines of the geraniums in pots, against the opposite wall.  One
end of the room was polygonal, such a shape being dictated by the
exterior design; in this part the windows were placed, as at the east end
of continental churches.  Thus, from the combined effects of the
ecclesiastical lancet lights and the apsidal shape of the room, it
occurred to Christopher that the sisters were all a delightful set of
pretty saints, exhibiting themselves in a lady chapel, and backed up by
unkempt major prophets, as represented by the forms of their big
brothers.

Christopher sat down to tea as invited, squeezing himself in between two
children whose names were almost as long as their persons, and whose tin
cups discoursed primitive music by means of spoons rattled inside them
until they were filled.  The tea proceeded pleasantly, notwithstanding
that the cake, being a little burnt, tasted on the outside like the
latter plums in snapdragon.  Christopher never could meet the eye of
Picotee, who continued in a wild state of flushing all the time, fixing
her looks upon the sugar-basin, except when she glanced out of the window
to see how the evening was going on, and speaking no word at all unless
it was to correct a small sister of somewhat crude manners as regards
filling the mouth, which Picotee did in a whisper, and a gentle
inclination of her mouth to the little one's ear, and a still deeper
blush than before.

Their visitor next noticed that an additional cup-and-saucer and plate
made their appearance occasionally at the table, were silently
replenished, and then carried off by one of the children to an inner
apartment.

'Our mother is bedridden,' said Ethelberta, noticing Christopher's look
at the proceeding.  'Emmeline attends to the household, except when
Picotee is at home, and Joey attends to the gate; but our mother's
affliction is a very unfortunate thing for the poor children.  We are
thinking of a plan of living which will, I hope, be more convenient than
this is; but we have not yet decided what to do.'  At this minute a
carriage and pair of horses became visible through one of the angular
windows of the apse, in the act of turning in from the highway towards
the park gate.  The boy who answered to the name of Joey sprang up from
the table with the promptness of a Jack-in-the-box, and ran out at the
door.  Everybody turned as the carriage passed through the gate, which
Joey held open, putting his other hand where the brim of his hat would
have been if he had worn one, and lapsing into a careless boy again the
instant that the vehicle had gone by.

'There's a tremendous large dinner-party at the House to-night,' said
Emmeline methodically, looking at the equipage over the edge of her
teacup, without leaving off sipping.  'That was Lord Mountclere.  He's a
wicked old man, they say.'

'Lord Mountclere?' said Ethelberta musingly.  'I used to know some
friends of his.  In what way is he wicked?'

'I don't know,' said Emmeline, with simplicity.  'I suppose it is because
he breaks the commandments.  But I wonder how a big rich lord can want to
steal anything.'  Emmeline's thoughts of breaking commandments
instinctively fell upon the eighth, as being in her ideas the only case
wherein the gain could be considered as at all worth the hazard.

Ethelberta said nothing; but Christopher thought that a shade of
depression passed over her.

'Hook back the gate, Joey,' shouted Emmeline, when the carriage had
proceeded up the drive.  'There's more to come.'

Joey did as ordered, and by the time he got indoors another carriage
turned in from the public road--a one-horse brougham this time.

'I know who that is: that's Mr. Ladywell,' said Emmeline, in the same
matter-of-fact tone.  'He's been here afore: he's a distant relation of
the squire's, and he once gave me sixpence for picking up his gloves.'

'What shall I live to see?' murmured the poetess, under her breath,
nearly dropping her teacup in an involuntary trepidation, from which she
made it a point of dignity to recover in a moment.  Christopher's eyes,
at that exhibition from Ethelberta, entered her own like a pair of
lances.  Picotee, seeing Christopher's quick look of jealousy, became
involved in her turn, and grew pale as a lily in her endeavours to
conceal the complications to which it gave birth in her poor little
breast likewise.

'You judge me very wrongly,' said Ethelberta, in answer to Christopher's
hasty look of resentment.

'In supposing Mr. Ladywell to be a great friend of yours?' said
Christopher, who had in some indescribable way suddenly assumed a right
to Ethelberta as his old property.

'Yes: for I hardly know him, and certainly do not value him.'

After this there was something in the mutual look of the two, though
their words had been private, which did not tend to remove the anguish of
fragile Picotee.  Christopher, assured that Ethelberta's embarrassment
had been caused by nothing more than the sense of her odd social
subsidence, recovered more bliss than he had lost, and regarded calmly
the profile of young Ladywell between the two windows of his brougham as
it passed the open cottage door, bearing him along unconscious as the
dead of the nearness of his beloved one, and of the sad buffoonery that
fate, fortune, and the guardian angels had been playing with Ethelberta
of late.  He recognized the face as that of the young man whom he had
encountered when watching Ethelberta's window from Rookington Park.

'Perhaps you remember seeing him at the Christmas dance at Wyndway?' she
inquired.  'He is a good-natured fellow.  Afterwards he sent me that
portfolio of sketches you see in the corner.  He might possibly do
something in the world as a painter if he were obliged to work at the art
for his bread, which he is not.'  She added with bitter pleasantry: 'In
bare mercy to his self-respect I must remain unseen here.'

It impressed Christopher to perceive how, under the estrangement which
arose from differences of education, surroundings, experience, and
talent, the sympathies of close relationship were perceptible in
Ethelberta's bearing towards her brothers and sisters.  At a remark upon
some simple pleasure wherein she had not participated because absent and
occupied by far more comprehensive interests, a gloom as of banishment
would cross her face and dim it for awhile, showing that the free habits
and enthusiasms of country life had still their charm with her, in the
face of the subtler gratifications of abridged bodices, candlelight, and
no feelings in particular, which prevailed in town.  Perhaps the one
condition which could work up into a permanent feeling the passing
revival of his fancy for a woman whose chief attribute he had supposed to
be sprightliness was added now by the romantic ubiquity of station that
attached to her.  A discovery which might have grated on the senses of a
man wedded to conventionality was a positive pleasure to one whose faith
in society had departed with his own social ruin.

The room began to darken, whereupon Christopher arose to leave; and the
brothers Sol and Dan offered to accompany him.


14. A TURNPIKE ROAD


'We be thinking of coming to London ourselves soon,' said Sol, a
carpenter and joiner by trade, as he walked along at Christopher's left
hand.  'There's so much more chance for a man up the country.  Now, if
you was me, how should you set about getting a job, sir?'

'What can you do?' said Christopher.

'Well, I am a very good staircase hand; and I have been called neat at
sash-frames; and I can knock together doors and shutters very well; and I
can do a little at the cabinet-making.  I don't mind framing a roof,
neither, if the rest be busy; and I am always ready to fill up my time at
planing floor-boards by the foot.'

'And I can mix and lay flat tints,' said Dan, who was a house painter,
'and pick out mouldings, and grain in every kind of wood you can
mention--oak, maple, walnut, satinwood, cherry-tree--'

'You can both do too much to stand the least chance of being allowed to
do anything in a city, where limitation is all the rule in labour.  To
have any success, Sol, you must be a man who can thoroughly look at a
door to see what ought to be done to it, but as to looking at a window,
that's not your line; or a person who, to the remotest particular,
understands turning a screw, but who does not profess any knowledge of
how to drive a nail.  Dan must know how to paint blue to a marvel, but
must be quite in the dark about painting green.  If you stick to some
such principle of specialty as this, you may get employment in London.'

'Ha-ha-ha!' said Dan, striking at a stone in the road with the stout
green hazel he carried.  'A wink is as good as a nod: thank'ee--we'll
mind all that now.'

'If we do come,' said Sol, 'we shall not mix up with Mrs. Petherwin at
all.'

'O indeed!'

'O no.  (Perhaps you think it odd that we call her "Mrs. Petherwin," but
that's by agreement as safer and better than Berta, because we be such
rough chaps you see, and she's so lofty.)  'Twould demean her to claim
kin wi' her in London--two journeymen like we, that know nothing besides
our trades.'

'Not at all,' said Christopher, by way of chiming in in the friendliest
manner.  'She would be pleased to see any straightforward honest man and
brother, I should think, notwithstanding that she has moved in other
society for a time.'

'Ah, you don't know Berta!' said Dan, looking as if he did.

'How--in what way do you mean?' said Christopher uneasily.

'So lofty--so very lofty!  Isn't she, Sol?  Why she'll never stir out
from mother's till after dark, and then her day begins; and she'll
traipse about under the trees, and never go into the high-road, so that
nobody in the way of gentle-people shall run up against her and know her
living in such a little small hut after biding in a big mansion-place.
There, we don't find fault wi' her about it: we like her just the same,
though she don't speak to us in the street; for a feller must be a fool
to make a piece of work about a woman's pride, when 'tis his own sister,
and hang upon her and bother her when he knows 'tis for her good that he
should not.  Yes, her life has been quare enough.  I hope she enjoys it,
but for my part I like plain sailing.  None of your ups and downs for me.
There, I suppose 'twas her nater to want to look into the world a bit.'

'Father and mother kept Berta to school, you understand, sir,' explained
the more thoughtful Sol, 'because she was such a quick child, and they
always had a notion of making a governess of her.  Sums?  If you said to
that child, "Berta, 'levenpence-three-farthings a day, how much a year?"
she would tell 'ee in three seconds out of her own little head.  And that
hard sum about the herrings she had done afore she was nine.'

'True, she had,' said Dan.  'And we all know that to do that is to do
something that's no nonsense.'

'What is the sum?' Christopher inquired.

'What--not know the sum about the herrings?' said Dan, spreading his gaze
all over Christopher in amazement.

'Never heard of it,' said Christopher.

'Why down in these parts just as you try a man's soul by the Ten
Commandments, you try his head by that there sum--hey, Sol?'

'Ay, that we do.'

'A herring and a half for three-halfpence, how many can ye get for
'levenpence: that's the feller; and a mortal teaser he is, I assure 'ee.
Our parson, who's not altogether without sense o' week days, said one
afternoon, "If cunning can be found in the multiplication table at all,
Chickerel, 'tis in connection with that sum."  Well, Berta was so clever
in arithmetic that she was asked to teach summing at Miss Courtley's, and
there she got to like foreign tongues more than ciphering, and at last
she hated ciphering, and took to books entirely.  Mother and we were very
proud of her at that time: not that we be stuck-up people at all--be we,
Sol?'

'Not at all; nobody can say that we be that, though there's more of it in
the country than there should be by all account.'

'You'd be surprised to see how vain the girls about here be getting.
Little rascals, why they won't curtsey to the loftiest lady in the land;
no, not if you were to pay 'em to do it.  Now, the men be different.  Any
man will touch his hat for a pint of beer.  But then, of course, there's
some difference between the two.  Touching your hat is a good deal less
to do than bending your knees, as Berta used to say, when she was blowed
up for not doing it.  She was always one of the independent sort--you
never seed such a maid as she was!  Now, Picotee was quite the other
way.'

'Has Picotee left Sandbourne entirely?'

'O no; she is home for the holidays.  Well, Mr. Julian, our road parts
from yours just here, unless you walk into the next town along with us.
But I suppose you get across to this station and go by rail?'

'I am obliged to go that way for my portmanteau,' said Christopher, 'or I
should have been pleased to walk further.  Shall I see you in Sandbourne
to-morrow?  I hope so.'

'Well, no.  'Tis hardly likely that you will see us--hardly.  We know how
unpleasant it is for a high sort of man to have rough chaps like us
hailing him, so we think it best not to meet you--thank you all the same.
So if you should run up against us in the street, we should be just as
well pleased by your taking no notice, if you wouldn't mind.  'Twill save
so much awkwardness--being in our working clothes.  'Tis always the plan
that Mrs. Petherwin and we agree to act upon, and we find it best for
both.  I hope you take our meaning right, and as no offence, Mr. Julian.'

'And do you do the same with Picotee?'

'O Lord, no--'tisn't a bit of use to try.  That's the worst of
Picotee--there's no getting rid of her.  The more in the rough we be the
more she'll stick to us; and if we say she shan't come, she'll bide and
fret about it till we be forced to let her.'

Christopher laughed, and promised, on condition that they would retract
the statement about their not being proud; and then he wished his friends
good-night.


15. AN INNER ROOM AT THE LODGE


At the Lodge at this time a discussion of some importance was in
progress.  The scene was Mrs. Chickerel's bedroom, to which,
unfortunately, she was confined by some spinal complaint; and here she
now appeared as an interesting woman of five-and-forty, properly dressed
as far as visible, and propped up in a bed covered with a quilt which
presented a field of little squares in many tints, looking altogether
like a bird's-eye view of a market garden.

Mrs. Chickerel had been nurse in a nobleman's family until her marriage,
and after that she played the part of wife and mother, upon the whole,
affectionately and well.  Among her minor differences with her husband
had been one about the naming of the children; a matter that was at last
compromised by an agreement under which the choice of the girls' names
became her prerogative, and that of the boys' her husband's, who limited
his field of selection to strict historical precedent as a set-off to
Mrs. Chickerel's tendency to stray into the regions of romance.

The only grown-up daughters at home, Ethelberta and Picotee, with their
brother Joey, were sitting near her; the two youngest children, Georgina
and Myrtle, who had been strutting in and out of the room, and otherwise
endeavouring to walk, talk, and speak like the gentleman just gone away,
were packed off to bed.  Emmeline, of that transitional age which causes
its exponent to look wistfully at the sitters when romping and at the
rompers when sitting, uncertain whether her position in the household is
that of child or woman, was idling in a corner.  The two absent brothers
and two absent sisters--eldest members of the family--completed the round
ten whom Mrs. Chickerel with thoughtless readiness had presented to a
crowded world, to cost Ethelberta many wakeful hours at night while she
revolved schemes how they might be decently maintained.

'I still think,' Ethelberta was saying, 'that the plan I first proposed
is the best.  I am convinced that it will not do to attempt to keep on
the Lodge.  If we are all together in town, I can look after you much
better than when you are far away from me down here.'

'Shall we not interfere with you--your plans for keeping up your
connections?' inquired her mother, glancing up towards Ethelberta by
lifting the flesh of her forehead, instead of troubling to raise her face
altogether.

'Not nearly so much as by staying here.'

'But,' said Picotee, 'if you let lodgings, won't the gentlemen and ladies
know it?'

'I have thought of that,' said Ethelberta, 'and this is how I shall
manage.  In the first place, if mother is there, the lodgings can be let
in her name, all bills will be receipted by her, and all tradesmen's
orders will be given as from herself.  Then, we will take no English
lodgers at all; we will advertise the rooms only in Continental
newspapers, as suitable for a French or German gentleman or two, and by
this means there will be little danger of my acquaintance discovering
that my house is not entirely a private one, or of any lodger being a
friend of my acquaintance.  I have thought over every possible way of
combining the dignified social position I must maintain to make my story-
telling attractive, with my absolute lack of money, and I can see no
better one.'

'Then if Gwendoline is to be your cook, she must soon give notice at her
present place?'

'Yes.  Everything depends upon Gwendoline and Cornelia.  But there is
time enough for them to give notice--Christmas will be soon enough.  If
they cannot or will not come as cook and housemaid, I am afraid the plan
will break down.  A vital condition is that I do not have a soul in the
house (beyond the lodgers) who is not one of my own relations.  When we
have put Joey into buttons, he will do very well to attend to the door.'

'But s'pose,' said Joey, after a glassy look at his future appearance in
the position alluded to, 'that any of your gentle-people come to see ye,
and when I opens the door and lets 'em in a swinging big lodger stalks
downstairs.  What will 'em think?  Up will go their eye-glasses at one
another till they glares each other into holes.  My gracious!'

'The one who calls will only think that another visitor is leaving, Joey.
But I shall have no visitors, or very few.  I shall let it be well known
among my late friends that my mother is an invalid, and that on this
account we receive none but the most intimate friends.  These intimate
friends not existing, we receive nobody at all.'

'Except Sol and Dan, if they get a job in London?  They'll have to call
upon us at the back door, won't they, Berta?' said Joey.

'They must go down the area steps.  But they will not mind that; they
like the idea.'

'And father, too, must he go down the steps?'

'He may come whichever way he likes.  He will be glad enough to have us
near at any price.  I know that he is not at all happy at leaving you
down here, and he away in London.  You remember that he has only taken
the situation at Mr. Doncastle's on the supposition that you all come to
town as soon as he can see an opening for getting you there; and as
nothing of the sort has offered itself to him, this will be the very
thing.  Of course, if I succeed wonderfully well in my schemes for story-
tellings, readings of my ballads and poems, lectures on the art of
versification, and what not, we need have no lodgers; and then we shall
all be living a happy family--all taking our share in keeping the
establishment going.'

'Except poor me!' sighed the mother.

'My dear mother, you will be necessary as a steadying power--a flywheel,
in short, to the concern.  I wish that father could live there, too.'

'He'll never give up his present way of life--it has grown to be a part
of his nature.  Poor man, he never feels at home except in somebody
else's house, and is nervous and quite a stranger in his own.  Sich is
the fatal effects of service!'

'O mother, don't!' said Ethelberta tenderly, but with her teeth on edge;
and Picotee curled up her toes, fearing that her mother was going to
moralize.

'Well, what I mean is, that your father would not like to live upon your
earnings, and so forth.  But in town we shall be near him--that's one
comfort, certainly.'

'And I shall not be wanted at all,' said Picotee, in a melancholy tone.

'It is much better to stay where you are,' her mother said.  'You will
come and spend the holidays with us, of course, as you do now.'

'I should like to live in London best,' murmured Picotee, her head
sinking mournfully to one side.  'I HATE being in Sandbourne now!'

'Nonsense!' said Ethelberta severely.  'We are all contriving how to live
most comfortably, and it is by far the best thing for you to stay at the
school.  You used to be happy enough there.'

Picotee sighed, and said no more.


16. A LARGE PUBLIC HALL


It was the second week in February, Parliament had just met, and
Ethelberta appeared for the first time before an audience in London.

There was some novelty in the species of entertainment that the active
young woman had proposed to herself, and this doubtless had due effect in
collecting the body of strangers that greeted her entry, over and above
those friends who came to listen to her as a matter of course.  Men and
women who had become totally indifferent to new actresses, new readers,
and new singers, once more felt the freshness of curiosity as they
considered the promise of the announcement.  But the chief inducement to
attend lay in the fact that here was to be seen in the flesh a woman with
whom the tongue of rumour had been busy in many romantic ways--a woman
who, whatever else might be doubted, had certainly produced a volume of
verses which had been the talk of the many who had read them, and of the
many more who had not, for several consecutive weeks.

What was her story to be?  Persons interested in the inquiry--a small
proportion, it may be owned, of the whole London public, and chiefly
young men--answered this question for themselves by assuming that it
would take the form of some pungent and gratifying revelation of the
innermost events of her own life, from which her gushing lines had sprung
as an inevitable consequence, and which being once known, would cause
such musical poesy to appear no longer wonderful.

The front part of the room was well filled, rows of listeners showing
themselves like a drilled-in crop of which not a seed has failed.  They
were listeners of the right sort, a majority having noses of the
prominent and dignified type, which when viewed in oblique perspective
ranged as regularly as bow-windows at a watering place.  Ethelberta's
plan was to tell her pretended history and adventures while sitting in a
chair--as if she were at her own fireside, surrounded by a circle of
friends.  By this touch of domesticity a great appearance of truth and
naturalness was given, though really the attitude was at first more
difficult to maintain satisfactorily than any one wherein stricter
formality should be observed.  She gently began her subject, as if
scarcely knowing whether a throng were near her or not, and, in her fear
of seeming artificial, spoke too low.  This defect, however, she soon
corrected, and ultimately went on in a charmingly colloquial manner.  What
Ethelberta relied upon soon became evident.  It was not upon the
intrinsic merits of her story as a piece of construction, but upon her
method of telling it.  Whatever defects the tale possessed--and they were
not a few--it had, as delivered by her, the one pre-eminent merit of
seeming like truth.  A modern critic has well observed of De Foe that he
had the most amazing talent on record for telling lies; and Ethelberta,
in wishing her fiction to appear like a real narrative of personal
adventure, did wisely to make De Foe her model.  His is a style even
better adapted for speaking than for writing, and the peculiarities of
diction which he adopts to give verisimilitude to his narratives acquired
enormous additional force when exhibited as viva-voce mannerisms.  And
although these artifices were not, perhaps, slavishly copied from that
master of feigning, they would undoubtedly have reminded her hearers of
him, had they not mostly been drawn from an easeful section in society
which is especially characterized by the mental condition of knowing
nothing about any author a week after they have read him.  The few there
who did remember De Foe were impressed by a fancy that his words greeted
them anew in a winged auricular form, instead of by the weaker channels
of print and eyesight.  The reader may imagine what an effect this well-
studied method must have produced when intensified by a clear, living
voice, animated action, and the brilliant and expressive eye of a
handsome woman--attributes which of themselves almost compelled belief.
When she reached the most telling passages, instead of adding exaggerated
action and sound, Ethelberta would lapse to a whisper and a sustained
stillness, which were more striking than gesticulation.  All that could
be done by art was there, and if inspiration was wanting nobody missed
it.

It was in performing this feat that Ethelberta seemed first to discover
in herself the full power of that self-command which further onward in
her career more and more impressed her as a singular possession, until at
last she was tempted to make of it many fantastic uses, leading to
results that affected more households than her own.  A talent for
demureness under difficulties without the cold-bloodedness which renders
such a bearing natural and easy, a face and hand reigning unmoved outside
a heart by nature turbulent as a wave, is a constitutional arrangement
much to be desired by people in general; yet, had Ethelberta been framed
with less of that gift in her, her life might have been more comfortable
as an experience, and brighter as an example, though perhaps duller as a
story.

'Ladywell, how came this Mrs. Petherwin to think of such a queer trick as
telling romances, after doing so well as a poet?' said a man in the
stalls to his friend, who had been gazing at the Story-teller with a rapt
face.

'What--don't you know?--everybody did, I thought,' said the painter.

'A mistake.  Indeed, I should not have come here at all had I not heard
the subject mentioned by accident yesterday at Grey's; and then I
remembered her to be the same woman I had met at some place--Belmaine's I
think it was--last year, when I thought her just getting on for handsome
and clever, not to put it too strongly.'

'Ah! naturally you would not know much,' replied Ladywell, in an eager
whisper.  'Perhaps I am judging others by myself a little more than--but,
as you have heard, she is an acquaintance of mine.  I know her very well,
and, in fact, I originally suggested the scheme to her as a pleasant way
of adding to her fame.  "Depend upon it, dear Mrs. Petherwin," I said,
during a pause in one of our dances together some time ago, "any public
appearance of yours would be successful beyond description."'

'O, I had no idea that you knew her so well!  Then it is quite through
you that she has adopted this course?'

'Well, not entirely--I could not say entirely.  She said that some day,
perhaps, she might do such a thing; and, in short, I reduced her vague
ideas to form.'

'I should not mind knowing her better--I must get you to throw us
together in some way,' said Neigh, with some interest.  'I had no idea
that you were such an old friend.  You could do it, I suppose?'

'Really, I am afraid--hah-hah--may not have the opportunity of obliging
you.  I met her at Wyndway, you know, where she was visiting with Lady
Petherwin.  It was some time ago, and I cannot say that I have ever met
her since.'

'Or before?' said Neigh.

'Well--no; I never did.'

'Ladywell, if I had half your power of going to your imagination for
facts, I would be the greatest painter in England.'

'Now Neigh--that's too bad--but with regard to this matter, I do speak
with some interest,' said Ladywell, with a pleased sense of himself.

'In love with her?--Smitten down?--Done for?'

'Now, now!  However, several other fellows chaff me about her.  It was
only yesterday that Jones said--'

'Do you know why she cares to do this sort of thing?'

'Merely a desire for fame, I suppose.'

'I should think she has fame enough already.'

'That I can express no opinion upon.  I am thinking of getting her
permission to use her face in a subject I am preparing.  It is a fine
face for canvas.  Glorious contour--glorious.  Ah, here she is again, for
the second part.'

'Dream on, young fellow.  You'll make a rare couple!' said Neigh, with a
flavour of superciliousness unheeded by his occupied companion.

Further back in the room were a pair of faces whose keen interest in the
performance contrasted much with the languidly permissive air of those in
front.  When the ten minutes' break occurred, Christopher was the first
of the two to speak.  'Well, what do you think of her, Faith?' he said,
shifting restlessly on his seat.

'I like the quiet parts of the tale best, I think,' replied the sister;
'but, of course, I am not a good judge of these things.  How still the
people are at times!  I continually take my eyes from her to look at the
listeners.  Did you notice the fat old lady in the second row, with her
cloak a little thrown back?  She was absolutely unconscious, and stayed
with her face up and lips parted like a little child of six.'

'She well may! the thing is a triumph.  That fellow Ladywell is here, I
believe--yes, it is he, busily talking to the man on his right.  If I
were a woman I would rather go donkey-driving than stick myself up there,
for gaping fops to quiz and say what they like about!  But she had no
choice, poor thing; for it was that or nothing with her.'

Faith, who had secret doubts about the absolute necessity of Ethelberta's
appearance in public, said, with remote meanings, 'Perhaps it is not
altogether a severe punishment to her to be looked at by well-dressed
men.  Suppose she feels it as a blessing, instead of an affliction?'

'She is a different sort of woman, Faith, and so you would say if you
knew her.  Of course, it is natural for you to criticize her severely
just now, and I don't wish to defend her.'

'I think you do a little, Kit.'

'No; I am indifferent about it all.  Perhaps it would have been better
for me if I had never seen her; and possibly it might have been better
for her if she had never seen me.  She has a heart, and the heart is a
troublesome encumbrance when great things have to be done.  I wish you
knew her: I am sure you would like each other.'

'O yes,' said Faith, in a voice of rather weak conviction.  'But, as we
live in such a plain way, it would be hardly desirable at present.'

* * * * *

Ethelberta being regarded, in common with the latest conjurer, spirit-
medium, aeronaut, giant, dwarf or monarch, as a new sensation, she was
duly criticized in the morning papers, and even obtained a notice in some
of the weekly reviews.

'A handsome woman,' said one of these, 'may have her own reasons for
causing the flesh of the London public to creep upon its bones by her
undoubtedly remarkable narrative powers; but we question if much good can
result from such a form of entertainment.  Nevertheless, some praise is
due.  We have had the novel-writer among us for some time, and the novel-
reader has occasionally appeared on our platforms; but we believe that
this is the first instance on record of a Novel-teller--one, that is to
say, who relates professedly as fiction a romantic tale which has never
been printed--the whole owing its chief interest to the method whereby
the teller identifies herself with the leading character in the story.'

Another observed: 'When once we get away from the magic influence of the
story-teller's eye and tongue, we perceive how improbable, even
impossible, is the tissue of events to which we have been listening with
so great a sense of reality, and we feel almost angry with ourselves at
having been the victims of such utter illusion.'

'Mrs. Petherwin's personal appearance is decidedly in her favour,' said
another.  'She affects no unconsciousness of the fact that form and
feature are no mean vehicles of persuasion, and she uses the powers of
each to the utmost.  There spreads upon her face when in repose an air of
innocence which is charmingly belied by the subtlety we discover beneath
it when she begins her tale; and this amusing discrepancy between her
physical presentment and the inner woman is further illustrated by the
misgiving, which seizes us on her entrance, that so impressionable a lady
will never bear up in the face of so trying an audience. . . .  The
combinations of incident which Mrs. Petherwin persuades her hearers that
she has passed through are not a little marvellous; and if what is
rumoured be true, that the tales are to a great extent based upon her own
experiences, she has proved herself to be no less daring in adventure
than facile in her power of describing it.'


17. ETHELBERTA'S HOUSE


After such successes as these, Christopher could not forego the seductive
intention of calling upon the poetess and romancer, at her now
established town residence in Exonbury Crescent.  One wintry afternoon he
reached the door--now for the third time--and gave a knock which had in
it every tender refinement that could be thrown into the somewhat
antagonistic vehicle of noise.  Turning his face down the street he
waited restlessly on the step.  There was a strange light in the
atmosphere: the glass of the street-lamps, the varnished back of a
passing cab, a milk-woman's cans, and a row of church-windows glared in
his eyes like new-rubbed copper; and on looking the other way he beheld a
bloody sun hanging among the chimneys at the upper end, as a danger-lamp
to warn him off.

By this time the door was opened, and before him stood Ethelberta's young
brother Joey, thickly populated with little buttons, the remainder of him
consisting of invisible green.

'Ah, Joseph,' said Christopher, instantly recognizing the boy.  'What,
are you here in office?  Is your--'

Joey lifted his forefinger and spread his mouth in a genial manner, as if
to signify particular friendliness mingled with general caution.

'Yes, sir, Mrs. Petherwin is my mistress.  I'll see if she is at home,
sir,' he replied, raising his shoulders and winking a wink of strategic
meanings by way of finish--all which signs showed, if evidence were
wanted, how effectually this pleasant young page understood, though quite
fresh from Wessex, the duties of his peculiar position.  Mr. Julian was
shown to the drawing-room, and there he found Ethelberta alone.

She gave him a hand so cool and still that Christopher, much as he
desired the contact, was literally ashamed to let her see and feel his
own, trembling with unmanageable excess of feeling.  It was always so,
always had been so, always would be so, at these meetings of theirs: she
was immeasurably the strongest; and the deep-eyed young man fancied, in
the chagrin which the perception of this difference always bred in him,
that she triumphed in her superior control.  Yet it was only in little
things that their sexes were thus reversed: Christopher would receive
quite a shock if a little dog barked at his heels, and be totally unmoved
when in danger of his life.

Certainly the most self-possessed woman in the world, under pressure of
the incongruity between their last meeting and the present one, might
have shown more embarrassment than Ethelberta showed on greeting him to-
day.  Christopher was only a man in believing that the shyness which she
did evince was chiefly the result of personal interest.  She might or
might not have been said to blush--perhaps the stealthy change upon her
face was too slow an operation to deserve that name: but, though pale
when he called, the end of ten minutes saw her colour high and wide.  She
soon set him at his ease, and seemed to relax a long-sustained tension as
she talked to him of her arrangements, hopes, and fears.

'And how do you like London society?' said Ethelberta.

'Pretty well, as far as I have seen it: to the surface of its front
door.'

'You will find nothing to be alarmed at if you get inside.'

'O no--of course not--except my own shortcomings,' said the modest
musician.  'London society is made up of much more refined people than
society anywhere else.'

'That's a very prevalent opinion; and it is nowhere half so prevalent as
in London society itself.  However, come and see my house--unless you
think it a trouble to look over a house?'

'No; I should like it very much.'

The decorations tended towards the artistic gymnastics prevalent in some
quarters at the present day.  Upon a general flat tint of duck's-egg
green appeared quaint patterns of conventional foliage, and birds, done
in bright auburn, several shades nearer to redbreast-red than was
Ethelberta's hair, which was thus thrust further towards brown by such
juxtaposition--a possible reason for the choice of tint.  Upon the glazed
tiles within the chimney-piece were the forms of owls, bats, snakes,
frogs, mice, spiders in their webs, moles, and other objects of aversion
and darkness, shaped in black and burnt in after the approved fashion.

'My brothers Sol and Dan did most of the actual work,' said Ethelberta,
'though I drew the outlines, and designed the tiles round the fire.  The
flowers, mice, and spiders are done very simply, you know: you only press
a real flower, mouse, or spider out flat under a piece of glass, and then
copy it, adding a little more emaciation and angularity at pleasure.'

'In that "at pleasure" is where all the art lies,' said he.

'Well, yes--that is the case,' said Ethelberta thoughtfully; and
preceding him upstairs, she threw open a door on one of the floors,
disclosing Dan in person, engaged upon a similar treatment of this floor
also.  Sol appeared bulging from the door of a closet, a little further
on, where he was fixing some shelves; and both wore workmen's blouses.  At
once coming down from the short ladder he was standing upon, Dan shook
Christopher's hand with some velocity.

'We do a little at a time, you see,' he said, 'because Colonel down
below, and Mrs. Petherwin's visitors, shan't smell the turpentine.'

'We be pushing on to-day to get it out of the way,' said Sol, also coming
forward and greeting their visitor, but more reluctantly than his brother
had done.  'Now I'll tell ye what--you two,' he added, after an uneasy
pause, turning from Christopher to Ethelberta and back again in great
earnestness; 'you'd better not bide here, talking to we rough ones, you
know, for folks might find out that there's something closer between us
than workmen and employer and employer's friend.  So Berta and Mr.
Julian, if you'll go on and take no more notice o' us, in case of
visitors, it would be wiser--else, perhaps, if we should be found out
intimate with ye, and bring down your gentility, you'll blame us for it.
I get as nervous as a cat when I think I may be the cause of any disgrace
to ye.'

'Don't be so silly, Sol,' said Ethelberta, laughing.

'Ah, that's all very well,' said Sol, with an unbelieving smile; 'but if
we bain't company for you out of doors, you bain't company for we
within--not that I find fault with ye or mind it, and shan't take
anything for painting your house, nor will Dan neither, any more for
that--no, not a penny; in fact, we are glad to do it for 'ee.  At the
same time, you keep to your class, and we'll keep to ours.  And so, good
afternoon, Berta, when you like to go, and the same to you, Mr. Julian.
Dan, is that your mind?'

'I can but own it,' said Dan.

The two brothers then turned their backs upon their visitors, and went on
working, and Ethelberta and her lover left the room.  'My brothers, you
perceive,' said she, 'represent the respectable British workman in his
entirety, and a touchy individual he is, I assure you, on points of
dignity, after imbibing a few town ideas from his leaders.  They are
painfully off-hand with me, absolutely refusing to be intimate, from a
mistaken notion that I am ashamed of their dress and manners; which, of
course, is absurd.'

'Which, of course, is absurd,' said Christopher.

'Of course it is absurd!' she repeated with warmth, and looking keenly at
him.  But, finding no harm in his face, she continued as before: 'Yet,
all the time, they will do anything under the sun that they think will
advance my interests.  In our hearts we are one.  All they ask me to do
is to leave them to themselves, and therefore I do so.  Now, would you
like to see some more of your acquaintance?'

She introduced him to a large attic; where he found himself in the
society of two or three persons considerably below the middle height,
whose manners were of that gushing kind sometimes called Continental,
their ages ranging from five years to eight.  These were the youngest
children, presided over by Emmeline, as professor of letters, capital and
small.

'I am giving them the rudiments of education here,' said Ethelberta; 'but
I foresee several difficulties in the way of keeping them here, which I
must get over as best I can.  One trouble is, that they don't get enough
air and exercise.'

'Is Mrs. Chickerel living here as well?' Christopher ventured to inquire,
when they were downstairs again.

'Yes; but confined to her room as usual, I regret to say.  Two more
sisters of mine, whom you have never seen at all, are also here.  They
are older than any of the rest of us, and had, broadly speaking, no
education at all, poor girls.  The eldest, Gwendoline, is my cook, and
Cornelia is my housemaid.  I suffer much sadness, and almost misery
sometimes, in reflecting that here are we, ten brothers and sisters, born
of one father and mother, who might have mixed together and shared all in
the same scenes, and been properly happy, if it were not for the strange
accidents that have split us up into sections as you see, cutting me off
from them without the compensation of joining me to any others.  They are
all true as steel in keeping the secret of our kin, certainly; but that
brings little joy, though some satisfaction perhaps.'

'You might be less despondent, I think.  The tale-telling has been one of
the successes of the season.'

'Yes, I might; but I may observe that you scarcely set the example of
blitheness.'

'Ah--that's not because I don't recognize the pleasure of being here.  It
is from a more general cause: simply an underfeeling I have that at the
most propitious moment the distance to the possibility of sorrow is so
short that a man's spirits must not rise higher than mere cheerfulness
out of bare respect to his insight.

      "As long as skies are blue, and fields are green,
      Evening must usher night, night urge the morrow,
   Month follow month with woe, and year wake year to sorrow."'

Ethelberta bowed uncertainly; the remark might refer to her past conduct
or it might not.  'My great cause of uneasiness is the children,' she
presently said, as a new page of matter.  'It is my duty, at all risk and
all sacrifice of sentiment, to educate and provide for them.  The grown-
up ones, older than myself, I cannot help much, but the little ones I
can.  I keep my two French lodgers for the sake of them.'

'The lodgers, of course, don't know the relationship between yourself and
the rest of the people in the house?'

'O no!--nor will they ever.  My mother is supposed to let the ground and
first floors to me--a strange lady--as she does the second and third
floors to them.  Still, I may be discovered.'

'Well--if you are?'

'Let me be.  Life is a battle, they say; but it is only so in the sense
that a game of chess is a battle--there is no seriousness in it; it may
be put an end to at any inconvenient moment by owning yourself beaten,
with a careless "Ha-ha!" and sweeping your pieces into the box.
Experimentally, I care to succeed in society; but at the bottom of my
heart, I don't care.'

'For that very reason you are likely to do it.  My idea is, make ambition
your business and indifference your relaxation, and you will fail; but
make indifference your business and ambition your relaxation, and you
will succeed.  So impish are the ways of the gods.'

'I hope that you at any rate will succeed,' she said, at the end of a
silence.

'I never can--if success means getting what one wants.'

'Why should you not get that?'

'It has been forbidden to me.'

Her complexion changed just enough to show that she knew what he meant.
'If you were as bold as you are subtle, you would take a more cheerful
view of the matter,' she said, with a look signifying innermost things.

'I will instantly!  Shall I test the truth of my cheerful view by a word
of question?'

'I deny that you are capable of taking that view, and until you prove
that you are, no question is allowed,' she said, laughing, and still
warmer in the face and neck.  'Nothing but melancholy, gentle melancholy,
now as in old times when there was nothing to cause it.'

'Ah--you only tease.'

'You will not throw aside that bitter medicine of distrust, for the
world.  You have grown so used to it, that you take it as food, as some
invalids do their mixtures.'

'Ethelberta, you have my heart--my whole heart.  You have had it ever
since I first saw you.  Now you understand me, and no pretending that you
don't, mind, this second time.'

'I understood you long ago; you have not understood me.'

'You are mysterious,' he said lightly; 'and perhaps if I disentangle your
mystery I shall find it to cover--indifference.  I hope it does--for your
sake.'

'How can you say so!' she exclaimed reproachfully.  'Yet I wish it did
too--I wish it did cover indifference--for yours.  But you have all of me
that you care to have, and may keep it for life if you wish to.  Listen,
surely there was a knock at the door?  Let us go inside the room: I am
always uneasy when anybody comes, lest any awkward discovery should be
made by a visitor of my miserable contrivances for keeping up the
establishment.'

Joey met them before they had left the landing.

'Please, Berta,' he whispered, 'Mr. Ladywell has called, and I've showed
him into the liberry.  You know, Berta, this is how it was, you know: I
thought you and Mr. Julian were in the drawing-room, and wouldn't want
him to see ye together, and so I asked him to step into the liberry a
minute.'

'You must improve your way of speaking,' she said, with quick
embarrassment, whether at the mention of Ladywell's name before Julian,
or at the way Joey coupled herself with Christopher, was quite uncertain.
'Will you excuse me for a few moments?' she said, turning to Christopher.
'Pray sit down; I shall not be long.'  And she glided downstairs.

They had been standing just by the drawing-room door, and Christopher
turned back into the room with no very satisfactory countenance.  It was
very odd, he thought, that she should go down to Ladywell in that
mysterious manner, when he might have been admitted to where they were
talking without any trouble at all.  What could Ladywell have to say, as
an acquaintance calling upon her for a few minutes, that he was not to
hear?  Indeed, if it came to that, what right had Ladywell to call upon
her at all, even though she were a widow, and to some extent chartered to
live in a way which might be considered a trifle free if indulged in by
other young women.  This was the first time that he himself had ventured
into her house on that very account--a doubt whether it was quite proper
to call, considering her youth, and the fertility of her position as
ground for scandal.  But no sooner did he arrive than here was Ladywell
blundering in, and, since this conjunction had occurred on his first
visit, the chances were that Ladywell came very often.

Julian walked up and down the room, every moment expanding itself to a
minute in his impatience at the delay and vexation at the cause.  After
scrutinizing for the fifth time every object on the walls as if afflicted
with microscopic closeness of sight, his hands under his coat-tails, and
his person jigging up and down upon his toes, he heard her coming up the
stairs.  When she entered the apartment her appearance was decidedly that
of a person subsiding after some little excitement.

'I did not calculate upon being so long,' she said sweetly, at the same
time throwing back her face and smiling.  'But I--was longer than I
expected.'

'It seemed rather long,' said Christopher gloomily, 'but I don't mind
it.'

'I am glad of that,' said Ethelberta.

'As you asked me to stay, I was very pleased to do so, and always should
be; but I think that now I will wish you good-bye.'

'You are not vexed with me?' she said, looking quite into his face.  'Mr.
Ladywell is nobody, you know.'

'Nobody?'

'Well, he is not much, I mean.  The case is, that I am sitting to him for
a subject in which my face is to be used--otherwise than as a
portrait--and he called about it.'

'May I say,' said Christopher, 'that if you want yourself painted, you
are ill-advised not to let it be done by a man who knows how to use the
brush a little?'

'O, he can paint!' said Ethelberta, rather warmly.  'His last picture was
excellent, I think.  It was greatly talked about.'

'I imagined you to say that he was a mere nobody!'

'Yes, but--how provoking you are!--nobody, I mean, to talk to.  He is a
true artist, nevertheless.'

Christopher made no reply.  The warm understanding between them had quite
ended now, and there was no fanning it up again.  Sudden tiffs had been
the constant misfortune of their courtship in days gone by, had been the
remote cause of her marriage to another; and the familiar shadows seemed
to be rising again to cloud them with the same persistency as ever.
Christopher went downstairs with well-behaved moodiness, and left the
house forthwith.  The postman came to the door at the same time.

Ethelberta opened a letter from Picotee--now at Sandbourne again; and,
stooping to the fire-light, she began to read:--

   'MY DEAR ETHELBERTA,--I have tried to like staying at Sandbourne
   because you wished it, but I can't endure the town at all, dear Berta;
   everything is so wretched and dull!  O, I only wish you knew how
   dismal it is here, and how much I would give to come to London!  I
   cannot help thinking that I could do better in town.  You see, I
   should be close to you, and should have the benefit of your
   experience.  I would not mind what I did for a living could I be there
   where you all are.  It is so like banishment to be here.  If I could
   not get a pupil-teachership in some London school (and I believe I
   could by advertising) I could stay with you, and be governess to
   Georgina and Myrtle, for I am sure you cannot spare time enough to
   teach them as they ought to be taught, and Emmeline is not old enough
   to have any command over them.  I could also assist at your
   dressmaking, and you must require a great deal of that to be done if
   you continue to appear in public.  Mr. Long read in the papers the
   account of your first evening, and afterwards I heard two ladies of
   our committee talking about it; but of course not one of them knew my
   personal interest in the discussion.  Now will you, Ethelberta, think
   if I may not come: Do, there's a dear sister!  I will do anything you
   set me about if I may only come.--Your ever affectionate,
   PICOTEE.'

'Great powers above--what worries do beset me!' cried Ethelberta, jumping
up.  'What can possess the child so suddenly?--she used to like
Sandbourne well enough!'  She sat down, and hastily scribbled the
following reply:--

   'MY DEAR PICOTEE--There is only a little time to spare before the post
   goes, but I will try to answer your letter at once.  Whatever is the
   reason of this extraordinary dislike to Sandbourne?  It is a nice
   healthy place, and you are likely to do much better than either of our
   elder sisters, if you follow straight on in the path you have chosen.
   Of course, if such good fortune should attend me that I get rich by my
   contrivances of public story-telling and so on, I shall share
   everything with you and the rest of us, in which case you shall not
   work at all.  But (although I have been unexpectedly successful so
   far) this is problematical; and it would be rash to calculate upon all
   of us being able to live, or even us seven girls only, upon the
   fortune I am going to make that way.  So, though I don't mean to be
   harsh, I must impress upon you the necessity of going on as you are
   going just at present.  I know the place must be dull, but we must all
   put up with dulness sometimes.  You, being next to me in age, must aid
   me as well as you can in doing something for the younger ones; and if
   anybody at all comes and lives here otherwise than as a servant, it
   must be our father--who will not, however, at present hear of such a
   thing when I mention it to him.  Do think of all this, Picotee, and
   bear up!  Perhaps we shall all be happy and united some day.  Joey is
   waiting to run to the post-office with this at once.  All are well.
   Sol and Dan have nearly finished the repairs and decorations of my
   house--but I will tell you of that another time.--Your affectionate
   sister,                 BERTA.'


18. NEAR SANDBOURNE--LONDON STREETS--ETHELBERTA'S


When this letter reached its destination the next morning, Picotee, in
her over-anxiety, could not bring herself to read it in anybody's
presence, and put it in her pocket till she was on her walk across the
moor.  She still lived at the cottage out of the town, though at some
inconvenience to herself, in order to teach at a small village
night-school whilst still carrying on her larger occupation of
pupil-teacher in Sandbourne.

So she walked and read, and was soon in tears.  Moreover, when she
thought of what Ethelberta would have replied had that keen sister known
the wildness of her true reason in wishing to go, she shuddered with
misery.  To wish to get near a man only because he had been kind to her,
and had admired her pretty face, and had given her flowers, to nourish a
passion all the more because of its hopeless impracticability, were
things to dream of, not to tell.  Picotee was quite an unreasoning
animal.  Her sister arranged situations for her, told her how to conduct
herself in them, how to make up anew, in unobtrusive shapes, the valuable
wearing apparel she sent from time to time--so as to provoke neither
exasperation in the little gentry, nor superciliousness in the great.
Ethelberta did everything for her, in short; and Picotee obeyed orders
with the abstracted ease of mind which people show who have their
thinking done for them, and put out their troubles as they do their
washing.  She was quite willing not to be clever herself, since it was
unnecessary while she had a much-admired sister, who was clever enough
for two people and to spare.

This arrangement, by which she gained an untroubled existence in exchange
for freedom of will, had worked very pleasantly for Picotee until the
anomaly of falling in love on her own account created a jar in the
machinery.  Then she began to know how wearing were miserable days, and
how much more wearing were miserable nights.  She pictured Christopher in
London calling upon her dignified sister (for Ethelberta innocently
mentioned his name sometimes in writing) and imagined over and over again
the mutual signs of warm feeling between them.  And now Picotee resolved
upon a noble course.  Like Juliet, she had been troubled with a
consciousness that perhaps her love for Christopher was a trifle forward
and unmaidenly, even though she had determined never to let him or
anybody in the whole world know of it.  To set herself to pray that she
might have strength to see him without a pang the lover of her sister,
who deserved him so much more than herself, would be a grand penance and
corrective.

After uttering petitions to this effect for several days, she still felt
very bad; indeed, in the psychological difficulty of striving for what in
her soul she did not desire, rather worse, if anything.  At last, weary
of walking the old road and never meeting him, and blank in a general
powerlessness, she wrote the letter to Ethelberta, which was only the
last one of a series that had previously been written and torn up.

Now this hope had been whirled away like thistledown, and the case was
grievous enough to distract a greater stoic than Picotee.  The end of it
was that she left the school on insufficient notice, gave up her cottage
home on the plea--true in the letter--that she was going to join a
relative in London, and went off thither by a morning train, leaving her
things packed ready to be sent on when she should write for them.

Picotee arrived in town late on a cold February afternoon, bearing a
small bag in her hand.  She crossed Westminster Bridge on foot, just
after dusk, and saw a luminous haze hanging over each well-lighted street
as it withdrew into distance behind the nearer houses, showing its
direction as a train of morning mist shows the course of a distant stream
when the stream itself is hidden.  The lights along the riverside towards
Charing Cross sent an inverted palisade of gleaming swords down into the
shaking water, and the pavement ticked to the touch of pedestrians' feet,
most of whom tripped along as if walking only to practise a favourite
quick step, and held handkerchiefs to their mouths to strain off the
river mist from their lungs.  She inquired her way to Exonbury Crescent,
and between five and six o'clock reached her sister's door.

Two or three minutes were passed in accumulating resolution sufficient to
ring the bell, which when at last she did, was not performed in a way at
all calculated to make the young man Joey hasten to the door.  After the
lapse of a certain time he did, however, find leisure to stroll and see
what the caller might want, out of curiosity to know who there could be
in London afraid to ring a bell twice.

Joey's delight exceeded even his surprise, the ruling maxim of his life
being the more the merrier, under all circumstances.  The beaming young
man was about to run off and announce her upstairs and downstairs, left
and right, when Picotee called him hastily to her.  In the hall her quick
young eye had caught sight of an umbrella with a peculiar horn handle--an
umbrella she had been accustomed to meet on Sandbourne Moor on many happy
afternoons.  Christopher was evidently in the house.

'Joey,' she said, as if she were ready to faint, 'don't tell Berta I am
come.  She has company, has she not?'

'O no--only Mr. Julian!' said the brother.  'He's quite one of the
family!'

'Never mind--can't I go down into the kitchen with you?' she inquired.
There had been bliss and misery mingled in those tidings, and she
scarcely knew for a moment which way they affected her.  What she did
know was that she had run her dear fox to earth, and a sense of
satisfaction at that feat prevented her just now from counting the cost
of the performance.

'Does Mr. Julian come to see her very often?' said she.

'O yes--he's always a-coming--a regular bore to me.'

'A regular what?'

'Bore!--Ah, I forgot, you don't know our town words.  However, come
along.'

They passed by the doors on tiptoe, and their mother upstairs being,
according to Joey's account, in the midst of a nap, Picotee was unwilling
to disturb her; so they went down at once to the kitchen, when forward
rushed Gwendoline the cook, flourishing her floury hands, and Cornelia
the housemaid, dancing over her brush; and these having welcomed and made
Picotee comfortable, who should ring the area-bell, and be admitted down
the steps, but Sol and Dan.  The workman-brothers, their day's duties
being over, had called to see their relations, first, as usual, going
home to their lodgings in Marylebone and making themselves as spruce as
bridegrooms, according to the rules of their newly-acquired town
experience.  For the London mechanic is only nine hours a mechanic,
though the country mechanic works, eats, drinks, and sleeps a mechanic
throughout the whole twenty-four.

'God bless my soul--Picotee!' said Dan, standing fixed.  'Well--I say,
this is splendid! ha-ha!'

'Picotee--what brought you here?' said Sol, expanding the circumference
of his face in satisfaction.  'Well, come along--never mind so long as
you be here.'

Picotee explained circumstances as well as she could without stating
them, and, after a general conversation of a few minutes, Sol interrupted
with--'Anybody upstairs with Mrs. Petherwin?'

'Mr. Julian was there just now,' said Joey; 'but he may be gone.  Berta
always lets him slip out how he can, the form of ringing me up not being
necessary with him.  Wait a minute--I'll see.'

Joseph vanished up the stairs; and, the question whether Christopher were
gone or not being an uninteresting one to the majority, the talking went
on upon other matters.  When Joey crept down again a minute later,
Picotee was sitting aloof and silent, and he accordingly singled her out
to speak to.

'Such a lark, Picotee!' he whispered.  'Berta's a-courting of her young
man.  Would you like to see how they carries on a bit?'

'Dearly I should!' said Picotee, the pupils of her eyes dilating.

Joey conducted her to the top of the basement stairs, and told her to
listen.  Within a few yards of them was the morning-room door, now
standing ajar; and an intermittent flirtation in soft male and female
tones could be heard going on inside.  Picotee's lips parted at thus
learning the condition of things, and she leant against the stair-newel.

'My?  What's the matter?' said Joey.

'If this is London, I don't like it at all!' moaned Picotee.

'Well--I never see such a girl--fainting all over the stairs for nothing
in the world.'

'O--it will soon be gone--it is--it is only indigestion.'

'Indigestion?  Much you simple country people can know about that!  You
should see what devils of indigestions we get in high life--eating
'normous great dinners and suppers that require clever physicians to
carry 'em off, or else they'd carry us off with gout next day; and waking
in the morning with such a splitting headache, and dry throat, and inward
cusses about human nature, that you feel all the world like some great
lord.  However, now let's go down again.'

'No, no, no!' said the unhappy maiden imploringly.  'Hark!'

They listened again.  The voices of the musician and poetess had changed:
there was a decided frigidity in their tone--then came a louder
expression--then a silence.

'You needn't be afeard,' said Joey.  'They won't fight; bless you, they
busts out quarrelling like this times and times when they've been over-
friendly, but it soon gets straight with 'em again.'

There was now a quick walk across the room, and Joey and his sister drew
down their heads out of sight.  Then the room door was slammed, quick
footsteps went along the hall, the front door closed just as loudly, and
Christopher's tread passed into nothing along the pavement.

'That's rather a wuss one than they mostly have; but Lord, 'tis nothing
at all.'

'I don't much like biding here listening!' said Picotee.

'O, 'tis how we do all over the West End,' said Joey.  ''Tis yer
ignorance of town life that makes it seem a good deal to 'ee.'

'You can't make much boast about town life; for you haven't left off
talking just as they do down in Wessex.'

'Well, I own to that--what's fair is fair, and 'tis a true charge; but if
I talk the Wessex way 'tisn't for want of knowing better; 'tis because my
staunch nater makes me bide faithful to our old ancient institutions.
You'd soon own 'twasn't ignorance in me, if you knowed what large
quantities of noblemen I gets mixed up with every day.  In fact 'tis
thoughted here and there that I shall do very well in the world.'

'Well, let us go down,' said Picotee.  'Everything seems so overpowering
here.'

'O, you'll get broke in soon enough.  I felt just the same when I first
entered into society.'

'Do you think Berta will be angry with me?  How does she treat you?'

'Well, I can't complain.  You see she's my own flesh and blood, and what
can I say?  But, in secret truth, the wages is terrible low, and barely
pays for the tobacco I consooms.'

'O Joey, you wicked boy!  If mother only knew that you smoked!'

'I don't mind the wickedness so much as the smell.  And Mrs. Petherwin
has got such a nose for a fellow's clothes.  'Tis one of the greatest
knots in service--the smoke question.  'Tis thoughted that we shall make
a great stir about it in the mansions of the nobility soon.'

'How much more you know of life than I do--you only fourteen and me
seventeen!'

'Yes, that's true.  You see, age is nothing--'tis opportunity.  And even
I can't boast, for many a younger man knows more.'

'But don't smoke, Joey--there's a dear!'

'What can I do?  Society hev its rules, and if a person wishes to keep
himself up, he must do as the world do.  We be all Fashion's slave--as
much a slave as the meanest in the land!'

They got downstairs again; and when the dinner of the French lady and
gentleman had been sent up and cleared away, and also Ethelberta's
evening tea (which she formed into a genuine meal, making a dinner of
luncheon, when nobody was there, to give less trouble to her
servant-sisters), they all sat round the fire.  Then the rustle of a
dress was heard on the staircase, and squirrel-haired Ethelberta appeared
in person.  It was her custom thus to come down every spare evening, to
teach Joey and her sisters something or other--mostly French, which she
spoke fluently; but the cook and housemaid showed more ambition than
intelligence in acquiring that tongue, though Joey learnt it readily
enough.

There was consternation in the camp for a moment or two, on account of
poor Picotee, Ethelberta being not without firmness in matters of
discipline.  Her eye instantly lighted upon her disobedient sister, now
looking twice as disobedient as she really was.

'O, you are here, Picotee?  I am glad to see you,' said the mistress of
the house quietly.

This was altogether to Picotee's surprise, for she had expected a round
rating at least, in her freshness hardly being aware that this reserve of
feeling was an acquired habit of Ethelberta's, and that civility stood in
town for as much vexation as a tantrum represented in Wessex.

Picotee lamely explained her outward reasons for coming, and soon began
to find that Ethelberta's opinions on the matter would not be known by
the tones of her voice.  But innocent Picotee was as wily as a
religionist in sly elusions of the letter whilst infringing the spirit of
a dictum; and by talking very softly and earnestly about the wondrous
good she could do by remaining in the house as governess to the children,
and playing the part of lady's-maid to her sister at show times, she so
far coaxed Ethelberta out of her intentions that she almost accepted the
plan as a good one.  It was agreed that for the present, at any rate,
Picotee should remain.  Then a visit was made to Mrs. Chickerel's room,
where the remainder of the evening was passed; and harmony reigned in the
household.


19. ETHELBERTA'S DRAWING-ROOM


Picotee's heart was fitfully glad.  She was near the man who had enlarged
her capacity from girl's to woman's, a little note or two of young
feeling to a whole diapason; and though nearness was perhaps not in
itself a great reason for felicity when viewed beside the complete
realization of all that a woman can desire in such circumstances, it was
much in comparison with the outer darkness of the previous time.

It became evident to all the family that some misunderstanding had arisen
between Ethelberta and Mr. Julian.  What Picotee hoped in the centre of
her heart as to the issue of the affair it would be too complex a thing
to say.  If Christopher became cold towards her sister he would not come
to the house; if he continued to come it would really be as Ethelberta's
lover--altogether, a pretty game of perpetual check for Picotee.

He did not make his appearance for several days.  Picotee, being a
presentable girl, and decidedly finer-natured than her sisters below
stairs, was allowed to sit occasionally with Ethelberta in the afternoon,
when the teaching of the little ones had been done for the day; and thus
she had an opportunity of observing Ethelberta's emotional condition with
reference to Christopher, which Picotee did with an interest that the
elder sister was very far from suspecting.

At first Ethelberta seemed blithe enough without him.  One more day went,
and he did not come, and then her manner was that of apathy.  Another day
passed, and from fanciful elevations of the eyebrow, and long breathings,
it became apparent that Ethelberta had decidedly passed the indifferent
stage, and was getting seriously out of sorts about him.  Next morning
she looked all hope.  He did not come that day either, and Ethelberta
began to look pale with fear.

'Why don't you go out?' said Picotee timidly.

'I can hardly tell: I have been expecting some one.'

'When she comes I must run up to mother at once, must I not?' said clever
Picotee.

'It is not a lady,' said Ethelberta blandly.  She came then and stood by
Picotee, and looked musingly out of the window.  'I may as well tell you,
perhaps,' she continued.  'It is Mr. Julian.  He is--I suppose--my lover,
in plain English.'

'Ah!' said Picotee.

'Whom I am not going to marry until he gets rich.'

'Ah--how strange!  If I had him--such a lover, I mean--I would marry him
if he continued poor.'

'I don't doubt it, Picotee; just as you come to London without caring
about consequences, or would do any other crazy thing and not mind in the
least what came of it.  But somebody in the family must take a practical
view of affairs, or we should all go to the dogs.'

Picotee recovered from the snubbing which she felt that she deserved, and
charged gallantly by saying, with delicate showings of indifference, 'Do
you love this Mr. What's-his-name of yours?'

'Mr. Julian?  O, he's a very gentlemanly man.  That is, except when he is
rude, and ill-uses me, and will not come and apologize!'

'If I had him--a lover, I would ask him to come if I wanted him to.'

Ethelberta did not give her mind to this remark; but, drawing a long
breath, said, with a pouting laugh, which presaged unreality, 'The idea
of his getting indifferent now!  I have been intending to keep him on
until I got tired of his attentions, and then put an end to them by
marrying him; but here is he, before he has hardly declared himself,
forgetting my existence as much as if he had vowed to love and cherish me
for life.  'Tis an unnatural inversion of the manners of society.'

'When did you first get to care for him, dear Berta?'

'O--when I had seen him once or twice.'

'Goodness--how quick you were!'

'Yes--if I am in the mind for loving I am not to be hindered by shortness
of acquaintanceship.'

'Nor I neither!' sighed Picotee.

'Nor any other woman.  We don't need to know a man well in order to love
him.  That's only necessary when we want to leave off.'

'O Berta--you don't believe that!'

'If a woman did not invariably form an opinion of her choice before she
has half seen him, and love him before she has half formed an opinion,
there would be no tears and pining in the whole feminine world, and poets
would starve for want of a topic.  I don't believe it, do you say?  Ah,
well, we shall see.'

Picotee did not know what to say to this; and Ethelberta left the room to
see about her duties as public story-teller, in which capacity she had
undertaken to appear again this very evening.


20. THE NEIGHBOURHOOD OF THE HALL--THE ROAD HOME


London was illuminated by the broad full moon.  The pavements looked
white as if mantled with snow; ordinary houses were sublimated to the
rank of public buildings, public buildings to palaces, and the faces of
women walking the streets to those of calendared saints and
guardian-angels, by the pure bleaching light from the sky.

In the quiet little street where opened the private door of the Hall
chosen by Ethelberta for her story-telling, a brougham was waiting.  The
time was about eleven o'clock; and presently a lady came out from the
building, the moonbeams forthwith flooding her face, which they showed to
be that of the Story-teller herself.  She hastened across to the
carriage, when a second thought arrested her motion: telling the
man-servant and a woman inside the brougham to wait for her, she wrapped
up her features and glided round to the front of the house, where she
paused to observe the carriages and cabs driving up to receive the
fashionable crowd stepping down from the doors.  Standing here in the
throng which her own talent and ingenuity had drawn together, she
appeared to enjoy herself by listening for a minute or two to the names
of several persons of more or less distinction as they were called out,
and then regarded attentively the faces of others of lesser degree: to
scrutinize the latter was, as the event proved, the real object of the
journey from round the corner.  When nearly every one had left the doors,
she turned back disappointed.  Ethelberta had been fancying that her
alienated lover Christopher was in the back rows to-night, but, as far as
could now be observed, the hopeful supposition was a false one.

When she got round to the back again, a man came forward.  It was
Ladywell, whom she had spoken to already that evening.  'Allow me to
bring you your note-book, Mrs. Petherwin: I think you had forgotten it,'
he said.  'I assure you that nobody has handled it but myself.'

Ethelberta thanked him, and took the book.  'I use it to look into
between the parts, in case my memory should fail me,' she explained.  'I
remember that I did lay it down, now you remind me.'

Ladywell had apparently more to say, and moved by her side towards the
carriage; but she declined the arm he offered, and said not another word
till he went on, haltingly:

'Your triumph to-night was very great, and it was as much a triumph to me
as to you; I cannot express my feeling--I cannot say half that I would.
If I might only--'

'Thank you much,' said Ethelberta, with dignity.  'Thank you for bringing
my book, but I must go home now.  I know that you will see that it is not
necessary for us to be talking here.'

'Yes--you are quite right,' said the repressed young painter, struck by
her seriousness.  'Blame me; I ought to have known better.  But perhaps a
man--well, I will say it--a lover without indiscretion is no lover at
all.  Circumspection and devotion are a contradiction in terms.  I saw
that, and hoped that I might speak without real harm.'

'You calculated how to be uncalculating, and are natural by art!' she
said, with the slightest accent of sarcasm.  'But pray do not attend me
further--it is not at all necessary or desirable.  My maid is in the
carriage.'  She bowed, turned, and entered the vehicle, seating herself
beside Picotee.

'It was harsh!' said Ladywell to himself, as he looked after the
retreating carriage.  'I was a fool; but it was harsh.  Yet what man on
earth likes a woman to show too great a readiness at first?  She is
right: she would be nothing without repulse!'  And he moved away in an
opposite direction.

'What man was that?' said Picotee, as they drove along.

'O--a mere Mr. Ladywell: a painter of good family, to whom I have been
sitting for what he calls an Idealization.  He is a dreadful simpleton.'

'Why did you choose him?'

'I did not: he chose me.  But his silliness of behaviour is a hopeful
sign for the picture.  I have seldom known a man cunning with his brush
who was not simple with his tongue; or, indeed, any skill in particular
that was not allied to general stupidity.'

'Your own skill is not like that, is it, Berta?'

'In men--in men.  I don't mean in women.  How childish you are!'

The slight depression at finding that Christopher was not present, which
had followed Ethelberta's public triumph that evening, was covered over,
if not removed, by Ladywell's declaration, and she reached home serene in
spirit.  That she had not the slightest notion of accepting the impulsive
painter made little difference; a lover's arguments being apt to affect a
lady's mood as much by measure as by weight.  A useless declaration like
a rare china teacup with a hole in it, has its ornamental value in
enlarging a collection.

No sooner had they entered the house than Mr. Julian's card was
discovered; and Joey informed them that he had come particularly to speak
with Ethelberta, quite forgetting that it was her evening for
tale-telling.

This was real delight, for between her excitements Ethelberta had been
seriously sick-hearted at the horrible possibility of his never calling
again.  But alas! for Christopher.  There being nothing like a dead
silence for getting one's off-hand sweetheart into a corner, there is
nothing like prematurely ending it for getting into that corner one's
self.

'Now won't I punish him for daring to stay away so long!' she exclaimed
as soon as she got upstairs.  'It is as bad to show constancy in your
manners as fickleness in your heart at such a time as this.'

'But I thought honesty was the best policy?' said Picotee.

'So it is, for the man's purpose.  But don't you go believing in sayings,
Picotee: they are all made by men, for their own advantages.  Women who
use public proverbs as a guide through events are those who have not
ingenuity enough to make private ones as each event occurs.'

She sat down, and rapidly wrote a line to Mr. Julian:--

   'EXONBURY CRESCENT.

   'I return from Mayfair Hall to find you have called.  You will, I
   know, be good enough to forgive my saying what seems an unfriendly
   thing, when I assure you that the circumstances of my peculiar
   situation make it desirable, if not necessary.  It is that I beg you
   not to give me the pleasure of a visit from you for some little time,
   for unhappily the frequency of your kind calls has been noticed; and I
   am now in fear that we may be talked about--invidiously--to the injury
   of us both.  The town, or a section of it, has turned its bull's-eye
   upon me with a brightness which I did not in the least anticipate; and
   you will, I am sure, perceive how indispensable it is that I should be
   circumspect.--Yours sincerely,

   E. PETHERWIN.'


21. A STREET--NEIGH'S ROOMS--CHRISTOPHER'S ROOMS


As soon as Ethelberta had driven off from the Hall, Ladywell turned back
again; and, passing the front entrance, overtook his acquaintance Mr.
Neigh, who had been one of the last to emerge.  The two were going in the
same direction, and they walked a short distance together.

'Has anything serious happened?' said Neigh, noticing an abstraction in
his companion.  'You don't seem in your usual mood to-night.'

'O, it is only that affair between us,' said Ladywell.

'Affair?  Between you and whom?'

'Her and myself, of course.  It will be in every fellow's mouth now, I
suppose!'

'But--not anything between yourself and Mrs. Petherwin?'

'A mere nothing.  But surely you started, Neigh, when you suspected it
just this moment?'

'No--you merely fancied that.'

'Did she not speak well to-night!  You were in the room, I believe?'

'Yes, I just turned in for half-an-hour: it seems that everybody does, so
I thought I must.  But I had no idea that you were feeble that way.'

'It is very kind of you, Neigh--upon my word it is--very kind; and of
course I appreciate the delicacy which--which--'

'What's kind?'

'I mean your well-intentioned plan for making me believe that nothing is
known of this.  But stories will of course get wind; and if our
attachment has made more noise in the world than I intended it should,
and causes any public interest, why--ha-ha!--it must.  There is some
little romance in it perhaps, and people will talk of matters of that
sort between individuals of any repute--little as that is with one of the
pair.'

'Of course they will--of course.  You are a rising man, remember, whom
some day the world will delight to honour.'

'Thank you for that, Neigh.  Thank you sincerely.'

'Not at all.  It is merely justice to say it, and one must he generous to
deserve thanks.'

'Ha-ha!--that's very nicely put, and undeserved I am sure.  And yet I
need a word of that sort sometimes!'

'Genius is proverbially modest.'

'Pray don't, Neigh--I don't deserve it, indeed.  Of course it is well
meant in you to recognize any slight powers, but I don't deserve it.
Certainly, my self-assurance was never too great.  'Tis the misfortune of
all children of art that they should be so dependent upon any scraps of
praise they can pick up to help them along.'

'And when that child gets so deep in love that you can only see the
whites of his eyes--'

'Ah--now, Neigh--don't, I say!'

'But why did--'

'Why did I love her?'

'Yes, why did you love her?'

'Ah, if I could only turn self-vivisector, and watch the operation of my
heart, I should know!'

'My dear fellow, you must be very bad indeed to talk like that.  A poet
himself couldn't be cleaner gone.'

'Now, don't chaff, Neigh; do anything, but don't chaff.  You know that I
am the easiest man in the world for taking it at most times.  But I can't
stand it now; I don't feel up to it.  A glimpse of paradise, and then
perdition.  What would you do, Neigh?'

'She has refused you, then?'

'Well--not positively refused me; but it is so near it that a dull man
couldn't tell the difference.  I hardly can myself.'

'How do you really stand with her?' said Neigh, with an anxiety
ill-concealed.

'Off and on--neither one thing nor the other.  I was determined to make
an effort the last time she sat to me, and so I met her quite coolly, and
spoke only of technicalities with a forced smile--you know that way of
mine for drawing people out, eh, Neigh?'

'Quite, quite.'

'A forced smile, as much as to say, "I am obliged to entertain you, but
as a mere model for art purposes."  But the deuce a bit did she care.  And
then I frequently looked to see what time it was, as the end of the
sitting drew near--rather a rude thing to do, as a rule.'

'Of course.  But that was your finesse.  Ha-ha!--capital!  Yet why not
struggle against such slavery?  It is regularly pulling you down.  What's
a woman's beauty, after all?'

'Well you may say so!  A thing easier to feel than define,' murmured
Ladywell.  'But it's no use, Neigh--I can't help it as long as she
repulses me so exquisitely!  If she would only care for me a little, I
might get to trouble less about her.'

'And love her no more than one ordinarily does a girl by the time one
gets irrevocably engaged to her.  But I suppose she keeps you back so
thoroughly that you carry on the old adoration with as much vigour as if
it were a new fancy every time?'

'Partly yes, and partly no!  It's very true, and it's not true!'

''Tis to be hoped she won't hate you outright, for then you would
absolutely die of idolizing her.'

'Don't, Neigh!--Still there's some truth in it--such is the perversity of
our hearts.  Fancy marrying such a woman!'

'We should feel as eternally united to her after years and years of
marriage as to a dear new angel met at last night's dance.'

'Exactly--just what I should have said.  But did I hear you say "We,"
Neigh?  You didn't say "WE should feel?"'

'Say "we"?--yes--of course--putting myself in your place just in the way
of speaking, you know.'

'Of course, of course; but one is such a fool at these times that one
seems to detect rivalry in every trumpery sound!  Were you never a little
touched?'

'Not I.  My heart is in the happy position of a country which has no
history or debt.'

'I suppose I should rejoice to hear it,' said Ladywell.  'But the
consciousness of a fellow-sufferer being in just such another hole is
such a relief always, and softens the sense of one's folly so very much.'

'There's less Christianity in that sentiment than in your confessing to
it, old fellow.  I know the truth of it nevertheless, and that's why
married men advise others to marry.  Were all the world tied up, the
pleasantly tied ones would be equivalent to those at present free.  But
what if your fellow-sufferer is not only in another such a hole, but in
the same one?'

'No, Neigh--never!  Don't trifle with a friend who--'

'That is, refused like yourself, as well as in love.'

'Ah, thanks, thanks!  It suddenly occurred to me that we might be dead
against one another as rivals, and a friendship of many long--days be
snapped like a--like a reed.'

'No--no--only a jest,' said Neigh, with a strangely accelerated speech.
'Love-making is an ornamental pursuit that matter-of-fact fellows like me
are quite unfit for.  A man must have courted at least half-a-dozen women
before he's a match for one; and since triumph lies so far ahead, I shall
keep out of the contest altogether.'

'Your life would be pleasanter if you were engaged.  It is a nice thing,
after all.'

'It is.  The worst of it would be that, when the time came for breaking
it off, a fellow might get into an action for breach--women are so fond
of that sort of thing now; and I hate love-affairs that don't end
peaceably!'

'But end it by peaceably marrying, my dear fellow!'

'It would seem so singular.  Besides, I have a horror of antiquity: and
you see, as long as a man keeps single, he belongs in a measure to the
rising generation, however old he may be; but as soon as he marries and
has children, he belongs to the last generation, however young he may be.
Old Jones's son is a deal younger than young Brown's father, though they
are both the same age.'

'At any rate, honest courtship cures a man of many evils he had no power
to stem before.'

'By substituting an incurable matrimony!'

'Ah--two persons must have a mind for that before it can happen!' said
Ladywell, sorrowfully shaking his head.

'I think you'll find that if one has a mind for it, it will be quite
sufficient.  But here we are at my rooms.  Come in for half-an-hour?'

'Not to-night, thanks!'

They parted, and Neigh went in.  When he got upstairs he murmured in his
deepest chest note, 'O, lords, that I should come to this!  But I shall
never be such a fool as to marry her!  What a flat that poor young devil
was not to discover that we were tarred with the same brush.  O, the
deuce, the deuce!' he continued, walking about the room as if
passionately stamping, but not quite doing it because another man had
rooms below.

Neigh drew from his pocket-book an envelope embossed with the name of a
fashionable photographer, and out of this pulled a portrait of the lady
who had, in fact, enslaved his secret self equally with his frank young
friend the painter.  After contemplating it awhile with a face of cynical
adoration, he murmured, shaking his head, 'Ah, my lady; if you only knew
this, I should be snapped up like a snail!  Not a minute's peace for me
till I had married you.  I wonder if I shall!--I wonder.'

Neigh was a man of five-and-thirty--Ladywell's senior by ten years; and,
being of a phlegmatic temperament, he had glided thus far through the
period of eligibility with impunity.  He knew as well as any man how far
he could go with a woman and yet keep clear of having to meet her in
church without her bonnet; but it is doubtful if his mind that night were
less disturbed with the question how to guide himself out of the natural
course which his passion for Ethelberta might tempt him into, than was
Ladywell's by his ardent wish to secure her.

* * * * *

About the time at which Neigh and Ladywell parted company, Christopher
Julian was entering his little place in Bloomsbury.  The quaint figure of
Faith, in her bonnet and cloak, was kneeling on the hearth-rug
endeavouring to stir a dull fire into a bright one.

'What--Faith! you have never been out alone?' he said.

Faith's soft, quick-shutting eyes looked unutterable things, and she
replied, 'I have been to hear Mrs. Petherwin's story-telling again.'

'And walked all the way home through the streets at this time of night, I
suppose!'

'Well, nobody molested me, either going or coming back.'

'Faith, I gave you strict orders not to go into the streets after two
o'clock in the day, and now here you are taking no notice of what I say
at all!'

'The truth is, Kit, I wanted to see with my spectacles what this woman
was really like, and I went without them last time.  I slipped in behind,
and nobody saw me.'

'I don't think much of her after what I have seen tonight,' said
Christopher, moodily recurring to a previous thought.

'Why? What is the matter?'

'I thought I would call on her this afternoon, but when I got there I
found she had left early for the performance.  So in the evening, when I
thought it would be all over, I went to the private door of the Hall to
speak to her as she came out, and ask her flatly a question or two which
I was fool enough to think I must ask her before I went to bed.  Just as
I was drawing near she came out, and, instead of getting into the
brougham that was waiting for her, she went round the corner.  When she
came back a man met her and gave her something, and they stayed talking
together two or three minutes.  The meeting may certainly not have been
intentional on her part; but she has no business to be going on so coolly
when--when--in fact, I have come to the conclusion that a woman's
affection is not worth having.  The only feeling which has any dignity or
permanence or worth is family affection between close blood-relations.'

'And yet you snub me sometimes, Mr. Kit.'

'And, for the matter of that, you snub me.  Still, you know what I
mean--there's none of that off-and-on humbug between us.  If we grumble
with one another we are united just the same: if we don't write when we
are parted, we are just the same when we meet--there has been some
rational reason for silence; but as for lovers and sweethearts, there is
nothing worth a rush in what they feel!'

Faith said nothing in reply to this.  The opinions she had formed upon
the wisdom of her brother's pursuit of Ethelberta would have come just
then with an ill grace.  It must, however, have been evident to
Christopher, had he not been too preoccupied for observation, that
Faith's impressions of Ethelberta were not quite favourable as regarded
her womanhood, notwithstanding that she greatly admired her talents.


22. ETHELBERTA'S HOUSE


Ethelberta came indoors one day from the University boat-race, and sat
down, without speaking, beside Picotee, as if lost in thought.

'Did you enjoy the sight?' said Picotee.

'I scarcely know.  We couldn't see at all from Mrs. Belmaine's carriage,
so two of us--very rashly--agreed to get out and be rowed across to the
other side where the people were quite few.  But when the boatman had us
in the middle of the river he declared he couldn't land us on the other
side because of the barges, so there we were in a dreadful state--tossed
up and down like corks upon great waves made by steamers till I made up
my mind for a drowning.  Well, at last we got back again, but couldn't
reach the carriage for the crowd; and I don't know what we should have
done if a gentleman hadn't come--sent by Mrs. Belmaine, who was in a
great fright about us; then he was introduced to me, and--I wonder how it
will end!'

'Was there anything so wonderful in the beginning, then?'

'Yes.  One of the coolest and most practised men in London was
ill-mannered towards me from sheer absence of mind--and could there be
higher flattery?  When a man of that sort does not give you the
politeness you deserve, it means that in his heart he is rebelling
against another feeling which his pride suggests that you do not deserve.
O, I forgot to say that he is a Mr. Neigh, a nephew of Mr. Doncastle's,
who lives at ease about Piccadilly and Pall Mall, and has a few acres
somewhere--but I don't know much of him.  The worst of my position now is
that I excite this superficial interest in many people and a deep
friendship in nobody.  If what all my supporters feel could be collected
into the hearts of two or three they would love me better than they love
themselves; but now it pervades all and operates in none.'

'But it must operate in this gentleman?'

'Well, yes--just for the present.  But men in town have so many
contrivances for getting out of love that you can't calculate upon
keeping them in for two days together.  However, it is all the same to
me.  There's only--but let that be.'

'What is there only?' said Picotee coaxingly.

'Only one man,' murmured Ethelberta, in much lower tones.  'I mean, whose
wife I should care to be; and the very qualities I like in him will, I
fear, prevent his ever being in a position to ask me.'

'Is he the man you punished the week before last by forbidding him to
come?'

'Perhaps he is: but he does not want civility from me.  Where there's
much feeling there's little ceremony.'

'It certainly seems that he does not want civility from you to make him
attentive to you,' said Picotee, stifling a sigh; 'for here is a letter
in his handwriting, I believe.'

'You might have given it to me at once,' said Ethelberta, opening the
envelope hastily.  It contained very few sentences: they were to the
effect that Christopher had received her letter forbidding him to call;
that he had therefore at first resolved not to call or even see her more,
since he had become such a shadow in her path.  Still, as it was always
best to do nothing hastily, he had on second thoughts decided to ask her
to grant him a last special favour, and see him again just once, for a
few minutes only that afternoon, in which he might at least say Farewell.
To avoid all possibility of compromising her in anybody's eyes, he would
call at half-past six, when other callers were likely to be gone, knowing
that from the peculiar constitution of the household the hour would not
interfere with her arrangements.  There being no time for an answer, he
would assume that she would see him, and keep the engagement; the request
being one which could not rationally be objected to.

'There--read it!' said Ethelberta, with glad displeasure.  'Did you ever
hear such audacity?  Fixing a time so soon that I cannot reply, and thus
making capital out of a pretended necessity, when it is really an
arbitrary arrangement of his own.  That's real rebellion--forcing himself
into my house when I said strictly he was not to come; and then, that it
cannot rationally be objected to--I don't like his "rationally."'

'Where there's much love there's little ceremony, didn't you say just
now?' observed innocent Picotee.

'And where there's little love, no ceremony at all.  These manners of his
are dreadful, and I believe he will never improve.'

'It makes you care not a bit about him, does it not, Berta?' said Picotee
hopefully.

'I don't answer for that,' said Ethelberta.  'I feel, as many others do,
that a want of ceremony which is produced by abstraction of mind is no
defect in a poet or musician, fatal as it may be to an ordinary man.'

'Mighty me! You soon forgive him.'

'Picotee, don't you be so quick to speak.  Before I have finished, how do
you know what I am going to say?  I'll never tell you anything again, if
you take me up so.  Of course I am going to punish him at once, and make
him remember that I am a lady, even if I do like him a little.'

'How do you mean to punish him?' said Picotee, with interest.

'By writing and telling him that on no account is he to come.'

'But there is not time for a letter--'

'That doesn't matter.  It will show him that I did not mean him to come.'

At hearing the very merciful nature of the punishment, Picotee sighed
without replying; and Ethelberta despatched her note.  The hour of
appointment drew near, and Ethelberta showed symptoms of unrest.  Six
o'clock struck and passed.  She walked here and there for nothing, and it
was plain that a dread was filling her: her letter might accidentally
have had, in addition to the moral effect which she had intended, the
practical effect which she did not intend, by arriving before, instead of
after, his purposed visit to her, thereby stopping him in spite of all
her care.

'How long are letters going to Bloomsbury?' she said suddenly.

'Two hours, Joey tells me,' replied Picotee, who had already inquired on
her own private account.

'There!' exclaimed Ethelberta petulantly.  'How I dislike a man to
misrepresent things!  He said there was not time for a reply!'

'Perhaps he didn't know,' said Picotee, in angel tones; 'and so it
happens all right, and he has got it, and he will not come after all.'

They waited and waited, but Christopher did not appear that night; the
true case being that his declaration about insufficient time for a reply
was merely an ingenious suggestion to her not to be so cruel as to forbid
him.  He was far from suspecting when the letter of denial did reach
him--about an hour before the time of appointment--that it was sent by a
refinement of art, of which the real intention was futility, and that but
for his own misstatement it would have been carefully delayed.

The next day another letter came from the musician, decidedly short and
to the point.  The irate lover stated that he would not be made a fool of
any longer: under any circumstances he meant to come that self-same
afternoon, and should decidedly expect her to see him.

'I will not see him!' said Ethelberta.  'Why did he not call last night?'

'Because you told him not to,' said Picotee.

'Good gracious, as if a woman's words are to be translated as literally
as Homer!  Surely he is aware that more often than not "No" is said to a
man's importunities because it is traditionally the correct modest reply,
and for nothing else in the world.  If all men took words as
superficially as he does, we should die of decorum in shoals.'

'Ah, Berta! how could you write a letter that you did not mean should be
obeyed?'

'I did in a measure mean it, although I could have shown Christian
forgiveness if it had not been.  Never mind; I will not see him.  I'll
plague my heart for the credit of my sex.'

To ensure the fulfilment of this resolve, Ethelberta determined to give
way to a headache that she was beginning to be aware of, go to her room,
disorganize her dress, and ruin her hair by lying down; so putting it out
of her power to descend and meet Christopher on any momentary impulse.

Picotee sat in the room with her, reading, or pretending to read, and
Ethelberta pretended to sleep.  Christopher's knock came up the stairs,
and with it the end of the farce.

'I'll tell you what,' said Ethelberta in the prompt and broadly-awake
tone of one who had been concentrated on the expectation of that sound
for a length of time, 'it was a mistake in me to do this!  Joey will be
sure to make a muddle of it.'

Joey was heard coming up the stairs.  Picotee opened the door, and said,
with an anxiety transcending Ethelberta's, 'Well?'

'O, will you tell Mrs. Petherwin that Mr. Julian says he'll wait.'

'You were not to ask him to wait,' said Ethelberta, within.

'I know that,' said Joey, 'and I didn't.  He's doing that out of his own
head.'

'Then let Mr. Julian wait, by all means,' said Ethelberta.  'Allow him to
wait if he likes, but tell him it is uncertain if I shall be able to come
down.'

Joey then retired, and the two sisters remained in silence.

'I wonder if he's gone,' Ethelberta said, at the end of a long time.

'I thought you were asleep,' said Picotee.  'Shall we ask Joey?  I have
not heard the door close.'

Joey was summoned, and after a leisurely ascent, interspersed by various
gymnastic performances over the handrail here and there, appeared again.

'He's there jest the same: he don't seem to be in no hurry at all,' said
Joey.

'What is he doing?' inquired Picotee solicitously.

'O, only looking at his watch sometimes, and humming tunes, and playing
rat-a-tat-tat upon the table.  He says he don't mind waiting a bit.'

'You must have made a mistake in the message,' said Ethelberta, within.

'Well, no.  I am correct as a jineral thing.  I jest said perhaps you
would be engaged all the evening, and perhaps you wouldn't.'

When Joey had again retired, and they had waited another ten minutes,
Ethelberta said, 'Picotee, do you go down and speak a few words to him.  I
am determined he shall not see me.  You know him a little; you remember
when he came to the Lodge?'

'What must I say to him?'

Ethelberta paused before replying.  'Try to find out if--if he is much
grieved at not seeing me, and say--give him to understand that I will
forgive him, Picotee.'

'Very well.'

'And Picotee--'

'Yes.'

'If he says he must see me--I think I will get up.  But only if he says
must: you remember that.'

Picotee departed on her errand.  She paused on the staircase trembling,
and thinking between the thrills how very far would have been the conduct
of her poor slighted self from proud recalcitration had Mr. Julian's
gentle request been addressed to her instead of to Ethelberta; and she
went some way in the painful discovery of how much more tantalizing it
was to watch an envied situation that was held by another than to be out
of sight of it altogether.  Here was Christopher waiting to bestow love,
and Ethelberta not going down to receive it: a commodity unequalled in
value by any other in the whole wide world was being wantonly wasted
within that very house.  If she could only have stood to-night as the
beloved Ethelberta, and not as the despised Picotee, how different would
be this going down!  Thus she went along, red and pale moving in her
cheeks as in the Northern Lights at their strongest time.

Meanwhile Christopher had sat waiting minute by minute till the evening
shades grew browner, and the fire sank low.  Joey, finding himself not
particularly wanted upon the premises after the second inquiry, had
slipped out to witness a nigger performance round the corner, and Julian
began to think himself forgotten by all the household.  The perception
gradually cooled his emotions and enabled him to hold his hat quite
steadily.

When Picotee gently thrust open the door she was surprised to find the
room in darkness, the fire gone completely out, and the form of
Christopher only visible by a faint patch of light, which, coming from a
lamp on the opposite side of the way and falling upon the mirror, was
thrown as a pale nebulosity upon his shoulder.  Picotee was too flurried
at sight of the familiar outline to know what to do, and, instead of
going or calling for a light, she mechanically advanced into the room.
Christopher did not turn or move in any way, and then she perceived that
he had begun to doze in his chair.

Instantly, with the precipitancy of the timorous, she said, 'Mr. Julian!'
and touched him on the shoulder--murmuring then, 'O, I beg pardon, I--I
will get a light.'

Christopher's consciousness returned, and his first act, before rising,
was to exclaim, in a confused manner, 'Ah--you have come--thank you,
Berta!' then impulsively to seize her hand, as it hung beside his head,
and kiss it passionately.  He stood up, still holding her fingers.

Picotee gasped out something, but was completely deprived of articulate
utterance, and in another moment being unable to control herself at this
sort of first meeting with the man she had gone through fire and water to
be near, and more particularly by the overpowering kiss upon her hand,
burst into hysterical sobbing.  Julian, in his inability to imagine so
much emotion--or at least the exhibition of it--in Ethelberta, gently
drew Picotee further forward by the hand he held, and utilized the
solitary spot of light from the mirror by making it fall upon her face.
Recognizing the childish features, he at once, with an exclamation,
dropped her hand and started back.  Being in point of fact a complete
bundle of nerves and nothing else, his thin figure shook like a
harp-string in painful excitement at a contretemps which would scarcely
have quickened the pulse of an ordinary man.

Poor Picotee, feeling herself in the wind of a civil d---, started back
also, sobbing more than ever.  It was a little too much that the first
result of his discovery of the mistake should be absolute repulse.  She
leant against the mantelpiece, when Julian, much bewildered at her
superfluity of emotion, assisted her to a seat in sheer humanity.  But
Christopher was by no means pleased when he again thought round the
circle of circumstances.

'How could you allow such an absurd thing to happen?' he said, in a
stern, though trembling voice.  'You knew I might mistake.  I had no idea
you were in the house: I thought you were miles away, at Sandbourne or
somewhere!  But I see: it is just done for a joke, ha-ha!'

This made Picotee rather worse still.  'O-O-O-O!' she replied, in the
tone of pouring from a bottle.  'What shall I do-o-o-o!  It is--not done
for a--joke at all-l-l-l!'

'Not done for a joke?  Then never mind--don't cry, Picotee.  What was it
done for, I wonder?'

Picotee, mistaking the purport of his inquiry, imagined him to refer to
her arrival in the house, quite forgetting, in her guilty sense of having
come on his account, that he would have no right or thought of asking
questions about a natural visit to a sister, and she said: 'When you--went
away from--Sandbourne, I--I--I didn't know what to do, and then I ran
away, and came here, and then Ethelberta--was angry with me; but she says
I may stay; but she doesn't know that I know you, and how we used to meet
along the road every morning--and I am afraid to tell her--O, what shall
I do!'

'Never mind it,' said Christopher, a sense of the true state of her case
dawning upon him with unpleasant distinctness, and bringing some
irritation at his awkward position; though it was impossible to be long
angry with a girl who had not reasoning foresight enough to perceive that
doubtful pleasure and certain pain must be the result of any meeting
whilst hearts were at cross purposes in this way.

'Where is your sister?' he asked.

'She wouldn't come down, unless she MUST,' said Picotee.  'You have vexed
her, and she has a headache besides that, and I came instead.'

'So that I mightn't be wasted altogether.  Well, it's a strange business
between the three of us.  I have heard of one-sided love, and reciprocal
love, and all sorts, but this is my first experience of a concatenated
affection.  You follow me, I follow Ethelberta, and she follows--Heaven
knows who!'

'Mr. Ladywell!' said the mortified Picotee.

'Good God, if I didn't think so!' said Christopher, feeling to the soles
of his feet like a man in a legitimate drama.

'No, no, no!' said the frightened girl hastily.  'I am not sure it is Mr.
Ladywell.  That's altogether a mistake of mine!'

'Ah, yes, you want to screen her,' said Christopher, with a withering
smile at the spot of light.  'Very sisterly, doubtless; but none of that
will do for me.  I am too old a bird by far--by very far!  Now are you
sure she does not love Ladywell?'

'Yes!'

'Well, perhaps I blame her wrongly.  She may have some little good
faith--a woman has, here and there.  How do you know she does not love
Ladywell?'

'Because she would prefer Mr. Neigh to him, any day.'

'Ha!'

'No, no--you mistake, sir--she doesn't love either at all--Ethelberta
doesn't.  I meant that she cannot love Mr. Ladywell because he stands
lower in her opinion than Mr. Neigh, and him she certainly does not care
for.  She only loves you.  If you only knew how true she is you wouldn't
be so suspicious about her, and I wish I had not come here--yes, I do!'

'I cannot tell what to think of it.  Perhaps I don't know much of this
world after all, or what girls will do.  But you don't excuse her to me,
Picotee.'

Before this time Picotee had been simulating haste in getting a light;
but in her dread of appearing visibly to Christopher's eyes, and showing
him the precise condition of her tear-stained face, she put it off moment
after moment, and stirred the fire, in hope that the faint illumination
thus produced would be sufficient to save her from the charge of stupid
conduct as entertainer.

Fluttering about on the horns of this dilemma, she was greatly relieved
when Christopher, who read her difficulty, and the general painfulness of
the situation, said that since Ethelberta was really suffering from a
headache he would not wish to disturb her till to-morrow, and went off
downstairs and into the street without further ceremony.

Meanwhile other things had happened upstairs.  No sooner had Picotee left
her sister's room, than Ethelberta thought it would after all have been
much better if she had gone down herself to speak to this admirably
persistent lover.  Was she not drifting somewhat into the character of
coquette, even if her ground of offence--a word of Christopher's about
somebody else's mean parentage, which was spoken in utter forgetfulness
of her own position, but had wounded her to the quick nevertheless--was
to some extent a tenable one?  She knew what facilities in suffering
Christopher always showed; how a touch to other people was a blow to him,
a blow to them his deep wound, although he took such pains to look stolid
and unconcerned under those inflictions, and tried to smile as if he had
no feelings whatever.  It would be more generous to go down to him, and
be kind.  She jumped up with that alertness which comes so spontaneously
at those sweet bright times when desire and duty run hand in hand.

She hastily set her hair and dress in order--not such matchless order as
she could have wished them to be in, but time was precious--and descended
the stairs.  When on the point of pushing open the drawing-room door,
which wanted about an inch of being closed, she was astounded to discover
that the room was in total darkness, and still more to hear Picotee
sobbing inside.  To retreat again was the only action she was capable of
at that moment: the clash between this picture and the anticipated scene
of Picotee and Christopher sitting in frigid propriety at opposite sides
of a well-lighted room was too great.  She flitted upstairs again with
the least possible rustle, and flung herself down on the couch as before,
panting with excitement at the new knowledge that had come to her.

There was only one possible construction to be put upon this in
Ethelberta's rapid mind, and that approximated to the true one.  She had
known for some time that Picotee once had a lover, or something akin to
it, and that he had disappointed her in a way which had never been told.
No stranger, save in the capacity of the one beloved, could wound a woman
sufficiently to make her weep, and it followed that Christopher was the
man of Picotee's choice.  As Ethelberta recalled the conversations,
conclusion after conclusion came like pulsations in an aching head.  'O,
how did it happen, and who is to blame?' she exclaimed.  'I cannot doubt
his faith, and I cannot doubt hers; and yet how can I keep doubting them
both?'

It was characteristic of Ethelberta's jealous motherly guard over her
young sisters that, amid these contending inquiries, her foremost feeling
was less one of hope for her own love than of championship for Picotee's.


23. ETHELBERTA'S HOUSE (continued)


Picotee was heard on the stairs: Ethelberta covered her face.

'Is he waiting?' she said faintly, on finding that Picotee did not begin
to speak.

'No; he is gone,' said Picotee.

'Ah, why is that?' came quickly from under the handkerchief.  'He has
forgotten me--that's what it is!'

'O no, he has not!' said Picotee, just as bitterly.

Ethelberta had far too much heroism to let much in this strain escape
her, though her sister was prepared to go any lengths in the same.  'I
suppose,' continued Ethelberta, in the quiet way of one who had only a
headache the matter with her, 'that he remembered you after the meeting
at Anglebury?'

'Yes, he remembered me.'

'Did you tell me you had seen him before that time?'

'I had seen him at Sandbourne.  I don't think I told you.'

'At whose house did you meet him?'

'At nobody's.  I only saw him sometimes,' replied Picotee, in great
distress.

Ethelberta, though of all women most miserable, was brimming with
compassion for the throbbing girl so nearly related to her, in whom she
continually saw her own weak points without the counterpoise of her
strong ones.  But it was necessary to repress herself awhile: the
intended ways of her life were blocked and broken up by this jar of
interests, and she wanted time to ponder new plans.  'Picotee, I would
rather be alone now, if you don't mind,' she said.  'You need not leave
me any light; it makes my eyes ache, I think.'

Picotee left the room.  But Ethelberta had not long been alone and in
darkness when somebody gently opened the door, and entered without a
candle.

'Berta,' said the soft voice of Picotee again, 'may I come in?'

'O yes,' said Ethelberta.  'Has everything gone right with the house this
evening?'

'Yes; and Gwendoline went out just now to buy a few things, and she is
going to call round upon father when he has got his dinner cleared away.'

'I hope she will not stay and talk to the other servants.  Some day she
will let drop something or other before father can stop her.'

'O Berta!' said Picotee, close beside her.  She was kneeling in front of
the couch, and now flinging her arm across Ethelberta's shoulder and
shaking violently, she pressed her forehead against her sister's temple,
and breathed out upon her cheek:

'I came in again to tell you something which I ought to have told you
just now, and I have come to say it at once because I am afraid I shan't
be able to to-morrow.  Mr. Julian was the young man I spoke to you of a
long time ago, and I should have told you all about him, but you said he
was your young man too, and--and I didn't know what to do then, because I
thought it was wrong in me to love your young man; and Berta, he didn't
mean me to love him at all, but I did it myself, though I did not want to
do it, either; it would come to me!  And I didn't know he belonged to you
when I began it, or I would not have let him meet me at all; no I
wouldn't!'

'Meet you? You don't mean to say he used to meet you?' whispered
Ethelberta.

'Yes,' said Picotee; 'but he could not help it.  We used to meet on the
road, and there was no other road unless I had gone ever so far round.
But it is worse than that, Berta!  That was why I couldn't bide in
Sandbourne, and--and ran away to you up here; it was not because I wanted
to see you, Berta, but because I--I wanted--'

'Yes, yes, I know,' said Ethelberta hurriedly.

'And then when I went downstairs he mistook me for you for a moment, and
that caused--a confusion!'

'O, well, it does not much matter,' said Ethelberta, kissing Picotee
soothingly.  'You ought not of course to have come to London in such a
manner; but, since you have come, we will make the best of it.  Perhaps
it may end happily for you and for him.  Who knows?'

'Then don't you want him, Berta?'

'O no; not at all!'

'What--and don't you really want him, Berta?' repeated Picotee, starting
up.

'I would much rather he paid his addresses to you.  He is not the sort of
man I should wish to--think it best to marry, even if I were to marry,
which I have no intention of doing at present.  He calls to see me
because we are old friends, but his calls do not mean anything more than
that he takes an interest in me.  It is not at all likely that I shall
see him again! and I certainly never shall see him unless you are
present.'

'That will be very nice.'

'Yes.  And you will be always distant towards him, and go to leave the
room when he comes, when I will call you back; but suppose we continue
this to-morrow?  I can tell you better then what to do.'

When Picotee had left her the second time, Ethelberta turned over upon
her breast and shook in convulsive sobs which had little relationship
with tears.  This abandonment ended as suddenly as it had begun--not
lasting more than a minute and a half altogether--and she got up in an
unconsidered and unusual impulse to seek relief from the stinging sarcasm
of this event--the unhappy love of Picotee--by mentioning something of it
to another member of the family, her eldest sister Gwendoline, who was a
woman full of sympathy.

Ethelberta descended to the kitchen, it being now about ten o'clock.  The
room was empty, Gwendoline not having yet returned, and Cornelia, being
busy about her own affairs upstairs.  The French family had gone to the
theatre, and the house on that account was very quiet to-night.
Ethelberta sat down in the dismal place without turning up the gas, and
in a few minutes admitted Gwendoline.

The round-faced country cook floundered in, untying her bonnet as she
came, laying it down on a chair, and talking at the same time.  'Such a
place as this London is, to be sure!' she exclaimed, turning on the gas
till it whistled.  'I wish I was down in Wessex again.  Lord-a-mercy,
Berta, I didn't see it was you!  I thought it was Cornelia.  As I was
saying, I thought that, after biding in this underground cellar all the
week, making up messes for them French folk, and never pleasing 'em, and
never shall, because I don't understand that line, I thought I would go
out and see father, you know.'

'Is he very well?' said Ethelberta.

'Yes; and he is going to call round when he has time.  Well, as I was a-
coming home-along I thought, "Please the Lord I'll have some chippols for
supper just for a plain trate," and I went round to the late
greengrocer's for 'em; and do you know they sweared me down that they
hadn't got such things as chippols in the shop, and had never heard of
'em in their lives.  At last I said, "Why, how can you tell me such a
brazen story?--here they be, heaps of 'em!"  It made me so vexed that I
came away there and then, and wouldn't have one--no, not at a gift.'

'They call them young onions here,' said Ethelberta quietly; 'you must
always remember that.  But, Gwendoline, I wanted--'

Ethelberta felt sick at heart, and stopped.  She had come down on the
wings of an impulse to unfold her trouble about Picotee to her
hard-headed and much older sister, less for advice than to get some heart-
ease by interchange of words; but alas, she could proceed no further.  The
wretched homeliness of Gwendoline's mind seemed at this particular
juncture to be absolutely intolerable, and Ethelberta was suddenly
convinced that to involve Gwendoline in any such discussion would simply
be increasing her own burden, and adding worse confusion to her sister's
already confused existence.

'What were you going to say?' said the honest and unsuspecting
Gwendoline.

'I will put it off until to-morrow,' Ethelberta murmured gloomily; 'I
have a bad headache, and I am afraid I cannot stay with you after all.'

As she ascended the stairs, Ethelberta ached with an added pain not much
less than the primary one which had brought her down.  It was that old
sense of disloyalty to her class and kin by feeling as she felt now which
caused the pain, and there was no escaping it.  Gwendoline would have
gone to the ends of the earth for her: she could not confide a thought to
Gwendoline!

'If she only knew of that unworthy feeling of mine, how she would
grieve,' said Ethelberta miserably.

She next went up to the servants' bedrooms, and to where Cornelia slept.
On Ethelberta's entrance Cornelia looked up from a perfect wonder of a
bonnet, which she held in her hands.  At sight of Ethelberta the look of
keen interest in her work changed to one of gaiety.

'I am so glad--I was just coming down,' Cornelia said in a whisper;
whenever they spoke as relations in this house it was in whispers.  'Now,
how do you think this bonnet will do?  May I come down, and see how I
look in your big glass?'  She clapped the bonnet upon her head.  'Won't
it do beautiful for Sunday afternoon?'

'It looks very attractive, as far as I can see by this light,' said
Ethelberta.  'But is it not rather too brilliant in colour--blue and red
together, like that?  Remember, as I often tell you, people in town never
wear such bright contrasts as they do in the country.'

'O Berta!' said Cornelia, in a deprecating tone; 'don't object.  If
there's one thing I do glory in it is a nice flare-up about my head o'
Sundays--of course if the family's not in mourning, I mean.'  But, seeing
that Ethelberta did not smile, she turned the subject, and added
docilely: 'Did you come up for me to do anything?  I will put off
finishing my bonnet if I am wanted.'

'I was going to talk to you about family matters, and Picotee,' said
Ethelberta.  'But, as you are busy, and I have a headache, I will put it
off till to-morrow.'

Cornelia seemed decidedly relieved, for family matters were far from
attractive at the best of times; and Ethelberta went down to the next
floor, and entered her mother's room.

After a short conversation Mrs. Chickerel said, 'You say you want to ask
me something?'

'Yes: but nothing of importance, mother.  I was thinking about Picotee,
and what would be the best thing to do--'

'Ah, well you may, Berta.  I am so uneasy about this life you have led us
into, and full of fear that your plans may break down; if they do,
whatever will become of us?  I know you are doing your best; but I cannot
help thinking that the coming to London and living with you was wild and
rash, and not well weighed afore we set about it.  You should have
counted the cost first, and not advised it.  If you break down, and we
are all discovered living so queer and unnatural, right in the heart of
the aristocracy, we should be the laughing-stock of the country: it would
kill me, and ruin us all--utterly ruin us!'

'O mother, I know all that so well!' exclaimed Ethelberta, tears of
anguish filling her eyes.  'Don't depress me more than I depress myself
by such fears, or you will bring about the very thing we strive to avoid!
My only chance is in keeping in good spirits, and why don't you try to
help me a little by taking a brighter view of things?'

'I know I ought to, my dear girl, but I cannot.  I do so wish that I
never let you tempt me and the children away from the Lodge.  I cannot
think why I allowed myself to be so persuaded--cannot think!  You are not
to blame--it is I.  I am much older than you, and ought to have known
better than listen to such a scheme.  This undertaking seems too big--the
bills frighten me.  I have never been used to such wild adventure, and I
can't sleep at night for fear that your tale-telling will go wrong, and
we shall all be exposed and shamed.  A story-teller seems such an
impossible castle-in-the-air sort of a trade for getting a living by--I
cannot think how ever you came to dream of such an unheard-of thing.'

'But it is not a castle in the air, and it does get a living!' said
Ethelberta, her lip quivering.

'Well, yes, while it is just a new thing; but I am afraid it cannot
last--that's what I fear.  People will find you out as one of a family of
servants, and their pride will be stung at having gone to hear your
romancing; then they will go no more, and what will happen to us and the
poor little ones?'

'We must all scatter again!'

'If we could get as we were once, I wouldn't mind that.  But we shall
have lost our character as simple country folk who know nothing, which
are the only class of poor people that squires will give any help to; and
I much doubt if the girls would get places after such a discovery--it
would be so awkward and unheard-of.'

'Well, all I can say is,' replied Ethelberta, 'that I will do my best.
All that I have is theirs and yours as much as mine, and these
arrangements are simply on their account.  I don't like my relations
being my servants; but if they did not work for me, they would have to
work for others, and my service is much lighter and pleasanter than any
other lady's would be for them, so the advantages are worth the risk.  If
I stood alone, I would go and hide my head in any hole, and care no more
about the world and its ways.  I wish I was well out of it, and at the
bottom of a quiet grave--anybody might have the world for me then!  But
don't let me disturb you longer; it is getting late.'

Ethelberta then wished her mother good-night, and went away.  To attempt
confidences on such an ethereal matter as love was now absurd; her hermit
spirit was doomed to dwell apart as usual; and she applied herself to
deep thinking without aid and alone.  Not only was there Picotee's misery
to disperse; it became imperative to consider how best to overpass a more
general catastrophe.


24. ETHELBERTA'S HOUSE (continued)--THE BRITISH MUSEUM


Mrs. Chickerel, in deploring the risks of their present speculative mode
of life, was far from imagining that signs of the foul future so much
dreaded were actually apparent to Ethelberta at the time the lament was
spoken.  Hence the daughter's uncommon sensitiveness to prophecy.  It was
as if a dead-reckoner poring over his chart should predict breakers ahead
to one who already beheld them.

That her story-telling would prove so attractive Ethelberta had not
ventured to expect for a moment; that having once proved attractive there
should be any falling-off until such time had elapsed as would enable her
to harvest some solid fruit was equally a surprise.  Future expectations
are often based without hesitation upon one happy accident, when the only
similar condition remaining to subsequent sets of circumstances is that
the same person forms the centre of them.  Her situation was so peculiar,
and so unlike that of most public people, that there was hardly an
argument explaining this triumphant opening which could be used in
forecasting the close; unless, indeed, more strategy were employed in the
conduct of the campaign than Ethelberta seemed to show at present.

There was no denying that she commanded less attention than at first: the
audience had lessened, and, judging by appearances, might soon be
expected to be decidedly thin.  In excessive lowness of spirit,
Ethelberta translated these signs with the bias that a lingering echo of
her mother's dismal words naturally induced, reading them as conclusive
evidence that her adventure had been chimerical in its birth.  Yet it was
very far less conclusive than she supposed.  Public interest might
without doubt have been renewed after a due interval, some of the falling-
off being only an accident of the season.  Her novelties had been hailed
with pleasure, the rather that their freshness tickled than that their
intrinsic merit was appreciated; and, like many inexperienced dispensers
of a unique charm, Ethelberta, by bestowing too liberally and too
frequently, was destroying the very element upon which its popularity
depended.  Her entertainment had been good in its conception, and partly
good in its execution; yet her success had but little to do with that
goodness.  Indeed, what might be called its badness in a histrionic
sense--that is, her look sometimes of being out of place, the sight of a
beautiful woman on a platform, revealing tender airs of domesticity which
showed her to belong by character to a quiet drawing-room--had been
primarily an attractive feature.  But alas, custom was staling this by
improving her up to the mark of an utter impersonator, thereby
eradicating the pretty abashments of a poetess out of her sphere; and
more than one well-wisher who observed Ethelberta from afar feared that
it might some day come to be said of her that she had

   'Enfeoffed herself to popularity:
   That, being daily swallowed by men's eyes,
   They surfeited with honey, and began
   To loathe the taste of sweetness, whereof a little
   More than a little is by much too much.'

But this in its extremity was not quite yet.

We discover her one day, a little after this time, sitting before a table
strewed with accounts and bills from different tradesmen of the
neighbourhood, which she examined with a pale face, collecting their
totals on a blank sheet.  Picotee came into the room, but Ethelberta took
no notice whatever of her.  The younger sister, who subsisted on scraps
of notice and favour, like a dependent animal, even if these were only an
occasional glance of the eye, could not help saying at last, 'Berta, how
silent you are.  I don't think you know I am in the room.'

'I did not observe you,' said Ethelberta.  'I am very much engaged: these
bills have to be paid.'

'What, and cannot we pay them?' said Picotee, in vague alarm.

'O yes, I can pay them.  The question is, how long shall I be able to do
it?'

'That is sad; and we are going on so nicely, too.  It is not true that
you have really decided to leave off story-telling now the people don't
crowd to hear it as they did?'

'I think I shall leave off.'

'And begin again next year?'

'That is very doubtful.'

'I'll tell you what you might do,' said Picotee, her face kindling with a
sense of great originality.  'You might travel about to country towns and
tell your story splendidly.'

'A man in my position might perhaps do it with impunity; but I could not
without losing ground in other domains.  A woman may drive to Mayfair
from her house in Exonbury Crescent, and speak from a platform there, and
be supposed to do it as an original way of amusing herself; but when it
comes to starring in the provinces she establishes herself as a woman of
a different breed and habit.  I wish I were a man!  I would give up this
house, advertise it to be let furnished, and sally forth with confidence.
But I am driven to think of other ways to manage than that.'

Picotee fell into a conjectural look, but could not guess.

'The way of marriage,' said Ethelberta.  'Otherwise perhaps the poetess
may live to become what Dryden called himself when he got old and poor--a
rent-charge on Providence. . . . .  Yes, I must try that way,' she
continued, with a sarcasm towards people out of hearing.  I must buy a
"Peerage" for one thing, and a "Baronetage," and a "House of Commons,"
and a "Landed Gentry," and learn what people are about me.  'I must go to
Doctors' Commons and read up wills of the parents of any likely gudgeons
I may know.  I must get a Herald to invent an escutcheon of my family,
and throw a genealogical tree into the bargain in consideration of my
taking a few second-hand heirlooms of a pawnbroking friend of his.  I
must get up sham ancestors, and find out some notorious name to start my
pedigree from.  It does not matter what his character was; either villain
or martyr will do, provided that he lived five hundred years ago.  It
would be considered far more creditable to make good my descent from
Satan in the age when he went to and fro on the earth than from a
ministering angel under Victoria.'

'But, Berta, you are not going to marry any stranger who may turn up?'
said Picotee, who had creeping sensations of dread when Ethelberta talked
like this.

'I had no such intention.  But, having once put my hand to the plough,
how shall I turn back?'

'You might marry Mr. Ladywell,' said Picotee, who preferred to look at
things in the concrete.

'Yes, marry him villainously; in cold blood, without a moment to prepare
himself.'

'Ah, you won't!'

'I am not so sure about that.  I have brought mother and the children to
town against her judgment and against my father's; they gave way to my
opinion as to one who from superior education has larger knowledge of the
world than they.  I must prove my promises, even if Heaven should fall
upon me for it, or what a miserable future will theirs be!  We must not
be poor in London.  Poverty in the country is a sadness, but poverty in
town is a horror.  There is something not without grandeur in the thought
of starvation on an open mountain or in a wide wood, and your bones lying
there to bleach in the pure sun and rain; but a back garret in a rookery,
and the other starvers in the room insisting on keeping the window
shut--anything to deliver us from that!'

'How gloomy you can be, Berta!  It will never be so dreadful.  Why, I can
take in plain sewing, and you can do translations, and mother can knit
stockings, and so on.  How much longer will this house be yours?'

'Two years.  If I keep it longer than that I shall have to pay rent at
the rate of three hundred a year.  The Petherwin estate provides me with
it till then, which will be the end of Lady Petherwin's term.'

'I see it; and you ought to marry before the house is gone, if you mean
to marry high,' murmured Picotee, in an inadequate voice, as one
confronted by a world so tragic that any hope of her assisting therein
was out of the question.

It was not long after this exposition of the family affairs that
Christopher called upon them; but Picotee was not present, having gone to
think of superhuman work on the spur of Ethelberta's awakening talk.
There was something new in the way in which Ethelberta received the
announcement of his name; passion had to do with it, so had
circumspection; the latter most, for the first time since their reunion.

'I am going to leave this part of England,' said Christopher, after a few
gentle preliminaries.  'I was one of the applicants for the post of
assistant-organist at Melchester Cathedral when it became vacant, and I
find I am likely to be chosen, through the interest of one of my father's
friends.'

'I congratulate you.'

'No, Ethelberta, it is not worth that.  I did not originally mean to
follow this course at all; but events seemed to point to it in the
absence of a better.'

'I too am compelled to follow a course I did not originally mean to
take.'  After saying no more for a few moments, she added, in a tone of
sudden openness, a richer tincture creeping up her cheek, 'I want to put
a question to you boldly--not exactly a question--a thought.  Have you
considered whether the relations between us which have lately prevailed
are--are the best for you--and for me?'

'I know what you mean,' said Christopher, hastily anticipating all that
she might be going to say; 'and I am glad you have given me the
opportunity of speaking upon that subject.  It has been very good and
considerate in you to allow me to share your society so frequently as you
have done since I have been in town, and to think of you as an object to
exist for and strive for.  But I ought to have remembered that, since you
have nobody at your side to look after your interests, it behoved me to
be doubly careful.  In short, Ethelberta, I am not in a position to
marry, nor can I discern when I shall be, and I feel it would be an
injustice to ask you to be bound in any way to one lower and less
talented than you.  You cannot, from what you say, think it desirable
that the engagement should continue.  I have no right to ask you to be my
betrothed, without having a near prospect of making you my wife.  I don't
mind saying this straight out--I have no fear that you will doubt my
love; thank Heaven, you know what that is well enough!  However, as
things are, I wish you to know that I cannot conscientiously put in a
claim upon your attention.'

A second meaning was written in Christopher's look, though he scarcely
uttered it.  A woman so delicately poised upon the social globe could not
in honour be asked to wait for a lover who was unable to set bounds to
the waiting period.  Yet he had privily dreamed of an approach to that
position--an unreserved, ideally perfect declaration from Ethelberta that
time and practical issues were nothing to her; that she would stand as
fast without material hopes as with them; that love was to be an end with
her henceforth, having utterly ceased to be a means.  Therefore this
surreptitious hope of his, founded on no reasonable expectation, was like
a guilty thing surprised when Ethelberta answered, with a predominance of
judgment over passion still greater than before:

'It is unspeakably generous in you to put it all before me so nicely,
Christopher.  I think infinitely more of you for being so unreserved,
especially since I too have been thinking much on the indefiniteness of
the days to come.  We are not numbered among the blest few who can afford
to trifle with the time.  Yet to agree to anything like a positive
parting will be quite unnecessary.  You did not mean that, did you? for
it is harsh if you did.'  Ethelberta smiled kindly as she said this, as
much as to say that she was far from really upbraiding him.  'Let it be
only that we will see each other less.  We will bear one another in mind
as deeply attached friends if not as definite lovers, and keep up
friendly remembrances of a sort which, come what may, will never have to
be ended by any painful process termed breaking off.  Different persons,
different natures; and it may be that marriage would not be the most
favourable atmosphere for our old affection to prolong itself in.  When
do you leave London?'

The disconnected query seemed to be subjoined to disperse the crude
effect of what had gone before.

'I hardly know,' murmured Christopher.  'I suppose I shall not call here
again.'

Whilst they were silent somebody entered the room softly, and they turned
to discover Picotee.

'Come here, Picotee,' said Ethelberta.

Picotee came with an abashed bearing to where the other two were
standing, and looked down steadfastly.

'Mr. Julian is going away,' she continued, with determined firmness.  'He
will not see us again for a long time.'  And Ethelberta added, in a lower
tone, though still in the unflinching manner of one who had set herself
to say a thing, and would say it--'He is not to be definitely engaged to
me any longer.  We are not thinking of marrying, you know, Picotee.  It
is best that we should not.'

'Perhaps it is,' said Christopher hurriedly, taking up his hat.  'Let me
now wish you good-bye; and, of course, you will always know where I am,
and how to find me.'

It was a tender time.  He inclined forward that Ethelberta might give him
her hand, which she did; whereupon their eyes met.  Mastered by an
impelling instinct she had not reckoned with, Ethelberta presented her
cheek.  Christopher kissed it faintly.  Tears were in Ethelberta's eyes
now, and she was heartfull of many emotions.  Placing her arm round
Picotee's waist, who had never lifted her eyes from the carpet, she drew
the slight girl forward, and whispered quickly to him--'Kiss her, too.
She is my sister, and I am yours.'

It seemed all right and natural to their respective moods and the tone of
the moment that free old Wessex manners should prevail, and Christopher
stooped and dropped upon Picotee's cheek likewise such a farewell kiss as
he had imprinted upon Ethelberta's.

'Care for us both equally!' said Ethelberta.

'I will,' said Christopher, scarcely knowing what he said.

When he had reached the door of the room, he looked back and saw the two
sisters standing as he had left them, and equally tearful.  Ethelberta at
once said, in a last futile struggle against letting him go altogether,
and with thoughts of her sister's heart:

'I think that Picotee might correspond with Faith; don't you, Mr.
Julian?'

'My sister would much like to do so,' said he.

'And you would like it too, would you not, Picotee?'

'O yes,' she replied.  'And I can tell them all about you.'

'Then it shall be so, if Miss Julian will.'  She spoke in a settled way,
as if something intended had been set in train; and Christopher having
promised for his sister, he went out of the house with a parting smile of
misgiving.

He could scarcely believe as he walked along that those late words, yet
hanging in his ears, had really been spoken, that still visible scene
enacted.  He could not even recollect for a minute or two how the final
result had been produced.  Did he himself first enter upon the
long-looming theme, or did she?  Christopher had been so nervously alive
to the urgency of setting before the hard-striving woman a clear outline
of himself, his surroundings and his fears, that he fancied the main
impulse to this consummation had been his, notwithstanding that a faint
initiative had come from Ethelberta.  All had completed itself quickly,
unceremoniously, and easily.  Ethelberta had let him go a second time;
yet on foregoing mornings and evenings, when contemplating the necessity
of some such explanation, it had seemed that nothing less than Atlantean
force could overpower their mutual gravitation towards each other.

On his reaching home Faith was not in the house, and, in the restless
state which demands something to talk at, the musician went off to find
her, well knowing her haunt at this time of the day.  He entered the
spiked and gilded gateway of the Museum hard by, turned to the wing
devoted to sculptures, and descended to a particular basement room, which
was lined with bas-reliefs from Nineveh.  The place was cool, silent, and
soothing; it was empty, save of a little figure in black, that was
standing with its face to the wall in an innermost nook.  This spot was
Faith's own temple; here, among these deserted antiques, Faith was always
happy.  Christopher looked on at her for some time before she noticed
him, and dimly perceived how vastly differed her homely suit and
unstudied contour--painfully unstudied to fastidious eyes--from
Ethelberta's well-arranged draperies, even from Picotee's clever bits of
ribbon, by which she made herself look pretty out of nothing at all.  Yet
this negligence was his sister's essence; without it she would have been
a spoilt product.  She had no outer world, and her rusty black was as
appropriate to Faith's unseen courses as were Ethelberta's correct lights
and shades to her more prominent career.

'Look, Kit,' said Faith, as soon as she knew who was approaching.  'This
is a thing I never learnt before; this person is really Sennacherib,
sitting on his throne; and these with fluted beards and hair like plough-
furrows, and fingers with no bones in them, are his warriors--really
carved at the time, you know.  Only just think that this is not imagined
of Assyria, but done in Assyrian times by Assyrian hands.  Don't you feel
as if you were actually in Nineveh; that as we now walk between these
slabs, so walked Ninevites between them once?'

'Yes. . . .  Faith, it is all over.  Ethelberta and I have parted.'

'Indeed.  And so my plan is to think of verses in the Bible about
Sennacherib and his doings, which resemble these; this verse, for
instance, I remember: "Now in the fourteenth year of King Hezekiah did
Sennacherib, King of Assyria, come up against all the fenced cities of
Judah and took them.  And Hezekiah, King of Judah, sent to the King of
Assyria to Lachish," and so on.  Well, there it actually is, you see.
There's Sennacherib, and there's Lachish.  Is it not glorious to think
that this is a picture done at the time of those very events?'

'Yes.  We did not quarrel this time, Ethelberta and I.  If I may so put
it, it is worse than quarrelling.  We felt it was no use going on any
longer, and so--Come, Faith, hear what I say, or else tell me that you
won't hear, and that I may as well save my breath!'

'Yes, I will really listen,' she said, fluttering her eyelids in her
concern at having been so abstracted, and excluding Sennacherib there and
then from Christopher's affairs by the first settlement of her features
to a present-day aspect, and her eyes upon his face.  'You said you had
seen Ethelberta.  Yes, and what did she say?'

'Was there ever anybody so provoking!  Why, I have just told you!'

'Yes, yes; I remember now.  You have parted.  The subject is too large
for me to know all at once what I think of it, and you must give me time,
Kit.  Speaking of Ethelberta reminds me of what I have done.  I just
looked into the Academy this morning--I thought I would surprise you by
telling you about it.  And what do you think I saw?  Ethelberta--in the
picture painted by Mr. Ladywell.'

'It is never hung?' said he, feeling that they were at one as to a topic
at last.

'Yes.  And the subject is an Elizabethan knight parting from a lady of
the same period--the words explaining the picture being--

   "Farewell! thou art too dear for my possessing,
   And like enough thou know'st thy estimate."

The lady is Ethelberta, to the shade of a hair--her living face; and the
knight is--'

'Not Ladywell?'

'I think so; I am not sure.'

'No wonder I am dismissed!  And yet she hates him.  Well, come along,
Faith.  Women allow strange liberties in these days.'


25. THE ROYAL ACADEMY--THE FARNFIELD ESTATE


Ethelberta was a firm believer in the kindly effects of artistic
education upon the masses.  She held that defilement of mind often arose
from ignorance of eye; and her philanthropy being, by the simple force of
her situation, of that sort which lingers in the neighbourhood of home,
she concentrated her efforts in this kind upon Sol and Dan.  Accordingly,
the Academy exhibition having now just opened, she ordered the brothers
to appear in their best clothes at the entrance to Burlington House just
after noontide on the Saturday of the first week, this being the only day
and hour at which they could attend without 'losing a half' and therefore
it was necessary to put up with the inconvenience of arriving at a
crowded and enervating time.

When Ethelberta was set down in the quadrangle she perceived the faithful
pair, big as the Zamzummims of old time, standing like sentinels in the
particular corner that she had named to them: for Sol and Dan would as
soon have attempted petty larceny as broken faith with their admired lady-
sister Ethelberta.  They welcomed her with a painfully lavish exhibition
of large new gloves, and chests covered with broad triangular areas of
padded blue silk, occupying the position that the shirt-front had
occupied in earlier days, and supposed to be lineally descended from the
tie of a neckerchief.

The dress of their sister for to-day was exactly that of a respectable
workman's relative who had no particular ambition in the matter of
fashion--a black stuff gown, a plain bonnet to match.  A veil she wore
for obvious reasons: her face was getting well known in London, and it
had already appeared at the private view in an uncovered state, when it
was scrutinized more than the paintings around.  But now homely and
useful labour was her purpose.

Catalogue in hand she took the two brothers through the galleries,
teaching them in whispers as they walked, and occasionally correcting
them--first, for too reverential a bearing towards the well-dressed
crowd, among whom they persisted in walking with their hats in their
hands and with the contrite bearing of meek people in church; and,
secondly, for a tendency which they too often showed towards straying
from the contemplation of the pictures as art to indulge in curious
speculations on the intrinsic nature of the delineated subject, the
gilding of the frames, the construction of the skylights overhead, or
admiration for the bracelets, lockets, and lofty eloquence of persons
around them.

'Now,' said Ethelberta, in a warning whisper, 'we are coming near the
picture which was partly painted from myself.  And, Dan, when you see it,
don't you exclaim "Hullo!" or "That's Berta to a T," or anything at all.
It would not matter were it not dangerous for me to be noticed here to-
day.  I see several people who would recognize me on the least
provocation.'

'Not a word,' said Dan.  'Don't you be afeard about that.  I feel that I
baint upon my own ground to-day; and wouldn't do anything to cause an
upset, drown me if I would.  Would you, Sol?'

In this temper they all pressed forward, and Ethelberta could not but be
gratified at the reception of Ladywell's picture, though it was accorded
by critics not very profound.  It was an operation of some minutes to get
exactly opposite, and when side by side the three stood there they
overheard the immediate reason of the pressure.  'Farewell, thou art too
dear for my possessing' had been lengthily discoursed upon that morning
by the Coryphaeus of popular opinion; and the spirit having once been
poured out sons and daughters could prophesy.  But, in truth, Ladywell's
work, if not emphatically original, was happily centred on a middle
stratum of taste, and apart from this adventitious help commanded, and
deserved to command, a wide area of appreciation.

While they were standing here in the very heart of the throng
Ethelberta's ears were arrested by two male voices behind her, whose
words formed a novel contrast to those of the other speakers around.

'Some men, you see, with extravagant expectations of themselves, coolly
get them gratified, while others hope rationally and are disappointed.
Luck, that's what it is.  And the more easily a man takes life the more
persistently does luck follow him.'

'Of course; because, if he's industrious he does not want luck's
assistance.  Natural laws will help him instead.'

'Well, if it is true that Ladywell has painted a good picture he has done
it by an exhaustive process.  He has painted every possible bad one till
nothing more of that sort is left for him.  You know what lady's face
served as the original to this, I suppose?'

'Mrs. Petherwin's, I hear.'

'Yes, Mrs. Alfred Neigh that's to be.'

'What, that elusive fellow caught at last?'

'So it appears; but she herself is hardly so well secured as yet, it
seems, though he takes the uncertainty as coolly as possible.  I knew
nothing about it till he introduced the subject as we were standing here
on Monday, and said, in an off-hand way, "I mean to marry that lady."  I
asked him how.  "Easily," he said; "I will have her if there are a
hundred at her heels."  You will understand that this was quite in
confidence.'

'Of course, of course.'  Then there was a slight laugh, and the
companions proceeded to other gossip.

Ethelberta, calm and compressed in manner, sidled along to extricate
herself, not daring to turn round, and Dan and Sol followed, till they
were all clear of the spot.  The brothers, who had heard the words
equally well with Ethelberta, made no remark to her upon them, assuming
that they referred to some peculiar system of courtship adopted in high
life, with which they had rightly no concern.

Ethelberta ostensibly continued her business of tutoring the young
workmen just as before, though every emotion in her had been put on the
alert by this discovery.  She had known that Neigh admired her; yet his
presumption in uttering such a remark as he was reported to have uttered,
confidentially or otherwise, nearly took away her breath.  Perhaps it was
not altogether disagreeable to have her breath so taken away.

'I mean to marry that lady.'  She whispered the words to herself twenty
times in the course of the afternoon.  Sol and Dan were left considerably
longer to their private perceptions of the false and true in art than
they had been earlier in the day.

When she reached home Ethelberta was still far removed in her
reflections; and it was noticed afterwards that about this time in her
career her openness of manner entirely deserted her.  She mostly was
silent as to her thoughts, and she wore an air of unusual stillness.  It
was the silence and stillness of a starry sky, where all is force and
motion.  This deep undecipherable habit sometimes suggested, though it
did not reveal, Ethelberta's busy brain to her sisters, and they said to
one another, 'I cannot think what's coming to Berta: she is not so nice
as she used to be.'

The evening under notice was passed desultorily enough after the
discovery of Neigh's self-assured statement.  Among other things that she
did after dark, while still musingly examining the probabilities of the
report turning out true, was to wander to the large attic where the
children slept, a frequent habit of hers at night, to learn if they were
snug and comfortable.  They were talking now from bed to bed, the person
under discussion being herself.  Herself seemed everywhere to-day.

'I know that she is a fairy,' Myrtle was insisting, 'because she must be,
to have such pretty things in her house, and wear silk dresses such as
mother and we and Picotee haven't got, and have money to give us whenever
we want it.'

'Emmeline says perhaps she knows the fairy's godmother, and is not a
fairy herself, because Berta is too tall for a real fairy.'

'She must be one; for when there was a notch burnt in the hem of my
pretty blue frock she said it should be gone in the morning if I would go
to bed and not cry; and in the morning it was gone, and all nice and
straight as new.'

Ethelberta was recalling to mind how she had sat up and repaired the
damage alluded to by cutting off half an inch of the skirt all round and
hemming it anew, when the breathing of the children became regular, and
they fell asleep.  Here were bright little minds ready for a training,
which without money and influence she could never give them.  The wisdom
which knowledge brings, and the power which wisdom may bring, she had
always assumed would be theirs in her dreams for their social elevation.
By what means were these things to be ensured to them if her skill in
bread-winning should fail her?  Would not a well-contrived marriage be of
service?  She covered and tucked in one more closely, lifted another upon
the pillow and straightened the soft limbs to an easy position; then sat
down by the window and looked out at the flashing stars.  Thoughts of
Neigh's audacious statement returned again upon Ethelberta.  He had said
that he meant to marry her.  Of what standing was the man who had uttered
such an intention respecting one to whom a politic marriage had become
almost a necessity of existence?

She had often heard Neigh speak indefinitely of some estate--'my little
place' he had called it--which he had purchased no very long time ago.
All she knew was that its name was Farnfield, that it lay thirty or forty
miles out of London in a south-westerly direction, a railway station in
the district bearing the same name, so that there was probably a village
or small town adjoining.  Whether the dignity of this landed property was
that of domain, farmstead, allotment, or garden-plot, Ethelberta had not
the slightest conception.  She was almost certain that Neigh never lived
there, but that might signify nothing.  The exact size and value of the
estate would, she mused, be curious, interesting, and almost necessary
information to her who must become mistress of it were she to allow him
to carry out his singularly cool and crude, if tender, intention.
Moreover, its importance would afford a very good random sample of his
worldly substance throughout, from which alone, after all, could the true
spirit and worth and seriousness of his words be apprehended.
Impecuniosity may revel in unqualified vows and brim over with
confessions as blithely as a bird of May, but such careless pleasures are
not for the solvent, whose very dreams are negotiable, and are expressed
with due care accordingly.

That Neigh had used the words she had far more than prima-facie
appearances for believing.  Neigh's own conduct towards her, though
peculiar rather than devoted, found in these words alone a reasonable
key.  But, supposing the estate to be such a verbal hallucination as, for
instance, hers had been at Arrowthorne, when her poor, unprogressive,
hopelessly impracticable Christopher came there to visit her, and was so
wonderfully undeceived about her social standing: what a fiasco, and what
a cuckoo-cry would his utterances about marriage seem then.  Christopher
had often told her of his expectations from 'Arrowthorne Lodge,' and of
the blunders that had resulted in consequence.  Had not Ethelberta's
affection for Christopher partaken less of lover's passion than of old-
established tutelary tenderness she might have been reminded by this
reflection of the transcendent fidelity he had shown under that trial--as
severe a trial, considering the abnormal, almost morbid, development of
the passion for position in present-day society, as can be prepared for
men who move in the ordinary, unheroic channels of life.

By the following evening the consideration of this possibility, that
Neigh's position might furnish scope for such a disillusive discovery by
herself as hers had afforded to Christopher, decoyed Ethelberta into a
curious little scheme.  She was piqued into a practical undertaking by
the man who could say to his friend with such sangfroid, 'I mean to marry
that lady.'

Merely telling Picotee to prepare for an evening excursion, of which she
was to talk to no one, Ethelberta made ready likewise, and they left the
house in a cab about half-an-hour before sunset, and drove to the
Waterloo Station.

With the decline and departure of the sun a fog gathered itself out of
the low meadow-land that bordered the railway as they went along towards
the west, stretching over it like a placid lake, till at the end of the
journey, the mist became generally pervasive, though not dense.  Avoiding
observation as much as they conveniently could, the two sisters walked
from the long wooden shed which formed the station here, into the rheumy
air and along the road to the open country.  Picotee occasionally
questioned Ethelberta on the object of the strange journey: she did not
question closely, being satisfied that in such sure hands as Ethelberta's
she was safe.

Deeming it unwise to make any inquiry just yet beyond the simple one of
the way to Farnfield, Ethelberta led her companion along a newly-fenced
road across a heath.  In due time they came to an ornamental gate with a
curved sweep of wall on each side, signifying the entrance to some
enclosed property or other.  Ethelberta, being quite free from any
digested plan for encouraging Neigh in his resolve to wive, was startled
to find a hope in her that this very respectable beginning before their
eyes was the entrance to the Farnfield property: that she hoped it was
nevertheless unquestionable.  Just beyond lay a turnpike-house, where was
dimly visible a woman in the act of putting up a shutter to the front
window.

Compelled by this time to come to special questions, Ethelberta
instructed Picotee to ask of this person if the place they had just
passed was the entrance to Farnfield Park.  The woman replied that it
was.  Directly she had gone indoors Ethelberta turned back again towards
the park gate.

'What have we come for, Berta?' said Picotee, as she turned also.

'I'll tell you some day,' replied her sister.

It was now much past eight o'clock, and, from the nature of the evening,
dusk.  The last stopping up-train was about ten, so that half-an-hour
could well be afforded for looking round.  Ethelberta went to the gate,
which was found to be fastened by a chain and padlock.

'Ah, the London season,' she murmured.

There was a wicket at the side, and they entered.  An avenue of young fir
trees three or four feet in height extended from the gate into the mist,
and down this they walked.  The drive was not in very good order, and the
two women were frequently obliged to walk on the grass to avoid the rough
stones in the carriage-way.  The double line of young firs now abruptly
terminated, and the road swept lower, bending to the right, immediately
in front being a large lake, calm and silent as a second sky.  They could
hear from somewhere on the margin the purl of a weir, and around were
clumps of shrubs, araucarias and deodars being the commonest.

Ethelberta could not resist being charmed with the repose of the spot,
and hastened on with curiosity to reach the other side of the pool,
where, by every law of manorial topography, the mansion would be situate.
The fog concealed all objects beyond a distance of twenty yards or
thereabouts, but it was nearly full moon, and though the orb was hidden,
a pale diffused light enabled them to see objects in the foreground.
Reaching the other side of the lake the drive enlarged itself most
legitimately to a large oval, as for a sweep before a door, a pile of
rockwork standing in the midst.

But where should have been the front door of a mansion was simply a rough
rail fence, about four feet high.  They drew near and looked over.

In the enclosure, and on the site of the imaginary house, was an
extraordinary group.  It consisted of numerous horses in the last stage
of decrepitude, the animals being such mere skeletons that at first
Ethelberta hardly recognized them to be horses at all; they seemed rather
to be specimens of some attenuated heraldic animal, scarcely thick enough
through the body to throw a shadow: or enlarged castings of the fire-dog
of past times.  These poor creatures were endeavouring to make a meal
from herbage so trodden and thin that scarcely a wholesome blade
remained; the little that there was consisted of the sourer sorts common
on such sandy soils, mingled with tufts of heather and sprouting ferns.

'Why have we come here, dear Berta?' said Picotee, shuddering.

'I hardly know,' said Ethelberta.

Adjoining this enclosure was another and smaller one, formed of high
boarding, within which appeared to be some sheds and outhouses.
Ethelberta looked through the crevices, and saw that in the midst of the
yard stood trunks of trees as if they were growing, with branches also
extending, but these were sawn off at the points where they began to be
flexible, no twigs or boughs remaining.  Each torso was not unlike a huge
hat-stand, and suspended to the pegs and prongs were lumps of some
substance which at first she did not recognize; they proved to be a
chronological sequel to the previous scene.  Horses' skulls, ribs,
quarters, legs, and other joints were hung thereon, the whole forming a
huge open-air larder emitting not too sweet a smell.

But what Stygian sound was this?  There had arisen at the moment upon the
mute and sleepy air a varied howling from a hundred tongues.  It had
burst from a spot close at hand--a low wooden building by a stream which
fed the lake--and reverberated for miles.  No further explanation was
required.

'We are close to a kennel of hounds,' said Ethelberta, as Picotee held
tightly to her arm.  'They cannot get out, so you need not fear.  They
have a horrid way of suddenly beginning thus at different hours of the
night, for no apparent reason: though perhaps they hear us.  These poor
horses are waiting to be killed for their food.'

The experience altogether, from its intense melancholy, was very
depressing, almost appalling to the two lone young women, and they
quickly retraced their footsteps.  The pleasant lake, the purl of the
weir, the rudimentary lawns, shrubberies, and avenue, had changed their
character quite.  Ethelberta fancied at that moment that she could not
have married Neigh, even had she loved him, so horrid did his belongings
appear to be.  But for many other reasons she had been gradually feeling
within this hour that she would not go out of her way at a beck from a
man whose interest was so unimpassioned.

Thinking no more of him as a possible husband she ceased to be afraid to
make inquiries about the peculiarities of his possessions.  In the high-
road they came on a local man, resting from wheeling a wheelbarrow, and
Ethelberta asked him, with the air of a countrywoman, who owned the
estate across the road.

'The man owning that is one of the name of Neigh,' said the native,
wiping his face.  ''Tis a family that have made a very large fortune by
the knacker business and tanning, though they be only sleeping partners
in it now, and live like lords.  Mr. Neigh was going to pull down the old
huts here, and improve the place and build a mansion--in short, he went
so far as to have the grounds planted, and the roads marked out, and the
fish-pond made, and the place christened Farnfield Park; but he did no
more.  "I shall never have a wife," he said, "so why should I want a
house to put her in?"  He's a terrible hater of women, I hear,
particularly the lower class.'

'Indeed!'

'Yes, and since then he has let half the land to the Honourable Mr.
Mountclere, a brother of Lord Mountclere's.  Mr. Mountclere wanted the
spot for a kennel, and as the land is too poor and sandy for cropping,
Mr. Neigh let him have it.  'Tis his hounds that you hear howling.'

They passed on.  'Berta, why did we come down here?' said Picotee.

'To see the nakedness of the land.  It was a whim only, and as it will
end in nothing, it is not worth while for me to make further
explanation.'

It was with a curious sense of renunciation that Ethelberta went
homeward.  Neigh was handsome, grim-natured, rather wicked, and an
indifferentist; and these attractions interested her as a woman.  But the
news of this evening suggested to Ethelberta that herself and Neigh were
too nearly cattle of one colour for a confession on the matter of lineage
to be well received by him; and without confidence of every sort on the
nature of her situation, she was determined to contract no union at all.
The sympathy of unlikeness might lead the scion of some family, hollow
and fungous with antiquity, and as yet unmarked by a mesalliance, to be
won over by her story; but the antipathy of resemblance would be
ineradicable.


26. ETHELBERTA'S DRAWING-ROOM


While Ethelberta during the next few days was dismissing that evening
journey from her consideration, as an incident altogether foreign to the
organized course of her existence, the hidden fruit thereof was rounding
to maturity in a species unforeseen.

Inferences unassailable as processes, are, nevertheless, to be suspected,
from the almost certain deficiency of particulars on some side or other.
The truth in relation to Neigh's supposed frigidity was brought before
her at the end of the following week, when Dan and Sol had taken Picotee,
Cornelia, and the young children to Kew for the afternoon.

Early that morning, hours before it was necessary, there had been such a
chatter of preparation in the house as was seldom heard there.  Sunday
hats and bonnets had been retrimmed with such cunning that it would have
taken a milliner's apprentice at least to discover that any thread in
them was not quite new.  There was an anxious peep through the blind at
the sky at daybreak by Georgina and Myrtle, and the perplexity of these
rural children was great at the weather-signs of the town, where
atmospheric effects had nothing to do with clouds, and fair days and foul
came apparently quite by chance.  Punctually at the hour appointed two
friendly human shadows descended across the kitchen window, followed by
Sol and Dan, much to the relief of the children's apprehensions that they
might forget the day.

The brothers were by this time acquiring something of the airs and
manners of London workmen; they were less spontaneous and more
comparative; less genial, but smarter; in obedience to the usual law by
which the emotion that takes the form of humour in country workmen
becomes transmuted to irony among the same order in town.  But the fixed
and dogged fidelity to one another under apparent coolness, by which this
family was distinguished, remained unshaken in these members as in all
the rest, leading them to select the children as companions in their
holiday in preference to casual acquaintance.  At last they were ready,
and departed, and Ethelberta, after chatting with her mother awhile,
proceeded to her personal duties.

The house was very silent that day, Gwendoline and Joey being the only
ones left below stairs.  Ethelberta was wishing that she had thrown off
her state and gone to Kew to have an hour of childhood over again in a
romp with the others, when she was startled by the announcement of a male
visitor--none other than Mr. Neigh.

Ethelberta's attitude on receipt of this information sufficiently
expressed a revived sense that the incidence of Mr. Neigh on her path
might have a meaning after all.  Neigh had certainly said he was going to
marry her, and now here he was come to her house--just as if he meant to
do it forthwith.  She had mentally discarded him; yet she felt a shock
which was scarcely painful, and a dread which was almost exhilarating.
Her flying visit to Farnfield she thought little of at this moment.  From
the fact that the mind prefers imaginings to recapitulation, conjecture
to history, Ethelberta had dwelt more upon Neigh's possible plans and
anticipations than upon the incidents of her evening journey; and the
former assumed a more distinct shape in her mind's eye than anything on
the visible side of the curtain.

Neigh was perhaps not quite so placidly nonchalant as in ordinary; still,
he was by far the most trying visitor that Ethelberta had lately faced,
and she could not get above the stage--not a very high one for the
mistress of a house--of feeling her personality to be inconveniently in
the way of his eyes.  He had somewhat the bearing of a man who was going
to do without any fuss what gushing people would call a philanthropic
action.

'I have been intending to write a line to you,' said Neigh; 'but I felt
that I could not be sure of writing my meaning in a way which might
please you.  I am not bright at a letter--never was.  The question I mean
is one that I hope you will be disposed to answer favourably, even though
I may show the awkwardness of a fellow-person who has never put such a
question before.  Will you give me a word of encouragement--just a hope
that I may not be unacceptable as a husband to you?  Your talents are
very great; and of course I know that I have nothing at all in that way.
Still people are happy together sometimes in spite of such things.  Will
you say "Yes," and settle it now?'

'I was not expecting you had come upon such an errand as this,' said she,
looking up a little, but mostly looking down.  'I cannot say what you
wish, Mr. Neigh.

'Perhaps I have been too sudden and presumptuous.  Yes, I know I have
been that.  However, directly I saw you I felt that nobody ever came so
near my idea of what is desirable in a lady, and it occurred to me that
only one obstacle should stand in the way of the natural results, which
obstacle would be your refusal.  In common kindness consider.  I daresay
I am judged to be a man of inattentive habits--I know that's what you
think of me; but under your influence I should be very different; so pray
do not let your dislike to little matters influence you.'

'I would not indeed.  But believe me there can be no discussion of
marriage between us,' said Ethelberta decisively.

'If that's the case I may as well say no more.  To burden you with my
regrets would be out of place, I suppose,' said Neigh, looking calmly out
of the window.

'Apart from personal feeling, there are considerations which would
prevent what you contemplated,' she murmured.  'My affairs are too
lengthy, intricate, and unpleasant for me to explain to anybody at
present.  And that would be a necessary first step.'

'Not at all.  I cannot think that preliminary to be necessary at all.  I
would put my lawyer in communication with yours, and we would leave the
rest to them: I believe that is the proper way.  You could say anything
in confidence to your family-man; and you could inquire through him
anything you might wish to know about my--about me.  All you would need
to say to myself are just the two little words--"I will," in the church
here at the end of the Crescent.'

'I am sorry to pain you, Mr. Neigh--so sorry,' said Ethelberta.  'But I
cannot say them.'  She was rather distressed that, despite her
discouraging words, he still went on with his purpose, as if he imagined
what she so distinctly said to be no bar, but rather a stimulant, usual
under the circumstances.

'It does not matter about paining me,' said Neigh.  'Don't take that into
consideration at all.  But I did not expect you to leave me so entirely
without help--to refuse me absolutely as far as words go--after what you
did.  If it had not been for that I should never have ventured to call.  I
might otherwise have supposed your interest to be fixed in another
quarter; but your acting in that manner encouraged me to think you could
listen to a word.'

'What do you allude to?' said Ethelberta.  'How have I acted?'

Neigh appeared reluctant to go any further; but the allusion soon became
sufficiently clear.  'I wish my little place at Farnfield had been
worthier of you,' he said brusquely.  'However, that's a matter of time
only.  It is useless to build a house there yet.  I wish I had known that
you would be looking over it at that time of the evening.  A single word,
when we were talking about it the other day, that you were going to be in
the neighbourhood, would have been sufficient.  Nothing could have given
me so much delight as to have driven you round.'

He knew that she had been to Farnfield: that knowledge was what had
inspired him to call upon her to-day!  Ethelberta breathed a sort of
exclamation, not right out, but stealthily, like a parson's damn.  Her
face did not change, since a face must be said not to change while it
preserves the same pleasant lines in the mobile parts as before; but
anybody who has preserved his pleasant lines under the half-minute's peer
of the invidious camera, and found what a wizened, starched kind of thing
they stiffen to towards the end of the time, will understand the tendency
of Ethelberta's lovely features now.

'Yes; I walked round,' said Ethelberta faintly.

Neigh was decidedly master of the position at last; but he spoke as if he
did not value that.  His knowledge had furnished him with grounds for
calling upon her, and he hastened to undeceive her from supposing that he
could think ill of any motive of hers which gave him those desirable
grounds.

'I supposed you, by that, to give some little thought to me
occasionally,' he resumed, in the same slow and orderly tone.  'How could
I help thinking so?  It was your doing that which encouraged me.  Now,
was it not natural--I put it to you?'

Ethelberta was almost exasperated at perceiving the awful extent to which
she had compromised herself with this man by her impulsive visit.  Lightly
and philosophically as he seemed to take it--as a thing, in short, which
every woman would do by nature unless hindered by difficulties--it was no
trifle to her as long as he was ignorant of her justification; and this
she determined that he should know at once, at all hazards.

'It was through you in the first place that I did look into your
grounds!' she said excitedly.  'It was your presumption that caused me to
go there.  I should not have thought of such a thing else.  If you had
not said what you did say I never should have thought of you or Farnfield
either--Farnfield might have been in Kamtschatka for all I cared.'

'I hope sincerely that I never said anything to disturb you?'

'Yes, you did--not to me, but to somebody,' said Ethelberta, with her
eyes over-full of retained tears.

'What have I said to somebody that can be in the least objectionable to
you?' inquired Neigh, with much concern.

'You said--you said, you meant to marry me--just as if I had no voice in
the matter!  And that annoyed me, and made me go there out of curiosity.'

Neigh changed colour a little.  'Well, I did say it: I own that I said
it,' he replied at last.  Probably he knew enough of her nature not to
feel long disconcerted by her disclosure, however she might have become
possessed of the information.  The explanation was certainly a great
excuse to her curiosity; but if Ethelberta had tried she could not have
given him a better ground for making light of her objections to his suit.
'I felt that I must marry you, that we were predestined to marry ages
ago, and I feel it still!' he continued, with listless ardour.  'You seem
to regret your interest in Farnfield; but to me it is a charm, and has
been ever since I heard of it.'

'If you only knew all!' she said helplessly, showing, without perceiving
it, an unnecessary humility in the remark, since there was no more reason
just then that she should go into details about her life than that he
should about his.  But melancholy and mistaken thoughts of herself as a
counterfeit had brought her to this.

'I do not wish to know more,' said Neigh.

'And would you marry any woman off-hand, without being thoroughly
acquainted with her circumstances?' she said, looking at him curiously,
and with a little admiration, for his unconscionably phlegmatic treatment
of her motives in going to Farnfield had a not unbecoming daring about it
in Ethelberta's eye.

'I would marry a woman off-hand when that woman is you.  I would make you
mine this moment did I dare; or, to speak with absolute accuracy, within
twenty-four hours.  Do assent to it, dear Mrs. Petherwin, and let me be
sure of you for ever.  I'll drive to Doctors' Commons this minute, and
meet you to-morrow morning at nine in the church just below.  It is a
simple impulse, but I would adhere to it in the coolest moment.  Shall it
be arranged in that way, instead of our waiting through the ordinary
routine of preparation?  I am not a youth now, but I can see the bliss of
such an act as that, and the contemptible nature of methodical
proceedings beside it!'

He had taken her hand.  Ethelberta gave it a subtle movement backwards to
imply that he was not to retain the prize, and said, 'One whose inner
life is almost unknown to you, and whom you have scarcely seen except at
other people's houses!'

'We know each other far better than we may think at first,' said Neigh.
'We are not people to love in a hurry, and I have not done so in this
case.  As for worldly circumstances, the most important items in a
marriage contract are the persons themselves, and, as far as I am
concerned, if I get a lady fair and wise I care for nothing further.  I
know you are beautiful, for all London owns it; I know you are talented,
for I have read your poetry and heard your romances; and I know you are
politic and discreet--'

'For I have examined your property,' said she, with a weak smile.

Neigh bowed.  'And what more can I wish to know?  Come, shall it be?'

'Certainly not to-morrow.'

'I would be entirely in your hands in that matter.  I will not urge you
to be precipitate--I could not expect you to be ready yet.  My suddenness
perhaps offended you; but, having thought deeply of this bright
possibility, I was apt to forget the forbearance that one ought to show
at first in mentioning it.  If I have done wrong forgive me.'

'I will think of that,' said Ethelberta, with a cooler manner.  'But
seriously, all these words are nothing to the purpose.  I must remark
that I prize your friendship, but it is not for me to marry now.  You
have convinced me of your goodness of heart and freedom from unworthy
suspicions; let that be enough.  The best way in which I in my turn can
convince you of my goodness of heart is by asking you to see me in
private no more.'

'And do you refuse to think of me as ---.  Why do you treat me like that,
after all?' said Neigh, surprised at this want of harmony with his
principle that one convert to matrimony could always find a second ready-
made.

'I cannot explain, I cannot explain,' said she, impatiently.  'I would
and I would not--explain I mean, not marry.  I don't love anybody, and I
have no heart left for beginning.  It is only honest in me to tell you
that I am interested in watching another man's career, though that is not
to the point either, for no close relationship with him is contemplated.
But I do not wish to speak of this any more.  Do not press me to it.'

'Certainly I will not,' said Neigh, seeing that she was distressed and
sorrowful.  'But do consider me and my wishes; I have a right to ask it
for it is only asking a continuance of what you have already begun to do.
To-morrow I believe I shall have the happiness of seeing you again.'

She did not say no, and long after the door had closed upon him she
remained fixed in thought.  'How can he be blamed for his manner,' she
said, 'after knowing what I did!'

Ethelberta as she sat felt herself much less a Petherwin than a
Chickerel, much less a poetess richly freighted with fancy than an
adventuress with a nebulous prospect.  Neigh was one of the few men whose
presence seemed to attenuate her dignity in some mysterious way to its
very least proportions; and that act of espial, which had so quickly and
inexplicably come to his knowledge, helped his influence still more.  She
knew little of the nature of the town bachelor; there were opaque depths
in him which her thoughts had never definitely plumbed.  Notwithstanding
her exaltation to the atmosphere of the Petherwin family, Ethelberta was
very far from having the thoroughbred London woman's knowledge of sets,
grades, coteries, cliques, forms, glosses, and niceties, particularly on
the masculine side.  Setting the years from her infancy to her first look
into town against those linking that epoch with the present, the former
period covered not only the greater time, but contained the mass of her
most vivid impressions of life and its ways.  But in recognizing her
ignorance of the ratio between words to women and deeds to women in the
ethical code of the bachelor of the club, she forgot that human nature in
the gross differs little with situation, and that a gift which, if the
germs were lacking, no amount of training in clubs and coteries could
supply, was mother-wit like her own.


27. MRS. BELMAINE'S--CRIPPLEGATE CHURCH


Neigh's remark that he believed he should see Ethelberta again the next
day referred to a contemplated pilgrimage of an unusual sort which had
been arranged for that day by Mrs. Belmaine upon the ground of an
incidental suggestion of Ethelberta's.  One afternoon in the week
previous they had been chatting over tea at the house of the former lady,
Neigh being present as a casual caller, when the conversation was
directed upon Milton by somebody opening a volume of the poet's works
that lay on a table near.

   'Milton! thou shouldst be living at this hour:
   England hath need of thee--'

said Mrs. Belmaine with the degree of flippancy which is considered
correct for immortal verse, the Bible, God, etc., in these days.  And
Ethelberta replied, lit up by a quick remembrance, 'It is a good time to
talk of Milton; for I have been much impressed by reading the "Life;" and
I have decided to go and see his tomb.  Could we not all go?  We ought to
quicken our memories of the great, and of where they lie, by such a visit
occasionally.'

'We ought,' said Mrs. Belmaine.

'And why shouldn't we?' continued Ethelberta, with interest.

'To Westminster Abbey?' said Mr. Belmaine, a common man of thirty,
younger than his wife, who had lately come into the room.

'No; to where he lies comparatively alone--Cripplegate Church.'

'I always thought that Milton was buried in Poet's Corner,' said Mr.
Belmaine.

'So did I,' said Neigh; 'but I have such an indifferent head for places
that my thinking goes for nothing.'

'Well, it would be a pretty thing to do,' said Mrs. Belmaine, 'and
instructive to all of us.  If Mrs. Petherwin would like to go, I should.
We can take you in the carriage and call round for Mrs. Doncastle on our
way, and set you both down again coming back.'

'That would be excellent,' said Ethelberta.  'There is nowhere I like
going to so much as the depths of the city.  The absurd narrowness of
world-renowned streets is so surprising--so crooked and shady as they are
too, and full of the quaint smells of old cupboards and cellars.  Walking
through one of them reminds me of being at the bottom of some crevasse or
gorge, the proper surface of the globe being the tops of the houses.'

'You will come to take care of us, John?  And you, Mr. Neigh, would like
to come?  We will tell Mr. Ladywell that he may join us if he cares to,'
said Mrs. Belmaine.

'O yes,' said her husband quietly; and Neigh said he should like nothing
better, after a faint aspect of apprehension at the remoteness of the
idea from the daily track of his thoughts.  Mr. Belmaine observing this,
and mistaking it for an indication that Neigh had been dragged into the
party against his will by his over-hasty wife, arranged that Neigh should
go independently and meet them there at the hour named if he chose to do
so, to give him an opportunity of staying away.  Ethelberta also was by
this time doubting if she had not been too eager with her proposal.  To
go on such a sentimental errand might be thought by her friends to be
simply troublesome, their adherence having been given only in the regular
course of complaisance.  She was still comparatively an outsider here,
her life with Lady Petherwin having been passed chiefly in alternations
between English watering-places and continental towns.  However, it was
too late now to muse on this, and it may be added that from first to last
Ethelberta never discovered from the Belmaines whether her proposal had
been an infliction or a charm, so perfectly were they practised in
sustaining that complete divorce between thinking and saying which is the
hall-mark of high civilization.

But, however she might doubt the Belmaines, she had no doubt as to
Neigh's true sentiments: the time had come when he, notwithstanding his
air of being oppressed by almost every lively invention of town and
country for charming griefs to rest, would not be at all oppressed by a
quiet visit to the purlieus of St Giles's, Cripplegate, since she was the
originator, and was going herself.

It was a bright hope-inspiring afternoon in this mid-May time when the
carriage containing Mr. and Mrs. Belmaine, Mrs. Doncastle, and
Ethelberta, crept along the encumbered streets towards Barbican; till
turning out of that thoroughfare into Redcross Street they beheld the
bold shape of the old tower they sought, clothed in every neutral shade,
standing clear against the sky, dusky and grim in its upper stage, and
hoary grey below, where every corner of every stone was completely
rounded off by the waves of wind and storm.

All people were busy here: our visitors seemed to be the only idle
persons the city contained; and there was no dissonance--there never
is--between antiquity and such beehive industry; for pure industry, in
failing to observe its own existence and aspect, partakes of the
unobtrusive nature of material things.  This intra-mural stir was a
flywheel transparent by excessive motion, through which Milton and his
day could be seen as if nothing intervened.  Had there been ostensibly
harmonious accessories, a crowd of observing people in search of the
poetical, conscious of the place and the scene, what a discord would have
arisen there!  But everybody passed by Milton's grave except Ethelberta
and her friends, and for the moment the city's less invidious conduct
appeared to her more respectful as a practice than her own.

But she was brought out of this rumination by the halt at the church
door, and completely reminded of the present by finding the church open,
and Neigh--the, till yesterday, unimpassioned Neigh--waiting in the
vestibule to receive them, just as if he lived there.  Ladywell had not
arrived.  It was a long time before Ethelberta could get back to Milton
again, for Neigh was continuing to impend over her future more and more
visibly.  The objects along the journey had distracted her mind from him;
but the moment now was as a direct renewal and prolongation of the
declaration-time yesterday, and as if in furtherance of the conclusion of
the episode.

They all alighted and went in, the coachman being told to take the
carriage to a quiet nook further on, and return in half-an-hour.  Mrs.
Belmaine and her carriage some years before had accidentally got jammed
crosswise in Cheapside through the clumsiness of the man in turning up a
side street, blocking that great artery of the civilized world for the
space of a minute and a half, when they were pounced upon by half-a-dozen
policemen and forced to back ignominiously up a little slit between the
houses where they did not mean to go, amid the shouts of the hindered
drivers; and it was her nervous recollection of that event which caused
Mrs. Belmaine to be so precise in her directions now.

By the time that they were grouped around the tomb the visit had assumed
a much more solemn complexion than any one among them had anticipated.
Ashamed of the influence that she discovered Neigh to be exercising over
her, and opposing it steadily, Ethelberta drew from her pocket a small
edition of Milton, and proposed that she should read a few lines from
'Paradise Lost.'  The responsibility of producing a successful afternoon
was upon her shoulders; she was, moreover, the only one present who could
properly manage blank verse, and this was sufficient to justify the
proposal.

She stood with her head against the marble slab just below the bust, and
began a selected piece, Neigh standing a few yards off on her right
looking into his hat in order to listen accurately, Mr. and Mrs. Belmaine
and Mrs. Doncastle seating themselves in a pew directly facing the
monument.  The ripe warm colours of afternoon came in upon them from the
west, upon the sallow piers and arches, and the infinitely deep brown
pews beneath, the aisle over Ethelberta's head being in misty shade
through which glowed a lurid light from a dark-stained window behind.  The
sentences fell from her lips in a rhythmical cadence one by one, and she
could be fancied a priestess of him before whose image she stood, when
with a vivid suggestiveness she delivered here, not many yards from the
central money-mill of the world, yet out from the very tomb of their
author, the passage containing the words:

         'Mammon led them on;
   Mammon, the least erected spirit that fell
   From heaven.'

When she finished reading Ethelberta left the monument, and then each one
present strayed independently about the building, Ethelberta turning to
the left along the passage to the south door.  Neigh--from whose usually
apathetic face and eyes there had proceeded a secret smouldering light as
he listened and regarded her--followed in the same direction and vanished
at her heels into the churchyard, whither she had now gone.  Mr. and Mrs.
Belmaine exchanged glances, and instead of following the pair they went
with Mrs. Doncastle into the vestry to inquire of the person in charge
for the register of the marriage of Oliver Cromwell, which was solemnized
here.  The church was now quite empty, and its stillness was as a vacuum
into which an occasional noise from the street overflowed and became
rarefied away to nothing.

Something like five minutes had passed when a hansom stopped outside the
door, and Ladywell entered the porch.  He stood still, and, looking
inquiringly round for a minute or two, sat down in one of the high pews,
as if under the impression that the others had not yet arrived.

While he sat here Neigh reappeared at the south door opposite, and came
slowly in.  Ladywell, in rising to go to him, saw that Neigh's attention
was engrossed by something he held in his hand.  It was his pocket-book,
and Neigh was looking at a few loose flower-petals which had been placed
between the pages.  When Ladywell came forward Neigh looked up, started,
and closed the book quickly, so that some of the petals fluttered to the
ground between the two men.  They were striped, red and white, and
appeared to be leaves of the Harlequin rose.

'Ah! here you are, Ladywell,' he said, recovering himself.  'We had given
you up: my aunt said that you would not care to come.  They are all in
the vestry.'  How it came to pass that Neigh designated those in the
vestry as 'all,' when there was one in the churchyard, was a thing that
he himself could hardly have explained, so much more had it to do with
instinct than with calculation.

'Never mind them--don't interrupt them,' said Ladywell.  'The plain truth
is that I have been very greatly disturbed in mind; and I could not
appear earlier by reason of it.  I had some doubt about coming at all.'

'I am sorry to hear that.'

'Neigh--I may as well tell you and have done with it.  I have found that
a lady of my acquaintance has two strings to her bow, or I am very much
in error.'

'What--Mrs. Petherwin?' said Neigh uneasily.  'But I thought that--that
fancy was over with you long ago.  Even your acquaintance with her was at
an end, I thought.'

'In a measure it is at an end.  But let me tell you that what you call a
fancy has been anything but a fancy with me, to be over like a spring
shower.  To speak plainly, Neigh, I consider myself badly used by that
woman; damn badly used.'

'Badly used?' said Neigh mechanically, and wondering all the time if
Ladywell had been informed that Ethelberta was to be one of the party to-
day.

'Well, I ought not to talk like that,' said Ladywell, adopting a lighter
tone.  'All is fair in courtship, I suppose, now as ever.  Indeed, I mean
to put a good face upon it: if I am beaten, I am.  But it is very
provoking, after supposing matters to be going on smoothly, to find out
that you are quite mistaken.'

'I told you you were quite mistaken in supposing she cared for you.'

'That is just the point I was not mistaken in,' said Ladywell warmly.
'She did care for me, and I stood as well with her as any man could stand
until this fellow came, whoever he is.  I sometimes feel so disturbed
about it that I have a good mind to call upon her and ask his name.
Wouldn't you, Neigh?  Will you accompany me?'

'I would in a moment, but, but-- I strongly advise you not to go,' said
Neigh earnestly.  'It would be rash, you know, and rather unmannerly; and
would only hurt your feelings.'

'Well, I am always ready to yield to a friend's arguments. . . .  A
sneaking scamp, that's what he is.  Why does he not show himself?'

'Don't you really know who he is?' said Neigh, in a pronounced and
exceptional tone, on purpose to give Ladywell a chance of suspecting, for
the position was getting awkward.  But Ladywell was blind as Bartimeus in
that direction, so well had indifference to Ethelberta's charms been
feigned by Neigh until he thought seriously of marrying her.  Yet,
unfortunately for the interests of calmness, Ladywell was less blind with
his outward eye.  In his reflections his glance had lingered again upon
the pocket-book which Neigh still held in his hand, and upon the two or
three rose-leaves on the floor, until he said idly, superimposing
humorousness upon misery, as men in love can:

'Rose-leaves, Neigh?  I thought you did not care for flowers.  What makes
you amuse yourself with such sentimental objects as those, only fit for
women, or painters like me?  If I had not observed you with my own eyes I
should have said that you were about the last man in the world to care
for things of that sort.  Whatever makes you keep rose-leaves in your
pocket-book?'

'The best reason on earth,' said Neigh.  'A woman gave them to me.'

'That proves nothing unless she is a great deal to you,' said Ladywell,
with the experienced air of a man who, whatever his inferiority in years
to Neigh, was far beyond him in knowledge of that sort, by virtue of his
recent trials.

'She is a great deal to me.'

'If I did not know you to be such a confirmed misogynist I should say
that this is a serious matter.'

'It is serious,' said Neigh quietly.  'The probability is that I shall
marry the woman who gave me these.  Anyhow I have asked her the question,
and she has not altogether said no.'

'I am glad to hear it, Neigh,' said Ladywell heartily.  'I am glad to
hear that your star is higher than mine.'

Before Neigh could make further reply Ladywell was attracted by the glow
of green sunlight reflected through the south door by the grass of the
churchyard, now in all its spring freshness and luxuriance.  He bent his
steps thither, followed anxiously by Neigh.

'I had no idea there was such a lovely green spot in the city,' Ladywell
continued, passing out.  'Trees too, planted in the manner of an orchard.
What a charming place!'

The place was truly charming just at that date.  The untainted leaves of
the lime and plane trees and the newly-sprung grass had in the sun a
brilliancy of beauty that was brought into extraordinary prominence by
the sable soil showing here and there, and the charcoaled stems and
trunks out of which the leaves budded: they seemed an importation, not a
produce, and their delicacy such as would perish in a day.

'What is this round tower?' Ladywell said again, walking towards the iron-
grey bastion, partly covered with ivy and Virginia creeper, which stood
obtruding into the enclosure.

'O, didn't you know that was here?  That's a piece of the old city wall,'
said Neigh, looking furtively around at the same time.  Behind the
bastion the churchyard ran into a long narrow strip, grassed like the
other part, but completely hidden from it by the cylinder of ragged
masonry.  On rounding this projection, Ladywell beheld within a few feet
of him a lady whom he knew too well.

'Mrs. Petherwin here!' exclaimed he, proving how ignorant he had been of
the composition of the party he was to meet, and accounting at the same
time for his laxity in attending it.

'I forgot to tell you,' said Neigh awkwardly, behind him, 'that Mrs.
Petherwin was to come with us.'

Ethelberta's look was somewhat blushful and agitated, as if from some
late transaction: she appeared to have been secluding herself there till
she should have recovered her equanimity.  However, she came up to him
and said, 'I did not see you before this moment: we had been thinking you
would not come.'

While these words were being prettily spoken, Ladywell's face became pale
as death.  On Ethelberta's bosom were the stem and green calyx of a rose,
almost all its flower having disappeared.  It had been a Harlequin rose,
for two or three of its striped leaves remained to tell the tale.

She could not help noticing his fixed gaze, and she said quickly, 'Yes, I
have lost my pretty rose: this may as well go now,' and she plucked the
stem from its fastening in her dress and flung it away.

Poor Ladywell turned round to meet Mr. and Mrs. Belmaine, whose voices
were beginning to be heard just within the church door, leaving Neigh and
Ethelberta together.  It was a graceful act of young Ladywell's that, in
the midst of his own pain at the strange tale the rose-leaves
suggested--Neigh's rivalry, Ethelberta's mutability, his own defeat--he
was not regardless of the intense embarrassment which might have been
caused had he remained.

The two were silent at first, and it was evident that Ethelberta's mood
was one of anger at something that had gone before.  She turned aside
from him to follow the others, when Neigh spoke in a tone somewhat bitter
and somewhat stern.

'What--going like that!  After being compromised together, why don't you
close with me?  Ladywell knows all: I had already told him that the rose-
leaves were given me by my intended wife.  We seem to him to be
practising deceptions all of a piece, and what folly it is to play off
so!  As to what I did, that I ask your forgiveness for.'

Ethelberta looked upon the ground and maintained a compressed lip.  Neigh
resumed: 'If I showed more feeling than you care for, I insist that it
was not more than was natural under the circumstances, if not quite
proper.  Opinions may differ, but my experience goes to prove that
conventional squeamishness at such times as these is more talked and
written about than practised.  Plain behaviour must be expected when
marriage is the question.  Nevertheless, I do say--and I cannot say
more--that I am sincerely sorry to have offended you by exceeding my
privileges.  I will never do so again.'

'Don't say privileges.  You have none.'

'I am sorry that I thought otherwise, and that others will think so too.
Ladywell is, at any rate, bent on thinking so. . . .  It might have been
made known to him in a gentle way--but God disposes.'

'There is nothing to make known--I don't understand,' said Ethelberta,
going from him.

By this time Ladywell had walked round the gravel walks with the two
other ladies and Mr. Belmaine, and they were all turning to come back
again.  The young painter had deputed his voice to reply to their
remarks, but his understanding continued poring upon other things.  When
he came up to Ethelberta, his agitation had left him: she too was free
from constraint; while Neigh was some distance off, carefully examining
nothing in particular in an old fragment of wall.

The little party was now united again as to its persons; though in spirit
far otherwise.  They went through the church in general talk, Ladywell
sad but serene, and Ethelberta keeping far-removed both from him and from
Neigh.  She had at this juncture entered upon that Sphinx-like stage of
existence in which, contrary to her earlier manner, she signified to no
one of her ways, plans, or sensations, and spoke little on any subject at
all.  There were occasional smiles now which came only from the face, and
speeches from the lips merely.

The journey home was performed as they had come, Ladywell not accepting
the seat in Neigh's cab which was phlegmatically offered him.  Mrs.
Doncastle's acquaintance with Ethelberta had been slight until this day;
but the afternoon's proceeding had much impressed the matron with her
younger friend.  Before they parted she said, with the sort of affability
which is meant to signify the beginning of permanent friendship: 'A
friend of my husband's, Lord Mountclere, has been anxious for some time
to meet you.  He is a great admirer of the poems, and more still of the
story-telling invention, and your power in it.  He has been present many
times at the Mayfair Hall to hear you.  When will you dine with us to
meet him?  I know you will like him.  Will Thursday be convenient?'

Ethelberta stood for a moment reflecting, and reflecting hoped that Mrs.
Doncastle had not noticed her momentary perplexity.  Crises were becoming
as common with her as blackberries; and she had foreseen this one a long
time.  It was not that she was to meet Lord Mountclere, for he was only a
name and a distant profile to her: it was that her father would
necessarily be present at the meeting, in the most anomalous position
that human nature could endure.

However, having often proved in her disjointed experience that the
shortest way out of a difficulty lies straight through it, Ethelberta
decided to dine at the Doncastles', and, as she murmured that she should
have great pleasure in meeting any friend of theirs, set about contriving
how the encounter with her dearest relative might be made safe and
unsuspected.  She bade them adieu blithely; but the thoughts engendered
by the invitation stood before her as sorrowful and rayless ghosts which
could not be laid.  Often at such conjunctures as these, when the
futility of her great undertaking was more than usually manifest, did
Ethelberta long like a tired child for the conclusion of the whole
matter; when her work should be over, and the evening come; when she
might draw her boat upon the shore, and in some thymy nook await eternal
night with a placid mind.


28. ETHELBERTA'S--MR. CHICKEREL'S ROOM


The question of Neigh or no Neigh had reached a pitch of insistence which
no longer permitted of dallying, even by a popular beauty.  His character
was becoming defined to Ethelberta as something very differently composed
from that of her first imagining.  She had set him down to be a man whose
external in excitability owed nothing to self-repression, but stood as
the natural surface of the mass within.  Neigh's urban torpor, she said,
might have been in the first instance produced by art, but, were it thus,
it had gone so far as to permeate him.  This had been disproved, first
surprisingly, by his reported statement; wondrously, in the second place,
by his call upon her and sudden proposal; thirdly, to a degree simply
astounding, by what had occurred in the city that day.  For Neigh, before
the fervour had subsided which was produced in him by her look and
general power while reading 'Paradise Lost,' found himself alone with her
in a nook outside the church, and there had almost demanded her promise
to be his wife.  She had replied by asking for time, and idly offering
him the petals of her rose, that had shed themselves in her hand.  Neigh,
in taking them, pressed her fingers more warmly than she thought she had
given him warrant for, which offended her.  It was certainly a very
momentary affair, and when it was over seemed to surprise himself almost
as much as it had vexed her; but it had reminded her of one truth which
she was in danger of forgetting.  The town gentleman was not half so far
removed from Sol and Dan, and the hard-handed order in general, in his
passions as in his philosophy.  He still continued to be the male of his
species, and when the heart was hot with a dream Pall Mall had much the
same aspect as Wessex.

Well, she had not accepted him yet; indeed, for the moment they were in a
pet with one another.  Yet that might soon be cleared off, and then
recurred the perpetual question, would the advantage that might accrue to
her people by her marriage be worth the sacrifice?  One palliative
feature must be remembered when we survey the matrimonial ponderings of
the poetess and romancer.  What she contemplated was not meanly to
ensnare a husband just to provide incomes for her and her family, but to
find some man she might respect, who would maintain her in such a stage
of comfort as should, by setting her mind free from temporal anxiety,
enable her to further organize her talent, and provide incomes for them
herself.  Plenty of saleable originality was left in her as yet, but it
was getting crushed under the rubbish of her necessities.

She was not sure that Neigh would stand the test of her revelations.  It
would be possible to lead him to marry her without revealing anything--the
events of the last few days had shown her that--yet Ethelberta's honesty
shrank from the safe course of holding her tongue.  It might be pleasant
to many a modern gentleman to find himself allied with a lady, none of
whose ancestors had ever pandered to a court, lost an army, taken a
bribe, oppressed a community, or broken a bank; but the added disclosure
that, in avoiding these stains, her kindred had worked and continued to
work with their hands for bread, might lead such an one to consider that
the novelty was dearly purchased.

Ethelberta was, upon the whole, dissatisfied with her progress thus far.
She had planned many things and fulfilled few.  Had her father been by
this time provided for and made independent of the world, as she had
thought he might be, not only would her course with regard to Neigh be
quite clear, but the impending awkwardness of dining with her father
behind her chair could not have occurred.  True, that was a small matter
beside her regret for his own sake that he was still in harness; and a
mere change of occupation would be but a tribute to a fastidiousness
which he did not himself share.  She had frequently tried to think of a
vocation for him that would have a more dignified sound, and be less
dangerously close to her own path: the post of care-taker at some
provincial library, country stationer, registrar of births and deaths,
and many others had been discussed and dismissed in face of the
unmanageable fact that her father was serenely happy and comfortable as a
butler, looking with dread at any hint of change short of perfect
retirement.  Since, then, she could not offer him this retirement, what
right had she to interfere with his mode of life at all?  In no other
social groove on earth would he thrive as he throve in his present one,
to which he had been accustomed from boyhood, and where the remuneration
was actually greater than in professions ten times as stately in name.

For the rest, too, Ethelberta had indulged in hopes, the high education
of the younger ones being the chief of these darling wishes.  Picotee
wanted looking to badly enough.  Sol and Dan required no material help;
they had quickly obtained good places of work under a Pimlico builder;
for though the brothers scarcely showed as yet the light-fingered
deftness of London artizans, the want was in a measure compensated by
their painstaking, and employers are far from despising country hands who
bring with them strength, industry, and a desire to please.  But their
sister had other lines laid down for them than those of level progress;
to start them some day as masters instead of men was a long-cherished
wish of Ethelberta's.

Thus she had quite enough machinery in her hands to keep decently going,
even were she to marry a man who would take a kindly view of her peculiar
situation, and afford her opportunities of strengthening her powers for
her kindred's good.  But what would be the result if, eighteen months
hence--the date at which her occupation of the house in Exonbury Crescent
came to an end--she were still a widow, with no accumulated capital, her
platform talents grown homely and stunted through narrow living, and her
tender vein of poesy completely dispersed by it?  To calmly relinquish
the struggle at that point would have been the act of a stoic, but not of
a woman, particularly when she considered the children, the hopes of her
mother for them, and her own condition--though this was least--under the
ironical cheers which would greet a slip back into the mire.

It here becomes necessary to turn for a moment to Master Joey Chickerel,
Ethelberta's troublesome page and brother.  The face of this juvenile was
that of a Graeco-Roman satyr to the furthest degree of completeness.
Viewed in front, the outer line of his upper lip rose in a double arch
nearly to his little round nostrils, giving an expression of a jollity so
delicious to himself as to compel a perpetual drawing in of his breath.
During half-laughs his lips parted in the middle, and remained closed at
the corners, which were small round pits like his nostrils, the same form
being repeated as dimples a little further back upon his cheek.  The
opening for each eye formed a sparkling crescent, both upper and under
lid having the convexity upwards.

But during some few days preceding the dinner-party at the Doncastles'
all this changed.  The luxuriant curves departed, a compressed lineality
was to be observed everywhere, the pupils of his eyes seemed flattened,
and the carriage of his head was limp and sideways.  This was a feature
so remarkable and new in him that Picotee noticed it, and was lifted from
the melancholy current of her own affairs in contemplating his.

'Well, what's the matter?' said Picotee.

'O--nothing,' said Joey.

'Nothing?  How can you say so?'

'The world's a holler mockery--that's what I say.'

'Yes, so it is, to some; but not to you,' said Picotee, sighing.

'Don't talk argument, Picotee.  I only hope you'll never feel what I feel
now.  If it wasn't for my juties here I know what I'd do; I'd 'list,
that's what I'd do.  But having my position to fill here as the only
responsible man-servant in the house, I can't leave.'

'Has anybody been beating you?'

'Beating!  Do I look like a person who gets beatings?  No, it is a
madness,' said Joey, putting his hand upon his chest.  'The case is, I am
in love.'

'O Joey, a boy no bigger than you are!' said Picotee reprovingly.  Her
personal interest in the passion, however, provoked her to inquire, in
the next breath, 'Who is it?  Do tell, Joey.'

'No bigger than I!  What hev bigness to do with it?  That's just like
your old-fashioned notions.  Bigness is no more wanted in courting
nowadays than in soldiering or smoking or any other duty of man.  Husbands
is rare; and a promising courter who means business will fetch his price
in these times, big or small, I assure ye.  I might have been engaged a
dozen times over as far as the bigness goes.  You should see what a
miserable little fellow my rival is afore you talk like that.  Now you
know I've got a rival, perhaps you'll own there must be something in it.'

'Yes, that seems like the real thing.  But who is the young woman?'

'Well, I don't mind telling you, Picotee.  It is Mrs. Doncastle's new
maid.  I called to see father last night, and had supper there; and you
should have seen how lovely she were--eating sparrowgrass sideways, as if
she were born to it.  But, of course, there's a rival--there always is--I
might have known that, and I will crush him!'

'But Mrs. Doncastle's new maid--if that was she I caught a glimpse of the
other day--is ever so much older than you--a dozen years.'

'What's that to a man in love?  Pooh--I wish you would leave me, Picotee;
I wants to be alone.'

A short time after this Picotee was in the company of Ethelberta, and she
took occasion to mention Joey's attachment.  Ethelberta grew exceedingly
angry directly she heard of it.

'What a fearful nuisance that boy is becoming,' she said.  'Does father
know anything of this?'

'I think not,' said Picotee.  'O no, he cannot; he would not allow any
such thing to go on; she is so much older than Joey.'

'I should think he wouldn't allow it!  The fact is I must be more strict
about this growing friendliness between you all and the Doncastle
servants.  There shall be absolutely no intimacy or visiting of any sort.
When father wants to see any of you he must come here, unless there is a
most serious reason for your calling upon him.  Some disclosure or
reference to me otherwise than as your mistress, will certainly be made
else, and then I am ruined.  I will speak to father myself about Joey's
absurd nonsense this evening.  I am going to see him on another matter.'
And Ethelberta sighed.  'I am to dine there on Thursday,' she added.

'To dine there, Berta?  Well, that is a strange thing!  Why, father will
be close to you!'

'Yes,' said Ethelberta quietly.

'How I should like to see you sitting at a grand dinner-table, among
lordly dishes and shining people, and father about the room unnoticed!
Berta, I have never seen a dinner-party in my life, and father said that
I should some day; he promised me long ago.'

'How will he be able to carry out that, my dear child?' said Ethelberta,
drawing her sister gently to her side.

'Father says that for an hour and a half the guests are quite fixed in
the dining-room, and as unlikely to move as if they were trees planted
round the table.  Do let me go and see you, Berta,' Picotee added
coaxingly.  'I would give anything to see how you look in the midst of
elegant people talking and laughing, and you my own sister all the time,
and me looking on like puss-in-the-corner.'

Ethelberta could hardly resist the entreaty, in spite of her recent
resolution.

'We will leave that to be considered when I come home to-night,' she
said.  'I must hear what father says.'

After dark the same evening a woman, dressed in plain black and wearing a
hood, went to the servants' entrance of Mr. Doncastle's house, and
inquired for Mr. Chickerel.  Ethelberta found him in a room by himself,
and on entering she closed the door behind her, and unwrapped her face.

'Can you sit with me a few minutes, father?' she said.

'Yes, for a quarter of an hour or so,' said the butler.  'Has anything
happened?  I thought it might be Picotee.'

'No.  All's well yet.  But I thought it best to see you upon one or two
matters which are harassing me a little just now.  The first is, that
stupid boy Joey has got entangled in some way with the lady's-maid at
this house; a ridiculous affair it must be by all account, but it is too
serious for me to treat lightly.  She will worm everything out of him,
and a pretty business it will be then.'

'God bless my soul! why, the woman is old enough to be his mother!  I
have never heard a sound of it till now.  What do you propose to do?'

'I have hardly thought: I cannot tell at all.  But we will consider that
after I have done.  The next thing is, I am to dine here Thursday--that
is, to-morrow.'

'You going to dine here, are you?' said her father in surprise.  'Dear
me, that's news.  We have a dinner-party to-morrow, but I was not aware
that you knew our people.'

'I have accepted the invitation,' said Ethelberta.  'But if you think I
had better stay away, I will get out of it by some means.  Heavens! what
does that mean--will anybody come in?' she added, rapidly pulling up her
hood and jumping from the seat as the loud tones of a bell clanged forth
in startling proximity.

'O no--it is all safe,' said her father.  'It is the area door--nothing
to do with me.  About the dinner: I don't see why you may not come.  Of
course you will take no notice of me, nor shall I of you.  It is to be
rather a large party.  Lord What's-his-name is coming, and several good
people.'

'Yes; he is coming to meet me, it appears.  But, father,' she said more
softly and slowly, 'how wrong it will be for me to come so close to you,
and never recognize you!  I don't like it.  I wish you could have given
up service by this time; it would have been so much less painful for us
all round.  I thought we might have been able to manage it somehow.'

'Nonsense, nonsense,' said Mr. Chickerel crossly.  'There is not the
least reason why I should give up.  I want to save a little money first.
If you don't like me as I am, you must keep away from me.  Don't be
uneasy about my comfort; I am right enough, thank God.  I can mind myself
for many a year yet.'

Ethelberta looked at him with tears in her eyes, but she did not speak.
She never could help crying when she met her father here.

'I have been in service now for more than seven-and-thirty years,' her
father went on.  'It is an honourable calling; and why should you
maintain me because you can earn a few pounds by your gifts, and an old
woman left you her house and a few sticks of furniture?  If she had left
you any money it would have been a different thing, but as you have to
work for every penny you get, I cannot think of it.  Suppose I should
agree to come and live with you, and then you should be ill, or such
like, and I no longer able to help myself?  O no, I'll stick where I am,
for here I am safe as to food and shelter at any rate.  Surely,
Ethelberta, it is only right that I, who ought to keep you all, should at
least keep your mother and myself?  As to our position, that we cannot
[truncated: 394,174 more chars]
