# Supplementary material for: Probing the Topological Properties of Complex Networks Modeling Short Written Texts
Source: PLoS One. 2015 Feb 26;10(2):e0118394. doi: 10.1371/journal.pone.0118394 (PMC4342245; doi:10.1371/journal.pone.0118394)
Supplement: S1 Dataset — (ZIP) [file pone.0118394.s001.zip › livros/war_and_peace.txt]

"Well, Prince, so Genoa and Lucca are now just family estates of the
Buonapartes. But I warn you, if you don't tell me that this means war,
if you still try to defend the infamies and horrors perpetrated by that
Antichrist--I really believe he is Antichrist--I will have nothing more
to do with you and you are no longer my friend, no longer my 'faithful
slave,' as you call yourself! But how do you do? I see I have frightened
you--sit down and tell me all the news."

It was in July, 1805, and the speaker was the well-known Anna Pavlovna
Scherer, maid of honor and favorite of the Empress Marya Fedorovna. With
these words she greeted Prince Vasili Kuragin, a man of high rank and
importance, who was the first to arrive at her reception. Anna Pavlovna
had had a cough for some days. She was, as she said, suffering from la
grippe; grippe being then a new word in St. Petersburg, used only by the
elite.

All her invitations without exception, written in French, and delivered
by a scarlet-liveried footman that morning, ran as follows:

"If you have nothing better to do, Count (or Prince), and if the
prospect of spending an evening with a poor invalid is not too terrible,
I shall be very charmed to see you tonight between 7 and 10--Annette
Scherer."

"Heavens! what a virulent attack!" replied the prince, not in the least
disconcerted by this reception. He had just entered, wearing an
embroidered court uniform, knee breeches, and shoes, and had stars on
his breast and a serene expression on his flat face. He spoke in that
refined French in which our grandfathers not only spoke but thought, and
with the gentle, patronizing intonation natural to a man of importance
who had grown old in society and at court. He went up to Anna Pavlovna,
kissed her hand, presenting to her his bald, scented, and shining head,
and complacently seated himself on the sofa.

"First of all, dear friend, tell me how you are. Set your friend's mind
at rest," said he without altering his tone, beneath the politeness and
affected sympathy of which indifference and even irony could be
discerned.

"Can one be well while suffering morally? Can one be calm in times like
these if one has any feeling?" said Anna Pavlovna. "You are staying the
whole evening, I hope?"

"And the fete at the English ambassador's? Today is Wednesday. I must
put in an appearance there," said the prince. "My daughter is coming for
me to take me there."

"I thought today's fete had been canceled. I confess all these
festivities and fireworks are becoming wearisome."

"If they had known that you wished it, the entertainment would have been
put off," said the prince, who, like a wound-up clock, by force of habit
said things he did not even wish to be believed.

"Don't tease! Well, and what has been decided about Novosiltsev's
dispatch? You know everything."

"What can one say about it?" replied the prince in a cold, listless
tone. "What has been decided? They have decided that Buonaparte has
burnt his boats, and I believe that we are ready to burn ours."

Prince Vasili always spoke languidly, like an actor repeating a stale
part. Anna Pavlovna Scherer on the contrary, despite her forty years,
overflowed with animation and impulsiveness. To be an enthusiast had
become her social vocation and, sometimes even when she did not feel
like it, she became enthusiastic in order not to disappoint the
expectations of those who knew her. The subdued smile which, though it
did not suit her faded features, always played round her lips expressed,
as in a spoiled child, a continual consciousness of her charming defect,
which she neither wished, nor could, nor considered it necessary, to
correct.

In the midst of a conversation on political matters Anna Pavlovna burst
out:

"Oh, don't speak to me of Austria. Perhaps I don't understand things,
but Austria never has wished, and does not wish, for war. She is
betraying us! Russia alone must save Europe. Our gracious sovereign
recognizes his high vocation and will be true to it. That is the one
thing I have faith in! Our good and wonderful sovereign has to perform
the noblest role on earth, and he is so virtuous and noble that God will
not forsake him. He will fulfill his vocation and crush the hydra of
revolution, which has become more terrible than ever in the person of
this murderer and villain! We alone must avenge the blood of the just
one.... Whom, I ask you, can we rely on?... England with her commercial
spirit will not and cannot understand the Emperor Alexander's loftiness
of soul. She has refused to evacuate Malta. She wanted to find, and
still seeks, some secret motive in our actions. What answer did
Novosiltsev get? None. The English have not understood and cannot
understand the self-abnegation of our Emperor who wants nothing for
himself, but only desires the good of mankind. And what have they
promised? Nothing! And what little they have promised they will not
perform! Prussia has always declared that Buonaparte is invincible, and
that all Europe is powerless before him.... And I don't believe a word
that Hardenburg says, or Haugwitz either. This famous Prussian
neutrality is just a trap. I have faith only in God and the lofty
destiny of our adored monarch. He will save Europe!"

She suddenly paused, smiling at her own impetuosity.

"I think," said the prince with a smile, "that if you had been sent
instead of our dear Wintzingerode you would have captured the King of
Prussia's consent by assault. You are so eloquent. Will you give me a
cup of tea?"

"In a moment. A propos," she added, becoming calm again, "I am expecting
two very interesting men tonight, le Vicomte de Mortemart, who is
connected with the Montmorencys through the Rohans, one of the best
French families. He is one of the genuine emigres, the good ones. And
also the Abbe Morio. Do you know that profound thinker? He has been
received by the Emperor. Had you heard?"

"I shall be delighted to meet them," said the prince. "But tell me," he
added with studied carelessness as if it had only just occurred to him,
though the question he was about to ask was the chief motive of his
visit, "is it true that the Dowager Empress wants Baron Funke to be
appointed first secretary at Vienna? The baron by all accounts is a poor
creature."

Prince Vasili wished to obtain this post for his son, but others were
trying through the Dowager Empress Marya Fedorovna to secure it for the
baron.

Anna Pavlovna almost closed her eyes to indicate that neither she nor
anyone else had a right to criticize what the Empress desired or was
pleased with.

"Baron Funke has been recommended to the Dowager Empress by her sister,"
was all she said, in a dry and mournful tone.

As she named the Empress, Anna Pavlovna's face suddenly assumed an
expression of profound and sincere devotion and respect mingled with
sadness, and this occurred every time she mentioned her illustrious
patroness. She added that Her Majesty had deigned to show Baron Funke
beaucoup d'estime, and again her face clouded over with sadness.

The prince was silent and looked indifferent. But, with the womanly and
courtierlike quickness and tact habitual to her, Anna Pavlovna wished
both to rebuke him (for daring to speak as he had done of a man
recommended to the Empress) and at the same time to console him, so she
said:

"Now about your family. Do you know that since your daughter came out
everyone has been enraptured by her? They say she is amazingly
beautiful."

The prince bowed to signify his respect and gratitude.

"I often think," she continued after a short pause, drawing nearer to
the prince and smiling amiably at him as if to show that political and
social topics were ended and the time had come for intimate
conversation--"I often think how unfairly sometimes the joys of life are
distributed. Why has fate given you two such splendid children? I don't
speak of Anatole, your youngest. I don't like him," she added in a tone
admitting of no rejoinder and raising her eyebrows. "Two such charming
children. And really you appreciate them less than anyone, and so you
don't deserve to have them."

And she smiled her ecstatic smile.

"I can't help it," said the prince. "Lavater would have said I lack the
bump of paternity."

"Don't joke; I mean to have a serious talk with you. Do you know I am
dissatisfied with your younger son? Between ourselves" (and her face
assumed its melancholy expression), "he was mentioned at Her Majesty's
and you were pitied...."

The prince answered nothing, but she looked at him significantly,
awaiting a reply. He frowned.

"What would you have me do?" he said at last. "You know I did all a
father could for their education, and they have both turned out fools.
Hippolyte is at least a quiet fool, but Anatole is an active one. That
is the only difference between them." He said this smiling in a way more
natural and animated than usual, so that the wrinkles round his mouth
very clearly revealed something unexpectedly coarse and unpleasant.

"And why are children born to such men as you? If you were not a father
there would be nothing I could reproach you with," said Anna Pavlovna,
looking up pensively.

"I am your faithful slave and to you alone I can confess that my
children are the bane of my life. It is the cross I have to bear. That
is how I explain it to myself. It can't be helped!"

He said no more, but expressed his resignation to cruel fate by a
gesture. Anna Pavlovna meditated.

"Have you never thought of marrying your prodigal son Anatole?" she
asked. "They say old maids have a mania for matchmaking, and though I
don't feel that weakness in myself as yet, I know a little person who is
very unhappy with her father. She is a relation of yours, Princess Mary
Bolkonskaya."

Prince Vasili did not reply, though, with the quickness of memory and
perception befitting a man of the world, he indicated by a movement of
the head that he was considering this information.

"Do you know," he said at last, evidently unable to check the sad
current of his thoughts, "that Anatole is costing me forty thousand
rubles a year? And," he went on after a pause, "what will it be in five
years, if he goes on like this?" Presently he added: "That's what we
fathers have to put up with.... Is this princess of yours rich?"

"Her father is very rich and stingy. He lives in the country. He is the
well-known Prince Bolkonski who had to retire from the army under the
late Emperor, and was nicknamed 'the King of Prussia.' He is very clever
but eccentric, and a bore. The poor girl is very unhappy. She has a
brother; I think you know him, he married Lise Meinen lately. He is an
aide-de-camp of Kutuzov's and will be here tonight."

"Listen, dear Annette," said the prince, suddenly taking Anna Pavlovna's
hand and for some reason drawing it downwards. "Arrange that affair for
me and I shall always be your most devoted slave-slafe with an f, as a
village elder of mine writes in his reports. She is rich and of good
family and that's all I want."

And with the familiarity and easy grace peculiar to him, he raised the
maid of honor's hand to his lips, kissed it, and swung it to and fro as
he lay back in his armchair, looking in another direction.

"Attendez," said Anna Pavlovna, reflecting, "I'll speak to Lise, young
Bolkonski's wife, this very evening, and perhaps the thing can be
arranged. It shall be on your family's behalf that I'll start my
apprenticeship as old maid."


CHAPTER II

Anna Pavlovna's drawing room was gradually filling. The highest
Petersburg society was assembled there: people differing widely in age
and character but alike in the social circle to which they belonged.
Prince Vasili's daughter, the beautiful Helene, came to take her father
to the ambassador's entertainment; she wore a ball dress and her badge
as maid of honor. The youthful little Princess Bolkonskaya, known as la
femme la plus seduisante de Petersbourg, * was also there. She had been
married during the previous winter, and being pregnant did not go to any
large gatherings, but only to small receptions. Prince Vasili's son,
Hippolyte, had come with Mortemart, whom he introduced. The Abbe Morio
and many others had also come.


* The most fascinating woman in Petersburg.

To each new arrival Anna Pavlovna said, "You have not yet seen my aunt,"
or "You do not know my aunt?" and very gravely conducted him or her to a
little old lady, wearing large bows of ribbon in her cap, who had come
sailing in from another room as soon as the guests began to arrive; and
slowly turning her eyes from the visitor to her aunt, Anna Pavlovna
mentioned each one's name and then left them.

Each visitor performed the ceremony of greeting this old aunt whom not
one of them knew, not one of them wanted to know, and not one of them
cared about; Anna Pavlovna observed these greetings with mournful and
solemn interest and silent approval. The aunt spoke to each of them in
the same words, about their health and her own, and the health of Her
Majesty, "who, thank God, was better today." And each visitor, though
politeness prevented his showing impatience, left the old woman with a
sense of relief at having performed a vexatious duty and did not return
to her the whole evening.

The young Princess Bolkonskaya had brought some work in a gold-
embroidered velvet bag. Her pretty little upper lip, on which a delicate
dark down was just perceptible, was too short for her teeth, but it
lifted all the more sweetly, and was especially charming when she
occasionally drew it down to meet the lower lip. As is always the case
with a thoroughly attractive woman, her defect--the shortness of her
upper lip and her half-open mouth--seemed to be her own special and
peculiar form of beauty. Everyone brightened at the sight of this pretty
young woman, so soon to become a mother, so full of life and health, and
carrying her burden so lightly. Old men and dull dispirited young ones
who looked at her, after being in her company and talking to her a
little while, felt as if they too were becoming, like her, full of life
and health. All who talked to her, and at each word saw her bright smile
and the constant gleam of her white teeth, thought that they were in a
specially amiable mood that day.

The little princess went round the table with quick, short, swaying
steps, her workbag on her arm, and gaily spreading out her dress sat
down on a sofa near the silver samovar, as if all she was doing was a
pleasure to herself and to all around her. "I have brought my work,"
said she in French, displaying her bag and addressing all present.
"Mind, Annette, I hope you have not played a wicked trick on me," she
added, turning to her hostess. "You wrote that it was to be quite a
small reception, and just see how badly I am dressed." And she spread
out her arms to show her short-waisted, lace-trimmed, dainty gray dress,
girdled with a broad ribbon just below the breast.

"Soyez tranquille, Lise, you will always be prettier than anyone else,"
replied Anna Pavlovna.

"You know," said the princess in the same tone of voice and still in
French, turning to a general, "my husband is deserting me? He is going
to get himself killed. Tell me what this wretched war is for?" she
added, addressing Prince Vasili, and without waiting for an answer she
turned to speak to his daughter, the beautiful Helene.

"What a delightful woman this little princess is!" said Prince Vasili to
Anna Pavlovna.

One of the next arrivals was a stout, heavily built young man with
close-cropped hair, spectacles, the light-colored breeches fashionable
at that time, a very high ruffle, and a brown dress coat. This stout
young man was an illegitimate son of Count Bezukhov, a well-known
grandee of Catherine's time who now lay dying in Moscow. The young man
had not yet entered either the military or civil service, as he had only
just returned from abroad where he had been educated, and this was his
first appearance in society. Anna Pavlovna greeted him with the nod she
accorded to the lowest hierarchy in her drawing room. But in spite of
this lowest-grade greeting, a look of anxiety and fear, as at the sight
of something too large and unsuited to the place, came over her face
when she saw Pierre enter. Though he was certainly rather bigger than
the other men in the room, her anxiety could only have reference to the
clever though shy, but observant and natural, expression which
distinguished him from everyone else in that drawing room.

"It is very good of you, Monsieur Pierre, to come and visit a poor
invalid," said Anna Pavlovna, exchanging an alarmed glance with her aunt
as she conducted him to her.

Pierre murmured something unintelligible, and continued to look round as
if in search of something. On his way to the aunt he bowed to the little
princess with a pleased smile, as to an intimate acquaintance.

Anna Pavlovna's alarm was justified, for Pierre turned away from the
aunt without waiting to hear her speech about Her Majesty's health. Anna
Pavlovna in dismay detained him with the words: "Do you know the Abbe
Morio? He is a most interesting man."

"Yes, I have heard of his scheme for perpetual peace, and it is very
interesting but hardly feasible."

"You think so?" rejoined Anna Pavlovna in order to say something and get
away to attend to her duties as hostess. But Pierre now committed a
reverse act of impoliteness. First he had left a lady before she had
finished speaking to him, and now he continued to speak to another who
wished to get away. With his head bent, and his big feet spread apart,
he began explaining his reasons for thinking the abbe's plan chimerical.

"We will talk of it later," said Anna Pavlovna with a smile.

And having got rid of this young man who did not know how to behave, she
resumed her duties as hostess and continued to listen and watch, ready
to help at any point where the conversation might happen to flag. As the
foreman of a spinning mill, when he has set the hands to work, goes
round and notices here a spindle that has stopped or there one that
creaks or makes more noise than it should, and hastens to check the
machine or set it in proper motion, so Anna Pavlovna moved about her
drawing room, approaching now a silent, now a too-noisy group, and by a
word or slight rearrangement kept the conversational machine in steady,
proper, and regular motion. But amid these cares her anxiety about
Pierre was evident. She kept an anxious watch on him when he approached
the group round Mortemart to listen to what was being said there, and
again when he passed to another group whose center was the abbe.

Pierre had been educated abroad, and this reception at Anna Pavlovna's
was the first he had attended in Russia. He knew that all the
intellectual lights of Petersburg were gathered there and, like a child
in a toyshop, did not know which way to look, afraid of missing any
clever conversation that was to be heard. Seeing the self-confident and
refined expression on the faces of those present he was always expecting
to hear something very profound. At last he came up to Morio. Here the
conversation seemed interesting and he stood waiting for an opportunity
to express his own views, as young people are fond of doing.


CHAPTER III

Anna Pavlovna's reception was in full swing. The spindles hummed
steadily and ceaselessly on all sides. With the exception of the aunt,
beside whom sat only one elderly lady, who with her thin careworn face
was rather out of place in this brilliant society, the whole company had
settled into three groups. One, chiefly masculine, had formed round the
abbe. Another, of young people, was grouped round the beautiful Princess
Helene, Prince Vasili's daughter, and the little Princess Bolkonskaya,
very pretty and rosy, though rather too plump for her age. The third
group was gathered round Mortemart and Anna Pavlovna.

The vicomte was a nice-looking young man with soft features and polished
manners, who evidently considered himself a celebrity but out of
politeness modestly placed himself at the disposal of the circle in
which he found himself. Anna Pavlovna was obviously serving him up as a
treat to her guests. As a clever maitre d'hotel serves up as a specially
choice delicacy a piece of meat that no one who had seen it in the
kitchen would have cared to eat, so Anna Pavlovna served up to her
guests, first the vicomte and then the abbe, as peculiarly choice
morsels. The group about Mortemart immediately began discussing the
murder of the Duc d'Enghien. The vicomte said that the Duc d'Enghien had
perished by his own magnanimity, and that there were particular reasons
for Buonaparte's hatred of him.

"Ah, yes! Do tell us all about it, Vicomte," said Anna Pavlovna, with a
pleasant feeling that there was something a la Louis XV in the sound of
that sentence: "Contez nous cela, Vicomte."

The vicomte bowed and smiled courteously in token of his willingness to
comply. Anna Pavlovna arranged a group round him, inviting everyone to
listen to his tale.

"The vicomte knew the duc personally," whispered Anna Pavlovna to one of
the guests. "The vicomte is a wonderful raconteur," said she to another.
"How evidently he belongs to the best society," said she to a third; and
the vicomte was served up to the company in the choicest and most
advantageous style, like a well-garnished joint of roast beef on a hot
dish.

The vicomte wished to begin his story and gave a subtle smile.

"Come over here, Helene, dear," said Anna Pavlovna to the beautiful
young princess who was sitting some way off, the center of another
group.

The princess smiled. She rose with the same unchanging smile with which
she had first entered the room--the smile of a perfectly beautiful
woman. With a slight rustle of her white dress trimmed with moss and
ivy, with a gleam of white shoulders, glossy hair, and sparkling
diamonds, she passed between the men who made way for her, not looking
at any of them but smiling on all, as if graciously allowing each the
privilege of admiring her beautiful figure and shapely shoulders, back,
and bosom--which in the fashion of those days were very much exposed--
and she seemed to bring the glamour of a ballroom with her as she moved
toward Anna Pavlovna. Helene was so lovely that not only did she not
show any trace of coquetry, but on the contrary she even appeared shy of
her unquestionable and all too victorious beauty. She seemed to wish,
but to be unable, to diminish its effect.

"How lovely!" said everyone who saw her; and the vicomte lifted his
shoulders and dropped his eyes as if startled by something extraordinary
when she took her seat opposite and beamed upon him also with her
unchanging smile.

"Madame, I doubt my ability before such an audience," said he, smilingly
inclining his head.

The princess rested her bare round arm on a little table and considered
a reply unnecessary. She smilingly waited. All the time the story was
being told she sat upright, glancing now at her beautiful round arm,
altered in shape by its pressure on the table, now at her still more
beautiful bosom, on which she readjusted a diamond necklace. From time
to time she smoothed the folds of her dress, and whenever the story
produced an effect she glanced at Anna Pavlovna, at once adopted just
the expression she saw on the maid of honor's face, and again relapsed
into her radiant smile.

The little princess had also left the tea table and followed Helene.

"Wait a moment, I'll get my work.... Now then, what are you thinking
of?" she went on, turning to Prince Hippolyte. "Fetch me my workbag."

There was a general movement as the princess, smiling and talking
merrily to everyone at once, sat down and gaily arranged herself in her
seat.

"Now I am all right," she said, and asking the vicomte to begin, she
took up her work.

Prince Hippolyte, having brought the workbag, joined the circle and
moving a chair close to hers seated himself beside her.

Le charmant Hippolyte was surprising by his extraordinary resemblance to
his beautiful sister, but yet more by the fact that in spite of this
resemblance he was exceedingly ugly. His features were like his
sister's, but while in her case everything was lit up by a joyous, self-
satisfied, youthful, and constant smile of animation, and by the
wonderful classic beauty of her figure, his face on the contrary was
dulled by imbecility and a constant expression of sullen self-
confidence, while his body was thin and weak. His eyes, nose, and mouth
all seemed puckered into a vacant, wearied grimace, and his arms and
legs always fell into unnatural positions.

"It's not going to be a ghost story?" said he, sitting down beside the
princess and hastily adjusting his lorgnette, as if without this
instrument he could not begin to speak.

"Why no, my dear fellow," said the astonished narrator, shrugging his
shoulders.

"Because I hate ghost stories," said Prince Hippolyte in a tone which
showed that he only understood the meaning of his words after he had
uttered them.

He spoke with such self-confidence that his hearers could not be sure
whether what he said was very witty or very stupid. He was dressed in a
dark-green dress coat, knee breeches of the color of cuisse de nymphe
effrayee, as he called it, shoes, and silk stockings.

The vicomte told his tale very neatly. It was an anecdote, then current,
to the effect that the Duc d'Enghien had gone secretly to Paris to visit
Mademoiselle George; that at her house he came upon Bonaparte, who also
enjoyed the famous actress' favors, and that in his presence Napoleon
happened to fall into one of the fainting fits to which he was subject,
and was thus at the duc's mercy. The latter spared him, and this
magnanimity Bonaparte subsequently repaid by death.

The story was very pretty and interesting, especially at the point where
the rivals suddenly recognized one another; and the ladies looked
agitated.

"Charming!" said Anna Pavlovna with an inquiring glance at the little
princess.

"Charming!" whispered the little princess, sticking the needle into her
work as if to testify that the interest and fascination of the story
prevented her from going on with it.

The vicomte appreciated this silent praise and smiling gratefully
prepared to continue, but just then Anna Pavlovna, who had kept a
watchful eye on the young man who so alarmed her, noticed that he was
talking too loudly and vehemently with the abbe, so she hurried to the
rescue. Pierre had managed to start a conversation with the abbe about
the balance of power, and the latter, evidently interested by the young
man's simple-minded eagerness, was explaining his pet theory. Both were
talking and listening too eagerly and too naturally, which was why Anna
Pavlovna disapproved.

"The means are... the balance of power in Europe and the rights of the
people," the abbe was saying. "It is only necessary for one powerful
nation like Russia--barbaric as she is said to be--to place herself
disinterestedly at the head of an alliance having for its object the
maintenance of the balance of power of Europe, and it would save the
world!"

"But how are you to get that balance?" Pierre was beginning.

At that moment Anna Pavlovna came up and, looking severely at Pierre,
asked the Italian how he stood Russian climate. The Italian's face
instantly changed and assumed an offensively affected, sugary
expression, evidently habitual to him when conversing with women.

"I am so enchanted by the brilliancy of the wit and culture of the
society, more especially of the feminine society, in which I have had
the honor of being received, that I have not yet had time to think of
the climate," said he.

Not letting the abbe and Pierre escape, Anna Pavlovna, the more
conveniently to keep them under observation, brought them into the
larger circle.


CHAPTER IV

Just then another visitor entered the drawing room: Prince Andrew
Bolkonski, the little princess' husband. He was a very handsome young
man, of medium height, with firm, clearcut features. Everything about
him, from his weary, bored expression to his quiet, measured step,
offered a most striking contrast to his quiet, little wife. It was
evident that he not only knew everyone in the drawing room, but had
found them to be so tiresome that it wearied him to look at or listen to
them. And among all these faces that he found so tedious, none seemed to
bore him so much as that of his pretty wife. He turned away from her
with a grimace that distorted his handsome face, kissed Anna Pavlovna's
hand, and screwing up his eyes scanned the whole company.

"You are off to the war, Prince?" said Anna Pavlovna.

"General Kutuzov," said Bolkonski, speaking French and stressing the
last syllable of the general's name like a Frenchman, "has been pleased
to take me as an aide-de-camp...."

"And Lise, your wife?"

"She will go to the country."

"Are you not ashamed to deprive us of your charming wife?"

"Andre," said his wife, addressing her husband in the same coquettish
manner in which she spoke to other men, "the vicomte has been telling us
such a tale about Mademoiselle George and Buonaparte!"

Prince Andrew screwed up his eyes and turned away. Pierre, who from the
moment Prince Andrew entered the room had watched him with glad,
affectionate eyes, now came up and took his arm. Before he looked round
Prince Andrew frowned again, expressing his annoyance with whoever was
touching his arm, but when he saw Pierre's beaming face he gave him an
unexpectedly kind and pleasant smile.

"There now!... So you, too, are in the great world?" said he to Pierre.

"I knew you would be here," replied Pierre. "I will come to supper with
you. May I?" he added in a low voice so as not to disturb the vicomte
who was continuing his story.

"No, impossible!" said Prince Andrew, laughing and pressing Pierre's
hand to show that there was no need to ask the question. He wished to
say something more, but at that moment Prince Vasili and his daughter
got up to go and the two young men rose to let them pass.

"You must excuse me, dear Vicomte," said Prince Vasili to the Frenchman,
holding him down by the sleeve in a friendly way to prevent his rising.
"This unfortunate fete at the ambassador's deprives me of a pleasure,
and obliges me to interrupt you. I am very sorry to leave your
enchanting party," said he, turning to Anna Pavlovna.

His daughter, Princess Helene, passed between the chairs, lightly
holding up the folds of her dress, and the smile shone still more
radiantly on her beautiful face. Pierre gazed at her with rapturous,
almost frightened, eyes as she passed him.

"Very lovely," said Prince Andrew.

"Very," said Pierre.

In passing Prince Vasili seized Pierre's hand and said to Anna Pavlovna:
"Educate this bear for me! He has been staying with me a whole month and
this is the first time I have seen him in society. Nothing is so
necessary for a young man as the society of clever women."

Anna Pavlovna smiled and promised to take Pierre in hand. She knew his
father to be a connection of Prince Vasili's. The elderly lady who had
been sitting with the old aunt rose hurriedly and overtook Prince Vasili
in the anteroom. All the affectation of interest she had assumed had
left her kindly and tear-worn face and it now expressed only anxiety and
fear.

"How about my son Boris, Prince?" said she, hurrying after him into the
anteroom. "I can't remain any longer in Petersburg. Tell me what news I
may take back to my poor boy."

Although Prince Vasili listened reluctantly and not very politely to the
elderly lady, even betraying some impatience, she gave him an
ingratiating and appealing smile, and took his hand that he might not go
away.

"What would it cost you to say a word to the Emperor, and then he would
be transferred to the Guards at once?" said she.

"Believe me, Princess, I am ready to do all I can," answered Prince
Vasili, "but it is difficult for me to ask the Emperor. I should advise
you to appeal to Rumyantsev through Prince Golitsyn. That would be the
best way."

The elderly lady was a Princess Drubetskaya, belonging to one of the
best families in Russia, but she was poor, and having long been out of
society had lost her former influential connections. She had now come to
Petersburg to procure an appointment in the Guards for her only son. It
was, in fact, solely to meet Prince Vasili that she had obtained an
invitation to Anna Pavlovna's reception and had sat listening to the
vicomte's story. Prince Vasili's words frightened her, an embittered
look clouded her once handsome face, but only for a moment; then she
smiled again and clutched Prince Vasili's arm more tightly.

"Listen to me, Prince," said she. "I have never yet asked you for
anything and I never will again, nor have I ever reminded you of my
father's friendship for you; but now I entreat you for God's sake to do
this for my son--and I shall always regard you as a benefactor," she
added hurriedly. "No, don't be angry, but promise! I have asked Golitsyn
and he has refused. Be the kindhearted man you always were," she said,
trying to smile though tears were in her eyes.

"Papa, we shall be late," said Princess Helene, turning her beautiful
head and looking over her classically molded shoulder as she stood
waiting by the door.

Influence in society, however, is a capital which has to be economized
if it is to last. Prince Vasili knew this, and having once realized that
if he asked on behalf of all who begged of him, he would soon be unable
to ask for himself, he became chary of using his influence. But in
Princess Drubetskaya's case he felt, after her second appeal, something
like qualms of conscience. She had reminded him of what was quite true;
he had been indebted to her father for the first steps in his career.
Moreover, he could see by her manners that she was one of those women--
mostly mothers--who, having once made up their minds, will not rest
until they have gained their end, and are prepared if necessary to go on
insisting day after day and hour after hour, and even to make scenes.
This last consideration moved him.

"My dear Anna Mikhaylovna," said he with his usual familiarity and
weariness of tone, "it is almost impossible for me to do what you ask;
but to prove my devotion to you and how I respect your father's memory,
I will do the impossible--your son shall be transferred to the Guards.
Here is my hand on it. Are you satisfied?"

"My dear benefactor! This is what I expected from you--I knew your
kindness!" He turned to go.

"Wait--just a word! When he has been transferred to the Guards..." she
faltered. "You are on good terms with Michael Ilarionovich Kutuzov...
recommend Boris to him as adjutant! Then I shall be at rest, and
then..."

Prince Vasili smiled.

"No, I won't promise that. You don't know how Kutuzov is pestered since
his appointment as Commander in Chief. He told me himself that all the
Moscow ladies have conspired to give him all their sons as adjutants."

"No, but do promise! I won't let you go! My dear benefactor..."

"Papa," said his beautiful daughter in the same tone as before, "we
shall be late."

"Well, au revoir! Good-bye! You hear her?"

"Then tomorrow you will speak to the Emperor?"

"Certainly; but about Kutuzov, I don't promise."

"Do promise, do promise, Vasili!" cried Anna Mikhaylovna as he went,
with the smile of a coquettish girl, which at one time probably came
naturally to her, but was now very ill-suited to her careworn face.

Apparently she had forgotten her age and by force of habit employed all
the old feminine arts. But as soon as the prince had gone her face
resumed its former cold, artificial expression. She returned to the
group where the vicomte was still talking, and again pretended to
listen, while waiting till it would be time to leave. Her task was
accomplished.


CHAPTER V

"And what do you think of this latest comedy, the coronation at Milan?"
asked Anna Pavlovna, "and of the comedy of the people of Genoa and Lucca
laying their petitions before Monsieur Buonaparte, and Monsieur
Buonaparte sitting on a throne and granting the petitions of the
nations? Adorable! It is enough to make one's head whirl! It is as if
the whole world had gone crazy."

Prince Andrew looked Anna Pavlovna straight in the face with a sarcastic
smile.

"'Dieu me la donne, gare a qui la touche!' * They say he was very fine
when he said that," he remarked, repeating the words in Italian: "'Dio
mi l'ha dato. Guai a chi la tocchi!'"


* God has given it to me, let him who touches it beware!

"I hope this will prove the last drop that will make the glass run
over," Anna Pavlovna continued. "The sovereigns will not be able to
endure this man who is a menace to everything."

"The sovereigns? I do not speak of Russia," said the vicomte, polite but
hopeless: "The sovereigns, madame... What have they done for Louis XVII,
for the Queen, or for Madame Elizabeth? Nothing!" and he became more
animated. "And believe me, they are reaping the reward of their betrayal
of the Bourbon cause. The sovereigns! Why, they are sending ambassadors
to compliment the usurper."

And sighing disdainfully, he again changed his position.

Prince Hippolyte, who had been gazing at the vicomte for some time
through his lorgnette, suddenly turned completely round toward the
little princess, and having asked for a needle began tracing the Conde
coat of arms on the table. He explained this to her with as much gravity
as if she had asked him to do it.

"Baton de gueules, engrele de gueules d'azur--maison Conde," said he.

The princess listened, smiling.

"If Buonaparte remains on the throne of France a year longer," the
vicomte continued, with the air of a man who, in a matter with which he
is better acquainted than anyone else, does not listen to others but
follows the current of his own thoughts, "things will have gone too far.
By intrigues, violence, exile, and executions, French society--I mean
good French society--will have been forever destroyed, and then..."

He shrugged his shoulders and spread out his hands. Pierre wished to
make a remark, for the conversation interested him, but Anna Pavlovna,
who had him under observation, interrupted:

"The Emperor Alexander," said she, with the melancholy which always
accompanied any reference of hers to the Imperial family, "has declared
that he will leave it to the French people themselves to choose their
own form of government; and I believe that once free from the usurper,
the whole nation will certainly throw itself into the arms of its
rightful king," she concluded, trying to be amiable to the royalist
emigrant.

"That is doubtful," said Prince Andrew. "Monsieur le Vicomte quite
rightly supposes that matters have already gone too far. I think it will
be difficult to return to the old regime."

"From what I have heard," said Pierre, blushing and breaking into the
conversation, "almost all the aristocracy has already gone over to
Bonaparte's side."

"It is the Buonapartists who say that," replied the vicomte without
looking at Pierre. "At the present time it is difficult to know the real
state of French public opinion."

"Bonaparte has said so," remarked Prince Andrew with a sarcastic smile.

It was evident that he did not like the vicomte and was aiming his
remarks at him, though without looking at him.

"'I showed them the path to glory, but they did not follow it,'" Prince
Andrew continued after a short silence, again quoting Napoleon's words.
"'I opened my antechambers and they crowded in.' I do not know how far
he was justified in saying so."

"Not in the least," replied the vicomte. "After the murder of the duc
even the most partial ceased to regard him as a hero. If to some
people," he went on, turning to Anna Pavlovna, "he ever was a hero,
after the murder of the duc there was one martyr more in heaven and one
hero less on earth."

Before Anna Pavlovna and the others had time to smile their appreciation
of the vicomte's epigram, Pierre again broke into the conversation, and
though Anna Pavlovna felt sure he would say something inappropriate, she
was unable to stop him.

"The execution of the Duc d'Enghien," declared Monsieur Pierre, "was a
political necessity, and it seems to me that Napoleon showed greatness
of soul by not fearing to take on himself the whole responsibility of
that deed."

"Dieu! Mon Dieu!" muttered Anna Pavlovna in a terrified whisper.

"What, Monsieur Pierre... Do you consider that assassination shows
greatness of soul?" said the little princess, smiling and drawing her
work nearer to her.

"Oh! Oh!" exclaimed several voices.

"Capital!" said Prince Hippolyte in English, and began slapping his knee
with the palm of his hand.

The vicomte merely shrugged his shoulders. Pierre looked solemnly at his
audience over his spectacles and continued.

"I say so," he continued desperately, "because the Bourbons fled from
the Revolution leaving the people to anarchy, and Napoleon alone
understood the Revolution and quelled it, and so for the general good,
he could not stop short for the sake of one man's life."

"Won't you come over to the other table?" suggested Anna Pavlovna.

But Pierre continued his speech without heeding her.

"No," cried he, becoming more and more eager, "Napoleon is great because
he rose superior to the Revolution, suppressed its abuses, preserved all
that was good in it--equality of citizenship and freedom of speech and
of the press--and only for that reason did he obtain power."

"Yes, if having obtained power, without availing himself of it to commit
murder he had restored it to the rightful king, I should have called him
a great man," remarked the vicomte.

"He could not do that. The people only gave him power that he might rid
them of the Bourbons and because they saw that he was a great man. The
Revolution was a grand thing!" continued Monsieur Pierre, betraying by
this desperate and provocative proposition his extreme youth and his
wish to express all that was in his mind.

"What? Revolution and regicide a grand thing?... Well, after that... But
won't you come to this other table?" repeated Anna Pavlovna.

"Rousseau's Contrat Social," said the vicomte with a tolerant smile.

"I am not speaking of regicide, I am speaking about ideas."

"Yes: ideas of robbery, murder, and regicide," again interjected an
ironical voice.

"Those were extremes, no doubt, but they are not what is most important.
What is important are the rights of man, emancipation from prejudices,
and equality of citizenship, and all these ideas Napoleon has retained
in full force."

"Liberty and equality," said the vicomte contemptuously, as if at last
deciding seriously to prove to this youth how foolish his words were,
"high-sounding words which have long been discredited. Who does not love
liberty and equality? Even our Saviour preached liberty and equality.
Have people since the Revolution become happier? On the contrary. We
wanted liberty, but Buonaparte has destroyed it."

Prince Andrew kept looking with an amused smile from Pierre to the
vicomte and from the vicomte to their hostess. In the first moment of
Pierre's outburst Anna Pavlovna, despite her social experience, was
horror-struck. But when she saw that Pierre's sacrilegious words had not
exasperated the vicomte, and had convinced herself that it was
impossible to stop him, she rallied her forces and joined the vicomte in
a vigorous attack on the orator.

"But, my dear Monsieur Pierre," said she, "how do you explain the fact
of a great man executing a duc--or even an ordinary man who--is innocent
and untried?"

"I should like," said the vicomte, "to ask how monsieur explains the
18th Brumaire; was not that an imposture? It was a swindle, and not at
all like the conduct of a great man!"

"And the prisoners he killed in Africa? That was horrible!" said the
little princess, shrugging her shoulders.

"He's a low fellow, say what you will," remarked Prince Hippolyte.

Pierre, not knowing whom to answer, looked at them all and smiled. His
smile was unlike the half-smile of other people. When he smiled, his
grave, even rather gloomy, look was instantaneously replaced by another-
-a childlike, kindly, even rather silly look, which seemed to ask
forgiveness.

The vicomte who was meeting him for the first time saw clearly that this
young Jacobin was not so terrible as his words suggested. All were
silent.

"How do you expect him to answer you all at once?" said Prince Andrew.
"Besides, in the actions of a statesman one has to distinguish between
his acts as a private person, as a general, and as an emperor. So it
seems to me."

"Yes, yes, of course!" Pierre chimed in, pleased at the arrival of this
reinforcement.

"One must admit," continued Prince Andrew, "that Napoleon as a man was
great on the bridge of Arcola, and in the hospital at Jaffa where he
gave his hand to the plague-stricken; but... but there are other acts
which it is difficult to justify."

Prince Andrew, who had evidently wished to tone down the awkwardness of
Pierre's remarks, rose and made a sign to his wife that it was time to
go.

Suddenly Prince Hippolyte started up making signs to everyone to attend,
and asking them all to be seated began:

"I was told a charming Moscow story today and must treat you to it.
Excuse me, Vicomte--I must tell it in Russian or the point will be
lost...." And Prince Hippolyte began to tell his story in such Russian
as a Frenchman would speak after spending about a year in Russia.
Everyone waited, so emphatically and eagerly did he demand their
attention to his story.

"There is in Moscow a lady, une dame, and she is very stingy. She must
have two footmen behind her carriage, and very big ones. That was her
taste. And she had a lady's maid, also big. She said..."

Here Prince Hippolyte paused, evidently collecting his ideas with
difficulty.

"She said... Oh yes! She said, 'Girl,' to the maid, 'put on a livery,
get up behind the carriage, and come with me while I make some calls.'"

Here Prince Hippolyte spluttered and burst out laughing long before his
audience, which produced an effect unfavorable to the narrator. Several
persons, among them the elderly lady and Anna Pavlovna, did however
smile.

"She went. Suddenly there was a great wind. The girl lost her hat and
her long hair came down...." Here he could contain himself no longer and
went on, between gasps of laughter: "And the whole world knew...."

And so the anecdote ended. Though it was unintelligible why he had told
it, or why it had to be told in Russian, still Anna Pavlovna and the
others appreciated Prince Hippolyte's social tact in so agreeably ending
Pierre's unpleasant and unamiable outburst. After the anecdote the
conversation broke up into insignificant small talk about the last and
next balls, about theatricals, and who would meet whom, and when and
where.


CHAPTER VI

Having thanked Anna Pavlovna for her charming soiree, the guests began
to take their leave.

Pierre was ungainly. Stout, about the average height, broad, with huge
red hands; he did not know, as the saying is, how to enter a drawing
room and still less how to leave one; that is, how to say something
particularly agreeable before going away. Besides this he was absent-
minded. When he rose to go, he took up instead of his own, the general's
three-cornered hat, and held it, pulling at the plume, till the general
asked him to restore it. All his absent-mindedness and inability to
enter a room and converse in it was, however, redeemed by his kindly,
simple, and modest expression. Anna Pavlovna turned toward him and, with
a Christian mildness that expressed forgiveness of his indiscretion,
nodded and said: "I hope to see you again, but I also hope you will
change your opinions, my dear Monsieur Pierre."

When she said this, he did not reply and only bowed, but again everybody
saw his smile, which said nothing, unless perhaps, "Opinions are
opinions, but you see what a capital, good-natured fellow I am." And
everyone, including Anna Pavlovna, felt this.

Prince Andrew had gone out into the hall, and, turning his shoulders to
the footman who was helping him on with his cloak, listened
indifferently to his wife's chatter with Prince Hippolyte who had also
come into the hall. Prince Hippolyte stood close to the pretty, pregnant
princess, and stared fixedly at her through his eyeglass.

"Go in, Annette, or you will catch cold," said the little princess,
taking leave of Anna Pavlovna. "It is settled," she added in a low
voice.

Anna Pavlovna had already managed to speak to Lise about the match she
contemplated between Anatole and the little princess' sister-in-law.

"I rely on you, my dear," said Anna Pavlovna, also in a low tone. "Write
to her and let me know how her father looks at the matter. Au revoir!"--
and she left the hall.

Prince Hippolyte approached the little princess and, bending his face
close to her, began to whisper something.

Two footmen, the princess' and his own, stood holding a shawl and a
cloak, waiting for the conversation to finish. They listened to the
French sentences which to them were meaningless, with an air of
understanding but not wishing to appear to do so. The princess as usual
spoke smilingly and listened with a laugh.

"I am very glad I did not go to the ambassador's," said Prince Hippolyte
"-so dull-. It has been a delightful evening, has it not? Delightful!"

"They say the ball will be very good," replied the princess, drawing up
her downy little lip. "All the pretty women in society will be there."

"Not all, for you will not be there; not all," said Prince Hippolyte
smiling joyfully; and snatching the shawl from the footman, whom he even
pushed aside, he began wrapping it round the princess. Either from
awkwardness or intentionally (no one could have said which) after the
shawl had been adjusted he kept his arm around her for a long time, as
though embracing her.

Still smiling, she gracefully moved away, turning and glancing at her
husband. Prince Andrew's eyes were closed, so weary and sleepy did he
seem.

"Are you ready?" he asked his wife, looking past her.

Prince Hippolyte hurriedly put on his cloak, which in the latest fashion
reached to his very heels, and, stumbling in it, ran out into the porch
following the princess, whom a footman was helping into the carriage.

"Princesse, au revoir," cried he, stumbling with his tongue as well as
with his feet.

The princess, picking up her dress, was taking her seat in the dark
carriage, her husband was adjusting his saber; Prince Hippolyte, under
pretense of helping, was in everyone's way.

"Allow me, sir," said Prince Andrew in Russian in a cold, disagreeable
tone to Prince Hippolyte who was blocking his path.

"I am expecting you, Pierre," said the same voice, but gently and
affectionately.

The postilion started, the carriage wheels rattled. Prince Hippolyte
laughed spasmodically as he stood in the porch waiting for the vicomte
whom he had promised to take home.

"Well, mon cher," said the vicomte, having seated himself beside
Hippolyte in the carriage, "your little princess is very nice, very nice
indeed, quite French," and he kissed the tips of his fingers. Hippolyte
burst out laughing.

"Do you know, you are a terrible chap for all your innocent airs,"
continued the vicomte. "I pity the poor husband, that little officer who
gives himself the airs of a monarch."

Hippolyte spluttered again, and amid his laughter said, "And you were
saying that the Russian ladies are not equal to the French? One has to
know how to deal with them."

Pierre reaching the house first went into Prince Andrew's study like one
quite at home, and from habit immediately lay down on the sofa, took
from the shelf the first book that came to his hand (it was Caesar's
Commentaries), and resting on his elbow, began reading it in the middle.

"What have you done to Mlle Scherer? She will be quite ill now," said
Prince Andrew, as he entered the study, rubbing his small white hands.

Pierre turned his whole body, making the sofa creak. He lifted his eager
face to Prince Andrew, smiled, and waved his hand.

"That abbe is very interesting but he does not see the thing in the
right light.... In my opinion perpetual peace is possible but--I do not
know how to express it... not by a balance of political power...."

It was evident that Prince Andrew was not interested in such abstract
conversation.

"One can't everywhere say all one thinks, mon cher. Well, have you at
last decided on anything? Are you going to be a guardsman or a
diplomatist?" asked Prince Andrew after a momentary silence.

Pierre sat up on the sofa, with his legs tucked under him.

"Really, I don't yet know. I don't like either the one or the other."

"But you must decide on something! Your father expects it."

Pierre at the age of ten had been sent abroad with an abbe as tutor, and
had remained away till he was twenty. When he returned to Moscow his
father dismissed the abbe and said to the young man, "Now go to
Petersburg, look round, and choose your profession. I will agree to
anything. Here is a letter to Prince Vasili, and here is money. Write to
me all about it, and I will help you in everything." Pierre had already
been choosing a career for three months, and had not decided on
anything. It was about this choice that Prince Andrew was speaking.
Pierre rubbed his forehead.

"But he must be a Freemason," said he, referring to the abbe whom he had
met that evening.

"That is all nonsense." Prince Andrew again interrupted him, "let us
talk business. Have you been to the Horse Guards?"

"No, I have not; but this is what I have been thinking and wanted to
tell you. There is a war now against Napoleon. If it were a war for
freedom I could understand it and should be the first to enter the army;
but to help England and Austria against the greatest man in the world is
not right."

Prince Andrew only shrugged his shoulders at Pierre's childish words. He
put on the air of one who finds it impossible to reply to such nonsense,
but it would in fact have been difficult to give any other answer than
the one Prince Andrew gave to this naive question.

"If no one fought except on his own conviction, there would be no wars,"
he said.

"And that would be splendid," said Pierre.

Prince Andrew smiled ironically.

"Very likely it would be splendid, but it will never come about..."

"Well, why are you going to the war?" asked Pierre.

"What for? I don't know. I must. Besides that I am going..." He paused.
"I am going because the life I am leading here does not suit me!"


CHAPTER VII

The rustle of a woman's dress was heard in the next room. Prince Andrew
shook himself as if waking up, and his face assumed the look it had had
in Anna Pavlovna's drawing room. Pierre removed his feet from the sofa.
The princess came in. She had changed her gown for a house dress as
fresh and elegant as the other. Prince Andrew rose and politely placed a
chair for her.

"How is it," she began, as usual in French, settling down briskly and
fussily in the easy chair, "how is it Annette never got married? How
stupid you men all are not to have married her! Excuse me for saying so,
but you have no sense about women. What an argumentative fellow you are,
Monsieur Pierre!"

"And I am still arguing with your husband. I can't understand why he
wants to go to the war," replied Pierre, addressing the princess with
none of the embarrassment so commonly shown by young men in their
intercourse with young women.

The princess started. Evidently Pierre's words touched her to the quick.

"Ah, that is just what I tell him!" said she. "I don't understand it; I
don't in the least understand why men can't live without wars. How is it
that we women don't want anything of the kind, don't need it? Now you
shall judge between us. I always tell him: Here he is Uncle's aide-de-
camp, a most brilliant position. He is so well known, so much
appreciated by everyone. The other day at the Apraksins' I heard a lady
asking, 'Is that the famous Prince Andrew?' I did indeed." She laughed.
"He is so well received everywhere. He might easily become aide-de-camp
to the Emperor. You know the Emperor spoke to him most graciously.
Annette and I were speaking of how to arrange it. What do you think?"

Pierre looked at his friend and, noticing that he did not like the
conversation, gave no reply.

"When are you starting?" he asked.

"Oh, don't speak of his going, don't! I won't hear it spoken of," said
the princess in the same petulantly playful tone in which she had spoken
to Hippolyte in the drawing room and which was so plainly ill-suited to
the family circle of which Pierre was almost a member. "Today when I
remembered that all these delightful associations must be broken off...
and then you know, Andre..." (she looked significantly at her husband)
"I'm afraid, I'm afraid!" she whispered, and a shudder ran down her
back.

Her husband looked at her as if surprised to notice that someone besides
Pierre and himself was in the room, and addressed her in a tone of
frigid politeness.

"What is it you are afraid of, Lise? I don't understand," said he.

"There, what egotists men all are: all, all egotists! Just for a whim of
his own, goodness only knows why, he leaves me and locks me up alone in
the country."

"With my father and sister, remember," said Prince Andrew gently.

"Alone all the same, without my friends.... And he expects me not to be
afraid."

Her tone was now querulous and her lip drawn up, giving her not a
joyful, but an animal, squirrel-like expression. She paused as if she
felt it indecorous to speak of her pregnancy before Pierre, though the
gist of the matter lay in that.

"I still can't understand what you are afraid of," said Prince Andrew
slowly, not taking his eyes off his wife.

The princess blushed, and raised her arms with a gesture of despair.

"No, Andrew, I must say you have changed. Oh, how you have..."

"Your doctor tells you to go to bed earlier," said Prince Andrew. "You
had better go."

The princess said nothing, but suddenly her short downy lip quivered.
Prince Andrew rose, shrugged his shoulders, and walked about the room.

Pierre looked over his spectacles with naive surprise, now at him and
now at her, moved as if about to rise too, but changed his mind.

"Why should I mind Monsieur Pierre being here?" exclaimed the little
princess suddenly, her pretty face all at once distorted by a tearful
grimace. "I have long wanted to ask you, Andrew, why you have changed so
to me? What have I done to you? You are going to the war and have no
pity for me. Why is it?"

"Lise!" was all Prince Andrew said. But that one word expressed an
entreaty, a threat, and above all conviction that she would herself
regret her words. But she went on hurriedly:

"You treat me like an invalid or a child. I see it all! Did you behave
like that six months ago?"

"Lise, I beg you to desist," said Prince Andrew still more emphatically.

Pierre, who had been growing more and more agitated as he listened to
all this, rose and approached the princess. He seemed unable to bear the
sight of tears and was ready to cry himself.

"Calm yourself, Princess! It seems so to you because... I assure you I
myself have experienced... and so... because... No, excuse me! An
outsider is out of place here... No, don't distress yourself... Good-
bye!"

Prince Andrew caught him by the hand.

"No, wait, Pierre! The princess is too kind to wish to deprive me of the
pleasure of spending the evening with you."

"No, he thinks only of himself," muttered the princess without
restraining her angry tears.

"Lise!" said Prince Andrew dryly, raising his voice to the pitch which
indicates that patience is exhausted.

Suddenly the angry, squirrel-like expression of the princess' pretty
face changed into a winning and piteous look of fear. Her beautiful eyes
glanced askance at her husband's face, and her own assumed the timid,
deprecating expression of a dog when it rapidly but feebly wags its
drooping tail.

"Mon Dieu, mon Dieu!" she muttered, and lifting her dress with one hand
she went up to her husband and kissed him on the forehead.

"Good night, Lise," said he, rising and courteously kissing her hand as
he would have done to a stranger.


CHAPTER VIII

The friends were silent. Neither cared to begin talking. Pierre
continually glanced at Prince Andrew; Prince Andrew rubbed his forehead
with his small hand.

"Let us go and have supper," he said with a sigh, going to the door.

They entered the elegant, newly decorated, and luxurious dining room.
Everything from the table napkins to the silver, china, and glass bore
that imprint of newness found in the households of the newly married.
Halfway through supper Prince Andrew leaned his elbows on the table and,
with a look of nervous agitation such as Pierre had never before seen on
his face, began to talk--as one who has long had something on his mind
and suddenly determines to speak out.

"Never, never marry, my dear fellow! That's my advice: never marry till
you can say to yourself that you have done all you are capable of, and
until you have ceased to love the woman of your choice and have seen her
plainly as she is, or else you will make a cruel and irrevocable
mistake. Marry when you are old and good for nothing--or all that is
good and noble in you will be lost. It will all be wasted on trifles.
Yes! Yes! Yes! Don't look at me with such surprise. If you marry
expecting anything from yourself in the future, you will feel at every
step that for you all is ended, all is closed except the drawing room,
where you will be ranged side by side with a court lackey and an
idiot!... But what's the good?..." and he waved his arm.

Pierre took off his spectacles, which made his face seem different and
the good-natured expression still more apparent, and gazed at his friend
in amazement.

"My wife," continued Prince Andrew, "is an excellent woman, one of those
rare women with whom a man's honor is safe; but, O God, what would I not
give now to be unmarried! You are the first and only one to whom I
mention this, because I like you."

As he said this Prince Andrew was less than ever like that Bolkonski who
had lolled in Anna Pavlovna's easy chairs and with half-closed eyes had
uttered French phrases between his teeth. Every muscle of his thin face
was now quivering with nervous excitement; his eyes, in which the fire
of life had seemed extinguished, now flashed with brilliant light. It
was evident that the more lifeless he seemed at ordinary times, the more
impassioned he became in these moments of almost morbid irritation.

"You don't understand why I say this," he continued, "but it is the
whole story of life. You talk of Bonaparte and his career," said he
(though Pierre had not mentioned Bonaparte), "but Bonaparte when he
worked went step by step toward his goal. He was free, he had nothing
but his aim to consider, and he reached it. But tie yourself up with a
woman and, like a chained convict, you lose all freedom! And all you
have of hope and strength merely weighs you down and torments you with
regret. Drawing rooms, gossip, balls, vanity, and triviality--these are
the enchanted circle I cannot escape from. I am now going to the war,
the greatest war there ever was, and I know nothing and am fit for
nothing. I am very amiable and have a caustic wit," continued Prince
Andrew, "and at Anna Pavlovna's they listen to me. And that stupid set
without whom my wife cannot exist, and those women... If you only knew
what those society women are, and women in general! My father is right.
Selfish, vain, stupid, trivial in everything--that's what women are when
you see them in their true colors! When you meet them in society it
seems as if there were something in them, but there's nothing, nothing,
nothing! No, don't marry, my dear fellow; don't marry!" concluded Prince
Andrew.

"It seems funny to me," said Pierre, "that you, you should consider
yourself incapable and your life a spoiled life. You have everything
before you, everything. And you..."

He did not finish his sentence, but his tone showed how highly he
thought of his friend and how much he expected of him in the future.

"How can he talk like that?" thought Pierre. He considered his friend a
model of perfection because Prince Andrew possessed in the highest
degree just the very qualities Pierre lacked, and which might be best
described as strength of will. Pierre was always astonished at Prince
Andrew's calm manner of treating everybody, his extraordinary memory,
his extensive reading (he had read everything, knew everything, and had
an opinion about everything), but above all at his capacity for work and
study. And if Pierre was often struck by Andrew's lack of capacity for
philosophical meditation (to which he himself was particularly
addicted), he regarded even this not as a defect but as a sign of
strength.

Even in the best, most friendly and simplest relations of life, praise
and commendation are essential, just as grease is necessary to wheels
that they may run smoothly.

"My part is played out," said Prince Andrew. "What's the use of talking
about me? Let us talk about you," he added after a silence, smiling at
his reassuring thoughts.

That smile was immediately reflected on Pierre's face.

"But what is there to say about me?" said Pierre, his face relaxing into
a careless, merry smile. "What am I? An illegitimate son!" He suddenly
blushed crimson, and it was plain that he had made a great effort to say
this. "Without a name and without means... And it really..." But he did
not say what "it really" was. "For the present I am free and am all
right. Only I haven't the least idea what I am to do; I wanted to
consult you seriously."

Prince Andrew looked kindly at him, yet his glance--friendly and
affectionate as it was--expressed a sense of his own superiority.

"I am fond of you, especially as you are the one live man among our
whole set. Yes, you're all right! Choose what you will; it's all the
same. You'll be all right anywhere. But look here: give up visiting
those Kuragins and leading that sort of life. It suits you so badly--all
this debauchery, dissipation, and the rest of it!"

"What would you have, my dear fellow?" answered Pierre, shrugging his
shoulders. "Women, my dear fellow; women!"

"I don't understand it," replied Prince Andrew. "Women who are comme il
faut, that's a different matter; but the Kuragins' set of women, 'women
and wine' I don't understand!"

Pierre was staying at Prince Vasili Kuragin's and sharing the dissipated
life of his son Anatole, the son whom they were planning to reform by
marrying him to Prince Andrew's sister.

"Do you know?" said Pierre, as if suddenly struck by a happy thought,
"seriously, I have long been thinking of it.... Leading such a life I
can't decide or think properly about anything. One's head aches, and one
spends all one's money. He asked me for tonight, but I won't go."

"You give me your word of honor not to go?"

"On my honor!"


CHAPTER IX

It was past one o'clock when Pierre left his friend. It was a cloudless,
northern, summer night. Pierre took an open cab intending to drive
straight home. But the nearer he drew to the house the more he felt the
impossibility of going to sleep on such a night. It was light enough to
see a long way in the deserted street and it seemed more like morning or
evening than night. On the way Pierre remembered that Anatole Kuragin
was expecting the usual set for cards that evening, after which there
was generally a drinking bout, finishing with visits of a kind Pierre
was very fond of.

"I should like to go to Kuragin's," thought he.

But he immediately recalled his promise to Prince Andrew not to go
there. Then, as happens to people of weak character, he desired so
passionately once more to enjoy that dissipation he was so accustomed to
that he decided to go. The thought immediately occurred to him that his
promise to Prince Andrew was of no account, because before he gave it he
had already promised Prince Anatole to come to his gathering; "besides,"
thought he, "all such 'words of honor' are conventional things with no
definite meaning, especially if one considers that by tomorrow one may
be dead, or something so extraordinary may happen to one that honor and
dishonor will be all the same!" Pierre often indulged in reflections of
this sort, nullifying all his decisions and intentions. He went to
Kuragin's.

Reaching the large house near the Horse Guards' barracks, in which
Anatole lived, Pierre entered the lighted porch, ascended the stairs,
and went in at the open door. There was no one in the anteroom; empty
bottles, cloaks, and overshoes were lying about; there was a smell of
alcohol, and sounds of voices and shouting in the distance.

Cards and supper were over, but the visitors had not yet dispersed.
Pierre threw off his cloak and entered the first room, in which were the
remains of supper. A footman, thinking no one saw him, was drinking on
the sly what was left in the glasses. From the third room came sounds of
laughter, the shouting of familiar voices, the growling of a bear, and
general commotion. Some eight or nine young men were crowding anxiously
round an open window. Three others were romping with a young bear, one
pulling him by the chain and trying to set him at the others.

"I bet a hundred on Stevens!" shouted one.

"Mind, no holding on!" cried another.

"I bet on Dolokhov!" cried a third. "Kuragin, you part our hands."

"There, leave Bruin alone; here's a bet on."

"At one draught, or he loses!" shouted a fourth.

"Jacob, bring a bottle!" shouted the host, a tall, handsome fellow who
stood in the midst of the group, without a coat, and with his fine linen
shirt unfastened in front. "Wait a bit, you fellows.... Here is Petya!
Good man!" cried he, addressing Pierre.

Another voice, from a man of medium height with clear blue eyes,
particularly striking among all these drunken voices by its sober ring,
cried from the window: "Come here; part the bets!" This was Dolokhov, an
officer of the Semenov regiment, a notorious gambler and duelist, who
was living with Anatole. Pierre smiled, looking about him merrily.

"I don't understand. What's it all about?"

"Wait a bit, he is not drunk yet! A bottle here," said Anatole, taking a
glass from the table he went up to Pierre.

"First of all you must drink!"

Pierre drank one glass after another, looking from under his brows at
the tipsy guests who were again crowding round the window, and listening
to their chatter. Anatole kept on refilling Pierre's glass while
explaining that Dolokhov was betting with Stevens, an English naval
officer, that he would drink a bottle of rum sitting on the outer ledge
of the third floor window with his legs hanging out.

"Go on, you must drink it all," said Anatole, giving Pierre the last
glass, "or I won't let you go!"

"No, I won't," said Pierre, pushing Anatole aside, and he went up to the
window.

Dolokhov was holding the Englishman's hand and clearly and distinctly
repeating the terms of the bet, addressing himself particularly to
Anatole and Pierre.

Dolokhov was of medium height, with curly hair and light-blue eyes. He
was about twenty-five. Like all infantry officers he wore no mustache,
so that his mouth, the most striking feature of his face, was clearly
seen. The lines of that mouth were remarkably finely curved. The middle
of the upper lip formed a sharp wedge and closed firmly on the firm
lower one, and something like two distinct smiles played continually
round the two corners of the mouth; this, together with the resolute,
insolent intelligence of his eyes, produced an effect which made it
impossible not to notice his face. Dolokhov was a man of small means and
no connections. Yet, though Anatole spent tens of thousands of rubles,
Dolokhov lived with him and had placed himself on such a footing that
all who knew them, including Anatole himself, respected him more than
they did Anatole. Dolokhov could play all games and nearly always won.
However much he drank, he never lost his clearheadedness. Both Kuragin
and Dolokhov were at that time notorious among the rakes and scapegraces
of Petersburg.

The bottle of rum was brought. The window frame which prevented anyone
from sitting on the outer sill was being forced out by two footmen, who
were evidently flurried and intimidated by the directions and shouts of
the gentlemen around.

Anatole with his swaggering air strode up to the window. He wanted to
smash something. Pushing away the footmen he tugged at the frame, but
could not move it. He smashed a pane.

"You have a try, Hercules," said he, turning to Pierre.

Pierre seized the crossbeam, tugged, and wrenched the oak frame out with
a crash.

"Take it right out, or they'll think I'm holding on," said Dolokhov.

"Is the Englishman bragging?... Eh? Is it all right?" said Anatole.

"First-rate," said Pierre, looking at Dolokhov, who with a bottle of rum
in his hand was approaching the window, from which the light of the sky,
the dawn merging with the afterglow of sunset, was visible.

Dolokhov, the bottle of rum still in his hand, jumped onto the window
sill. "Listen!" cried he, standing there and addressing those in the
room. All were silent.

"I bet fifty imperials"--he spoke French that the Englishman might
understand him, but he did not speak it very well--"I bet fifty
imperials... or do you wish to make it a hundred?" added he, addressing
the Englishman.

"No, fifty," replied the latter.

"All right. Fifty imperials... that I will drink a whole bottle of rum
without taking it from my mouth, sitting outside the window on this
spot" (he stooped and pointed to the sloping ledge outside the window)
"and without holding on to anything. Is that right?"

"Quite right," said the Englishman.

Anatole turned to the Englishman and taking him by one of the buttons of
his coat and looking down at him--the Englishman was short--began
repeating the terms of the wager to him in English.

"Wait!" cried Dolokhov, hammering with the bottle on the window sill to
attract attention. "Wait a bit, Kuragin. Listen! If anyone else does the
same, I will pay him a hundred imperials. Do you understand?"

The Englishman nodded, but gave no indication whether he intended to
accept this challenge or not. Anatole did not release him, and though he
kept nodding to show that he understood, Anatole went on translating
Dolokhov's words into English. A thin young lad, an hussar of the Life
Guards, who had been losing that evening, climbed on the window sill,
leaned over, and looked down.

"Oh! Oh! Oh!" he muttered, looking down from the window at the stones of
the pavement.

"Shut up!" cried Dolokhov, pushing him away from the window. The lad
jumped awkwardly back into the room, tripping over his spurs.

Placing the bottle on the window sill where he could reach it easily,
Dolokhov climbed carefully and slowly through the window and lowered his
legs. Pressing against both sides of the window, he adjusted himself on
his seat, lowered his hands, moved a little to the right and then to the
left, and took up the bottle. Anatole brought two candles and placed
them on the window sill, though it was already quite light. Dolokhov's
back in his white shirt, and his curly head, were lit up from both
sides. Everyone crowded to the window, the Englishman in front. Pierre
stood smiling but silent. One man, older than the others present,
suddenly pushed forward with a scared and angry look and wanted to seize
hold of Dolokhov's shirt.

"I say, this is folly! He'll be killed," said this more sensible man.

Anatole stopped him.

"Don't touch him! You'll startle him and then he'll be killed. Eh?...
What then?... Eh?"

Dolokhov turned round and, again holding on with both hands, arranged
himself on his seat.

"If anyone comes meddling again," said he, emitting the words separately
through his thin compressed lips, "I will throw him down there. Now
then!"

Saying this he again turned round, dropped his hands, took the bottle
and lifted it to his lips, threw back his head, and raised his free hand
to balance himself. One of the footmen who had stooped to pick up some
broken glass remained in that position without taking his eyes from the
window and from Dolokhov's back. Anatole stood erect with staring eyes.
The Englishman looked on sideways, pursing up his lips. The man who had
wished to stop the affair ran to a corner of the room and threw himself
on a sofa with his face to the wall. Pierre hid his face, from which a
faint smile forgot to fade though his features now expressed horror and
fear. All were still. Pierre took his hands from his eyes. Dolokhov
still sat in the same position, only his head was thrown further back
till his curly hair touched his shirt collar, and the hand holding the
bottle was lifted higher and higher and trembled with the effort. The
bottle was emptying perceptibly and rising still higher and his head
tilting yet further back. "Why is it so long?" thought Pierre. It seemed
to him that more than half an hour had elapsed. Suddenly Dolokhov made a
backward movement with his spine, and his arm trembled nervously; this
was sufficient to cause his whole body to slip as he sat on the sloping
ledge. As he began slipping down, his head and arm wavered still more
with the strain. One hand moved as if to clutch the window sill, but
refrained from touching it. Pierre again covered his eyes and thought he
would never open them again. Suddenly he was aware of a stir all around.
He looked up: Dolokhov was standing on the window sill, with a pale but
radiant face.

"It's empty."

He threw the bottle to the Englishman, who caught it neatly. Dolokhov
jumped down. He smelt strongly of rum.

"Well done!... Fine fellow!... There's a bet for you!... Devil take
you!" came from different sides.

The Englishman took out his purse and began counting out the money.
Dolokhov stood frowning and did not speak. Pierre jumped upon the window
sill.

"Gentlemen, who wishes to bet with me? I'll do the same thing!" he
suddenly cried. "Even without a bet, there! Tell them to bring me a
bottle. I'll do it.... Bring a bottle!"

"Let him do it, let him do it," said Dolokhov, smiling.

"What next? Have you gone mad?... No one would let you!... Why, you go
giddy even on a staircase," exclaimed several voices.

"I'll drink it! Let's have a bottle of rum!" shouted Pierre, banging the
table with a determined and drunken gesture and preparing to climb out
of the window.

They seized him by his arms; but he was so strong that everyone who
touched him was sent flying.

"No, you'll never manage him that way," said Anatole. "Wait a bit and
I'll get round him.... Listen! I'll take your bet tomorrow, but now we
are all going to ----'s."

"Come on then," cried Pierre. "Come on!... And we'll take Bruin with
us."

And he caught the bear, took it in his arms, lifted it from the ground,
and began dancing round the room with it.


CHAPTER X

Prince Vasili kept the promise he had given to Princess Drubetskaya who
had spoken to him on behalf of her only son Boris on the evening of Anna
Pavlovna's soiree. The matter was mentioned to the Emperor, an exception
made, and Boris transferred into the regiment of Semenov Guards with the
rank of cornet. He received, however, no appointment to Kutuzov's staff
despite all Anna Mikhaylovna's endeavors and entreaties. Soon after Anna
Pavlovna's reception Anna Mikhaylovna returned to Moscow and went
straight to her rich relations, the Rostovs, with whom she stayed when
in the town and where her darling Bory, who had only just entered a
regiment of the line and was being at once transferred to the Guards as
a cornet, had been educated from childhood and lived for years at a
time. The Guards had already left Petersburg on the tenth of August, and
her son, who had remained in Moscow for his equipment, was to join them
on the march to Radzivilov.

It was St. Natalia's day and the name day of two of the Rostovs--the
mother and the youngest daughter--both named Nataly. Ever since the
morning, carriages with six horses had been coming and going
continually, bringing visitors to the Countess Rostova's big house on
the Povarskaya, so well known to all Moscow. The countess herself and
her handsome eldest daughter were in the drawing-room with the visitors
who came to congratulate, and who constantly succeeded one another in
relays.

The countess was a woman of about forty-five, with a thin Oriental type
of face, evidently worn out with childbearing--she had had twelve. A
languor of motion and speech, resulting from weakness, gave her a
distinguished air which inspired respect. Princess Anna Mikhaylovna
Drubetskaya, who as a member of the household was also seated in the
drawing room, helped to receive and entertain the visitors. The young
people were in one of the inner rooms, not considering it necessary to
take part in receiving the visitors. The count met the guests and saw
them off, inviting them all to dinner.

"I am very, very grateful to you, mon cher," or "ma chere"--he called
everyone without exception and without the slightest variation in his
tone, "my dear," whether they were above or below him in rank--"I thank
you for myself and for our two dear ones whose name day we are keeping.
But mind you come to dinner or I shall be offended, ma chere! On behalf
of the whole family I beg you to come, mon cher!" These words he
repeated to everyone without exception or variation, and with the same
expression on his full, cheerful, clean-shaven face, the same firm
pressure of the hand and the same quick, repeated bows. As soon as he
had seen a visitor off he returned to one of those who were still in the
drawing room, drew a chair toward him or her, and jauntily spreading out
his legs and putting his hands on his knees with the air of a man who
enjoys life and knows how to live, he swayed to and fro with dignity,
offered surmises about the weather, or touched on questions of health,
sometimes in Russian and sometimes in very bad but self-confident
French; then again, like a man weary but unflinching in the fulfillment
of duty, he rose to see some visitors off and, stroking his scanty gray
hairs over his bald patch, also asked them to dinner. Sometimes on his
way back from the anteroom he would pass through the conservatory and
pantry into the large marble dining hall, where tables were being set
out for eighty people; and looking at the footmen, who were bringing in
silver and china, moving tables, and unfolding damask table linen, he
would call Dmitri Vasilevich, a man of good family and the manager of
all his affairs, and while looking with pleasure at the enormous table
would say: "Well, Dmitri, you'll see that things are all as they should
be? That's right! The great thing is the serving, that's it." And with a
complacent sigh he would return to the drawing room.

"Marya Lvovna Karagina and her daughter!" announced the countess'
gigantic footman in his bass voice, entering the drawing room. The
countess reflected a moment and took a pinch from a gold snuffbox with
her husband's portrait on it.

"I'm quite worn out by these callers. However, I'll see her and no more.
She is so affected. Ask her in," she said to the footman in a sad voice,
as if saying: "Very well, finish me off."

A tall, stout, and proud-looking woman, with a round-faced smiling
daughter, entered the drawing room, their dresses rustling.

"Dear Countess, what an age... She has been laid up, poor child... at
the Razumovski's ball... and Countess Apraksina... I was so
delighted..." came the sounds of animated feminine voices, interrupting
one another and mingling with the rustling of dresses and the scraping
of chairs. Then one of those conversations began which last out until,
at the first pause, the guests rise with a rustle of dresses and say, "I
am so delighted... Mamma's health... and Countess Apraksina..." and
then, again rustling, pass into the anteroom, put on cloaks or mantles,
and drive away. The conversation was on the chief topic of the day: the
illness of the wealthy and celebrated beau of Catherine's day, Count
Bezukhov, and about his illegitimate son Pierre, the one who had behaved
so improperly at Anna Pavlovna's reception.

"I am so sorry for the poor count," said the visitor. "He is in such bad
health, and now this vexation about his son is enough to kill him!"

"What is that?" asked the countess as if she did not know what the
visitor alluded to, though she had already heard about the cause of
Count Bezukhov's distress some fifteen times.

"That's what comes of a modern education," exclaimed the visitor. "It
seems that while he was abroad this young man was allowed to do as he
liked, now in Petersburg I hear he has been doing such terrible things
that he has been expelled by the police."

"You don't say so!" replied the countess.

"He chose his friends badly," interposed Anna Mikhaylovna. "Prince
Vasili's son, he, and a certain Dolokhov have, it is said, been up to
heaven only knows what! And they have had to suffer for it. Dolokhov has
been degraded to the ranks and Bezukhov's son sent back to Moscow.
Anatole Kuragin's father managed somehow to get his son's affair hushed
up, but even he was ordered out of Petersburg."

"But what have they been up to?" asked the countess.

"They are regular brigands, especially Dolokhov," replied the visitor.
"He is a son of Marya Ivanovna Dolokhova, such a worthy woman, but
there, just fancy! Those three got hold of a bear somewhere, put it in a
carriage, and set off with it to visit some actresses! The police tried
to interfere, and what did the young men do? They tied a policeman and
the bear back to back and put the bear into the Moyka Canal. And there
was the bear swimming about with the policeman on his back!"

"What a nice figure the policeman must have cut, my dear!" shouted the
count, dying with laughter.

"Oh, how dreadful! How can you laugh at it, Count?"

Yet the ladies themselves could not help laughing.

"It was all they could do to rescue the poor man," continued the
visitor. "And to think it is Cyril Vladimirovich Bezukhov's son who
amuses himself in this sensible manner! And he was said to be so well
educated and clever. This is all that his foreign education has done for
him! I hope that here in Moscow no one will receive him, in spite of his
money. They wanted to introduce him to me, but I quite declined: I have
my daughters to consider."

"Why do you say this young man is so rich?" asked the countess, turning
away from the girls, who at once assumed an air of inattention. "His
children are all illegitimate. I think Pierre also is illegitimate."

The visitor made a gesture with her hand.

"I should think he has a score of them."

Princess Anna Mikhaylovna intervened in the conversation, evidently
wishing to show her connections and knowledge of what went on in
society.

"The fact of the matter is," said she significantly, and also in a half
whisper, "everyone knows Count Cyril's reputation.... He has lost count
of his children, but this Pierre was his favorite."

"How handsome the old man still was only a year ago!" remarked the
countess. "I have never seen a handsomer man."

"He is very much altered now," said Anna Mikhaylovna. "Well, as I was
saying, Prince Vasili is the next heir through his wife, but the count
is very fond of Pierre, looked after his education, and wrote to the
Emperor about him; so that in the case of his death--and he is so ill
that he may die at any moment, and Dr. Lorrain has come from Petersburg-
-no one knows who will inherit his immense fortune, Pierre or Prince
Vasili. Forty thousand serfs and millions of rubles! I know it all very
well for Prince Vasili told me himself. Besides, Cyril Vladimirovich is
my mother's second cousin. He's also my Bory's godfather," she added, as
if she attached no importance at all to the fact.

"Prince Vasili arrived in Moscow yesterday. I hear he has come on some
inspection business," remarked the visitor.

"Yes, but between ourselves," said the princess, "that is a pretext. The
fact is he has come to see Count Cyril Vladimirovich, hearing how ill he
is."

"But do you know, my dear, that was a capital joke," said the count; and
seeing that the elder visitor was not listening, he turned to the young
ladies. "I can just imagine what a funny figure that policeman cut!"

And as he waved his arms to impersonate the policeman, his portly form
again shook with a deep ringing laugh, the laugh of one who always eats
well and, in particular, drinks well. "So do come and dine with us!" he
said.


CHAPTER XI

Silence ensued. The countess looked at her callers, smiling affably, but
not concealing the fact that she would not be distressed if they now
rose and took their leave. The visitor's daughter was already smoothing
down her dress with an inquiring look at her mother, when suddenly from
the next room were heard the footsteps of boys and girls running to the
door and the noise of a chair falling over, and a girl of thirteen,
hiding something in the folds of her short muslin frock, darted in and
stopped short in the middle of the room. It was evident that she had not
intended her flight to bring her so far. Behind her in the doorway
appeared a student with a crimson coat collar, an officer of the Guards,
a girl of fifteen, and a plump rosy-faced boy in a short jacket.

The count jumped up and, swaying from side to side, spread his arms wide
and threw them round the little girl who had run in.

"Ah, here she is!" he exclaimed laughing. "My pet, whose name day it is.
My dear pet!"

"Ma chere, there is a time for everything," said the countess with
feigned severity. "You spoil her, Ilya," she added, turning to her
husband.

"How do you do, my dear? I wish you many happy returns of your name
day," said the visitor. "What a charming child," she added, addressing
the mother.

This black-eyed, wide-mouthed girl, not pretty but full of life--with
childish bare shoulders which after her run heaved and shook her bodice,
with black curls tossed backward, thin bare arms, little legs in lace-
frilled drawers, and feet in low slippers--was just at that charming age
when a girl is no longer a child, though the child is not yet a young
woman. Escaping from her father she ran to hide her flushed face in the
lace of her mother's mantilla--not paying the least attention to her
severe remark--and began to laugh. She laughed, and in fragmentary
sentences tried to explain about a doll which she produced from the
folds of her frock.

"Do you see?... My doll... Mimi... You see..." was all Natasha managed
to utter (to her everything seemed funny). She leaned against her mother
and burst into such a loud, ringing fit of laughter that even the prim
visitor could not help joining in.

"Now then, go away and take your monstrosity with you," said the mother,
pushing away her daughter with pretended sternness, and turning to the
visitor she added: "She is my youngest girl."

Natasha, raising her face for a moment from her mother's mantilla,
glanced up at her through tears of laughter, and again hid her face.

The visitor, compelled to look on at this family scene, thought it
necessary to take some part in it.

"Tell me, my dear," said she to Natasha, "is Mimi a relation of yours? A
daughter, I suppose?"

Natasha did not like the visitor's tone of condescension to childish
things. She did not reply, but looked at her seriously.

Meanwhile the younger generation: Boris, the officer, Anna Mikhaylovna's
son; Nicholas, the undergraduate, the count's eldest son; Sonya, the
count's fifteen-year-old niece, and little Petya, his youngest boy, had
all settled down in the drawing room and were obviously trying to
restrain within the bounds of decorum the excitement and mirth that
shone in all their faces. Evidently in the back rooms, from which they
had dashed out so impetuously, the conversation had been more amusing
than the drawing-room talk of society scandals, the weather, and
Countess Apraksina. Now and then they glanced at one another, hardly
able to suppress their laughter.

The two young men, the student and the officer, friends from childhood,
were of the same age and both handsome fellows, though not alike. Boris
was tall and fair, and his calm and handsome face had regular, delicate
features. Nicholas was short with curly hair and an open expression.
Dark hairs were already showing on his upper lip, and his whole face
expressed impetuosity and enthusiasm. Nicholas blushed when he entered
the drawing room. He evidently tried to find something to say, but
failed. Boris on the contrary at once found his footing, and related
quietly and humorously how he had known that doll Mimi when she was
still quite a young lady, before her nose was broken; how she had aged
during the five years he had known her, and how her head had cracked
right across the skull. Having said this he glanced at Natasha. She
turned away from him and glanced at her younger brother, who was
screwing up his eyes and shaking with suppressed laughter, and unable to
control herself any longer, she jumped up and rushed from the room as
fast as her nimble little feet would carry her. Boris did not laugh.

"You were meaning to go out, weren't you, Mamma? Do you want the
carriage?" he asked his mother with a smile.

"Yes, yes, go and tell them to get it ready," she answered, returning
his smile.

Boris quietly left the room and went in search of Natasha. The plump boy
ran after them angrily, as if vexed that their program had been
disturbed.


CHAPTER XII

The only young people remaining in the drawing room, not counting the
young lady visitor and the countess' eldest daughter (who was four years
older than her sister and behaved already like a grown-up person), were
Nicholas and Sonya, the niece. Sonya was a slender little brunette with
a tender look in her eyes which were veiled by long lashes, thick black
plaits coiling twice round her head, and a tawny tint in her complexion
and especially in the color of her slender but graceful and muscular
arms and neck. By the grace of her movements, by the softness and
flexibility of her small limbs, and by a certain coyness and reserve of
manner, she reminded one of a pretty, half-grown kitten which promises
to become a beautiful little cat. She evidently considered it proper to
show an interest in the general conversation by smiling, but in spite of
herself her eyes under their thick long lashes watched her cousin who
was going to join the army, with such passionate girlish adoration that
her smile could not for a single instant impose upon anyone, and it was
clear that the kitten had settled down only to spring up with more
energy and again play with her cousin as soon as they too could, like
Natasha and Boris, escape from the drawing room.

"Ah yes, my dear," said the count, addressing the visitor and pointing
to Nicholas, "his friend Boris has become an officer, and so for
friendship's sake he is leaving the university and me, his old father,
and entering the military service, my dear. And there was a place and
everything waiting for him in the Archives Department! Isn't that
friendship?" remarked the count in an inquiring tone.

"But they say that war has been declared," replied the visitor.

"They've been saying so a long while," said the count, "and they'll say
so again and again, and that will be the end of it. My dear, there's
friendship for you," he repeated. "He's joining the hussars."

The visitor, not knowing what to say, shook her head.

"It's not at all from friendship," declared Nicholas, flaring up and
turning away as if from a shameful aspersion. "It is not from friendship
at all; I simply feel that the army is my vocation."

He glanced at his cousin and the young lady visitor; and they were both
regarding him with a smile of approbation.

"Schubert, the colonel of the Pavlograd Hussars, is dining with us
today. He has been here on leave and is taking Nicholas back with him.
It can't be helped!" said the count, shrugging his shoulders and
speaking playfully of a matter that evidently distressed him.

"I have already told you, Papa," said his son, "that if you don't wish
to let me go, I'll stay. But I know I am no use anywhere except in the
army; I am not a diplomat or a government clerk.--I don't know how to
hide what I feel." As he spoke he kept glancing with the flirtatiousness
of a handsome youth at Sonya and the young lady visitor.

The little kitten, feasting her eyes on him, seemed ready at any moment
to start her gambols again and display her kittenish nature.

"All right, all right!" said the old count. "He always flares up! This
Buonaparte has turned all their heads; they all think of how he rose
from an ensign and became Emperor. Well, well, God grant it," he added,
not noticing his visitor's sarcastic smile.

The elders began talking about Bonaparte. Julie Karagina turned to young
Rostov.

"What a pity you weren't at the Arkharovs' on Thursday. It was so dull
without you," said she, giving him a tender smile.

The young man, flattered, sat down nearer to her with a coquettish
smile, and engaged the smiling Julie in a confidential conversation
without at all noticing that his involuntary smile had stabbed the heart
of Sonya, who blushed and smiled unnaturally. In the midst of his talk
he glanced round at her. She gave him a passionately angry glance, and
hardly able to restrain her tears and maintain the artificial smile on
her lips, she got up and left the room. All Nicholas' animation
vanished. He waited for the first pause in the conversation, and then
with a distressed face left the room to find Sonya.

"How plainly all these young people wear their hearts on their sleeves!"
said Anna Mikhaylovna, pointing to Nicholas as he went out. "Cousinage--
dangereux voisinage;" * she added.


* Cousinhood is a dangerous neighborhood.

"Yes," said the countess when the brightness these young people had
brought into the room had vanished; and as if answering a question no
one had put but which was always in her mind, "and how much suffering,
how much anxiety one has had to go through that we might rejoice in them
now! And yet really the anxiety is greater now than the joy. One is
always, always anxious! Especially just at this age, so dangerous both
for girls and boys."

"It all depends on the bringing up," remarked the visitor.

"Yes, you're quite right," continued the countess. "Till now I have
always, thank God, been my children's friend and had their full
confidence," said she, repeating the mistake of so many parents who
imagine that their children have no secrets from them. "I know I shall
always be my daughters' first confidante, and that if Nicholas, with his
impulsive nature, does get into mischief (a boy can't help it), he will
all the same never be like those Petersburg young men."

"Yes, they are splendid, splendid youngsters," chimed in the count, who
always solved questions that seemed to him perplexing by deciding that
everything was splendid. "Just fancy: wants to be an hussar. What's one
to do, my dear?"

"What a charming creature your younger girl is," said the visitor; "a
little volcano!"

"Yes, a regular volcano," said the count. "Takes after me! And what a
voice she has; though she's my daughter, I tell the truth when I say
she'll be a singer, a second Salomoni! We have engaged an Italian to
give her lessons."

"Isn't she too young? I have heard that it harms the voice to train it
at that age."

"Oh no, not at all too young!" replied the count. "Why, our mothers used
to be married at twelve or thirteen."

"And she's in love with Boris already. Just fancy!" said the countess
with a gentle smile, looking at Boris and went on, evidently concerned
with a thought that always occupied her: "Now you see if I were to be
severe with her and to forbid it... goodness knows what they might be up
to on the sly" (she meant that they would be kissing), "but as it is, I
know every word she utters. She will come running to me of her own
accord in the evening and tell me everything. Perhaps I spoil her, but
really that seems the best plan. With her elder sister I was stricter."

"Yes, I was brought up quite differently," remarked the handsome elder
daughter, Countess Vera, with a smile.

But the smile did not enhance Vera's beauty as smiles generally do; on
the contrary it gave her an unnatural, and therefore unpleasant,
expression. Vera was good-looking, not at all stupid, quick at learning,
was well-brought up, and had a pleasant voice; what she said was true
and appropriate, yet, strange to say, everyone--the visitors and
countess alike--turned to look at her as if wondering why she had said
it, and they all felt awkward.

"People are always too clever with their eldest children and try to make
something exceptional of them," said the visitor.

"What's the good of denying it, my dear? Our dear countess was too
clever with Vera," said the count. "Well, what of that? She's turned out
splendidly all the same," he added, winking at Vera.

The guests got up and took their leave, promising to return to dinner.

"What manners! I thought they would never go," said the countess, when
she had seen her guests out.


CHAPTER XIII

When Natasha ran out of the drawing room she only went as far as the
conservatory. There she paused and stood listening to the conversation
in the drawing room, waiting for Boris to come out. She was already
growing impatient, and stamped her foot, ready to cry at his not coming
at once, when she heard the young man's discreet steps approaching
neither quickly nor slowly. At this Natasha dashed swiftly among the
flower tubs and hid there.

Boris paused in the middle of the room, looked round, brushed a little
dust from the sleeve of his uniform, and going up to a mirror examined
his handsome face. Natasha, very still, peered out from her ambush,
waiting to see what he would do. He stood a little while before the
glass, smiled, and walked toward the other door. Natasha was about to
call him but changed her mind. "Let him look for me," thought she.
Hardly had Boris gone than Sonya, flushed, in tears, and muttering
angrily, came in at the other door. Natasha checked her first impulse to
run out to her, and remained in her hiding place, watching--as under an
invisible cap--to see what went on in the world. She was experiencing a
new and peculiar pleasure. Sonya, muttering to herself, kept looking
round toward the drawing-room door. It opened and Nicholas came in.

"Sonya, what is the matter with you? How can you?" said he, running up
to her.

"It's nothing, nothing; leave me alone!" sobbed Sonya.

"Ah, I know what it is."

"Well, if you do, so much the better, and you can go back to her!"

"So-o-onya! Look here! How can you torture me and yourself like that,
for a mere fancy?" said Nicholas taking her hand.

Sonya did not pull it away, and left off crying. Natasha, not stirring
and scarcely breathing, watched from her ambush with sparkling eyes.
"What will happen now?" thought she.

"Sonya! What is anyone in the world to me? You alone are everything!"
said Nicholas. "And I will prove it to you."

"I don't like you to talk like that."

"Well, then, I won't; only forgive me, Sonya!" He drew her to him and
kissed her.

"Oh, how nice," thought Natasha; and when Sonya and Nicholas had gone
out of the conservatory she followed and called Boris to her.

"Boris, come here," said she with a sly and significant look. "I have
something to tell you. Here, here!" and she led him into the
conservatory to the place among the tubs where she had been hiding.

Boris followed her, smiling.

"What is the something?" asked he.

She grew confused, glanced round, and, seeing the doll she had thrown
down on one of the tubs, picked it up.

"Kiss the doll," said she.

Boris looked attentively and kindly at her eager face, but did not
reply.

"Don't you want to? Well, then, come here," said she, and went further
in among the plants and threw down the doll. "Closer, closer!" she
whispered.

She caught the young officer by his cuffs, and a look of solemnity and
fear appeared on her flushed face.

"And me? Would you like to kiss me?" she whispered almost inaudibly,
glancing up at him from under her brows, smiling, and almost crying from
excitement.

Boris blushed.

"How funny you are!" he said, bending down to her and blushing still
more, but he waited and did nothing.

Suddenly she jumped up onto a tub to be higher than he, embraced him so
that both her slender bare arms clasped him above his neck, and, tossing
back her hair, kissed him full on the lips.

Then she slipped down among the flowerpots on the other side of the tubs
and stood, hanging her head.

"Natasha," he said, "you know that I love you, but..."

"You are in love with me?" Natasha broke in.

"Yes, I am, but please don't let us do like that.... In another four
years... then I will ask for your hand."

Natasha considered.

"Thirteen, fourteen, fifteen, sixteen," she counted on her slender
little fingers. "All right! Then it's settled?"

A smile of joy and satisfaction lit up her eager face.

"Settled!" replied Boris.

"Forever?" said the little girl. "Till death itself?"

She took his arm and with a happy face went with him into the adjoining
sitting room.


CHAPTER XIV

After receiving her visitors, the countess was so tired that she gave
orders to admit no more, but the porter was told to be sure to invite to
dinner all who came "to congratulate." The countess wished to have a
t�te-�-t�te talk with the friend of her childhood, Princess Anna
Mikhaylovna, whom she had not seen properly since she returned from
Petersburg. Anna Mikhaylovna, with her tear-worn but pleasant face, drew
her chair nearer to that of the countess.

"With you I will be quite frank," said Anna Mikhaylovna. "There are not
many left of us old friends! That's why I so value your friendship."

Anna Mikhaylovna looked at Vera and paused. The countess pressed her
friend's hand.

"Vera," she said to her eldest daughter who was evidently not a
favorite, "how is it you have so little tact? Don't you see you are not
wanted here? Go to the other girls, or..."

The handsome Vera smiled contemptuously but did not seem at all hurt.

"If you had told me sooner, Mamma, I would have gone," she replied as
she rose to go to her own room.

But as she passed the sitting room she noticed two couples sitting, one
pair at each window. She stopped and smiled scornfully. Sonya was
sitting close to Nicholas who was copying out some verses for her, the
first he had ever written. Boris and Natasha were at the other window
and ceased talking when Vera entered. Sonya and Natasha looked at Vera
with guilty, happy faces.

It was pleasant and touching to see these little girls in love; but
apparently the sight of them roused no pleasant feeling in Vera.

"How often have I asked you not to take my things?" she said. "You have
a room of your own," and she took the inkstand from Nicholas.

"In a minute, in a minute," he said, dipping his pen.

"You always manage to do things at the wrong time," continued Vera. "You
came rushing into the drawing room so that everyone felt ashamed of
you."

Though what she said was quite just, perhaps for that very reason no one
replied, and the four simply looked at one another. She lingered in the
room with the inkstand in her hand.

"And at your age what secrets can there be between Natasha and Boris, or
between you two? It's all nonsense!"

"Now, Vera, what does it matter to you?" said Natasha in defense,
speaking very gently.

She seemed that day to be more than ever kind and affectionate to
everyone.

"Very silly," said Vera. "I am ashamed of you. Secrets indeed!"

"All have secrets of their own," answered Natasha, getting warmer. "We
don't interfere with you and Berg."

"I should think not," said Vera, "because there can never be anything
wrong in my behavior. But I'll just tell Mamma how you are behaving with
Boris."

"Natalya Ilynichna behaves very well to me," remarked Boris. "I have
nothing to complain of."

"Don't, Boris! You are such a diplomat that it is really tiresome," said
Natasha in a mortified voice that trembled slightly. (She used the word
"diplomat," which was just then much in vogue among the children, in the
special sense they attached to it.) "Why does she bother me?" And she
added, turning to Vera, "You'll never understand it, because you've
never loved anyone. You have no heart! You are a Madame de Genlis and
nothing more" (this nickname, bestowed on Vera by Nicholas, was
considered very stinging), "and your greatest pleasure is to be
unpleasant to people! Go and flirt with Berg as much as you please," she
finished quickly.

"I shall at any rate not run after a young man before visitors..."

"Well, now you've done what you wanted," put in Nicholas--"said
unpleasant things to everyone and upset them. Let's go to the nursery."

All four, like a flock of scared birds, got up and left the room.

"The unpleasant things were said to me," remarked Vera, "I said none to
anyone."

"Madame de Genlis! Madame de Genlis!" shouted laughing voices through
the door.

The handsome Vera, who produced such an irritating and unpleasant effect
on everyone, smiled and, evidently unmoved by what had been said to her,
went to the looking glass and arranged her hair and scarf. Looking at
her own handsome face she seemed to become still colder and calmer.

In the drawing room the conversation was still going on.

"Ah, my dear," said the countess, "my life is not all roses either.
Don't I know that at the rate we are living our means won't last long?
It's all the Club and his easygoing nature. Even in the country do we
get any rest? Theatricals, hunting, and heaven knows what besides! But
don't let's talk about me; tell me how you managed everything. I often
wonder at you, Annette--how at your age you can rush off alone in a
carriage to Moscow, to Petersburg, to those ministers and great people,
and know how to deal with them all! It's quite astonishing. How did you
get things settled? I couldn't possibly do it."

"Ah, my love," answered Anna Mikhaylovna, "God grant you never know what
it is to be left a widow without means and with a son you love to
distraction! One learns many things then," she added with a certain
pride. "That lawsuit taught me much. When I want to see one of those big
people I write a note: 'Princess So-and-So desires an interview with So
and-So,' and then I take a cab and go myself two, three, or four times--
till I get what I want. I don't mind what they think of me."

"Well, and to whom did you apply about Bory?" asked the countess. "You
see yours is already an officer in the Guards, while my Nicholas is
going as a cadet. There's no one to interest himself for him. To whom
did you apply?"

"To Prince Vasili. He was so kind. He at once agreed to everything, and
put the matter before the Emperor," said Princess Anna Mikhaylovna
enthusiastically, quite forgetting all the humiliation she had endured
to gain her end.

"Has Prince Vasili aged much?" asked the countess. "I have not seen him
since we acted together at the Rumyantsovs' theatricals. I expect he has
forgotten me. He paid me attentions in those days," said the countess,
with a smile.

"He is just the same as ever," replied Anna Mikhaylovna, "overflowing
with amiability. His position has not turned his head at all. He said to
me, 'I am sorry I can do so little for you, dear Princess. I am at your
command.' Yes, he is a fine fellow and a very kind relation. But,
Nataly, you know my love for my son: I would do anything for his
happiness! And my affairs are in such a bad way that my position is now
a terrible one," continued Anna Mikhaylovna, sadly, dropping her voice.
"My wretched lawsuit takes all I have and makes no progress. Would you
believe it, I have literally not a penny and don't know how to equip
Boris." She took out her handkerchief and began to cry. "I need five
hundred rubles, and have only one twenty-five-ruble note. I am in such a
state.... My only hope now is in Count Cyril Vladimirovich Bezukhov. If
he will not assist his godson--you know he is Bory's godfather--and
allow him something for his maintenance, all my trouble will have been
thrown away.... I shall not be able to equip him."

The countess' eyes filled with tears and she pondered in silence.

"I often think, though, perhaps it's a sin," said the princess, "that
here lives Count Cyril Vladimirovich Bezukhov so rich, all alone... that
tremendous fortune... and what is his life worth? It's a burden to him,
and Bory's life is only just beginning...."

"Surely he will leave something to Boris," said the countess.

"Heaven only knows, my dear! These rich grandees are so selfish. Still,
I will take Boris and go to see him at once, and I shall speak to him
straight out. Let people think what they will of me, it's really all the
same to me when my son's fate is at stake." The princess rose. "It's now
two o'clock and you dine at four. There will just be time."

And like a practical Petersburg lady who knows how to make the most of
time, Anna Mikhaylovna sent someone to call her son, and went into the
anteroom with him.

"Good-bye, my dear," said she to the countess who saw her to the door,
and added in a whisper so that her son should not hear, "Wish me good
luck."

"Are you going to Count Cyril Vladimirovich, my dear?" said the count
coming out from the dining hall into the anteroom, and he added: "If he
is better, ask Pierre to dine with us. He has been to the house, you
know, and danced with the children. Be sure to invite him, my dear. We
will see how Taras distinguishes himself today. He says Count Orlov
never gave such a dinner as ours will be!"


CHAPTER XV

"My dear Boris," said Princess Anna Mikhaylovna to her son as Countess
Rostova's carriage in which they were seated drove over the straw
covered street and turned into the wide courtyard of Count Cyril
Vladimirovich Bezukhov's house. "My dear Boris," said the mother,
drawing her hand from beneath her old mantle and laying it timidly and
tenderly on her son's arm, "be affectionate and attentive to him. Count
Cyril Vladimirovich is your godfather after all, your future depends on
him. Remember that, my dear, and be nice to him, as you so well know how
to be."

"If only I knew that anything besides humiliation would come of it..."
answered her son coldly. "But I have promised and will do it for your
sake."

Although the hall porter saw someone's carriage standing at the
entrance, after scrutinizing the mother and son (who without asking to
be announced had passed straight through the glass porch between the
rows of statues in niches) and looking significantly at the lady's old
cloak, he asked whether they wanted the count or the princesses, and,
hearing that they wished to see the count, said his excellency was worse
today, and that his excellency was not receiving anyone.

"We may as well go back," said the son in French.

"My dear!" exclaimed his mother imploringly, again laying her hand on
his arm as if that touch might soothe or rouse him.

Boris said no more, but looked inquiringly at his mother without taking
off his cloak.

"My friend," said Anna Mikhaylovna in gentle tones, addressing the hall
porter, "I know Count Cyril Vladimirovich is very ill... that's why I
have come... I am a relation. I shall not disturb him, my friend... I
only need see Prince Vasili Sergeevich: he is staying here, is he not?
Please announce me."

The hall porter sullenly pulled a bell that rang upstairs, and turned
away.

"Princess Drubetskaya to see Prince Vasili Sergeevich," he called to a
footman dressed in knee breeches, shoes, and a swallow-tail coat, who
ran downstairs and looked over from the halfway landing.

The mother smoothed the folds of her dyed silk dress before a large
Venetian mirror in the wall, and in her trodden-down shoes briskly
ascended the carpeted stairs.

"My dear," she said to her son, once more stimulating him by a touch,
"you promised me!"

The son, lowering his eyes, followed her quietly.

They entered the large hall, from which one of the doors led to the
apartments assigned to Prince Vasili.

Just as the mother and son, having reached the middle of the hall, were
about to ask their way of an elderly footman who had sprung up as they
entered, the bronze handle of one of the doors turned and Prince Vasili
came out--wearing a velvet coat with a single star on his breast, as was
his custom when at home--taking leave of a good-looking, dark-haired
man. This was the celebrated Petersburg doctor, Lorrain.

"Then it is certain?" said the prince.

"Prince, humanum est errare, * but..." replied the doctor, swallowing
his r's, and pronouncing the Latin words with a French accent.


* To err is human.

"Very well, very well..."

Seeing Anna Mikhaylovna and her son, Prince Vasili dismissed the doctor
with a bow and approached them silently and with a look of inquiry. The
son noticed that an expression of profound sorrow suddenly clouded his
mother's face, and he smiled slightly.

"Ah, Prince! In what sad circumstances we meet again! And how is our
dear invalid?" said she, as though unaware of the cold offensive look
fixed on her.

Prince Vasili stared at her and at Boris questioningly and perplexed.
Boris bowed politely. Prince Vasili without acknowledging the bow turned
to Anna Mikhaylovna, answering her query by a movement of the head and
lips indicating very little hope for the patient.

"Is it possible?" exclaimed Anna Mikhaylovna. "Oh, how awful! It is
terrible to think.... This is my son," she added, indicating Boris. "He
wanted to thank you himself."

Boris bowed again politely.

"Believe me, Prince, a mother's heart will never forget what you have
done for us."

"I am glad I was able to do you a service, my dear Anna Mikhaylovna,"
said Prince Vasili, arranging his lace frill, and in tone and manner,
here in Moscow to Anna Mikhaylovna whom he had placed under an
obligation, assuming an air of much greater importance than he had done
in Petersburg at Anna Scherer's reception.

"Try to serve well and show yourself worthy," added he, addressing Boris
with severity. "I am glad.... Are you here on leave?" he went on in his
usual tone of indifference.

"I am awaiting orders to join my new regiment, your excellency," replied
Boris, betraying neither annoyance at the prince's brusque manner nor a
desire to enter into conversation, but speaking so quietly and
respectfully that the prince gave him a searching glance.

"Are you living with your mother?"

"I am living at Countess Rostova's," replied Boris, again adding, "your
excellency."

"That is, with Ilya Rostov who married Nataly Shinshina," said Anna
Mikhaylovna.

"I know, I know," answered Prince Vasili in his monotonous voice. "I
never could understand how Nataly made up her mind to marry that
unlicked bear! A perfectly absurd and stupid fellow, and a gambler too,
I am told."

"But a very kind man, Prince," said Anna Mikhaylovna with a pathetic
smile, as though she too knew that Count Rostov deserved this censure,
but asked him not to be too hard on the poor old man. "What do the
doctors say?" asked the princess after a pause, her worn face again
expressing deep sorrow.

"They give little hope," replied the prince.

"And I should so like to thank Uncle once for all his kindness to me and
Boris. He is his godson," she added, her tone suggesting that this fact
ought to give Prince Vasili much satisfaction.

Prince Vasili became thoughtful and frowned. Anna Mikhaylovna saw that
he was afraid of finding in her a rival for Count Bezukhov's fortune,
and hastened to reassure him.

"If it were not for my sincere affection and devotion to Uncle," said
she, uttering the word with peculiar assurance and unconcern, "I know
his character: noble, upright... but you see he has no one with him
except the young princesses.... They are still young...." She bent her
head and continued in a whisper: "Has he performed his final duty,
Prince? How priceless are those last moments! It can make things no
worse, and it is absolutely necessary to prepare him if he is so ill. We
women, Prince," and she smiled tenderly, "always know how to say these
things. I absolutely must see him, however painful it may be for me. I
am used to suffering."

Evidently the prince understood her, and also understood, as he had done
at Anna Pavlovna's, that it would be difficult to get rid of Anna
Mikhaylovna.

"Would not such a meeting be too trying for him, dear Anna Mikhaylovna?"
said he. "Let us wait until evening. The doctors are expecting a
crisis."

"But one cannot delay, Prince, at such a moment! Consider that the
welfare of his soul is at stake. Ah, it is awful: the duties of a
Christian..."

A door of one of the inner rooms opened and one of the princesses, the
count's niece, entered with a cold, stern face. The length of her body
was strikingly out of proportion to her short legs. Prince Vasili turned
to her.

"Well, how is he?"

"Still the same; but what can you expect, this noise..." said the
princess, looking at Anna Mikhaylovna as at a stranger.

"Ah, my dear, I hardly knew you," said Anna Mikhaylovna with a happy
smile, ambling lightly up to the count's niece. "I have come, and am at
your service to help you nurse my uncle. I imagine what you have gone
through," and she sympathetically turned up her eyes.

The princess gave no reply and did not even smile, but left the room as
Anna Mikhaylovna took off her gloves and, occupying the position she had
conquered, settled down in an armchair, inviting Prince Vasili to take a
seat beside her.

"Boris," she said to her son with a smile, "I shall go in to see the
count, my uncle; but you, my dear, had better go to Pierre meanwhile and
don't forget to give him the Rostovs' invitation. They ask him to
dinner. I suppose he won't go?" she continued, turning to the prince.

"On the contrary," replied the prince, who had plainly become depressed,
"I shall be only too glad if you relieve me of that young man.... Here
he is, and the count has not once asked for him."

He shrugged his shoulders. A footman conducted Boris down one flight of
stairs and up another, to Pierre's rooms.


CHAPTER XVI

Pierre, after all, had not managed to choose a career for himself in
Petersburg, and had been expelled from there for riotous conduct and
sent to Moscow. The story told about him at Count Rostov's was true.
Pierre had taken part in tying a policeman to a bear. He had now been
for some days in Moscow and was staying as usual at his father's house.
Though he expected that the story of his escapade would be already known
in Moscow and that the ladies about his father--who were never favorably
disposed toward him--would have used it to turn the count against him,
he nevertheless on the day of his arrival went to his father's part of
the house. Entering the drawing room, where the princesses spent most of
their time, he greeted the ladies, two of whom were sitting at
embroidery frames while a third read aloud. It was the eldest who was
reading--the one who had met Anna Mikhaylovna. The two younger ones were
embroidering: both were rosy and pretty and they differed only in that
one had a little mole on her lip which made her much prettier. Pierre
was received as if he were a corpse or a leper. The eldest princess
paused in her reading and silently stared at him with frightened eyes;
the second assumed precisely the same expression; while the youngest,
the one with the mole, who was of a cheerful and lively disposition,
bent over her frame to hide a smile probably evoked by the amusing scene
she foresaw. She drew her wool down through the canvas and, scarcely
able to refrain from laughing, stooped as if trying to make out the
pattern.

"How do you do, cousin?" said Pierre. "You don't recognize me?"

"I recognize you only too well, too well."

"How is the count? Can I see him?" asked Pierre, awkwardly as usual, but
unabashed.

"The count is suffering physically and mentally, and apparently you have
done your best to increase his mental sufferings."

"Can I see the count?" Pierre again asked.

"Hm.... If you wish to kill him, to kill him outright, you can see
him... Olga, go and see whether Uncle's beef tea is ready--it is almost
time," she added, giving Pierre to understand that they were busy, and
busy making his father comfortable, while evidently he, Pierre, was only
busy causing him annoyance.

Olga went out. Pierre stood looking at the sisters; then he bowed and
said: "Then I will go to my rooms. You will let me know when I can see
him."

And he left the room, followed by the low but ringing laughter of the
sister with the mole.

Next day Prince Vasili had arrived and settled in the count's house. He
sent for Pierre and said to him: "My dear fellow, if you are going to
behave here as you did in Petersburg, you will end very badly; that is
all I have to say to you. The count is very, very ill, and you must not
see him at all."

Since then Pierre had not been disturbed and had spent the whole time in
his rooms upstairs.

When Boris appeared at his door Pierre was pacing up and down his room,
stopping occasionally at a corner to make menacing gestures at the wall,
as if running a sword through an invisible foe, and glaring savagely
over his spectacles, and then again resuming his walk, muttering
indistinct words, shrugging his shoulders and gesticulating.

"England is done for," said he, scowling and pointing his finger at
someone unseen. "Mr. Pitt, as a traitor to the nation and to the rights
of man, is sentenced to..." But before Pierre--who at that moment
imagined himself to be Napoleon in person and to have just effected the
dangerous crossing of the Straits of Dover and captured London--could
pronounce Pitt's sentence, he saw a well-built and handsome young
officer entering his room. Pierre paused. He had left Moscow when Boris
was a boy of fourteen, and had quite forgotten him, but in his usual
impulsive and hearty way he took Boris by the hand with a friendly
smile.

"Do you remember me?" asked Boris quietly with a pleasant smile. "I have
come with my mother to see the count, but it seems he is not well."

"Yes, it seems he is ill. People are always disturbing him," answered
Pierre, trying to remember who this young man was.

Boris felt that Pierre did not recognize him but did not consider it
necessary to introduce himself, and without experiencing the least
embarrassment looked Pierre straight in the face.

"Count Rostov asks you to come to dinner today," said he, after a
considerable pause which made Pierre feel uncomfortable.

"Ah, Count Rostov!" exclaimed Pierre joyfully. "Then you are his son,
Ilya? Only fancy, I didn't know you at first. Do you remember how we
went to the Sparrow Hills with Madame Jacquot?... It's such an age..."

"You are mistaken," said Boris deliberately, with a bold and slightly
sarcastic smile. "I am Boris, son of Princess Anna Mikhaylovna
Drubetskaya. Rostov, the father, is Ilya, and his son is Nicholas. I
never knew any Madame Jacquot."

Pierre shook his head and arms as if attacked by mosquitoes or bees.

"Oh dear, what am I thinking about? I've mixed everything up. One has so
many relatives in Moscow! So you are Boris? Of course. Well, now we know
where we are. And what do you think of the Boulogne expedition? The
English will come off badly, you know, if Napoleon gets across the
Channel. I think the expedition is quite feasible. If only Villeneuve
doesn't make a mess of things!"

Boris knew nothing about the Boulogne expedition; he did not read the
papers and it was the first time he had heard Villeneuve's name.

"We here in Moscow are more occupied with dinner parties and scandal
than with politics," said he in his quiet ironical tone. "I know nothing
about it and have not thought about it. Moscow is chiefly busy with
gossip," he continued. "Just now they are talking about you and your
father."

Pierre smiled in his good-natured way as if afraid for his companion's
sake that the latter might say something he would afterwards regret. But
Boris spoke distinctly, clearly, and dryly, looking straight into
Pierre's eyes.

"Moscow has nothing else to do but gossip," Boris went on. "Everybody is
wondering to whom the count will leave his fortune, though he may
perhaps outlive us all, as I sincerely hope he will..."

"Yes, it is all very horrid," interrupted Pierre, "very horrid."

Pierre was still afraid that this officer might inadvertently say
something disconcerting to himself.

"And it must seem to you," said Boris flushing slightly, but not
changing his tone or attitude, "it must seem to you that everyone is
trying to get something out of the rich man?"

"So it does," thought Pierre.

"But I just wish to say, to avoid misunderstandings, that you are quite
mistaken if you reckon me or my mother among such people. We are very
poor, but for my own part at any rate, for the very reason that your
father is rich, I don't regard myself as a relation of his, and neither
I nor my mother would ever ask or take anything from him."

For a long time Pierre could not understand, but when he did, he jumped
up from the sofa, seized Boris under the elbow in his quick, clumsy way,
and, blushing far more than Boris, began to speak with a feeling of
mingled shame and vexation.

"Well, this is strange! Do you suppose I... who could think?... I know
very well..."

But Boris again interrupted him.

"I am glad I have spoken out fully. Perhaps you did not like it? You
must excuse me," said he, putting Pierre at ease instead of being put at
ease by him, "but I hope I have not offended you. I always make it a
rule to speak out... Well, what answer am I to take? Will you come to
dinner at the Rostovs'?"

And Boris, having apparently relieved himself of an onerous duty and
extricated himself from an awkward situation and placed another in it,
became quite pleasant again.

"No, but I say," said Pierre, calming down, "you are a wonderful fellow!
What you have just said is good, very good. Of course you don't know me.
We have not met for such a long time... not since we were children. You
might think that I... I understand, quite understand. I could not have
done it myself, I should not have had the courage, but it's splendid. I
am very glad to have made your acquaintance. It's queer," he added after
a pause, "that you should have suspected me!" He began to laugh. "Well,
what of it! I hope we'll get better acquainted," and he pressed Boris'
hand. "Do you know, I have not once been in to see the count. He has not
sent for me.... I am sorry for him as a man, but what can one do?"

"And so you think Napoleon will manage to get an army across?" asked
Boris with a smile.

Pierre saw that Boris wished to change the subject, and being of the
same mind he began explaining the advantages and disadvantages of the
Boulogne expedition.

A footman came in to summon Boris--the princess was going. Pierre, in
order to make Boris' better acquaintance, promised to come to dinner,
and warmly pressing his hand looked affectionately over his spectacles
into Boris' eyes. After he had gone Pierre continued pacing up and down
the room for a long time, no longer piercing an imaginary foe with his
imaginary sword, but smiling at the remembrance of that pleasant,
intelligent, and resolute young man.

As often happens in early youth, especially to one who leads a lonely
life, he felt an unaccountable tenderness for this young man and made up
his mind that they would be friends.

Prince Vasili saw the princess off. She held a handkerchief to her eyes
and her face was tearful.

"It is dreadful, dreadful!" she was saying, "but cost me what it may I
shall do my duty. I will come and spend the night. He must not be left
like this. Every moment is precious. I can't think why his nieces put it
off. Perhaps God will help me to find a way to prepare him!... Adieu,
Prince! May God support you..."

"Adieu, ma bonne," answered Prince Vasili turning away from her.

"Oh, he is in a dreadful state," said the mother to her son when they
were in the carriage. "He hardly recognizes anybody."

"I don't understand, Mamma--what is his attitude to Pierre?" asked the
son.

"The will will show that, my dear; our fate also depends on it."

"But why do you expect that he will leave us anything?"

"Ah, my dear! He is so rich, and we are so poor!"

"Well, that is hardly a sufficient reason, Mamma..."

"Oh, Heaven! How ill he is!" exclaimed the mother.


CHAPTER XVII

After Anna Mikhaylovna had driven off with her son to visit Count Cyril
Vladimirovich Bezukhov, Countess Rostova sat for a long time all alone
applying her handkerchief to her eyes. At last she rang.

"What is the matter with you, my dear?" she said crossly to the maid who
kept her waiting some minutes. "Don't you wish to serve me? Then I'll
find you another place."

The countess was upset by her friend's sorrow and humiliating poverty,
and was therefore out of sorts, a state of mind which with her always
found expression in calling her maid "my dear" and speaking to her with
exaggerated politeness.

"I am very sorry, ma'am," answered the maid.

"Ask the count to come to me."

The count came waddling in to see his wife with a rather guilty look as
usual.

"Well, little countess? What a saute of game au madere we are to have,
my dear! I tasted it. The thousand rubles I paid for Taras were not ill-
spent. He is worth it!"

He sat down by his wife, his elbows on his knees and his hands ruffling
his gray hair.

"What are your commands, little countess?"

"You see, my dear... What's that mess?" she said, pointing to his
waistcoat. "It's the saute, most likely," she added with a smile. "Well,
you see, Count, I want some money."

Her face became sad.

"Oh, little countess!"... and the count began bustling to get out his
pocketbook.

"I want a great deal, Count! I want five hundred rubles," and taking out
her cambric handkerchief she began wiping her husband's waistcoat.

"Yes, immediately, immediately! Hey, who's there?" he called out in a
tone only used by persons who are certain that those they call will rush
to obey the summons. "Send Dmitri to me!"

Dmitri, a man of good family who had been brought up in the count's
house and now managed all his affairs, stepped softly into the room.

"This is what I want, my dear fellow," said the count to the deferential
young man who had entered. "Bring me..." he reflected a moment, "yes,
bring me seven hundred rubles, yes! But mind, don't bring me such
tattered and dirty notes as last time, but nice clean ones for the
countess."

"Yes, Dmitri, clean ones, please," said the countess, sighing deeply.

"When would you like them, your excellency?" asked Dmitri. "Allow me to
inform you... But, don't be uneasy," he added, noticing that the count
was beginning to breathe heavily and quickly which was always a sign of
approaching anger. "I was forgetting... Do you wish it brought at once?"

"Yes, yes; just so! Bring it. Give it to the countess."

"What a treasure that Dmitri is," added the count with a smile when the
young man had departed. "There is never any 'impossible' with him.
That's a thing I hate! Everything is possible."

"Ah, money, Count, money! How much sorrow it causes in the world," said
the countess. "But I am in great need of this sum."

"You, my little countess, are a notorious spendthrift," said the count,
and having kissed his wife's hand he went back to his study.

When Anna Mikhaylovna returned from Count Bezukhov's the money, all in
clean notes, was lying ready under a handkerchief on the countess'
little table, and Anna Mikhaylovna noticed that something was agitating
her.

"Well, my dear?" asked the countess.

"Oh, what a terrible state he is in! One would not know him, he is so
ill! I was only there a few moments and hardly said a word..."

"Annette, for heaven's sake don't refuse me," the countess began, with a
blush that looked very strange on her thin, dignified, elderly face, and
she took the money from under the handkerchief.

Anna Mikhaylovna instantly guessed her intention and stooped to be ready
to embrace the countess at the appropriate moment.

"This is for Boris from me, for his outfit."

Anna Mikhaylovna was already embracing her and weeping. The countess
wept too. They wept because they were friends, and because they were
kindhearted, and because they--friends from childhood--had to think
about such a base thing as money, and because their youth was over....
But those tears were pleasant to them both.


CHAPTER XVIII

Countess Rostova, with her daughters and a large number of guests, was
already seated in the drawing room. The count took the gentlemen into
his study and showed them his choice collection of Turkish pipes. From
time to time he went out to ask: "Hasn't she come yet?" They were
expecting Marya Dmitrievna Akhrosimova, known in society as le terrible
dragon, a lady distinguished not for wealth or rank, but for common
sense and frank plainness of speech. Marya Dmitrievna was known to the
Imperial family as well as to all Moscow and Petersburg, and both cities
wondered at her, laughed privately at her rudenesses, and told good
stories about her, while none the less all without exception respected
and feared her.

In the count's room, which was full of tobacco smoke, they talked of war
that had been announced in a manifesto, and about the recruiting. None
of them had yet seen the manifesto, but they all knew it had appeared.
The count sat on the sofa between two guests who were smoking and
talking. He neither smoked nor talked, but bending his head first to one
side and then to the other watched the smokers with evident pleasure and
listened to the conversation of his two neighbors, whom he egged on
against each other.

One of them was a sallow, clean-shaven civilian with a thin and wrinkled
face, already growing old, though he was dressed like a most fashionable
young man. He sat with his legs up on the sofa as if quite at home and,
having stuck an amber mouthpiece far into his mouth, was inhaling the
smoke spasmodically and screwing up his eyes. This was an old bachelor,
Shinshin, a cousin of the countess', a man with "a sharp tongue" as they
said in Moscow society. He seemed to be condescending to his companion.
The latter, a fresh, rosy officer of the Guards, irreproachably washed,
brushed, and buttoned, held his pipe in the middle of his mouth and with
red lips gently inhaled the smoke, letting it escape from his handsome
mouth in rings. This was Lieutenant Berg, an officer in the Semenov
regiment with whom Boris was to travel to join the army, and about whom
Natasha had teased her elder sister Vera, speaking of Berg as her
"intended." The count sat between them and listened attentively. His
favorite occupation when not playing boston, a card game he was very
fond of, was that of listener, especially when he succeeded in setting
two loquacious talkers at one another.

"Well, then, old chap, mon tres honorable Alphonse Karlovich," said
Shinshin, laughing ironically and mixing the most ordinary Russian
expressions with the choicest French phrases--which was a peculiarity of
his speech. "Vous comptez vous faire des rentes sur l'etat; * you want
to make something out of your company?"


* You expect to make an income out of the government.

"No, Peter Nikolaevich; I only want to show that in the cavalry the
advantages are far less than in the infantry. Just consider my own
position now, Peter Nikolaevich..."

Berg always spoke quietly, politely, and with great precision. His
conversation always related entirely to himself; he would remain calm
and silent when the talk related to any topic that had no direct bearing
on himself. He could remain silent for hours without being at all put
out of countenance himself or making others uncomfortable, but as soon
as the conversation concerned himself he would begin to talk
circumstantially and with evident satisfaction.

"Consider my position, Peter Nikolaevich. Were I in the cavalry I should
get not more than two hundred rubles every four months, even with the
rank of lieutenant; but as it is I receive two hundred and thirty," said
he, looking at Shinshin and the count with a joyful, pleasant smile, as
if it were obvious to him that his success must always be the chief
desire of everyone else.

"Besides that, Peter Nikolaevich, by exchanging into the Guards I shall
be in a more prominent position," continued Berg, "and vacancies occur
much more frequently in the Foot Guards. Then just think what can be
done with two hundred and thirty rubles! I even manage to put a little
aside and to send something to my father," he went on, emitting a smoke
ring.

"La balance y est... * A German knows how to skin a flint, as the
proverb says," remarked Shinshin, moving his pipe to the other side of
his mouth and winking at the count.


* So that squares matters.

The count burst out laughing. The other guests seeing that Shinshin was
talking came up to listen. Berg, oblivious of irony or indifference,
continued to explain how by exchanging into the Guards he had already
gained a step on his old comrades of the Cadet Corps; how in wartime the
company commander might get killed and he, as senior in the company,
might easily succeed to the post; how popular he was with everyone in
the regiment, and how satisfied his father was with him. Berg evidently
enjoyed narrating all this, and did not seem to suspect that others,
too, might have their own interests. But all he said was so prettily
sedate, and the naivete of his youthful egotism was so obvious, that he
disarmed his hearers.

"Well, my boy, you'll get along wherever you go--foot or horse--that
I'll warrant," said Shinshin, patting him on the shoulder and taking his
feet off the sofa.

Berg smiled joyously. The count, by his guests, went into the drawing
room.

It was just the moment before a big dinner when the assembled guests,
expecting the summons to zakuska, * avoid engaging in any long
conversation but think it necessary to move about and talk, in order to
show that they are not at all impatient for their food. The host and
hostess look toward the door, and now and then glance at one another,
and the visitors try to guess from these glances who, or what, they are
waiting for--some important relation who has not yet arrived, or a dish
that is not yet ready.


* Hors d'oeuvres.

Pierre had come just at dinnertime and was sitting awkwardly in the
middle of the drawing room on the first chair he had come across,
blocking the way for everyone. The countess tried to make him talk, but
he went on naively looking around through his spectacles as if in search
of somebody and answered all her questions in monosyllables. He was in
the way and was the only one who did not notice the fact. Most of the
guests, knowing of the affair with the bear, looked with curiosity at
this big, stout, quiet man, wondering how such a clumsy, modest fellow
could have played such a prank on a policeman.

"You have only lately arrived?" the countess asked him.

"Oui, madame," replied he, looking around him.

"You have not yet seen my husband?"

"Non, madame." He smiled quite inappropriately.

"You have been in Paris recently, I believe? I suppose it's very
interesting."

"Very interesting."

The countess exchanged glances with Anna Mikhaylovna. The latter
understood that she was being asked to entertain this young man, and
sitting down beside him she began to speak about his father; but he
answered her, as he had the countess, only in monosyllables. The other
guests were all conversing with one another. "The Razumovskis... It was
charming... You are very kind... Countess Apraksina..." was heard on all
sides. The countess rose and went into the ballroom.

"Marya Dmitrievna?" came her voice from there.

"Herself," came the answer in a rough voice, and Marya Dmitrievna
entered the room.

All the unmarried ladies and even the married ones except the very
oldest rose. Marya Dmitrievna paused at the door. Tall and stout,
holding high her fifty-year-old head with its gray curls, she stood
surveying the guests, and leisurely arranged her wide sleeves as if
rolling them up. Marya Dmitrievna always spoke in Russian.

"Health and happiness to her whose name day we are keeping and to her
children," she said, in her loud, full-toned voice which drowned all
others. "Well, you old sinner," she went on, turning to the count who
was kissing her hand, "you're feeling dull in Moscow, I daresay? Nowhere
to hunt with your dogs? But what is to be done, old man? Just see how
these nestlings are growing up," and she pointed to the girls. "You must
look for husbands for them whether you like it or not...."

"Well," said she, "how's my Cossack?" (Marya Dmitrievna always called
Natasha a Cossack) and she stroked the child's arm as she came up
fearless and gay to kiss her hand. "I know she's a scamp of a girl, but
I like her."

She took a pair of pear-shaped ruby earrings from her huge reticule and,
having given them to the rosy Natasha, who beamed with the pleasure of
her saint's-day fete, turned away at once and addressed herself to
Pierre.

"Eh, eh, friend! Come here a bit," said she, assuming a soft high tone
of voice. "Come here, my friend..." and she ominously tucked up her
sleeves still higher. Pierre approached, looking at her in a childlike
way through his spectacles.

"Come nearer, come nearer, friend! I used to be the only one to tell
your father the truth when he was in favor, and in your case it's my
evident duty." She paused. All were silent, expectant of what was to
follow, for this was clearly only a prelude.

"A fine lad! My word! A fine lad!... His father lies on his deathbed and
he amuses himself setting a policeman astride a bear! For shame, sir,
for shame! It would be better if you went to the war."

She turned away and gave her hand to the count, who could hardly keep
from laughing.

"Well, I suppose it is time we were at table?" said Marya Dmitrievna.

The count went in first with Marya Dmitrievna, the countess followed on
the arm of a colonel of hussars, a man of importance to them because
Nicholas was to go with him to the regiment; then came Anna Mikhaylovna
with Shinshin. Berg gave his arm to Vera. The smiling Julie Karagina
went in with Nicholas. After them other couples followed, filling the
whole dining hall, and last of all the children, tutors, and governesses
followed singly. The footmen began moving about, chairs scraped, the
band struck up in the gallery, and the guests settled down in their
places. Then the strains of the count's household band were replaced by
the clatter of knives and forks, the voices of visitors, and the soft
steps of the footmen. At one end of the table sat the countess with
Marya Dmitrievna on her right and Anna Mikhaylovna on her left, the
other lady visitors were farther down. At the other end sat the count,
with the hussar colonel on his left and Shinshin and the other male
visitors on his right. Midway down the long table on one side sat the
grownup young people: Vera beside Berg, and Pierre beside Boris; and on
the other side, the children, tutors, and governesses. From behind the
crystal decanters and fruit vases, the count kept glancing at his wife
and her tall cap with its light-blue ribbons, and busily filled his
neighbors' glasses, not neglecting his own. The countess in turn,
without omitting her duties as hostess, threw significant glances from
behind the pineapples at her husband whose face and bald head seemed by
their redness to contrast more than usual with his gray hair. At the
ladies' end an even chatter of voices was heard all the time, at the
men's end the voices sounded louder and louder, especially that of the
colonel of hussars who, growing more and more flushed, ate and drank so
much that the count held him up as a pattern to the other guests. Berg
with tender smiles was saying to Vera that love is not an earthly but a
heavenly feeling. Boris was telling his new friend Pierre who the guests
were and exchanging glances with Natasha, who was sitting opposite.
Pierre spoke little but examined the new faces, and ate a great deal. Of
the two soups he chose turtle with savory patties and went on to the
game without omitting a single dish or one of the wines. These latter
the butler thrust mysteriously forward, wrapped in a napkin, from behind
the next man's shoulders and whispered: "Dry Madeira"... "Hungarian"...
or "Rhine wine" as the case might be. Of the four crystal glasses
engraved with the count's monogram that stood before his plate, Pierre
held out one at random and drank with enjoyment, gazing with ever-
increasing amiability at the other guests. Natasha, who sat opposite,
was looking at Boris as girls of thirteen look at the boy they are in
love with and have just kissed for the first time. Sometimes that same
look fell on Pierre, and that funny lively little girl's look made him
inclined to laugh without knowing why.

Nicholas sat at some distance from Sonya, beside Julie Karagina, to whom
he was again talking with the same involuntary smile. Sonya wore a
company smile but was evidently tormented by jealousy; now she turned
pale, now blushed and strained every nerve to overhear what Nicholas and
Julie were saying to one another. The governess kept looking round
uneasily as if preparing to resent any slight that might be put upon the
children. The German tutor was trying to remember all the dishes, wines,
and kinds of dessert, in order to send a full description of the dinner
to his people in Germany; and he felt greatly offended when the butler
with a bottle wrapped in a napkin passed him by. He frowned, trying to
appear as if he did not want any of that wine, but was mortified because
no one would understand that it was not to quench his thirst or from
greediness that he wanted it, but simply from a conscientious desire for
knowledge.


CHAPTER XIX

At the men's end of the table the talk grew more and more animated. The
colonel told them that the declaration of war had already appeared in
Petersburg and that a copy, which he had himself seen, had that day been
forwarded by courier to the commander-in-chief.

"And why the deuce are we going to fight Bonaparte?" remarked Shinshin.
"He has stopped Austria's cackle and I fear it will be our turn next."

The colonel was a stout, tall, plethoric German, evidently devoted to
the service and patriotically Russian. He resented Shinshin's remark.

"It is for the reasson, my goot sir," said he, speaking with a German
accent, "for the reasson zat ze Emperor knows zat. He declares in ze
manifessto zat he cannot fiew wiz indifference ze danger vreatening
Russia and zat ze safety and dignity of ze Empire as vell as ze sanctity
of its alliances..." he spoke this last word with particular emphasis as
if in it lay the gist of the matter.

Then with the unerring official memory that characterized him he
repeated from the opening words of the manifesto:

... and the wish, which constitutes the Emperor's sole and absolute aim-
-to establish peace in Europe on firm foundations--has now decided him
to despatch part of the army abroad and to create a new condition for
the attainment of that purpose.

"Zat, my dear sir, is vy..." he concluded, drinking a tumbler of wine
with dignity and looking to the count for approval.

"Connaissez-vous le Proverbe: * 'Jerome, Jerome, do not roam, but turn
spindles at home!'?" said Shinshin, puckering his brows and smiling.
"Cela nous convient a merveille.*(2) Suvorov now--he knew what he was
about; yet they beat him a plate couture,*(3) and where are we to find
Suvorovs now? Je vous demande un peu,"*(4) said he, continually changing
from French to Russian.


*Do you know the proverb?

*(2) That suits us down to the ground.

*(3) Hollow.

*(4) I just ask you that.

"Ve must vight to the last tr-r-op of our plood!" said the colonel,
thumping the table; "and ve must tie for our Emperor, and zen all vill
pe vell. And ve must discuss it as little as po-o-ossible"... he dwelt
particularly on the word possible... "as po-o-ossible," he ended, again
turning to the count. "Zat is how ve old hussars look at it, and zere's
an end of it! And how do you, a young man and a young hussar, how do you
judge of it?" he added, addressing Nicholas, who when he heard that the
war was being discussed had turned from his partner with eyes and ears
intent on the colonel.

"I am quite of your opinion," replied Nicholas, flaming up, turning his
plate round and moving his wineglasses about with as much decision and
desperation as though he were at that moment facing some great danger.
"I am convinced that we Russians must die or conquer," he concluded,
conscious--as were others--after the words were uttered that his remarks
were too enthusiastic and emphatic for the occasion and were therefore
awkward.

"What you said just now was splendid!" said his partner Julie.

Sonya trembled all over and blushed to her ears and behind them and down
to her neck and shoulders while Nicholas was speaking.

Pierre listened to the colonel's speech and nodded approvingly.

"That's fine," said he.

"The young man's a real hussar!" shouted the colonel, again thumping the
table.

"What are you making such a noise about over there?" Marya Dmitrievna's
deep voice suddenly inquired from the other end of the table. "What are
you thumping the table for?" she demanded of the hussar, "and why are
you exciting yourself? Do you think the French are here?"

"I am speaking ze truce," replied the hussar with a smile.

"It's all about the war," the count shouted down the table. "You know my
son's going, Marya Dmitrievna? My son is going."

"I have four sons in the army but still I don't fret. It is all in God's
hands. You may die in your bed or God may spare you in a battle,"
replied Marya Dmitrievna's deep voice, which easily carried the whole
length of the table.

"That's true!"

Once more the conversations concentrated, the ladies' at the one end and
the men's at the other.

"You won't ask," Natasha's little brother was saying; "I know you won't
ask!"

"I will," replied Natasha.

Her face suddenly flushed with reckless and joyous resolution. She half
rose, by a glance inviting Pierre, who sat opposite, to listen to what
was coming, and turning to her mother:

"Mamma!" rang out the clear contralto notes of her childish voice,
audible the whole length of the table.

"What is it?" asked the countess, startled; but seeing by her daughter's
face that it was only mischief, she shook a finger at her sternly with a
threatening and forbidding movement of her head.

The conversation was hushed.

"Mamma! What sweets are we going to have?" and Natasha's voice sounded
still more firm and resolute.

The countess tried to frown, but could not. Marya Dmitrievna shook her
fat finger.

"Cossack!" she said threateningly.

Most of the guests, uncertain how to regard this sally, looked at the
elders.

"You had better take care!" said the countess.

"Mamma! What sweets are we going to have?" Natasha again cried boldly,
with saucy gaiety, confident that her prank would be taken in good part.

Sonya and fat little Petya doubled up with laughter.

"You see! I have asked," whispered Natasha to her little brother and to
Pierre, glancing at him again.

"Ice pudding, but you won't get any," said Marya Dmitrievna.

Natasha saw there was nothing to be afraid of and so she braved even
Marya Dmitrievna.

"Marya Dmitrievna! What kind of ice pudding? I don't like ice cream."

"Carrot ices."

"No! What kind, Marya Dmitrievna? What kind?" she almost screamed; "I
want to know!"

Marya Dmitrievna and the countess burst out laughing, and all the guests
joined in. Everyone laughed, not at Marya Dmitrievna's answer but at the
incredible boldness and smartness of this little girl who had dared to
treat Marya Dmitrievna in this fashion.

Natasha only desisted when she had been told that there would be
pineapple ice. Before the ices, champagne was served round. The band
again struck up, the count and countess kissed, and the guests, leaving
their seats, went up to "congratulate" the countess, and reached across
the table to clink glasses with the count, with the children, and with
one another. Again the footmen rushed about, chairs scraped, and in the
same order in which they had entered but with redder faces, the guests
returned to the drawing room and to the count's study.


CHAPTER XX

The card tables were drawn out, sets made up for boston, and the count's
visitors settled themselves, some in the two drawing rooms, some in the
sitting room, some in the library.

The count, holding his cards fanwise, kept himself with difficulty from
dropping into his usual after-dinner nap, and laughed at everything. The
young people, at the countess' instigation, gathered round the
clavichord and harp. Julie by general request played first. After she
had played a little air with variations on the harp, she joined the
other young ladies in begging Natasha and Nicholas, who were noted for
their musical talent, to sing something. Natasha, who was treated as
though she were grown up, was evidently very proud of this but at the
same time felt shy.

"What shall we sing?" she said.

"'The Brook,'" suggested Nicholas.

"Well, then, let's be quick. Boris, come here," said Natasha. "But where
is Sonya?"

She looked round and seeing that her friend was not in the room ran to
look for her.

Running into Sonya's room and not finding her there, Natasha ran to the
nursery, but Sonya was not there either. Natasha concluded that she must
be on the chest in the passage. The chest in the passage was the place
of mourning for the younger female generation in the Rostov household.
And there in fact was Sonya lying face downward on Nurse's dirty feather
bed on the top of the chest, crumpling her gauzy pink dress under her,
hiding her face with her slender fingers, and sobbing so convulsively
that her bare little shoulders shook. Natasha's face, which had been so
radiantly happy all that saint's day, suddenly changed: her eyes became
fixed, and then a shiver passed down her broad neck and the corners of
her mouth drooped.

"Sonya! What is it? What is the matter?... Oo... Oo... Oo...!" And
Natasha's large mouth widened, making her look quite ugly, and she began
to wail like a baby without knowing why, except that Sonya was crying.
Sonya tried to lift her head to answer but could not, and hid her face
still deeper in the bed. Natasha wept, sitting on the blue-striped
feather bed and hugging her friend. With an effort Sonya sat up and
began wiping her eyes and explaining.

"Nicholas is going away in a week's time, his... papers... have come...
he told me himself... but still I should not cry," and she showed a
paper she held in her hand--with the verses Nicholas had written,
"still, I should not cry, but you can't... no one can understand... what
a soul he has!"

And she began to cry again because he had such a noble soul.

"It's all very well for you... I am not envious... I love you and Boris
also," she went on, gaining a little strength; "he is nice... there are
no difficulties in your way.... But Nicholas is my cousin... one would
have to... the Metropolitan himself... and even then it can't be done.
And besides, if she tells Mamma" (Sonya looked upon the countess as her
mother and called her so) "that I am spoiling Nicholas' career and am
heartless and ungrateful, while truly... God is my witness," and she
made the sign of the cross, "I love her so much, and all of you, only
Vera... And what for? What have I done to her? I am so grateful to you
that I would willingly sacrifice everything, only I have nothing...."

Sonya could not continue, and again hid her face in her hands and in the
feather bed. Natasha began consoling her, but her face showed that she
understood all the gravity of her friend's trouble.

"Sonya," she suddenly exclaimed, as if she had guessed the true reason
of her friend's sorrow, "I'm sure Vera has said something to you since
dinner? Hasn't she?"

"Yes, these verses Nicholas wrote himself and I copied some others, and
she found them on my table and said she'd show them to Mamma, and that I
was ungrateful, and that Mamma would never allow him to marry me, but
that he'll marry Julie. You see how he's been with her all day...
Natasha, what have I done to deserve it?..."

And again she began to sob, more bitterly than before. Natasha lifted
her up, hugged her, and, smiling through her tears, began comforting
her.

"Sonya, don't believe her, darling! Don't believe her! Do you remember
how we and Nicholas, all three of us, talked in the sitting room after
supper? Why, we settled how everything was to be. I don't quite remember
how, but don't you remember that it could all be arranged and how nice
it all was? There's Uncle Shinshin's brother has married his first
cousin. And we are only second cousins, you know. And Boris says it is
quite possible. You know I have told him all about it. And he is so
clever and so good!" said Natasha. "Don't you cry, Sonya, dear love,
darling Sonya!" and she kissed her and laughed. "Vera's spiteful; never
mind her! And all will come right and she won't say anything to Mamma.
Nicholas will tell her himself, and he doesn't care at all for Julie."

Natasha kissed her on the hair.

Sonya sat up. The little kitten brightened, its eyes shone, and it
seemed ready to lift its tail, jump down on its soft paws, and begin
playing with the ball of worsted as a kitten should.

"Do you think so?... Really? Truly?" she said, quickly smoothing her
frock and hair.

"Really, truly!" answered Natasha, pushing in a crisp lock that had
strayed from under her friend's plaits.

Both laughed.

"Well, let's go and sing 'The Brook.'"

"Come along!"

"Do you know, that fat Pierre who sat opposite me is so funny!" said
Natasha, stopping suddenly. "I feel so happy!"

And she set off at a run along the passage.

Sonya, shaking off some down which clung to her and tucking away the
verses in the bosom of her dress close to her bony little chest, ran
after Natasha down the passage into the sitting room with flushed face
and light, joyous steps. At the visitors' request the young people sang
the quartette, "The Brook," with which everyone was delighted. Then
Nicholas sang a song he had just learned:


At nighttime in the moon's fair glow How sweet, as fancies wander free,
To feel that in this world there's one Who still is thinking but of
thee!

That while her fingers touch the harp Wafting sweet music o'er the lea,
It is for thee thus swells her heart, Sighing its message out to thee...

A day or two, then bliss unspoilt, But oh! till then I cannot live!...

He had not finished the last verse before the young people began to get
ready to dance in the large hall, and the sound of the feet and the
coughing of the musicians were heard from the gallery.

Pierre was sitting in the drawing-room where Shinshin had engaged him,
as a man recently returned from abroad, in a political conversation in
which several others joined but which bored Pierre. When the music began
Natasha came in and walking straight up to Pierre said, laughing and
blushing:

"Mamma told me to ask you to join the dancers."

"I am afraid of mixing the figures," Pierre replied; "but if you will be
my teacher..." And lowering his big arm he offered it to the slender
little girl.

While the couples were arranging themselves and the musicians tuning up,
Pierre sat down with his little partner. Natasha was perfectly happy;
she was dancing with a grown-up man, who had been abroad. She was
sitting in a conspicuous place and talking to him like a grown-up lady.
She had a fan in her hand that one of the ladies had given her to hold.
Assuming quite the pose of a society woman (heaven knows when and where
she had learned it) she talked with her partner, fanning herself and
smiling over the fan.

"Dear, dear! Just look at her!" exclaimed the countess as she crossed
the ballroom, pointing to Natasha.

Natasha blushed and laughed.

"Well, really, Mamma! Why should you? What is there to be surprised at?"

In the midst of the third ecossaise there was a clatter of chairs being
pushed back in the sitting room where the count and Marya Dmitrievna had
been playing cards with the majority of the more distinguished and older
visitors. They now, stretching themselves after sitting so long, and
replacing their purses and pocketbooks, entered the ballroom. First came
Marya Dmitrievna and the count, both with merry countenances. The count,
with playful ceremony somewhat in ballet style, offered his bent arm to
Marya Dmitrievna. He drew himself up, a smile of debonair gallantry lit
up his face and as soon as the last figure of the ecossaise was ended,
he clapped his hands to the musicians and shouted up to their gallery,
addressing the first violin:

"Semen! Do you know the Daniel Cooper?"

This was the count's favorite dance, which he had danced in his youth.
(Strictly speaking, Daniel Cooper was one figure of the anglaise.)

"Look at Papa!" shouted Natasha to the whole company, and quite
forgetting that she was dancing with a grown-up partner she bent her
curly head to her knees and made the whole room ring with her laughter.

And indeed everybody in the room looked with a smile of pleasure at the
jovial old gentleman, who standing beside his tall and stout partner,
Marya Dmitrievna, curved his arms, beat time, straightened his
shoulders, turned out his toes, tapped gently with his foot, and, by a
smile that broadened his round face more and more, prepared the
onlookers for what was to follow. As soon as the provocatively gay
strains of Daniel Cooper (somewhat resembling those of a merry peasant
dance) began to sound, all the doorways of the ballroom were suddenly
filled by the domestic serfs--the men on one side and the women on the
other--who with beaming faces had come to see their master making merry.

"Just look at the master! A regular eagle he is!" loudly remarked the
nurse, as she stood in one of the doorways.

The count danced well and knew it. But his partner could not and did not
want to dance well. Her enormous figure stood erect, her powerful arms
hanging down (she had handed her reticule to the countess), and only her
stern but handsome face really joined in the dance. What was expressed
by the whole of the count's plump figure, in Marya Dmitrievna found
expression only in her more and more beaming face and quivering nose.
But if the count, getting more and more into the swing of it, charmed
the spectators by the unexpectedness of his adroit maneuvers and the
agility with which he capered about on his light feet, Marya Dmitrievna
produced no less impression by slight exertions--the least effort to
move her shoulders or bend her arms when turning, or stamp her foot--
which everyone appreciated in view of her size and habitual severity.
The dance grew livelier and livelier. The other couples could not
attract a moment's attention to their own evolutions and did not even
try to do so. All were watching the count and Marya Dmitrievna. Natasha
kept pulling everyone by sleeve or dress, urging them to "look at Papa!"
though as it was they never took their eyes off the couple. In the
intervals of the dance the count, breathing deeply, waved and shouted to
the musicians to play faster. Faster, faster, and faster; lightly, more
lightly, and yet more lightly whirled the count, flying round Marya
Dmitrievna, now on his toes, now on his heels; until, turning his
partner round to her seat, he executed the final pas, raising his soft
foot backwards, bowing his perspiring head, smiling and making a wide
sweep with his arm, amid a thunder of applause and laughter led by
Natasha. Both partners stood still, breathing heavily and wiping their
faces with their cambric handkerchiefs.

"That's how we used to dance in our time, ma chere," said the count.

"That was a Daniel Cooper!" exclaimed Marya Dmitrievna, tucking up her
sleeves and puffing heavily.


CHAPTER XXI

While in the Rostovs' ballroom the sixth anglaise was being danced, to a
tune in which the weary musicians blundered, and while tired footmen and
cooks were getting the supper, Count Bezukhov had a sixth stroke. The
doctors pronounced recovery impossible. After a mute confession,
communion was administered to the dying man, preparations made for the
sacrament of unction, and in his house there was the bustle and thrill
of suspense usual at such moments. Outside the house, beyond the gates,
a group of undertakers, who hid whenever a carriage drove up, waited in
expectation of an important order for an expensive funeral. The Military
Governor of Moscow, who had been assiduous in sending aides-de-camp to
inquire after the count's health, came himself that evening to bid a
last farewell to the celebrated grandee of Catherine's court, Count
Bezukhov.

The magnificent reception room was crowded. Everyone stood up
respectfully when the Military Governor, having stayed about half an
hour alone with the dying man, passed out, slightly acknowledging their
bows and trying to escape as quickly as possible from the glances fixed
on him by the doctors, clergy, and relatives of the family. Prince
Vasili, who had grown thinner and paler during the last few days,
escorted him to the door, repeating something to him several times in
low tones.

When the Military Governor had gone, Prince Vasili sat down all alone on
a chair in the ballroom, crossing one leg high over the other, leaning
his elbow on his knee and covering his face with his hand. After sitting
so for a while he rose, and, looking about him with frightened eyes,
went with unusually hurried steps down the long corridor leading to the
back of the house, to the room of the eldest princess.

Those who were in the dimly lit reception room spoke in nervous
whispers, and, whenever anyone went into or came from the dying man's
room, grew silent and gazed with eyes full of curiosity or expectancy at
his door, which creaked slightly when opened.

"The limits of human life... are fixed and may not be o'erpassed," said
an old priest to a lady who had taken a seat beside him and was
listening naively to his words.

"I wonder, is it not too late to administer unction?" asked the lady,
adding the priest's clerical title, as if she had no opinion of her own
on the subject.

"Ah, madam, it is a great sacrament," replied the priest, passing his
hand over the thin grizzled strands of hair combed back across his bald
head.

"Who was that? The Military Governor himself?" was being asked at the
other side of the room. "How young-looking he is!"

"Yes, and he is over sixty. I hear the count no longer recognizes
anyone. They wished to administer the sacrament of unction."

"I knew someone who received that sacrament seven times."

The second princess had just come from the sickroom with her eyes red
from weeping and sat down beside Dr. Lorrain, who was sitting in a
graceful pose under a portrait of Catherine, leaning his elbow on a
table.

"Beautiful," said the doctor in answer to a remark about the weather.
"The weather is beautiful, Princess; and besides, in Moscow one feels as
if one were in the country."

"Yes, indeed," replied the princess with a sigh. "So he may have
something to drink?"

Lorrain considered.

"Has he taken his medicine?"

"Yes."

The doctor glanced at his watch.

"Take a glass of boiled water and put a pinch of cream of tartar," and
he indicated with his delicate fingers what he meant by a pinch.

"Dere has neffer been a gase," a German doctor was saying to an aide-de-
camp, "dat one liffs after de sird stroke."

"And what a well-preserved man he was!" remarked the aide-de-camp. "And
who will inherit his wealth?" he added in a whisper.

"It von't go begging," replied the German with a smile.

Everyone again looked toward the door, which creaked as the second
princess went in with the drink she had prepared according to Lorrain's
instructions. The German doctor went up to Lorrain.

"Do you think he can last till morning?" asked the German, addressing
Lorrain in French which he pronounced badly.

Lorrain, pursing up his lips, waved a severely negative finger before
his nose.

"Tonight, not later," said he in a low voice, and he moved away with a
decorous smile of self-satisfaction at being able clearly to understand
and state the patient's condition.

Meanwhile Prince Vasili had opened the door into the princess' room.

In this room it was almost dark; only two tiny lamps were burning before
the icons and there was a pleasant scent of flowers and burnt pastilles.
The room was crowded with small pieces of furniture, whatnots,
cupboards, and little tables. The quilt of a high, white feather bed was
just visible behind a screen. A small dog began to bark.

"Ah, is it you, cousin?"

She rose and smoothed her hair, which was as usual so extremely smooth
that it seemed to be made of one piece with her head and covered with
varnish.

"Has anything happened?" she asked. "I am so terrified."

"No, there is no change. I only came to have a talk about business,
Catiche," * muttered the prince, seating himself wearily on the chair
she had just vacated. "You have made the place warm, I must say," he
remarked. "Well, sit down: let's have a talk."


*Catherine.

"I thought perhaps something had happened," she said with her unchanging
stonily severe expression; and, sitting down opposite the prince, she
prepared to listen.

"I wished to get a nap, mon cousin, but I can't."

"Well, my dear?" said Prince Vasili, taking her hand and bending it
downwards as was his habit.

It was plain that this "well?" referred to much that they both
understood without naming.

The princess, who had a straight, rigid body, abnormally long for her
legs, looked directly at Prince Vasili with no sign of emotion in her
prominent gray eyes. Then she shook her head and glanced up at the icons
with a sigh. This might have been taken as an expression of sorrow and
devotion, or of weariness and hope of resting before long. Prince Vasili
understood it as an expression of weariness.

"And I?" he said; "do you think it is easier for me? I am as worn out as
a post horse, but still I must have a talk with you, Catiche, a very
serious talk."

Prince Vasili said no more and his cheeks began to twitch nervously, now
on one side, now on the other, giving his face an unpleasant expression
which was never to be seen on it in a drawing room. His eyes too seemed
strange; at one moment they looked impudently sly and at the next
glanced round in alarm.

The princess, holding her little dog on her lap with her thin bony
hands, looked attentively into Prince Vasili's eyes evidently resolved
not to be the first to break silence, if she had to wait till morning.

"Well, you see, my dear princess and cousin, Catherine Semenovna,"
continued Prince Vasili, returning to his theme, apparently not without
an inner struggle; "at such a moment as this one must think of
everything. One must think of the future, of all of you... I love you
all, like children of my own, as you know."

The princess continued to look at him without moving, and with the same
dull expression.

"And then of course my family has also to be considered," Prince Vasili
went on, testily pushing away a little table without looking at her.
"You know, Catiche, that we--you three sisters, Mamontov, and my wife--
are the count's only direct heirs. I know, I know how hard it is for you
to talk or think of such matters. It is no easier for me; but, my dear,
I am getting on for sixty and must be prepared for anything. Do you know
I have sent for Pierre? The count," pointing to his portrait,
"definitely demanded that he should be called."

Prince Vasili looked questioningly at the princess, but could not make
out whether she was considering what he had just said or whether she was
simply looking at him.

"There is one thing I constantly pray God to grant, mon cousin," she
replied, "and it is that He would be merciful to him and would allow his
noble soul peacefully to leave this..."

"Yes, yes, of course," interrupted Prince Vasili impatiently, rubbing
his bald head and angrily pulling back toward him the little table that
he had pushed away. "But... in short, the fact is... you know yourself
that last winter the count made a will by which he left all his
property, not to us his direct heirs, but to Pierre."

"He has made wills enough!" quietly remarked the princess. "But he
cannot leave the estate to Pierre. Pierre is illegitimate."

"But, my dear," said Prince Vasili suddenly, clutching the little table
and becoming more animated and talking more rapidly: "what if a letter
has been written to the Emperor in which the count asks for Pierre's
legitimation? Do you understand that in consideration of the count's
services, his request would be granted?..."

The princess smiled as people do who think they know more about the
subject under discussion than those they are talking with.

"I can tell you more," continued Prince Vasili, seizing her hand, "that
letter was written, though it was not sent, and the Emperor knew of it.
The only question is, has it been destroyed or not? If not, then as soon
as all is over," and Prince Vasili sighed to intimate what he meant by
the words all is over, "and the count's papers are opened, the will and
letter will be delivered to the Emperor, and the petition will certainly
be granted. Pierre will get everything as the legitimate son."

"And our share?" asked the princess smiling ironically, as if anything
might happen, only not that.

"But, my poor Catiche, it is as clear as daylight! He will then be the
legal heir to everything and you won't get anything. You must know, my
dear, whether the will and letter were written, and whether they have
been destroyed or not. And if they have somehow been overlooked, you
ought to know where they are, and must find them, because..."

"What next?" the princess interrupted, smiling sardonically and not
changing the expression of her eyes. "I am a woman, and you think we are
all stupid; but I know this: an illegitimate son cannot inherit... un
batard!" * she added, as if supposing that this translation of the word
would effectively prove to Prince Vasili the invalidity of his
contention.


* A bastard.

"Well, really, Catiche! Can't you understand! You are so intelligent,
how is it you don't see that if the count has written a letter to the
Emperor begging him to recognize Pierre as legitimate, it follows that
Pierre will not be Pierre but will become Count Bezukhov, and will then
inherit everything under the will? And if the will and letter are not
destroyed, then you will have nothing but the consolation of having been
dutiful et tout ce qui s'ensuit! * That's certain."


* And all that follows therefrom.

"I know the will was made, but I also know that it is invalid; and you,
mon cousin, seem to consider me a perfect fool," said the princess with
the expression women assume when they suppose they are saying something
witty and stinging.

"My dear Princess Catherine Semenovna," began Prince Vasili impatiently,
"I came here not to wrangle with you, but to talk about your interests
as with a kinswoman, a good, kind, true relation. And I tell you for the
tenth time that if the letter to the Emperor and the will in Pierre's
favor are among the count's papers, then, my dear girl, you and your
sisters are not heiresses! If you don't believe me, then believe an
expert. I have just been talking to Dmitri Onufrich" (the family
solicitor) "and he says the same."

At this a sudden change evidently took place in the princess' ideas; her
thin lips grew white, though her eyes did not change, and her voice when
she began to speak passed through such transitions as she herself
evidently did not expect.

"That would be a fine thing!" said she. "I never wanted anything and I
don't now."

She pushed the little dog off her lap and smoothed her dress.

"And this is gratitude--this is recognition for those who have
sacrificed everything for his sake!" she cried. "It's splendid! Fine! I
don't want anything, Prince."

"Yes, but you are not the only one. There are your sisters..." replied
Prince Vasili.

But the princess did not listen to him.

"Yes, I knew it long ago but had forgotten. I knew that I could expect
nothing but meanness, deceit, envy, intrigue, and ingratitude--the
blackest ingratitude--in this house..."

"Do you or do you not know where that will is?" insisted Prince Vasili,
his cheeks twitching more than ever.

"Yes, I was a fool! I still believed in people, loved them, and
sacrificed myself. But only the base, the vile succeed! I know who has
been intriguing!"

The princess wished to rise, but the prince held her by the hand. She
had the air of one who has suddenly lost faith in the whole human race.
She gave her companion an angry glance.

"There is still time, my dear. You must remember, Catiche, that it was
all done casually in a moment of anger, of illness, and was afterwards
forgotten. Our duty, my dear, is to rectify his mistake, to ease his
last moments by not letting him commit this injustice, and not to let
him die feeling that he is rendering unhappy those who..."

"Who sacrificed everything for him," chimed in the princess, who would
again have risen had not the prince still held her fast, "though he
never could appreciate it. No, mon cousin," she added with a sigh, "I
shall always remember that in this world one must expect no reward, that
in this world there is neither honor nor justice. In this world one has
to be cunning and cruel."

"Now come, come! Be reasonable. I know your excellent heart."

"No, I have a wicked heart."

"I know your heart," repeated the prince. "I value your friendship and
wish you to have as good an opinion of me. Don't upset yourself, and let
us talk sensibly while there is still time, be it a day or be it but an
hour.... Tell me all you know about the will, and above all where it is.
You must know. We will take it at once and show it to the count. He has,
no doubt, forgotten it and will wish to destroy it. You understand that
my sole desire is conscientiously to carry out his wishes; that is my
only reason for being here. I came simply to help him and you."

"Now I see it all! I know who has been intriguing--I know!" cried the
princess.

"That's not the point, my dear."

"It's that protege of yours, that sweet Princess Drubetskaya, that Anna
Mikhaylovna whom I would not take for a housemaid... the infamous, vile
woman!"

"Do not let us lose any time..."

"Ah, don't talk to me! Last winter she wheedled herself in here and told
the count such vile, disgraceful things about us, especially about
Sophie--I can't repeat them--that it made the count quite ill and he
would not see us for a whole fortnight. I know it was then he wrote this
vile, infamous paper, but I thought the thing was invalid."

"We've got to it at last--why did you not tell me about it sooner?"

"It's in the inlaid portfolio that he keeps under his pillow," said the
princess, ignoring his question. "Now I know! Yes; if I have a sin, a
great sin, it is hatred of that vile woman!" almost shrieked the
princess, now quite changed. "And what does she come worming herself in
here for? But I will give her a piece of my mind. The time will come!"


CHAPTER XXII

While these conversations were going on in the reception room and the
princess' room, a carriage containing Pierre (who had been sent for) and
Anna Mikhaylovna (who found it necessary to accompany him) was driving
into the court of Count Bezukhov's house. As the wheels rolled softly
over the straw beneath the windows, Anna Mikhaylovna, having turned with
words of comfort to her companion, realized that he was asleep in his
corner and woke him up. Rousing himself, Pierre followed Anna
Mikhaylovna out of the carriage, and only then began to think of the
interview with his dying father which awaited him. He noticed that they
had not come to the front entrance but to the back door. While he was
getting down from the carriage steps two men, who looked like
tradespeople, ran hurriedly from the entrance and hid in the shadow of
the wall. Pausing for a moment, Pierre noticed several other men of the
same kind hiding in the shadow of the house on both sides. But neither
Anna Mikhaylovna nor the footman nor the coachman, who could not help
seeing these people, took any notice of them. "It seems to be all
right," Pierre concluded, and followed Anna Mikhaylovna. She hurriedly
ascended the narrow dimly lit stone staircase, calling to Pierre, who
was lagging behind, to follow. Though he did not see why it was
necessary for him to go to the count at all, still less why he had to go
by the back stairs, yet judging by Anna Mikhaylovna's air of assurance
and haste, Pierre concluded that it was all absolutely necessary.
Halfway up the stairs they were almost knocked over by some men who,
carrying pails, came running downstairs, their boots clattering. These
men pressed close to the wall to let Pierre and Anna Mikhaylovna pass
and did not evince the least surprise at seeing them there.

"Is this the way to the princesses' apartments?" asked Anna Mikhaylovna
of one of them.

"Yes," replied a footman in a bold loud voice, as if anything were now
permissible; "the door to the left, ma'am."

"Perhaps the count did not ask for me," said Pierre when he reached the
landing. "I'd better go to my own room."

Anna Mikhaylovna paused and waited for him to come up.

"Ah, my friend!" she said, touching his arm as she had done her son's
when speaking to him that afternoon, "believe me I suffer no less than
you do, but be a man!"

"But really, hadn't I better go away?" he asked, looking kindly at her
over his spectacles.

"Ah, my dear friend! Forget the wrongs that may have been done you.
Think that he is your father... perhaps in the agony of death." She
sighed. "I have loved you like a son from the first. Trust yourself to
me, Pierre. I shall not forget your interests."

Pierre did not understand a word, but the conviction that all this had
to be grew stronger, and he meekly followed Anna Mikhaylovna who was
already opening a door.

This door led into a back anteroom. An old man, a servant of the
princesses, sat in a corner knitting a stocking. Pierre had never been
in this part of the house and did not even know of the existence of
these rooms. Anna Mikhaylovna, addressing a maid who was hurrying past
with a decanter on a tray as "my dear" and "my sweet," asked about the
princess' health and then led Pierre along a stone passage. The first
door on the left led into the princesses' apartments. The maid with the
decanter in her haste had not closed the door (everything in the house
was done in haste at that time), and Pierre and Anna Mikhaylovna in
passing instinctively glanced into the room, where Prince Vasili and the
eldest princess were sitting close together talking. Seeing them pass,
Prince Vasili drew back with obvious impatience, while the princess
jumped up and with a gesture of desperation slammed the door with all
her might.

This action was so unlike her usual composure and the fear depicted on
Prince Vasili's face so out of keeping with his dignity that Pierre
stopped and glanced inquiringly over his spectacles at his guide. Anna
Mikhaylovna evinced no surprise, she only smiled faintly and sighed, as
if to say that this was no more than she had expected.

"Be a man, my friend. I will look after your interests," said she in
reply to his look, and went still faster along the passage.

Pierre could not make out what it was all about, and still less what
"watching over his interests" meant, but he decided that all these
things had to be. From the passage they went into a large, dimly lit
room adjoining the count's reception room. It was one of those sumptuous
but cold apartments known to Pierre only from the front approach, but
even in this room there now stood an empty bath, and water had been
spilled on the carpet. They were met by a deacon with a censer and by a
servant who passed out on tiptoe without heeding them. They went into
the reception room familiar to Pierre, with two Italian windows opening
into the conservatory, with its large bust and full length portrait of
Catherine the Great. The same people were still sitting here in almost
the same positions as before, whispering to one another. All became
silent and turned to look at the pale tear-worn Anna Mikhaylovna as she
entered, and at the big stout figure of Pierre who, hanging his head,
meekly followed her.

Anna Mikhaylovna's face expressed a consciousness that the decisive
moment had arrived. With the air of a practical Petersburg lady she now,
keeping Pierre close beside her, entered the room even more boldly than
that afternoon. She felt that as she brought with her the person the
dying man wished to see, her own admission was assured. Casting a rapid
glance at all those in the room and noticing the count's confessor
there, she glided up to him with a sort of amble, not exactly bowing yet
seeming to grow suddenly smaller, and respectfully received the blessing
first of one and then of another priest.

"God be thanked that you are in time," said she to one of the priests;
"all we relatives have been in such anxiety. This young man is the
count's son," she added more softly. "What a terrible moment!"

Having said this she went up to the doctor.

"Dear doctor," said she, "this young man is the count's son. Is there
any hope?"

The doctor cast a rapid glance upwards and silently shrugged his
shoulders. Anna Mikhaylovna with just the same movement raised her
shoulders and eyes, almost closing the latter, sighed, and moved away
from the doctor to Pierre. To him, in a particularly respectful and
tenderly sad voice, she said:

"Trust in His mercy!" and pointing out a small sofa for him to sit and
wait for her, she went silently toward the door that everyone was
watching and it creaked very slightly as she disappeared behind it.

Pierre, having made up his mind to obey his monitress implicitly, moved
toward the sofa she had indicated. As soon as Anna Mikhaylovna had
disappeared he noticed that the eyes of all in the room turned to him
with something more than curiosity and sympathy. He noticed that they
whispered to one another, casting significant looks at him with a kind
of awe and even servility. A deference such as he had never before
received was shown him. A strange lady, the one who had been talking to
the priests, rose and offered him her seat; an aide-de-camp picked up
and returned a glove Pierre had dropped; the doctors became respectfully
silent as he passed by, and moved to make way for him. At first Pierre
wished to take another seat so as not to trouble the lady, and also to
pick up the glove himself and to pass round the doctors who were not
even in his way; but all at once he felt that this would not do, and
that tonight he was a person obliged to perform some sort of awful rite
which everyone expected of him, and that he was therefore bound to
accept their services. He took the glove in silence from the aide-de-
camp, and sat down in the lady's chair, placing his huge hands
symmetrically on his knees in the naive attitude of an Egyptian statue,
and decided in his own mind that all was as it should be, and that in
order not to lose his head and do foolish things he must not act on his
own ideas tonight, but must yield himself up entirely to the will of
those who were guiding him.

Not two minutes had passed before Prince Vasili with head erect
majestically entered the room. He was wearing his long coat with three
stars on his breast. He seemed to have grown thinner since the morning;
his eyes seemed larger than usual when he glanced round and noticed
Pierre. He went up to him, took his hand (a thing he never used to do),
and drew it downwards as if wishing to ascertain whether it was firmly
fixed on.

"Courage, courage, my friend! He has asked to see you. That is well!"
and he turned to go.

But Pierre thought it necessary to ask: "How is..." and hesitated, not
knowing whether it would be proper to call the dying man "the count,"
yet ashamed to call him "father."

"He had another stroke about half an hour ago. Courage, my friend..."

Pierre's mind was in such a confused state that the word "stroke"
suggested to him a blow from something. He looked at Prince Vasili in
perplexity, and only later grasped that a stroke was an attack of
illness. Prince Vasili said something to Lorrain in passing and went
through the door on tiptoe. He could not walk well on tiptoe and his
whole body jerked at each step. The eldest princess followed him, and
the priests and deacons and some servants also went in at the door.
Through that door was heard a noise of things being moved about, and at
last Anna Mikhaylovna, still with the same expression, pale but resolute
in the discharge of duty, ran out and touching Pierre lightly on the arm
said:

"The divine mercy is inexhaustible! Unction is about to be administered.
Come."

Pierre went in at the door, stepping on the soft carpet, and noticed
that the strange lady, the aide-de-camp, and some of the servants, all
followed him in, as if there were now no further need for permission to
enter that room.


CHAPTER XXIII

Pierre well knew this large room divided by columns and an arch, its
walls hung round with Persian carpets. The part of the room behind the
columns, with a high silk-curtained mahogany bedstead on one side and on
the other an immense case containing icons, was brightly illuminated
with red light like a Russian church during evening service. Under the
gleaming icons stood a long invalid chair, and in that chair on snowy-
white smooth pillows, evidently freshly changed, Pierre saw--covered to
the waist by a bright green quilt--the familiar, majestic figure of his
father, Count Bezukhov, with that gray mane of hair above his broad
forehead which reminded one of a lion, and the deep characteristically
noble wrinkles of his handsome, ruddy face. He lay just under the icons;
his large thick hands outside the quilt. Into the right hand, which was
lying palm downwards, a wax taper had been thrust between forefinger and
thumb, and an old servant, bending over from behind the chair, held it
in position. By the chair stood the priests, their long hair falling
over their magnificent glittering vestments, with lighted tapers in
their hands, slowly and solemnly conducting the service. A little behind
them stood the two younger princesses holding handkerchiefs to their
eyes, and just in front of them their eldest sister, Catiche, with a
vicious and determined look steadily fixed on the icons, as though
declaring to all that she could not answer for herself should she glance
round. Anna Mikhaylovna, with a meek, sorrowful, and all-forgiving
expression on her face, stood by the door near the strange lady. Prince
Vasili in front of the door, near the invalid chair, a wax taper in his
left hand, was leaning his left arm on the carved back of a velvet chair
he had turned round for the purpose, and was crossing himself with his
right hand, turning his eyes upward each time he touched his forehead.
His face wore a calm look of piety and resignation to the will of God.
"If you do not understand these sentiments," he seemed to be saying, "so
much the worse for you!"

Behind him stood the aide-de-camp, the doctors, and the menservants; the
men and women had separated as in church. All were silently crossing
themselves, and the reading of the church service, the subdued chanting
of deep bass voices, and in the intervals sighs and the shuffling of
feet were the only sounds that could be heard. Anna Mikhaylovna, with an
air of importance that showed that she felt she quite knew what she was
about, went across the room to where Pierre was standing and gave him a
taper. He lit it and, distracted by observing those around him, began
crossing himself with the hand that held the taper.

Sophie, the rosy, laughter-loving, youngest princess with the mole,
watched him. She smiled, hid her face in her handkerchief, and remained
with it hidden for awhile; then looking up and seeing Pierre she again
began to laugh. She evidently felt unable to look at him without
laughing, but could not resist looking at him: so to be out of
temptation she slipped quietly behind one of the columns. In the midst
of the service the voices of the priests suddenly ceased, they whispered
to one another, and the old servant who was holding the count's hand got
up and said something to the ladies. Anna Mikhaylovna stepped forward
and, stooping over the dying man, beckoned to Lorrain from behind her
back. The French doctor held no taper; he was leaning against one of the
columns in a respectful attitude implying that he, a foreigner, in spite
of all differences of faith, understood the full importance of the rite
now being performed and even approved of it. He now approached the sick
man with the noiseless step of one in full vigor of life, with his
delicate white fingers raised from the green quilt the hand that was
free, and turning sideways felt the pulse and reflected a moment. The
sick man was given something to drink, there was a stir around him, then
the people resumed their places and the service continued. During this
interval Pierre noticed that Prince Vasili left the chair on which he
had been leaning, and--with an air which intimated that he knew what he
was about and if others did not understand him it was so much the worse
for them--did not go up to the dying man, but passed by him, joined the
eldest princess, and moved with her to the side of the room where stood
the high bedstead with its silken hangings. On leaving the bed both
Prince Vasili and the princess passed out by a back door, but returned
to their places one after the other before the service was concluded.
Pierre paid no more attention to this occurrence than to the rest of
what went on, having made up his mind once for all that what he saw
happening around him that evening was in some way essential.

The chanting of the service ceased, and the voice of the priest was
heard respectfully congratulating the dying man on having received the
sacrament. The dying man lay as lifeless and immovable as before. Around
him everyone began to stir: steps were audible and whispers, among which
Anna Mikhaylovna's was the most distinct.

Pierre heard her say:

"Certainly he must be moved onto the bed; here it will be impossible..."

The sick man was so surrounded by doctors, princesses, and servants that
Pierre could no longer see the reddish-yellow face with its gray mane--
which, though he saw other faces as well, he had not lost sight of for a
single moment during the whole service. He judged by the cautious
movements of those who crowded round the invalid chair that they had
lifted the dying man and were moving him.

"Catch hold of my arm or you'll drop him!" he heard one of the servants
say in a frightened whisper. "Catch hold from underneath. Here!"
exclaimed different voices; and the heavy breathing of the bearers and
the shuffling of their feet grew more hurried, as if the weight they
were carrying were too much for them.

As the bearers, among whom was Anna Mikhaylovna, passed the young man he
caught a momentary glimpse between their heads and backs of the dying
man's high, stout, uncovered chest and powerful shoulders, raised by
those who were holding him under the armpits, and of his gray, curly,
leonine head. This head, with its remarkably broad brow and cheekbones,
its handsome, sensual mouth, and its cold, majestic expression, was not
disfigured by the approach of death. It was the same as Pierre
remembered it three months before, when the count had sent him to
Petersburg. But now this head was swaying helplessly with the uneven
movements of the bearers, and the cold listless gaze fixed itself upon
nothing.

After a few minutes' bustle beside the high bedstead, those who had
carried the sick man dispersed. Anna Mikhaylovna touched Pierre's hand
and said, "Come." Pierre went with her to the bed on which the sick man
had been laid in a stately pose in keeping with the ceremony just
completed. He lay with his head propped high on the pillows. His hands
were symmetrically placed on the green silk quilt, the palms downward.
When Pierre came up the count was gazing straight at him, but with a
look the significance of which could not be understood by mortal man.
Either this look meant nothing but that as long as one has eyes they
must look somewhere, or it meant too much. Pierre hesitated, not knowing
what to do, and glanced inquiringly at his guide. Anna Mikhaylovna made
a hurried sign with her eyes, glancing at the sick man's hand and moving
her lips as if to send it a kiss. Pierre, carefully stretching his neck
so as not to touch the quilt, followed her suggestion and pressed his
lips to the large boned, fleshy hand. Neither the hand nor a single
muscle of the count's face stirred. Once more Pierre looked
questioningly at Anna Mikhaylovna to see what he was to do next. Anna
Mikhaylovna with her eyes indicated a chair that stood beside the bed.
Pierre obediently sat down, his eyes asking if he were doing right. Anna
Mikhaylovna nodded approvingly. Again Pierre fell into the naively
symmetrical pose of an Egyptian statue, evidently distressed that his
stout and clumsy body took up so much room and doing his utmost to look
as small as possible. He looked at the count, who still gazed at the
spot where Pierre's face had been before he sat down. Anna Mikhaylovna
indicated by her attitude her consciousness of the pathetic importance
of these last moments of meeting between the father and son. This lasted
about two minutes, which to Pierre seemed an hour. Suddenly the broad
muscles and lines of the count's face began to twitch. The twitching
increased, the handsome mouth was drawn to one side (only now did Pierre
realize how near death his father was), and from that distorted mouth
issued an indistinct, hoarse sound. Anna Mikhaylovna looked attentively
at the sick man's eyes, trying to guess what he wanted; she pointed
first to Pierre, then to some drink, then named Prince Vasili in an
inquiring whisper, then pointed to the quilt. The eyes and face of the
sick man showed impatience. He made an effort to look at the servant who
stood constantly at the head of the bed.

"Wants to turn on the other side," whispered the servant, and got up to
turn the count's heavy body toward the wall.

Pierre rose to help him.

While the count was being turned over, one of his arms fell back
helplessly and he made a fruitless effort to pull it forward. Whether he
noticed the look of terror with which Pierre regarded that lifeless arm,
or whether some other thought flitted across his dying brain, at any
rate he glanced at the refractory arm, at Pierre's terror-stricken face,
and again at the arm, and on his face a feeble, piteous smile appeared,
quite out of keeping with his features, that seemed to deride his own
helplessness. At sight of this smile Pierre felt an unexpected quivering
in his breast and a tickling in his nose, and tears dimmed his eyes. The
sick man was turned on to his side with his face to the wall. He sighed.

"He is dozing," said Anna Mikhaylovna, observing that one of the
princesses was coming to take her turn at watching. "Let us go."

Pierre went out.


CHAPTER XXIV

There was now no one in the reception room except Prince Vasili and the
eldest princess, who were sitting under the portrait of Catherine the
Great and talking eagerly. As soon as they saw Pierre and his companion
they became silent, and Pierre thought he saw the princess hide
something as she whispered:

"I can't bear the sight of that woman."

"Catiche has had tea served in the small drawing room," said Prince
Vasili to Anna Mikhaylovna. "Go and take something, my poor Anna
Mikhaylovna, or you will not hold out."

To Pierre he said nothing, merely giving his arm a sympathetic squeeze
below the shoulder. Pierre went with Anna Mikhaylovna into the small
drawing room.

"There is nothing so refreshing after a sleepless night as a cup of this
delicious Russian tea," Lorrain was saying with an air of restrained
animation as he stood sipping tea from a delicate Chinese handleless cup
before a table on which tea and a cold supper were laid in the small
circular room. Around the table all who were at Count Bezukhov's house
that night had gathered to fortify themselves. Pierre well remembered
this small circular drawing room with its mirrors and little tables.
During balls given at the house Pierre, who did not know how to dance,
had liked sitting in this room to watch the ladies who, as they passed
through in their ball dresses with diamonds and pearls on their bare
shoulders, looked at themselves in the brilliantly lighted mirrors which
repeated their reflections several times. Now this same room was dimly
lighted by two candles. On one small table tea things and supper dishes
stood in disorder, and in the middle of the night a motley throng of
people sat there, not merrymaking, but somberly whispering, and
betraying by every word and movement that they none of them forgot what
was happening and what was about to happen in the bedroom. Pierre did
not eat anything though he would very much have liked to. He looked
inquiringly at his monitress and saw that she was again going on tiptoe
to the reception room where they had left Prince Vasili and the eldest
princess. Pierre concluded that this also was essential, and after a
short interval followed her. Anna Mikhaylovna was standing beside the
princess, and they were both speaking in excited whispers.

"Permit me, Princess, to know what is necessary and what is not
necessary," said the younger of the two speakers, evidently in the same
state of excitement as when she had slammed the door of her room.

"But, my dear princess," answered Anna Mikhaylovna blandly but
impressively, blocking the way to the bedroom and preventing the other
from passing, "won't this be too much for poor Uncle at a moment when he
needs repose? Worldly conversation at a moment when his soul is already
prepared..."

Prince Vasili was seated in an easy chair in his familiar attitude, with
one leg crossed high above the other. His cheeks, which were so flabby
that they looked heavier below, were twitching violently; but he wore
the air of a man little concerned in what the two ladies were saying.

"Come, my dear Anna Mikhaylovna, let Catiche do as she pleases. You know
how fond the count is of her."

"I don't even know what is in this paper," said the younger of the two
ladies, addressing Prince Vasili and pointing to an inlaid portfolio she
held in her hand. "All I know is that his real will is in his writing
table, and this is a paper he has forgotten...."

She tried to pass Anna Mikhaylovna, but the latter sprang so as to bar
her path.

"I know, my dear, kind princess," said Anna Mikhaylovna, seizing the
portfolio so firmly that it was plain she would not let go easily. "Dear
princess, I beg and implore you, have some pity on him! Je vous en
conjure..."

The princess did not reply. Their efforts in the struggle for the
portfolio were the only sounds audible, but it was evident that if the
princess did speak, her words would not be flattering to Anna
Mikhaylovna. Though the latter held on tenaciously, her voice lost none
of its honeyed firmness and softness.

"Pierre, my dear, come here. I think he will not be out of place in a
family consultation; is it not so, Prince?"

"Why don't you speak, cousin?" suddenly shrieked the princess so loud
that those in the drawing room heard her and were startled. "Why do you
remain silent when heaven knows who permits herself to interfere, making
a scene on the very threshold of a dying man's room? Intriguer!" she
hissed viciously, and tugged with all her might at the portfolio.

But Anna Mikhaylovna went forward a step or two to keep her hold on the
portfolio, and changed her grip.

Prince Vasili rose. "Oh!" said he with reproach and surprise, "this is
absurd! Come, let go I tell you."

The princess let go.

"And you too!"

But Anna Mikhaylovna did not obey him.

"Let go, I tell you! I will take the responsibility. I myself will go
and ask him, I!... does that satisfy you?"

"But, Prince," said Anna Mikhaylovna, "after such a solemn sacrament,
allow him a moment's peace! Here, Pierre, tell them your opinion," said
she, turning to the young man who, having come quite close, was gazing
with astonishment at the angry face of the princess which had lost all
dignity, and at the twitching cheeks of Prince Vasili.

"Remember that you will answer for the consequences," said Prince Vasili
severely. "You don't know what you are doing."

"Vile woman!" shouted the princess, darting unexpectedly at Anna
Mikhaylovna and snatching the portfolio from her.

Prince Vasili bent his head and spread out his hands.

At this moment that terrible door, which Pierre had watched so long and
which had always opened so quietly, burst noisily open and banged
against the wall, and the second of the three sisters rushed out
wringing her hands.

"What are you doing!" she cried vehemently. "He is dying and you leave
me alone with him!"

Her sister dropped the portfolio. Anna Mikhaylovna, stooping, quickly
caught up the object of contention and ran into the bedroom. The eldest
princess and Prince Vasili, recovering themselves, followed her. A few
minutes later the eldest sister came out with a pale hard face, again
biting her underlip. At sight of Pierre her expression showed an
irrepressible hatred.

"Yes, now you may be glad!" said she; "this is what you have been
waiting for." And bursting into tears she hid her face in her
handkerchief and rushed from the room.

Prince Vasili came next. He staggered to the sofa on which Pierre was
sitting and dropped onto it, covering his face with his hand. Pierre
noticed that he was pale and that his jaw quivered and shook as if in an
ague.

"Ah, my friend!" said he, taking Pierre by the elbow; and there was in
his voice a sincerity and weakness Pierre had never observed in it
before. "How often we sin, how much we deceive, and all for what? I am
near sixty, dear friend... I too... All will end in death, all! Death is
awful..." and he burst into tears.

Anna Mikhaylovna came out last. She approached Pierre with slow, quiet
steps.

"Pierre!" she said.

Pierre gave her an inquiring look. She kissed the young man on his
forehead, wetting him with her tears. Then after a pause she said:

"He is no more...."

Pierre looked at her over his spectacles.

"Come, I will go with you. Try to weep, nothing gives such relief as
tears."

She led him into the dark drawing room and Pierre was glad no one could
see his face. Anna Mikhaylovna left him, and when she returned he was
fast asleep with his head on his arm.

In the morning Anna Mikhaylovna said to Pierre:

"Yes, my dear, this is a great loss for us all, not to speak of you. But
God will support you: you are young, and are now, I hope, in command of
an immense fortune. The will has not yet been opened. I know you well
enough to be sure that this will not turn your head, but it imposes
duties on you, and you must be a man."

Pierre was silent.

"Perhaps later on I may tell you, my dear boy, that if I had not been
there, God only knows what would have happened! You know, Uncle promised
me only the day before yesterday not to forget Boris. But he had no
time. I hope, my dear friend, you will carry out your father's wish?"

Pierre understood nothing of all this and coloring shyly looked in
silence at Princess Anna Mikhaylovna. After her talk with Pierre, Anna
Mikhaylovna returned to the Rostovs' and went to bed. On waking in the
morning she told the Rostovs and all her acquaintances the details of
Count Bezukhov's death. She said the count had died as she would herself
wish to die, that his end was not only touching but edifying. As to the
last meeting between father and son, it was so touching that she could
not think of it without tears, and did not know which had behaved better
during those awful moments--the father who so remembered everything and
everybody at last and had spoken such pathetic words to the son, or
Pierre, whom it had been pitiful to see, so stricken was he with grief,
though he tried hard to hide it in order not to sadden his dying father.
"It is painful, but it does one good. It uplifts the soul to see such
men as the old count and his worthy son," said she. Of the behavior of
the eldest princess and Prince Vasili she spoke disapprovingly, but in
whispers and as a great secret.


CHAPTER XXV

At Bald Hills, Prince Nicholas Andreevich Bolkonski's estate, the
arrival of young Prince Andrew and his wife was daily expected, but this
expectation did not upset the regular routine of life in the old
prince's household. General in Chief Prince Nicholas Andreevich
(nicknamed in society, "the King of Prussia") ever since the Emperor
Paul had exiled him to his country estate had lived there continuously
with his daughter, Princess Mary, and her companion, Mademoiselle
Bourienne. Though in the new reign he was free to return to the
capitals, he still continued to live in the country, remarking that
anyone who wanted to see him could come the hundred miles from Moscow to
Bald Hills, while he himself needed no one and nothing. He used to say
that there are only two sources of human vice--idleness and
superstition, and only two virtues--activity and intelligence. He
himself undertook his daughter's education, and to develop these two
cardinal virtues in her gave her lessons in algebra and geometry till
she was twenty, and arranged her life so that her whole time was
occupied. He was himself always occupied: writing his memoirs, solving
problems in higher mathematics, turning snuffboxes on a lathe, working
in the garden, or superintending the building that was always going on
at his estate. As regularity is a prime condition facilitating activity,
regularity in his household was carried to the highest point of
exactitude. He always came to table under precisely the same conditions,
and not only at the same hour but at the same minute. With those about
him, from his daughter to his serfs, the prince was sharp and invariably
exacting, so that without being a hardhearted man he inspired such fear
and respect as few hardhearted men would have aroused. Although he was
in retirement and had now no influence in political affairs, every high
official appointed to the province in which the prince's estate lay
considered it his duty to visit him and waited in the lofty antechamber
just as the architect, gardener, or Princess Mary did, till the prince
appeared punctually to the appointed hour. Everyone sitting in this
antechamber experienced the same feeling of respect and even fear when
the enormously high study door opened and showed the figure of a rather
small old man, with powdered wig, small withered hands, and bushy gray
eyebrows which, when he frowned, sometimes hid the gleam of his shrewd,
youthfully glittering eyes.

On the morning of the day that the young couple were to arrive, Princess
Mary entered the antechamber as usual at the time appointed for the
morning greeting, crossing herself with trepidation and repeating a
silent prayer. Every morning she came in like that, and every morning
prayed that the daily interview might pass off well.

An old powdered manservant who was sitting in the antechamber rose
quietly and said in a whisper: "Please walk in."

Through the door came the regular hum of a lathe. The princess timidly
opened the door which moved noiselessly and easily. She paused at the
entrance. The prince was working at the lathe and after glancing round
continued his work.

The enormous study was full of things evidently in constant use. The
large table covered with books and plans, the tall glass-fronted
bookcases with keys in the locks, the high desk for writing while
standing up, on which lay an open exercise book, and the lathe with
tools laid ready to hand and shavings scattered around--all indicated
continuous, varied, and orderly activity. The motion of the small foot
shod in a Tartar boot embroidered with silver, and the firm pressure of
the lean sinewy hand, showed that the prince still possessed the
tenacious endurance and vigor of hardy old age. After a few more turns
of the lathe he removed his foot from the pedal, wiped his chisel,
dropped it into a leather pouch attached to the lathe, and, approaching
the table, summoned his daughter. He never gave his children a blessing,
so he simply held out his bristly cheek (as yet unshaven) and, regarding
her tenderly and attentively, said severely:

"Quite well? All right then, sit down." He took the exercise book
containing lessons in geometry written by himself and drew up a chair
with his foot.

"For tomorrow!" said he, quickly finding the page and making a scratch
from one paragraph to another with his hard nail.

The princess bent over the exercise book on the table.

"Wait a bit, here's a letter for you," said the old man suddenly, taking
a letter addressed in a woman's hand from a bag hanging above the table,
onto which he threw it.

At the sight of the letter red patches showed themselves on the
princess' face. She took it quickly and bent her head over it.

"From Heloise?" asked the prince with a cold smile that showed his still
sound, yellowish teeth.

"Yes, it's from Julie," replied the princess with a timid glance and a
timid smile.

"I'll let two more letters pass, but the third I'll read," said the
prince sternly; "I'm afraid you write much nonsense. I'll read the
third!"

"Read this if you like, Father," said the princess, blushing still more
and holding out the letter.

"The third, I said the third!" cried the prince abruptly, pushing the
letter away, and leaning his elbows on the table he drew toward him the
exercise book containing geometrical figures.

"Well, madam," he began, stooping over the book close to his daughter
and placing an arm on the back of the chair on which she sat, so that
she felt herself surrounded on all sides by the acrid scent of old age
and tobacco, which she had known so long. "Now, madam, these triangles
are equal; please note that the angle ABC..."

The princess looked in a scared way at her father's eyes glittering
close to her; the red patches on her face came and went, and it was
plain that she understood nothing and was so frightened that her fear
would prevent her understanding any of her father's further
explanations, however clear they might be. Whether it was the teacher's
fault or the pupil's, this same thing happened every day: the princess'
eyes grew dim, she could not see and could not hear anything, but was
only conscious of her stern father's withered face close to her, of his
breath and the smell of him, and could think only of how to get away
quickly to her own room to make out the problem in peace. The old man
was beside himself: moved the chair on which he was sitting noisily
backward and forward, made efforts to control himself and not become
vehement, but almost always did become vehement, scolded, and sometimes
flung the exercise book away.

The princess gave a wrong answer.

"Well now, isn't she a fool!" shouted the prince, pushing the book aside
and turning sharply away; but rising immediately, he paced up and down,
lightly touched his daughter's hair and sat down again.

He drew up his chair, and continued to explain.

"This won't do, Princess; it won't do," said he, when Princess Mary,
having taken and closed the exercise book with the next day's lesson,
was about to leave: "Mathematics are most important, madam! I don't want
to have you like our silly ladies. Get used to it and you'll like it,"
and he patted her cheek. "It will drive all the nonsense out of your
head."

She turned to go, but he stopped her with a gesture and took an uncut
book from the high desk.

"Here is some sort of Key to the Mysteries that your Heloise has sent
you. Religious! I don't interfere with anyone's belief... I have looked
at it. Take it. Well, now go. Go."

He patted her on the shoulder and himself closed the door after her.

Princess Mary went back to her room with the sad, scared expression that
rarely left her and which made her plain, sickly face yet plainer. She
sat down at her writing table, on which stood miniature portraits and
which was littered with books and papers. The princess was as untidy as
her father was tidy. She put down the geometry book and eagerly broke
the seal of her letter. It was from her most intimate friend from
childhood; that same Julie Karagina who had been at the Rostovs' name-
day party.

Julie wrote in French:

Dear and precious Friend, How terrible and frightful a thing is
separation! Though I tell myself that half my life and half my happiness
are wrapped up in you, and that in spite of the distance separating us
our hearts are united by indissoluble bonds, my heart rebels against
fate and in spite of the pleasures and distractions around me I cannot
overcome a certain secret sorrow that has been in my heart ever since we
parted. Why are we not together as we were last summer, in your big
study, on the blue sofa, the confidential sofa? Why cannot I now, as
three months ago, draw fresh moral strength from your look, so gentle,
calm, and penetrating, a look I loved so well and seem to see before me
as I write?

Having read thus far, Princess Mary sighed and glanced into the mirror
which stood on her right. It reflected a weak, ungraceful figure and
thin face. Her eyes, always sad, now looked with particular hopelessness
at her reflection in the glass. "She flatters me," thought the princess,
turning away and continuing to read. But Julie did not flatter her
friend, the princess' eyes--large, deep and luminous (it seemed as if at
times there radiated from them shafts of warm light)--were so beautiful
that very often in spite of the plainness of her face they gave her an
attraction more powerful than that of beauty. But the princess never saw
the beautiful expression of her own eyes--the look they had when she was
not thinking of herself. As with everyone, her face assumed a forced
unnatural expression as soon as she looked in a glass. She went on
reading:

All Moscow talks of nothing but war. One of my two brothers is already
abroad, the other is with the Guards, who are starting on their march to
the frontier. Our dear Emperor has left Petersburg and it is thought
intends to expose his precious person to the chances of war. God grant
that the Corsican monster who is destroying the peace of Europe may be
overthrown by the angel whom it has pleased the Almighty, in His
goodness, to give us as sovereign! To say nothing of my brothers, this
war has deprived me of one of the associations nearest my heart. I mean
young Nicholas Rostov, who with his enthusiasm could not bear to remain
inactive and has left the university to join the army. I will confess to
you, dear Mary, that in spite of his extreme youth his departure for the
army was a great grief to me. This young man, of whom I spoke to you
last summer, is so noble-minded and full of that real youthfulness which
one seldom finds nowadays among our old men of twenty and, particularly,
he is so frank and has so much heart. He is so pure and poetic that my
relations with him, transient as they were, have been one of the
sweetest comforts to my poor heart, which has already suffered so much.
Someday I will tell you about our parting and all that was said then.
That is still too fresh. Ah, dear friend, you are happy not to know
these poignant joys and sorrows. You are fortunate, for the latter are
generally the stronger! I know very well that Count Nicholas is too
young ever to be more to me than a friend, but this sweet friendship,
this poetic and pure intimacy, were what my heart needed. But enough of
this! The chief news, about which all Moscow gossips, is the death of
old Count Bezukhov, and his inheritance. Fancy! The three princesses
have received very little, Prince Vasili nothing, and it is Monsieur
Pierre who has inherited all the property and has besides been
recognized as legitimate; so that he is now Count Bezukhov and possessor
of the finest fortune in Russia. It is rumored that Prince Vasili played
a very despicable part in this affair and that he returned to Petersburg
quite crestfallen.

I confess I understand very little about all these matters of wills and
inheritance; but I do know that since this young man, whom we all used
to know as plain Monsieur Pierre, has become Count Bezukhov and the
owner of one of the largest fortunes in Russia, I am much amused to
watch the change in the tone and manners of the mammas burdened by
marriageable daughters, and of the young ladies themselves, toward him,
though, between you and me, he always seemed to me a poor sort of
fellow. As for the past two years people have amused themselves by
finding husbands for me (most of whom I don't even know), the
matchmaking chronicles of Moscow now speak of me as the future Countess
Bezukhova. But you will understand that I have no desire for the post. A
propos of marriages: do you know that a while ago that universal auntie
Anna Mikhaylovna told me, under the seal of strict secrecy, of a plan of
marriage for you. It is neither more nor less than with Prince Vasili's
son Anatole, whom they wish to reform by marrying him to someone rich
and distinguee, and it is on you that his relations' choice has fallen.
I don't know what you will think of it, but I consider it my duty to let
you know of it. He is said to be very handsome and a terrible
scapegrace. That is all I have been able to find out about him.

But enough of gossip. I am at the end of my second sheet of paper, and
Mamma has sent for me to go and dine at the Apraksins'. Read the
mystical book I am sending you; it has an enormous success here. Though
there are things in it difficult for the feeble human mind to grasp, it
is an admirable book which calms and elevates the soul. Adieu! Give my
respects to monsieur your father and my compliments to Mademoiselle
Bourienne. I embrace you as I love you.

JULIE

P.S. Let me have news of your brother and his charming little wife.

The princess pondered awhile with a thoughtful smile and her luminous
eyes lit up so that her face was entirely transformed. Then she suddenly
rose and with her heavy tread went up to the table. She took a sheet of
paper and her hand moved rapidly over it. This is the reply she wrote,
also in French:

Dear and precious Friend, Your letter of the 13th has given me great
delight. So you still love me, my romantic Julie? Separation, of which
you say so much that is bad, does not seem to have had its usual effect
on you. You complain of our separation. What then should I say, if I
dared complain, I who am deprived of all who are dear to me? Ah, if we
had not religion to console us life would be very sad. Why do you
suppose that I should look severely on your affection for that young
man? On such matters I am only severe with myself. I understand such
feelings in others, and if never having felt them I cannot approve of
them, neither do I condemn them. Only it seems to me that Christian
love, love of one's neighbor, love of one's enemy, is worthier, sweeter,
and better than the feelings which the beautiful eyes of a young man can
inspire in a romantic and loving young girl like yourself.

The news of Count Bezukhov's death reached us before your letter and my
father was much affected by it. He says the count was the last
representative but one of the great century, and that it is his own turn
now, but that he will do all he can to let his turn come as late as
possible. God preserve us from that terrible misfortune!

I cannot agree with you about Pierre, whom I knew as a child. He always
seemed to me to have an excellent heart, and that is the quality I value
most in people. As to his inheritance and the part played by Prince
Vasili, it is very sad for both. Ah, my dear friend, our divine
Saviour's words, that it is easier for a camel to go through the eye of
a needle than for a rich man to enter the Kingdom of God, are terribly
true. I pity Prince Vasili but am still more sorry for Pierre. So young,
and burdened with such riches--to what temptations he will be exposed!
If I were asked what I desire most on earth, it would be to be poorer
than the poorest beggar. A thousand thanks, dear friend, for the volume
you have sent me and which has such success in Moscow. Yet since you
tell me that among some good things it contains others which our weak
human understanding cannot grasp, it seems to me rather useless to spend
time in reading what is unintelligible and can therefore bear no fruit.
I never could understand the fondness some people have for confusing
their minds by dwelling on mystical books that merely awaken their
doubts and excite their imagination, giving them a bent for exaggeration
quite contrary to Christian simplicity. Let us rather read the Epistles
and Gospels. Let us not seek to penetrate what mysteries they contain;
for how can we, miserable sinners that we are, know the terrible and
holy secrets of Providence while we remain in this flesh which forms an
impenetrable veil between us and the Eternal? Let us rather confine
ourselves to studying those sublime rules which our divine Saviour has
left for our guidance here below. Let us try to conform to them and
follow them, and let us be persuaded that the less we let our feeble
human minds roam, the better we shall please God, who rejects all
knowledge that does not come from Him; and the less we seek to fathom
what He has been pleased to conceal from us, the sooner will He
vouchsafe its revelation to us through His divine Spirit.

My father has not spoken to me of a suitor, but has only told me that he
has received a letter and is expecting a visit from Prince Vasili. In
regard to this project of marriage for me, I will tell you, dear sweet
friend, that I look on marriage as a divine institution to which we must
conform. However painful it may be to me, should the Almighty lay the
duties of wife and mother upon me I shall try to perform them as
faithfully as I can, without disquieting myself by examining my feelings
toward him whom He may give me for husband.

I have had a letter from my brother, who announces his speedy arrival at
Bald Hills with his wife. This pleasure will be but a brief one,
however, for he will leave us again to take part in this unhappy war
into which we have been drawn, God knows how or why. Not only where you
are--at the heart of affairs and of the world--is the talk all of war,
even here amid fieldwork and the calm of nature--which townsfolk
consider characteristic of the country--rumors of war are heard and
painfully felt. My father talks of nothing but marches and
countermarches, things of which I understand nothing; and the day before
yesterday during my daily walk through the village I witnessed a
heartrending scene.... It was a convoy of conscripts enrolled from our
people and starting to join the army. You should have seen the state of
the mothers, wives, and children of the men who were going and should
have heard the sobs. It seems as though mankind has forgotten the laws
of its divine Saviour, Who preached love and forgiveness of injuries--
and that men attribute the greatest merit to skill in killing one
another.

Adieu, dear and kind friend; may our divine Saviour and His most Holy
Mother keep you in their holy and all-powerful care!

MARY

"Ah, you are sending off a letter, Princess? I have already dispatched
mine. I have written to my poor mother," said the smiling Mademoiselle
Bourienne rapidly, in her pleasant mellow tones and with guttural r's.
She brought into Princess Mary's strenuous, mournful, and gloomy world a
quite different atmosphere, careless, lighthearted, and self-satisfied.

"Princess, I must warn you," she added, lowering her voice and evidently
listening to herself with pleasure, and speaking with exaggerated
grasseyement, "the prince has been scolding Michael Ivanovich. He is in
a very bad humor, very morose. Be prepared."

"Ah, dear friend," replied Princess Mary, "I have asked you never to
warn me of the humor my father is in. I do not allow myself to judge him
and would not have others do so."

The princess glanced at her watch and, seeing that she was five minutes
late in starting her practice on the clavichord, went into the sitting
room with a look of alarm. Between twelve and two o'clock, as the day
was mapped out, the prince rested and the princess played the
clavichord.


CHAPTER XXVI

The gray-haired valet was sitting drowsily listening to the snoring of
the prince, who was in his large study. From the far side of the house
through the closed doors came the sound of difficult passages--twenty
times repeated--of a sonata by Dussek.

Just then a closed carriage and another with a hood drove up to the
porch. Prince Andrew got out of the carriage, helped his little wife to
alight, and let her pass into the house before him. Old Tikhon, wearing
a wig, put his head out of the door of the antechamber, reported in a
whisper that the prince was sleeping, and hastily closed the door.
Tikhon knew that neither the son's arrival nor any other unusual event
must be allowed to disturb the appointed order of the day. Prince Andrew
apparently knew this as well as Tikhon; he looked at his watch as if to
ascertain whether his father's habits had changed since he was at home
last, and, having assured himself that they had not, he turned to his
wife.

"He will get up in twenty minutes. Let us go across to Mary's room," he
said.

The little princess had grown stouter during this time, but her eyes and
her short, downy, smiling lip lifted when she began to speak just as
merrily and prettily as ever.

"Why, this is a palace!" she said to her husband, looking around with
the expression with which people compliment their host at a ball. "Let's
come, quick, quick!" And with a glance round, she smiled at Tikhon, at
her husband, and at the footman who accompanied them.

"Is that Mary practicing? Let's go quietly and take her by surprise."

Prince Andrew followed her with a courteous but sad expression.

"You've grown older, Tikhon," he said in passing to the old man, who
kissed his hand.

Before they reached the room from which the sounds of the clavichord
came, the pretty, fair haired Frenchwoman, Mademoiselle Bourienne,
rushed out apparently beside herself with delight.

"Ah! what joy for the princess!" exclaimed she: "At last! I must let her
know."

"No, no, please not... You are Mademoiselle Bourienne," said the little
princess, kissing her. "I know you already through my sister-in-law's
friendship for you. She was not expecting us?"

They went up to the door of the sitting room from which came the sound
of the oft-repeated passage of the sonata. Prince Andrew stopped and
made a grimace, as if expecting something unpleasant.

The little princess entered the room. The passage broke off in the
middle, a cry was heard, then Princess Mary's heavy tread and the sound
of kissing. When Prince Andrew went in the two princesses, who had only
met once before for a short time at his wedding, were in each other's
arms warmly pressing their lips to whatever place they happened to
touch. Mademoiselle Bourienne stood near them pressing her hand to her
heart, with a beatific smile and obviously equally ready to cry or to
laugh. Prince Andrew shrugged his shoulders and frowned, as lovers of
music do when they hear a false note. The two women let go of one
another, and then, as if afraid of being too late, seized each other's
hands, kissing them and pulling them away, and again began kissing each
other on the face, and then to Prince Andrew's surprise both began to
cry and kissed again. Mademoiselle Bourienne also began to cry. Prince
Andrew evidently felt ill at ease, but to the two women it seemed quite
natural that they should cry, and apparently it never entered their
heads that it could have been otherwise at this meeting.

"Ah! my dear!... Ah! Mary!" they suddenly exclaimed, and then laughed.
"I dreamed last night..."--"You were not expecting us?..." "Ah! Mary,
you have got thinner?..." "And you have grown stouter!..."

"I knew the princess at once," put in Mademoiselle Bourienne.

"And I had no idea!..." exclaimed Princess Mary. "Ah, Andrew, I did not
see you."

Prince Andrew and his sister, hand in hand, kissed one another, and he
told her she was still the same crybaby as ever. Princess Mary had
turned toward her brother, and through her tears the loving, warm,
gentle look of her large luminous eyes, very beautiful at that moment,
rested on Prince Andrew's face.

The little princess talked incessantly, her short, downy upper lip
continually and rapidly touching her rosy nether lip when necessary and
drawing up again next moment when her face broke into a smile of
glittering teeth and sparkling eyes. She told of an accident they had
had on the Spasski Hill which might have been serious for her in her
condition, and immediately after that informed them that she had left
all her clothes in Petersburg and that heaven knew what she would have
to dress in here; and that Andrew had quite changed, and that Kitty
Odyntsova had married an old man, and that there was a suitor for Mary,
a real one, but that they would talk of that later. Princess Mary was
still looking silently at her brother and her beautiful eyes were full
of love and sadness. It was plain that she was following a train of
thought independent of her sister-in-law's words. In the midst of a
description of the last Petersburg fete she addressed her brother:

"So you are really going to the war, Andrew?" she said sighing.

Lise sighed too.

"Yes, and even tomorrow," replied her brother.

"He is leaving me here, God knows why, when he might have had
promotion..."

Princess Mary did not listen to the end, but continuing her train of
thought turned to her sister-in-law with a tender glance at her figure.

"Is it certain?" she said.

The face of the little princess changed. She sighed and said: "Yes,
quite certain. Ah! it is very dreadful..."

Her lip descended. She brought her face close to her sister-in-law's and
unexpectedly again began to cry.

"She needs rest," said Prince Andrew with a frown. "Don't you, Lise?
Take her to your room and I'll go to Father. How is he? Just the same?"

"Yes, just the same. Though I don't know what your opinion will be,"
answered the princess joyfully.

"And are the hours the same? And the walks in the avenues? And the
lathe?" asked Prince Andrew with a scarcely perceptible smile which
showed that, in spite of all his love and respect for his father, he was
aware of his weaknesses.

"The hours are the same, and the lathe, and also the mathematics and my
geometry lessons," said Princess Mary gleefully, as if her lessons in
geometry were among the greatest delights of her life.

When the twenty minutes had elapsed and the time had come for the old
prince to get up, Tikhon came to call the young prince to his father.
The old man made a departure from his usual routine in honor of his
son's arrival: he gave orders to admit him to his apartments while he
dressed for dinner. The old prince always dressed in old-fashioned
style, wearing an antique coat and powdered hair; and when Prince Andrew
entered his father's dressing room (not with the contemptuous look and
manner he wore in drawing rooms, but with the animated face with which
he talked to Pierre), the old man was sitting on a large leather-covered
chair, wrapped in a powdering mantle, entrusting his head to Tikhon.

"Ah! here's the warrior! Wants to vanquish Buonaparte?" said the old
man, shaking his powdered head as much as the tail, which Tikhon was
holding fast to plait, would allow.

"You at least must tackle him properly, or else if he goes on like this
he'll soon have us, too, for his subjects! How are you?" And he held out
his cheek.

The old man was in a good temper after his nap before dinner. (He used
to say that a nap "after dinner was silver--before dinner, golden.") He
cast happy, sidelong glances at his son from under his thick, bushy
eyebrows. Prince Andrew went up and kissed his father on the spot
indicated to him. He made no reply on his father's favorite topic--
making fun of the military men of the day, and more particularly of
Bonaparte.

"Yes, Father, I have come to you and brought my wife who is pregnant,"
said Prince Andrew, following every movement of his father's face with
an eager and respectful look. "How is your health?"

"Only fools and rakes fall ill, my boy. You know me: I am busy from
morning till night and abstemious, so of course I am well."

"Thank God," said his son smiling.

"God has nothing to do with it! Well, go on," he continued, returning to
his hobby; "tell me how the Germans have taught you to fight Bonaparte
by this new science you call 'strategy.'"

Prince Andrew smiled.

"Give me time to collect my wits, Father," said he, with a smile that
showed that his father's foibles did not prevent his son from loving and
honoring him. "Why, I have not yet had time to settle down!"

"Nonsense, nonsense!" cried the old man, shaking his pigtail to see
whether it was firmly plaited, and grasping his by the hand. "The house
for your wife is ready. Princess Mary will take her there and show her
over, and they'll talk nineteen to the dozen. That's their woman's way!
I am glad to have her. Sit down and talk. About Mikhelson's army I
understand--Tolstoy's too... a simultaneous expedition.... But what's
the southern army to do? Prussia is neutral... I know that. What about
Austria?" said he, rising from his chair and pacing up and down the room
followed by Tikhon, who ran after him, handing him different articles of
clothing. "What of Sweden? How will they cross Pomerania?"

Prince Andrew, seeing that his father insisted, began--at first
reluctantly, but gradually with more and more animation, and from habit
changing unconsciously from Russian to French as he went on--to explain
the plan of operation for the coming campaign. He explained how an army,
ninety thousand strong, was to threaten Prussia so as to bring her out
of her neutrality and draw her into the war; how part of that army was
to join some Swedish forces at Stralsund; how two hundred and twenty
thousand Austrians, with a hundred thousand Russians, were to operate in
Italy and on the Rhine; how fifty thousand Russians and as many English
were to land at Naples, and how a total force of five hundred thousand
men was to attack the French from different sides. The old prince did
not evince the least interest during this explanation, but as if he were
not listening to it continued to dress while walking about, and three
times unexpectedly interrupted. Once he stopped it by shouting: "The
white one, the white one!"

This meant that Tikhon was not handing him the waistcoat he wanted.
Another time he interrupted, saying:

"And will she soon be confined?" and shaking his head reproachfully
said: "That's bad! Go on, go on."

The third interruption came when Prince Andrew was finishing his
description. The old man began to sing, in the cracked voice of old age:
"Malbrook s'en va-t-en guerre. Dieu sait quand reviendra." *


* "Marlborough is going to the wars; God knows when he'll return."

His son only smiled.

"I don't say it's a plan I approve of," said the son; "I am only telling
you what it is. Napoleon has also formed his plan by now, not worse than
this one."

"Well, you've told me nothing new," and the old man repeated,
meditatively and rapidly:

"Dieu sait quand reviendra. Go to the dining room."


CHAPTER XXVII

At the appointed hour the prince, powdered and shaven, entered the
dining room where his daughter-in-law, Princess Mary, and Mademoiselle
Bourienne were already awaiting him together with his architect, who by
a strange caprice of his employer's was admitted to table though the
position of that insignificant individual was such as could certainly
not have caused him to expect that honor. The prince, who generally kept
very strictly to social distinctions and rarely admitted even important
government officials to his table, had unexpectedly selected Michael
Ivanovich (who always went into a corner to blow his nose on his checked
handkerchief) to illustrate the theory that all men are equals, and had
more than once impressed on his daughter that Michael Ivanovich was "not
a whit worse than you or I." At dinner the prince usually spoke to the
taciturn Michael Ivanovich more often than to anyone else.

In the dining room, which like all the rooms in the house was
exceedingly lofty, the members of the household and the footmen--one
behind each chair--stood waiting for the prince to enter. The head
butler, napkin on arm, was scanning the setting of the table, making
signs to the footmen, and anxiously glancing from the clock to the door
by which the prince was to enter. Prince Andrew was looking at a large
gilt frame, new to him, containing the genealogical tree of the Princes
Bolkonski, opposite which hung another such frame with a badly painted
portrait (evidently by the hand of the artist belonging to the estate)
of a ruling prince, in a crown--an alleged descendant of Rurik and
ancestor of the Bolkonskis. Prince Andrew, looking again at that
genealogical tree, shook his head, laughing as a man laughs who looks at
a portrait so characteristic of the original as to be amusing.

"How thoroughly like him that is!" he said to Princess Mary, who had
come up to him.

Princess Mary looked at her brother in surprise. She did not understand
what he was laughing at. Everything her father did inspired her with
reverence and was beyond question.

"Everyone has his Achilles' heel," continued Prince Andrew. "Fancy, with
his powerful mind, indulging in such nonsense!"

Princess Mary could not understand the boldness of her brother's
criticism and was about to reply, when the expected footsteps were heard
coming from the study. The prince walked in quickly and jauntily as was
his wont, as if intentionally contrasting the briskness of his manners
with the strict formality of his house. At that moment the great clock
struck two and another with a shrill tone joined in from the drawing
room. The prince stood still; his lively glittering eyes from under
their thick, bushy eyebrows sternly scanned all present and rested on
the little princess. She felt, as courtiers do when the Tsar enters, the
sensation of fear and respect which the old man inspired in all around
him. He stroked her hair and then patted her awkwardly on the back of
her neck.

"I'm glad, glad, to see you," he said, looking attentively into her
eyes, and then quickly went to his place and sat down. "Sit down, sit
down! Sit down, Michael Ianovich!"

He indicated a place beside him to his daughter-in-law. A footman moved
the chair for her.

"Ho, ho!" said the old man, casting his eyes on her rounded figure.
"You've been in a hurry. That's bad!"

He laughed in his usual dry, cold, unpleasant way, with his lips only
and not with his eyes.

"You must walk, walk as much as possible, as much as possible," he said.

The little princess did not, or did not wish to, hear his words. She was
silent and seemed confused. The prince asked her about her father, and
she began to smile and talk. He asked about mutual acquaintances, and
she became still more animated and chattered away giving him greetings
from various people and retelling the town gossip.

"Countess Apraksina, poor thing, has lost her husband and she has cried
her eyes out," she said, growing more and more lively.

As she became animated the prince looked at her more and more sternly,
and suddenly, as if he had studied her sufficiently and had formed a
definite idea of her, he turned away and addressed Michael Ivanovich.

"Well, Michael Ivanovich, our Bonaparte will be having a bad time of it.
Prince Andrew" (he always spoke thus of his son) "has been telling me
what forces are being collected against him! While you and I never
thought much of him."

Michael Ivanovich did not at all know when "you and I" had said such
things about Bonaparte, but understanding that he was wanted as a peg on
which to hang the prince's favorite topic, he looked inquiringly at the
young prince, wondering what would follow.

"He is a great tactician!" said the prince to his son, pointing to the
architect.

And the conversation again turned on the war, on Bonaparte, and the
generals and statesmen of the day. The old prince seemed convinced not
only that all the men of the day were mere babies who did not know the A
B C of war or of politics, and that Bonaparte was an insignificant
little Frenchy, successful only because there were no longer any
Potemkins or Suvorovs left to oppose him; but he was also convinced that
there were no political difficulties in Europe and no real war, but only
a sort of puppet show at which the men of the day were playing,
pretending to do something real. Prince Andrew gaily bore with his
father's ridicule of the new men, and drew him on and listened to him
with evident pleasure.

"The past always seems good," said he, "but did not Suvorov himself fall
into a trap Moreau set him, and from which he did not know how to
escape?"

"Who told you that? Who?" cried the prince. "Suvorov!" And he jerked
away his plate, which Tikhon briskly caught. "Suvorov!... Consider,
Prince Andrew. Two... Frederick and Suvorov; Moreau!... Moreau would
have been a prisoner if Suvorov had had a free hand; but he had the
Hofs-kriegs-wurst-schnapps-Rath on his hands. It would have puzzled the
devil himself! When you get there you'll find out what those Hofs-
kriegs-wurst-Raths are! Suvorov couldn't manage them so what chance has
Michael Kutuzov? No, my dear boy," he continued, "you and your generals
won't get on against Buonaparte; you'll have to call in the French, so
that birds of a feather may fight together. The German, Pahlen, has been
sent to New York in America, to fetch the Frenchman, Moreau," he said,
alluding to the invitation made that year to Moreau to enter the Russian
service.... "Wonderful!... Were the Potemkins, Suvorovs, and Orlovs
Germans? No, lad, either you fellows have all lost your wits, or I have
outlived mine. May God help you, but we'll see what will happen.
Buonaparte has become a great commander among them! Hm!..."

"I don't at all say that all the plans are good," said Prince Andrew, "I
am only surprised at your opinion of Bonaparte. You may laugh as much as
you like, but all the same Bonaparte is a great general!"

"Michael Ivanovich!" cried the old prince to the architect who, busy
with his roast meat, hoped he had been forgotten: "Didn't I tell you
Buonaparte was a great tactician? Here, he says the same thing."

"To be sure, your excellency," replied the architect.

The prince again laughed his frigid laugh.

"Buonaparte was born with a silver spoon in his mouth. He has got
splendid soldiers. Besides he began by attacking Germans. And only
idlers have failed to beat the Germans. Since the world began everybody
has beaten the Germans. They beat no one--except one another. He made
his reputation fighting them."

And the prince began explaining all the blunders which, according to
him, Bonaparte had made in his campaigns and even in politics. His son
made no rejoinder, but it was evident that whatever arguments were
presented he was as little able as his father to change his opinion. He
listened, refraining from a reply, and involuntarily wondered how this
old man, living alone in the country for so many years, could know and
discuss so minutely and acutely all the recent European military and
political events.

"You think I'm an old man and don't understand the present state of
affairs?" concluded his father. "But it troubles me. I don't sleep at
night. Come now, where has this great commander of yours shown his
skill?" he concluded.

"That would take too long to tell," answered the son.

"Well, then go to your Buonaparte! Mademoiselle Bourienne, here's
another admirer of that powder-monkey emperor of yours," he exclaimed in
excellent French.

"You know, Prince, I am not a Bonapartist!"

"Dieu sait quand reviendra..." hummed the prince out of tune and, with a
laugh still more so, he quitted the table.

The little princess during the whole discussion and the rest of the
dinner sat silent, glancing with a frightened look now at her father-in-
law and now at Princess Mary. When they left the table she took her
sister-in-law's arm and drew her into another room.

"What a clever man your father is," said she; "perhaps that is why I am
afraid of him."

"Oh, he is so kind!" answered Princess Mary.


CHAPTER XXVIII

Prince Andrew was to leave next evening. The old prince, not altering
his routine, retired as usual after dinner. The little princess was in
her sister-in-law's room. Prince Andrew in a traveling coat without
epaulettes had been packing with his valet in the rooms assigned to him.
After inspecting the carriage himself and seeing the trunks put in, he
ordered the horses to be harnessed. Only those things he always kept
with him remained in his room; a small box, a large canteen fitted with
silver plate, two Turkish pistols and a saber--a present from his father
who had brought it from the siege of Ochakov. All these traveling
effects of Prince Andrew's were in very good order: new, clean, and in
cloth covers carefully tied with tapes.

When starting on a journey or changing their mode of life, men capable
of reflection are generally in a serious frame of mind. At such moments
one reviews the past and plans for the future. Prince Andrew's face
looked very thoughtful and tender. With his hands behind him he paced
briskly from corner to corner of the room, looking straight before him
and thoughtfully shaking his head. Did he fear going to the war, or was
he sad at leaving his wife?--perhaps both, but evidently he did not wish
to be seen in that mood, for hearing footsteps in the passage he
hurriedly unclasped his hands, stopped at a table as if tying the cover
of the small box, and assumed his usual tranquil and impenetrable
expression. It was the heavy tread of Princess Mary that he heard.

"I hear you have given orders to harness," she cried, panting (she had
apparently been running), "and I did so wish to have another talk with
you alone! God knows how long we may again be parted. You are not angry
with me for coming? You have changed so, Andrusha," she added, as if to
explain such a question.

She smiled as she uttered his pet name, "Andrusha." It was obviously
strange to her to think that this stern handsome man should be Andrusha-
-the slender mischievous boy who had been her playfellow in childhood.

"And where is Lise?" he asked, answering her question only by a smile.

"She was so tired that she has fallen asleep on the sofa in my room. Oh,
Andrew! What a treasure of a wife you have," said she, sitting down on
the sofa, facing her brother. "She is quite a child: such a dear, merry
child. I have grown so fond of her."

Prince Andrew was silent, but the princess noticed the ironical and
contemptuous look that showed itself on his face.

"One must be indulgent to little weaknesses; who is free from them,
Andrew? Don't forget that she has grown up and been educated in society,
and so her position now is not a rosy one. We should enter into
everyone's situation. Tout comprendre, c'est tout pardonner. * Think
what it must be for her, poor thing, after what she has been used to, to
be parted from her husband and be left alone in the country, in her
condition! It's very hard."


* To understand all is to forgive all.

Prince Andrew smiled as he looked at his sister, as we smile at those we
think we thoroughly understand.

"You live in the country and don't think the life terrible," he replied.

"I... that's different. Why speak of me? I don't want any other life,
and can't, for I know no other. But think, Andrew: for a young society
woman to be buried in the country during the best years of her life, all
alone--for Papa is always busy, and I... well, you know what poor
resources I have for entertaining a woman used to the best society.
There is only Mademoiselle Bourienne...."

"I don't like your Mademoiselle Bourienne at all," said Prince Andrew.

"No? She is very nice and kind and, above all, she's much to be pitied.
She has no one, no one. To tell the truth, I don't need her, and she's
even in my way. You know I always was a savage, and now am even more so.
I like being alone.... Father likes her very much. She and Michael
Ivanovich are the two people to whom he is always gentle and kind,
because he has been a benefactor to them both. As Sterne says: 'We don't
love people so much for the good they have done us, as for the good we
have done them.' Father took her when she was homeless after losing her
own father. She is very good-natured, and my father likes her way of
reading. She reads to him in the evenings and reads splendidly."

"To be quite frank, Mary, I expect Father's character sometimes makes
things trying for you, doesn't it?" Prince Andrew asked suddenly.

Princess Mary was first surprised and then aghast at this question.

"For me? For me?... Trying for me!..." said she.

"He always was rather harsh; and now I should think he's getting very
trying," said Prince Andrew, apparently speaking lightly of their father
in order to puzzle or test his sister.

"You are good in every way, Andrew, but you have a kind of intellectual
pride," said the princess, following the train of her own thoughts
rather than the trend of the conversation--"and that's a great sin. How
can one judge Father? But even if one might, what feeling except
veneration could such a man as my father evoke? And I am so contented
and happy with him. I only wish you were all as happy as I am."

Her brother shook his head incredulously.

"The only thing that is hard for me... I will tell you the truth,
Andrew... is Father's way of treating religious subjects. I don't
understand how a man of his immense intellect can fail to see what is as
clear as day, and can go so far astray. That is the only thing that
makes me unhappy. But even in this I can see lately a shade of
improvement. His satire has been less bitter of late, and there was a
monk he received and had a long talk with."

"Ah! my dear, I am afraid you and your monk are wasting your powder,"
said Prince Andrew banteringly yet tenderly.

"Ah! mon ami, I only pray, and hope that God will hear me. Andrew..."
she said timidly after a moment's silence, "I have a great favor to ask
of you."

"What is it, dear?"

"No--promise that you will not refuse! It will give you no trouble and
is nothing unworthy of you, but it will comfort me. Promise,
Andrusha!..." said she, putting her hand in her reticule but not yet
taking out what she was holding inside it, as if what she held were the
subject of her request and must not be shown before the request was
granted.

She looked timidly at her brother.

"Even if it were a great deal of trouble..." answered Prince Andrew, as
if guessing what it was about.

"Think what you please! I know you are just like Father. Think as you
please, but do this for my sake! Please do! Father's father, our
grandfather, wore it in all his wars." (She still did not take out what
she was holding in her reticule.) "So you promise?"

"Of course. What is it?"

"Andrew, I bless you with this icon and you must promise me you will
never take it off. Do you promise?"

"If it does not weigh a hundredweight and won't break my neck... To
please you..." said Prince Andrew. But immediately, noticing the pained
expression his joke had brought to his sister's face, he repented and
added: "I am glad; really, dear, I am very glad."

"Against your will He will save and have mercy on you and bring you to
Himself, for in Him alone is truth and peace," said she in a voice
trembling with emotion, solemnly holding up in both hands before her
brother a small, oval, antique, dark-faced icon of the Saviour in a gold
setting, on a finely wrought silver chain.

She crossed herself, kissed the icon, and handed it to Andrew.

"Please, Andrew, for my sake!..."

Rays of gentle light shone from her large, timid eyes. Those eyes lit up
the whole of her thin, sickly face and made it beautiful. Her brother
would have taken the icon, but she stopped him. Andrew understood,
crossed himself and kissed the icon. There was a look of tenderness, for
he was touched, but also a gleam of irony on his face.

"Thank you, my dear." She kissed him on the forehead and sat down again
on the sofa. They were silent for a while.

"As I was saying to you, Andrew, be kind and generous as you always used
to be. Don't judge Lise harshly," she began. "She is so sweet, so good-
natured, and her position now is a very hard one."

"I do not think I have complained of my wife to you, Masha, or blamed
her. Why do you say all this to me?"

Red patches appeared on Princess Mary's face and she was silent as if
she felt guilty.

"I have said nothing to you, but you have already been talked to. And I
am sorry for that," he went on.

The patches grew deeper on her forehead, neck, and cheeks. She tried to
say something but could not. Her brother had guessed right: the little
princess had been crying after dinner and had spoken of her forebodings
about her confinement, and how she dreaded it, and had complained of her
fate, her father-in-law, and her husband. After crying she had fallen
asleep. Prince Andrew felt sorry for his sister.

"Know this, Masha: I can't reproach, have not reproached, and never
shall reproach my wife with anything, and I cannot reproach myself with
anything in regard to her; and that always will be so in whatever
circumstances I may be placed. But if you want to know the truth... if
you want to know whether I am happy? No! Is she happy? No! But why this
is so I don't know..."

As he said this he rose, went to his sister, and, stooping, kissed her
forehead. His fine eyes lit up with a thoughtful, kindly, and
unaccustomed brightness, but he was looking not at his sister but over
her head toward the darkness of the open doorway.

"Let us go to her, I must say good-by. Or--go and wake and I'll come in
a moment. Petrushka!" he called to his valet: "Come here, take these
away. Put this on the seat and this to the right."

Princess Mary rose and moved to the door, then stopped and said:
"Andrew, if you had faith you would have turned to God and asked Him to
give you the love you do not feel, and your prayer would have been
answered."

"Well, may be!" said Prince Andrew. "Go, Masha; I'll come immediately."

On the way to his sister's room, in the passage which connected one wing
with the other, Prince Andrew met Mademoiselle Bourienne smiling
sweetly. It was the third time that day that, with an ecstatic and
artless smile, she had met him in secluded passages.

"Oh! I thought you were in your room," she said, for some reason
blushing and dropping her eyes.

Prince Andrew looked sternly at her and an expression of anger suddenly
came over his face. He said nothing to her but looked at her forehead
and hair, without looking at her eyes, with such contempt that the
Frenchwoman blushed and went away without a word. When he reached his
sister's room his wife was already awake and her merry voice, hurrying
one word after another, came through the open door. She was speaking as
usual in French, and as if after long self-restraint she wished to make
up for lost time.

"No, but imagine the old Countess Zubova, with false curls and her mouth
full of false teeth, as if she were trying to cheat old age.... Ha, ha,
ha! Mary!"

This very sentence about Countess Zubova and this same laugh Prince
Andrew had already heard from his wife in the presence of others some
five times. He entered the room softly. The little princess, plump and
rosy, was sitting in an easy chair with her work in her hands, talking
incessantly, repeating Petersburg reminiscences and even phrases. Prince
Andrew came up, stroked her hair, and asked if she felt rested after
their journey. She answered him and continued her chatter.

The coach with six horses was waiting at the porch. It was an autumn
night, so dark that the coachman could not see the carriage pole.
Servants with lanterns were bustling about in the porch. The immense
house was brilliant with lights shining through its lofty windows. The
domestic serfs were crowding in the hall, waiting to bid good-by to the
young prince. The members of the household were all gathered in the
reception hall: Michael Ivanovich, Mademoiselle Bourienne, Princess
Mary, and the little princess. Prince Andrew had been called to his
father's study as the latter wished to say good-by to him alone. All
were waiting for them to come out.

When Prince Andrew entered the study the old man in his old-age
spectacles and white dressing gown, in which he received no one but his
son, sat at the table writing. He glanced round.

"Going?" And he went on writing.

"I've come to say good-by."

"Kiss me here," and he touched his cheek: "Thanks, thanks!"

"What do you thank me for?"

"For not dilly-dallying and not hanging to a woman's apron strings. The
Service before everything. Thanks, thanks!" And he went on writing, so
that his quill spluttered and squeaked. "If you have anything to say,
say it. These two things can be done together," he added.

"About my wife... I am ashamed as it is to leave her on your hands..."

"Why talk nonsense? Say what you want."

"When her confinement is due, send to Moscow for an accoucheur.... Let
him be here...."

The old prince stopped writing and, as if not understanding, fixed his
stern eyes on his son.

"I know that no one can help if nature does not do her work," said
Prince Andrew, evidently confused. "I know that out of a million cases
only one goes wrong, but it is her fancy and mine. They have been
telling her things. She has had a dream and is frightened."

"Hm... Hm..." muttered the old prince to himself, finishing what he was
writing. "I'll do it."

He signed with a flourish and suddenly turning to his son began to
laugh.

"It's a bad business, eh?"

"What is bad, Father?"

"The wife!" said the old prince, briefly and significantly.

"I don't understand!" said Prince Andrew.

"No, it can't be helped, lad," said the prince. "They're all like that;
one can't unmarry. Don't be afraid; I won't tell anyone, but you know it
yourself."

He seized his son by the hand with small bony fingers, shook it, looked
straight into his son's face with keen eyes which seemed to see through
him, and again laughed his frigid laugh.

The son sighed, thus admitting that his father had understood him. The
old man continued to fold and seal his letter, snatching up and throwing
down the wax, the seal, and the paper, with his accustomed rapidity.

"What's to be done? She's pretty! I will do everything. Make your mind
easy," said he in abrupt sentences while sealing his letter.

Andrew did not speak; he was both pleased and displeased that his father
understood him. The old man got up and gave the letter to his son.

"Listen!" said he; "don't worry about your wife: what can be done shall
be. Now listen! Give this letter to Michael Ilarionovich. * I have
written that he should make use of you in proper places and not keep you
long as an adjutant: a bad position! Tell him I remember and like him.
Write and tell me how he receives you. If he is all right--serve him.
Nicholas Bolkonski's son need not serve under anyone if he is in
disfavor. Now come here."


*Kutuzov.

He spoke so rapidly that he did not finish half his words, but his son
was accustomed to understand him. He led him to the desk, raised the
lid, drew out a drawer, and took out an exercise book filled with his
bold, tall, close handwriting.

"I shall probably die before you. So remember, these are my memoirs;
hand them to the Emperor after my death. Now here is a Lombard bond and
a letter; it is a premium for the man who writes a history of Suvorov's
wars. Send it to the Academy. Here are some jottings for you to read
when I am gone. You will find them useful."

Andrew did not tell his father that he would no doubt live a long time
yet. He felt that he must not say it.

"I will do it all, Father," he said.

"Well, now, good-by!" He gave his son his hand to kiss, and embraced
him. "Remember this, Prince Andrew, if they kill you it will hurt me,
your old father..." he paused unexpectedly, and then in a querulous
voice suddenly shrieked: "but if I hear that you have not behaved like a
son of Nicholas Bolkonski, I shall be ashamed!"

"You need not have said that to me, Father," said the son with a smile.

The old man was silent.

"I also wanted to ask you," continued Prince Andrew, "if I'm killed and
if I have a son, do not let him be taken away from you--as I said
yesterday... let him grow up with you.... Please."

"Not let the wife have him?" said the old man, and laughed.

They stood silent, facing one another. The old man's sharp eyes were
fixed straight on his son's. Something twitched in the lower part of the
old prince's face.

"We've said good-by. Go!" he suddenly shouted in a loud, angry voice,
opening his door.

"What is it? What?" asked both princesses when they saw for a moment at
the door Prince Andrew and the figure of the old man in a white dressing
gown, spectacled and wigless, shouting in an angry voice.

Prince Andrew sighed and made no reply.

"Well!" he said, turning to his wife.

And this "Well!" sounded coldly ironic, as if he were saying,: "Now go
through your performance."

"Andrew, already!" said the little princess, turning pale and looking
with dismay at her husband.

He embraced her. She screamed and fell unconscious on his shoulder.

He cautiously released the shoulder she leaned on, looked into her face,
and carefully placed her in an easy chair.

"Adieu, Mary," said he gently to his sister, taking her by the hand and
kissing her, and then he left the room with rapid steps.

The little princess lay in the armchair, Mademoiselle Bourienne chafing
her temples. Princess Mary, supporting her sister-in-law, still looked
with her beautiful eyes full of tears at the door through which Prince
Andrew had gone and made the sign of the cross in his direction. From
the study, like pistol shots, came the frequent sound of the old man
angrily blowing his nose. Hardly had Prince Andrew gone when the study
door opened quickly and the stern figure of the old man in the white
dressing gown looked out.

"Gone? That's all right!" said he; and looking angrily at the
unconscious little princess, he shook his head reprovingly and slammed
the door.

BOOK TWO: 1805


CHAPTER I

In October, 1805, a Russian army was occupying the villages and towns of
the Archduchy of Austria, and yet other regiments freshly arriving from
Russia were settling near the fortress of Braunau and burdening the
inhabitants on whom they were quartered. Braunau was the headquarters of
the commander-in-chief, Kutuzov.

On October 11, 1805, one of the infantry regiments that had just reached
Braunau had halted half a mile from the town, waiting to be inspected by
the commander-in-chief. Despite the un-Russian appearance of the
locality and surroundings--fruit gardens, stone fences, tiled roofs, and
hills in the distance--and despite the fact that the inhabitants (who
gazed with curiosity at the soldiers) were not Russians, the regiment
had just the appearance of any Russian regiment preparing for an
inspection anywhere in the heart of Russia.

On the evening of the last day's march an order had been received that
the commander-in-chief would inspect the regiment on the march. Though
the words of the order were not clear to the regimental commander, and
the question arose whether the troops were to be in marching order or
not, it was decided at a consultation between the battalion commanders
to present the regiment in parade order, on the principle that it is
always better to "bow too low than not bow low enough." So the soldiers,
after a twenty-mile march, were kept mending and cleaning all night long
without closing their eyes, while the adjutants and company commanders
calculated and reckoned, and by morning the regiment--instead of the
straggling, disorderly crowd it had been on its last march the day
before--presented a well-ordered array of two thousand men each of whom
knew his place and his duty, had every button and every strap in place,
and shone with cleanliness. And not only externally was all in order,
but had it pleased the commander-in-chief to look under the uniforms he
would have found on every man a clean shirt, and in every knapsack the
appointed number of articles, "awl, soap, and all," as the soldiers say.
There was only one circumstance concerning which no one could be at
ease. It was the state of the soldiers' boots. More than half the men's
boots were in holes. But this defect was not due to any fault of the
regimental commander, for in spite of repeated demands boots had not
been issued by the Austrian commissariat, and the regiment had marched
some seven hundred miles.

The commander of the regiment was an elderly, choleric, stout, and
thick-set general with grizzled eyebrows and whiskers, and wider from
chest to back than across the shoulders. He had on a brand-new uniform
showing the creases where it had been folded and thick gold epaulettes
which seemed to stand rather than lie down on his massive shoulders. He
had the air of a man happily performing one of the most solemn duties of
his life. He walked about in front of the line and at every step pulled
himself up, slightly arching his back. It was plain that the commander
admired his regiment, rejoiced in it, and that his whole mind was
engrossed by it, yet his strut seemed to indicate that, besides military
matters, social interests and the fair sex occupied no small part of his
thoughts.

"Well, Michael Mitrich, sir?" he said, addressing one of the battalion
commanders who smilingly pressed forward (it was plain that they both
felt happy). "We had our hands full last night. However, I think the
regiment is not a bad one, eh?"

The battalion commander perceived the jovial irony and laughed.

"It would not be turned off the field even on the Tsaritsin Meadow."

"What?" asked the commander.

At that moment, on the road from the town on which signalers had been
posted, two men appeared on horse back. They were an aide-de-camp
followed by a Cossack.

The aide-de-camp was sent to confirm the order which had not been
clearly worded the day before, namely, that the commander-in-chief
wished to see the regiment just in the state in which it had been on the
march: in their greatcoats, and packs, and without any preparation
whatever.

A member of the Hofkriegsrath from Vienna had come to Kutuzov the day
before with proposals and demands for him to join up with the army of
the Archduke Ferdinand and Mack, and Kutuzov, not considering this
junction advisable, meant, among other arguments in support of his view,
to show the Austrian general the wretched state in which the troops
arrived from Russia. With this object he intended to meet the regiment;
so the worse the condition it was in, the better pleased the commander-
in-chief would be. Though the aide-de-camp did not know these
circumstances, he nevertheless delivered the definite order that the men
should be in their greatcoats and in marching order, and that the
commander-in-chief would otherwise be dissatisfied. On hearing this the
regimental commander hung his head, silently shrugged his shoulders, and
spread out his arms with a choleric gesture.

"A fine mess we've made of it!" he remarked.

"There now! Didn't I tell you, Michael Mitrich, that if it was said 'on
the march' it meant in greatcoats?" said he reproachfully to the
battalion commander. "Oh, my God!" he added, stepping resolutely
forward. "Company commanders!" he shouted in a voice accustomed to
command. "Sergeants major!... How soon will he be here?" he asked the
aide-de-camp with a respectful politeness evidently relating to the
personage he was referring to.

"In an hour's time, I should say."

"Shall we have time to change clothes?"

"I don't know, General...."

The regimental commander, going up to the line himself, ordered the
soldiers to change into their greatcoats. The company commanders ran off
to their companies, the sergeants major began bustling (the greatcoats
were not in very good condition), and instantly the squares that had up
to then been in regular order and silent began to sway and stretch and
hum with voices. On all sides soldiers were running to and fro, throwing
up their knapsacks with a jerk of their shoulders and pulling the straps
over their heads, unstrapping their overcoats and drawing the sleeves on
with upraised arms.

In half an hour all was again in order, only the squares had become gray
instead of black. The regimental commander walked with his jerky steps
to the front of the regiment and examined it from a distance.

"Whatever is this? This!" he shouted and stood still. "Commander of the
third company!"

"Commander of the third company wanted by the general!... commander to
the general... third company to the commander." The words passed along
the lines and an adjutant ran to look for the missing officer.

When the eager but misrepeated words had reached their destination in a
cry of: "The general to the third company," the missing officer appeared
from behind his company and, though he was a middle-aged man and not in
the habit of running, trotted awkwardly stumbling on his toes toward the
general. The captain's face showed the uneasiness of a schoolboy who is
told to repeat a lesson he has not learned. Spots appeared on his nose,
the redness of which was evidently due to intemperance, and his mouth
twitched nervously. The general looked the captain up and down as he
came up panting, slackening his pace as he approached.

"You will soon be dressing your men in petticoats! What is this?"
shouted the regimental commander, thrusting forward his jaw and pointing
at a soldier in the ranks of the third company in a greatcoat of bluish
cloth, which contrasted with the others. "What have you been after? The
commander in chief is expected and you leave your place? Eh? I'll teach
you to dress the men in fancy coats for a parade.... Eh...?"

The commander of the company, with his eyes fixed on his superior,
pressed two fingers more and more rigidly to his cap, as if in this
pressure lay his only hope of salvation.

"Well, why don't you speak? Whom have you got there dressed up as a
Hungarian?" said the commander with an austere gibe.

"Your excellency..."

"Well, your excellency, what? Your excellency! But what about your
excellency?... nobody knows."

"Your excellency, it's the officer Dolokhov, who has been reduced to the
ranks," said the captain softly.

"Well? Has he been degraded into a field marshal, or into a soldier? If
a soldier, he should be dressed in regulation uniform like the others."

"Your excellency, you gave him leave yourself, on the march."

"Gave him leave? Leave? That's just like you young men," said the
regimental commander cooling down a little. "Leave indeed.... One says a
word to you and you... What?" he added with renewed irritation, "I beg
you to dress your men decently."

And the commander, turning to look at the adjutant, directed his jerky
steps down the line. He was evidently pleased at his own display of
anger and walking up to the regiment wished to find a further excuse for
wrath. Having snapped at an officer for an unpolished badge, at another
because his line was not straight, he reached the third company.

"H-o-o-w are you standing? Where's your leg? Your leg?" shouted the
commander with a tone of suffering in his voice, while there were still
five men between him and Dolokhov with his bluish-gray uniform.

Dolokhov slowly straightened his bent knee, looking straight with his
clear, insolent eyes in the general's face.

"Why a blue coat? Off with it... Sergeant major! Change his coat... the
ras..." he did not finish.

"General, I must obey orders, but I am not bound to endure..." Dolokhov
hurriedly interrupted.

"No talking in the ranks!... No talking, no talking!"

"Not bound to endure insults," Dolokhov concluded in loud, ringing
tones.

The eyes of the general and the soldier met. The general became silent,
angrily pulling down his tight scarf.

"I request you to have the goodness to change your coat," he said as he
turned away.


CHAPTER II

"He's coming!" shouted the signaler at that moment.

The regimental commander, flushing, ran to his horse, seized the stirrup
with trembling hands, threw his body across the saddle, righted himself,
drew his saber, and with a happy and resolute countenance, opening his
mouth awry, prepared to shout. The regiment fluttered like a bird
preening its plumage and became motionless.

"Att-ention!" shouted the regimental commander in a soul-shaking voice
which expressed joy for himself, severity for the regiment, and welcome
for the approaching chief.

Along the broad country road, edged on both sides by trees, came a high,
light blue Viennese caleche, slightly creaking on its springs and drawn
by six horses at a smart trot. Behind the caleche galloped the suite and
a convoy of Croats. Beside Kutuzov sat an Austrian general, in a white
uniform that looked strange among the Russian black ones. The caleche
stopped in front of the regiment. Kutuzov and the Austrian general were
talking in low voices and Kutuzov smiled slightly as treading heavily he
stepped down from the carriage just as if those two thousand men
breathlessly gazing at him and the regimental commander did not exist.

The word of command rang out, and again the regiment quivered, as with a
jingling sound it presented arms. Then amidst a dead silence the feeble
voice of the commander-in-chief was heard. The regiment roared, "Health
to your ex... len... len... lency!" and again all became silent. At
first Kutuzov stood still while the regiment moved; then he and the
general in white, accompanied by the suite, walked between the ranks.

From the way the regimental commander saluted the commander-in-chief and
devoured him with his eyes, drawing himself up obsequiously, and from
the way he walked through the ranks behind the generals, bending forward
and hardly able to restrain his jerky movements, and from the way he
darted forward at every word or gesture of the commander-in-chief, it
was evident that he performed his duty as a subordinate with even
greater zeal than his duty as a commander. Thanks to the strictness and
assiduity of its commander the regiment, in comparison with others that
had reached Braunau at the same time, was in splendid condition. There
were only 217 sick and stragglers. Everything was in good order except
the boots.

Kutuzov walked through the ranks, sometimes stopping to say a few
friendly words to officers he had known in the Turkish war, sometimes
also to the soldiers. Looking at their boots he several times shook his
head sadly, pointing them out to the Austrian general with an expression
which seemed to say that he was not blaming anyone, but could not help
noticing what a bad state of things it was. The regimental commander ran
forward on each such occasion, fearing to miss a single word of the
commander-in-chief's regarding the regiment. Behind Kutuzov, at a
distance that allowed every softly spoken word to be heard, followed
some twenty men of his suite. These gentlemen talked among themselves
and sometimes laughed. Nearest of all to the commander-in-chief walked a
handsome adjutant. This was Prince Bolkonski. Beside him was his comrade
Nesvitski, a tall staff officer, extremely stout, with a kindly,
smiling, handsome face and moist eyes. Nesvitski could hardly keep from
laughter provoked by a swarthy hussar officer who walked beside him.
This hussar, with a grave face and without a smile or a change in the
expression of his fixed eyes, watched the regimental commander's back
and mimicked his every movement. Each time the commander started and
bent forward, the hussar started and bent forward in exactly the same
manner. Nesvitski laughed and nudged the others to make them look at the
wag.

Kutuzov walked slowly and languidly past thousands of eyes which were
starting from their sockets to watch their chief. On reaching the third
company he suddenly stopped. His suite, not having expected this,
involuntarily came closer to him.

"Ah, Timokhin!" said he, recognizing the red-nosed captain who had been
reprimanded on account of the blue greatcoat.

One would have thought it impossible for a man to stretch himself more
than Timokhin had done when he was reprimanded by the regimental
commander, but now that the commander-in-chief addressed him he drew
himself up to such an extent that it seemed he could not have sustained
it had the commander-in-chief continued to look at him, and so Kutuzov,
who evidently understood his case and wished him nothing but good,
quickly turned away, a scarcely perceptible smile flitting over his
scarred and puffy face.

"Another Ismail comrade," said he. "A brave officer! Are you satisfied
with him?" he asked the regimental commander.

And the latter--unconscious that he was being reflected in the hussar
officer as in a looking glass--started, moved forward, and answered:
"Highly satisfied, your excellency!"

"We all have our weaknesses," said Kutuzov smiling and walking away from
him. "He used to have a predilection for Bacchus."

The regimental commander was afraid he might be blamed for this and did
not answer. The hussar at that moment noticed the face of the red-nosed
captain and his drawn-in stomach, and mimicked his expression and pose
with such exactitude that Nesvitski could not help laughing. Kutuzov
turned round. The officer evidently had complete control of his face,
and while Kutuzov was turning managed to make a grimace and then assume
a most serious, deferential, and innocent expression.

The third company was the last, and Kutuzov pondered, apparently trying
to recollect something. Prince Andrew stepped forward from among the
suite and said in French:

"You told me to remind you of the officer Dolokhov, reduced to the ranks
in this regiment."

"Where is Dolokhov?" asked Kutuzov.

Dolokhov, who had already changed into a soldier's gray greatcoat, did
not wait to be called. The shapely figure of the fair-haired soldier,
with his clear blue eyes, stepped forward from the ranks, went up to the
commander in chief, and presented arms.

"Have you a complaint to make?" Kutuzov asked with a slight frown.

"This is Dolokhov," said Prince Andrew.

"Ah!" said Kutuzov. "I hope this will be a lesson to you. Do your duty.
The Emperor is gracious, and I shan't forget you if you deserve well."

The clear blue eyes looked at the commander-in-chief just as boldly as
they had looked at the regimental commander, seeming by their expression
to tear open the veil of convention that separates a commander-in-chief
so widely from a private.

"One thing I ask of your excellency," Dolokhov said in his firm,
ringing, deliberate voice. "I ask an opportunity to atone for my fault
and prove my devotion to His Majesty the Emperor and to Russia!"

Kutuzov turned away. The same smile of the eyes with which he had turned
from Captain Timokhin again flitted over his face. He turned away with a
grimace as if to say that everything Dolokhov had said to him and
everything he could say had long been known to him, that he was weary of
it and it was not at all what he wanted. He turned away and went to the
carriage.

The regiment broke up into companies, which went to their appointed
quarters near Braunau, where they hoped to receive boots and clothes and
to rest after their hard marches.

"You won't bear me a grudge, Prokhor Ignatych?" said the regimental
commander, overtaking the third company on its way to its quarters and
riding up to Captain Timokhin who was walking in front. (The regimental
commander's face now that the inspection was happily over beamed with
irrepressible delight.) "It's in the Emperor's service... it can't be
helped... one is sometimes a bit hasty on parade... I am the first to
apologize, you know me!... He was very pleased!" And he held out his
hand to the captain.

"Don't mention it, General, as if I'd be so bold!" replied the captain,
his nose growing redder as he gave a smile which showed where two front
teeth were missing that had been knocked out by the butt end of a gun at
Ismail.

"And tell Mr. Dolokhov that I won't forget him--he may be quite easy.
And tell me, please--I've been meaning to ask--how is he behaving
himself, and in general..."

"As far as the service goes he is quite punctilious, your excellency;
but his character..." said Timokhin.

"And what about his character?" asked the regimental commander.

"It's different on different days," answered the captain. "One day he is
sensible, well educated, and good-natured, and the next he's a wild
beast.... In Poland, if you please, he nearly killed a Jew."

"Oh, well, well!" remarked the regimental commander. "Still, one must
have pity on a young man in misfortune. You know he has important
connections... Well, then, you just..."

"I will, your excellency," said Timokhin, showing by his smile that he
understood his commander's wish.

"Well, of course, of course!"

The regimental commander sought out Dolokhov in the ranks and, reining
in his horse, said to him:

"After the next affair... epaulettes."

Dolokhov looked round but did not say anything, nor did the mocking
smile on his lips change.

"Well, that's all right," continued the regimental commander. "A cup of
vodka for the men from me," he added so that the soldiers could hear. "I
thank you all! God be praised!" and he rode past that company and
overtook the next one.

"Well, he's really a good fellow, one can serve under him," said
Timokhin to the subaltern beside him.

"In a word, a hearty one..." said the subaltern, laughing (the
regimental commander was nicknamed King of Hearts).

The cheerful mood of their officers after the inspection infected the
soldiers. The company marched on gaily. The soldiers' voices could be
heard on every side.

"And they said Kutuzov was blind of one eye?"

"And so he is! Quite blind!"

"No, friend, he is sharper-eyed than you are. Boots and leg bands... he
noticed everything..."

"When he looked at my feet, friend... well, thinks I..."

"And that other one with him, the Austrian, looked as if he were smeared
with chalk--as white as flour! I suppose they polish him up as they do
the guns."

"I say, Fedeshon!... Did he say when the battles are to begin? You were
near him. Everybody said that Buonaparte himself was at Braunau."

"Buonaparte himself!... Just listen to the fool, what he doesn't know!
The Prussians are up in arms now. The Austrians, you see, are putting
them down. When they've been put down, the war with Buonaparte will
begin. And he says Buonaparte is in Braunau! Shows you're a fool. You'd
better listen more carefully!"

"What devils these quartermasters are! See, the fifth company is turning
into the village already... they will have their buckwheat cooked before
we reach our quarters."

"Give me a biscuit, you devil!"

"And did you give me tobacco yesterday? That's just it, friend! Ah,
well, never mind, here you are."

"They might call a halt here or we'll have to do another four miles
without eating."

"Wasn't it fine when those Germans gave us lifts! You just sit still and
are drawn along."

"And here, friend, the people are quite beggarly. There they all seemed
to be Poles--all under the Russian crown--but here they're all regular
Germans."

"Singers to the front" came the captain's order.

And from the different ranks some twenty men ran to the front. A
drummer, their leader, turned round facing the singers, and flourishing
his arm, began a long-drawn-out soldiers' song, commencing with the
words: "Morning dawned, the sun was rising," and concluding: "On then,
brothers, on to glory, led by Father Kamenski." This song had been
composed in the Turkish campaign and now being sung in Austria, the only
change being that the words "Father Kamenski" were replaced by "Father
Kutuzov."

Having jerked out these last words as soldiers do and waved his arms as
if flinging something to the ground, the drummer--a lean, handsome
soldier of forty--looked sternly at the singers and screwed up his eyes.
Then having satisfied himself that all eyes were fixed on him, he raised
both arms as if carefully lifting some invisible but precious object
above his head and, holding it there for some seconds, suddenly flung it
down and began:

"Oh, my bower, oh, my bower...!"

"Oh, my bower new...!" chimed in twenty voices, and the castanet player,
in spite of the burden of his equipment, rushed out to the front and,
walking backwards before the company, jerked his shoulders and
flourished his castanets as if threatening someone. The soldiers,
swinging their arms and keeping time spontaneously, marched with long
steps. Behind the company the sound of wheels, the creaking of springs,
and the tramp of horses' hoofs were heard. Kutuzov and his suite were
returning to the town. The commander-in-chief made a sign that the men
should continue to march at ease, and he and all his suite showed
pleasure at the sound of the singing and the sight of the dancing
soldier and the gay and smartly marching men. In the second file from
the right flank, beside which the carriage passed the company, a blue-
eyed soldier involuntarily attracted notice. It was Dolokhov marching
with particular grace and boldness in time to the song and looking at
those driving past as if he pitied all who were not at that moment
marching with the company. The hussar cornet of Kutuzov's suite who had
mimicked the regimental commander, fell back from the carriage and rode
up to Dolokhov.

Hussar cornet Zherkov had at one time, in Petersburg, belonged to the
wild set led by Dolokhov. Zherkov had met Dolokhov abroad as a private
and had not seen fit to recognize him. But now that Kutuzov had spoken
to the gentleman ranker, he addressed him with the cordiality of an old
friend.

"My dear fellow, how are you?" said he through the singing, making his
horse keep pace with the company.

"How am I?" Dolokhov answered coldly. "I am as you see."

The lively song gave a special flavor to the tone of free and easy
gaiety with which Zherkov spoke, and to the intentional coldness of
Dolokhov's reply.

"And how do you get on with the officers?" inquired Zherkov.

"All right. They are good fellows. And how have you wriggled onto the
staff?"

"I was attached; I'm on duty."

Both were silent.

"She let the hawk fly upward from her wide right sleeve," went the song,
arousing an involuntary sensation of courage and cheerfulness. Their
conversation would probably have been different but for the effect of
that song.

"Is it true that Austrians have been beaten?" asked Dolokhov.

"The devil only knows! They say so."

"I'm glad," answered Dolokhov briefly and clearly, as the song demanded.

"I say, come round some evening and we'll have a game of faro!" said
Zherkov.

"Why, have you too much money?"

"Do come."

"I can't. I've sworn not to. I won't drink and won't play till I get
reinstated."

"Well, that's only till the first engagement."

"We shall see."

They were again silent.

"Come if you need anything. One can at least be of use on the staff..."

Dolokhov smiled. "Don't trouble. If I want anything, I won't beg--I'll
take it!"

"Well, never mind; I only..."

"And I only..."

"Good-bye."

"Good health..."


"It's a long, long way. To my native land..."

Zherkov touched his horse with the spurs; it pranced excitedly from foot
to foot uncertain with which to start, then settled down, galloped past
the company, and overtook the carriage, still keeping time to the song.


CHAPTER III

On returning from the review, Kutuzov took the Austrian general into his
private room and, calling his adjutant, asked for some papers relating
to the condition of the troops on their arrival, and the letters that
had come from the Archduke Ferdinand, who was in command of the advanced
army. Prince Andrew Bolkonski came into the room with the required
papers. Kutuzov and the Austrian member of the Hofkriegsrath were
sitting at the table on which a plan was spread out.

"Ah!..." said Kutuzov glancing at Bolkonski as if by this exclamation he
was asking the adjutant to wait, and he went on with the conversation in
French.

"All I can say, General," said he with a pleasant elegance of expression
and intonation that obliged one to listen to each deliberately spoken
word. It was evident that Kutuzov himself listened with pleasure to his
own voice. "All I can say, General, is that if the matter depended on my
personal wishes, the will of His Majesty the Emperor Francis would have
been fulfilled long ago. I should long ago have joined the archduke. And
believe me on my honour that to me personally it would be a pleasure to
hand over the supreme command of the army into the hands of a better
informed and more skillful general--of whom Austria has so many--and to
lay down all this heavy responsibility. But circumstances are sometimes
too strong for us, General."

And Kutuzov smiled in a way that seemed to say, "You are quite at
liberty not to believe me and I don't even care whether you do or not,
but you have no grounds for telling me so. And that is the whole point."

The Austrian general looked dissatisfied, but had no option but to reply
in the same tone.

"On the contrary," he said, in a querulous and angry tone that
contrasted with his flattering words, "on the contrary, your
excellency's participation in the common action is highly valued by His
Majesty; but we think the present delay is depriving the splendid
Russian troops and their commander of the laurels they have been
accustomed to win in their battles," he concluded his evidently
prearranged sentence.

Kutuzov bowed with the same smile.

"But that is my conviction, and judging by the last letter with which
His Highness the Archduke Ferdinand has honored me, I imagine that the
Austrian troops, under the direction of so skillful a leader as General
Mack, have by now already gained a decisive victory and no longer need
our aid," said Kutuzov.

The general frowned. Though there was no definite news of an Austrian
defeat, there were many circumstances confirming the unfavorable rumors
that were afloat, and so Kutuzov's suggestion of an Austrian victory
sounded much like irony. But Kutuzov went on blandly smiling with the
same expression, which seemed to say that he had a right to suppose so.
And, in fact, the last letter he had received from Mack's army informed
him of a victory and stated strategically the position of the army was
very favorable.

"Give me that letter," said Kutuzov turning to Prince Andrew. "Please
have a look at it"--and Kutuzov with an ironical smile about the corners
of his mouth read to the Austrian general the following passage, in
German, from the Archduke Ferdinand's letter:

We have fully concentrated forces of nearly seventy thousand men with
which to attack and defeat the enemy should he cross the Lech. Also, as
we are masters of Ulm, we cannot be deprived of the advantage of
commanding both sides of the Danube, so that should the enemy not cross
the Lech, we can cross the Danube, throw ourselves on his line of
communications, recross the river lower down, and frustrate his
intention should he try to direct his whole force against our faithful
ally. We shall therefore confidently await the moment when the Imperial
Russian army will be fully equipped, and shall then, in conjunction with
it, easily find a way to prepare for the enemy the fate he deserves.

Kutuzov sighed deeply on finishing this paragraph and looked at the
member of the Hofkriegsrath mildly and attentively.

"But you know the wise maxim your excellency, advising one to expect the
worst," said the Austrian general, evidently wishing to have done with
jests and to come to business. He involuntarily looked round at the
aide-de-camp.

"Excuse me, General," interrupted Kutuzov, also turning to Prince
Andrew. "Look here, my dear fellow, get from Kozlovski all the reports
from our scouts. Here are two letters from Count Nostitz and here is one
from His Highness the Archduke Ferdinand and here are these," he said,
handing him several papers, "make a neat memorandum in French out of all
this, showing all the news we have had of the movements of the Austrian
army, and then give it to his excellency."

Prince Andrew bowed his head in token of having understood from the
first not only what had been said but also what Kutuzov would have liked
to tell him. He gathered up the papers and with a bow to both, stepped
softly over the carpet and went out into the waiting room.

Though not much time had passed since Prince Andrew had left Russia, he
had changed greatly during that period. In the expression of his face,
in his movements, in his walk, scarcely a trace was left of his former
affected languor and indolence. He now looked like a man who has time to
think of the impression he makes on others, but is occupied with
agreeable and interesting work. His face expressed more satisfaction
with himself and those around him, his smile and glance were brighter
and more attractive.

Kutuzov, whom he had overtaken in Poland, had received him very kindly,
promised not to forget him, distinguished him above the other adjutants,
and had taken him to Vienna and given him the more serious commissions.
From Vienna Kutuzov wrote to his old comrade, Prince Andrew's father.

Your son bids fair to become an officer distinguished by his industry,
firmness, and expedition. I consider myself fortunate to have such a
subordinate by me.

On Kutuzov's staff, among his fellow officers and in the army generally,
Prince Andrew had, as he had had in Petersburg society, two quite
opposite reputations. Some, a minority, acknowledged him to be different
from themselves and from everyone else, expected great things of him,
listened to him, admired, and imitated him, and with them Prince Andrew
was natural and pleasant. Others, the majority, disliked him and
considered him conceited, cold, and disagreeable. But among these people
Prince Andrew knew how to take his stand so that they respected and even
feared him.

Coming out of Kutuzov's room into the waiting room with the papers in
his hand Prince Andrew came up to his comrade, the aide-de-camp on duty,
Kozlovski, who was sitting at the window with a book.

"Well, Prince?" asked Kozlovski.

"I am ordered to write a memorandum explaining why we are not
advancing."

"And why is it?"

Prince Andrew shrugged his shoulders.

"Any news from Mack?"

"No."

"If it were true that he has been beaten, news would have come."

"Probably," said Prince Andrew moving toward the outer door.

But at that instant a tall Austrian general in a greatcoat, with the
order of Maria Theresa on his neck and a black bandage round his head,
who had evidently just arrived, entered quickly, slamming the door.
Prince Andrew stopped short.

"Commander in Chief Kutuzov?" said the newly arrived general speaking
quickly with a harsh German accent, looking to both sides and advancing
straight toward the inner door.

"The commander-in-chief is engaged," said Kozlovski, going hurriedly up
to the unknown general and blocking his way to the door. "Whom shall I
announce?"

The unknown general looked disdainfully down at Kozlovski, who was
rather short, as if surprised that anyone should not know him.

"The commander-in-chief is engaged," repeated Kozlovski calmly.

The general's face clouded, his lips quivered and trembled. He took out
a notebook, hurriedly scribbled something in pencil, tore out the leaf,
gave it to Kozlovski, stepped quickly to the window, and threw himself
into a chair, gazing at those in the room as if asking, "Why do they
look at me?" Then he lifted his head, stretched his neck as if he
intended to say something, but immediately, with affected indifference,
began to hum to himself, producing a queer sound which immediately broke
off. The door of the private room opened and Kutuzov appeared in the
doorway. The general with the bandaged head bent forward as though
running away from some danger, and, making long, quick strides with his
thin legs, went up to Kutuzov.

"Vous voyez le malheureux Mack," he uttered in a broken voice.

Kutuzov's face as he stood in the open doorway remained perfectly
immobile for a few moments. Then wrinkles ran over his face like a wave
and his forehead became smooth again, he bowed his head respectfully,
closed his eyes, silently let Mack enter his room before him, and closed
the door himself behind him.

The report which had been circulated that the Austrians had been beaten
and that the whole army had surrendered at Ulm proved to be correct.
Within half an hour adjutants had been sent in various directions with
orders which showed that the Russian troops, who had hitherto been
inactive, would also soon have to meet the enemy.

Prince Andrew was one of those rare staff officers whose chief interest
lay in the general progress of the war. When he saw Mack and heard the
details of his disaster he understood that half the campaign was lost,
understood all the difficulties of the Russian army's position, and
vividly imagined what awaited it and the part he would have to play.
Involuntarily he felt a joyful agitation at the thought of the
humiliation of arrogant Austria and that in a week's time he might,
perhaps, see and take part in the first Russian encounter with the
French since Suvorov met them. He feared that Bonaparte's genius might
outweigh all the courage of the Russian troops, and at the same time
could not admit the idea of his hero being disgraced.

Excited and irritated by these thoughts Prince Andrew went toward his
room to write to his father, to whom he wrote every day. In the corridor
he met Nesvitski, with whom he shared a room, and the wag Zherkov; they
were as usual laughing.

"Why are you so glum?" asked Nesvitski noticing Prince Andrew's pale
face and glittering eyes.

"There's nothing to be gay about," answered Bolkonski.

Just as Prince Andrew met Nesvitski and Zherkov, there came toward them
from the other end of the corridor, Strauch, an Austrian general who on
Kutuzov's staff in charge of the provisioning of the Russian army, and
the member of the Hofkriegsrath who had arrived the previous evening.
There was room enough in the wide corridor for the generals to pass the
three officers quite easily, but Zherkov, pushing Nesvitski aside with
his arm, said in a breathless voice,

"They're coming!... they're coming!... Stand aside, make way, please
make way!"

The generals were passing by, looking as if they wished to avoid
embarrassing attentions. On the face of the wag Zherkov there suddenly
appeared a stupid smile of glee which he seemed unable to suppress.

"Your excellency," said he in German, stepping forward and addressing
the Austrian general, "I have the honor to congratulate you."

He bowed his head and scraped first with one foot and then with the
other, awkwardly, like a child at a dancing lesson.

The member of the Hofkriegsrath looked at him severely but, seeing the
seriousness of his stupid smile, could not but give him a moment's
attention. He screwed up his eyes showing that he was listening.

"I have the honor to congratulate you. General Mack has arrived, quite
well, only a little bruised just here," he added, pointing with a
beaming smile to his head.

The general frowned, turned away, and went on.

"Gott, wie naiv!" * said he angrily, after he had gone a few steps.


* "Good God, what simplicity!"

Nesvitski with a laugh threw his arms round Prince Andrew, but
Bolkonski, turning still paler, pushed him away with an angry look and
turned to Zherkov. The nervous irritation aroused by the appearance of
Mack, the news of his defeat, and the thought of what lay before the
Russian army found vent in anger at Zherkov's untimely jest.

"If you, sir, choose to make a buffoon of yourself," he said sharply,
with a slight trembling of the lower jaw, "I can't prevent your doing
so; but I warn you that if you dare to play the fool in my presence, I
will teach you to behave yourself."

Nesvitski and Zherkov were so surprised by this outburst that they gazed
at Bolkonski silently with wide-open eyes.

"What's the matter? I only congratulated them," said Zherkov.

"I am not jesting with you; please be silent!" cried Bolkonski, and
taking Nesvitski's arm he left Zherkov, who did not know what to say.

"Come, what's the matter, old fellow?" said Nesvitski trying to soothe
him.

"What's the matter?" exclaimed Prince Andrew standing still in his
excitement. "Don't you understand that either we are officers serving
our Tsar and our country, rejoicing in the successes and grieving at the
misfortunes of our common cause, or we are merely lackeys who care
nothing for their master's business. Quarante mille hommes massacres et
l'armee de nos allies detruite, et vous trouvez la le mot pour rire," *
he said, as if strengthening his views by this French sentence. "C'est
bien pour un garcon de rien comme cet individu dont vous avez fait un
ami, mais pas pour vous, pas pour vous. *(2) Only a hobbledehoy could
amuse himself in this way," he added in Russian--but pronouncing the
word with a French accent--having noticed that Zherkov could still hear
him.


* "Forty thousand men massacred and the army of our allies destroyed,
and you find that a cause for jesting!"

* (2) "It is all very well for that good-for-nothing fellow of whom you
have made a friend, but not for you, not for you."

He waited a moment to see whether the cornet would answer, but he turned
and went out of the corridor.


CHAPTER IV

The Pavlograd Hussars were stationed two miles from Braunau. The
squadron in which Nicholas Rostov served as a cadet was quartered in the
German village of Salzeneck. The best quarters in the village were
assigned to cavalry-captain Denisov, the squadron commander, known
throughout the whole cavalry division as Vaska Denisov. Cadet Rostov,
ever since he had overtaken the regiment in Poland, had lived with the
squadron commander.

On October 11, the day when all was astir at headquarters over the news
of Mack's defeat, the camp life of the officers of this squadron was
proceeding as usual. Denisov, who had been losing at cards all night,
had not yet come home when Rostov rode back early in the morning from a
foraging expedition. Rostov in his cadet uniform, with a jerk to his
horse, rode up to the porch, swung his leg over the saddle with a supple
youthful movement, stood for a moment in the stirrup as if loathe to
part from his horse, and at last sprang down and called to his orderly.

"Ah, Bondarenko, dear friend!" said he to the hussar who rushed up
headlong to the horse. "Walk him up and down, my dear fellow," he
continued, with that gay brotherly cordiality which goodhearted young
people show to everyone when they are happy.

"Yes, your excellency," answered the Ukrainian gaily, tossing his head.

"Mind, walk him up and down well!"

Another hussar also rushed toward the horse, but Bondarenko had already
thrown the reins of the snaffle bridle over the horse's head. It was
evident that the cadet was liberal with his tips and that it paid to
serve him. Rostov patted the horse's neck and then his flank, and
lingered for a moment.

"Splendid! What a horse he will be!" he thought with a smile, and
holding up his saber, his spurs jingling, he ran up the steps of the
porch. His landlord, who in a waistcoat and a pointed cap, pitchfork in
hand, was clearing manure from the cowhouse, looked out, and his face
immediately brightened on seeing Rostov. "Schon gut Morgen! Schon gut
Morgen!" * he said winking with a merry smile, evidently pleased to
greet the young man.


* "A very good morning! A very good morning!"

"Schon fleissig?" * said Rostov with the same gay brotherly smile which
did not leave his eager face. "Hoch Oestreicher! Hoch Russen! Kaiser
Alexander hoch!" *(2) said he, quoting words often repeated by the
German landlord.


* "Busy already?"

* (2) "Hurrah for the Austrians! Hurrah for the Russians! Hurrah for
Emperor Alexander!"

The German laughed, came out of the cowshed, pulled off his cap, and
waving it above his head cried:

"Und die ganze Welt hoch!" *


* "And hurrah for the whole world!"

Rostov waved his cap above his head like the German and cried laughing,
"Und vivat die ganze Welt!" Though neither the German cleaning his
cowshed nor Rostov back with his platoon from foraging for hay had any
reason for rejoicing, they looked at each other with joyful delight and
brotherly love, wagged their heads in token of their mutual affection,
and parted smiling, the German returning to his cowshed and Rostov going
to the cottage he occupied with Denisov.

"What about your master?" he asked Lavrushka, Denisov's orderly, whom
all the regiment knew for a rogue.

"Hasn't been in since the evening. Must have been losing," answered
Lavrushka. "I know by now, if he wins he comes back early to brag about
it, but if he stays out till morning it means he's lost and will come
back in a rage. Will you have coffee?"

"Yes, bring some."

Ten minutes later Lavrushka brought the coffee. "He's coming!" said he.
"Now for trouble!" Rostov looked out of the window and saw Denisov
coming home. Denisov was a small man with a red face, sparkling black
eyes, and black tousled mustache and hair. He wore an unfastened cloak,
wide breeches hanging down in creases, and a crumpled shako on the back
of his head. He came up to the porch gloomily, hanging his head.

"Lavwuska!" he shouted loudly and angrily, "take it off, blockhead!"

"Well, I am taking it off," replied Lavrushka's voice.

"Ah, you're up already," said Denisov, entering the room.

"Long ago," answered Rostov, "I have already been for the hay, and have
seen Fraulein Mathilde."

"Weally! And I've been losing, bwother. I lost yesterday like a damned
fool!" cried Denisov, not pronouncing his r's. "Such ill luck! Such ill
luck. As soon as you left, it began and went on. Hullo there! Tea!"

Puckering up his face though smiling, and showing his short strong
teeth, he began with stubby fingers of both hands to ruffle up his thick
tangled black hair.

"And what devil made me go to that wat?" (an officer nicknamed "the
rat") he said, rubbing his forehead and whole face with both hands.
"Just fancy, he didn't let me win a single cahd, not one cahd."

He took the lighted pipe that was offered to him, gripped it in his
fist, and tapped it on the floor, making the sparks fly, while he
continued to shout.

"He lets one win the singles and collahs it as soon as one doubles it;
gives the singles and snatches the doubles!"

He scattered the burning tobacco, smashed the pipe, and threw it away.
Then he remained silent for a while, and all at once looked cheerfully
with his glittering, black eyes at Rostov.

"If at least we had some women here; but there's nothing foh one to do
but dwink. If we could only get to fighting soon. Hullo, who's there?"
he said, turning to the door as he heard a tread of heavy boots and the
clinking of spurs that came to a stop, and a respectful cough.

"The squadron quartermaster!" said Lavrushka.

Denisov's face puckered still more.

"Wetched!" he muttered, throwing down a purse with some gold in it.
"Wostov, deah fellow, just see how much there is left and shove the
purse undah the pillow," he said, and went out to the quartermaster.

Rostov took the money and, mechanically arranging the old and new coins
in separate piles, began counting them.

"Ah! Telyanin! How d'ye do? They plucked me last night," came Denisov's
voice from the next room.

"Where? At Bykov's, at the rat's... I knew it," replied a piping voice,
and Lieutenant Telyanin, a small officer of the same squadron, entered
the room.

Rostov thrust the purse under the pillow and shook the damp little hand
which was offered him. Telyanin for some reason had been transferred
from the Guards just before this campaign. He behaved very well in the
regiment but was not liked; Rostov especially detested him and was
unable to overcome or conceal his groundless antipathy to the man.

"Well, young cavalryman, how is my Rook behaving?" he asked. (Rook was a
young horse Telyanin had sold to Rostov.)

The lieutenant never looked the man he was speaking to straight in the
face; his eyes continually wandered from one object to another.

"I saw you riding this morning..." he added.

"Oh, he's all right, a good horse," answered Rostov, though the horse
for which he had paid seven hundred rubbles was not worth half that sum.
"He's begun to go a little lame on the left foreleg," he added.

"The hoof's cracked! That's nothing. I'll teach you what to do and show
you what kind of rivet to use."

"Yes, please do," said Rostov.

"I'll show you, I'll show you! It's not a secret. And it's a horse
you'll thank me for."

"Then I'll have it brought round," said Rostov wishing to avoid
Telyanin, and he went out to give the order.

In the passage Denisov, with a pipe, was squatting on the threshold
facing the quartermaster who was reporting to him. On seeing Rostov,
Denisov screwed up his face and pointing over his shoulder with his
thumb to the room where Telyanin was sitting, he frowned and gave a
shudder of disgust.

"Ugh! I don't like that fellow," he said, regardless of the
quartermaster's presence.

Rostov shrugged his shoulders as much as to say: "Nor do I, but what's
one to do?" and, having given his order, he returned to Telyanin.

Telyanin was sitting in the same indolent pose in which Rostov had left
him, rubbing his small white hands.

"Well there certainly are disgusting people," thought Rostov as he
entered.

"Have you told them to bring the horse?" asked Telyanin, getting up and
looking carelessly about him.

"I have."

"Let us go ourselves. I only came round to ask Denisov about yesterday's
order. Have you got it, Denisov?"

"Not yet. But where are you off to?"

"I want to teach this young man how to shoe a horse," said Telyanin.

They went through the porch and into the stable. The lieutenant
explained how to rivet the hoof and went away to his own quarters.

When Rostov went back there was a bottle of vodka and a sausage on the
table. Denisov was sitting there scratching with his pen on a sheet of
paper. He looked gloomily in Rostov's face and said: "I am witing to
her."

He leaned his elbows on the table with his pen in his hand and,
evidently glad of a chance to say quicker in words what he wanted to
write, told Rostov the contents of his letter.

"You see, my fwiend," he said, "we sleep when we don't love. We are
childwen of the dust... but one falls in love and one is a God, one is
pua' as on the first day of cweation... Who's that now? Send him to the
devil, I'm busy!" he shouted to Lavrushka, who went up to him not in the
least abashed.

"Who should it be? You yourself told him to come. It's the quartermaster
for the money."

Denisov frowned and was about to shout some reply but stopped.

"Wetched business," he muttered to himself. "How much is left in the
puhse?" he asked, turning to Rostov.

"Seven new and three old imperials."

"Oh, it's wetched! Well, what are you standing there for, you sca'cwow?
Call the quahtehmasteh," he shouted to Lavrushka.

"Please, Denisov, let me lend you some: I have some, you know," said
Rostov, blushing.

"Don't like bowwowing from my own fellows, I don't," growled Denisov.

"But if you won't accept money from me like a comrade, you will offend
me. Really I have some," Rostov repeated.

"No, I tell you."

And Denisov went to the bed to get the purse from under the pillow.

"Where have you put it, Wostov?"

"Under the lower pillow."

"It's not there."

Denisov threw both pillows on the floor. The purse was not there.

"That's a miwacle."

"Wait, haven't you dropped it?" said Rostov, picking up the pillows one
at a time and shaking them.

He pulled off the quilt and shook it. The purse was not there.

"Dear me, can I have forgotten? No, I remember thinking that you kept it
under your head like a treasure," said Rostov. "I put it just here.
Where is it?" he asked, turning to Lavrushka.

"I haven't been in the room. It must be where you put it."

"But it isn't?..."

"You're always like that; you thwow a thing down anywhere and forget it.
Feel in your pockets."

"No, if I hadn't thought of it being a treasure," said Rostov, "but I
remember putting it there."

Lavrushka turned all the bedding over, looked under the bed and under
the table, searched everywhere, and stood still in the middle of the
room. Denisov silently watched Lavrushka's movements, and when the
latter threw up his arms in surprise saying it was nowhere to be found
Denisov glanced at Rostov.

"Wostov, you've not been playing schoolboy twicks..."

Rostov felt Denisov's gaze fixed on him, raised his eyes, and instantly
dropped them again. All the blood which had seemed congested somewhere
below his throat rushed to his face and eyes. He could not draw breath.

"And there hasn't been anyone in the room except the lieutenant and
yourselves. It must be here somewhere," said Lavrushka.

"Now then, you devil's puppet, look alive and hunt for it!" shouted
Denisov, suddenly, turning purple and rushing at the man with a
threatening gesture. "If the purse isn't found I'll flog you, I'll flog
you all."

Rostov, his eyes avoiding Denisov, began buttoning his coat, buckled on
his saber, and put on his cap.

"I must have that purse, I tell you," shouted Denisov, shaking his
orderly by the shoulders and knocking him against the wall.

"Denisov, let him alone, I know who has taken it," said Rostov, going
toward the door without raising his eyes. Denisov paused, thought a
moment, and, evidently understanding what Rostov hinted at, seized his
arm.

"Nonsense!" he cried, and the veins on his forehead and neck stood out
like cords. "You are mad, I tell you. I won't allow it. The purse is
here! I'll flay this scoundwel alive, and it will be found."

"I know who has taken it," repeated Rostov in an unsteady voice, and
went to the door.

"And I tell you, don't you dahe to do it!" shouted Denisov, rushing at
the cadet to restrain him.

But Rostov pulled away his arm and, with as much anger as though Denisov
were his worst enemy, firmly fixed his eyes directly on his face.

"Do you understand what you're saying?" he said in a trembling voice.
"There was no one else in the room except myself. So that if it is not
so, then..."

He could not finish, and ran out of the room.

"Ah, may the devil take you and evewybody," were the last words Rostov
heard.

Rostov went to Telyanin's quarters.

"The master is not in, he's gone to headquarters," said Telyanin's
orderly. "Has something happened?" he added, surprised at the cadet's
troubled face.

"No, nothing."

"You've only just missed him," said the orderly.

The headquarters were situated two miles away from Salzeneck, and
Rostov, without returning home, took a horse and rode there. There was
an inn in the village which the officers frequented. Rostov rode up to
it and saw Telyanin's horse at the porch.

In the second room of the inn the lieutenant was sitting over a dish of
sausages and a bottle of wine.

"Ah, you've come here too, young man!" he said, smiling and raising his
eyebrows.

"Yes," said Rostov as if it cost him a great deal to utter the word; and
he sat down at the nearest table.

Both were silent. There were two Germans and a Russian officer in the
room. No one spoke and the only sounds heard were the clatter of knives
and the munching of the lieutenant.

When Telyanin had finished his lunch he took out of his pocket a double
purse and, drawing its rings aside with his small, white, turned-up
fingers, drew out a gold imperial, and lifting his eyebrows gave it to
the waiter.

"Please be quick," he said.

The coin was a new one. Rostov rose and went up to Telyanin.

"Allow me to look at your purse," he said in a low, almost inaudible,
voice.

With shifting eyes but eyebrows still raised, Telyanin handed him the
purse.

"Yes, it's a nice purse. Yes, yes," he said, growing suddenly pale, and
added, "Look at it, young man."

Rostov took the purse in his hand, examined it and the money in it, and
looked at Telyanin. The lieutenant was looking about in his usual way
and suddenly seemed to grow very merry.

"If we get to Vienna I'll get rid of it there but in these wretched
little towns there's nowhere to spend it," said he. "Well, let me have
it, young man, I'm going."

Rostov did not speak.

"And you? Are you going to have lunch too? They feed you quite decently
here," continued Telyanin. "Now then, let me have it."

He stretched out his hand to take hold of the purse. Rostov let go of
it. Telyanin took the purse and began carelessly slipping it into the
pocket of his riding breeches, with his eyebrows lifted and his mouth
slightly open, as if to say, "Yes, yes, I am putting my purse in my
pocket and that's quite simple and is no one else's business."

"Well, young man?" he said with a sigh, and from under his lifted brows
he glanced into Rostov's eyes.

Some flash as of an electric spark shot from Telyanin's eyes to Rostov's
and back, and back again and again in an instant.

"Come here," said Rostov, catching hold of Telyanin's arm and almost
dragging him to the window. "That money is Denisov's; you took it..." he
whispered just above Telyanin's ear.

"What? What? How dare you? What?" said Telyanin.

But these words came like a piteous, despairing cry and an entreaty for
pardon. As soon as Rostov heard them, an enormous load of doubt fell
from him. He was glad, and at the same instant began to pity the
miserable man who stood before him, but the task he had begun had to be
completed.

"Heaven only knows what the people here may imagine," muttered Telyanin,
taking up his cap and moving toward a small empty room. "We must have an
explanation..."

"I know it and shall prove it," said Rostov.

"I..."

Every muscle of Telyanin's pale, terrified face began to quiver, his
eyes still shifted from side to side but with a downward look not rising
to Rostov's face, and his sobs were audible.

"Count!... Don't ruin a young fellow... here is this wretched money,
take it..." He threw it on the table. "I have an old father and
mother!..."

Rostov took the money, avoiding Telyanin's eyes, and went out of the
room without a word. But at the door he stopped and then retraced his
steps. "O God," he said with tears in his eyes, "how could you do it?"

"Count..." said Telyanin drawing nearer to him.

"Don't touch me," said Rostov, drawing back. "If you need it, take the
money," and he threw the purse to him and ran out of the inn.


CHAPTER V

That same evening there was an animated discussion among the squadron's
officers in Denisov's quarters.

"And I tell you, Rostov, that you must apologize to the colonel!" said a
tall, grizzly-haired staff captain, with enormous mustaches and many
wrinkles on his large features, to Rostov who was crimson with
excitement.

The staff captain, Kirsten, had twice been reduced to the ranks for
affairs of honor and had twice regained his commission.

"I will allow no one to call me a liar!" cried Rostov. "He told me I
lied, and I told him he lied. And there it rests. He may keep me on duty
every day, or may place me under arrest, but no one can make me
apologize, because if he, as commander of this regiment, thinks it
beneath his dignity to give me satisfaction, then..."

"You just wait a moment, my dear fellow, and listen," interrupted the
staff captain in his deep bass, calmly stroking his long mustache. "You
tell the colonel in the presence of other officers that an officer has
stolen..."

"I'm not to blame that the conversation began in the presence of other
officers. Perhaps I ought not to have spoken before them, but I am not a
diplomatist. That's why I joined the hussars, thinking that here one
would not need finesse; and he tells me that I am lying--so let him give
me satisfaction..."

"That's all right. No one thinks you a coward, but that's not the point.
Ask Denisov whether it is not out of the question for a cadet to demand
satisfaction of his regimental commander?"

Denisov sat gloomily biting his mustache and listening to the
conversation, evidently with no wish to take part in it. He answered the
staff captain's question by a disapproving shake of his head.

"You speak to the colonel about this nasty business before other
officers," continued the staff captain, "and Bogdanich" (the colonel was
called Bogdanich) "shuts you up."

"He did not shut me up, he said I was telling an untruth."

"Well, have it so, and you talked a lot of nonsense to him and must
apologize."

"Not on any account!" exclaimed Rostov.

"I did not expect this of you," said the staff captain seriously and
severely. "You don't wish to apologize, but, man, it's not only to him
but to the whole regiment--all of us--you're to blame all round. The
case is this: you ought to have thought the matter over and taken
advice; but no, you go and blurt it all straight out before the
officers. Now what was the colonel to do? Have the officer tried and
disgrace the whole regiment? Disgrace the whole regiment because of one
scoundrel? Is that how you look at it? We don't see it like that. And
Bogdanich was a brick: he told you you were saying what was not true.
It's not pleasant, but what's to be done, my dear fellow? You landed
yourself in it. And now, when one wants to smooth the thing over, some
conceit prevents your apologizing, and you wish to make the whole affair
public. You are offended at being put on duty a bit, but why not
apologize to an old and honorable officer? Whatever Bogdanich may be,
anyway he is an honorable and brave old colonel! You're quick at taking
offense, but you don't mind disgracing the whole regiment!" The staff
captain's voice began to tremble. "You have been in the regiment next to
no time, my lad, you're here today and tomorrow you'll be appointed
adjutant somewhere and can snap your fingers when it is said 'There are
thieves among the Pavlograd officers!' But it's not all the same to us!
Am I not right, Denisov? It's not the same!"

Denisov remained silent and did not move, but occasionally looked with
his glittering black eyes at Rostov.

"You value your own pride and don't wish to apologize," continued the
staff captain, "but we old fellows, who have grown up in and, God
willing, are going to die in the regiment, we prize the honor of the
regiment, and Bogdanich knows it. Oh, we do prize it, old fellow! And
all this is not right, it's not right! You may take offense or not but I
always stick to mother truth. It's not right!"

And the staff captain rose and turned away from Rostov.


"That's twue, devil take it!" shouted Denisov, jumping up. "Now then,
Wostov, now then!"

Rostov, growing red and pale alternately, looked first at one officer
and then at the other.

"No, gentlemen, no... you mustn't think... I quite understand. You're
wrong to think that of me... I... for me... for the honor of the
regiment I'd... Ah well, I'll show that in action, and for me the honor
of the flag... Well, never mind, it's true I'm to blame, to blame all
round. Well, what else do you want?..."

"Come, that's right, Count!" cried the staff captain, turning round and
clapping Rostov on the shoulder with his big hand.

"I tell you," shouted Denisov, "he's a fine fellow."

"That's better, Count," said the staff captain, beginning to address
Rostov by his title, as if in recognition of his confession. "Go and
apologize, your excellency. Yes, go!"

"Gentlemen, I'll do anything. No one shall hear a word from me," said
Rostov in an imploring voice, "but I can't apologize, by God I can't, do
what you will! How can I go and apologize like a little boy asking
forgiveness?"

Denisov began to laugh.

"It'll be worse for you. Bogdanich is vindictive and you'll pay for your
obstinacy," said Kirsten.

"No, on my word it's not obstinacy! I can't describe the feeling. I
can't..."

"Well, it's as you like," said the staff captain. "And what has become
of that scoundrel?" he asked Denisov.

"He has weported himself sick, he's to be stwuck off the list tomowwow,"
muttered Denisov.

"It is an illness, there's no other way of explaining it," said the
staff captain.

"Illness or not, he'd better not cwoss my path. I'd kill him!" shouted
Denisov in a bloodthirsty tone.

Just then Zherkov entered the room.

"What brings you here?" cried the officers turning to the newcomer.

"We're to go into action, gentlemen! Mack has surrendered with his whole
army."

"It's not true!"

"I've seen him myself!"

"What? Saw the real Mack? With hands and feet?"

"Into action! Into action! Bring him a bottle for such news! But how did
you come here?"

"I've been sent back to the regiment all on account of that devil, Mack.
An Austrian general complained of me. I congratulated him on Mack's
arrival... What's the matter, Rostov? You look as if you'd just come out
of a hot bath."

"Oh, my dear fellow, we're in such a stew here these last two days."

The regimental adjutant came in and confirmed the news brought by
Zherkov. They were under orders to advance next day.

"We're going into action, gentlemen!"

"Well, thank God! We've been sitting here too long!"


CHAPTER VI

Kutuzov fell back toward Vienna, destroying behind him the bridges over
the rivers Inn (at Braunau) and Traun (near Linz). On October 23 the
Russian troops were crossing the river Enns. At midday the Russian
baggage train, the artillery, and columns of troops were defiling
through the town of Enns on both sides of the bridge.

It was a warm, rainy, autumnal day. The wide expanse that opened out
before the heights on which the Russian batteries stood guarding the
bridge was at times veiled by a diaphanous curtain of slanting rain, and
then, suddenly spread out in the sunlight, far-distant objects could be
clearly seen glittering as though freshly varnished. Down below, the
little town could be seen with its white, red-roofed houses, its
cathedral, and its bridge, on both sides of which streamed jostling
masses of Russian troops. At the bend of the Danube, vessels, an island,
and a castle with a park surrounded by the waters of the confluence of
the Enns and the Danube became visible, and the rocky left bank of the
Danube covered with pine forests, with a mystic background of green
treetops and bluish gorges. The turrets of a convent stood out beyond a
wild virgin pine forest, and far away on the other side of the Enns the
enemy's horse patrols could be discerned.

Among the field guns on the brow of the hill the general in command of
the rearguard stood with a staff officer, scanning the country through
his fieldglass. A little behind them Nesvitski, who had been sent to the
rearguard by the commander-in-chief, was sitting on the trail of a gun
carriage. A Cossack who accompanied him had handed him a knapsack and a
flask, and Nesvitski was treating some officers to pies and real
doppelkummel. The officers gladly gathered round him, some on their
knees, some squatting Turkish fashion on the wet grass.

"Yes, the Austrian prince who built that castle was no fool. It's a fine
place! Why are you not eating anything, gentlemen?" Nesvitski was
saying.

"Thank you very much, Prince," answered one of the officers, pleased to
be talking to a staff officer of such importance. "It's a lovely place!
We passed close to the park and saw two deer... and what a splendid
house!"

"Look, Prince," said another, who would have dearly liked to take
another pie but felt shy, and therefore pretended to be examining the
countryside--"See, our infantrymen have already got there. Look there in
the meadow behind the village, three of them are dragging something.
They'll ransack that castle," he remarked with evident approval.

"So they will," said Nesvitski. "No, but what I should like," added he,
munching a pie in his moist-lipped handsome mouth, "would be to slip in
over there."

He pointed with a smile to a turreted nunnery, and his eyes narrowed and
gleamed.

"That would be fine, gentlemen!"

The officers laughed.

"Just to flutter the nuns a bit. They say there are Italian girls among
them. On my word I'd give five years of my life for it!"

"They must be feeling dull, too," said one of the bolder officers,
laughing.

Meanwhile the staff officer standing in front pointed out something to
the general, who looked through his field glass.

"Yes, so it is, so it is," said the general angrily, lowering the field
glass and shrugging his shoulders, "so it is! They'll be fired on at the
crossing. And why are they dawdling there?"

On the opposite side the enemy could be seen by the naked eye, and from
their battery a milk-white cloud arose. Then came the distant report of
a shot, and our troops could be seen hurrying to the crossing.

Nesvitski rose, puffing, and went up to the general, smiling.

"Would not your excellency like a little refreshment?" he said.

"It's a bad business," said the general without answering him, "our men
have been wasting time."

"Hadn't I better ride over, your excellency?" asked Nesvitski.

"Yes, please do," answered the general, and he repeated the order that
had already once been given in detail: "and tell the hussars that they
are to cross last and to fire the bridge as I ordered; and the
inflammable material on the bridge must be reinspected."

"Very good," answered Nesvitski.

He called the Cossack with his horse, told him to put away the knapsack
and flask, and swung his heavy person easily into the saddle.

"I'll really call in on the nuns," he said to the officers who watched
him smilingly, and he rode off by the winding path down the hill.

"Now then, let's see how far it will carry, Captain. Just try!" said the
general, turning to an artillery officer. "Have a little fun to pass the
time."

"Crew, to your guns!" commanded the officer.

In a moment the men came running gaily from their campfires and began
loading.

"One!" came the command.

Number one jumped briskly aside. The gun rang out with a deafening
metallic roar, and a whistling grenade flew above the heads of our
troops below the hill and fell far short of the enemy, a little smoke
showing the spot where it burst.

The faces of officers and men brightened up at the sound. Everyone got
up and began watching the movements of our troops below, as plainly
visible as if but a stone's throw away, and the movements of the
approaching enemy farther off. At the same instant the sun came fully
out from behind the clouds, and the clear sound of the solitary shot and
the brilliance of the bright sunshine merged in a single joyous and
spirited impression.


CHAPTER VII

Two of the enemy's shots had already flown across the bridge, where
there was a crush. Halfway across stood Prince Nesvitski, who had
alighted from his horse and whose big body was jammed against the
railings. He looked back laughing to the Cossack who stood a few steps
behind him holding two horses by their bridles. Each time Prince
Nesvitski tried to move on, soldiers and carts pushed him back again and
pressed him against the railings, and all he could do was to smile.

"What a fine fellow you are, friend!" said the Cossack to a convoy
soldier with a wagon, who was pressing onto the infantrymen who were
crowded together close to his wheels and his horses. "What a fellow! You
can't wait a moment! Don't you see the general wants to pass?"

But the convoyman took no notice of the word "general" and shouted at
the soldiers who were blocking his way. "Hi there, boys! Keep to the
left! Wait a bit." But the soldiers, crowded together shoulder to
shoulder, their bayonets interlocking, moved over the bridge in a dense
mass. Looking down over the rails Prince Nesvitski saw the rapid, noisy
little waves of the Enns, which rippling and eddying round the piles of
the bridge chased each other along. Looking on the bridge he saw equally
uniform living waves of soldiers, shoulder straps, covered shakos,
knapsacks, bayonets, long muskets, and, under the shakos, faces with
broad cheekbones, sunken cheeks, and listless tired expressions, and
feet that moved through the sticky mud that covered the planks of the
bridge. Sometimes through the monotonous waves of men, like a fleck of
white foam on the waves of the Enns, an officer, in a cloak and with a
type of face different from that of the men, squeezed his way along;
sometimes like a chip of wood whirling in the river, an hussar on foot,
an orderly, or a townsman was carried through the waves of infantry; and
sometimes like a log floating down the river, an officers' or company's
baggage wagon, piled high, leather covered, and hemmed in on all sides,
moved across the bridge.

"It's as if a dam had burst," said the Cossack hopelessly. "Are there
many more of you to come?"

"A million all but one!" replied a waggish soldier in a torn coat, with
a wink, and passed on followed by another, an old man.

"If he" (he meant the enemy) "begins popping at the bridge now," said
the old soldier dismally to a comrade, "you'll forget to scratch
yourself."

That soldier passed on, and after him came another sitting on a cart.

"Where the devil have the leg bands been shoved to?" said an orderly,
running behind the cart and fumbling in the back of it.

And he also passed on with the wagon. Then came some merry soldiers who
had evidently been drinking.

"And then, old fellow, he gives him one in the teeth with the butt end
of his gun..." a soldier whose greatcoat was well tucked up said gaily,
with a wide swing of his arm.

"Yes, the ham was just delicious..." answered another with a loud laugh.
And they, too, passed on, so that Nesvitski did not learn who had been
struck on the teeth, or what the ham had to do with it.

"Bah! How they scurry. He just sends a ball and they think they'll all
be killed," a sergeant was saying angrily and reproachfully.

"As it flies past me, Daddy, the ball I mean," said a young soldier with
an enormous mouth, hardly refraining from laughing, "I felt like dying
of fright. I did, 'pon my word, I got that frightened!" said he, as if
bragging of having been frightened.

That one also passed. Then followed a cart unlike any that had gone
before. It was a German cart with a pair of horses led by a German, and
seemed loaded with a whole houseful of effects. A fine brindled cow with
a large udder was attached to the cart behind. A woman with an unweaned
baby, an old woman, and a healthy German girl with bright red cheeks
were sitting on some feather beds. Evidently these fugitives were
allowed to pass by special permission. The eyes of all the soldiers
turned toward the women, and while the vehicle was passing at foot pace
all the soldiers' remarks related to the two young ones. Every face bore
almost the same smile, expressing unseemly thoughts about the women.

"Just see, the German sausage is making tracks, too!"

"Sell me the missis," said another soldier, addressing the German, who,
angry and frightened, strode energetically along with downcast eyes.

"See how smart she's made herself! Oh, the devils!"

"There, Fedotov, you should be quartered on them!"

"I have seen as much before now, mate!"

"Where are you going?" asked an infantry officer who was eating an
apple, also half smiling as he looked at the handsome girl.

The German closed his eyes, signifying that he did not understand.

"Take it if you like," said the officer, giving the girl an apple.

The girl smiled and took it. Nesvitski like the rest of the men on the
bridge did not take his eyes off the women till they had passed. When
they had gone by, the same stream of soldiers followed, with the same
kind of talk, and at last all stopped. As often happens, the horses of a
convoy wagon became restive at the end of the bridge, and the whole
crowd had to wait.

"And why are they stopping? There's no proper order!" said the soldiers.
"Where are you shoving to? Devil take you! Can't you wait? It'll be
worse if he fires the bridge. See, here's an officer jammed in too"--
different voices were saying in the crowd, as the men looked at one
another, and all pressed toward the exit from the bridge.

Looking down at the waters of the Enns under the bridge, Nesvitski
suddenly heard a sound new to him, of something swiftly approaching...
something big, that splashed into the water.

"Just see where it carries to!" a soldier near by said sternly, looking
round at the sound.

"Encouraging us to get along quicker," said another uneasily.

The crowd moved on again. Nesvitski realized that it was a cannon ball.

"Hey, Cossack, my horse!" he said. "Now, then, you there! get out of the
way! Make way!"

With great difficulty he managed to get to his horse, and shouting
continually he moved on. The soldiers squeezed themselves to make way
for him, but again pressed on him so that they jammed his leg, and those
nearest him were not to blame for they were themselves pressed still
harder from behind.

"Nesvitski, Nesvitski! you numskull!" came a hoarse voice from behind
him.

Nesvitski looked round and saw, some fifteen paces away but separated by
the living mass of moving infantry, Vaska Denisov, red and shaggy, with
his cap on the back of his black head and a cloak hanging jauntily over
his shoulder.

"Tell these devils, these fiends, to let me pass!" shouted Denisov
evidently in a fit of rage, his coal-black eyes with their bloodshot
whites glittering and rolling as he waved his sheathed saber in a small
bare hand as red as his face.

"Ah, Vaska!" joyfully replied Nesvitski. "What's up with you?"

"The squadwon can't pass," shouted Vaska Denisov, showing his white
teeth fiercely and spurring his black thoroughbred Arab, which twitched
its ears as the bayonets touched it, and snorted, spurting white foam
from his bit, tramping the planks of the bridge with his hoofs, and
apparently ready to jump over the railings had his rider let him. "What
is this? They're like sheep! Just like sheep! Out of the way!... Let us
pass!... Stop there, you devil with the cart! I'll hack you with my
saber!" he shouted, actually drawing his saber from its scabbard and
flourishing it.

The soldiers crowded against one another with terrified faces, and
Denisov joined Nesvitski.

"How's it you're not drunk today?" said Nesvitski when the other had
ridden up to him.

"They don't even give one time to dwink!" answered Vaska Denisov. "They
keep dwagging the wegiment to and fwo all day. If they mean to fight,
let's fight. But the devil knows what this is."

"What a dandy you are today!" said Nesvitski, looking at Denisov's new
cloak and saddlecloth.

Denisov smiled, took out of his sabretache a handkerchief that diffused
a smell of perfume, and put it to Nesvitski's nose.

"Of course. I'm going into action! I've shaved, bwushed my teeth, and
scented myself."

The imposing figure of Nesvitski followed by his Cossack, and the
determination of Denisov who flourished his sword and shouted
frantically, had such an effect that they managed to squeeze through to
the farther side of the bridge and stopped the infantry. Beside the
bridge Nesvitski found the colonel to whom he had to deliver the order,
and having done this he rode back.

Having cleared the way Denisov stopped at the end of the bridge.
Carelessly holding in his stallion that was neighing and pawing the
ground, eager to rejoin its fellows, he watched his squadron draw
nearer. Then the clang of hoofs, as of several horses galloping,
resounded on the planks of the bridge, and the squadron, officers in
front and men four abreast, spread across the bridge and began to emerge
on his side of it.

The infantry who had been stopped crowded near the bridge in the
trampled mud and gazed with that particular feeling of ill-will,
estrangement, and ridicule with which troops of different arms usually
encounter one another at the clean, smart hussars who moved past them in
regular order.

"Smart lads! Only fit for a fair!" said one.

"What good are they? They're led about just for show!" remarked another.

"Don't kick up the dust, you infantry!" jested an hussar whose prancing
horse had splashed mud over some foot soldiers.

"I'd like to put you on a two days' march with a knapsack! Your fine
cords would soon get a bit rubbed," said an infantryman, wiping the mud
off his face with his sleeve. "Perched up there, you're more like a bird
than a man."

"There now, Zikin, they ought to put you on a horse. You'd look fine,"
said a corporal, chaffing a thin little soldier who bent under the
weight of his knapsack.

"Take a stick between your legs, that'll suit you for a horse!" the
hussar shouted back.


CHAPTER VIII

The last of the infantry hurriedly crossed the bridge, squeezing
together as they approached it as if passing through a funnel. At last
the baggage wagons had all crossed, the crush was less, and the last
battalion came onto the bridge. Only Denisov's squadron of hussars
remained on the farther side of the bridge facing the enemy, who could
be seen from the hill on the opposite bank but was not yet visible from
the bridge, for the horizon as seen from the valley through which the
river flowed was formed by the rising ground only half a mile away. At
the foot of the hill lay wasteland over which a few groups of our
Cossack scouts were moving. Suddenly on the road at the top of the high
ground, artillery and troops in blue uniform were seen. These were the
French. A group of Cossack scouts retired down the hill at a trot. All
the officers and men of Denisov's squadron, though they tried to talk of
other things and to look in other directions, thought only of what was
there on the hilltop, and kept constantly looking at the patches
appearing on the skyline, which they knew to be the enemy's troops. The
weather had cleared again since noon and the sun was descending brightly
upon the Danube and the dark hills around it. It was calm, and at
intervals the bugle calls and the shouts of the enemy could be heard
from the hill. There was no one now between the squadron and the enemy
except a few scattered skirmishers. An empty space of some seven hundred
yards was all that separated them. The enemy ceased firing, and that
stern, threatening, inaccessible, and intangible line which separates
two hostile armies was all the more clearly felt.

"One step beyond that boundary line which resembles the line dividing
the living from the dead lies uncertainty, suffering, and death. And
what is there? Who is there?--there beyond that field, that tree, that
roof lit up by the sun? No one knows, but one wants to know. You fear
and yet long to cross that line, and know that sooner or later it must
be crossed and you will have to find out what is there, just as you will
inevitably have to learn what lies the other side of death. But you are
strong, healthy, cheerful, and excited, and are surrounded by other such
excitedly animated and healthy men." So thinks, or at any rate feels,
anyone who comes in sight of the enemy, and that feeling gives a
particular glamour and glad keenness of impression to everything that
takes place at such moments.

On the high ground where the enemy was, the smoke of a cannon rose, and
a ball flew whistling over the heads of the hussar squadron. The
officers who had been standing together rode off to their places. The
hussars began carefully aligning their horses. Silence fell on the whole
squadron. All were looking at the enemy in front and at the squadron
commander, awaiting the word of command. A second and a third cannon
ball flew past. Evidently they were firing at the hussars, but the balls
with rapid rhythmic whistle flew over the heads of the horsemen and fell
somewhere beyond them. The hussars did not look round, but at the sound
of each shot, as at the word of command, the whole squadron with its
rows of faces so alike yet so different, holding its breath while the
ball flew past, rose in the stirrups and sank back again. The soldiers
without turning their heads glanced at one another, curious to see their
comrades' impression. Every face, from Denisov's to that of the bugler,
showed one common expression of conflict, irritation, and excitement,
around chin and mouth. The quartermaster frowned, looking at the
soldiers as if threatening to punish them. Cadet Mironov ducked every
time a ball flew past. Rostov on the left flank, mounted on his Rook--a
handsome horse despite its game leg--had the happy air of a schoolboy
called up before a large audience for an examination in which he feels
sure he will distinguish himself. He was glancing at everyone with a
clear, bright expression, as if asking them to notice how calmly he sat
under fire. But despite himself, on his face too that same indication of
something new and stern showed round the mouth.

"Who's that curtseying there? Cadet Miwonov! That's not wight! Look at
me," cried Denisov who, unable to keep still on one spot, kept turning
his horse in front of the squadron.

The black, hairy, snub-nosed face of Vaska Denisov, and his whole short
sturdy figure with the sinewy hairy hand and stumpy fingers in which he
held the hilt of his naked saber, looked just as it usually did,
especially toward evening when he had emptied his second bottle; he was
only redder than usual. With his shaggy head thrown back like birds when
they drink, pressing his spurs mercilessly into the sides of his good
horse, Bedouin, and sitting as though falling backwards in the saddle,
he galloped to the other flank of the squadron and shouted in a hoarse
voice to the men to look to their pistols. He rode up to Kirsten. The
staff captain on his broad-backed, steady mare came at a walk to meet
him. His face with its long mustache was serious as always, only his
eyes were brighter than usual.

"Well, what about it?" said he to Denisov. "It won't come to a fight.
You'll see--we shall retire."

"The devil only knows what they're about!" muttered Denisov. "Ah,
Wostov," he cried noticing the cadet's bright face, "you've got it at
last."

And he smiled approvingly, evidently pleased with the cadet. Rostov felt
perfectly happy. Just then the commander appeared on the bridge. Denisov
galloped up to him.

"Your excellency! Let us attack them! I'll dwive them off."

"Attack indeed!" said the colonel in a bored voice, puckering up his
face as if driving off a troublesome fly. "And why are you stopping
here? Don't you see the skirmishers are retreating? Lead the squadron
back."

The squadron crossed the bridge and drew out of range of fire without
having lost a single man. The second squadron that had been in the front
line followed them across and the last Cossacks quitted the farther side
of the river.

The two Pavlograd squadrons, having crossed the bridge, retired up the
hill one after the other. Their colonel, Karl Bogdanich Schubert, came
up to Denisov's squadron and rode at a footpace not far from Rostov,
without taking any notice of him although they were now meeting for the
first time since their encounter concerning Telyanin. Rostov, feeling
that he was at the front and in the power of a man toward whom he now
admitted that he had been to blame, did not lift his eyes from the
colonel's athletic back, his nape covered with light hair, and his red
neck. It seemed to Rostov that Bogdanich was only pretending not to
notice him, and that his whole aim now was to test the cadet's courage,
so he drew himself up and looked around him merrily; then it seemed to
him that Bogdanich rode so near in order to show him his courage. Next
he thought that his enemy would send the squadron on a desperate attack
just to punish him--Rostov. Then he imagined how, after the attack,
Bogdanich would come up to him as he lay wounded and would magnanimously
extend the hand of reconciliation.

The high-shouldered figure of Zherkov, familiar to the Pavlograds as he
had but recently left their regiment, rode up to the colonel. After his
dismissal from headquarters Zherkov had not remained in the regiment,
saying he was not such a fool as to slave at the front when he could get
more rewards by doing nothing on the staff, and had succeeded in
attaching himself as an orderly officer to Prince Bagration. He now came
to his former chief with an order from the commander of the rear guard.

"Colonel," he said, addressing Rostov's enemy with an air of gloomy
gravity and glancing round at his comrades, "there is an order to stop
and fire the bridge."

"An order to who?" asked the colonel morosely.

"I don't myself know 'to who,'" replied the cornet in a serious tone,
"but the prince told me to 'go and tell the colonel that the hussars
must return quickly and fire the bridge.'"

Zherkov was followed by an officer of the suite who rode up to the
colonel of hussars with the same order. After him the stout Nesvitski
came galloping up on a Cossack horse that could scarcely carry his
weight.

"How's this, Colonel?" he shouted as he approached. "I told you to fire
the bridge, and now someone has gone and blundered; they are all beside
themselves over there and one can't make anything out."

The colonel deliberately stopped the regiment and turned to Nesvitski.

"You spoke to me of inflammable material," said he, "but you said
nothing about firing it."

"But, my dear sir," said Nesvitski as he drew up, taking off his cap and
smoothing his hair wet with perspiration with his plump hand, "wasn't I
telling you to fire the bridge, when inflammable material had been put
in position?"

"I am not your 'dear sir,' Mr. Staff Officer, and you did not tell me to
burn the bridge! I know the service, and it is my habit orders strictly
to obey. You said the bridge would be burned, but who would it burn, I
could not know by the holy spirit!"

"Ah, that's always the way!" said Nesvitski with a wave of the hand.
"How did you get here?" said he, turning to Zherkov.

"On the same business. But you are damp! Let me wring you out!"

"You were saying, Mr. Staff Officer..." continued the colonel in an
offended tone.

"Colonel," interrupted the officer of the suite, "You must be quick or
the enemy will bring up his guns to use grapeshot."

The colonel looked silently at the officer of the suite, at the stout
staff officer, and at Zherkov, and he frowned.

"I will the bridge fire," he said in a solemn tone as if to announce
that in spite of all the unpleasantness he had to endure he would still
do the right thing.

Striking his horse with his long muscular legs as if it were to blame
for everything, the colonel moved forward and ordered the second
squadron, that in which Rostov was serving under Denisov, to return to
the bridge.

"There, it's just as I thought," said Rostov to himself. "He wishes to
test me!" His heart contracted and the blood rushed to his face. "Let
him see whether I am a coward!" he thought.

Again on all the bright faces of the squadron the serious expression
appeared that they had worn when under fire. Rostov watched his enemy,
the colonel, closely--to find in his face confirmation of his own
conjecture, but the colonel did not once glance at Rostov, and looked as
he always did when at the front, solemn and stern. Then came the word of
command.

"Look sharp! Look sharp!" several voices repeated around him.

Their sabers catching in the bridles and their spurs jingling, the
hussars hastily dismounted, not knowing what they were to do. The men
were crossing themselves. Rostov no longer looked at the colonel, he had
no time. He was afraid of falling behind the hussars, so much afraid
that his heart stood still. His hand trembled as he gave his horse into
an orderly's charge, and he felt the blood rush to his heart with a
thud. Denisov rode past him, leaning back and shouting something. Rostov
saw nothing but the hussars running all around him, their spurs catching
and their sabers clattering.

"Stretchers!" shouted someone behind him.

Rostov did not think what this call for stretchers meant; he ran on,
trying only to be ahead of the others; but just at the bridge, not
looking at the ground, he came on some sticky, trodden mud, stumbled,
and fell on his hands. The others outstripped him.

"At boss zides, Captain," he heard the voice of the colonel, who, having
ridden ahead, had pulled up his horse near the bridge, with a
triumphant, cheerful face.

Rostov wiping his muddy hands on his breeches looked at his enemy and
was about to run on, thinking that the farther he went to the front the
better. But Bogdanich, without looking at or recognizing Rostov, shouted
to him:

"Who's that running on the middle of the bridge? To the right! Come
back, Cadet!" he cried angrily; and turning to Denisov, who, showing off
his courage, had ridden on to the planks of the bridge:

"Why run risks, Captain? You should dismount," he said.

"Oh, every bullet has its billet," answered Vaska Denisov, turning in
his saddle.

Meanwhile Nesvitski, Zherkov, and the officer of the suite were standing
together out of range of the shots, watching, now the small group of men
with yellow shakos, dark-green jackets braided with cord, and blue
riding breeches, who were swarming near the bridge, and then at what was
approaching in the distance from the opposite side--the blue uniforms
and groups with horses, easily recognizable as artillery.

"Will they burn the bridge or not? Who'll get there first? Will they get
there and fire the bridge or will the French get within grapeshot range
and wipe them out?" These were the questions each man of the troops on
the high ground above the bridge involuntarily asked himself with a
sinking heart--watching the bridge and the hussars in the bright evening
light and the blue tunics advancing from the other side with their
bayonets and guns.

"Ugh. The hussars will get it hot!" said Nesvitski; "they are within
grapeshot range now."

"He shouldn't have taken so many men," said the officer of the suite.

"True enough," answered Nesvitski; "two smart fellows could have done
the job just as well."

"Ah, your excellency," put in Zherkov, his eyes fixed on the hussars,
but still with that naive air that made it impossible to know whether he
was speaking in jest or in earnest. "Ah, your excellency! How you look
at things! Send two men? And who then would give us the Vladimir medal
and ribbon? But now, even if they do get peppered, the squadron may be
recommended for honors and he may get a ribbon. Our Bogdanich knows how
things are done."

"There now!" said the officer of the suite, "that's grapeshot."

He pointed to the French guns, the limbers of which were being detached
and hurriedly removed.

On the French side, amid the groups with cannon, a cloud of smoke
appeared, then a second and a third almost simultaneously, and at the
moment when the first report was heard a fourth was seen. Then two
reports one after another, and a third.

"Oh! Oh!" groaned Nesvitski as if in fierce pain, seizing the officer of
the suite by the arm. "Look! A man has fallen! Fallen, fallen!"

"Two, I think."

"If I were Tsar I would never go to war," said Nesvitski, turning away.

The French guns were hastily reloaded. The infantry in their blue
uniforms advanced toward the bridge at a run. Smoke appeared again but
at irregular intervals, and grapeshot cracked and rattled onto the
bridge. But this time Nesvitski could not see what was happening there,
as a dense cloud of smoke arose from it. The hussars had succeeded in
setting it on fire and the French batteries were now firing at them, no
longer to hinder them but because the guns were trained and there was
someone to fire at.

The French had time to fire three rounds of grapeshot before the hussars
got back to their horses. Two were misdirected and the shot went too
high, but the last round fell in the midst of a group of hussars and
knocked three of them over.

Rostov, absorbed by his relations with Bogdanich, had paused on the
bridge not knowing what to do. There was no one to hew down (as he had
always imagined battles to himself), nor could he help to fire the
bridge because he had not brought any burning straw with him like the
other soldiers. He stood looking about him, when suddenly he heard a
rattle on the bridge as if nuts were being spilt, and the hussar nearest
to him fell against the rails with a groan. Rostov ran up to him with
the others. Again someone shouted, "Stretchers!" Four men seized the
hussar and began lifting him.

"Oooh! For Christ's sake let me alone!" cried the wounded man, but still
he was lifted and laid on the stretcher.

Nicholas Rostov turned away and, as if searching for something, gazed
into the distance, at the waters of the Danube, at the sky, and at the
sun. How beautiful the sky looked; how blue, how calm, and how deep! How
bright and glorious was the setting sun! With what soft glitter the
waters of the distant Danube shone. And fairer still were the faraway
blue mountains beyond the river, the nunnery, the mysterious gorges, and
the pine forests veiled in the mist of their summits... There was peace
and happiness... "I should wish for nothing else, nothing, if only I
were there," thought Rostov. "In myself alone and in that sunshine there
is so much happiness; but here... groans, suffering, fear, and this
uncertainty and hurry... There--they are shouting again, and again are
all running back somewhere, and I shall run with them, and it, death, is
here above me and around... Another instant and I shall never again see
the sun, this water, that gorge!..."

At that instant the sun began to hide behind the clouds, and other
stretchers came into view before Rostov. And the fear of death and of
the stretchers, and love of the sun and of life, all merged into one
feeling of sickening agitation.

"O Lord God! Thou who art in that heaven, save, forgive, and protect
me!" Rostov whispered.

The hussars ran back to the men who held their horses; their voices
sounded louder and calmer, the stretchers disappeared from sight.

"Well, fwiend? So you've smelt powdah!" shouted Vaska Denisov just above
his ear.

"It's all over; but I am a coward--yes, a coward!" thought Rostov, and
sighing deeply he took Rook, his horse, which stood resting one foot,
from the orderly and began to mount.

"Was that grapeshot?" he asked Denisov.

"Yes and no mistake!" cried Denisov. "You worked like wegular bwicks and
it's nasty work! An attack's pleasant work! Hacking away at the dogs!
But this sort of thing is the very devil, with them shooting at you like
a target."

And Denisov rode up to a group that had stopped near Rostov, composed of
the colonel, Nesvitski, Zherkov, and the officer from the suite.

"Well, it seems that no one has noticed," thought Rostov. And this was
true. No one had taken any notice, for everyone knew the sensation which
the cadet under fire for the first time had experienced.

"Here's something for you to report," said Zherkov. "See if I don't get
promoted to a sublieutenancy."

"Inform the prince that I the bridge fired!" said the colonel
triumphantly and gaily.

"And if he asks about the losses?"

"A trifle," said the colonel in his bass voice: "two hussars wounded,
and one knocked out," he added, unable to restrain a happy smile, and
pronouncing the phrase "knocked out" with ringing distinctness.


CHAPTER IX

Pursued by the French army of a hundred thousand men under the command
of Bonaparte, encountering a population that was unfriendly to it,
losing confidence in its allies, suffering from shortness of supplies,
and compelled to act under conditions of war unlike anything that had
been foreseen, the Russian army of thirty-five thousand men commanded by
Kutuzov was hurriedly retreating along the Danube, stopping where
overtaken by the enemy and fighting rearguard actions only as far as
necessary to enable it to retreat without losing its heavy equipment.
There had been actions at Lambach, Amstetten, and Melk; but despite the
courage and endurance--acknowledged even by the enemy--with which the
Russians fought, the only consequence of these actions was a yet more
rapid retreat. Austrian troops that had escaped capture at Ulm and had
joined Kutuzov at Braunau now separated from the Russian army, and
Kutuzov was left with only his own weak and exhausted forces. The
defense of Vienna was no longer to be thought of. Instead of an
offensive, the plan of which, carefully prepared in accord with the
modern science of strategics, had been handed to Kutuzov when he was in
Vienna by the Austrian Hofkriegsrath, the sole and almost unattainable
aim remaining for him was to effect a junction with the forces that were
advancing from Russia, without losing his army as Mack had done at Ulm.

On the twenty-eighth of October Kutuzov with his army crossed to the
left bank of the Danube and took up a position for the first time with
the river between himself and the main body of the French. On the
thirtieth he attacked Mortier's division, which was on the left bank,
and broke it up. In this action for the first time trophies were taken:
banners, cannon, and two enemy generals. For the first time, after a
fortnight's retreat, the Russian troops had halted and after a fight had
not only held the field but had repulsed the French. Though the troops
were ill-clad, exhausted, and had lost a third of their number in
killed, wounded, sick, and stragglers; though a number of sick and
wounded had been abandoned on the other side of the Danube with a letter
in which Kutuzov entrusted them to the humanity of the enemy; and though
the big hospitals and the houses in Krems converted into military
hospitals could no longer accommodate all the sick and wounded, yet the
stand made at Krems and the victory over Mortier raised the spirits of
the army considerably. Throughout the whole army and at headquarters
most joyful though erroneous rumors were rife of the imaginary approach
of columns from Russia, of some victory gained by the Austrians, and of
the retreat of the frightened Bonaparte.

Prince Andrew during the battle had been in attendance on the Austrian
General Schmidt, who was killed in the action. His horse had been
wounded under him and his own arm slightly grazed by a bullet. As a mark
of the commander-in-chief's special favor he was sent with the news of
this victory to the Austrian court, now no longer at Vienna (which was
threatened by the French) but at Brunn. Despite his apparently delicate
build Prince Andrew could endure physical fatigue far better than many
very muscular men, and on the night of the battle, having arrived at
Krems excited but not weary, with dispatches from Dokhturov to Kutuzov,
he was sent immediately with a special dispatch to Brunn. To be so sent
meant not only a reward but an important step toward promotion.

The night was dark but starry, the road showed black in the snow that
had fallen the previous day--the day of the battle. Reviewing his
impressions of the recent battle, picturing pleasantly to himself the
impression his news of a victory would create, or recalling the send-off
given him by the commander-in-chief and his fellow officers, Prince
Andrew was galloping along in a post chaise enjoying the feelings of a
man who has at length begun to attain a long-desired happiness. As soon
as he closed his eyes his ears seemed filled with the rattle of the
wheels and the sensation of victory. Then he began to imagine that the
Russians were running away and that he himself was killed, but he
quickly roused himself with a feeling of joy, as if learning afresh that
this was not so but that on the contrary the French had run away. He
again recalled all the details of the victory and his own calm courage
during the battle, and feeling reassured he dozed off.... The dark
starry night was followed by a bright cheerful morning. The snow was
thawing in the sunshine, the horses galloped quickly, and on both sides
of the road were forests of different kinds, fields, and villages.

At one of the post stations he overtook a convoy of Russian wounded. The
Russian officer in charge of the transport lolled back in the front
cart, shouting and scolding a soldier with coarse abuse. In each of the
long German carts six or more pale, dirty, bandaged men were being
jolted over the stony road. Some of them were talking (he heard Russian
words), others were eating bread; the more severely wounded looked
silently, with the languid interest of sick children, at the envoy
hurrying past them.

Prince Andrew told his driver to stop, and asked a soldier in what
action they had been wounded. "Day before yesterday, on the Danube,"
answered the soldier. Prince Andrew took out his purse and gave the
soldier three gold pieces.

"That's for them all," he said to the officer who came up.

"Get well soon, lads!" he continued, turning to the soldiers. "There's
plenty to do still."

"What news, sir?" asked the officer, evidently anxious to start a
conversation.

"Good news!... Go on!" he shouted to the driver, and they galloped on.

It was already quite dark when Prince Andrew rattled over the paved
streets of Brunn and found himself surrounded by high buildings, the
lights of shops, houses, and street lamps, fine carriages, and all that
atmosphere of a large and active town which is always so attractive to a
soldier after camp life. Despite his rapid journey and sleepless night,
Prince Andrew when he drove up to the palace felt even more vigorous and
alert than he had done the day before. Only his eyes gleamed feverishly
and his thoughts followed one another with extraordinary clearness and
rapidity. He again vividly recalled the details of the battle, no longer
dim, but definite and in the concise form in which he imagined himself
stating them to the Emperor Francis. He vividly imagined the casual
questions that might be put to him and the answers he would give. He
expected to be at once presented to the Emperor. At the chief entrance
to the palace, however, an official came running out to meet him, and
learning that he was a special messenger led him to another entrance.

"To the right from the corridor, Euer Hochgeboren! There you will find
the adjutant on duty," said the official. "He will conduct you to the
Minister of War."

The adjutant on duty, meeting Prince Andrew, asked him to wait, and went
in to the Minister of War. Five minutes later he returned and bowing
with particular courtesy ushered Prince Andrew before him along a
corridor to the cabinet where the Minister of War was at work. The
adjutant by his elaborate courtesy appeared to wish to ward off any
attempt at familiarity on the part of the Russian messenger.

Prince Andrew's joyous feeling was considerably weakened as he
approached the door of the minister's room. He felt offended, and
without his noticing it the feeling of offense immediately turned into
one of disdain which was quite uncalled for. His fertile mind instantly
suggested to him a point of view which gave him a right to despise the
adjutant and the minister. "Away from the smell of powder, they probably
think it easy to gain victories!" he thought. His eyes narrowed
disdainfully, he entered the room of the Minister of War with peculiarly
deliberate steps. This feeling of disdain was heightened when he saw the
minister seated at a large table reading some papers and making pencil
notes on them, and for the first two or three minutes taking no notice
of his arrival. A wax candle stood at each side of the minister's bent
bald head with its gray temples. He went on reading to the end, without
raising his eyes at the opening of the door and the sound of footsteps.

"Take this and deliver it," said he to his adjutant, handing him the
papers and still taking no notice of the special messenger.

Prince Andrew felt that either the actions of Kutuzov's army interested
the Minister of War less than any of the other matters he was concerned
with, or he wanted to give the Russian special messenger that
impression. "But that is a matter of perfect indifference to me," he
thought. The minister drew the remaining papers together, arranged them
evenly, and then raised his head. He had an intellectual and distinctive
head, but the instant he turned to Prince Andrew the firm, intelligent
expression on his face changed in a way evidently deliberate and
habitual to him. His face took on the stupid artificial smile (which
does not even attempt to hide its artificiality) of a man who is
continually receiving many petitioners one after another.

"From General Field Marshal Kutuzov?" he asked. "I hope it is good news?
There has been an encounter with Mortier? A victory? It was high time!"

He took the dispatch which was addressed to him and began to read it
with a mournful expression.

"Oh, my God! My God! Schmidt!" he exclaimed in German. "What a calamity!
What a calamity!"

Having glanced through the dispatch he laid it on the table and looked
at Prince Andrew, evidently considering something.

"Ah what a calamity! You say the affair was decisive? But Mortier is not
captured." Again he pondered. "I am very glad you have brought good
news, though Schmidt's death is a heavy price to pay for the victory.
His Majesty will no doubt wish to see you, but not today. I thank you!
You must have a rest. Be at the levee tomorrow after the parade.
However, I will let you know."

The stupid smile, which had left his face while he was speaking,
reappeared.

"Au revoir! Thank you very much. His Majesty will probably desire to see
you," he added, bowing his head.

When Prince Andrew left the palace he felt that all the interest and
happiness the victory had afforded him had been now left in the
indifferent hands of the Minister of War and the polite adjutant. The
whole tenor of his thoughts instantaneously changed; the battle seemed
the memory of a remote event long past.


CHAPTER X

Prince Andrew stayed at Brunn with Bilibin, a Russian acquaintance of
his in the diplomatic service.

"Ah, my dear prince! I could not have a more welcome visitor," said
Bilibin as he came out to meet Prince Andrew. "Franz, put the prince's
things in my bedroom," said he to the servant who was ushering Bolkonski
in. "So you're a messenger of victory, eh? Splendid! And I am sitting
here ill, as you see."

After washing and dressing, Prince Andrew came into the diplomat's
luxurious study and sat down to the dinner prepared for him. Bilibin
settled down comfortably beside the fire.

After his journey and the campaign during which he had been deprived of
all the comforts of cleanliness and all the refinements of life, Prince
Andrew felt a pleasant sense of repose among luxurious surroundings such
as he had been accustomed to from childhood. Besides it was pleasant,
after his reception by the Austrians, to speak if not in Russian (for
they were speaking French) at least with a Russian who would, he
supposed, share the general Russian antipathy to the Austrians which was
then particularly strong.

Bilibin was a man of thirty-five, a bachelor, and of the same circle as
Prince Andrew. They had known each other previously in Petersburg, but
had become more intimate when Prince Andrew was in Vienna with Kutuzov.
Just as Prince Andrew was a young man who gave promise of rising high in
the military profession, so to an even greater extent Bilibin gave
promise of rising in his diplomatic career. He still a young man but no
longer a young diplomat, as he had entered the service at the age of
sixteen, had been in Paris and Copenhagen, and now held a rather
important post in Vienna. Both the foreign minister and our ambassador
in Vienna knew him and valued him. He was not one of those many
diplomats who are esteemed because they have certain negative qualities,
avoid doing certain things, and speak French. He was one of those, who,
liking work, knew how to do it, and despite his indolence would
sometimes spend a whole night at his writing table. He worked well
whatever the import of his work. It was not the question "What for?" but
the question "How?" that interested him. What the diplomatic matter
might be he did not care, but it gave him great pleasure to prepare a
circular, memorandum, or report, skillfully, pointedly, and elegantly.
Bilibin's services were valued not only for what he wrote, but also for
his skill in dealing and conversing with those in the highest spheres.

Bilibin liked conversation as he liked work, only when it could be made
elegantly witty. In society he always awaited an opportunity to say
something striking and took part in a conversation only when that was
possible. His conversation was always sprinkled with wittily original,
finished phrases of general interest. These sayings were prepared in the
inner laboratory of his mind in a portable form as if intentionally, so
that insignificant society people might carry them from drawing room to
drawing room. And, in fact, Bilibin's witticisms were hawked about in
the Viennese drawing rooms and often had an influence on matters
considered important.

His thin, worn, sallow face was covered with deep wrinkles, which always
looked as clean and well washed as the tips of one's fingers after a
Russian bath. The movement of these wrinkles formed the principal play
of expression on his face. Now his forehead would pucker into deep folds
and his eyebrows were lifted, then his eyebrows would descend and deep
wrinkles would crease his cheeks. His small, deep-set eyes always
twinkled and looked out straight.

"Well, now tell me about your exploits," said he.

Bolkonski, very modestly without once mentioning himself, described the
engagement and his reception by the Minister of War.

"They received me and my news as one receives a dog in a game of
skittles," said he in conclusion.

Bilibin smiled and the wrinkles on his face disappeared.

"Cependant, mon cher," he remarked, examining his nails from a distance
and puckering the skin above his left eye, "malgre la haute estime que
je professe pour the Orthodox Russian army, j'avoue que votre victoire
n'est pas des plus victorieuses." *


* "But my dear fellow, with all my respect for the Orthodox Russian
army, I must say that your victory was not particularly victorious."

He went on talking in this way in French, uttering only those words in
Russian on which he wished to put a contemptuous emphasis.

"Come now! You with all your forces fall on the unfortunate Mortier and
his one division, and even then Mortier slips through your fingers!
Where's the victory?"

"But seriously," said Prince Andrew, "we can at any rate say without
boasting that it was a little better than at Ulm..."

"Why didn't you capture one, just one, marshal for us?"

"Because not everything happens as one expects or with the smoothness of
a parade. We had expected, as I told you, to get at their rear by seven
in the morning but had not reached it by five in the afternoon."

"And why didn't you do it at seven in the morning? You ought to have
been there at seven in the morning," returned Bilibin with a smile. "You
ought to have been there at seven in the morning."

"Why did you not succeed in impressing on Bonaparte by diplomatic
methods that he had better leave Genoa alone?" retorted Prince Andrew in
the same tone.

"I know," interrupted Bilibin, "you're thinking it's very easy to take
marshals, sitting on a sofa by the fire! That is true, but still why
didn't you capture him? So don't be surprised if not only the Minister
of War but also his Most August Majesty the Emperor and King Francis is
not much delighted by your victory. Even I, a poor secretary of the
Russian Embassy, do not feel any need in token of my joy to give my
Franz a thaler, or let him go with his Liebchen to the Prater... True,
we have no Prater here..."

He looked straight at Prince Andrew and suddenly unwrinkled his
forehead.

"It is now my turn to ask you 'why?' mon cher," said Bolkonski. "I
confess I do not understand: perhaps there are diplomatic subtleties
here beyond my feeble intelligence, but I can't make it out. Mack loses
a whole army, the Archduke Ferdinand and the Archduke Karl give no signs
of life and make blunder after blunder. Kutuzov alone at last gains a
real victory, destroying the spell of the invincibility of the French,
and the Minister of War does not even care to hear the details."

"That's just it, my dear fellow. You see it's hurrah for the Tsar, for
Russia, for the Orthodox Greek faith! All that is beautiful, but what do
we, I mean the Austrian court, care for your victories? Bring us nice
news of a victory by the Archduke Karl or Ferdinand (one archduke's as
good as another, as you know) and even if it is only over a fire brigade
of Bonaparte's, that will be another story and we'll fire off some
cannon! But this sort of thing seems done on purpose to vex us. The
Archduke Karl does nothing, the Archduke Ferdinand disgraces himself.
You abandon Vienna, give up its defense--as much as to say: 'Heaven is
with us, but heaven help you and your capital!' The one general whom we
all loved, Schmidt, you expose to a bullet, and then you congratulate us
on the victory! Admit that more irritating news than yours could not
have been conceived. It's as if it had been done on purpose, on purpose.
Besides, suppose you did gain a brilliant victory, if even the Archduke
Karl gained a victory, what effect would that have on the general course
of events? It's too late now when Vienna is occupied by the French
army!"

"What? Occupied? Vienna occupied?"

"Not only occupied, but Bonaparte is at Schonbrunn, and the count, our
dear Count Vrbna, goes to him for orders."

After the fatigues and impressions of the journey, his reception, and
especially after having dined, Bolkonski felt that he could not take in
the full significance of the words he heard.

"Count Lichtenfels was here this morning," Bilibin continued, "and
showed me a letter in which the parade of the French in Vienna was fully
described: Prince Murat et tout le tremblement... You see that your
victory is not a matter for great rejoicing and that you can't be
received as a savior."

"Really I don't care about that, I don't care at all," said Prince
Andrew, beginning to understand that his news of the battle before Krems
was really of small importance in view of such events as the fall of
Austria's capital. "How is it Vienna was taken? What of the bridge and
its celebrated bridgehead and Prince Auersperg? We heard reports that
Prince Auersperg was defending Vienna?" he said.

"Prince Auersperg is on this, on our side of the river, and is defending
us--doing it very badly, I think, but still he is defending us. But
Vienna is on the other side. No, the bridge has not yet been taken and I
hope it will not be, for it is mined and orders have been given to blow
it up. Otherwise we should long ago have been in the mountains of
Bohemia, and you and your army would have spent a bad quarter of an hour
between two fires."

"But still this does not mean that the campaign is over," said Prince
Andrew.

"Well, I think it is. The bigwigs here think so too, but they daren't
say so. It will be as I said at the beginning of the campaign, it won't
be your skirmishing at Durrenstein, or gunpowder at all, that will
decide the matter, but those who devised it," said Bilibin quoting one
of his own mots, releasing the wrinkles on his forehead, and pausing.
"The only question is what will come of the meeting between the Emperor
Alexander and the King of Prussia in Berlin? If Prussia joins the
Allies, Austria's hand will be forced and there will be war. If not it
is merely a question of settling where the preliminaries of the new
Campo Formio are to be drawn up."

"What an extraordinary genius!" Prince Andrew suddenly exclaimed,
clenching his small hand and striking the table with it, "and what luck
the man has!"

"Buonaparte?" said Bilibin inquiringly, puckering up his forehead to
indicate that he was about to say something witty. "Buonaparte?" he
repeated, accentuating the u: "I think, however, now that he lays down
laws for Austria at Schonbrunn, il faut lui faire grace de l'u! * I
shall certainly adopt an innovation and call him simply Bonaparte!"


* "We must let him off the u!"

"But joking apart," said Prince Andrew, "do you really think the
campaign is over?"

"This is what I think. Austria has been made a fool of, and she is not
used to it. She will retaliate. And she has been fooled in the first
place because her provinces have been pillaged--they say the Holy
Russian army loots terribly--her army is destroyed, her capital taken,
and all this for the beaux yeux * of His Sardinian Majesty. And
therefore--this is between ourselves--I instinctively feel that we are
being deceived, my instinct tells me of negotiations with France and
projects for peace, a secret peace concluded separately."


* Fine eyes.

"Impossible!" cried Prince Andrew. "That would be too base."

"If we live we shall see," replied Bilibin, his face again becoming
smooth as a sign that the conversation was at an end.

When Prince Andrew reached the room prepared for him and lay down in a
clean shirt on the feather bed with its warmed and fragrant pillows, he
felt that the battle of which he had brought tidings was far, far away
from him. The alliance with Prussia, Austria's treachery, Bonaparte's
new triumph, tomorrow's levee and parade, and the audience with the
Emperor Francis occupied his thoughts.

He closed his eyes, and immediately a sound of cannonading, of musketry
and the rattling of carriage wheels seemed to fill his ears, and now
again drawn out in a thin line the musketeers were descending the hill,
the French were firing, and he felt his heart palpitating as he rode
forward beside Schmidt with the bullets merrily whistling all around,
and he experienced tenfold the joy of living, as he had not done since
childhood.

He woke up...

"Yes, that all happened!" he said, and, smiling happily to himself like
a child, he fell into a deep, youthful slumber.


CHAPTER XI

Next day he woke late. Recalling his recent impressions, the first
thought that came into his mind was that today he had to be presented to
the Emperor Francis; he remembered the Minister of War, the polite
Austrian adjutant, Bilibin, and last night's conversation. Having
dressed for his attendance at court in full parade uniform, which he had
not worn for a long time, he went into Bilibin's study fresh, animated,
and handsome, with his hand bandaged. In the study were four gentlemen
of the diplomatic corps. With Prince Hippolyte Kuragin, who was a
secretary to the embassy, Bolkonski was already acquainted. Bilibin
introduced him to the others.

The gentlemen assembled at Bilibin's were young, wealthy, gay society
men, who here, as in Vienna, formed a special set which Bilibin, their
leader, called les notres. * This set, consisting almost exclusively of
diplomats, evidently had its own interests which had nothing to do with
war or politics but related to high society, to certain women, and to
the official side of the service. These gentlemen received Prince Andrew
as one of themselves, an honor they did not extend to many. From
politeness and to start conversation, they asked him a few questions
about the army and the battle, and then the talk went off into merry
jests and gossip.


* Ours.

"But the best of it was," said one, telling of the misfortune of a
fellow diplomat, "that the Chancellor told him flatly that his
appointment to London was a promotion and that he was so to regard it.
Can you fancy the figure he cut?..."

"But the worst of it, gentlemen--I am giving Kuragin away to you--is
that that man suffers, and this Don Juan, wicked fellow, is taking
advantage of it!"

Prince Hippolyte was lolling in a lounge chair with his legs over its
arm. He began to laugh.

"Tell me about that!" he said.

"Oh, you Don Juan! You serpent!" cried several voices.

"You, Bolkonski, don't know," said Bilibin turning to Prince Andrew,
"that all the atrocities of the French army (I nearly said of the
Russian army) are nothing compared to what this man has been doing among
the women!"

"La femme est la compagne de l'homme," * announced Prince Hippolyte, and
began looking through a lorgnette at his elevated legs.


* "Woman is man's companion."

Bilibin and the rest of "ours" burst out laughing in Hippolyte's face,
and Prince Andrew saw that Hippolyte, of whom--he had to admit--he had
almost been jealous on his wife's account, was the butt of this set.

"Oh, I must give you a treat," Bilibin whispered to Bolkonski. "Kuragin
is exquisite when he discusses politics--you should see his gravity!"

He sat down beside Hippolyte and wrinkling his forehead began talking to
him about politics. Prince Andrew and the others gathered round these
two.

"The Berlin cabinet cannot express a feeling of alliance," began
Hippolyte gazing round with importance at the others, "without
expressing... as in its last note... you understand... Besides, unless
His Majesty the Emperor derogates from the principle of our alliance...

"Wait, I have not finished..." he said to Prince Andrew, seizing him by
the arm, "I believe that intervention will be stronger than
nonintervention. And..." he paused. "Finally one cannot impute the
nonreceipt of our dispatch of November 18. That is how it will end." And
he released Bolkonski's arm to indicate that he had now quite finished.

"Demosthenes, I know thee by the pebble thou secretest in thy golden
mouth!" said Bilibin, and the mop of hair on his head moved with
satisfaction.

Everybody laughed, and Hippolyte louder than anyone. He was evidently
distressed, and breathed painfully, but could not restrain the wild
laughter that convulsed his usually impassive features.

"Well now, gentlemen," said Bilibin, "Bolkonski is my guest in this
house and in Brunn itself. I want to entertain him as far as I can, with
all the pleasures of life here. If we were in Vienna it would be easy,
but here, in this wretched Moravian hole, it is more difficult, and I
beg you all to help me. Brunn's attractions must be shown him. You can
undertake the theater, I society, and you, Hippolyte, of course the
women."

"We must let him see Amelie, she's exquisite!" said one of "ours,"
kissing his finger tips.

"In general we must turn this bloodthirsty soldier to more humane
interests," said Bilibin.

"I shall scarcely be able to avail myself of your hospitality,
gentlemen, it is already time for me to go," replied Prince Andrew
looking at his watch.

"Where to?"

"To the Emperor."

"Oh! Oh! Oh! Well, au revoir, Bolkonski! Au revoir, Prince! Come back
early to dinner," cried several voices. "We'll take you in hand."

"When speaking to the Emperor, try as far as you can to praise the way
that provisions are supplied and the routes indicated," said Bilibin,
accompanying him to the hall.

"I should like to speak well of them, but as far as I know the facts, I
can't," replied Bolkonski, smiling.

"Well, talk as much as you can, anyway. He has a passion for giving
audiences, but he does not like talking himself and can't do it, as you
will see."


CHAPTER XII

At the levee Prince Andrew stood among the Austrian officers as he had
been told to, and the Emperor Francis merely looked fixedly into his
face and just nodded to him with his long head. But after it was over,
the adjutant he had seen the previous day ceremoniously informed
Bolkonski that the Emperor desired to give him an audience. The Emperor
Francis received him standing in the middle of the room. Before the
conversation began Prince Andrew was struck by the fact that the Emperor
seemed confused and blushed as if not knowing what to say.

"Tell me, when did the battle begin?" he asked hurriedly.

Prince Andrew replied. Then followed other questions just as simple:
"Was Kutuzov well? When had he left Krems?" and so on. The Emperor spoke
as if his sole aim were to put a given number of questions--the answers
to these questions, as was only too evident, did not interest him.

"At what o'clock did the battle begin?" asked the Emperor.

"I cannot inform Your Majesty at what o'clock the battle began at the
front, but at Durrenstein, where I was, our attack began after five in
the afternoon," replied Bolkonski growing more animated and expecting
that he would have a chance to give a reliable account, which he had
ready in his mind, of all he knew and had seen. But the Emperor smiled
and interrupted him.

"How many miles?"

"From where to where, Your Majesty?"

"From Durrenstein to Krems."

"Three and a half miles, Your Majesty."

"The French have abandoned the left bank?"

"According to the scouts the last of them crossed on rafts during the
night."

"Is there sufficient forage in Krems?"

"Forage has not been supplied to the extent..."

The Emperor interrupted him.

"At what o'clock was General Schmidt killed?"

"At seven o'clock, I believe."

"At seven o'clock? It's very sad, very sad!"

The Emperor thanked Prince Andrew and bowed. Prince Andrew withdrew and
was immediately surrounded by courtiers on all sides. Everywhere he saw
friendly looks and heard friendly words. Yesterday's adjutant reproached
him for not having stayed at the palace, and offered him his own house.
The Minister of War came up and congratulated him on the Maria Theresa
Order of the third grade, which the Emperor was conferring on him. The
Empress' chamberlain invited him to see Her Majesty. The archduchess
also wished to see him. He did not know whom to answer, and for a few
seconds collected his thoughts. Then the Russian ambassador took him by
the shoulder, led him to the window, and began to talk to him.

Contrary to Bilibin's forecast the news he had brought was joyfully
received. A thanksgiving service was arranged, Kutuzov was awarded the
Grand Cross of Maria Theresa, and the whole army received rewards.
Bolkonski was invited everywhere, and had to spend the whole morning
calling on the principal Austrian dignitaries. Between four and five in
the afternoon, having made all his calls, he was returning to Bilibin's
house thinking out a letter to his father about the battle and his visit
to Brunn. At the door he found a vehicle half full of luggage. Franz,
Bilibin's man, was dragging a portmanteau with some difficulty out of
the front door.

Before returning to Bilibin's Prince Andrew had gone to a bookshop to
provide himself with some books for the campaign, and had spent some
time in the shop.

"What is it?" he asked.

"Oh, your excellency!" said Franz, with difficulty rolling the
portmanteau into the vehicle, "we are to move on still farther. The
scoundrel is again at our heels!"
[truncated: 2,801,580 more chars]
