# Supplementary material for: Probing the Topological Properties of Complex Networks Modeling Short Written Texts
Source: PLoS One. 2015 Feb 26;10(2):e0118394. doi: 10.1371/journal.pone.0118394 (PMC4342245; doi:10.1371/journal.pone.0118394)
Supplement: S1 Dataset — (ZIP) [file pone.0118394.s001.zip › livros/woman_in_white.txt]

This is the story of what a Woman's patience can endure, and what a
Man's resolution can achieve.

If the machinery of the Law could be depended on to fathom every case
of suspicion, and to conduct every process of inquiry, with moderate
assistance only from the lubricating influences of oil of gold, the
events which fill these pages might have claimed their share of the
public attention in a Court of Justice.

But the Law is still, in certain inevitable cases, the pre-engaged
servant of the long purse; and the story is left to be told, for the
first time, in this place.  As the Judge might once have heard it, so
the Reader shall hear it now.  No circumstance of importance, from the
beginning to the end of the disclosure, shall be related on hearsay
evidence.  When the writer of these introductory lines (Walter
Hartright by name) happens to be more closely connected than others
with the incidents to be recorded, he will describe them in his own
person.  When his experience fails, he will retire from the position of
narrator; and his task will be continued, from the point at which he
has left it off, by other persons who can speak to the circumstances
under notice from their own knowledge, just as clearly and positively
as he has spoken before them.

Thus, the story here presented will be told by more than one pen, as
the story of an offence against the laws is told in Court by more than
one witness--with the same object, in both cases, to present the truth
always in its most direct and most intelligible aspect; and to trace
the course of one complete series of events, by making the persons who
have been most closely connected with them, at each successive stage,
relate their own experience, word for word.

Let Walter Hartright, teacher of drawing, aged twenty-eight years, be
heard first.


II

It was the last day of July.  The long hot summer was drawing to a
close; and we, the weary pilgrims of the London pavement, were
beginning to think of the cloud-shadows on the corn-fields, and the
autumn breezes on the sea-shore.

For my own poor part, the fading summer left me out of health, out of
spirits, and, if the truth must be told, out of money as well. During
the past year I had not managed my professional resources as carefully
as usual; and my extravagance now limited me to the prospect of
spending the autumn economically between my mother's cottage at
Hampstead and my own chambers in town.

The evening, I remember, was still and cloudy; the London air was at
its heaviest; the distant hum of the street-traffic was at its
faintest; the small pulse of the life within me, and the great heart of
the city around me, seemed to be sinking in unison, languidly and more
languidly, with the sinking sun.  I roused myself from the book which I
was dreaming over rather than reading, and left my chambers to meet the
cool night air in the suburbs.  It was one of the two evenings in every
week which I was accustomed to spend with my mother and my sister.  So
I turned my steps northward in the direction of Hampstead.

Events which I have yet to relate make it necessary to mention in this
place that my father had been dead some years at the period of which I
am now writing; and that my sister Sarah and I were the sole survivors
of a family of five children.  My father was a drawing-master before
me.  His exertions had made him highly successful in his profession;
and his affectionate anxiety to provide for the future of those who
were dependent on his labours had impelled him, from the time of his
marriage, to devote to the insuring of his life a much larger portion
of his income than most men consider it necessary to set aside for that
purpose.  Thanks to his admirable prudence and self-denial my mother
and sister were left, after his death, as independent of the world as
they had been during his lifetime.  I succeeded to his connection, and
had every reason to feel grateful for the prospect that awaited me at
my starting in life.

The quiet twilight was still trembling on the topmost ridges of the
heath; and the view of London below me had sunk into a black gulf in
the shadow of the cloudy night, when I stood before the gate of my
mother's cottage.  I had hardly rung the bell before the house door was
opened violently; my worthy Italian friend, Professor Pesca, appeared
in the servant's place; and darted out joyously to receive me, with a
shrill foreign parody on an English cheer.

On his own account, and, I must be allowed to add, on mine also, the
Professor merits the honour of a formal introduction. Accident has made
him the starting-point of the strange family story which it is the
purpose of these pages to unfold.

I had first become acquainted with my Italian friend by meeting him at
certain great houses where he taught his own language and I taught
drawing.  All I then knew of the history of his life was, that he had
once held a situation in the University of Padua; that he had left
Italy for political reasons (the nature of which he uniformly declined
to mention to any one); and that he had been for many years respectably
established in London as a teacher of languages.

Without being actually a dwarf--for he was perfectly well proportioned
from head to foot--Pesca was, I think, the smallest human being I ever
saw out of a show-room.  Remarkable anywhere, by his personal
appearance, he was still further distinguished among the rank and file
of mankind by the harmless eccentricity of his character.  The ruling
idea of his life appeared to be, that he was bound to show his
gratitude to the country which had afforded him an asylum and a means
of subsistence by doing his utmost to turn himself into an Englishman.
Not content with paying the nation in general the compliment of
invariably carrying an umbrella, and invariably wearing gaiters and a
white hat, the Professor further aspired to become an Englishman in his
habits and amusements, as well as in his personal appearance.  Finding
us distinguished, as a nation, by our love of athletic exercises, the
little man, in the innocence of his heart, devoted himself impromptu to
all our English sports and pastimes whenever he had the opportunity of
joining them; firmly persuaded that he could adopt our national
amusements of the field by an effort of will precisely as he had
adopted our national gaiters and our national white hat.

I had seen him risk his limbs blindly at a fox-hunt and in a
cricket-field; and soon afterwards I saw him risk his life, just as
blindly, in the sea at Brighton.

We had met there accidentally, and were bathing together.  If we had
been engaged in any exercise peculiar to my own nation I should, of
course, have looked after Pesca carefully; but as foreigners are
generally quite as well able to take care of themselves in the water as
Englishmen, it never occurred to me that the art of swimming might
merely add one more to the list of manly exercises which the Professor
believed that he could learn impromptu.  Soon after we had both struck
out from shore, I stopped, finding my friend did not gain on me, and
turned round to look for him.  To my horror and amazement, I saw
nothing between me and the beach but two little white arms which
struggled for an instant above the surface of the water, and then
disappeared from view.  When I dived for him, the poor little man was
lying quietly coiled up at the bottom, in a hollow of shingle, looking
by many degrees smaller than I had ever seen him look before.  During
the few minutes that elapsed while I was taking him in, the air revived
him, and he ascended the steps of the machine with my assistance.  With
the partial recovery of his animation came the return of his wonderful
delusion on the subject of swimming.  As soon as his chattering teeth
would let him speak, he smiled vacantly, and said he thought it must
have been the Cramp.

When he had thoroughly recovered himself, and had joined me on the
beach, his warm Southern nature broke through all artificial English
restraints in a moment.  He overwhelmed me with the wildest expressions
of affection--exclaimed passionately, in his exaggerated Italian way,
that he would hold his life henceforth at my disposal--and declared
that he should never be happy again until he had found an opportunity
of proving his gratitude by rendering me some service which I might
remember, on my side, to the end of my days.

I did my best to stop the torrent of his tears and protestations by
persisting in treating the whole adventure as a good subject for a
joke; and succeeded at last, as I imagined, in lessening Pesca's
overwhelming sense of obligation to me.  Little did I think
then--little did I think afterwards when our pleasant holiday had drawn
to an end--that the opportunity of serving me for which my grateful
companion so ardently longed was soon to come; that he was eagerly to
seize it on the instant; and that by so doing he was to turn the whole
current of my existence into a new channel, and to alter me to myself
almost past recognition.

Yet so it was.  If I had not dived for Professor Pesca when he lay
under water on his shingle bed, I should in all human probability never
have been connected with the story which these pages will relate--I
should never, perhaps, have heard even the name of the woman who has
lived in all my thoughts, who has possessed herself of all my energies,
who has become the one guiding influence that now directs the purpose
of my life.


III

Pesca's face and manner, on the evening when we confronted each other
at my mother's gate, were more than sufficient to inform me that
something extraordinary had happened.  It was quite useless, however,
to ask him for an immediate explanation.  I could only conjecture,
while he was dragging me in by both hands, that (knowing my habits) he
had come to the cottage to make sure of meeting me that night, and that
he had some news to tell of an unusually agreeable kind.

We both bounced into the parlour in a highly abrupt and undignified
manner.  My mother sat by the open window laughing and fanning herself.
Pesca was one of her especial favourites and his wildest eccentricities
were always pardonable in her eyes.  Poor dear soul! from the first
moment when she found out that the little Professor was deeply and
gratefully attached to her son, she opened her heart to him
unreservedly, and took all his puzzling foreign peculiarities for
granted, without so much as attempting to understand any one of them.

My sister Sarah, with all the advantages of youth, was, strangely
enough, less pliable.  She did full justice to Pesca's excellent
qualities of heart; but she could not accept him implicitly, as my
mother accepted him, for my sake.  Her insular notions of propriety
rose in perpetual revolt against Pesca's constitutional contempt for
appearances; and she was always more or less undisguisedly astonished
at her mother's familiarity with the eccentric little foreigner.  I
have observed, not only in my sister's case, but in the instances of
others, that we of the young generation are nothing like so hearty and
so impulsive as some of our elders.  I constantly see old people
flushed and excited by the prospect of some anticipated pleasure which
altogether fails to ruffle the tranquillity of their serene
grandchildren.  Are we, I wonder, quite such genuine boys and girls now
as our seniors were in their time? Has the great advance in education
taken rather too long a stride; and are we in these modern days, just
the least trifle in the world too well brought up?

Without attempting to answer those questions decisively, I may at least
record that I never saw my mother and my sister together in Pesca's
society, without finding my mother much the younger woman of the two.
On this occasion, for example, while the old lady was laughing heartily
over the boyish manner in which we tumbled into the parlour, Sarah was
perturbedly picking up the broken pieces of a teacup, which the
Professor had knocked off the table in his precipitate advance to meet
me at the door.

"I don't know what would have happened, Walter," said my mother, "if
you had delayed much longer.  Pesca has been half mad with impatience,
and I have been half mad with curiosity.  The Professor has brought
some wonderful news with him, in which he says you are concerned; and
he has cruelly refused to give us the smallest hint of it till his
friend Walter appeared."

"Very provoking: it spoils the Set," murmured Sarah to herself,
mournfully absorbed over the ruins of the broken cup.

While these words were being spoken, Pesca, happily and fussily
unconscious of the irreparable wrong which the crockery had suffered at
his hands, was dragging a large arm-chair to the opposite end of the
room, so as to command us all three, in the character of a public
speaker addressing an audience.  Having turned the chair with its back
towards us, he jumped into it on his knees, and excitedly addressed his
small congregation of three from an impromptu pulpit.

"Now, my good dears," began Pesca (who always said "good dears" when he
meant "worthy friends"), "listen to me.  The time has come--I recite my
good news--I speak at last."

"Hear, hear!" said my mother, humouring the joke.

"The next thing he will break, mamma," whispered Sarah, "will be the
back of the best arm-chair."

"I go back into my life, and I address myself to the noblest of created
beings," continued Pesca, vehemently apostrophising my unworthy self
over the top rail of the chair.  "Who found me dead at the bottom of
the sea (through Cramp); and who pulled me up to the top; and what did
I say when I got into my own life and my own clothes again?"

"Much more than was at all necessary," I answered as doggedly as
possible; for the least encouragement in connection with this subject
invariably let loose the Professor's emotions in a flood of tears.

"I said," persisted Pesca, "that my life belonged to my dear friend,
Walter, for the rest of my days--and so it does.  I said that I should
never be happy again till I had found the opportunity of doing a good
Something for Walter--and I have never been contented with myself till
this most blessed day.  Now," cried the enthusiastic little man at the
top of his voice, "the overflowing happiness bursts out of me at every
pore of my skin, like a perspiration; for on my faith, and soul, and
honour, the something is done at last, and the only word to say now
is--Right-all-right!"

It may be necessary to explain here that Pesca prided himself on being
a perfect Englishman in his language, as well as in his dress, manners,
and amusements.  Having picked up a few of our most familiar colloquial
expressions, he scattered them about over his conversation whenever
they happened to occur to him, turning them, in his high relish for
their sound and his general ignorance of their sense, into compound
words and repetitions of his own, and always running them into each
other, as if they consisted of one long syllable.

"Among the fine London Houses where I teach the language of my native
country," said the Professor, rushing into his long-deferred
explanation without another word of preface, "there is one, mighty
fine, in the big place called Portland.  You all know where that is?
Yes, yes--course-of-course.  The fine house, my good dears, has got
inside it a fine family.  A Mamma, fair and fat; three young Misses,
fair and fat; two young Misters, fair and fat; and a Papa, the fairest
and the fattest of all, who is a mighty merchant, up to his eyes in
gold--a fine man once, but seeing that he has got a naked head and two
chins, fine no longer at the present time.  Now mind! I teach the
sublime Dante to the young Misses, and ah!--my-soul-bless-my-soul!--it
is not in human language to say how the sublime Dante puzzles the
pretty heads of all three! No matter--all in good time--and the more
lessons the better for me.  Now mind! Imagine to yourselves that I am
teaching the young Misses to-day, as usual.  We are all four of us down
together in the Hell of Dante.  At the Seventh Circle--but no matter
for that: all the Circles are alike to the three young Misses, fair and
fat,--at the Seventh Circle, nevertheless, my pupils are sticking fast;
and I, to set them going again, recite, explain, and blow myself up
red-hot with useless enthusiasm, when--a creak of boots in the passage
outside, and in comes the golden Papa, the mighty merchant with the
naked head and the two chins.--Ha! my good dears, I am closer than you
think for to the business, now. Have you been patient so far? or have
you said to yourselves, 'Deuce-what-the-deuce! Pesca is long-winded
to-night?'"

We declared that we were deeply interested.  The Professor went on:

"In his hand, the golden Papa has a letter; and after he has made his
excuse for disturbing us in our Infernal Region with the common mortal
Business of the house, he addresses himself to the three young Misses,
and begins, as you English begin everything in this blessed world that
you have to say, with a great O.  'O, my dears,' says the mighty
merchant, 'I have got here a letter from my friend, Mr.----'(the name
has slipped out of my mind; but no matter; we shall come back to that;
yes, yes--right-all-right). So the Papa says, 'I have got a letter from
my friend, the Mister; and he wants a recommend from me, of a
drawing-master, to go down to his house in the country.'
My-soul-bless-my-soul! when I heard the golden Papa say those words, if
I had been big enough to reach up to him, I should have put my arms
round his neck, and pressed him to my bosom in a long and grateful hug!
As it was, I only bounced upon my chair.  My seat was on thorns, and my
soul was on fire to speak but I held my tongue, and let Papa go on.
'Perhaps you know,' says this good man of money, twiddling his friend's
letter this way and that, in his golden fingers and thumbs, 'perhaps
you know, my dears, of a drawing-master that I can recommend?'  The
three young Misses all look at each other, and then say (with the
indispensable great O to begin) "O, dear no, Papa! But here is Mr.
Pesca'  At the mention of myself I can hold no longer--the thought of
you, my good dears, mounts like blood to my head--I start from my seat,
as if a spike had grown up from the ground through the bottom of my
chair--I address myself to the mighty merchant, and I say (English
phrase) 'Dear sir, I have the man! The first and foremost
drawing-master of the world! Recommend him by the post to-night, and
send him off, bag and baggage (English phrase again--ha!), send him
off, bag and baggage, by the train to-morrow!'  'Stop, stop,' says
Papa; 'is he a foreigner, or an Englishman?'  'English to the bone of
his back,' I answer. 'Respectable?' says Papa.  'Sir,' I say (for this
last question of his outrages me, and I have done being familiar with
him--) 'Sir! the immortal fire of genius burns in this Englishman's
bosom, and, what is more, his father had it before him!'  'Never mind,'
says the golden barbarian of a Papa, 'never mind about his genius, Mr.
Pesca.  We don't want genius in this country, unless it is accompanied
by respectability--and then we are very glad to have it, very glad
indeed.  Can your friend produce testimonials--letters that speak to
his character?'  I wave my hand negligently. 'Letters?' I say.  'Ha!
my-soul-bless-my-soul! I should think so, indeed! Volumes of letters
and portfolios of testimonials, if you like!' 'One or two will do,'
says this man of phlegm and money. 'Let him send them to me, with his
name and address.  And--stop, stop, Mr. Pesca--before you go to your
friend, you had better take a note.' 'Bank-note!' I say, indignantly.
'No bank-note, if you please, till my brave Englishman has earned it
first.'  'Bank-note!' says Papa, in a great surprise, 'who talked of
bank-note? I mean a note of the terms--a memorandum of what he is
expected to do.  Go on with your lesson, Mr. Pesca, and I will give you
the necessary extract from my friend's letter.' Down sits the man of
merchandise and money to his pen, ink, and paper; and down I go once
again into the Hell of Dante, with my three young Misses after me.  In
ten minutes' time the note is written, and the boots of Papa are
creaking themselves away in the passage outside.  From that moment, on
my faith, and soul, and honour, I know nothing more! The glorious
thought that I have caught my opportunity at last, and that my grateful
service for my dearest friend in the world is as good as done already,
flies up into my head and makes me drunk.  How I pull my young Misses
and myself out of our Infernal Region again, how my other business is
done afterwards, how my little bit of dinner slides itself down my
throat, I know no more than a man in the moon.  Enough for me, that
here I am, with the mighty merchant's note in my hand, as large as
life, as hot as fire, and as happy as a king! Ha! ha! ha!
right-right-right-all-right!" Here the Professor waved the memorandum
of terms over his head, and ended his long and voluble narrative with
his shrill Italian parody on an English cheer."

My mother rose the moment he had done, with flushed cheeks and
brightened eyes.  She caught the little man warmly by both hands.

"My dear, good Pesca," she said, "I never doubted your true affection
for Walter--but I am more than ever persuaded of it now!"

"I am sure we are very much obliged to Professor Pesca, for Walter's
sake," added Sarah.  She half rose, while she spoke, as if to approach
the arm-chair, in her turn; but, observing that Pesca was rapturously
kissing my mother's hands, looked serious, and resumed her seat.  "If
the familiar little man treats my mother in that way, how will he treat
ME?" Faces sometimes tell truth; and that was unquestionably the
thought in Sarah's mind, as she sat down again.

Although I myself was gratefully sensible of the kindness of Pesca's
motives, my spirits were hardly so much elevated as they ought to have
been by the prospect of future employment now placed before me.  When
the Professor had quite done with my mother's hand, and when I had
warmly thanked him for his interference on my behalf, I asked to be
allowed to look at the note of terms which his respectable patron had
drawn up for my inspection.

Pesca handed me the paper, with a triumphant flourish of the hand.

"Read!" said the little man majestically.  "I promise you my friend,
the writing of the golden Papa speaks with a tongue of trumpets for
itself."

The note of terms was plain, straightforward, and comprehensive, at any
rate.  It informed me,

First, That Frederick Fairlie, Esquire, of Limmeridge House.
Cumberland, wanted to engage the services of a thoroughly competent
drawing-master, for a period of four months certain.

Secondly, That the duties which the master was expected to perform
would be of a twofold kind.  He was to superintend the instruction of
two young ladies in the art of painting in water-colours; and he was to
devote his leisure time, afterwards, to the business of repairing and
mounting a valuable collection of drawings, which had been suffered to
fall into a condition of total neglect.

Thirdly, That the terms offered to the person who should undertake and
properly perform these duties were four guineas a week; that he was to
reside at Limmeridge House; and that he was to be treated there on the
footing of a gentleman.

Fourthly, and lastly, That no person need think of applying for this
situation unless he could furnish the most unexceptionable references
to character and abilities.  The references were to be sent to Mr.
Fairlie's friend in London, who was empowered to conclude all necessary
arrangements.  These instructions were followed by the name and address
of Pesca's employer in Portland Place--and there the note, or
memorandum, ended.

The prospect which this offer of an engagement held out was certainly
an attractive one.  The employment was likely to be both easy and
agreeable; it was proposed to me at the autumn time of the year when I
was least occupied; and the terms, judging by my personal experience in
my profession, were surprisingly liberal. I knew this; I knew that I
ought to consider myself very fortunate if I succeeded in securing the
offered employment--and yet, no sooner had I read the memorandum than I
felt an inexplicable unwillingness within me to stir in the matter.  I
had never in the whole of my previous experience found my duty and my
inclination so painfully and so unaccountably at variance as I found
them now.

"Oh, Walter, your father never had such a chance as this!" said my
mother, when she had read the note of terms and had handed it back to
me.

"Such distinguished people to know," remarked Sarah, straightening
herself in the chair; "and on such gratifying terms of equality too!"

"Yes, yes; the terms, in every sense, are tempting enough," I replied
impatiently.  "But before I send in my testimonials, I should like a
little time to consider----"

"Consider!" exclaimed my mother.  "Why, Walter, what is the matter with
you?"

"Consider!" echoed my sister.  "What a very extraordinary thing to say,
under the circumstances!"

"Consider!" chimed in the Professor.  "What is there to consider about?
Answer me this! Have you not been complaining of your health, and have
you not been longing for what you call a smack of the country breeze?
Well! there in your hand is the paper that offers you perpetual choking
mouthfuls of country breeze for four months' time.  Is it not so? Ha!
Again--you want money.  Well! Is four golden guineas a week nothing?
My-soul-bless-my-soul! only give it to me--and my boots shall creak
like the golden Papa's, with a sense of the overpowering richness of
the man who walks in them! Four guineas a week, and, more than that,
the charming society of two young misses! and, more than that, your
bed, your breakfast, your dinner, your gorging English teas and lunches
and drinks of foaming beer, all for nothing--why, Walter, my dear good
friend--deuce-what-the-deuce!--for the first time in my life I have not
eyes enough in my head to look, and wonder at you!"

Neither my mother's evident astonishment at my behaviour, nor Pesca's
fervid enumeration of the advantages offered to me by the new
employment, had any effect in shaking my unreasonable disinclination to
go to Limmeridge House.  After starting all the petty objections that I
could think of to going to Cumberland, and after hearing them answered,
one after another, to my own complete discomfiture, I tried to set up a
last obstacle by asking what was to become of my pupils in London while
I was teaching Mr. Fairlie's young ladies to sketch from nature.  The
obvious answer to this was, that the greater part of them would be away
on their autumn travels, and that the few who remained at home might be
confided to the care of one of my brother drawing-masters, whose pupils
I had once taken off his hands under similar circumstances. My sister
reminded me that this gentleman had expressly placed his services at my
disposal, during the present season, in case I wished to leave town; my
mother seriously appealed to me not to let an idle caprice stand in the
way of my own interests and my own health; and Pesca piteously
entreated that I would not wound him to the heart by rejecting the
first grateful offer of service that he had been able to make to the
friend who had saved his life.

The evident sincerity and affection which inspired these remonstrances
would have influenced any man with an atom of good feeling in his
composition.  Though I could not conquer my own unaccountable
perversity, I had at least virtue enough to be heartily ashamed of it,
and to end the discussion pleasantly by giving way, and promising to do
all that was wanted of me.

The rest of the evening passed merrily enough in humorous anticipations
of my coming life with the two young ladies in Cumberland.  Pesca,
inspired by our national grog, which appeared to get into his head, in
the most marvellous manner, five minutes after it had gone down his
throat, asserted his claims to be considered a complete Englishman by
making a series of speeches in rapid succession, proposing my mother's
health, my sister's health, my health, and the healths, in mass, of Mr.
Fairlie and the two young Misses, pathetically returning thanks
himself, immediately afterwards, for the whole party.  "A secret,
Walter," said my little friend confidentially, as we walked home
together. "I am flushed by the recollection of my own eloquence.  My
soul bursts itself with ambition.  One of these days I go into your
noble Parliament.  It is the dream of my whole life to be Honourable
Pesca, M.P.!"

The next morning I sent my testimonials to the Professor's employer in
Portland Place.  Three days passed, and I concluded, with secret
satisfaction, that my papers had not been found sufficiently explicit.
On the fourth day, however, an answer came.  It announced that Mr.
Fairlie accepted my services, and requested me to start for Cumberland
immediately.  All the necessary instructions for my journey were
carefully and clearly added in a postscript.

I made my arrangements, unwillingly enough, for leaving London early
the next day.  Towards evening Pesca looked in, on his way to a
dinner-party, to bid me good-bye.

"I shall dry my tears in your absence," said the Professor gaily, "with
this glorious thought.  It is my auspicious hand that has given the
first push to your fortune in the world.  Go, my friend! When your sun
shines in Cumberland (English proverb), in the name of heaven make your
hay.  Marry one of the two young Misses; become Honourable Hartright,
M.P.; and when you are on the top of the ladder remember that Pesca, at
the bottom, has done it all!"

I tried to laugh with my little friend over his parting jest, but my
spirits were not to be commanded.  Something jarred in me almost
painfully while he was speaking his light farewell words.

When I was left alone again nothing remained to be done but to walk to
the Hampstead cottage and bid my mother and Sarah good-bye.


IV

The heat had been painfully oppressive all day, and it was now a close
and sultry night.

My mother and sister had spoken so many last words, and had begged me
to wait another five minutes so many times, that it was nearly midnight
when the servant locked the garden-gate behind me.  I walked forward a
few paces on the shortest way back to London, then stopped and
hesitated.

The moon was full and broad in the dark blue starless sky, and the
broken ground of the heath looked wild enough in the mysterious light
to be hundreds of miles away from the great city that lay beneath it.
The idea of descending any sooner than I could help into the heat and
gloom of London repelled me.  The prospect of going to bed in my
airless chambers, and the prospect of gradual suffocation, seemed, in
my present restless frame of mind and body, to be one and the same
thing.  I determined to stroll home in the purer air by the most
roundabout way I could take; to follow the white winding paths across
the lonely heath; and to approach London through its most open suburb
by striking into the Finchley Road, and so getting back, in the cool of
the new morning, by the western side of the Regent's Park.

I wound my way down slowly over the heath, enjoying the divine
stillness of the scene, and admiring the soft alternations of light and
shade as they followed each other over the broken ground on every side
of me.  So long as I was proceeding through this first and prettiest
part of my night walk my mind remained passively open to the
impressions produced by the view; and I thought but little on any
subject--indeed, so far as my own sensations were concerned, I can
hardly say that I thought at all.

But when I had left the heath and had turned into the by-road, where
there was less to see, the ideas naturally engendered by the
approaching change in my habits and occupations gradually drew more and
more of my attention exclusively to themselves.  By the time I had
arrived at the end of the road I had become completely absorbed in my
own fanciful visions of Limmeridge House, of Mr. Fairlie, and of the
two ladies whose practice in the art of water-colour painting I was so
soon to superintend.

I had now arrived at that particular point of my walk where four roads
met--the road to Hampstead, along which I had returned, the road to
Finchley, the road to West End, and the road back to London.  I had
mechanically turned in this latter direction, and was strolling along
the lonely high-road--idly wondering, I remember, what the Cumberland
young ladies would look like--when, in one moment, every drop of blood
in my body was brought to a stop by the touch of a hand laid lightly
and suddenly on my shoulder from behind me.

I turned on the instant, with my fingers tightening round the handle of
my stick.

There, in the middle of the broad bright high-road--there, as if it had
that moment sprung out of the earth or dropped from the heaven--stood
the figure of a solitary Woman, dressed from head to foot in white
garments, her face bent in grave inquiry on mine, her hand pointing to
the dark cloud over London, as I faced her.

I was far too seriously startled by the suddenness with which this
extraordinary apparition stood before me, in the dead of night and in
that lonely place, to ask what she wanted.  The strange woman spoke
first.

"Is that the road to London?" she said.

I looked attentively at her, as she put that singular question to me.
It was then nearly one o'clock.  All I could discern distinctly by the
moonlight was a colourless, youthful face, meagre and sharp to look at
about the cheeks and chin; large, grave, wistfully attentive eyes;
nervous, uncertain lips; and light hair of a pale, brownish-yellow hue.
There was nothing wild, nothing immodest in her manner: it was quiet
and self-controlled, a little melancholy and a little touched by
suspicion; not exactly the manner of a lady, and, at the same time, not
the manner of a woman in the humblest rank of life.  The voice, little
as I had yet heard of it, had something curiously still and mechanical
in its tones, and the utterance was remarkably rapid. She held a small
bag in her hand: and her dress--bonnet, shawl, and gown all of
white--was, so far as I could guess, certainly not composed of very
delicate or very expensive materials.  Her figure was slight, and
rather above the average height--her gait and actions free from the
slightest approach to extravagance.  This was all that I could observe
of her in the dim light and under the perplexingly strange
circumstances of our meeting.  What sort of a woman she was, and how
she came to be out alone in the high-road, an hour after midnight, I
altogether failed to guess.  The one thing of which I felt certain was,
that the grossest of mankind could not have misconstrued her motive in
speaking, even at that suspiciously late hour and in that suspiciously
lonely place.

"Did you hear me?" she said, still quietly and rapidly, and without the
least fretfulness or impatience.  "I asked if that was the way to
London."

"Yes," I replied, "that is the way: it leads to St. John's Wood and the
Regent's Park.  You must excuse my not answering you before.  I was
rather startled by your sudden appearance in the road; and I am, even
now, quite unable to account for it."

"You don't suspect me of doing anything wrong, do you? I have done
nothing wrong.  I have met with an accident--I am very unfortunate in
being here alone so late.  Why do you suspect me of doing wrong?"

She spoke with unnecessary earnestness and agitation, and shrank back
from me several paces.  I did my best to reassure her.

"Pray don't suppose that I have any idea of suspecting you," I said,
"or any other wish than to be of assistance to you, if I can.  I only
wondered at your appearance in the road, because it seemed to me to be
empty the instant before I saw you."

She turned, and pointed back to a place at the junction of the road to
London and the road to Hampstead, where there was a gap in the hedge.

"I heard you coming," she said, "and hid there to see what sort of man
you were, before I risked speaking.  I doubted and feared about it till
you passed; and then I was obliged to steal after you, and touch you."

Steal after me and touch me? Why not call to me? Strange, to say the
least of it.

"May I trust you?" she asked.  "You don't think the worse of me because
I have met with an accident?" She stopped in confusion; shifted her bag
from one hand to the other; and sighed bitterly.

The loneliness and helplessness of the woman touched me.  The natural
impulse to assist her and to spare her got the better of the judgment,
the caution, the worldly tact, which an older, wiser, and colder man
might have summoned to help him in this strange emergency.

"You may trust me for any harmless purpose," I said.  "If it troubles
you to explain your strange situation to me, don't think of returning
to the subject again.  I have no right to ask you for any explanations.
Tell me how I can help you; and if I can, I will."

"You are very kind, and I am very, very thankful to have met you." The
first touch of womanly tenderness that I had heard from her trembled in
her voice as she said the words; but no tears glistened in those large,
wistfully attentive eyes of hers, which were still fixed on me.  "I
have only been in London once before," she went on, more and more
rapidly, "and I know nothing about that side of it, yonder.  Can I get
a fly, or a carriage of any kind? Is it too late? I don't know.  If you
could show me where to get a fly--and if you will only promise not to
interfere with me, and to let me leave you, when and how I please--I
have a friend in London who will be glad to receive me--I want nothing
else--will you promise?"

She looked anxiously up and down the road; shifted her bag again from
one hand to the other; repeated the words, "Will you promise?" and
looked hard in my face, with a pleading fear and confusion that it
troubled me to see.

What could I do? Here was a stranger utterly and helplessly at my
mercy--and that stranger a forlorn woman.  No house was near; no one
was passing whom I could consult; and no earthly right existed on my
part to give me a power of control over her, even if I had known how to
exercise it.  I trace these lines, self-distrustfully, with the shadows
of after-events darkening the very paper I write on; and still I say,
what could I do?

What I did do, was to try and gain time by questioning her.  "Are you
sure that your friend in London will receive you at such a late hour as
this?" I said.

"Quite sure.  Only say you will let me leave you when and how I
please--only say you won't interfere with me.  Will you promise?"

As she repeated the words for the third time, she came close to me and
laid her hand, with a sudden gentle stealthiness, on my bosom--a thin
hand; a cold hand (when I removed it with mine) even on that sultry
night.  Remember that I was young; remember that the hand which touched
me was a woman's.

"Will you promise?"

"Yes."

One word! The little familiar word that is on everybody's lips, every
hour in the day.  Oh me! and I tremble, now, when I write it.

We set our faces towards London, and walked on together in the first
still hour of the new day--I, and this woman, whose name, whose
character, whose story, whose objects in life, whose very presence by
my side, at that moment, were fathomless mysteries to me.  It was like
a dream.  Was I Walter Hartright? Was this the well-known, uneventful
road, where holiday people strolled on Sundays? Had I really left,
little more than an hour since, the quiet, decent, conventionally
domestic atmosphere of my mother's cottage? I was too bewildered--too
conscious also of a vague sense of something like self-reproach--to
speak to my strange companion for some minutes.  It was her voice again
that first broke the silence between us.

"I want to ask you something," she said suddenly.  "Do you know many
people in London?"

"Yes, a great many."

"Many men of rank and title?" There was an unmistakable tone of
suspicion in the strange question.  I hesitated about answering it.

"Some," I said, after a moment's silence.

"Many"--she came to a full stop, and looked me searchingly in the
face--"many men of the rank of Baronet?"

Too much astonished to reply, I questioned her in my turn.

"Why do you ask?"

"Because I hope, for my own sake, there is one Baronet that you don't
know."

"Will you tell me his name?"

"I can't--I daren't--I forget myself when I mention it." She spoke
loudly and almost fiercely, raised her clenched hand in the air, and
shook it passionately; then, on a sudden, controlled herself again, and
added, in tones lowered to a whisper "Tell me which of them YOU know."

I could hardly refuse to humour her in such a trifle, and I mentioned
three names.  Two, the names of fathers of families whose daughters I
taught; one, the name of a bachelor who had once taken me a cruise in
his yacht, to make sketches for him.

"Ah! you DON'T know him," she said, with a sigh of relief.  "Are you a
man of rank and title yourself?"

"Far from it.  I am only a drawing-master."

As the reply passed my lips--a little bitterly, perhaps--she took my
arm with the abruptness which characterised all her actions.

"Not a man of rank and title," she repeated to herself.  "Thank God! I
may trust HIM."

I had hitherto contrived to master my curiosity out of consideration
for my companion; but it got the better of me now.

"I am afraid you have serious reason to complain of some man of rank
and title?" I said.  "I am afraid the baronet, whose name you are
unwilling to mention to me, has done you some grievous wrong? Is he the
cause of your being out here at this strange time of night?"

"Don't ask me: don't make me talk of it," she answered.  "I'm not fit
now.  I have been cruelly used and cruelly wronged.  You will be kinder
than ever, if you will walk on fast, and not speak to me.  I sadly want
to quiet myself, if I can."

We moved forward again at a quick pace; and for half an hour, at least,
not a word passed on either side.  From time to time, being forbidden
to make any more inquiries, I stole a look at her face. It was always
the same; the lips close shut, the brow frowning, the eyes looking
straight forward, eagerly and yet absently.  We had reached the first
houses, and were close on the new Wesleyan college, before her set
features relaxed and she spoke once more.

"Do you live in London?" she said.

"Yes." As I answered, it struck me that she might have formed some
intention of appealing to me for assistance or advice, and that I ought
to spare her a possible disappointment by warning her of my approaching
absence from home.  So I added, "But to-morrow I shall be away from
London for some time.  I am going into the country."

"Where?" she asked.  "North or south?"

"North--to Cumberland."

"Cumberland!" she repeated the word tenderly.  "Ah! wish I was going
there too.  I was once happy in Cumberland."

I tried again to lift the veil that hung between this woman and me.

"Perhaps you were born," I said, "in the beautiful Lake country."

"No," she answered.  "I was born in Hampshire; but I once went to
school for a little while in Cumberland.  Lakes? I don't remember any
lakes.  It's Limmeridge village, and Limmeridge House, I should like to
see again."

It was my turn now to stop suddenly.  In the excited state of my
curiosity, at that moment, the chance reference to Mr. Fairlie's place
of residence, on the lips of my strange companion, staggered me with
astonishment.

"Did you hear anybody calling after us?" she asked, looking up and down
the road affrightedly, the instant I stopped.

"No, no.  I was only struck by the name of Limmeridge House.  I heard
it mentioned by some Cumberland people a few days since."

"Ah! not my people.  Mrs. Fairlie is dead; and her husband is dead; and
their little girl may be married and gone away by this time.  I can't
say who lives at Limmeridge now.  If any more are left there of that
name, I only know I love them for Mrs. Fairlie's sake."

She seemed about to say more; but while she was speaking, we came
within view of the turnpike, at the top of the Avenue Road.  Her hand
tightened round my arm, and she looked anxiously at the gate before us.

"Is the turnpike man looking out?" she asked.

He was not looking out; no one else was near the place when we passed
through the gate.  The sight of the gas-lamps and houses seemed to
agitate her, and to make her impatient.

"This is London," she said.  "Do you see any carriage I can get? I am
tired and frightened.  I want to shut myself in and be driven away."

I explained to her that we must walk a little further to get to a
cab-stand, unless we were fortunate enough to meet with an empty
vehicle; and then tried to resume the subject of Cumberland.  It was
useless.  That idea of shutting herself in, and being driven away, had
now got full possession of her mind.  She could think and talk of
nothing else.

We had hardly proceeded a third of the way down the Avenue Road when I
saw a cab draw up at a house a few doors below us, on the opposite side
of the way.  A gentleman got out and let himself in at the garden door.
I hailed the cab, as the driver mounted the box again.  When we crossed
the road, my companion's impatience increased to such an extent that
she almost forced me to run.

"It's so late," she said.  "I am only in a hurry because it's so late."

"I can't take you, sir, if you're not going towards Tottenham Court
Road," said the driver civilly, when I opened the cab door. "My horse
is dead beat, and I can't get him no further than the stable."

"Yes, yes.  That will do for me.  I'm going that way--I'm going that
way." She spoke with breathless eagerness, and pressed by me into the
cab.

I had assured myself that the man was sober as well as civil before I
let her enter the vehicle.  And now, when she was seated inside, I
entreated her to let me see her set down safely at her destination.

"No, no, no," she said vehemently.  "I'm quite safe, and quite happy
now.  If you are a gentleman, remember your promise.  Let him drive on
till I stop him.  Thank you--oh! thank you, thank you!"

My hand was on the cab door.  She caught it in hers, kissed it, and
pushed it away.  The cab drove off at the same moment--I started into
the road, with some vague idea of stopping it again, I hardly knew
why--hesitated from dread of frightening and distressing her--called,
at last, but not loudly enough to attract the driver's attention.  The
sound of the wheels grew fainter in the distance--the cab melted into
the black shadows on the road--the woman in white was gone.


Ten minutes or more had passed.  I was still on the same side of the
way; now mechanically walking forward a few paces; now stopping again
absently.  At one moment I found myself doubting the reality of my own
adventure; at another I was perplexed and distressed by an uneasy sense
of having done wrong, which yet left me confusedly ignorant of how I
could have done right.  I hardly knew where I was going, or what I
meant to do next; I was conscious of nothing but the confusion of my
own thoughts, when I was abruptly recalled to myself--awakened, I might
almost say--by the sound of rapidly approaching wheels close behind me.

I was on the dark side of the road, in the thick shadow of some garden
trees, when I stopped to look round.  On the opposite and lighter side
of the way, a short distance below me, a policeman was strolling along
in the direction of the Regent's Park.

The carriage passed me--an open chaise driven by two men.

"Stop!" cried one.  "There's a policeman.  Let's ask him."

The horse was instantly pulled up, a few yards beyond the dark place
where I stood.

"Policeman!" cried the first speaker.  "Have you seen a woman pass this
way?"

"What sort of woman, sir?"

"A woman in a lavender-coloured gown----"

"No, no," interposed the second man.  "The clothes we gave her were
found on her bed.  She must have gone away in the clothes she wore when
she came to us.  In white, policeman.  A woman in white."

"I haven't seen her, sir."

"If you or any of your men meet with the woman, stop her, and send her
in careful keeping to that address.  I'll pay all expenses, and a fair
reward into the bargain."

The policeman looked at the card that was handed down to him.

"Why are we to stop her, sir? What has she done?"

"Done! She has escaped from my Asylum.  Don't forget; a woman in white.
Drive on."


V

"She has escaped from my Asylum!"

I cannot say with truth that the terrible inference which those words
suggested flashed upon me like a new revelation.  Some of the strange
questions put to me by the woman in white, after my ill-considered
promise to leave her free to act as she pleased, had suggested the
conclusion either that she was naturally flighty and unsettled, or that
some recent shock of terror had disturbed the balance of her faculties.
But the idea of absolute insanity which we all associate with the very
name of an Asylum, had, I can honestly declare, never occurred to me,
in connection with her.  I had seen nothing, in her language or her
actions, to justify it at the time; and even with the new light thrown
on her by the words which the stranger had addressed to the policeman,
I could see nothing to justify it now.

What had I done? Assisted the victim of the most horrible of all false
imprisonments to escape; or cast loose on the wide world of London an
unfortunate creature, whose actions it was my duty, and every man's
duty, mercifully to control?  I turned sick at heart when the question
occurred to me, and when I felt self-reproachfully that it was asked
too late.

In the disturbed state of my mind, it was useless to think of going to
bed, when I at last got back to my chambers in Clement's Inn.  Before
many hours elapsed it would be necessary to start on my journey to
Cumberland.  I sat down and tried, first to sketch, then to read--but
the woman in white got between me and my pencil, between me and my
book.  Had the forlorn creature come to any harm? That was my first
thought, though I shrank selfishly from confronting it.  Other thoughts
followed, on which it was less harrowing to dwell.  Where had she
stopped the cab? What had become of her now? Had she been traced and
captured by the men in the chaise? Or was she still capable of
controlling her own actions; and were we two following our widely
parted roads towards one point in the mysterious future, at which we
were to meet once more?

It was a relief when the hour came to lock my door, to bid farewell to
London pursuits, London pupils, and London friends, and to be in
movement again towards new interests and a new life. Even the bustle
and confusion at the railway terminus, so wearisome and bewildering at
other times, roused me and did me good.


My travelling instructions directed me to go to Carlisle, and then to
diverge by a branch railway which ran in the direction of the coast.
As a misfortune to begin with, our engine broke down between Lancaster
and Carlisle.  The delay occasioned by this accident caused me to be
too late for the branch train, by which I was to have gone on
immediately.  I had to wait some hours; and when a later train finally
deposited me at the nearest station to Limmeridge House, it was past
ten, and the night was so dark that I could hardly see my way to the
pony-chaise which Mr. Fairlie had ordered to be in waiting for me.

The driver was evidently discomposed by the lateness of my arrival.  He
was in that state of highly respectful sulkiness which is peculiar to
English servants.  We drove away slowly through the darkness in perfect
silence.  The roads were bad, and the dense obscurity of the night
increased the difficulty of getting over the ground quickly.  It was,
by my watch, nearly an hour and a half from the time of our leaving the
station before I heard the sound of the sea in the distance, and the
crunch of our wheels on a smooth gravel drive.  We had passed one gate
before entering the drive, and we passed another before we drew up at
the house.  I was received by a solemn man-servant out of livery, was
informed that the family had retired for the night, and was then led
into a large and lofty room where my supper was awaiting me, in a
forlorn manner, at one extremity of a lonesome mahogany wilderness of
dining-table.

I was too tired and out of spirits to eat or drink much, especially
with the solemn servant waiting on me as elaborately as if a small
dinner party had arrived at the house instead of a solitary man.  In a
quarter of an hour I was ready to be taken up to my bedchamber.  The
solemn servant conducted me into a prettily furnished room--said,
"Breakfast at nine o'clock, sir"--looked all round him to see that
everything was in its proper place, and noiselessly withdrew.

"What shall I see in my dreams to-night?" I thought to myself, as I put
out the candle; "the woman in white? or the unknown inhabitants of this
Cumberland mansion?" It was a strange sensation to be sleeping in the
house, like a friend of the family, and yet not to know one of the
inmates, even by sight!


VI

When I rose the next morning and drew up my blind, the sea opened
before me joyously under the broad August sunlight, and the distant
coast of Scotland fringed the horizon with its lines of melting blue.

The view was such a surprise, and such a change to me, after my weary
London experience of brick and mortar landscape, that I seemed to burst
into a new life and a new set of thoughts the moment I looked at it.  A
confused sensation of having suddenly lost my familiarity with the
past, without acquiring any additional clearness of idea in reference
to the present or the future, took possession of my mind.
Circumstances that were but a few days old faded back in my memory, as
if they had happened months and months since.  Pesca's quaint
announcement of the means by which he had procured me my present
employment; the farewell evening I had passed with my mother and
sister; even my mysterious adventure on the way home from
Hampstead--had all become like events which might have occurred at some
former epoch of my existence.  Although the woman in white was still in
my mind, the image of her seemed to have grown dull and faint already.

A little before nine o'clock, I descended to the ground-floor of the
house.  The solemn man-servant of the night before met me wandering
among the passages, and compassionately showed me the way to the
breakfast-room.

My first glance round me, as the man opened the door, disclosed a
well-furnished breakfast-table, standing in the middle of a long room,
with many windows in it.  I looked from the table to the window
farthest from me, and saw a lady standing at it, with her back turned
towards me.  The instant my eyes rested on her, I was struck by the
rare beauty of her form, and by the unaffected grace of her attitude.
Her figure was tall, yet not too tall; comely and well-developed, yet
not fat; her head set on her shoulders with an easy, pliant firmness;
her waist, perfection in the eyes of a man, for it occupied its natural
place, it filled out its natural circle, it was visibly and
delightfully undeformed by stays.  She had not heard my entrance into
the room; and I allowed myself the luxury of admiring her for a few
moments, before I moved one of the chairs near me, as the least
embarrassing means of attracting her attention.  She turned towards me
immediately. The easy elegance of every movement of her limbs and body
as soon as she began to advance from the far end of the room, set me in
a flutter of expectation to see her face clearly.  She left the
window--and I said to myself, The lady is dark.  She moved forward a
few steps--and I said to myself, The lady is young.  She approached
nearer--and I said to myself (with a sense of surprise which words fail
me to express), The lady is ugly!

Never was the old conventional maxim, that Nature cannot err, more
flatly contradicted--never was the fair promise of a lovely figure more
strangely and startlingly belied by the face and head that crowned it.
The lady's complexion was almost swarthy, and the dark down on her
upper lip was almost a moustache.  She had a large, firm, masculine
mouth and jaw; prominent, piercing, resolute brown eyes; and thick,
coal-black hair, growing unusually low down on her forehead.  Her
expression--bright, frank, and intelligent--appeared, while she was
silent, to be altogether wanting in those feminine attractions of
gentleness and pliability, without which the beauty of the handsomest
woman alive is beauty incomplete.  To see such a face as this set on
shoulders that a sculptor would have longed to model--to be charmed by
the modest graces of action through which the symmetrical limbs
betrayed their beauty when they moved, and then to be almost repelled
by the masculine form and masculine look of the features in which the
perfectly shaped figure ended--was to feel a sensation oddly akin to
the helpless discomfort familiar to us all in sleep, when we recognise
yet cannot reconcile the anomalies and contradictions of a dream.

"Mr. Hartright?" said the lady interrogatively, her dark face lighting
up with a smile, and softening and growing womanly the moment she began
to speak.  "We resigned all hope of you last night, and went to bed as
usual.  Accept my apologies for our apparent want of attention; and
allow me to introduce myself as one of your pupils.  Shall we shake
hands? I suppose we must come to it sooner or later--and why not
sooner?"

These odd words of welcome were spoken in a clear, ringing, pleasant
voice.  The offered hand--rather large, but beautifully formed--was
given to me with the easy, unaffected self-reliance of a highly-bred
woman.  We sat down together at the breakfast-table in as cordial and
customary a manner as if we had known each other for years, and had met
at Limmeridge House to talk over old times by previous appointment.

"I hope you come here good-humouredly determined to make the best of
your position," continued the lady.  "You will have to begin this
morning by putting up with no other company at breakfast than mine.  My
sister is in her own room, nursing that essentially feminine malady, a
slight headache; and her old governess, Mrs. Vesey, is charitably
attending on her with restorative tea.  My uncle, Mr. Fairlie, never
joins us at any of our meals: he is an invalid, and keeps bachelor
state in his own apartments.  There is nobody else in the house but me.
Two young ladies have been staying here, but they went away yesterday,
in despair; and no wonder.  All through their visit (in consequence of
Mr. Fairlie's invalid condition) we produced no such convenience in the
house as a flirtable, danceable, small-talkable creature of the male
sex; and the consequence was, we did nothing but quarrel, especially at
dinner-time.  How can you expect four women to dine together alone
every day, and not quarrel? We are such fools, we can't entertain each
other at table.  You see I don't think much of my own sex, Mr.
Hartright--which will you have, tea or coffee?--no woman does think
much of her own sex, although few of them confess it as freely as I do.
Dear me, you look puzzled.  Why? Are you wondering what you will have
for breakfast? or are you surprised at my careless way of talking? In
the first case, I advise you, as a friend, to have nothing to do with
that cold ham at your elbow, and to wait till the omelette comes in.
In the second case, I will give you some tea to compose your spirits,
and do all a woman can (which is very little, by-the-bye) to hold my
tongue."

She handed me my cup of tea, laughing gaily.  Her light flow of talk,
and her lively familiarity of manner with a total stranger, were
accompanied by an unaffected naturalness and an easy inborn confidence
in herself and her position, which would have secured her the respect
of the most audacious man breathing.  While it was impossible to be
formal and reserved in her company, it was more than impossible to take
the faintest vestige of a liberty with her, even in thought.  I felt
this instinctively, even while I caught the infection of her own bright
gaiety of spirits--even while I did my best to answer her in her own
frank, lively way.

"Yes, yes," she said, when I had suggested the only explanation I could
offer, to account for my perplexed looks, "I understand. You are such a
perfect stranger in the house, that you are puzzled by my familiar
references to the worthy inhabitants.  Natural enough: I ought to have
thought of it before.  At any rate, I can set it right now.  Suppose I
begin with myself, so as to get done with that part of the subject as
soon as possible? My name is Marian Halcombe; and I am as inaccurate as
women usually are, in calling Mr. Fairlie my uncle, and Miss Fairlie my
sister.  My mother was twice married: the first time to Mr. Halcombe,
my father; the second time to Mr. Fairlie, my half-sister's father.
Except that we are both orphans, we are in every respect as unlike each
other as possible.  My father was a poor man, and Miss Fairlie's father
was a rich man.  I have got nothing, and she has a fortune.  I am dark
and ugly, and she is fair and pretty. Everybody thinks me crabbed and
odd (with perfect justice); and everybody thinks her sweet-tempered and
charming (with more justice still).  In short, she is an angel; and I
am----  Try some of that marmalade, Mr. Hartright, and finish the
sentence, in the name of female propriety, for yourself.  What am I to
tell you about Mr. Fairlie? Upon my honour, I hardly know.  He is sure
to send for you after breakfast, and you can study him for yourself. In
the meantime, I may inform you, first, that he is the late Mr.
Fairlie's younger brother; secondly, that he is a single man; and
thirdly, that he is Miss Fairlie's guardian.  I won't live without her,
and she can't live without me; and that is how I come to be at
Limmeridge House.  My sister and I are honestly fond of each other;
which, you will say, is perfectly unaccountable, under the
circumstances, and I quite agree with you--but so it is.  You must
please both of us, Mr. Hartright, or please neither of us: and, what is
still more trying, you will be thrown entirely upon our society.  Mrs.
Vesey is an excellent person, who possesses all the cardinal virtues,
and counts for nothing; and Mr. Fairlie is too great an invalid to be a
companion for anybody.  I don't know what is the matter with him, and
the doctors don't know what is the matter with him, and he doesn't know
himself what is the matter with him.  We all say it's on the nerves,
and we none of us know what we mean when we say it.  However, I advise
you to humour his little peculiarities, when you see him to-day.
Admire his collection of coins, prints, and water-colour drawings, and
you will win his heart.  Upon my word, if you can be contented with a
quiet country life, I don't see why you should not get on very well
here.  From breakfast to lunch, Mr. Fairlie's drawings will occupy you.
After lunch, Miss Fairlie and I shoulder our sketch-books, and go out
to misrepresent Nature, under your directions. Drawing is her favourite
whim, mind, not mine.  Women can't draw--their minds are too flighty,
and their eyes are too inattentive. No matter--my sister likes it; so I
waste paint and spoil paper, for her sake, as composedly as any woman
in England.  As for the evenings, I think we can help you through them.
Miss Fairlie plays delightfully.  For my own poor part, I don't know
one note of music from the other; but I can match you at chess,
backgammon, ecarte, and (with the inevitable female drawbacks) even at
billiards as well.  What do you think of the programme? Can you
reconcile yourself to our quiet, regular life? or do you mean to be
restless, and secretly thirst for change and adventure, in the humdrum
atmosphere of Limmeridge House?"

She had run on thus far, in her gracefully bantering way, with no other
interruptions on my part than the unimportant replies which politeness
required of me.  The turn of the expression, however, in her last
question, or rather the one chance word, "adventure," lightly as it
fell from her lips, recalled my thoughts to my meeting with the woman
in white, and urged me to discover the connection which the stranger's
own reference to Mrs. Fairlie informed me must once have existed
between the nameless fugitive from the Asylum, and the former mistress
of Limmeridge House.

"Even if I were the most restless of mankind," I said, "I should be in
no danger of thirsting after adventures for some time to come.  The
very night before I arrived at this house, I met with an adventure; and
the wonder and excitement of it, I can assure you, Miss Halcombe, will
last me for the whole term of my stay in Cumberland, if not for a much
longer period."

"You don't say so, Mr. Hartright! May I hear it?"

"You have a claim to hear it.  The chief person in the adventure was a
total stranger to me, and may perhaps be a total stranger to you; but
she certainly mentioned the name of the late Mrs. Fairlie in terms of
the sincerest gratitude and regard."

"Mentioned my mother's name! You interest me indescribably.  Pray go
on."

I at once related the circumstances under which I had met the woman in
white, exactly as they had occurred; and I repeated what she had said
to me about Mrs. Fairlie and Limmeridge House, word for word.

Miss Halcombe's bright resolute eyes looked eagerly into mine, from the
beginning of the narrative to the end.  Her face expressed vivid
interest and astonishment, but nothing more.  She was evidently as far
from knowing of any clue to the mystery as I was myself.

"Are you quite sure of those words referring to my mother?" she asked.

"Quite sure," I replied.  "Whoever she may be, the woman was once at
school in the village of Limmeridge, was treated with especial kindness
by Mrs. Fairlie, and, in grateful remembrance of that kindness, feels
an affectionate interest in all surviving members of the family.  She
knew that Mrs. Fairlie and her husband were both dead; and she spoke of
Miss Fairlie as if they had known each other when they were children."

"You said, I think, that she denied belonging to this place?"

"Yes, she told me she came from Hampshire."

"And you entirely failed to find out her name?"

"Entirely."

"Very strange.  I think you were quite justified, Mr. Hartright, in
giving the poor creature her liberty, for she seems to have done
nothing in your presence to show herself unfit to enjoy it. But I wish
you had been a little more resolute about finding out her name.  We
must really clear up this mystery, in some way.  You had better not
speak of it yet to Mr. Fairlie, or to my sister. They are both of them,
I am certain, quite as ignorant of who the woman is, and of what her
past history in connection with us can be, as I am myself.  But they
are also, in widely different ways, rather nervous and sensitive; and
you would only fidget one and alarm the other to no purpose.  As for
myself, I am all aflame with curiosity, and I devote my whole energies
to the business of discovery from this moment.  When my mother came
here, after her second marriage, she certainly established the village
school just as it exists at the present time.  But the old teachers are
all dead, or gone elsewhere; and no enlightenment is to be hoped for
from that quarter.  The only other alternative I can think of----"

At this point we were interrupted by the entrance of the servant, with
a message from Mr. Fairlie, intimating that he would be glad to see me,
as soon as I had done breakfast.

"Wait in the hall," said Miss Halcombe, answering the servant for me,
in her quick, ready way.  "Mr. Hartright will come out directly.  I was
about to say," she went on, addressing me again, "that my sister and I
have a large collection of my mother's letters, addressed to my father
and to hers.  In the absence of any other means of getting information,
I will pass the morning in looking over my mother's correspondence with
Mr. Fairlie.  He was fond of London, and was constantly away from his
country home; and she was accustomed, at such times, to write and
report to him how things went on at Limmeridge.  Her letters are full
of references to the school in which she took so strong an interest;
and I think it more than likely that I may have discovered something
when we meet again.  The luncheon hour is two, Mr. Hartright.  I shall
have the pleasure of introducing you to my sister by that time, and we
will occupy the afternoon in driving round the neighbourhood and
showing you all our pet points of view.  Till two o'clock, then,
farewell."

She nodded to me with the lively grace, the delightful refinement of
familiarity, which characterised all that she did and all that she
said; and disappeared by a door at the lower end of the room. As soon
as she had left me, I turned my steps towards the hall, and followed
the servant, on my way, for the first time, to the presence of Mr.
Fairlie.


VII

My conductor led me upstairs into a passage which took us back to the
bedchamber in which I had slept during the past night; and opening the
door next to it, begged me to look in.

"I have my master's orders to show you your own sitting-room, sir,"
said the man, "and to inquire if you approve of the situation and the
light."

I must have been hard to please, indeed, if I had not approved of the
room, and of everything about it.  The bow-window looked out on the
same lovely view which I had admired, in the morning, from my bedroom.
The furniture was the perfection of luxury and beauty; the table in the
centre was bright with gaily bound books, elegant conveniences for
writing, and beautiful flowers; the second table, near the window, was
covered with all the necessary materials for mounting water-colour
drawings, and had a little easel attached to it, which I could expand
or fold up at will; the walls were hung with gaily tinted chintz; and
the floor was spread with Indian matting in maize-colour and red.  It
was the prettiest and most luxurious little sitting-room I had ever
seen; and I admired it with the warmest enthusiasm.

The solemn servant was far too highly trained to betray the slightest
satisfaction.  He bowed with icy deference when my terms of eulogy were
all exhausted, and silently opened the door for me to go out into the
passage again.

We turned a corner, and entered a long second passage, ascended a short
flight of stairs at the end, crossed a small circular upper hall, and
stopped in front of a door covered with dark baize.  The servant opened
this door, and led me on a few yards to a second; opened that also, and
disclosed two curtains of pale sea-green silk hanging before us; raised
one of them noiselessly; softly uttered the words, "Mr. Hartright," and
left me.

I found myself in a large, lofty room, with a magnificent carved
ceiling, and with a carpet over the floor, so thick and soft that it
felt like piles of velvet under my feet.  One side of the room was
occupied by a long book-case of some rare inlaid wood that was quite
new to me.  It was not more than six feet high, and the top was adorned
with statuettes in marble, ranged at regular distances one from the
other.  On the opposite side stood two antique cabinets; and between
them, and above them, hung a picture of the Virgin and Child, protected
by glass, and bearing Raphael's name on the gilt tablet at the bottom
of the frame.  On my right hand and on my left, as I stood inside the
door, were chiffoniers and little stands in buhl and marquetterie,
loaded with figures in Dresden china, with rare vases, ivory ornaments,
and toys and curiosities that sparkled at all points with gold, silver,
and precious stones.  At the lower end of the room, opposite to me, the
windows were concealed and the sunlight was tempered by large blinds of
the same pale sea-green colour as the curtains over the door.  The
light thus produced was deliciously soft, mysterious, and subdued; it
fell equally upon all the objects in the room; it helped to intensify
the deep silence, and the air of profound seclusion that possessed the
place; and it surrounded, with an appropriate halo of repose, the
solitary figure of the master of the house, leaning back, listlessly
composed, in a large easy-chair, with a reading-easel fastened on one
of its arms, and a little table on the other.

If a man's personal appearance, when he is out of his dressing-room,
and when he has passed forty, can be accepted as a safe guide to his
time of life--which is more than doubtful--Mr. Fairlie's age, when I
saw him, might have been reasonably computed at over fifty and under
sixty years.  His beardless face was thin, worn, and transparently
pale, but not wrinkled; his nose was high and hooked; his eyes were of
a dim greyish blue, large, prominent, and rather red round the rims of
the eyelids; his hair was scanty, soft to look at, and of that light
sandy colour which is the last to disclose its own changes towards
grey.  He was dressed in a dark frock-coat, of some substance much
thinner than cloth, and in waistcoat and trousers of spotless white.
His feet were effeminately small, and were clad in buff-coloured silk
stockings, and little womanish bronze-leather slippers.  Two rings
adorned his white delicate hands, the value of which even my
inexperienced observation detected to be all but priceless.  Upon the
whole, he had a frail, languidly-fretful, over-refined look--something
singularly and unpleasantly delicate in its association with a man,
and, at the same time, something which could by no possibility have
looked natural and appropriate if it had been transferred to the
personal appearance of a woman.  My morning's experience of Miss
Halcombe had predisposed me to be pleased with everybody in the house;
but my sympathies shut themselves up resolutely at the first sight of
Mr. Fairlie.

On approaching nearer to him, I discovered that he was not so entirely
without occupation as I had at first supposed.  Placed amid the other
rare and beautiful objects on a large round table near him, was a dwarf
cabinet in ebony and silver, containing coins of all shapes and sizes,
set out in little drawers lined with dark purple velvet.  One of these
drawers lay on the small table attached to his chair; and near it were
some tiny jeweller's brushes, a wash-leather "stump," and a little
bottle of liquid, all waiting to be used in various ways for the
removal of any accidental impurities which might be discovered on the
coins.  His frail white fingers were listlessly toying with something
which looked, to my uninstructed eyes, like a dirty pewter medal with
ragged edges, when I advanced within a respectful distance of his
chair, and stopped to make my bow.

"So glad to possess you at Limmeridge, Mr. Hartright," he said in a
querulous, croaking voice, which combined, in anything but an agreeable
manner, a discordantly high tone with a drowsily languid utterance.
"Pray sit down.  And don't trouble yourself to move the chair, please.
In the wretched state of my nerves, movement of any kind is exquisitely
painful to me.  Have you seen your studio? Will it do?"

"I have just come from seeing the room, Mr. Fairlie; and I assure
you----"

He stopped me in the middle of the sentence, by closing his eyes, and
holding up one of his white hands imploringly.  I paused in
astonishment; and the croaking voice honoured me with this explanation--

"Pray excuse me.  But could you contrive to speak in a lower key? In
the wretched state of my nerves, loud sound of any kind is
indescribable torture to me.  You will pardon an invalid? I only say to
you what the lamentable state of my health obliges me to say to
everybody.  Yes.  And you really like the room?"

"I could wish for nothing prettier and nothing more comfortable," I
answered, dropping my voice, and beginning to discover already that Mr.
Fairlie's selfish affectation and Mr. Fairlie's wretched nerves meant
one and the same thing.

"So glad.  You will find your position here, Mr. Hartright, properly
recognised.  There is none of the horrid English barbarity of feeling
about the social position of an artist in this house.  So much of my
early life has been passed abroad, that I have quite cast my insular
skin in that respect.  I wish I could say the same of the
gentry--detestable word, but I suppose I must use it--of the gentry in
the neighbourhood. They are sad Goths in Art, Mr. Hartright.  People, I
do assure you, who would have opened their eyes in astonishment, if
they had seen Charles the Fifth pick up Titian's brush for him.  Do you
mind putting this tray of coins back in the cabinet, and giving me the
next one to it? In the wretched state of my nerves, exertion of any
kind is unspeakably disagreeable to me.  Yes.  Thank you."

As a practical commentary on the liberal social theory which he had
just favoured me by illustrating, Mr. Fairlie's cool request rather
amused me.  I put back one drawer and gave him the other, with all
possible politeness.  He began trifling with the new set of coins and
the little brushes immediately; languidly looking at them and admiring
them all the time he was speaking to me.

"A thousand thanks and a thousand excuses.  Do you like coins? Yes.  So
glad we have another taste in common besides our taste for Art.  Now,
about the pecuniary arrangements between us--do tell me--are they
satisfactory?"

"Most satisfactory, Mr. Fairlie."

"So glad.  And--what next? Ah! I remember.  Yes.  In reference to the
consideration which you are good enough to accept for giving me the
benefit of your accomplishments in art, my steward will wait on you at
the end of the first week, to ascertain your wishes.  And--what next?
Curious, is it not? I had a great deal more to say: and I appear to
have quite forgotten it.  Do you mind touching the bell? In that
corner.  Yes.  Thank you."

I rang; and a new servant noiselessly made his appearance--a foreigner,
with a set smile and perfectly brushed hair--a valet every inch of him.

"Louis," said Mr. Fairlie, dreamily dusting the tips of his fingers
with one of the tiny brushes for the coins, "I made some entries in my
tablettes this morning.  Find my tablettes.  A thousand pardons, Mr.
Hartright, I'm afraid I bore you."

As he wearily closed his eyes again, before I could answer, and as he
did most assuredly bore me, I sat silent, and looked up at the Madonna
and Child by Raphael.  In the meantime, the valet left the room, and
returned shortly with a little ivory book.  Mr. Fairlie, after first
relieving himself by a gentle sigh, let the book drop open with one
hand, and held up the tiny brush with the other, as a sign to the
servant to wait for further orders.

"Yes.  Just so!" said Mr. Fairlie, consulting the tablettes. "Louis,
take down that portfolio." He pointed, as he spoke, to several
portfolios placed near the window, on mahogany stands. "No.  Not the
one with the green back--that contains my Rembrandt etchings, Mr.
Hartright.  Do you like etchings? Yes? So glad we have another taste in
common.  The portfolio with the red back, Louis.  Don't drop it! You
have no idea of the tortures I should suffer, Mr. Hartright, if Louis
dropped that portfolio.  Is it safe on the chair? Do YOU think it safe,
Mr. Hartright? Yes? So glad.  Will you oblige me by looking at the
drawings, if you really think they are quite safe.  Louis, go away.
What an ass you are.  Don't you see me holding the tablettes? Do you
suppose I want to hold them? Then why not relieve me of the tablettes
without being told? A thousand pardons, Mr. Hartright; servants are
such asses, are they not? Do tell me--what do you think of the
drawings? They have come from a sale in a shocking state--I thought
they smelt of horrid dealers' and brokers' fingers when I looked at
them last.  CAN you undertake them?"

Although my nerves were not delicate enough to detect the odour of
plebeian fingers which had offended Mr. Fairlie's nostrils, my taste
was sufficiently educated to enable me to appreciate the value of the
drawings, while I turned them over.  They were, for the most part,
really fine specimens of English water-colour art; and they had
deserved much better treatment at the hands of their former possessor
than they appeared to have received.

"The drawings," I answered, "require careful straining and mounting;
and, in my opinion, they are well worth----"

"I beg your pardon," interposed Mr. Fairlie.  "Do you mind my closing
my eyes while you speak? Even this light is too much for them.  Yes?"

"I was about to say that the drawings are well worth all the time and
trouble----"

Mr. Fairlie suddenly opened his eyes again, and rolled them with an
expression of helpless alarm in the direction of the window.

"I entreat you to excuse me, Mr. Hartright," he said in a feeble
flutter.  "But surely I hear some horrid children in the garden--my
private garden--below?"

"I can't say, Mr. Fairlie.  I heard nothing myself."

"Oblige me--you have been so very good in humouring my poor
nerves--oblige me by lifting up a corner of the blind.  Don't let the
sun in on me, Mr. Hartright! Have you got the blind up? Yes? Then will
you be so very kind as to look into the garden and make quite sure?"

I complied with this new request.  The garden was carefully walled in,
all round.  Not a human creature, large or small, appeared in any part
of the sacred seclusion.  I reported that gratifying fact to Mr.
Fairlie.

"A thousand thanks.  My fancy, I suppose.  There are no children, thank
Heaven, in the house; but the servants (persons born without nerves)
will encourage the children from the village.  Such brats--oh, dear me,
such brats! Shall I confess it, Mr. Hartright?--I sadly want a reform
in the construction of children.  Nature's only idea seems to be to
make them machines for the production of incessant noise.  Surely our
delightful Raffaello's conception is infinitely preferable?"

He pointed to the picture of the Madonna, the upper part of which
represented the conventional cherubs of Italian Art, celestially
provided with sitting accommodation for their chins, on balloons of
buff-coloured cloud.

"Quite a model family!" said Mr. Fairlie, leering at the cherubs. "Such
nice round faces, and such nice soft wings, and--nothing else.  No
dirty little legs to run about on, and no noisy little lungs to scream
with.  How immeasurably superior to the existing construction! I will
close my eyes again, if you will allow me. And you really can manage
the drawings? So glad.  Is there anything else to settle? if there is,
I think I have forgotten it. Shall we ring for Louis again?"

Being, by this time, quite as anxious, on my side, as Mr. Fairlie
evidently was on his, to bring the interview to a speedy conclusion, I
thought I would try to render the summoning of the servant unnecessary,
by offering the requisite suggestion on my own responsibility.

"The only point, Mr. Fairlie, that remains to be discussed," I said,
"refers, I think, to the instruction in sketching which I am engaged to
communicate to the two young ladies."

"Ah! just so," said Mr. Fairlie.  "I wish I felt strong enough to go
into that part of the arrangement--but I don't.  The ladies who profit
by your kind services, Mr. Hartright, must settle, and decide, and so
on, for themselves.  My niece is fond of your charming art.  She knows
just enough about it to be conscious of her own sad defects.  Please
take pains with her.  Yes.  Is there anything else? No.  We quite
understand each other--don't we? I have no right to detain you any
longer from your delightful pursuit--have I? So pleasant to have
settled everything--such a sensible relief to have done business.  Do
you mind ringing for Louis to carry the portfolio to your own room?"

"I will carry it there myself, Mr. Fairlie, if you will allow me."

"Will you really? Are you strong enough? How nice to be so strong! Are
you sure you won't drop it? So glad to possess you at Limmeridge, Mr.
Hartright.  I am such a sufferer that I hardly dare hope to enjoy much
of your society.  Would you mind taking great pains not to let the
doors bang, and not to drop the portfolio? Thank you.  Gently with the
curtains, please--the slightest noise from them goes through me like a
knife.  Yes. GOOD morning!"

When the sea-green curtains were closed, and when the two baize doors
were shut behind me, I stopped for a moment in the little circular hall
beyond, and drew a long, luxurious breath of relief. It was like coming
to the surface of the water after deep diving, to find myself once more
on the outside of Mr. Fairlie's room.

As soon as I was comfortably established for the morning in my pretty
little studio, the first resolution at which I arrived was to turn my
steps no more in the direction of the apartments occupied by the master
of the house, except in the very improbable event of his honouring me
with a special invitation to pay him another visit.  Having settled
this satisfactory plan of future conduct in reference to Mr. Fairlie, I
soon recovered the serenity of temper of which my employer's haughty
familiarity and impudent politeness had, for the moment, deprived me.
The remaining hours of the morning passed away pleasantly enough, in
looking over the drawings, arranging them in sets, trimming their
ragged edges, and accomplishing the other necessary preparations in
anticipation of the business of mounting them.  I ought, perhaps, to
have made more progress than this; but, as the luncheon-time drew near,
I grew restless and unsettled, and felt unable to fix my attention on
work, even though that work was only of the humble manual kind.

At two o'clock I descended again to the breakfast-room, a little
anxiously.  Expectations of some interest were connected with my
approaching reappearance in that part of the house.  My introduction to
Miss Fairlie was now close at hand; and, if Miss Halcombe's search
through her mother's letters had produced the result which she
anticipated, the time had come for clearing up the mystery of the woman
in white.


VIII

When I entered the room, I found Miss Halcombe and an elderly lady
seated at the luncheon-table.

The elderly lady, when I was presented to her, proved to be Miss
Fairlie's former governess, Mrs. Vesey, who had been briefly described
to me by my lively companion at the breakfast-table, as possessed of
"all the cardinal virtues, and counting for nothing." I can do little
more than offer my humble testimony to the truthfulness of Miss
Halcombe's sketch of the old lady's character.  Mrs. Vesey looked the
personification of human composure and female amiability.  A calm
enjoyment of a calm existence beamed in drowsy smiles on her plump,
placid face.  Some of us rush through life, and some of us saunter
through life. Mrs. Vesey SAT through life.  Sat in the house, early and
late; sat in the garden; sat in unexpected window-seats in passages;
sat (on a camp-stool) when her friends tried to take her out walking;
sat before she looked at anything, before she talked of anything,
before she answered Yes, or No, to the commonest question--always with
the same serene smile on her lips, the same vacantly-attentive turn of
the head, the same snugly-comfortable position of her hands and arms,
under every possible change of domestic circumstances.  A mild, a
compliant, an unutterably tranquil and harmless old lady, who never by
any chance suggested the idea that she had been actually alive since
the hour of her birth.  Nature has so much to do in this world, and is
engaged in generating such a vast variety of co-existent productions,
that she must surely be now and then too flurried and confused to
distinguish between the different processes that she is carrying on at
the same time. Starting from this point of view, it will always remain
my private persuasion that Nature was absorbed in making cabbages when
Mrs. Vesey was born, and that the good lady suffered the consequences
of a vegetable preoccupation in the mind of the Mother of us all.

"Now, Mrs. Vesey," said Miss Halcombe, looking brighter, sharper, and
readier than ever, by contrast with the undemonstrative old lady at her
side, "what will you have? A cutlet?"

Mrs. Vesey crossed her dimpled hands on the edge of the table, smiled
placidly, and said, "Yes, dear."

"What is that opposite Mr. Hartright? Boiled chicken, is it not? I
thought you liked boiled chicken better than cutlet, Mrs. Vesey?"

Mrs. Vesey took her dimpled hands off the edge of the table and crossed
them on her lap instead; nodded contemplatively at the boiled chicken,
and said, "Yes, dear."

"Well, but which will you have, to-day? Shall Mr. Hartright give you
some chicken? or shall I give you some cutlet?"

Mrs. Vesey put one of her dimpled hands back again on the edge of the
table; hesitated drowsily, and said, "Which you please, dear."

"Mercy on me! it's a question for your taste, my good lady, not for
mine.  Suppose you have a little of both? and suppose you begin with
the chicken, because Mr. Hartright looks devoured by anxiety to carve
for you."

Mrs. Vesey put the other dimpled hand back on the edge of the table;
brightened dimly one moment; went out again the next; bowed obediently,
and said, "If you please, sir."

Surely a mild, a compliant, an unutterably tranquil and harmless old
lady! But enough, perhaps, for the present, of Mrs. Vesey.


All this time, there were no signs of Miss Fairlie.  We finished our
luncheon; and still she never appeared.  Miss Halcombe, whose quick eye
nothing escaped, noticed the looks that I cast, from time to time, in
the direction of the door.

"I understand you, Mr. Hartright," she said; "you are wondering what
has become of your other pupil.  She has been downstairs, and has got
over her headache; but has not sufficiently recovered her appetite to
join us at lunch.  If you will put yourself under my charge, I think I
can undertake to find her somewhere in the garden."

She took up a parasol lying on a chair near her, and led the way out,
by a long window at the bottom of the room, which opened on to the
lawn.  It is almost unnecessary to say that we left Mrs. Vesey still
seated at the table, with her dimpled hands still crossed on the edge
of it; apparently settled in that position for the rest of the
afternoon.

As we crossed the lawn, Miss Halcombe looked at me significantly, and
shook her head.

"That mysterious adventure of yours," she said, "still remains involved
in its own appropriate midnight darkness.  I have been all the morning
looking over my mother's letters, and I have made no discoveries yet.
However, don't despair, Mr. Hartright.  This is a matter of curiosity;
and you have got a woman for your ally. Under such conditions success
is certain, sooner or later.  The letters are not exhausted.  I have
three packets still left, and you may confidently rely on my spending
the whole evening over them."

Here, then, was one of my anticipations of the morning still
unfulfilled.  I began to wonder, next, whether my introduction to Miss
Fairlie would disappoint the expectations that I had been forming of
her since breakfast-time.

"And how did you get on with Mr. Fairlie?" inquired Miss Halcombe, as
we left the lawn and turned into a shrubbery.  "Was he particularly
nervous this morning? Never mind considering about your answer, Mr.
Hartright.  The mere fact of your being obliged to consider is enough
for me.  I see in your face that he WAS particularly nervous; and, as I
am amiably unwilling to throw you into the same condition, I ask no
more."

We turned off into a winding path while she was speaking, and
approached a pretty summer-house, built of wood, in the form of a
miniature Swiss chalet.  The one room of the summer-house, as we
ascended the steps of the door, was occupied by a young lady.  She was
standing near a rustic table, looking out at the inland view of moor
and hill presented by a gap in the trees, and absently turning over the
leaves of a little sketch-book that lay at her side.  This was Miss
Fairlie.

How can I describe her? How can I separate her from my own sensations,
and from all that has happened in the later time? How can I see her
again as she looked when my eyes first rested on her--as she should
look, now, to the eyes that are about to see her in these pages?

The water-colour drawing that I made of Laura Fairlie, at an after
period, in the place and attitude in which I first saw her, lies on my
desk while I write.  I look at it, and there dawns upon me brightly,
from the dark greenish-brown background of the summer-house, a light,
youthful figure, clothed in a simple muslin dress, the pattern of it
formed by broad alternate stripes of delicate blue and white.  A scarf
of the same material sits crisply and closely round her shoulders, and
a little straw hat of the natural colour, plainly and sparingly trimmed
with ribbon to match the gown, covers her head, and throws its soft
pearly shadow over the upper part of her face.  Her hair is of so faint
and pale a brown--not flaxen, and yet almost as light; not golden, and
yet almost as glossy--that it nearly melts, here and there, into the
shadow of the hat.  It is plainly parted and drawn back over her ears,
and the line of it ripples naturally as it crosses her forehead. The
eyebrows are rather darker than the hair; and the eyes are of that
soft, limpid, turquoise blue, so often sung by the poets, so seldom
seen in real life.  Lovely eyes in colour, lovely eyes in form--large
and tender and quietly thoughtful--but beautiful above all things in
the clear truthfulness of look that dwells in their inmost depths, and
shines through all their changes of expression with the light of a
purer and a better world.  The charm--most gently and yet most
distinctly expressed--which they shed over the whole face, so covers
and transforms its little natural human blemishes elsewhere, that it is
difficult to estimate the relative merits and defects of the other
features.  It is hard to see that the lower part of the face is too
delicately refined away towards the chin to be in full and fair
proportion with the upper part; that the nose, in escaping the aquiline
bend (always hard and cruel in a woman, no matter how abstractedly
perfect it may be), has erred a little in the other extreme, and has
missed the ideal straightness of line; and that the sweet, sensitive
lips are subject to a slight nervous contraction, when she smiles,
which draws them upward a little at one corner, towards the cheek.  It
might be possible to note these blemishes in another woman's face but
it is not easy to dwell on them in hers, so subtly are they connected
with all that is individual and characteristic in her expression, and
so closely does the expression depend for its full play and life, in
every other feature, on the moving impulse of the eyes.

Does my poor portrait of her, my fond, patient labour of long and happy
days, show me these things? Ah, how few of them are in the dim
mechanical drawing, and how many in the mind with which I regard it! A
fair, delicate girl, in a pretty light dress, trifling with the leaves
of a sketch-book, while she looks up from it with truthful, innocent
blue eyes--that is all the drawing can say; all, perhaps, that even the
deeper reach of thought and pen can say in their language, either.  The
woman who first gives life, light, and form to our shadowy conceptions
of beauty, fills a void in our spiritual nature that has remained
unknown to us till she appeared.  Sympathies that lie too deep for
words, too deep almost for thoughts, are touched, at such times, by
other charms than those which the senses feel and which the resources
of expression can realise.  The mystery which underlies the beauty of
women is never raised above the reach of all expression until it has
claimed kindred with the deeper mystery in our own souls. Then, and
then only, has it passed beyond the narrow region on which light falls,
in this world, from the pencil and the pen.

Think of her as you thought of the first woman who quickened the pulses
within you that the rest of her sex had no art to stir. Let the kind,
candid blue eyes meet yours, as they met mine, with the one matchless
look which we both remember so well.  Let her voice speak the music
that you once loved best, attuned as sweetly to your ear as to mine.
Let her footstep, as she comes and goes, in these pages, be like that
other footstep to whose airy fall your own heart once beat time.  Take
her as the visionary nursling of your own fancy; and she will grow upon
you, all the more clearly, as the living woman who dwells in mine.

Among the sensations that crowded on me, when my eyes first looked upon
her--familiar sensations which we all know, which spring to life in
most of our hearts, die again in so many, and renew their bright
existence in so few--there was one that troubled and perplexed me: one
that seemed strangely inconsistent and unaccountably out of place in
Miss Fairlie's presence.

Mingling with the vivid impression produced by the charm of her fair
face and head, her sweet expression, and her winning simplicity of
manner, was another impression, which, in a shadowy way, suggested to
me the idea of something wanting.  At one time it seemed like something
wanting in HER: at another, like something wanting in myself, which
hindered me from understanding her as I ought.  The impression was
always strongest in the most contradictory manner, when she looked at
me; or, in other words, when I was most conscious of the harmony and
charm of her face, and yet, at the same time, most troubled by the
sense of an incompleteness which it was impossible to discover.
Something wanting, something wanting--and where it was, and what it
was, I could not say.

The effect of this curious caprice of fancy (as I thought it then) was
not of a nature to set me at my ease, during a first interview with
Miss Fairlie.  The few kind words of welcome which she spoke found me
hardly self-possessed enough to thank her in the customary phrases of
reply.  Observing my hesitation, and no doubt attributing it, naturally
enough, to some momentary shyness on my part, Miss Halcombe took the
business of talking, as easily and readily as usual, into her own hands.

"Look there, Mr. Hartright," she said, pointing to the sketch-book on
the table, and to the little delicate wandering hand that was still
trifling with it.  "Surely you will acknowledge that your model pupil
is found at last? The moment she hears that you are in the house, she
seizes her inestimable sketch-book, looks universal Nature straight in
the face, and longs to begin!"

Miss Fairlie laughed with a ready good-humour, which broke out as
brightly as if it had been part of the sunshine above us, over her
lovely face.

"I must not take credit to myself where no credit is due," she said,
her clear, truthful blue eyes looking alternately at Miss Halcombe and
at me.  "Fond as I am of drawing, I am so conscious of my own ignorance
that I am more afraid than anxious to begin. Now I know you are here,
Mr. Hartright, I find myself looking over my sketches, as I used to
look over my lessons when I was a little girl, and when I was sadly
afraid that I should turn out not fit to be heard."

She made the confession very prettily and simply, and, with quaint,
childish earnestness, drew the sketch-book away close to her own side
of the table.  Miss Halcombe cut the knot of the little embarrassment
forthwith, in her resolute, downright way.

"Good, bad, or indifferent," she said, "the pupil's sketches must pass
through the fiery ordeal of the master's judgment--and there's an end
of it.  Suppose we take them with us in the carriage, Laura, and let
Mr. Hartright see them, for the first time, under circumstances of
perpetual jolting and interruption? If we can only confuse him all
through the drive, between Nature as it is, when he looks up at the
view, and Nature as it is not when he looks down again at our
sketch-books, we shall drive him into the last desperate refuge of
paying us compliments, and shall slip through his professional fingers
with our pet feathers of vanity all unruffled."

"I hope Mr. Hartright will pay ME no compliments," said Miss Fairlie,
as we all left the summer-house.

"May I venture to inquire why you express that hope?" I asked.

"Because I shall believe all that you say to me," she answered simply.

In those few words she unconsciously gave me the key to her whole
character: to that generous trust in others which, in her nature, grew
innocently out of the sense of her own truth.  I only knew it
intuitively then.  I know it by experience now.

We merely waited to rouse good Mrs. Vesey from the place which she
still occupied at the deserted luncheon-table, before we entered the
open carriage for our promised drive.  The old lady and Miss Halcombe
occupied the back seat, and Miss Fairlie and I sat together in front,
with the sketch-book open between us, fairly exhibited at last to my
professional eyes.  All serious criticism on the drawings, even if I
had been disposed to volunteer it, was rendered impossible by Miss
Halcombe's lively resolution to see nothing but the ridiculous side of
the Fine Arts, as practised by herself, her sister, and ladies in
general.  I can remember the conversation that passed far more easily
than the sketches that I mechanically looked over.  That part of the
talk, especially, in which Miss Fairlie took any share, is still as
vividly impressed on my memory as if I had heard it only a few hours
ago.

Yes! let me acknowledge that on this first day I let the charm of her
presence lure me from the recollection of myself and my position.  The
most trifling of the questions that she put to me, on the subject of
using her pencil and mixing her colours; the slightest alterations of
expression in the lovely eyes that looked into mine with such an
earnest desire to learn all that I could teach, and to discover all
that I could show, attracted more of my attention than the finest view
we passed through, or the grandest changes of light and shade, as they
flowed into each other over the waving moorland and the level beach.
At any time, and under any circumstances of human interest, is it not
strange to see how little real hold the objects of the natural world
amid which we live can gain on our hearts and minds? We go to Nature
for comfort in trouble, and sympathy in joy, only in books.  Admiration
of those beauties of the inanimate world, which modern poetry so
largely and so eloquently describes, is not, even in the best of us,
one of the original instincts of our nature.  As children, we none of
us possess it.  No uninstructed man or woman possesses it. Those whose
lives are most exclusively passed amid the ever-changing wonders of sea
and land are also those who are most universally insensible to every
aspect of Nature not directly associated with the human interest of
their calling.  Our capacity of appreciating the beauties of the earth
we live on is, in truth, one of the civilised accomplishments which we
all learn as an Art; and, more, that very capacity is rarely practised
by any of us except when our minds are most indolent and most
unoccupied.  How much share have the attractions of Nature ever had in
the pleasurable or painful interests and emotions of ourselves or our
friends? What space do they ever occupy in the thousand little
narratives of personal experience which pass every day by word of mouth
from one of us to the other? All that our minds can compass, all that
our hearts can learn, can be accomplished with equal certainty, equal
profit, and equal satisfaction to ourselves, in the poorest as in the
richest prospect that the face of the earth can show.  There is surely
a reason for this want of inborn sympathy between the creature and the
creation around it, a reason which may perhaps be found in the
widely-differing destinies of man and his earthly sphere.  The grandest
mountain prospect that the eye can range over is appointed to
annihilation.  The smallest human interest that the pure heart can feel
is appointed to immortality.

We had been out nearly three hours, when the carriage again passed
through the gates of Limmeridge House.

On our way back I had let the ladies settle for themselves the first
point of view which they were to sketch, under my instructions, on the
afternoon of the next day.  When they withdrew to dress for dinner, and
when I was alone again in my little sitting-room, my spirits seemed to
leave me on a sudden.  I felt ill at ease and dissatisfied with myself,
I hardly knew why. Perhaps I was now conscious for the first time of
having enjoyed our drive too much in the character of a guest, and too
little in the character of a drawing-master.  Perhaps that strange
sense of something wanting, either in Miss Fairlie or in myself, which
had perplexed me when I was first introduced to her, haunted me still.
Anyhow, it was a relief to my spirits when the dinner-hour called me
out of my solitude, and took me back to the society of the ladies of
the house.

I was struck, on entering the drawing-room, by the curious contrast,
rather in material than in colour, of the dresses which they now wore.
While Mrs. Vesey and Miss Halcombe were richly clad (each in the manner
most becoming to her age), the first in silver-grey, and the second in
that delicate primrose-yellow colour which matches so well with a dark
complexion and black hair, Miss Fairlie was unpretendingly and almost
poorly dressed in plain white muslin.  It was spotlessly pure: it was
beautifully put on; but still it was the sort of dress which the wife
or daughter of a poor man might have worn, and it made her, so far as
externals went, look less affluent in circumstances than her own
governess.  At a later period, when I learnt to know more of Miss
Fairlie's character, I discovered that this curious contrast, on the
wrong side, was due to her natural delicacy of feeling and natural
intensity of aversion to the slightest personal display of her own
wealth.  Neither Mrs. Vesey nor Miss Halcombe could ever induce her to
let the advantage in dress desert the two ladies who were poor, to lean
to the side of the one lady who was rich.

When the dinner was over we returned together to the drawing-room.
Although Mr. Fairlie (emulating the magnificent condescension of the
monarch who had picked up Titian's brush for him) had instructed his
butler to consult my wishes in relation to the wine that I might prefer
after dinner, I was resolute enough to resist the temptation of sitting
in solitary grandeur among bottles of my own choosing, and sensible
enough to ask the ladies' permission to leave the table with them
habitually, on the civilised foreign plan, during the period of my
residence at Limmeridge House.

The drawing-room, to which we had now withdrawn for the rest of the
evening, was on the ground-floor, and was of the same shape and size as
the breakfast-room.  Large glass doors at the lower end opened on to a
terrace, beautifully ornamented along its whole length with a profusion
of flowers.  The soft, hazy twilight was just shading leaf and blossom
alike into harmony with its own sober hues as we entered the room, and
the sweet evening scent of the flowers met us with its fragrant welcome
through the open glass doors.  Good Mrs. Vesey (always the first of the
party to sit down) took possession of an arm-chair in a corner, and
dozed off comfortably to sleep.  At my request Miss Fairlie placed
herself at the piano.  As I followed her to a seat near the instrument,
I saw Miss Halcombe retire into a recess of one of the side windows, to
proceed with the search through her mother's letters by the last quiet
rays of the evening light.

How vividly that peaceful home-picture of the drawing-room comes back
to me while I write! From the place where I sat I could see Miss
Halcombe's graceful figure, half of it in soft light, half in
mysterious shadow, bending intently over the letters in her lap; while,
nearer to me, the fair profile of the player at the piano was just
delicately defined against the faintly-deepening background of the
inner wall of the room.  Outside, on the terrace, the clustering
flowers and long grasses and creepers waved so gently in the light
evening air, that the sound of their rustling never reached us.  The
sky was without a cloud, and the dawning mystery of moonlight began to
tremble already in the region of the eastern heaven.  The sense of
peace and seclusion soothed all thought and feeling into a rapt,
unearthly repose; and the balmy quiet, that deepened ever with the
deepening light, seemed to hover over us with a gentler influence
still, when there stole upon it from the piano the heavenly tenderness
of the music of Mozart.  It was an evening of sights and sounds never
to forget.

We all sat silent in the places we had chosen--Mrs. Vesey still
sleeping, Miss Fairlie still playing, Miss Halcombe still reading--till
the light failed us.  By this time the moon had stolen round to the
terrace, and soft, mysterious rays of light were slanting already
across the lower end of the room.  The change from the twilight
obscurity was so beautiful that we banished the lamps, by common
consent, when the servant brought them in, and kept the large room
unlighted, except by the glimmer of the two candles at the piano.

For half an hour more the music still went on.  After that the beauty
of the moonlight view on the terrace tempted Miss Fairlie out to look
at it, and I followed her.  When the candles at the piano had been
lighted Miss Halcombe had changed her place, so as to continue her
examination of the letters by their assistance. We left her, on a low
chair, at one side of the instrument, so absorbed over her reading that
she did not seem to notice when we moved.

We had been out on the terrace together, just in front of the glass
doors, hardly so long as five minutes, I should think; and Miss Fairlie
was, by my advice, just tying her white handkerchief over her head as a
precaution against the night air--when I heard Miss Halcombe's
voice--low, eager, and altered from its natural lively tone--pronounce
my name.

"Mr. Hartright," she said, "will you come here for a minute? I want to
speak to you."

I entered the room again immediately.  The piano stood about half-way
down along the inner wall.  On the side of the instrument farthest from
the terrace Miss Halcombe was sitting with the letters scattered on her
lap, and with one in her hand selected from them, and held close to the
candle.  On the side nearest to the terrace there stood a low ottoman,
on which I took my place. In this position I was not far from the glass
doors, and I could see Miss Fairlie plainly, as she passed and repassed
the opening on to the terrace, walking slowly from end to end of it in
the full radiance of the moon.

"I want you to listen while I read the concluding passages in this
letter," said Miss Halcombe.  "Tell me if you think they throw any
light upon your strange adventure on the road to London.  The letter is
addressed by my mother to her second husband, Mr. Fairlie, and the date
refers to a period of between eleven and twelve years since.  At that
time Mr. and Mrs. Fairlie, and my half-sister Laura, had been living
for years in this house; and I was away from them completing my
education at a school in Paris."

She looked and spoke earnestly, and, as I thought, a little uneasily as
well.  At the moment when she raised the letter to the candle before
beginning to read it, Miss Fairlie passed us on the terrace, looked in
for a moment, and seeing that we were engaged, slowly walked on.

Miss Halcombe began to read as follows:--


"'You will be tired, my dear Philip, of hearing perpetually about my
schools and my scholars.  Lay the blame, pray, on the dull uniformity
of life at Limmeridge, and not on me.  Besides, this time I have
something really interesting to tell you about a new scholar.

"'You know old Mrs. Kempe at the village shop.  Well, after years of
ailing, the doctor has at last given her up, and she is dying slowly
day by day.  Her only living relation, a sister, arrived last week to
take care of her.  This sister comes all the way from Hampshire--her
name is Mrs. Catherick.  Four days ago Mrs. Catherick came here to see
me, and brought her only child with her, a sweet little girl about a
year older than our darling Laura----'"


As the last sentence fell from the reader's lips, Miss Fairlie passed
us on the terrace once more.  She was softly singing to herself one of
the melodies which she had been playing earlier in the evening.  Miss
Halcombe waited till she had passed out of sight again, and then went
on with the letter--


"'Mrs. Catherick is a decent, well-behaved, respectable woman;
middle-aged, and with the remains of having been moderately, only
moderately, nice-looking.  There is something in her manner and in her
appearance, however, which I can't make out.  She is reserved about
herself to the point of downright secrecy, and there is a look in her
face--I can't describe it--which suggests to me that she has something
on her mind.  She is altogether what you would call a walking mystery.
Her errand at Limmeridge House, however, was simple enough.  When she
left Hampshire to nurse her sister, Mrs. Kempe, through her last
illness, she had been obliged to bring her daughter with her, through
having no one at home to take care of the little girl.  Mrs. Kempe may
die in a week's time, or may linger on for months; and Mrs. Catherick's
object was to ask me to let her daughter, Anne, have the benefit of
attending my school, subject to the condition of her being removed from
it to go home again with her mother, after Mrs. Kempe's death.  I
consented at once, and when Laura and I went out for our walk, we took
the little girl (who is just eleven years old) to the school that very
day.'"


Once more Miss Fairlie's figure, bright and soft in its snowy muslin
dress--her face prettily framed by the white folds of the handkerchief
which she had tied under her chin--passed by us in the moonlight.  Once
more Miss Halcombe waited till she was out of sight, and then went on--


"'I have taken a violent fancy, Philip, to my new scholar, for a reason
which I mean to keep till the last for the sake of surprising you.  Her
mother having told me as little about the child as she told me of
herself, I was left to discover (which I did on the first day when we
tried her at lessons) that the poor little thing's intellect is not
developed as it ought to be at her age.  Seeing this I had her up to
the house the next day, and privately arranged with the doctor to come
and watch her and question her, and tell me what he thought.  His
opinion is that she will grow out of it.  But he says her careful
bringing-up at school is a matter of great importance just now, because
her unusual slowness in acquiring ideas implies an unusual tenacity in
keeping them, when they are once received into her mind.  Now, my love,
you must not imagine, in your off-hand way, that I have been attaching
myself to an idiot.  This poor little Anne Catherick is a sweet,
affectionate, grateful girl, and says the quaintest, prettiest things
(as you shall judge by an instance), in the most oddly sudden,
surprised, half-frightened way.  Although she is dressed very neatly,
her clothes show a sad want of taste in colour and pattern.  So I
arranged, yesterday, that some of our darling Laura's old white frocks
and white hats should be altered for Anne Catherick, explaining to her
that little girls of her complexion looked neater and better all in
white than in anything else.  She hesitated and seemed puzzled for a
minute, then flushed up, and appeared to understand.  Her little hand
clasped mine suddenly.  She kissed it, Philip, and said (oh, so
earnestly!), "I will always wear white as long as I live.  It will help
me to remember you, ma'am, and to think that I am pleasing you still,
when I go away and see you no more." This is only one specimen of the
quaint things she says so prettily.  Poor little soul! She shall have a
stock of white frocks, made with good deep tucks, to let out for her as
she grows----'"


Miss Halcombe paused, and looked at me across the piano.

"Did the forlorn woman whom you met in the high-road seem young?" she
asked.  "Young enough to be two- or three-and-twenty?"

"Yes, Miss Halcombe, as young as that."

"And she was strangely dressed, from head to foot, all in white?"

"All in white."

While the answer was passing my lips Miss Fairlie glided into view on
the terrace for the third time.  Instead of proceeding on her walk, she
stopped, with her back turned towards us, and, leaning on the
balustrade of the terrace, looked down into the garden beyond.  My eyes
fixed upon the white gleam of her muslin gown and head-dress in the
moonlight, and a sensation, for which I can find no name--a sensation
that quickened my pulse, and raised a fluttering at my heart--began to
steal over me.

"All in white?" Miss Halcombe repeated.  "The most important sentences
in the letter, Mr. Hartright, are those at the end, which I will read
to you immediately.  But I can't help dwelling a little upon the
coincidence of the white costume of the woman you met, and the white
frocks which produced that strange answer from my mother's little
scholar.  The doctor may have been wrong when he discovered the child's
defects of intellect, and predicted that she would 'grow out of them.'
She may never have grown out of them, and the old grateful fancy about
dressing in white, which was a serious feeling to the girl, may be a
serious feeling to the woman still."

I said a few words in answer--I hardly know what.  All my attention was
concentrated on the white gleam of Miss Fairlie's muslin dress.

"Listen to the last sentences of the letter," said Miss Halcombe. "I
think they will surprise you."

As she raised the letter to the light of the candle, Miss Fairlie
turned from the balustrade, looked doubtfully up and down the terrace,
advanced a step towards the glass doors, and then stopped, facing us.

Meanwhile Miss Halcombe read me the last sentences to which she had
referred--


"'And now, my love, seeing that I am at the end of my paper, now for
the real reason, the surprising reason, for my fondness for little Anne
Catherick.  My dear Philip, although she is not half so pretty, she is,
nevertheless, by one of those extraordinary caprices of accidental
resemblance which one sometimes sees, the living likeness, in her hair,
her complexion, the colour of her eyes, and the shape of her face----'"


I started up from the ottoman before Miss Halcombe could pronounce the
next words.  A thrill of the same feeling which ran through me when the
touch was laid upon my shoulder on the lonely high-road chilled me
again.

There stood Miss Fairlie, a white figure, alone in the moonlight; in
her attitude, in the turn of her head, in her complexion, in the shape
of her face, the living image, at that distance and under those
circumstances, of the woman in white! The doubt which had troubled my
mind for hours and hours past flashed into conviction in an instant.
That "something wanting" was my own recognition of the ominous likeness
between the fugitive from the asylum and my pupil at Limmeridge House.

"You see it!" said Miss Halcombe.  She dropped the useless letter, and
her eyes flashed as they met mine.  "You see it now, as my mother saw
it eleven years since!"

"I see it--more unwillingly than I can say.  To associate that forlorn,
friendless, lost woman, even by an accidental likeness only, with Miss
Fairlie, seems like casting a shadow on the future of the bright
creature who stands looking at us now.  Let me lose the impression
again as soon as possible.  Call her in, out of the dreary
moonlight--pray call her in!"

"Mr. Hartright, you surprise me.  Whatever women may be, I thought that
men, in the nineteenth century, were above superstition."

"Pray call her in!"

"Hush, hush! She is coming of her own accord.  Say nothing in her
presence.  Let this discovery of the likeness be kept a secret between
you and me.  Come in, Laura, come in, and wake Mrs. Vesey with the
piano.  Mr. Hartright is petitioning for some more music, and he wants
it, this time, of the lightest and liveliest kind."


IX

So ended my eventful first day at Limmeridge House.

Miss Halcombe and I kept our secret.  After the discovery of the
likeness no fresh light seemed destined to break over the mystery of
the woman in white.  At the first safe opportunity Miss Halcombe
cautiously led her half-sister to speak of their mother, of old times,
and of Anne Catherick.  Miss Fairlie's recollections of the little
scholar at Limmeridge were, however, only of the most vague and general
kind.  She remembered the likeness between herself and her mother's
favourite pupil, as something which had been supposed to exist in past
times; but she did not refer to the gift of the white dresses, or to
the singular form of words in which the child had artlessly expressed
her gratitude for them. She remembered that Anne had remained at
Limmeridge for a few months only, and had then left it to go back to
her home in Hampshire; but she could not say whether the mother and
daughter had ever returned, or had ever been heard of afterwards.  No
further search, on Miss Halcombe's part, through the few letters of
Mrs. Fairlie's writing which she had left unread, assisted in clearing
up the uncertainties still left to perplex us.  We had identified the
unhappy woman whom I had met in the night-time with Anne Catherick--we
had made some advance, at least, towards connecting the probably
defective condition of the poor creature's intellect with the
peculiarity of her being dressed all in white, and with the
continuance, in her maturer years, of her childish gratitude towards
Mrs. Fairlie--and there, so far as we knew at that time, our
discoveries had ended.


The days passed on, the weeks passed on, and the track of the golden
autumn wound its bright way visibly through the green summer of the
trees.  Peaceful, fast-flowing, happy time! my story glides by you now
as swiftly as you once glided by me.  Of all the treasures of enjoyment
that you poured so freely into my heart, how much is left me that has
purpose and value enough to be written on this page? Nothing but the
saddest of all confessions that a man can make--the confession of his
own folly.

The secret which that confession discloses should be told with little
effort, for it has indirectly escaped me already.  The poor weak words,
which have failed to describe Miss Fairlie, have succeeded in betraying
the sensations she awakened in me.  It is so with us all.  Our words
are giants when they do us an injury, and dwarfs when they do us a
service.

I loved her.

Ah! how well I know all the sadness and all the mockery that is
contained in those three words.  I can sigh over my mournful confession
with the tenderest woman who reads it and pities me.  I can laugh at it
as bitterly as the hardest man who tosses it from him in contempt.  I
loved her! Feel for me, or despise me, I confess it with the same
immovable resolution to own the truth.

Was there no excuse for me? There was some excuse to be found, surely,
in the conditions under which my term of hired service was passed at
Limmeridge House.

My morning hours succeeded each other calmly in the quiet and seclusion
of my own room.  I had just work enough to do, in mounting my
employer's drawings, to keep my hands and eyes pleasurably employed,
while my mind was left free to enjoy the dangerous luxury of its own
unbridled thoughts.  A perilous solitude, for it lasted long enough to
enervate, not long enough to fortify me.  A perilous solitude, for it
was followed by afternoons and evenings spent, day after day and week
after week alone in the society of two women, one of whom possessed all
the accomplishments of grace, wit, and high-breeding, the other all the
charms of beauty, gentleness, and simple truth, that can purify and
subdue the heart of man.  Not a day passed, in that dangerous intimacy
of teacher and pupil, in which my hand was not close to Miss Fairlie's;
my cheek, as we bent together over her sketch-book, almost touching
hers.  The more attentively she watched every movement of my brush, the
more closely I was breathing the perfume of her hair, and the warm
fragrance of her breath.  It was part of my service to live in the very
light of her eyes--at one time to be bending over her, so close to her
bosom as to tremble at the thought of touching it; at another, to feel
her bending over me, bending so close to see what I was about, that her
voice sank low when she spoke to me, and her ribbons brushed my cheek
in the wind before she could draw them back.

The evenings which followed the sketching excursions of the afternoon
varied, rather than checked, these innocent, these inevitable
familiarities.  My natural fondness for the music which she played with
such tender feeling, such delicate womanly taste, and her natural
enjoyment of giving me back, by the practice of her art, the pleasure
which I had offered to her by the practice of mine, only wove another
tie which drew us closer and closer to one another.  The accidents of
conversation; the simple habits which regulated even such a little
thing as the position of our places at table; the play of Miss
Halcombe's ever-ready raillery, always directed against my anxiety as
teacher, while it sparkled over her enthusiasm as pupil; the harmless
expression of poor Mrs. Vesey's drowsy approval, which connected Miss
Fairlie and me as two model young people who never disturbed her--every
one of these trifles, and many more, combined to fold us together in
the same domestic atmosphere, and to lead us both insensibly to the
same hopeless end.

I should have remembered my position, and have put myself secretly on
my guard.  I did so, but not till it was too late.  All the discretion,
all the experience, which had availed me with other women, and secured
me against other temptations, failed me with her.  It had been my
profession, for years past, to be in this close contact with young
girls of all ages, and of all orders of beauty.  I had accepted the
position as part of my calling in life; I had trained myself to leave
all the sympathies natural to my age in my employer's outer hall, as
coolly as I left my umbrella there before I went upstairs.  I had long
since learnt to understand, composedly and as a matter of course, that
my situation in life was considered a guarantee against any of my
female pupils feeling more than the most ordinary interest in me, and
that I was admitted among beautiful and captivating women much as a
harmless domestic animal is admitted among them.  This guardian
experience I had gained early; this guardian experience had sternly and
strictly guided me straight along my own poor narrow path, without once
letting me stray aside, to the right hand or to the left.  And now I
and my trusty talisman were parted for the first time.  Yes, my
hardly-earned self-control was as completely lost to me as if I had
never possessed it; lost to me, as it is lost every day to other men,
in other critical situations, where women are concerned.  I know, now,
that I should have questioned myself from the first.  I should have
asked why any room in the house was better than home to me when she
entered it, and barren as a desert when she went out again--why I
always noticed and remembered the little changes in her dress that I
had noticed and remembered in no other woman's before--why I saw her,
heard her, and touched her (when we shook hands at night and morning)
as I had never seen, heard, and touched any other woman in my life? I
should have looked into my own heart, and found this new growth
springing up there, and plucked it out while it was young.  Why was
this easiest, simplest work of self-culture always too much for me? The
explanation has been written already in the three words that were many
enough, and plain enough, for my confession.  I loved her.

The days passed, the weeks passed; it was approaching the third month
of my stay in Cumberland.  The delicious monotony of life in our calm
seclusion flowed on with me, like a smooth stream with a swimmer who
glides down the current.  All memory of the past, all thought of the
future, all sense of the falseness and hopelessness of my own position,
lay hushed within me into deceitful rest. Lulled by the Syren-song that
my own heart sung to me, with eyes shut to all sight, and ears closed
to all sound of danger, I drifted nearer and nearer to the fatal rocks.
The warning that aroused me at last, and startled me into sudden,
self-accusing consciousness of my own weakness, was the plainest, the
truest, the kindest of all warnings, for it came silently from HER.

We had parted one night as usual.  No word had fallen from my lips, at
that time or at any time before it, that could betray me, or startle
her into sudden knowledge of the truth.  But when we met again in the
morning, a change had come over her--a change that told me all.

I shrank then--I shrink still--from invading the innermost sanctuary of
her heart, and laying it open to others, as I have laid open my own.
Let it be enough to say that the time when she first surprised my
secret was, I firmly believe, the time when she first surprised her
own, and the time, also, when she changed towards me in the interval of
one night.  Her nature, too truthful to deceive others, was too noble
to deceive itself.  When the doubt that I had hushed asleep first laid
its weary weight on her heart, the true face owned all, and said, in
its own frank, simple language--I am sorry for him; I am sorry for
myself.

It said this, and more, which I could not then interpret.  I understood
but too well the change in her manner, to greater kindness and quicker
readiness in interpreting all my wishes, before others--to constraint
and sadness, and nervous anxiety to absorb herself in the first
occupation she could seize on, whenever we happened to be left together
alone.  I understood why the sweet sensitive lips smiled so rarely and
so restrainedly now, and why the clear blue eyes looked at me,
sometimes with the pity of an angel, sometimes with the innocent
perplexity of a child. But the change meant more than this.  There was
a coldness in her hand, there was an unnatural immobility in her face,
there was in all her movements the mute expression of constant fear and
clinging self-reproach.  The sensations that I could trace to herself
and to me, the unacknowledged sensations that we were feeling in
common, were not these.  There were certain elements of the change in
her that were still secretly drawing us together, and others that were,
as secretly, beginning to drive us apart.

In my doubt and perplexity, in my vague suspicion of something hidden
which I was left to find by my own unaided efforts, I examined Miss
Halcombe's looks and manner for enlightenment. Living in such intimacy
as ours, no serious alteration could take place in any one of us which
did not sympathetically affect the others.  The change in Miss Fairlie
was reflected in her half-sister.  Although not a word escaped Miss
Halcombe which hinted at an altered state of feeling towards myself,
her penetrating eyes had contracted a new habit of always watching me.
Sometimes the look was like suppressed anger, sometimes like suppressed
dread, sometimes like neither--like nothing, in short, which I could
understand.  A week elapsed, leaving us all three still in this
position of secret constraint towards one another.  My situation,
aggravated by the sense of my own miserable weakness and forgetfulness
of myself, now too late awakened in me, was becoming intolerable.  I
felt that I must cast off the oppression under which I was living, at
once and for ever--yet how to act for the best, or what to say first,
was more than I could tell.

From this position of helplessness and humiliation I was rescued by
Miss Halcombe.  Her lips told me the bitter, the necessary, the
unexpected truth; her hearty kindness sustained me under the shock of
hearing it; her sense and courage turned to its right use an event
which threatened the worst that could happen, to me and to others, in
Limmeridge House.


X

It was on a Thursday in the week, and nearly at the end of the third
month of my sojourn in Cumberland.

In the morning, when I went down into the breakfast-room at the usual
hour, Miss Halcombe, for the first time since I had known her, was
absent from her customary place at the table.

Miss Fairlie was out on the lawn.  She bowed to me, but did not come
in.  Not a word had dropped from my lips, or from hers, that could
unsettle either of us--and yet the same unacknowledged sense of
embarrassment made us shrink alike from meeting one another alone.  She
waited on the lawn, and I waited in the breakfast-room, till Mrs. Vesey
or Miss Halcombe came in.  How quickly I should have joined her: how
readily we should have shaken hands, and glided into our customary
talk, only a fortnight ago.

In a few minutes Miss Halcombe entered.  She had a preoccupied look,
and she made her apologies for being late rather absently.

"I have been detained," she said, "by a consultation with Mr. Fairlie
on a domestic matter which he wished to speak to me about."

Miss Fairlie came in from the garden, and the usual morning greeting
passed between us.  Her hand struck colder to mine than ever.  She did
not look at me, and she was very pale.  Even Mrs. Vesey noticed it when
she entered the room a moment after.

"I suppose it is the change in the wind," said the old lady.  "The
winter is coming--ah, my love, the winter is coming soon!"

In her heart and in mine it had come already!

Our morning meal--once so full of pleasant good-humoured discussion of
the plans for the day--was short and silent.  Miss Fairlie seemed to
feel the oppression of the long pauses in the conversation, and looked
appealingly to her sister to fill them up.  Miss Halcombe, after once
or twice hesitating and checking herself, in a most uncharacteristic
manner, spoke at last.

"I have seen your uncle this morning, Laura," she said.  "He thinks the
purple room is the one that ought to be got ready, and he confirms what
I told you.  Monday is the day--not Tuesday."

While these words were being spoken Miss Fairlie looked down at the
table beneath her.  Her fingers moved nervously among the crumbs that
were scattered on the cloth.  The paleness on her cheeks spread to her
lips, and the lips themselves trembled visibly.  I was not the only
person present who noticed this. Miss Halcombe saw it, too, and at once
set us the example of rising from table.

Mrs. Vesey and Miss Fairlie left the room together.  The kind sorrowful
blue eyes looked at me, for a moment, with the prescient sadness of a
coming and a long farewell.  I felt the answering pang in my own
heart--the pang that told me I must lose her soon, and love her the
more unchangeably for the loss.

I turned towards the garden when the door had closed on her.  Miss
Halcombe was standing with her hat in her hand, and her shawl over her
arm, by the large window that led out to the lawn, and was looking at
me attentively.

"Have you any leisure time to spare," she asked, "before you begin to
work in your own room?"

"Certainly, Miss Halcombe.  I have always time at your service."

"I want to say a word to you in private, Mr. Hartright.  Get your hat
and come out into the garden.  We are not likely to be disturbed there
at this hour in the morning."

As we stepped out on to the lawn, one of the under-gardeners--a mere
lad--passed us on his way to the house, with a letter in his hand.
Miss Halcombe stopped him.

"Is that letter for me?" she asked.

"Nay, miss; it's just said to be for Miss Fairlie," answered the lad,
holding out the letter as he spoke.

Miss Halcombe took it from him and looked at the address.

"A strange handwriting," she said to herself.  "Who can Laura's
correspondent be? Where did you get this?" she continued, addressing
the gardener.

"Well, miss," said the lad, "I just got it from a woman."

"What woman?"

"A woman well stricken in age."

"Oh, an old woman.  Any one you knew?"

"I canna' tak' it on mysel' to say that she was other than a stranger
to me."

"Which way did she go?"

"That gate," said the under-gardener, turning with great deliberation
towards the south, and embracing the whole of that part of England with
one comprehensive sweep of his arm.

"Curious," said Miss Halcombe; "I suppose it must be a begging-letter.
There," she added, handing the letter back to the lad, "take it to the
house, and give it to one of the servants.  And now, Mr. Hartright, if
you have no objection, let us walk this way."

She led me across the lawn, along the same path by which I had followed
her on the day after my arrival at Limmeridge.

At the little summer-house, in which Laura Fairlie and I had first seen
each other, she stopped, and broke the silence which she had steadily
maintained while we were walking together.

"What I have to say to you I can say here."

With those words she entered the summer-house, took one of the chairs
at the little round table inside, and signed to me to take the other.
I suspected what was coming when she spoke to me in the breakfast-room;
I felt certain of it now.

"Mr. Hartright," she said, "I am going to begin by making a frank
avowal to you.  I am going to say--without phrase-making, which I
detest, or paying compliments, which I heartily despise--that I have
come, in the course of your residence with us, to feel a strong
friendly regard for you.  I was predisposed in your favour when you
first told me of your conduct towards that unhappy woman whom you met
under such remarkable circumstances.  Your management of the affair
might not have been prudent, but it showed the self-control, the
delicacy, and the compassion of a man who was naturally a gentleman.
It made me expect good things from you, and you have not disappointed
my expectations."

She paused--but held up her hand at the same time, as a sign that she
awaited no answer from me before she proceeded.  When I entered the
summer-house, no thought was in me of the woman in white.  But now,
Miss Halcombe's own words had put the memory of my adventure back in my
mind.  It remained there throughout the interview--remained, and not
without a result.

"As your friend," she proceeded, "I am going to tell you, at once, in
my own plain, blunt, downright language, that I have discovered your
secret--without help or hint, mind, from any one else.  Mr. Hartright,
you have thoughtlessly allowed yourself to form an attachment--a
serious and devoted attachment I am afraid--to my sister Laura.  I
don't put you to the pain of confessing it in so many words, because I
see and know that you are too honest to deny it.  I don't even blame
you--I pity you for opening your heart to a hopeless affection.  You
have not attempted to take any underhand advantage--you have not spoken
to my sister in secret. You are guilty of weakness and want of
attention to your own best interests, but of nothing worse.  If you had
acted, in any single respect, less delicately and less modestly, I
should have told you to leave the house without an instant's notice, or
an instant's consultation of anybody.  As it is, I blame the misfortune
of your years and your position--I don't blame YOU.  Shake hands--I
have given you pain; I am going to give you more, but there is no help
for it--shake hands with your friend, Marian Halcombe, first."

The sudden kindness--the warm, high-minded, fearless sympathy which met
me on such mercifully equal terms, which appealed with such delicate
and generous abruptness straight to my heart, my honour, and my
courage, overcame me in an instant.  I tried to look at her when she
took my hand, but my eves were dim.  I tried to thank her, but my voice
failed me.

"Listen to me," she said, considerately avoiding all notice of my loss
of self-control.  "Listen to me, and let us get it over at once.  It is
a real true relief to me that I am not obliged, in what I have now to
say, to enter into the question--the hard and cruel question as I think
it--of social inequalities. Circumstances which will try you to the
quick, spare me the ungracious necessity of paining a man who has lived
in friendly intimacy under the same roof with myself by any humiliating
reference to matters of rank and station.  You must leave Limmeridge
House, Mr. Hartright, before more harm is done.  It is my duty to say
that to you; and it would be equally my duty to say it, under precisely
the same serious necessity, if you were the representative of the
oldest and wealthiest family in England. You must leave us, not because
you are a teacher of drawing----"

She waited a moment, turned her face full on me, and reaching across
the table, laid her hand firmly on my arm.

"Not because you are a teacher of drawing," she repeated, "but because
Laura Fairlie is engaged to be married."

The last word went like a bullet to my heart.  My arm lost all
sensation of the hand that grasped it.  I never moved and never spoke.
The sharp autumn breeze that scattered the dead leaves at our feet came
as cold to me, on a sudden, as if my own mad hopes were dead leaves
too, whirled away by the wind like the rest. Hopes! Betrothed, or not
betrothed, she was equally far from me. Would other men have remembered
that in my place? Not if they had loved her as I did.

The pang passed, and nothing but the dull numbing pain of it remained.
I felt Miss Halcombe's hand again, tightening its hold on my arm--I
raised my head and looked at her.  Her large black eyes were rooted on
me, watching the white change on my face, which I felt, and which she
saw.

"Crush it!" she said.  "Here, where you first saw her, crush it! Don't
shrink under it like a woman.  Tear it out; trample it under foot like
a man!"

The suppressed vehemence with which she spoke, the strength which her
will--concentrated in the look she fixed on me, and in the hold on my
arm that she had not yet relinquished--communicated to mine, steadied
me.  We both waited for a minute in silence.  At the end of that time I
had justified her generous faith in my manhood--I had, outwardly at
least, recovered my self-control.

"Are you yourself again?"

"Enough myself, Miss Halcombe, to ask your pardon and hers. Enough
myself to be guided by your advice, and to prove my gratitude in that
way, if I can prove it in no other."

"You have proved it already," she answered, "by those words. Mr.
Hartright, concealment is at an end between us.  I cannot affect to
hide from you what my sister has unconsciously shown to me. You must
leave us for her sake, as well as for your own.  Your presence here,
your necessary intimacy with us, harmless as it has been, God knows, in
all other respects, has unsteadied her and made her wretched.  I, who
love her better than my own life--I, who have learnt to believe in that
pure, noble, innocent nature as I believe in my religion--know but too
well the secret misery of self-reproach that she has been suffering
since the first shadow of a feeling disloyal to her marriage engagement
entered her heart in spite of her.  I don't say--it would be useless to
attempt to say it after what has happened--that her engagement has ever
had a strong hold on her affections.  It is an engagement of honour,
not of love; her father sanctioned it on his deathbed, two years since;
she herself neither welcomed it nor shrank from it--she was content to
make it.  Till you came here she was in the position of hundreds of
other women, who marry men without being greatly attracted to them or
greatly repelled by them, and who learn to love them (when they don't
learn to hate!) after marriage, instead of before.  I hope more
earnestly than words can say--and you should have the self-sacrificing
courage to hope too--that the new thoughts and feelings which have
disturbed the old calmness and the old content have not taken root too
deeply to be ever removed. Your absence (if I had less belief in your
honour, and your courage, and your sense, I should not trust to them as
I am trusting now) your absence will help my efforts, and time will
help us all three.  It is something to know that my first confidence in
you was not all misplaced.  It is something to know that you will not
be less honest, less manly, less considerate towards the pupil whose
relation to yourself you have had the misfortune to forget, than
towards the stranger and the outcast whose appeal to you was not made
in vain."

Again the chance reference to the woman in white! Was there no
possibility of speaking of Miss Fairlie and of me without raising the
memory of Anne Catherick, and setting her between us like a fatality
that it was hopeless to avoid?

"Tell me what apology I can make to Mr. Fairlie for breaking my
engagement," I said.  "Tell me when to go after that apology is
accepted.  I promise implicit obedience to you and to your advice."

"Time is every way of importance," she answered.  "You heard me refer
this morning to Monday next, and to the necessity of setting the purple
room in order.  The visitor whom we expect on Monday----"

I could not wait for her to be more explicit.  Knowing what I knew now,
the memory of Miss Fairlie's look and manner at the breakfast-table
told me that the expected visitor at Limmeridge House was her future
husband.  I tried to force it back; but something rose within me at
that moment stronger than my own will, and I interrupted Miss Halcombe.

"Let me go to-day," I said bitterly.  "The sooner the better."

"No, not to-day," she replied.  "The only reason you can assign to Mr.
Fairlie for your departure, before the end of your engagement, must be
that an unforeseen necessity compels you to ask his permission to
return at once to London.  You must wait till to-morrow to tell him
that, at the time when the post comes in, because he will then
understand the sudden change in your plans, by associating it with the
arrival of a letter from London.  It is miserable and sickening to
descend to deceit, even of the most harmless kind--but I know Mr.
Fairlie, and if you once excite his suspicions that you are trifling
with him, he will refuse to release you.  Speak to him on Friday
morning: occupy yourself afterwards (for the sake of your own interests
with your employer) in leaving your unfinished work in as little
confusion as possible, and quit this place on Saturday.  It will be
time enough then, Mr. Hartright, for you, and for all of us."

Before I could assure her that she might depend on my acting in the
strictest accordance with her wishes, we were both startled by
advancing footsteps in the shrubbery.  Some one was coming from the
house to seek for us! I felt the blood rush into my cheeks and then
leave them again.  Could the third person who was fast approaching us,
at such a time and under such circumstances, be Miss Fairlie?

It was a relief--so sadly, so hopelessly was my position towards her
changed already--it was absolutely a relief to me, when the person who
had disturbed us appeared at the entrance of the summer-house, and
proved to be only Miss Fairlie's maid.

"Could I speak to you for a moment, miss?" said the girl, in rather a
flurried, unsettled manner.

Miss Halcombe descended the steps into the shrubbery, and walked aside
a few paces with the maid.

Left by myself, my mind reverted, with a sense of forlorn wretchedness
which it is not in any words that I can find to describe, to my
approaching return to the solitude and the despair of my lonely London
home.  Thoughts of my kind old mother, and of my sister, who had
rejoiced with her so innocently over my prospects in
Cumberland--thoughts whose long banishment from my heart it was now my
shame and my reproach to realise for the first time--came back to me
with the loving mournfulness of old, neglected friends.  My mother and
my sister, what would they feel when I returned to them from my broken
engagement, with the confession of my miserable secret--they who had
parted from me so hopefully on that last happy night in the Hampstead
cottage!

Anne Catherick again! Even the memory of the farewell evening with my
mother and my sister could not return to me now unconnected with that
other memory of the moonlight walk back to London.  What did it mean?
Were that woman and I to meet once more? It was possible, at the least.
Did she know that I lived in London? Yes; I had told her so, either
before or after that strange question of hers, when she had asked me so
distrustfully if I knew many men of the rank of Baronet.  Either before
or after--my mind was not calm enough, then, to remember which.

A few minutes elapsed before Miss Halcombe dismissed the maid and came
back to me.  She, too, looked flurried and unsettled now.

"We have arranged all that is necessary, Mr. Hartright," she said. "We
have understood each other, as friends should, and we may go back at
once to the house.  To tell you the truth, I am uneasy about Laura.
She has sent to say she wants to see me directly, and the maid reports
that her mistress is apparently very much agitated by a letter that she
has received this morning--the same letter, no doubt, which I sent on
to the house before we came here."

We retraced our steps together hastily along the shrubbery path.
Although Miss Halcombe had ended all that she thought it necessary to
say on her side, I had not ended all that I wanted to say on mine.
From the moment when I had discovered that the expected visitor at
Limmeridge was Miss Fairlie's future husband, I had felt a bitter
curiosity, a burning envious eagerness, to know who he was.  It was
possible that a future opportunity of putting the question might not
easily offer, so I risked asking it on our way back to the house.

"Now that you are kind enough to tell me we have understood each other,
Miss Halcombe," I said, "now that you are sure of my gratitude for your
forbearance and my obedience to your wishes, may I venture to ask
who"--(I hesitated--I had forced myself to think of him, but it was
harder still to speak of him, as her promised husband)--"who the
gentleman engaged to Miss Fairlie is?"

Her mind was evidently occupied with the message she had received from
her sister.  She answered in a hasty, absent way--

"A gentleman of large property in Hampshire."

Hampshire! Anne Catherick's native place.  Again, and yet again, the
woman in white.  There WAS a fatality in it.

"And his name?" I said, as quietly and indifferently as I could.

"Sir Percival Glyde."

SIR--Sir Percival! Anne Catherick's question--that suspicious question
about the men of the rank of Baronet whom I might happen to know--had
hardly been dismissed from my mind by Miss Halcombe's return to me in
the summer-house, before it was recalled again by her own answer.  I
stopped suddenly, and looked at her.

"Sir Percival Glyde," she repeated, imagining that I had not heard her
former reply.

"Knight, or Baronet?" I asked, with an agitation that I could hide no
longer.

She paused for a moment, and then answered, rather coldly--

"Baronet, of course."


XI

Not a word more was said, on either side, as we walked back to the
house.  Miss Halcombe hastened immediately to her sister's room, and I
withdrew to my studio to set in order all of Mr. Fairlie's drawings
that I had not yet mounted and restored before I resigned them to the
care of other hands.  Thoughts that I had hitherto restrained, thoughts
that made my position harder than ever to endure, crowded on me now
that I was alone.

She was engaged to be married, and her future husband was Sir Percival
Glyde.  A man of the rank of Baronet, and the owner of property in
Hampshire.

There were hundreds of baronets in England, and dozens of landowners in
Hampshire.  Judging by the ordinary rules of evidence, I had not the
shadow of a reason, thus far, for connecting Sir Percival Glyde with
the suspicious words of inquiry that had been spoken to me by the woman
in white.  And yet, I did connect him with them.  Was it because he had
now become associated in my mind with Miss Fairlie, Miss Fairlie being,
in her turn, associated with Anne Catherick, since the night when I had
discovered the ominous likeness between them? Had the events of the
morning so unnerved me already that I was at the mercy of any delusion
which common chances and common coincidences might suggest to my
imagination? Impossible to say.  I could only feel that what had passed
between Miss Halcombe and myself, on our way from the summer-house, had
affected me very strangely.  The foreboding of some undiscoverable
danger lying hid from us all in the darkness of the future was strong
on me.  The doubt whether I was not linked already to a chain of events
which even my approaching departure from Cumberland would be powerless
to snap asunder--the doubt whether we any of us saw the end as the end
would really be--gathered more and more darkly over my mind. Poignant
as it was, the sense of suffering caused by the miserable end of my
brief, presumptuous love seemed to be blunted and deadened by the still
stronger sense of something obscurely impending, something invisibly
threatening, that Time was holding over our heads.

I had been engaged with the drawings little more than half an hour,
when there was a knock at the door.  It opened, on my answering; and,
to my surprise, Miss Halcombe entered the room.

Her manner was angry and agitated.  She caught up a chair for herself
before I could give her one, and sat down in it, close at my side.

"Mr. Hartright," she said, "I had hoped that all painful subjects of
conversation were exhausted between us, for to-day at least. But it is
not to be so.  There is some underhand villainy at work to frighten my
sister about her approaching marriage.  You saw me send the gardener on
to the house, with a letter addressed, in a strange handwriting, to
Miss Fairlie?"

"Certainly."

"The letter is an anonymous letter--a vile attempt to injure Sir
Percival Glyde in my sister's estimation.  It has so agitated and
alarmed her that I have had the greatest possible difficulty in
composing her spirits sufficiently to allow me to leave her room and
come here.  I know this is a family matter on which I ought not to
consult you, and in which you can feel no concern or interest----"

"I beg your pardon, Miss Halcombe.  I feel the strongest possible
concern and interest in anything that affects Miss Fairlie's happiness
or yours."

"I am glad to hear you say so.  You are the only person in the house,
or out of it, who can advise me.  Mr. Fairlie, in his state of health
and with his horror of difficulties and mysteries of all kinds, is not
to be thought of.  The clergyman is a good, weak man, who knows nothing
out of the routine of his duties; and our neighbours are just the sort
of comfortable, jog-trot acquaintances whom one cannot disturb in times
of trouble and danger.  What I want to know is this: ought I at once to
take such steps as I can to discover the writer of the letter? or ought
I to wait, and apply to Mr. Fairlie's legal adviser to-morrow? It is a
question--perhaps a very important one--of gaining or losing a day.
Tell me what you think, Mr. Hartright.  If necessity had not already
obliged me to take you into my confidence under very delicate
circumstances, even my helpless situation would, perhaps, be no excuse
for me.  But as things are I cannot surely be wrong, after all that has
passed between us, in forgetting that you are a friend of only three
months' standing."

She gave me the letter.  It began abruptly, without any preliminary
form of address, as follows--


"Do you believe in dreams? I hope, for your own sake, that you do. See
what Scripture says about dreams and their fulfilment (Genesis xl. 8,
xli. 25; Daniel iv. 18-25), and take the warning I send you before it
is too late.

"Last night I dreamed about you, Miss Fairlie.  I dreamed that I was
standing inside the communion rails of a church--I on one side of the
altar-table, and the clergyman, with his surplice and his prayer-book,
on the other.

"After a time there walked towards us, down the aisle of the church, a
man and a woman, coming to be married.  You were the woman.  You looked
so pretty and innocent in your beautiful white silk dress, and your
long white lace veil, that my heart felt for you, and the tears came
into my eyes.

"They were tears of pity, young lady, that heaven blesses and instead
of falling from my eyes like the everyday tears that we all of us shed,
they turned into two rays of light which slanted nearer and nearer to
the man standing at the altar with you, till they touched his breast.
The two rays sprang ill arches like two rainbows between me and him.  I
looked along them, and I saw down into his inmost heart.

"The outside of the man you were marrying was fair enough to see. He
was neither tall nor short--he was a little below the middle size.  A
light, active, high-spirited man--about five-and-forty years old, to
look at.  He had a pale face, and was bald over the forehead, but had
dark hair on the rest of his head.  His beard was shaven on his chin,
but was let to grow, of a fine rich brown, on his cheeks and his upper
lip.  His eyes were brown too, and very bright; his nose straight and
handsome and delicate enough to have done for a woman's.  His hands the
same.  He was troubled from time to time with a dry hacking cough, and
when he put up his white right hand to his mouth, he showed the red
scar of an old wound across the back of it.  Have I dreamt of the right
man? You know best, Miss Fairlie and you can say if I was deceived or
not. Read next, what I saw beneath the outside--I entreat you, read,
and profit.

"I looked along the two rays of light, and I saw down into his inmost
heart.  It was black as night, and on it were written, in the red
flaming letters which are the handwriting of the fallen angel, 'Without
pity and without remorse.  He has strewn with misery the paths of
others, and he will live to strew with misery the path of this woman by
his side.' I read that, and then the rays of light shifted and pointed
over his shoulder; and there, behind him, stood a fiend laughing.  And
the rays of light shifted once more, and pointed over your shoulder;
and there behind you, stood an angel weeping.  And the rays of light
shifted for the third time, and pointed straight between you and that
man.  They widened and widened, thrusting you both asunder, one from
the other.  And the clergyman looked for the marriage-service in vain:
it was gone out of the book, and he shut up the leaves, and put it from
him in despair.  And I woke with my eyes full of tears and my heart
beating--for I believe in dreams.

"Believe too, Miss Fairlie--I beg of you, for your own sake, believe as
I do.  Joseph and Daniel, and others in Scripture, believed in dreams.
Inquire into the past life of that man with the scar on his hand,
before you say the words that make you his miserable wife.  I don't
give you this warning on my account, but on yours.  I have an interest
in your well-being that will live as long as I draw breath.  Your
mother's daughter has a tender place in my heart--for your mother was
my first, my best, my only friend."


There the extraordinary letter ended, without signature of any sort.

The handwriting afforded no prospect of a clue.  It was traced on ruled
lines, in the cramped, conventional, copy-book character technically
termed "small hand." It was feeble and faint, and defaced by blots, but
had otherwise nothing to distinguish it.

"That is not an illiterate letter," said Miss Halcombe, "and at the
same time, it is surely too incoherent to be the letter of an educated
person in the higher ranks of life.  The reference to the bridal dress
and veil, and other little expressions, seem to point to it as the
production of some woman.  What do you think, Mr. Hartright?"

"I think so too.  It seems to me to be not only the letter of a woman,
but of a woman whose mind must be----"

"Deranged?" suggested Miss Halcombe.  "It struck me in that light too."

I did not answer.  While I was speaking, my eyes rested on the last
sentence of the letter: "Your mother's daughter has a tender place in
my heart--for your mother was my first, my best, my only friend." Those
words and the doubt which had just escaped me as to the sanity of the
writer of the letter, acting together on my mind, suggested an idea,
which I was literally afraid to express openly, or even to encourage
secretly.  I began to doubt whether my own faculties were not in danger
of losing their balance.  It seemed almost like a monomania to be
tracing back everything strange that happened, everything unexpected
that was said, always to the same hidden source and the same sinister
influence.  I resolved, this time, in defence of my own courage and my
own sense, to come to no decision that plain fact did not warrant, and
to turn my back resolutely on everything that tempted me in the shape
of surmise.

"If we have any chance of tracing the person who has written this," I
said, returning the letter to Miss Halcombe, "there can be no harm in
seizing our opportunity the moment it offers.  I think we ought to
speak to the gardener again about the elderly woman who gave him the
letter, and then to continue our inquiries in the village.  But first
let me ask a question.  You mentioned just now the alternative of
consulting Mr. Fairlie's legal adviser to-morrow.  Is there no
possibility of communicating with him earlier? Why not to-day?"

"I can only explain," replied Miss Halcombe, "by entering into certain
particulars, connected with my sister's marriage-engagement, which I
did not think it necessary or desirable to mention to you this morning.
One of Sir Percival Glyde's objects in coming here on Monday, is to fix
the period of his marriage, which has hitherto been left quite
unsettled.  He is anxious that the event should take place before the
end of the year."

"Does Miss Fairlie know of that wish?" I asked eagerly.

"She has no suspicion of it, and after what has happened, I shall not
take the responsibility upon myself of enlightening her.  Sir Percival
has only mentioned his views to Mr. Fairlie, who has told me himself
that he is ready and anxious, as Laura's guardian, to forward them.  He
has written to London, to the family solicitor, Mr. Gilmore.  Mr.
Gilmore happens to be away in Glasgow on business, and he has replied
by proposing to stop at Limmeridge House on his way back to town.  He
will arrive to-morrow, and will stay with us a few days, so as to allow
Sir Percival time to plead his own cause.  If he succeeds, Mr. Gilmore
will then return to London, taking with him his instructions for my
sister's marriage-settlement.  You understand now, Mr. Hartright, why I
speak of waiting to take legal advice until to-morrow? Mr. Gilmore is
the old and tried friend of two generations of Fairlies, and we can
trust him, as we could trust no one else."

The marriage-settlement! The mere hearing of those two words stung me
with a jealous despair that was poison to my higher and better
instincts.  I began to think--it is hard to confess this, but I must
suppress nothing from beginning to end of the terrible story that I now
stand committed to reveal--I began to think, with a hateful eagerness
of hope, of the vague charges against Sir Percival Glyde which the
anonymous letter contained.  What if those wild accusations rested on a
foundation of truth? What if their truth could be proved before the
fatal words of consent were spoken, and the marriage-settlement was
drawn? I have tried to think since, that the feeling which then
animated me began and ended in pure devotion to Miss Fairlie's
interests, but I have never succeeded in deceiving myself into
believing it, and I must not now attempt to deceive others.  The
feeling began and ended in reckless, vindictive, hopeless hatred of the
man who was to marry her.

"If we are to find out anything," I said, speaking under the new
influence which was now directing me, "we had better not let another
minute slip by us unemployed.  I can only suggest, once more, the
propriety of questioning the gardener a second time, and of inquiring
in the village immediately afterwards."

"I think I may be of help to you in both cases," said Miss Halcombe,
rising.  "Let us go, Mr. Hartright, at once, and do the best we can
together."

I had the door in my hand to open it for her--but I stopped, on a
sudden, to ask an important question before we set forth.

"One of the paragraphs of the anonymous letter," I said, "contains some
sentences of minute personal description.  Sir Percival Glyde's name is
not mentioned, I know--but does that description at all resemble him?"

"Accurately--even in stating his age to be forty-five----"

Forty-five; and she was not yet twenty-one! Men of his age married
wives of her age every day--and experience had shown those marriages to
be often the happiest ones.  I knew that--and yet even the mention of
his age, when I contrasted it with hers, added to my blind hatred and
distrust of him.

"Accurately," Miss Halcombe continued, "even to the scar on his right
hand, which is the scar of a wound that he received years since when he
was travelling in Italy.  There can be no doubt that every peculiarity
of his personal appearance is thoroughly well known to the writer of
the letter."

"Even a cough that he is troubled with is mentioned, if I remember
right?"

"Yes, and mentioned correctly.  He treats it lightly himself, though it
sometimes makes his friends anxious about him."

"I suppose no whispers have ever been heard against his character?"

"Mr. Hartright! I hope you are not unjust enough to let that infamous
letter influence you?"

I felt the blood rush into my cheeks, for I knew that it HAD influenced
me.

"I hope not," I answered confusedly.  "Perhaps I had no right to ask
the question."

"I am not sorry you asked it," she said, "for it enables me to do
justice to Sir Percival's reputation.  Not a whisper, Mr. Hartright,
has ever reached me, or my family, against him.  He has fought
successfully two contested elections, and has come out of the ordeal
unscathed.  A man who can do that, in England, is a man whose character
is established."

I opened the door for her in silence, and followed her out.  She had
not convinced me.  If the recording angel had come down from heaven to
confirm her, and had opened his book to my mortal eyes, the recording
angel would not have convinced me.

We found the gardener at work as usual.  No amount of questioning could
extract a single answer of any importance from the lad's impenetrable
stupidity.  The woman who had given him the letter was an elderly
woman; she had not spoken a word to him, and she had gone away towards
the south in a great hurry.  That was all the gardener could tell us.

The village lay southward of the house.  So to the village we went next.


XII

Our inquiries at Limmeridge were patiently pursued in all directions,
and among all sorts and conditions of people.  But nothing came of
them.  Three of the villagers did certainly assure us that they had
seen the woman, but as they were quite unable to describe her, and
quite incapable of agreeing about the exact direction in which she was
proceeding when they last saw her, these three bright exceptions to the
general rule of total ignorance afforded no more real assistance to us
than the mass of their unhelpful and unobservant neighbours.

The course of our useless investigations brought us, in time, to the
end of the village at which the schools established by Mrs. Fairlie
were situated.  As we passed the side of the building appropriated to
the use of the boys, I suggested the propriety of making a last inquiry
of the schoolmaster, whom we might presume to be, in virtue of his
office, the most intelligent man in the place.

"I am afraid the schoolmaster must have been occupied with his
scholars," said Miss Halcombe, "just at the time when the woman passed
through the village and returned again.  However, we can but try."

We entered the playground enclosure, and walked by the schoolroom
window to get round to the door, which was situated at the back of the
building.  I stopped for a moment at the window and looked in.

The schoolmaster was sitting at his high desk, with his back to me,
apparently haranguing the pupils, who were all gathered together in
front of him, with one exception.  The one exception was a sturdy
white-headed boy, standing apart from all the rest on a stool in a
corner--a forlorn little Crusoe, isolated in his own desert island of
solitary penal disgrace.

The door, when we got round to it, was ajar, and the school-master's
voice reached us plainly, as we both stopped for a minute under the
porch.

"Now, boys," said the voice, "mind what I tell you.  If I hear another
word spoken about ghosts in this school, it will be the worse for all
of you.  There are no such things as ghosts, and therefore any boy who
believes in ghosts believes in what can't possibly be; and a boy who
belongs to Limmeridge School, and believes in what can't possibly be,
sets up his back against reason and discipline, and must be punished
accordingly.  You all see Jacob Postlethwaite standing up on the stool
there in disgrace.  He has been punished, not because he said he saw a
ghost last night, but because he is too impudent and too obstinate to
listen to reason, and because he persists in saying he saw the ghost
after I have told him that no such thing can possibly be. If nothing
else will do, I mean to cane the ghost out of Jacob Postlethwaite, and
if the thing spreads among any of the rest of you, I mean to go a step
farther, and cane the ghost out of the whole school."

"We seem to have chosen an awkward moment for our visit," said Miss
Halcombe, pushing open the door at the end of the schoolmaster's
address, and leading the way in.

Our appearance produced a strong sensation among the boys.  They
appeared to think that we had arrived for the express purpose of seeing
Jacob Postlethwaite caned.

"Go home all of you to dinner," said the schoolmaster, "except Jacob.
Jacob must stop where he is; and the ghost may bring him his dinner, if
the ghost pleases."

Jacob's fortitude deserted him at the double disappearance of his
schoolfellows and his prospect of dinner.  He took his hands out of his
pockets, looked hard at his knuckles, raised them with great
deliberation to his eyes, and when they got there, ground them round
and round slowly, accompanying the action by short spasms of sniffing,
which followed each other at regular intervals--the nasal minute guns
of juvenile distress.

"We came here to ask you a question, Mr. Dempster," said Miss Halcombe,
addressing the schoolmaster; "and we little expected to find you
occupied in exorcising a ghost.  What does it all mean? What has really
happened?"

"That wicked boy has been frightening the whole school, Miss Halcombe,
by declaring that he saw a ghost yesterday evening," answered the
master; "and he still persists in his absurd story, in spite of all
that I can say to him."

"Most extraordinary," said Miss Halcombe "I should not have thought it
possible that any of the boys had imagination enough to see a ghost.
This is a new accession indeed to the hard labour of forming the
youthful mind at Limmeridge, and I heartily wish you well through it,
Mr. Dempster.  In the meantime, let me explain why you see me here, and
what it is I want."

She then put the same question to the schoolmaster which we had asked
already of almost every one else in the village.  It was met by the
same discouraging answer Mr. Dempster had not set eyes on the stranger
of whom we were in search.

"We may as well return to the house, Mr. Hartright," said Miss
Halcombe; "the information we want is evidently not to be found."

She had bowed to Mr. Dempster, and was about to leave the schoolroom,
when the forlorn position of Jacob Postlethwaite, piteously sniffing on
the stool of penitence, attracted her attention as she passed him, and
made her stop good-humouredly to speak a word to the little prisoner
before she opened the door.

"You foolish boy," she said, "why don't you beg Mr. Dempster's pardon,
and hold your tongue about the ghost?"

"Eh!--but I saw t' ghaist," persisted Jacob Postlethwaite, with a stare
of terror and a burst of tears.

"Stuff and nonsense! You saw nothing of the kind.  Ghost indeed! What
ghost----"

"I beg your pardon, Miss Halcombe," interposed the schoolmaster a
little uneasily--"but I think you had better not question the boy. The
obstinate folly of his story is beyond all belief; and you might lead
him into ignorantly----"

"Ignorantly what?" inquired Miss Halcombe sharply.

"Ignorantly shocking your feelings," said Mr. Dempster, looking very
much discomposed.

"Upon my word, Mr. Dempster, you pay my feelings a great compliment in
thinking them weak enough to be shocked by such an urchin as that!" She
turned with an air of satirical defiance to little Jacob, and began to
question him directly.  "Come!" she said, "I mean to know all about
this.  You naughty boy, when did you see the ghost?"

"Yestere'en, at the gloaming," replied Jacob.

"Oh! you saw it yesterday evening, in the twilight? And what was it
like?"

"Arl in white--as a ghaist should be," answered the ghost-seer, with a
confidence beyond his years.

"And where was it?"

"Away yander, in t' kirkyard--where a ghaist ought to be."

"As a 'ghaist' should be--where a 'ghaist' ought to be--why, you little
fool, you talk as if the manners and customs of ghosts had been
familiar to you from your infancy! You have got your story at your
fingers' ends, at any rate.  I suppose I shall hear next that you can
actually tell me whose ghost it was?"

"Eh! but I just can," replied Jacob, nodding his head with an air of
gloomy triumph.

Mr. Dempster had already tried several times to speak while Miss
Halcombe was examining his pupil, and he now interposed resolutely
enough to make himself heard.

"Excuse me, Miss Halcombe," he said, "if I venture to say that you are
only encouraging the boy by asking him these questions."

"I will merely ask one more, Mr. Dempster, and then I shall be quite
satisfied.  Well," she continued, turning to the boy, "and whose ghost
was it?"

"T' ghaist of Mistress Fairlie," answered Jacob in a whisper.

The effect which this extraordinary reply produced on Miss Halcombe
fully justified the anxiety which the schoolmaster had shown to prevent
her from hearing it.  Her face crimsoned with indignation--she turned
upon little Jacob with an angry suddenness which terrified him into a
fresh burst of tears--opened her lips to speak to him--then controlled
herself, and addressed the master instead of the boy.

"It is useless," she said, "to hold such a child as that responsible
for what he says.  I have little doubt that the idea has been put into
his head by others.  If there are people in this village, Mr. Dempster,
who have forgotten the respect and gratitude due from every soul in it
to my mother's memory, I will find them out, and if I have any
influence with Mr. Fairlie, they shall suffer for it."

"I hope--indeed, I am sure, Miss Halcombe--that you are mistaken," said
the schoolmaster.  "The matter begins and ends with the boy's own
perversity and folly.  He saw, or thought he saw, a woman in white,
yesterday evening, as he was passing the churchyard; and the figure,
real or fancied, was standing by the marble cross, which he and every
one else in Limmeridge knows to be the monument over Mrs. Fairlie's
grave.  These two circumstances are surely sufficient to have suggested
to the boy himself the answer which has so naturally shocked you?"

Although Miss Halcombe did not seem to be convinced, she evidently felt
that the schoolmaster's statement of the case was too sensible to be
openly combated.  She merely replied by thanking him for his attention,
and by promising to see him again when her doubts were satisfied.  This
said, she bowed, and led the way out of the schoolroom.

Throughout the whole of this strange scene I had stood apart, listening
attentively, and drawing my own conclusions.  As soon as we were alone
again, Miss Halcombe asked me if I had formed any opinion on what I had
heard.

"A very strong opinion," I answered; "the boy's story, as I believe,
has a foundation in fact.  I confess I am anxious to see the monument
over Mrs. Fairlie's grave, and to examine the ground about it."

"You shall see the grave."

She paused after making that reply, and reflected a little as we walked
on.  "What has happened in the schoolroom," she resumed, "has so
completely distracted my attention from the subject of the letter, that
I feel a little bewildered when I try to return to it.  Must we give up
all idea of making any further inquiries, and wait to place the thing
in Mr. Gilmore's hands to-morrow?"

"By no means, Miss Halcombe.  What has happened in the schoolroom
encourages me to persevere in the investigation."

"Why does it encourage you?"

"Because it strengthens a suspicion I felt when you gave me the letter
to read."

"I suppose you had your reasons, Mr. Hartright, for concealing that
suspicion from me till this moment?"

"I was afraid to encourage it in myself.  I thought it was utterly
preposterous--I distrusted it as the result of some perversity in my
own imagination.  But I can do so no longer.  Not only the boy's own
answers to your questions, but even a chance expression that dropped
from the schoolmaster's lips in explaining his story, have forced the
idea back into my mind.  Events may yet prove that idea to be a
delusion, Miss Halcombe; but the belief is strong in me, at this
moment, that the fancied ghost in the churchyard, and the writer of the
anonymous letter, are one and the same person."

She stopped, turned pale, and looked me eagerly in the face.

"What person?"

"The schoolmaster unconsciously told you.  When he spoke of the figure
that the boy saw in the churchyard he called it 'a woman in white.'"

"Not Anne Catherick?"

"Yes, Anne Catherick."

She put her hand through my arm and leaned on it heavily.

"I don't know why," she said in low tones, "but there is something in
this suspicion of yours that seems to startle and unnerve me. I
feel----" She stopped, and tried to laugh it off.  "Mr. Hartright," she
went on, "I will show you the grave, and then go back at once to the
house.  I had better not leave Laura too long alone.  I had better go
back and sit with her."

We were close to the churchyard when she spoke.  The church, a dreary
building of grey stone, was situated in a little valley, so as to be
sheltered from the bleak winds blowing over the moorland all round it.
The burial-ground advanced, from the side of the church, a little way
up the slope of the hill.  It was surrounded by a rough, low stone
wall, and was bare and open to the sky, except at one extremity, where
a brook trickled down the stony hill-side, and a clump of dwarf trees
threw their narrow shadows over the short, meagre grass.  Just beyond
the brook and the trees, and not far from one of the three stone stiles
which afforded entrance, at various points, to the churchyard, rose the
white marble cross that distinguished Mrs. Fairlie's grave from the
humbler monuments scattered about it.

"I need go no farther with you," said Miss Halcombe, pointing to the
grave.  "You will let me know if you find anything to confirm the idea
you have just mentioned to me.  Let us meet again at the house."

She left me.  I descended at once to the churchyard, and crossed the
stile which led directly to Mrs. Fairlie's grave.

The grass about it was too short, and the ground too hard, to show any
marks of footsteps.  Disappointed thus far, I next looked attentively
at the cross, and at the square block of marble below it, on which the
inscription was cut.

The natural whiteness of the cross was a little clouded, here and
there, by weather stains, and rather more than one half of the square
block beneath it, on the side which bore the inscription, was in the
same condition.  The other half, however, attracted my attention at
once by its singular freedom from stain or impurity of any kind.  I
looked closer, and saw that it had been cleaned--recently cleaned, in a
downward direction from top to bottom.  The boundary line between the
part that had been cleaned and the part that had not was traceable
wherever the inscription left a blank space of marble--sharply
traceable as a line that had been produced by artificial means.  Who
had begun the cleansing of the marble, and who had left it unfinished?

I looked about me, wondering how the question was to be solved. No sign
of a habitation could be discerned from the point at which I was
standing--the burial-ground was left in the lonely possession of the
dead.  I returned to the church, and walked round it till I came to the
back of the building; then crossed the boundary wall beyond, by another
of the stone stiles, and found myself at the head of a path leading
down into a deserted stone quarry.  Against one side of the quarry a
little two-room cottage was built, and just outside the door an old
woman was engaged in washing.

I walked up to her, and entered into conversation about the church and
burial-ground.  She was ready enough to talk, and almost the first
words she said informed me that her husband filled the two offices of
clerk and sexton.  I said a few words next in praise of Mrs. Fairlie's
monument.  The old woman shook her head, and told me I had not seen it
at its best.  It was her husband's business to look after it, but he
had been so ailing and weak for months and months past, that he had
hardly been able to crawl into church on Sundays to do his duty, and
the monument had been neglected in consequence.  He was getting a
little better now, and in a week or ten days' time he hoped to be
strong enough to set to work and clean it.

This information--extracted from a long rambling answer in the broadest
Cumberland dialect--told me all that I most wanted to know.  I gave the
poor woman a trifle, and returned at once to Limmeridge House.

The partial cleansing of the monument had evidently been accomplished
by a strange hand.  Connecting what I had discovered, thus far, with
what I had suspected after hearing the story of the ghost seen at
twilight, I wanted nothing more to confirm my resolution to watch Mrs.
Fairlie's grave, in secret, that evening, returning to it at sunset,
and waiting within sight of it till the night fell.  The work of
cleansing the monument had been left unfinished, and the person by whom
it had been begun might return to complete it.

On getting back to the house I informed Miss Halcombe of what I
intended to do.  She looked surprised and uneasy while I was explaining
my purpose, but she made no positive objection to the execution of it.
She only said, "I hope it may end well."

Just as she was leaving me again, I stopped her to inquire, as calmly
as I could, after Miss Fairlie's health.  She was in better spirits,
and Miss Halcombe hoped she might be induced to take a little walking
exercise while the afternoon sun lasted.

I returned to my own room to resume setting the drawings in order. It
was necessary to do this, and doubly necessary to keep my mind employed
on anything that would help to distract my attention from myself, and
from the hopeless future that lay before me.  From time to time I
paused in my work to look out of window and watch the sky as the sun
sank nearer and nearer to the horizon.  On one of those occasions I saw
a figure on the broad gravel walk under my window.  It was Miss Fairlie.

I had not seen her since the morning, and I had hardly spoken to her
then.  Another day at Limmeridge was all that remained to me, and after
that day my eyes might never look on her again.  This thought was
enough to hold me at the window.  I had sufficient consideration for
her to arrange the blind so that she might not see me if she looked up,
but I had no strength to resist the temptation of letting my eyes, at
least, follow her as far as they could on her walk.

She was dressed in a brown cloak, with a plain black silk gown under
it.  On her head was the same simple straw hat which she had worn on
the morning when we first met.  A veil was attached to it now which hid
her face from me.  By her side trotted a little Italian greyhound, the
pet companion of all her walks, smartly dressed in a scarlet cloth
wrapper, to keep the sharp air from his delicate skin.  She did not
seem to notice the dog.  She walked straight forward, with her head
drooping a little, and her arms folded in her cloak.  The dead leaves,
which had whirled in the wind before me when I had heard of her
marriage engagement in the morning, whirled in the wind before her, and
rose and fell and scattered themselves at her feet as she walked on in
the pale waning sunlight.  The dog shivered and trembled, and pressed
against her dress impatiently for notice and encouragement.  But she
never heeded him.  She walked on, farther and farther away from me,
with the dead leaves whirling about her on the path--walked on, till my
aching eyes could see her no more, and I was left alone again with my
own heavy heart.

In another hour's time I had done my work, and the sunset was at hand.
I got my hat and coat in the hall, and slipped out of the house without
meeting any one.

The clouds were wild in the western heaven, and the wind blew chill
from the sea.  Far as the shore was, the sound of the surf swept over
the intervening moorland, and beat drearily in my ears when I entered
the churchyard.  Not a living creature was in sight.  The place looked
lonelier than ever as I chose my position, and waited and watched, with
my eyes on the white cross that rose over Mrs. Fairlie's grave.


XIII

The exposed situation of the churchyard had obliged me to be cautious
in choosing the position that I was to occupy.

The main entrance to the church was on the side next to the
burial-ground, and the door was screened by a porch walled in on either
side.  After some little hesitation, caused by natural reluctance to
conceal myself, indispensable as that concealment was to the object in
view, I had resolved on entering the porch. A loophole window was
pierced in each of its side walls.  Through one of these windows I
could see Mrs. Fairlie's grave.  The other looked towards the stone
quarry in which the sexton's cottage was built.  Before me, fronting
the porch entrance, was a patch of bare burial-ground, a line of low
stone wall, and a strip of lonely brown hill, with the sunset clouds
sailing heavily over it before the strong, steady wind.  No living
creature was visible or audible--no bird flew by me, no dog barked from
the sexton's cottage.  The pauses in the dull beating of the surf were
filled up by the dreary rustling of the dwarf trees near the grave, and
the cold faint bubble of the brook over its stony bed.  A dreary scene
and a dreary hour.  My spirits sank fast as I counted out the minutes
of the evening in my hiding-place under the church porch.

It was not twilight yet--the light of the setting sun still lingered in
the heavens, and little more than the first half-hour of my solitary
watch had elapsed--when I heard footsteps and a voice.  The footsteps
were approaching from the other side of the church, and the voice was a
woman's.

"Don't you fret, my dear, about the letter," said the voice.  "I gave
it to the lad quite safe, and the lad he took it from me without a
word.  He went his way and I went mine, and not a living soul followed
me afterwards--that I'll warrant."

These words strung up my attention to a pitch of expectation that was
almost painful.  There was a pause of silence, but the footsteps still
advanced.  In another moment two persons, both women, passed within my
range of view from the porch window.  They were walking straight
towards the grave; and therefore they had their backs turned towards me.

One of the women was dressed in a bonnet and shawl.  The other wore a
long travelling-cloak of a dark-blue colour, with the hood drawn over
her head.  A few inches of her gown were visible below the cloak.  My
heart beat fast as I noted the colour--it was white.

After advancing about half-way between the church and the grave they
stopped, and the woman in the cloak turned her head towards her
companion.  But her side face, which a bonnet might now have allowed me
to see, was hidden by the heavy, projecting edge of the hood.

"Mind you keep that comfortable warm cloak on," said the same voice
which I had already heard--the voice of the woman in the shawl.  "Mrs.
Todd is right about your looking too particular, yesterday, all in
white.  I'll walk about a little while you're here, churchyards being
not at all in my way, whatever they may be in yours.  Finish what you
want to do before I come back, and let us be sure and get home again
before night."

With those words she turned about, and retracing her steps, advanced
with her face towards me.  It was the face of an elderly woman, brown,
rugged, and healthy, with nothing dishonest or suspicious in the look
of it.  Close to the church she stopped to pull her shawl closer round
her.

"Queer," she said to herself, "always queer, with her whims and her
ways, ever since I can remember her.  Harmless, though--as harmless,
poor soul, as a little child."

She sighed--looked about the burial-ground nervously--shook her head,
as if the dreary prospect by no means pleased her, and disappeared
round the corner of the church.

I doubted for a moment whether I ought to follow and speak to her or
not.  My intense anxiety to find myself face to face with her companion
helped me to decide in the negative.  I could ensure seeing the woman
in the shawl by waiting near the churchyard until she came
back--although it seemed more than doubtful whether she could give me
the information of which I was in search.  The person who had delivered
the letter was of little consequence. The person who had written it was
the one centre of interest, and the one source of information, and that
person I now felt convinced was before me in the churchyard.

While these ideas were passing through my mind I saw the woman in the
cloak approach close to the grave, and stand looking at it for a little
while.  She then glanced all round her, and taking a white linen cloth
or handkerchief from under her cloak, turned aside towards the brook.
The little stream ran into the churchyard under a tiny archway in the
bottom of the wall, and ran out again, after a winding course of a few
dozen yards, under a similar opening.  She dipped the cloth in the
water, and returned to the grave.  I saw her kiss the white cross, then
kneel down before the inscription, and apply her wet cloth to the
cleansing of it.

After considering how I could show myself with the least possible
chance of frightening her, I resolved to cross the wall before me, to
skirt round it outside, and to enter the churchyard again by the stile
near the grave, in order that she might see me as I approached.  She
was so absorbed over her employment that she did not hear me coming
until I had stepped over the stile.  Then she looked up, started to her
feet with a faint cry, and stood facing me in speechless and motionless
terror.

"Don't be frightened," I said.  "Surely you remember me?"

I stopped while I spoke--then advanced a few steps gently--then stopped
again--and so approached by little and little till I was close to her.
If there had been any doubt still left in my mind, it must have been
now set at rest.  There, speaking affrightedly for itself--there was
the same face confronting me over Mrs. Fairlie's grave which had first
looked into mine on the high-road by night.

"You remember me?" I said.  "We met very late, and I helped you to find
the way to London.  Surely you have not forgotten that?"

Her features relaxed, and she drew a heavy breath of relief.  I saw the
new life of recognition stirring slowly under the death-like stillness
which fear had set on her face.

"Don't attempt to speak to me just yet," I went on.  "Take time to
recover yourself--take time to feel quite certain that I am a friend."

"You are very kind to me," she murmured.  "As kind now as you were
then."

She stopped, and I kept silence on my side.  I was not granting time
for composure to her only, I was gaining time also for myself.  Under
the wan wild evening light, that woman and I were met together again, a
grave between us, the dead about us, the lonesome hills closing us
round on every side.  The time, the place, the circumstances under
which we now stood face to face in the evening stillness of that dreary
valley--the lifelong interests which might hang suspended on the next
chance words that passed between us--the sense that, for aught I knew
to the contrary, the whole future of Laura Fairlie's life might be
determined, for good or for evil, by my winning or losing the
confidence of the forlorn creature who stood trembling by her mother's
grave--all threatened to shake the steadiness and the self-control on
which every inch of the progress I might yet make now depended.  I
tried hard, as I felt this, to possess myself of all my resources; I
did my utmost to turn the few moments for reflection to the best
account.

"Are you calmer now?" I said, as soon as I thought it time to speak
again.  "Can you talk to me without feeling frightened, and without
forgetting that I am a friend?"

"How did you come here?" she asked, without noticing what I had just
said to her.

"Don't you remember my telling you, when we last met, that I was going
to Cumberland? I have been in Cumberland ever since--I have been
staying all the time at Limmeridge House."

"At Limmeridge House!" Her pale face brightened as she repeated the
words, her wandering eyes fixed on me with a sudden interest. "Ah, how
happy you must have been!" she said, looking at me eagerly, without a
shadow of its former distrust left in her expression.

I took advantage of her newly-aroused confidence in me to observe her
face, with an attention and a curiosity which I had hitherto restrained
myself from showing, for caution's sake.  I looked at her, with my mind
full of that other lovely face which had so ominously recalled her to
my memory on the terrace by moonlight. I had seen Anne Catherick's
likeness in Miss Fairlie.  I now saw Miss Fairlie's likeness in Anne
Catherick--saw it all the more clearly because the points of
dissimilarity between the two were presented to me as well as the
points of resemblance.  In the general outline of the countenance and
general proportion of the features--in the colour of the hair and in
the little nervous uncertainty about the lips--in the height and size
of the figure, and the carriage of the head and body, the likeness
appeared even more startling than I had ever felt it to be yet.  But
there the resemblance ended, and the dissimilarity, in details, began.
The delicate beauty of Miss Fairlie's complexion, the transparent
clearness of her eyes, the smooth purity of her skin, the tender bloom
of colour on her lips, were all missing from the worn weary face that
was now turned towards mine.  Although I hated myself even for thinking
such a thing, still, while I looked at the woman before me, the idea
would force itself into my mind that one sad change, in the future, was
all that was wanting to make the likeness complete, which I now saw to
be so imperfect in detail. If ever sorrow and suffering set their
profaning marks on the youth and beauty of Miss Fairlie's face, then,
and then only, Anne Catherick and she would be the twin-sisters of
chance resemblance, the living reflections of one another.

I shuddered at the thought.  There was something horrible in the blind
unreasoning distrust of the future which the mere passage of it through
my mind seemed to imply.  It was a welcome interruption to be roused by
feeling Anne Catherick's hand laid on my shoulder. The touch was as
stealthy and as sudden as that other touch which had petrified me from
head to foot on the night when we first met.

"You are looking at me, and you are thinking of something," she said,
with her strange breathless rapidity of utterance.  "What is it?"

"Nothing extraordinary," I answered.  "I was only wondering how you
came here."

"I came with a friend who is very good to me.  I have only been here
two days."

"And you found your way to this place yesterday?"

"How do you know that?"

"I only guessed it."

She turned from me, and knelt down before the inscription once more.

"Where should I go if not here?" she said.  "The friend who was better
than a mother to me is the only friend I have to visit at Limmeridge.
Oh, it makes my heart ache to see a stain on her tomb! It ought to be
kept white as snow, for her sake.  I was tempted to begin cleaning it
yesterday, and I can't help coming back to go on with it to-day.  Is
there anything wrong in that? I hope not.  Surely nothing can be wrong
that I do for Mrs. Fairlie's sake?"

The old grateful sense of her benefactress's kindness was evidently the
ruling idea still in the poor creature's mind--the narrow mind which
had but too plainly opened to no other lasting impression since that
first impression of her younger and happier days.  I saw that my best
chance of winning her confidence lay in encouraging her to proceed with
the artless employment which she had come into the burial-ground to
pursue.  She resumed it at once, on my telling her she might do so,
touching the hard marble as tenderly as if it had been a sentient
thing, and whispering the words of the inscription to herself, over and
over again, as if the lost days of her girlhood had returned and she
was patiently learning her lesson once more at Mrs. Fairlie's knees.

"Should you wonder very much," I said, preparing the way as cautiously
as I could for the questions that were to come, "if I owned that it is
a satisfaction to me, as well as a surprise, to see you here? I felt
very uneasy about you after you left me in the cab."

She looked up quickly and suspiciously.

"Uneasy," she repeated.  "Why?"

"A strange thing happened after we parted that night.  Two men overtook
me in a chaise.  They did not see where I was standing, but they
stopped near me, and spoke to a policeman on the other side of the way."

She instantly suspended her employment.  The hand holding the damp
cloth with which she had been cleaning the inscription dropped to her
side.  The other hand grasped the marble cross at the head of the
grave.  Her face turned towards me slowly, with the blank look of
terror set rigidly on it once more.  I went on at all hazards--it was
too late now to draw back.

"The two men spoke to the policeman," I said, "and asked him if he had
seen you.  He had not seen you; and then one of the men spoke again,
and said you had escaped from his Asylum."

She sprang to her feet as if my last words had set the pursuers on her
track.

"Stop! and hear the end," I cried.  "Stop! and you shall know how I
befriended you.  A word from me would have told the men which way you
had gone--and I never spoke that word.  I helped your escape--I made it
safe and certain.  Think, try to think.  Try to understand what I tell
you."

My manner seemed to influence her more than my words.  She made an
effort to grasp the new idea.  Her hands shifted the damp cloth
hesitatingly from one to the other, exactly as they had shifted the
little travelling-bag on the night when I first saw her. Slowly the
purpose of my words seemed to force its way through the confusion and
agitation of her mind.  Slowly her features relaxed, and her eyes
looked at me with their expression gaining in curiosity what it was
fast losing in fear.

"YOU don't think I ought to be back in the Asylum, do you?" she said.

"Certainly not.  I am glad you escaped from it--I am glad I helped you."

"Yes, yes, you did help me indeed; you helped me at the hard part," she
went on a little vacantly.  "It was easy to escape, or I should not
have got away.  They never suspected me as they suspected the others.
I was so quiet, and so obedient, and so easily frightened.  The finding
London was the hard part, and there you helped me.  Did I thank you at
the time? I thank you now very kindly."

"Was the Asylum far from where you met me? Come! show that you believe
me to be your friend, and tell me where it was."

She mentioned the place--a private Asylum, as its situation informed
me; a private Asylum not very far from the spot where I had seen
her--and then, with evident suspicion of the use to which I might put
her answer, anxiously repeated her former inquiry, "You don't think I
ought to be taken back, do you?"

"Once again, I am glad you escaped--I am glad you prospered well after
you left me," I answered.  "You said you had a friend in London to go
to.  Did you find the friend?"

"Yes.  It was very late, but there was a girl up at needle-work in the
house, and she helped me to rouse Mrs. Clements.  Mrs. Clements is my
friend.  A good, kind woman, but not like Mrs. Fairlie.  Ah no, nobody
is like Mrs. Fairlie!"

"Is Mrs. Clements an old friend of yours? Have you known her a long
time?"

"Yes, she was a neighbour of ours once, at home, in Hampshire, and
liked me, and took care of me when I was a little girl.  Years ago,
when she went away from us, she wrote down in my Prayer-book for me
where she was going to live in London, and she said, 'If you are ever
in trouble, Anne, come to me.  I have no husband alive to say me nay,
and no children to look after, and I will take care of you.' Kind
words, were they not? I suppose I remember them because they were kind.
It's little enough I remember besides--little enough, little enough!"

"Had you no father or mother to take care of you?"

"Father?--I never saw him--I never heard mother speak of him. Father?
Ah, dear! he is dead, I suppose."

"And your mother?"

"I don't get on well with her.  We are a trouble and a fear to each
other."

A trouble and a fear to each other! At those words the suspicion
crossed my mind, for the first time, that her mother might be the
person who had placed her under restraint.

"Don't ask me about mother," she went on.  "I'd rather talk of Mrs.
Clements.  Mrs. Clements is like you, she doesn't think that I ought to
be back in the Asylum, and she is as glad as you are that I escaped
from it.  She cried over my misfortune, and said it must be kept secret
from everybody."

Her "misfortune." In what sense was she using that word? In a sense
which might explain her motive in writing the anonymous letter? In a
sense which might show it to be the too common and too customary motive
that has led many a woman to interpose anonymous hindrances to the
marriage of the man who has ruined her? I resolved to attempt the
clearing up of this doubt before more words passed between us on either
side.

"What misfortune?" I asked.

"The misfortune of my being shut up," she answered, with every
appearance of feeling surprised at my question.  "What other misfortune
could there be?"

I determined to persist, as delicately and forbearingly as possible.
It was of very great importance that I should be absolutely sure of
every step in the investigation which I now gained in advance.

"There is another misfortune," I said, "to which a woman may be liable,
and by which she may suffer lifelong sorrow and shame."

"What is it?" she asked eagerly.

"The misfortune of believing too innocently in her own virtue, and in
the faith and honour of the man she loves," I answered.

She looked up at me with the artless bewilderment of a child.  Not the
slightest confusion or change of colour--not the faintest trace of any
secret consciousness of shame struggling to the surface appeared in her
face--that face which betrayed every other emotion with such
transparent clearness.  No words that ever were spoken could have
assured me, as her look and manner now assured me, that the motive
which I had assigned for her writing the letter and sending it to Miss
Fairlie was plainly and distinctly the wrong one.  That doubt, at any
rate, was now set at rest; but the very removal of it opened a new
prospect of uncertainty.  The letter, as I knew from positive
testimony, pointed at Sir Percival Glyde, though it did not name him.
She must have had some strong motive, originating in some deep sense of
injury, for secretly denouncing him to Miss Fairlie in such terms as
she had employed, and that motive was unquestionably not to be traced
to the loss of her innocence and her character.  Whatever wrong he
might have inflicted on her was not of that nature.  Of what nature
could it be?

"I don't understand you," she said, after evidently trying hard, and
trying in vain, to discover the meaning of the words I had last said to
her.

"Never mind," I answered.  "Let us go on with what we were talking
about.  Tell me how long you stayed with Mrs. Clements in London, and
how you came here."

"How long?" she repeated.  "I stayed with Mrs. Clements till we both
came to this place, two days ago."

"You are living in the village, then?" I said.  "It is strange I should
not have heard of you, though you have only been here two days."

"No, no, not in the village.  Three miles away at a farm.  Do you know
the farm? They call it Todd's Corner."

I remembered the place perfectly--we had often passed by it in our
drives.  It was one of the oldest farms in the neighbourhood, situated
in a solitary, sheltered spot, inland at the junction of two hills.

"They are relations of Mrs. Clements at Todd's Corner," she went on,
"and they had often asked her to go and see them.  She said she would
go, and take me with her, for the quiet and the fresh air.  It was very
kind, was it not? I would have gone anywhere to be quiet, and safe, and
out of the way.  But when I heard that Todd's Corner was near
Limmeridge--oh! I was so happy I would have walked all the way barefoot
to get there, and see the schools and the village and Limmeridge House
again.  They are very good people at Todd's Corner.  I hope I shall
stay there a long time.  There is only one thing I don't like about
them, and don't like about Mrs. Clements----"

"What is it?"

"They will tease me about dressing all in white--they say it looks so
particular.  How do they know? Mrs. Fairlie knew best.  Mrs. Fairlie
would never have made me wear this ugly blue cloak! Ah! she was fond of
white in her lifetime, and here is white stone about her grave--and I
am making it whiter for her sake.  She often wore white herself, and
she always dressed her little daughter in white.  Is Miss Fairlie well
and happy? Does she wear white now, as she used when she was a girl?"

Her voice sank when she put the questions about Miss Fairlie, and she
turned her head farther and farther away from me.  I thought I
detected, in the alteration of her manner, an uneasy consciousness of
the risk she had run in sending the anonymous letter, and I instantly
determined so to frame my answer as to surprise her into owning it.

"Miss Fairlie was not very well or very happy this morning," I said.

She murmured a few words, but they were spoken so confusedly, and in
such a low tone, that I could not even guess at what they meant.

"Did you ask me why Miss Fairlie was neither well nor happy this
morning?" I continued.

"No," she said quickly and eagerly--"oh no, I never asked that."

"I will tell you without your asking," I went on.  "Miss Fairlie has
received your letter."

She had been down on her knees for some little time past, carefully
removing the last weather-stains left about the inscription while we
were speaking together.  The first sentence of the words I had just
addressed to her made her pause in her occupation, and turn slowly
without rising from her knees, so as to face me.  The second sentence
literally petrified her.  The cloth she had been holding dropped from
her hands--her lips fell apart--all the little colour that there was
naturally in her face left it in an instant.

"How do you know?" she said faintly.  "Who showed it to you?" The blood
rushed back into her face--rushed overwhelmingly, as the sense rushed
upon her mind that her own words had betrayed her. She struck her hands
together in despair.  "I never wrote it," she gasped affrightedly; "I
know nothing about it!"

"Yes," I said, "you wrote it, and you know about it.  It was wrong to
send such a letter, it was wrong to frighten Miss Fairlie.  If you had
anything to say that it was right and necessary for her to hear, you
should have gone yourself to Limmeridge House--you should have spoken
to the young lady with your own lips."

She crouched down over the flat stone of the grave, till her face was
hidden on it, and made no reply.

"Miss Fairlie will be as good and kind to you as her mother was, if you
mean well," I went on.  "Miss Fairlie will keep your secret, and not
let you come to any harm.  Will you see her to-morrow at the farm?
Will you meet her in the garden at Limmeridge House?"

"Oh, if I could die, and be hidden and at rest with YOU!" Her lips
murmured the words close on the grave-stone, murmured them in tones of
passionate endearment, to the dead remains beneath.  "You know how I
love your child, for your sake! Oh, Mrs. Fairlie! Mrs. Fairlie! tell me
how to save her.  Be my darling and my mother once more, and tell me
what to do for the best."

I heard her lips kissing the stone--I saw her hands beating on it
passionately.  The sound and the sight deeply affected me.  I stooped
down, and took the poor helpless hands tenderly in mine, and tried to
soothe her.

It was useless.  She snatched her hands from me, and never moved her
face from the stone.  Seeing the urgent necessity of quieting her at
any hazard and by any means, I appealed to the only anxiety that she
appeared to feel, in connection with me and with my opinion of her--the
anxiety to convince me of her fitness to be mistress of her own actions.

"Come, come," I said gently.  "Try to compose yourself, or you will
make me alter my opinion of you.  Don't let me think that the person
who put you in the Asylum might have had some excuse----"

The next words died away on my lips.  The instant I risked that chance
reference to the person who had put her in the Asylum she sprang up on
her knees.  A most extraordinary and startling change passed over her.
Her face, at all ordinary times so touching to look at, in its nervous
sensitiveness, weakness, and uncertainty, became suddenly darkened by
an expression of maniacally intense hatred and fear, which communicated
a wild, unnatural force to every feature.  Her eyes dilated in the dim
evening light, like the eyes of a wild animal.  She caught up the cloth
that had fallen at her side, as if it had been a living creature that
she could kill, and crushed it in both her hands with such convulsive
strength, that the few drops of moisture left in it trickled down on
the stone beneath her.

"Talk of something else," she said, whispering through her teeth. "I
shall lose myself if you talk of that."

Every vestige of the gentler thoughts which had filled her mind hardly
a minute since seemed to be swept from it now.  It was evident that the
impression left by Mrs. Fairlie's kindness was not, as I had supposed,
the only strong impression on her memory. With the grateful remembrance
of her school-days at Limmeridge, there existed the vindictive
remembrance of the wrong inflicted on her by her confinement in the
Asylum.  Who had done that wrong? Could it really be her mother?

It was hard to give up pursuing the inquiry to that final point, but I
forced myself to abandon all idea of continuing it.  Seeing her as I
saw her now, it would have been cruel to think of anything but the
necessity and the humanity of restoring her composure.

"I will talk of nothing to distress you," I said soothingly.

"You want something," she answered sharply and suspiciously. "Don't
look at me like that.  Speak to me--tell me what you want."

"I only want you to quiet yourself, and when you are calmer, to think
over what I have said."

"Said?" She paused--twisted the cloth in her hands, backwards and
forwards, and whispered to herself, "What is it he said?" She turned
again towards me, and shook her head impatiently.  "Why don't you help
me?" she asked, with angry suddenness.

"Yes, yes," I said, "I will help you, and you will soon remember. I ask
you to see Miss Fairlie to-morrow and to tell her the truth about the
letter."

"Ah! Miss Fairlie--Fairlie--Fairlie----"

The mere utterance of the loved familiar name seemed to quiet her. Her
face softened and grew like itself again.

"You need have no fear of Miss Fairlie," I continued, "and no fear of
getting into trouble through the letter.  She knows so much about it
already, that you will have no difficulty in telling her all.  There
can be little necessity for concealment where there is hardly anything
left to conceal.  You mention no names in the letter; but Miss Fairlie
knows that the person you write of is Sir Percival Glyde----"

The instant I pronounced that name she started to her feet, and a
scream burst from her that rang through the churchyard, and made my
heart leap in me with the terror of it.  The dark deformity of the
expression which had just left her face lowered on it once more, with
doubled and trebled intensity.  The shriek at the name, the reiterated
look of hatred and fear that instantly followed, told all.  Not even a
last doubt now remained.  Her mother was guiltless of imprisoning her
in the Asylum.  A man had shut her up--and that man was Sir Percival
Glyde.

The scream had reached other ears than mine.  On one side I heard the
door of the sexton's cottage open; on the other I heard the voice of
her companion, the woman in the shawl, the woman whom she had spoken of
as Mrs. Clements.

"I'm coming! I'm coming!" cried the voice from behind the clump of
dwarf trees.

In a moment more Mrs. Clements hurried into view.

"Who are you?" she cried, facing me resolutely as she set her foot on
the stile.  "How dare you frighten a poor helpless woman like that?"

She was at Anne Catherick's side, and had put one arm around her,
before I could answer.  "What is it, my dear?" she said.  "What has he
done to you?"

"Nothing," the poor creature answered.  "Nothing.  I'm only frightened."

Mrs. Clements turned on me with a fearless indignation, for which I
respected her.

"I should be heartily ashamed of myself if I deserved that angry look,"
I said.  "But I do not deserve it.  I have unfortunately startled her
without intending it.  This is not the first time she has seen me.  Ask
her yourself, and she will tell you that I am incapable of willingly
harming her or any woman."

I spoke distinctly, so that Anne Catherick might hear and understand
me, and I saw that the words and their meaning had reached her.

"Yes, yes," she said--"he was good to me once--he helped me----" She
whispered the rest into her friend's ear.

"Strange, indeed!" said Mrs. Clements, with a look of perplexity. "It
makes all the difference, though.  I'm sorry I spoke so rough to you,
sir; but you must own that appearances looked suspicious to a stranger.
It's more my fault than yours, for humouring her whims, and letting her
be alone in such a place as this.  Come, my dear--come home now."

I thought the good woman looked a little uneasy at the prospect of the
walk back, and I offered to go with them until they were both within
sight of home.  Mrs. Clements thanked me civilly, and declined.  She
said they were sure to meet some of the farm-labourers as soon as they
got to the moor.

"Try to forgive me," I said, when Anne Catherick took her friend's arm
to go away.  Innocent as I had been of any intention to terrify and
agitate her, my heart smote me as I looked at the poor, pale,
frightened face.

"I will try," she answered.  "But you know too much--I'm afraid you'll
always frighten me now."

Mrs. Clements glanced at me, and shook her head pityingly.

"Good-night, sir," she said.  "You couldn't help it, I know but I wish
it was me you had frightened, and not her."

They moved away a few steps.  I thought they had left me, but Anne
suddenly stopped, and separated herself from her friend.

"Wait a little," she said.  "I must say good-bye."

She returned to the grave, rested both hands tenderly on the marble
cross, and kissed it.

"I'm better now," she sighed, looking up at me quietly.  "I forgive
you."

She joined her companion again, and they left the burial-ground. I saw
them stop near the church and speak to the sexton's wife, who had come
from the cottage, and had waited, watching us from a distance.  Then
they went on again up the path that led to the moor.  I looked after
Anne Catherick as she disappeared, till all trace of her had faded in
the twilight--looked as anxiously and sorrowfully as if that was the
last I was to see in this weary world of the woman in white.


XIV

Half an hour later I was back at the house, and was informing Miss
Halcombe of all that had happened.

She listened to me from beginning to end with a steady, silent
attention, which, in a woman of her temperament and disposition, was
the strongest proof that could be offered of the serious manner in
which my narrative affected her.

"My mind misgives me," was all she said when I had done.  "My mind
misgives me sadly about the future."

"The future may depend," I suggested, "on the use we make of the
present.  It is not improbable that Anne Catherick may speak more
readily and unreservedly to a woman than she has spoken to me.  If Miss
Fairlie----"

"Not to be thought of for a moment," interposed Miss Halcombe, in her
most decided manner.

"Let me suggest, then," I continued, "that you should see Anne
Catherick yourself, and do all you can to win her confidence.  For my
own part, I shrink from the idea of alarming the poor creature a second
time, as I have most unhappily alarmed her already.  Do you see any
objection to accompanying me to the farmhouse to-morrow?"

"None whatever.  I will go anywhere and do anything to serve Laura's
interests.  What did you say the place was called?"

"You must know it well.  It is called Todd's Corner."

"Certainly.  Todd's Corner is one of Mr. Fairlie's farms.  Our
dairymaid here is the farmer's second daughter.  She goes backwards and
forwards constantly between this house and her father's farm, and she
may have heard or seen something which it may be useful to us to know.
Shall I ascertain, at once, if the girl is downstairs?"

She rang the bell, and sent the servant with his message.  He returned,
and announced that the dairymaid was then at the farm. She had not been
there for the last three days, and the housekeeper had given her leave
to go home for an hour or two that evening.

"I can speak to her to-morrow," said Miss Halcombe, when the servant
had left the room again.  "In the meantime, let me thoroughly
understand the object to be gained by my interview with Anne Catherick.
Is there no doubt in your mind that the person who confined her in the
Asylum was Sir Percival Glyde?"

"There is not the shadow of a doubt.  The only mystery that remains is
the mystery of his MOTIVE.  Looking to the great difference between his
station in life and hers, which seems to preclude all idea of the most
distant relationship between them, it is of the last importance--even
assuming that she really required to be placed under restraint--to know
why HE should have been the person to assume the serious responsibility
of shutting her up----"

"In a private Asylum, I think you said?"

"Yes, in a private Asylum, where a sum of money, which no poor person
could afford to give, must have been paid for her maintenance as a
patient."

"I see where the doubt lies, Mr. Hartright, and I promise you that it
shall be set at rest, whether Anne Catherick assists us to-morrow or
not.  Sir Percival Glyde shall not be long in this house without
satisfying Mr. Gilmore, and satisfying me.  My sister's future is my
dearest care in life, and I have influence enough over her to give me
some power, where her marriage is concerned, in the disposal of it."

We parted for the night.


After breakfast the next morning, an obstacle, which the events of the
evening before had put out of my memory, interposed to prevent our
proceeding immediately to the farm.  This was my last day at Limmeridge
House, and it was necessary, as soon as the post came in, to follow
Miss Halcombe's advice, and to ask Mr. Fairlie's permission to shorten
my engagement by a month, in consideration of an unforeseen necessity
for my return to London.

Fortunately for the probability of this excuse, so far as appearances
were concerned, the post brought me two letters from London friends
that morning.  I took them away at once to my own room, and sent the
servant with a message to Mr. Fairlie, requesting to know when I could
see him on a matter of business.

I awaited the man's return, free from the slightest feeling of anxiety
about the manner in which his master might receive my application.
With Mr. Fairlie's leave or without it, I must go. The consciousness of
having now taken the first step on the dreary journey which was
henceforth to separate my life from Miss Fairlie's seemed to have
blunted my sensibility to every consideration connected with myself.  I
had done with my poor man's touchy pride--I had done with all my little
artist vanities. No insolence of Mr. Fairlie's, if he chose to be
insolent, could wound me now.

The servant returned with a message for which I was not unprepared.
Mr. Fairlie regretted that the state of his health, on that particular
morning, was such as to preclude all hope of his having the pleasure of
receiving me.  He begged, therefore, that I would accept his apologies,
and kindly communicate what I had to say in the form of a letter.
Similar messages to this had reached me, at various intervals, during
my three months' residence in the house.  Throughout the whole of that
period Mr. Fairlie had been rejoiced to "possess" me, but had never
been well enough to see me for a second time.  The servant took every
fresh batch of drawings that I mounted and restored back to his master
with my "respects," and returned empty-handed with Mr. Fairlie's "kind
compliments," "best thanks," and "sincere regrets" that the state of
his health still obliged him to remain a solitary prisoner in his own
room.  A more satisfactory arrangement to both sides could not possibly
have been adopted.  It would be hard to say which of us, under the
circumstances, felt the most grateful sense of obligation to Mr.
Fairlie's accommodating nerves.

I sat down at once to write the letter, expressing myself in it as
civilly, as clearly, and as briefly as possible.  Mr. Fairlie did not
hurry his reply.  Nearly an hour elapsed before the answer was placed
in my hands.  It was written with beautiful regularity and neatness of
character, in violet-coloured ink, on note-paper as smooth as ivory and
almost as thick as cardboard, and it addressed me in these terms--

"Mr. Fairlie's compliments to Mr. Hartright.  Mr. Fairlie is more
surprised and disappointed than he can say (in the present state of his
health) by Mr. Hartright's application.  Mr. Fairlie is not a man of
business, but he has consulted his steward, who is, and that person
confirms Mr. Fairlie's opinion that Mr. Hartright's request to be
allowed to break his engagement cannot be justified by any necessity
whatever, excepting perhaps a case of life and death.  If the
highly-appreciative feeling towards Art and its professors, which it is
the consolation and happiness of Mr. Fairlie's suffering existence to
cultivate, could be easily shaken, Mr. Hartright's present proceeding
would have shaken it. It has not done so--except in the instance of Mr.
Hartright himself.

"Having stated his opinion--so far, that is to say, as acute nervous
suffering will allow him to state anything--Mr. Fairlie has nothing to
add but the expression of his decision, in reference to the highly
irregular application that has been made to him.  Perfect repose of
body and mind being to the last degree important in his case, Mr.
Fairlie will not suffer Mr. Hartright to disturb that repose by
remaining in the house under circumstances of an essentially irritating
nature to both sides. Accordingly, Mr. Fairlie waives his right of
refusal, purely with a view to the preservation of his own
tranquillity--and informs Mr. Hartright that he may go."

I folded the letter up, and put it away with my other papers.  The time
had been when I should have resented it as an insult--I accepted it now
as a written release from my engagement.  It was off my mind, it was
almost out of my memory, when I went downstairs to the breakfast-room,
and informed Miss Halcombe that I was ready to walk with her to the
farm.

"Has Mr. Fairlie given you a satisfactory answer?" she asked as we left
the house.

"He has allowed me to go, Miss Halcombe."

She looked up at me quickly, and then, for the first time since I had
known her, took my arm of her own accord.  No words could have
expressed so delicately that she understood how the permission to leave
my employment had been granted, and that she gave me her sympathy, not
as my superior, but as my friend.  I had not felt the man's insolent
letter, but I felt deeply the woman's atoning kindness.

On our way to the farm we arranged that Miss Halcombe was to enter the
house alone, and that I was to wait outside, within call.  We adopted
this mode of proceeding from an apprehension that my presence, after
what had happened in the churchyard the evening before, might have the
effect of renewing Anne Catherick's nervous dread, and of rendering her
additionally distrustful of the advances of a lady who was a stranger
to her.  Miss Halcombe left me, with the intention of speaking, in the
first instance, to the farmer's wife (of whose friendly readiness to
help her in any way she was well assured), while I waited for her in
the near neighbourhood of the house.

I had fully expected to be left alone for some time.  To my surprise,
however, little more than five minutes had elapsed before Miss Halcombe
returned.

"Does Anne Catherick refuse to see you?" I asked in astonishment.

"Anne Catherick is gone," replied Miss Halcombe.

"Gone?"

"Gone with Mrs. Clements.  They both left the farm at eight o'clock
this morning."

I could say nothing--I could only feel that our last chance of
discovery had gone with them.

"All that Mrs. Todd knows about her guests, I know," Miss Halcombe went
on, "and it leaves me, as it leaves her, in the dark.  They both came
back safe last night, after they left you, and they passed the first
part of the evening with Mr. Todd's family as usual.  Just before
supper-time, however, Anne Catherick startled them all by being
suddenly seized with faintness.  She had had a similar attack, of a
less alarming kind, on the day she arrived at the farm; and Mrs. Todd
had connected it, on that occasion, with something she was reading at
the time in our local newspaper, which lay on the farm table, and which
she had taken up only a minute or two before."

"Does Mrs. Todd know what particular passage in the newspaper affected
her in that way?" I inquired.

"No," replied Miss Halcombe.  "She had looked it over, and had seen
nothing in it to agitate any one.  I asked leave, however, to look it
over in my turn, and at the very first page I opened I found that the
editor had enriched his small stock of news by drawing upon our family
affairs, and had published my sister's marriage engagement, among his
other announcements, copied from the London papers, of Marriages in
High Life.  I concluded at once that this was the paragraph which had
so strangely affected Anne Catherick, and I thought I saw in it, also,
the origin of the letter which she sent to our house the next day."

"There can be no doubt in either case.  But what did you hear about her
second attack of faintness yesterday evening?"

"Nothing.  The cause of it is a complete mystery.  There was no
stranger in the room.  The only visitor was our dairymaid, who, as I
told you, is one of Mr. Todd's daughters, and the only conversation was
the usual gossip about local affairs.  They heard her cry out, and saw
her turn deadly pale, without the slightest apparent reason.  Mrs. Todd
and Mrs. Clements took her upstairs, and Mrs. Clements remained with
her.  They were heard talking together until long after the usual
bedtime, and early this morning Mrs. Clements took Mrs. Todd aside, and
amazed her beyond all power of expression by saying that they must go.
The only explanation Mrs. Todd could extract from her guest was, that
something had happened, which was not the fault of any one at the
farmhouse, but which was serious enough to make Anne Catherick resolve
to leave Limmeridge immediately.  It was quite useless to press Mrs.
Clements to be more explicit.  She only shook her head, and said that,
for Anne's sake, she must beg and pray that no one would question her.
All she could repeat, with every appearance of being seriously agitated
herself, was that Anne must go, that she must go with her, and that the
destination to which they might both betake themselves must be kept a
secret from everybody.  I spare you the recital of Mrs. Todd's
hospitable remonstrances and refusals. It ended in her driving them
both to the nearest station, more than three hours since.  She tried
hard on the way to get them to speak more plainly, but without success;
and she set them down outside the station-door, so hurt and offended by
the unceremonious abruptness of their departure and their unfriendly
reluctance to place the least confidence in her, that she drove away in
anger, without so much as stopping to bid them good-bye.  That is
exactly what has taken place.  Search your own memory, Mr. Hartright,
and tell me if anything happened in the burial-ground yesterday evening
which can at all account for the extraordinary departure of those two
women this morning."

"I should like to account first, Miss Halcombe, for the sudden change
in Anne Catherick which alarmed them at the farmhouse, hours after she
and I had parted, and when time enough had elapsed to quiet any violent
agitation that I might have been unfortunate enough to cause.  Did you
inquire particularly about the gossip which was going on in the room
when she turned faint?"

"Yes.  But Mrs. Todd's household affairs seem to have divided her
attention that evening with the talk in the farmhouse parlour. She
could only tell me that it was 'just the news,'--meaning, I suppose,
that they all talked as usual about each other."

"The dairymaid's memory may be better than her mother's," I said. "It
may be as well for you to speak to the girl, Miss Halcombe, as soon as
we get back."

My suggestion was acted on the moment we returned to the house. Miss
Halcombe led me round to the servants' offices, and we found the girl
in the dairy, with her sleeves tucked up to her shoulders, cleaning a
large milk-pan and singing blithely over her work.

"I have brought this gentleman to see your dairy, Hannah," said Miss
Halcombe.  "It is one of the sights of the house, and it always does
you credit."

The girl blushed and curtseyed, and said shyly that she hoped she
always did her best to keep things neat and clean.

"We have just come from your father's," Miss Halcombe continued. "You
were there yesterday evening, I hear, and you found visitors at the
house?"

"Yes, miss."

"One of them was taken faint and ill, I am told.  I suppose nothing was
said or done to frighten her? You were not talking of anything very
terrible, were you?"

"Oh no, miss!" said the girl, laughing.  "We were only talking of the
news."

"Your sisters told you the news at Todd's Corner, I suppose?"

"Yes, miss."

"And you told them the news at Limmeridge House?"

"Yes, miss.  And I'm quite sure nothing was said to frighten the poor
thing, for I was talking when she was taken ill.  It gave me quite a
turn, miss, to see it, never having been taken faint myself."

Before any more questions could be put to her, she was called away to
receive a basket of eggs at the dairy door.  As she left us I whispered
to Miss Halcombe--

"Ask her if she happened to mention, last night, that visitors were
expected at Limmeridge House."

Miss Halcombe showed me, by a look, that she understood, and put the
question as soon as the dairymaid returned to us.

"Oh yes, miss, I mentioned that," said the girl simply.  "The company
coming, and the accident to the brindled cow, was all the news I had to
take to the farm."

"Did you mention names? Did you tell them that Sir Percival Glyde was
expected on Monday?"

"Yes, miss--I told them Sir Percival Glyde was coming.  I hope there
was no harm in it--I hope I didn't do wrong."

"Oh no, no harm.  Come, Mr. Hartright, Hannah will begin to think us in
the way, if we interrupt her any longer over her work."

We stopped and looked at one another the moment we were alone again.

"Is there any doubt in your mind, NOW, Miss Halcombe?"

"Sir Percival Glyde shall remove that doubt, Mr. Hartright--or Laura
Fairlie shall never be his wife."


XV

As we walked round to the front of the house a fly from the railway
approached us along the drive.  Miss Halcombe waited on the door-steps
until the fly drew up, and then advanced to shake hands with an old
gentleman, who got out briskly the moment the steps were let down.  Mr.
Gilmore had arrived.

I looked at him, when we were introduced to each other, with an
interest and a curiosity which I could hardly conceal.  This old man
was to remain at Limmeridge House after I had left it, he was to hear
Sir Percival Glyde's explanation, and was to give Miss Halcombe the
assistance of his experience in forming her judgment; he was to wait
until the question of the marriage was set at rest; and his hand, if
that question were decided in the affirmative, was to draw the
settlement which bound Miss Fairlie irrevocably to her engagement.
Even then, when I knew nothing by comparison with what I know now, I
looked at the family lawyer with an interest which I had never felt
before in the presence of any man breathing who was a total stranger to
me.

In external appearance Mr. Gilmore was the exact opposite of the
conventional idea of an old lawyer.  His complexion was florid--his
white hair was worn rather long and kept carefully brushed--his black
coat, waistcoat, and trousers fitted him with perfect neatness--his
white cravat was carefully tied, and his lavender-coloured kid gloves
might have adorned the hands of a fashionable clergyman, without fear
and without reproach.  His manners were pleasantly marked by the formal
grace and refinement of the old school of politeness, quickened by the
invigorating sharpness and readiness of a man whose business in life
obliges him always to keep his faculties in good working order.  A
sanguine constitution and fair prospects to begin with--a long
subsequent career of creditable and comfortable prosperity--a cheerful,
diligent, widely-respected old age--such were the general impressions I
derived from my introduction to Mr. Gilmore, and it is but fair to him
to add, that the knowledge I gained by later and better experience only
tended to confirm them.

I left the old gentleman and Miss Halcombe to enter the house together,
and to talk of family matters undisturbed by the restraint of a
stranger's presence.  They crossed the hall on their way to the
drawing-room, and I descended the steps again to wander about the
garden alone.

My hours were numbered at Limmeridge House--my departure the next
morning was irrevocably settled--my share in the investigation which
the anonymous letter had rendered necessary was at an end. No harm
could be done to any one but myself if I let my heart loose again, for
the little time that was left me, from the cold cruelty of restraint
which necessity had forced me to inflict upon it, and took my farewell
of the scenes which were associated with the brief dream-time of my
happiness and my love.

I turned instinctively to the walk beneath my study-window, where I had
seen her the evening before with her little dog, and followed the path
which her dear feet had trodden so often, till I came to the wicket
gate that led into her rose garden.  The winter bareness spread
drearily over it now.  The flowers that she had taught me to
distinguish by their names, the flowers that I had taught her to paint
from, were gone, and the tiny white paths that led between the beds
were damp and green already.  I went on to the avenue of trees, where
we had breathed together the warm fragrance of August evenings, where
we had admired together the myriad combinations of shade and sunlight
that dappled the ground at our feet.  The leaves fell about me from the
groaning branches, and the earthy decay in the atmosphere chilled me to
the bones.  A little farther on, and I was out of the grounds, and
following the lane that wound gently upward to the nearest hills.  The
old felled tree by the wayside, on which we had sat to rest, was sodden
with rain, and the tuft of ferns and grasses which I had drawn for her,
nestling under the rough stone wall in front of us, had turned to a
pool of water, stagnating round an island of draggled weeds.  I gained
the summit of the hill, and looked at the view which we had so often
admired in the happier time.  It was cold and barren--it was no longer
the view that I remembered. The sunshine of her presence was far from
me--the charm of her voice no longer murmured in my ear.  She had
talked to me, on the spot from which I now looked down, of her father,
who was her last surviving parent--had told me how fond of each other
they had been, and how sadly she missed him still when she entered
certain rooms in the house, and when she took up forgotten occupations
and amusements with which he had been associated.  Was the view that I
had seen, while listening to those words, the view that I saw now,
standing on the hill-top by myself?  I turned and left it--I wound my
way back again, over the moor, and round the sandhills, down to the
beach.  There was the white rage of the surf, and the multitudinous
glory of the leaping waves--but where was the place on which she had
once drawn idle figures with her parasol in the sand--the place where
we had sat together, while she talked to me about myself and my home,
while she asked me a woman's minutely observant questions about my
mother and my sister, and innocently wondered whether I should ever
leave my lonely chambers and have a wife and a house of my own? Wind
and wave had long since smoothed out the trace of her which she had
left in those marks on the sand, I looked over the wide monotony of the
sea-side prospect, and the place in which we two had idled away the
sunny hours was as lost to me as if I had never known it, as strange to
me as if I stood already on a foreign shore.

The empty silence of the beach struck cold to my heart.  I returned to
the house and the garden, where traces were left to speak of her at
every turn.

On the west terrace walk I met Mr. Gilmore.  He was evidently in search
of me, for he quickened his pace when we caught sight of each other.
The state of my spirits little fitted me for the society of a stranger;
but the meeting was inevitable, and I resigned myself to make the best
of it.

"You are the very person I wanted to see," said the old gentleman. "I
had two words to say to you, my dear sir; and If you have no objection
I will avail myself of the present opportunity.  To put it plainly,
Miss Halcombe and I have been talking over family affairs--affairs
which are the cause of my being here--and in the course of our
conversation she was naturally led to tell me of this unpleasant matter
connected with the anonymous letter, and of the share which you have
most creditably and properly taken in the proceedings so far.  That
share, I quite understand, gives you an interest which you might not
otherwise have felt, in knowing that the future management of the
investigation which you have begun will be placed in safe hands.  My
dear sir, make yourself quite easy on that point--it will be placed in
MY hands."

"You are, in every way, Mr. Gilmore, much fitter to advise and to act
in the matter than I am.  Is it an indiscretion on my part to ask if
you have decided yet on a course of proceeding?"

"So far as it is possible to decide, Mr. Hartright, I have decided.  I
mean to send a copy of the letter, accompanied by a statement of the
circumstances, to Sir Percival Glyde's solicitor in London, with whom I
have some acquaintance.  The letter itself I shall keep here to show to
Sir Percival as soon as he arrives. The tracing of the two women I have
already provided for, by sending one of Mr. Fairlie's servants--a
confidential person--to the station to make inquiries.  The man has his
money and his directions, and he will follow the women in the event of
his finding any clue.  This is all that can be done until Sir Percival
comes on Monday.  I have no doubt myself that every explanation which
can be expected from a gentleman and a man of honour, he will readily
give.  Sir Percival stands very high, sir--an eminent position, a
reputation above suspicion--I feel quite easy about results--quite
easy, I am rejoiced to assure you.  Things of this sort happen
constantly in my experience.  Anonymous letters--unfortunate
woman--sad state of society.  I don't deny that there are peculiar
complications in this case; but the case itself is, most unhappily,
common--common."

"I am afraid, Mr. Gilmore, I have the misfortune to differ from you in
the view I take of the case."

"Just so, my dear sir--just so.  I am an old man, and I take the
practical view.  You are a young man, and you take the romantic view.
Let us not dispute about our views.  I live professionally in an
atmosphere of disputation, Mr. Hartright, and I am only too glad to
escape from it, as I am escaping here.  We will wait for events--yes,
yes, yes--we will wait for events.  Charming place this.  Good
shooting? Probably not, none of Mr. Fairlie's land is preserved, I
think.  Charming place, though, and delightful people.  You draw and
paint, I hear, Mr. Hartright? Enviable accomplishment.  What style?"

We dropped into general conversation, or rather, Mr. Gilmore talked and
I listened.  My attention was far from him, and from the topics on
which he discoursed so fluently.  The solitary walk of the last two
hours had wrought its effect on me--it had set the idea in my mind of
hastening my departure from Limmeridge House. Why should I prolong the
hard trial of saying farewell by one unnecessary minute? What further
service was required of me by any one? There was no useful purpose to
be served by my stay in Cumberland--there was no restriction of time in
the permission to leave which my employer had granted to me.  Why not
end it there and then?

I determined to end it.  There were some hours of daylight still
left--there was no reason why my journey back to London should not
begin on that afternoon.  I made the first civil excuse that occurred
to me for leaving Mr. Gilmore, and returned at once to the house.

On my way up to my own room I met Miss Halcombe on the stairs. She saw,
by the hurry of my movements and the change in my manner, that I had
some new purpose in view, and asked what had happened.

I told her the reasons which induced me to think of hastening my
departure, exactly as I have told them here.

"No, no," she said, earnestly and kindly, "leave us like a friend--break
bread with us once more.  Stay here and dine, stay here and help
us to spend our last evening with you as happily, as like our first
evenings, as we can.  It is my invitation--Mrs. Vesey's invitation----"
she hesitated a little, and then added, "Laura's invitation as well."

I promised to remain.  God knows I had no wish to leave even the shadow
of a sorrowful impression with any one of them.

My own room was the best place for me till the dinner bell rang. I
waited there till it was time to go downstairs.

I had not spoken to Miss Fairlie--I had not even seen her--all that
day.  The first meeting with her, when I entered the drawing-room, was
a hard trial to her self-control and to mine.  She, too, had done her
best to make our last evening renew the golden bygone time--the time
that could never come again.  She had put on the dress which I used to
admire more than any other that she possessed--a dark blue silk,
trimmed quaintly and prettily with old-fashioned lace; she came forward
to meet me with her former readiness--she gave me her hand with the
frank, innocent good-will of happier days.  The cold fingers that
trembled round mine--the pale cheeks with a bright red spot burning in
the midst of them--the faint smile that struggled to live on her lips
and died away from them while I looked at it, told me at what sacrifice
of herself her outward composure was maintained.  My heart could take
her no closer to me, or I should have loved her then as I had never
loved her yet.

Mr. Gilmore was a great assistance to us.  He was in high good-humour,
and he led the conversation with unflagging spirit.  Miss Halcombe
seconded him resolutely, and I did all I could to follow her example.
The kind blue eyes, whose slightest changes of expression I had learnt
to interpret so well, looked at me appealingly when we first sat down
to table.  Help my sister--the sweet anxious face seemed to say--help
my sister, and you will help me.

We got through the dinner, to all outward appearance at least, happily
enough.  When the ladies had risen from table, and Mr. Gilmore and I
were left alone in the dining-room, a new interest presented itself to
occupy our attention, and to give me an opportunity of quieting myself
by a few minutes of needful and welcome silence.  The servant who had
been despatched to trace Anne Catherick and Mrs. Clements returned with
his report, and was shown into the dining-room immediately.

"Well," said Mr. Gilmore, "what have you found out?"

"I have found out, sir," answered the man, "that both the women took
tickets at our station here for Carlisle."

"You went to Carlisle, of course, when you heard that?"

"I did, sir, but I am sorry to say I could find no further trace of
them."

"You inquired at the railway?"

"Yes, sir."

"And at the different inns?"

"Yes, sir."

"And you left the statement I wrote for you at the police station?"

"I did, sir."

"Well, my friend, you have done all you could, and I have done all I
could, and there the matter must rest till further notice.  We have
played our trump cards, Mr. Hartright," continued the old gentleman
when the servant had withdrawn.  "For the present, at least, the women
have outmanoeuvred us, and our only resource now is to wait till Sir
Percival Glyde comes here on Monday next. Won't you fill your glass
again? Good bottle of port, that--sound, substantial, old wine.  I have
got better in my own cellar, though."

We returned to the drawing-room--the room in which the happiest
evenings of my life had been passed--the room which, after this last
night, I was never to see again.  Its aspect was altered since the days
had shortened and the weather had grown cold.  The glass doors on the
terrace side were closed, and hidden by thick curtains.  Instead of the
soft twilight obscurity, in which we used to sit, the bright radiant
glow of lamplight now dazzled my eyes.  All was changed--indoors and
out all was changed.

Miss Halcombe and Mr. Gilmore sat down together at the card-table--Mrs.
Vesey took her customary chair.  There was no restraint on the
disposal of THEIR evening, and I felt the restraint on the disposal of
mine all the more painfully from observing it.  I saw Miss Fairlie
lingering near the music-stand.  The time had been when I might have
joined her there.  I waited irresolutely--I knew neither where to go
nor what to do next.  She cast one quick glance at me, took a piece of
music suddenly from the stand, and came towards me of her own accord.

"Shall I play some of those little melodies of Mozart's which you used
to like so much?" she asked, opening the music nervously, and looking
down at it while she spoke.

Before I could thank her she hastened to the piano.  The chair near it,
which I had always been accustomed to occupy, stood empty.  She struck
a few chords--then glanced round at me--then looked back again at her
music.

"Won't you take your old place?" she said, speaking very abruptly and
in very low tones.

"I may take it on the last night," I answered.

She did not reply--she kept her attention riveted on the music--music
which she knew by memory, which she had played over and over again, in
former times, without the book.  I only knew that she had heard me, I
only knew that she was aware of my being close to her, by seeing the
red spot on the cheek that was nearest to me fade out, and the face
grow pale all over.

"I am very sorry you are going," she said, her voice almost sinking to
a whisper, her eyes looking more and more intently at the music, her
fingers flying over the keys of the piano with a strange feverish
energy which I had never noticed in her before.

"I shall remember those kind words, Miss Fairlie, long after to-morrow
has come and gone."

The paleness grew whiter on her face, and she turned it farther away
from me.

"Don't speak of to-morrow," she said.  "Let the music speak to us of
to-night, in a happier language than ours."

Her lips trembled--a faint sigh fluttered from them, which she tried
vainly to suppress.  Her fingers wavered on the piano--she struck a
false note, confused herself in trying to set it right, and dropped her
hands angrily on her lap.  Miss Halcombe and Mr. Gilmore looked up in
astonishment from the card-table at which they were playing.  Even Mrs.
Vesey, dozing in her chair, woke at the sudden cessation of the music,
and inquired what had happened.

"You play at whist, Mr. Hartright?" asked Miss Halcombe, with her eyes
directed significantly at the place I occupied.

I knew what she meant--I knew she was right, and I rose at once to go
to the card-table.  As I left the piano Miss Fairlie turned a page of
the music, and touched the keys again with a surer hand.

"I WILL play it," she said, striking the notes almost passionately.  "I
WILL play it on the last night."

"Come, Mrs. Vesey," said Miss Halcombe, "Mr. Gilmore and I are tired of
ecarte--come and be Mr. Hartright's partner at whist."

The old lawyer smiled satirically.  His had been the winning hand, and
he had just turned up a king.  He evidently attributed Miss Halcombe's
abrupt change in the card-table arrangements to a lady's inability to
play the losing game.

The rest of the evening passed without a word or a look from her. She
kept her place at the piano, and I kept mine at the card-table.  She
played unintermittingly--played as if the music was her only refuge
from herself.  Sometimes her fingers touched the notes with a lingering
fondness--a soft, plaintive, dying tenderness, unutterably beautiful
and mournful to hear; sometimes they faltered and failed her, or
hurried over the instrument mechanically, as if their task was a burden
to them.  But still, change and waver as they might in the expression
they imparted to the music, their resolution to play never faltered.
She only rose from the piano when we all rose to say Good-night.

Mrs. Vesey was the nearest to the door, and the first to shake hands
with me.

"I shall not see you again, Mr. Hartright," said the old lady.  "I am
truly sorry you are going away.  You have been very kind and attentive,
and an old woman like me feels kindness and attention. I wish you
happy, sir--I wish you a kind good-bye."

Mr. Gilmore came next.

"I hope we shall have a future opportunity of bettering our
acquaintance, Mr. Hartright.  You quite understand about that little
matter of business being safe in my hands? Yes, yes, of course.  Bless
me, how cold it is! Don't let me keep you at the door.  Bon voyage, my
dear sir--bon voyage, as the French say."

Miss Halcombe followed.

"Half-past seven to-morrow morning," she said--then added in a whisper,
"I have heard and seen more than you think.  Your conduct to-night has
made me your friend for life."

Miss Fairlie came last.  I could not trust myself to look at her when I
took her hand, and when I thought of the next morning.

"My departure must be a very early one," I said.  "I shall be gone,
Miss Fairlie, before you----"

"No, no," she interposed hastily, "not before I am out of my room. I
shall be down to breakfast with Marian.  I am not so ungrateful, not so
forgetful of the past three months----"

Her voice failed her, her hand closed gently round mine--then dropped
it suddenly.  Before I could say "Good-night" she was gone.


The end comes fast to meet me--comes inevitably, as the light of the
last morning came at Limmeridge House.

It was barely half-past seven when I went downstairs, but I found them
both at the breakfast-table waiting for me.  In the chill air, in the
dim light, in the gloomy morning silence of the house, we three sat
down together, and tried to eat, tried to talk.  The struggle to
preserve appearances was hopeless and useless, and I rose to end it.

As I held out my hand, as Miss Halcombe, who was nearest to me, took
it, Miss Fairlie turned away suddenly and hurried from the room.

"Better so," said Miss Halcombe, when the door had closed--"better so,
for you and for her."

I waited a moment before I could speak--it was hard to lose her,
without a parting word or a parting look.  I controlled myself--I tried
to take leave of Miss Halcombe in fitting terms; but all the farewell
words I would fain have spoken dwindled to one sentence.

"Have I deserved that you should write to me?" was all I could say.

"You have nobly deserved everything that I can do for you, as long as
we both live.  Whatever the end is you shall know it."

"And if I can ever be of help again, at any future time, long after the
memory of my presumption and my folly is forgotten . . ."

I could add no more.  My voice faltered, my eyes moistened in spite of
me.

She caught me by both hands--she pressed them with the strong, steady
grasp of a man--her dark eyes glittered--her brown complexion flushed
deep--the force and energy of her face glowed and grew beautiful with
the pure inner light of her generosity and her pity.

"I will trust you--if ever the time comes I will trust you as my friend
and HER friend, as my brother and HER brother." She stopped, drew me
nearer to her--the fearless, noble creature--touched my forehead,
sister-like, with her lips, and called me by my Christian name.  "God
bless you, Walter!" she said.  "Wait here alone and compose yourself--I
had better not stay for both our sakes--I had better see you go from
the balcony upstairs."

She left the room.  I turned away towards the window, where nothing
faced me but the lonely autumn landscape--I turned away to master
myself, before I too left the room in my turn, and left it for ever.

A minute passed--it could hardly have been more--when I heard the door
open again softly, and the rustling of a woman's dress on the carpet
moved towards me.  My heart beat violently as I turned round.  Miss
Fairlie was approaching me from the farther end of the room.

She stopped and hesitated when our eyes met, and when she saw that we
were alone.  Then, with that courage which women lose so often in the
small emergency, and so seldom in the great, she came on nearer to me,
strangely pale and strangely quiet, drawing one hand after her along
the table by which she walked, and holding something at her side in the
other, which was hidden by the folds of her dress.

"I only went into the drawing-room," she said, "to look for this. It
may remind you of your visit here, and of the friends you leave behind
you.  You told me I had improved very much when I did it, and I thought
you might like----"

She turned her head away, and offered me a little sketch, drawn
throughout by her own pencil, of the summer-house in which we had first
met.  The paper trembled in her hand as she held it out to me--trembled
in mine as I took it from her.

I was afraid to say what I felt--I only answered, "It shall never leave
me--all my life long it shall be the treasure that I prize most.  I am
very grateful for it--very grateful to you, for not letting me go away
without bidding you good-bye."

"Oh!" she said innocently, "how could I let you go, after we have
passed so many happy days together!"

"Those days may never return, Miss Fairlie--my way of life and yours
are very far apart.  But if a time should come, when the devotion of my
whole heart and soul and strength will give you a moment's happiness,
or spare you a moment's sorrow, will you try to remember the poor
drawing-master who has taught you? Miss Halcombe has promised to trust
me--will you promise too?"

The farewell sadness in the kind blue eyes shone dimly through her
gathering tears.

"I promise it," she said in broken tones.  "Oh, don't look at me like
that! I promise it with all my heart."

I ventured a little nearer to her, and held out my hand.

"You have many friends who love you, Miss Fairlie.  Your happy future
is the dear object of many hopes.  May I say, at parting, that it is
the dear object of MY hopes too?"

The tears flowed fast down her cheeks.  She rested one trembling hand
on the table to steady herself while she gave me the other. I took it
in mine--I held it fast.  My head drooped over it, my tears fell on it,
my lips pressed it--not in love; oh, not in love, at that last moment,
but in the agony and the self-abandonment of despair.

"For God's sake, leave me!" she said faintly.

The confession of her heart's secret burst from her in those pleading
words.  I had no right to hear them, no right to answer them--they were
the words that banished me, in the name of her sacred weakness, from
the room.  It was all over.  I dropped her hand, I said no more.  The
blinding tears shut her out from my eyes, and I dashed them away to
look at her for the last time. One look as she sank into a chair, as
her arms fell on the table, as her fair head dropped on them wearily.
One farewell look, and the door had closed upon her--the great gulf of
separation had opened between us--the image of Laura Fairlie was a
memory of the past already.


The End of Hartright's Narrative.


THE STORY CONTINUED BY VINCENT GILMORE

(of Chancery Lane, Solicitor)


I

I write these lines at the request of my friend, Mr. Walter Hartright.
They are intended to convey a description of certain events which
seriously affected Miss Fairlie's interests, and which took place after
the period of Mr. Hartright's departure from Limmeridge House.

There is no need for me to say whether my own opinion does or does not
sanction the disclosure of the remarkable family story, of which my
narrative forms an important component part.  Mr. Hartright has taken
that responsibility on himself, and circumstances yet to be related
will show that he has amply earned the right to do so, if he chooses to
exercise it.  The plan he has adopted for presenting the story to
others, in the most truthful and most vivid manner, requires that it
should be told, at each successive stage in the march of events, by the
persons who were directly concerned in those events at the time of
their occurrence.  My appearance here, as narrator, is the necessary
consequence of this arrangement.  I was present during the sojourn of
Sir Percival Glyde in Cumberland, and was personally concerned in one
important result of his short residence under Mr. Fairlie's roof.  It
is my duty, therefore, to add these new links to the chain of events,
and to take up the chain itself at the point where, for the present
only Mr. Hartright has dropped it.


I arrived at Limmeridge House on Friday the second of November.

My object was to remain at Mr. Fairlie's until the arrival of Sir
Percival Glyde.  If that event led to the appointment of any given day
for Sir Percival's union with Miss Fairlie, I was to take the necessary
instructions back with me to London, and to occupy myself in drawing
the lady's marriage-settlement.

On the Friday I was not favoured by Mr. Fairlie with an interview. He
had been, or had fancied himself to be, an invalid for years past, and
he was not well enough to receive me.  Miss Halcombe was the first
member of the family whom I saw.  She met me at the house door, and
introduced me to Mr. Hartright, who had been staying at Limmeridge for
some time past.

I did not see Miss Fairlie until later in the day, at dinner-time. She
was not looking well, and I was sorry to observe it.  She is a sweet
lovable girl, as amiable and attentive to every one about her as her
excellent mother used to be--though, personally speaking, she takes
after her father.  Mrs. Fairlie had dark eyes and hair, and her elder
daughter, Miss Halcombe, strongly reminds me of her.  Miss Fairlie
played to us in the evening--not so well as usual, I thought.  We had a
rubber at whist, a mere profanation, so far as play was concerned, of
that noble game.  I had been favourably impressed by Mr. Hartright on
our first introduction to one another, but I soon discovered that he
was not free from the social failings incidental to his age.  There are
three things that none of the young men of the present generation can
do.  They can't sit over their wine, they can't play at whist, and they
can't pay a lady a compliment.  Mr. Hartright was no exception to the
general rule.  Otherwise, even in those early days and on that short
acquaintance, he struck me as being a modest and gentlemanlike young
man.

So the Friday passed.  I say nothing about the more serious matters
which engaged my attention on that day--the anonymous letter to Miss
Fairlie, the measures I thought it right to adopt when the matter was
mentioned to me, and the conviction I entertained that every possible
explanation of the circumstances would be readily afforded by Sir
Percival Glyde, having all been fully noticed, as I understand, in the
narrative which precedes this.

On the Saturday Mr. Hartright had left before I got down to breakfast.
Miss Fairlie kept her room all day, and Miss Halcombe appeared to me to
be out of spirits.  The house was not what it used to be in the time of
Mr. and Mrs. Philip Fairlie.  I took a walk by myself in the forenoon,
and looked about at some of the places which I first saw when I was
staying at Limmeridge to transact family business, more than thirty
years since.  They were not what they used to be either.

At two o'clock Mr. Fairlie sent to say he was well enough to see me.
HE had not altered, at any rate, since I first knew him.  His talk was
to the same purpose as usual--all about himself and his ailments, his
wonderful coins, and his matchless Rembrandt etchings.  The moment I
tried to speak of the business that had brought me to his house, he
shut his eyes and said I "upset" him. I persisted in upsetting him by
returning again and again to the subject.  All I could ascertain was
that he looked on his niece's marriage as a settled thing, that her
father had sanctioned it, that he sanctioned it himself, that it was a
desirable marriage, and that he should be personally rejoiced when the
worry of it was over.  As to the settlements, if I would consult his
niece, and afterwards dive as deeply as I pleased into my own knowledge
of the family affairs, and get everything ready, and limit his share in
the business, as guardian, to saying Yes, at the right moment--why, of
course he would meet my views, and everybody else's views, with
infinite pleasure.  In the meantime, there I saw him, a helpless
sufferer, confined to his room.  Did I think he looked as if he wanted
teasing? No.  Then why tease him?

I might, perhaps, have been a little astonished at this extraordinary
absence of all self-assertion on Mr. Fairlie's part, in the character
of guardian, if my knowledge of the family affairs had not been
sufficient to remind me that he was a single man, and that he had
nothing more than a life-interest in the Limmeridge property.  As
matters stood, therefore, I was neither surprised nor disappointed at
the result of the interview.  Mr. Fairlie had simply justified my
expectations--and there was an end of it.

Sunday was a dull day, out of doors and in.  A letter arrived for me
from Sir Percival Glyde's solicitor, acknowledging the receipt of my
copy of the anonymous letter and my accompanying statement of the case.
Miss Fairlie joined us in the afternoon, looking pale and depressed,
and altogether unlike herself.  I had some talk with her, and ventured
on a delicate allusion to Sir Percival.  She listened and said nothing.
All other subjects she pursued willingly, but this subject she allowed
to drop.  I began to doubt whether she might not be repenting of her
engagement--just as young ladies often do, when repentance comes too
late.

On Monday Sir Percival Glyde arrived.

I found him to be a most prepossessing man, so far as manners and
appearance were concerned.  He looked rather older than I had expected,
his head being bald over the forehead, and his face somewhat marked and
worn, but his movements were as active and his spirits as high as a
young man's.  His meeting with Miss Halcombe was delightfully hearty
and unaffected, and his reception of me, upon my being presented to
him, was so easy and pleasant that we got on together like old friends.
Miss Fairlie was not with us when he arrived, but she entered the room
about ten minutes afterwards.  Sir Percival rose and paid his
compliments with perfect grace.  His evident concern on seeing the
change for the worse in the young lady's looks was expressed with a
mixture of tenderness and respect, with an unassuming delicacy of tone,
voice, and manner, which did equal credit to his good breeding and his
good sense.  I was rather surprised, under these circumstances, to see
that Miss Fairlie continued to be constrained and uneasy in his
presence, and that she took the first opportunity of leaving the room
again.  Sir Percival neither noticed the restraint in her reception of
him, nor her sudden withdrawal from our society.  He had not obtruded
his attentions on her while she was present, and he did not embarrass
Miss Halcombe by any allusion to her departure when she was gone.  His
tact and taste were never at fault on this or on any other occasion
while I was in his company at Limmeridge House.

As soon as Miss Fairlie had left the room he spared us all
embarrassment on the subject of the anonymous letter, by adverting to
it of his own accord.  He had stopped in London on his way from
Hampshire, had seen his solicitor, had read the documents forwarded by
me, and had travelled on to Cumberland, anxious to satisfy our minds by
the speediest and the fullest explanation that words could convey.  On
hearing him express himself to this effect, I offered him the original
letter, which I had kept for his inspection.  He thanked me, and
declined to look at it, saying that he had seen the copy, and that he
was quite willing to leave the original in our hands.

The statement itself, on which he immediately entered, was as simple
and satisfactory as I had all along anticipated it would be.

Mrs. Catherick, he informed us, had in past years laid him under some
obligations for faithful services rendered to his family connections
and to himself.  She had been doubly unfortunate in being married to a
husband who had deserted her, and in having an only child whose mental
faculties had been in a disturbed condition from a very early age.
Although her marriage had removed her to a part of Hampshire far
distant from the neighbourhood in which Sir Percival's property was
situated, he had taken care not to lose sight of her--his friendly
feeling towards the poor woman, in consideration of her past services,
having been greatly strengthened by his admiration of the patience and
courage with which she supported her calamities.  In course of time the
symptoms of mental affliction in her unhappy daughter increased to such
a serious extent, as to make it a matter of necessity to place her
under proper medical care.  Mrs. Catherick herself recognised this
necessity, but she also felt the prejudice common to persons occupying
her respectable station, against allowing her child to be admitted, as
a pauper, into a public Asylum.  Sir Percival had respected this
prejudice, as he respected honest independence of feeling in any rank
of life, and had resolved to mark his grateful sense of Mrs.
Catherick's early attachment to the interests of himself and his
family, by defraying the expense of her daughter's maintenance in a
trustworthy private Asylum.  To her mother's regret, and to his own
regret, the unfortunate creature had discovered the share which
circumstances had induced him to take in placing her under restraint,
and had conceived the most intense hatred and distrust of him in
consequence.  To that hatred and distrust--which had expressed itself
in various ways in the Asylum--the anonymous letter, written after her
escape, was plainly attributable.  If Miss Halcombe's or Mr. Gilmore's
recollection of the document did not confirm that view, or if they
wished for any additional particulars about the Asylum (the address of
which he mentioned, as well as the names and addresses of the two
doctors on whose certificates the patient was admitted), he was ready
to answer any question and to clear up any uncertainty.  He had done
his duty to the unhappy young woman, by instructing his solicitor to
spare no expense in tracing her, and in restoring her once more to
medical care, and he was now only anxious to do his duty towards Miss
Fairlie and towards her family, in the same plain, straightforward way.

I was the first to speak in answer to this appeal.  My own course was
plain to me.  It is the great beauty of the Law that it can dispute any
human statement, made under any circumstances, and reduced to any form.
If I had felt professionally called upon to set up a case against Sir
Percival Glyde, on the strength of his own explanation, I could have
done so beyond all doubt.  But my duty did not lie in this
direction--my function was of the purely judicial kind.  I was to weigh
the explanation we had just heard, to allow all due force to the high
reputation of the gentleman who offered it, and to decide honestly
whether the probabilities, on Sir Percival's own showing, were plainly
with him, or plainly against him.  My own conviction was that they were
plainly with him, and I accordingly declared that his explanation was,
to my mind, unquestionably a satisfactory one.

Miss Halcombe, after looking at me very earnestly, said a few words, on
her side, to the same effect--with a certain hesitation of manner,
however, which the circumstances did not seem to me to warrant.  I am
unable to say, positively, whether Sir Percival noticed this or not.
My opinion is that he did, seeing that he pointedly resumed the
subject, although he might now, with all propriety, have allowed it to
drop.

"If my plain statement of facts had only been addressed to Mr.
Gilmore," he said, "I should consider any further reference to this
unhappy matter as unnecessary.  I may fairly expect Mr. Gilmore, as a
gentleman, to believe me on my word, and when he has done me that
justice, all discussion of the subject between us has come to an end.
But my position with a lady is not the same.  I owe to her--what I
would concede to no man alive--a PROOF of the truth of my assertion.
You cannot ask for that proof, Miss Halcombe, and it is therefore my
duty to you, and still more to Miss Fairlie, to offer it.  May I beg
that you will write at once to the mother of this unfortunate woman--to
Mrs. Catherick--to ask for her testimony in support of the explanation
which I have just offered to you."

I saw Miss Halcombe change colour, and look a little uneasy.  Sir
Percival's suggestion, politely as it was expressed, appeared to her,
as it appeared to me, to point very delicately at the hesitation which
her manner had betrayed a moment or two since.

"I hope, Sir Percival, you don't do me the injustice to suppose that I
distrust you," she said quickly.

"Certainly not, Miss Halcombe.  I make my proposal purely as an act of
attention to YOU.  Will you excuse my obstinacy if I still venture to
press it?"

He walked to the writing-table as he spoke, drew a chair to it, and
opened the paper case.

"Let me beg you to write the note," he said, "as a favour to ME. It
need not occupy you more than a few minutes.  You have only to ask Mrs.
Catherick two questions.  First, if her daughter was placed in the
Asylum with her knowledge and approval.  Secondly, if the share I took
in the matter was such as to merit the expression of her gratitude
towards myself? Mr. Gilmore's mind is at ease on this unpleasant
subject, and your mind is at ease--pray set my mind at ease also by
writing the note."

"You oblige me to grant your request, Sir Percival, when I would much
rather refuse it."

With those words Miss Halcombe rose from her place and went to the
writing-table.  Sir Percival thanked her, handed her a pen, and then
walked away towards the fireplace.  Miss Fairlie's little Italian
greyhound was lying on the rug.  He held out his hand, and called to
the dog good-humouredly.

"Come, Nina," he said, "we remember each other, don't we?"

The little beast, cowardly and cross-grained, as pet-dogs usually are,
looked up at him sharply, shrank away from his outstretched hand,
whined, shivered, and hid itself under a sofa.  It was scarcely
possible that he could have been put out by such a trifle as a dog's
reception of him, but I observed, nevertheless, that he walked away
towards the window very suddenly.  Perhaps his temper is irritable at
times.  If so, I can sympathise with him.  My temper is irritable at
times too.

Miss Halcombe was not long in writing the note.  When it was done she
rose from the writing-table, and handed the open sheet of paper to Sir
Percival.  He bowed, took it from her, folded it up immediately without
looking at the contents, sealed it, wrote the address, and handed it
back to her in silence.  I never saw anything more gracefully and more
becomingly done in my life.

"You insist on my posting this letter, Sir Percival?" said Miss
Halcombe.

"I beg you will post it," he answered.  "And now that it is written and
sealed up, allow me to ask one or two last questions about the unhappy
woman to whom it refers.  I have read the communication which Mr.
Gilmore kindly addressed to my solicitor, describing the circumstances
under which the writer of the anonymous letter was identified.  But
there are certain points to which that statement does not refer.  Did
Anne Catherick see Miss Fairlie?"

"Certainly not," replied Miss Halcombe.

"Did she see you?"

"No."

"She saw nobody from the house then, except a certain Mr. Hartright,
who accidentally met with her in the churchyard here?"

"Nobody else."

"Mr. Hartright was employed at Limmeridge as a drawing-master, I
believe? Is he a member of one of the Water-Colour Societies?"

"I believe he is," answered Miss Halcombe.

He paused for a moment, as if he was thinking over the last answer, and
then added--

"Did you find out where Anne Catherick was living, when she was in this
neighbourhood?"

"Yes.  At a farm on the moor, called Todd's Corner."

"It is a duty we all owe to the poor creature herself to trace her,"
continued Sir Percival.  "She may have said something at Todd's Corner
which may help us to find her.  I will go there and make inquiries on
the chance.  In the meantime, as I cannot prevail on myself to discuss
this painful subject with Miss Fairlie, may I beg, Miss Halcombe, that
you will kindly undertake to give her the necessary explanation,
deferring it of course until you have received the reply to that note."

Miss Halcombe promised to comply with his request.  He thanked her,
nodded pleasantly, and left us, to go and establish himself in his own
room.  As he opened the door the cross-grained greyhound poked out her
sharp muzzle from under the sofa, and barked and snapped at him.

"A good morning's work, Miss Halcombe," I said, as soon as we were
alone.  "Here is an anxious day well ended already."

"Yes," she answered; "no doubt.  I am very glad your mind is satisfied."

"My mind! Surely, with that note in your hand, your mind is at ease
too?"

"Oh yes--how can it be otherwise? I know the thing could not be," she
went on, speaking more to herself than to me; "but I almost wish Walter
Hartright had stayed here long enough to be present at the explanation,
and to hear the proposal to me to write this note."

I was a little surprised--perhaps a little piqued also--by these last
words.

"Events, it is true, connected Mr. Hartright very remarkably with the
affair of the letter," I said; "and I readily admit that he conducted
himself, all things considered, with great delicacy and discretion.
But I am quite at a loss to understand what useful influence his
presence could have exercised in relation to the effect of Sir
Percival's statement on your mind or mine."

"It was only a fancy," she said absently.  "There is no need to discuss
it, Mr. Gilmore.  Your experience ought to be, and is, the best guide I
can desire."

I did not altogether like her thrusting the whole responsibility, in
this marked manner, on my shoulders.  If Mr. Fairlie had done it, I
should not have been surprised.  But resolute, clear-minded Miss
Halcombe was the very last person in the world whom I should have
expected to find shrinking from the expression of an opinion of her own.

"If any doubts still trouble you," I said, "why not mention them to me
at once? Tell me plainly, have you any reason to distrust Sir Percival
Glyde?"

"None whatever."

"Do you see anything improbable, or contradictory, in his explanation?"

"How can I say I do, after the proof he has offered me of the truth of
it? Can there be better testimony in his favour, Mr. Gilmore, than the
testimony of the woman's mother?"

"None better.  If the answer to your note of inquiry proves to be
satisfactory, I for one cannot see what more any friend of Sir
Percival's can possibly expect from him."

"Then we will post the note," she said, rising to leave the room, "and
dismiss all further reference to the subject until the answer arrives.
Don't attach any weight to my hesitation.  I can give no better reason
for it than that I have been over-anxious about Laura lately--and
anxiety, Mr. Gilmore, unsettles the strongest of us."

She left me abruptly, her naturally firm voice faltering as she spoke
those last words.  A sensitive, vehement, passionate nature--a woman
of ten thousand in these trivial, superficial times.  I had known her
from her earliest years--I had seen her tested, as she grew up, in more
than one trying family crisis, and my long experience made me attach an
importance to her hesitation under the circumstances here detailed,
which I should certainly not have felt in the case of another woman.  I
could see no cause for any uneasiness or any doubt, but she had made me
a little uneasy, and a little doubtful, nevertheless.  In my youth, I
should have chafed and fretted under the irritation of my own
unreasonable state of mind.  In my age, I knew better, and went out
philosophically to walk it off.


II

We all met again at dinner-time.

Sir Percival was in such boisterous high spirits that I hardly
recognised him as the same man whose quiet tact, refinement, and good
sense had impressed me so strongly at the interview of the morning.
The only trace of his former self that I could detect reappeared, every
now and then, in his manner towards Miss Fairlie.  A look or a word
from her suspended his loudest laugh, checked his gayest flow of talk,
and rendered him all attention to her, and to no one else at table, in
an instant.  Although he never openly tried to draw her into the
conversation, he never lost the slightest chance she gave him of
letting her drift into it by accident, and of saying the words to her,
under those favourable circumstances, which a man with less tact and
delicacy would have pointedly addressed to her the moment they occurred
to him.  Rather to my surprise, Miss Fairlie appeared to be sensible of
his attentions without being moved by them.  She was a little confused
from time to time when he looked at her, or spoke to her; but she never
warmed towards him.  Rank, fortune, good breeding, good looks, the
respect of a gentleman, and the devotion of a lover were all humbly
placed at her feet, and, so far as appearances went, were all offered
in vain.

On the next day, the Tuesday, Sir Percival went in the morning (taking
one of the servants with him as a guide) to Todd's Corner. His
inquiries, as I afterwards heard, led to no results.  On his return he
had an interview with Mr. Fairlie, and in the afternoon he and Miss
Halcombe rode out together.  Nothing else happened worthy of record.
The evening passed as usual.  There was no change in Sir Percival, and
no change in Miss Fairlie.

The Wednesday's post brought with it an event--the reply from Mrs.
Catherick.  I took a copy of the document, which I have preserved, and
which I may as well present in this place.  It ran as follows--


"MADAM,--I beg to acknowledge the receipt of your letter, inquiring
whether my daughter, Anne, was placed under medical superintendence
with my knowledge and approval, and whether the share taken in the
matter by Sir Percival Glyde was such as to merit the expression of my
gratitude towards that gentleman.  Be pleased to accept my answer in
the affirmative to both those questions, and believe me to remain, your
obedient servant,

                            "JANE ANNE CATHERICK."


Short, sharp, and to the point; in form rather a business-like letter
for a woman to write--in substance as plain a confirmation as could be
desired of Sir Percival Glyde's statement.  This was my opinion, and
with certain minor reservations, Miss Halcombe's opinion also.  Sir
Percival, when the letter was shown to him, did not appear to be struck
by the sharp, short tone of it.  He told us that Mrs. Catherick was a
woman of few words, a clear-headed, straightforward, unimaginative
person, who wrote briefly and plainly, just as she spoke.

The next duty to be accomplished, now that the answer had been
received, was to acquaint Miss Fairlie with Sir Percival's explanation.
Miss Halcombe had undertaken to do this, and had left the room to go to
her sister, when she suddenly returned again, and sat down by the
easy-chair in which I was reading the newspaper.  Sir Percival had gone
out a minute before to look at the stables, and no one was in the room
but ourselves.

"I suppose we have really and truly done all we can?" she said, turning
and twisting Mrs. Catherick's letter in her hand.

"If we are friends of Sir Percival's, who know him and trust him, we
have done all, and more than all, that is necessary," I answered, a
little annoyed by this return of her hesitation.  "But if we are
enemies who suspect him----"

"That alternative is not even to be thought of," she interposed. "We
are Sir Percival's friends, and if generosity and forbearance can add
to our regard for him, we ought to be Sir Percival's admirers as well.
You know that he saw Mr. Fairlie yesterday, and that he afterwards went
out with me."

"Yes.  I saw you riding away together."

"We began the ride by talking about Anne Catherick, and about the
singular manner in which Mr. Hartright met with her.  But we soon
dropped that subject, and Sir Percival spoke next, in the most
unselfish terms, of his engagement with Laura.  He said he had observed
that she was out of spirits, and he was willing, if not informed to the
contrary, to attribute to that cause the alteration in her manner
towards him during his present visit. If, however, there was any more
serious reason for the change, he would entreat that no constraint
might be placed on her inclinations either by Mr. Fairlie or by me.
All he asked, in that case, was that she would recall to mind, for the
last time, what the circumstances were under which the engagement
between them was made, and what his conduct had been from the beginning
of the courtship to the present time.  If, after due reflection on
those two subjects, she seriously desired that he should withdraw his
pretensions to the honour of becoming her husband--and if she would
tell him so plainly with her own lips--he would sacrifice himself by
leaving her perfectly free to withdraw from the engagement."

"No man could say more than that, Miss Halcombe.  As to my experience,
few men in his situation would have said as much."

She paused after I had spoken those words, and looked at me with a
singular expression of perplexity and distress.

"I accuse nobody, and I suspect nothing," she broke out abruptly. "But
I cannot and will not accept the responsibility of persuading Laura to
this marriage."

"That is exactly the course which Sir Percival Glyde has himself
requested you to take," I replied in astonishment.  "He has begged you
not to force her inclinations."

"And he indirectly obliges me to force them, if I give her his message."

"How can that possibly be?"

"Consult your own knowledge of Laura, Mr. Gilmore.  If I tell her to
reflect on the circumstances of her engagement, I at once appeal to two
of the strongest feelings in her nature--to her love for her father's
memory, and to her strict regard for truth.  You know that she never
broke a promise in her life--you know that she entered on this
engagement at the beginning of her father's fatal illness, and that he
spoke hopefully and happily of her marriage to Sir Percival Glyde on
his deathbed."

I own that I was a little shocked at this view of the case.

"Surely," I said, "you don't mean to infer that when Sir Percival spoke
to you yesterday he speculated on such a result as you have just
mentioned?"

Her frank, fearless face answered for her before she spoke.

"Do you think I would remain an instant in the company of any man whom
I suspected of such baseness as that?" she asked angrily.

I liked to feel her hearty indignation flash out on me in that way.  We
see so much malice and so little indignation in my profession.

"In that case," I said, "excuse me if I tell you, in our legal phrase,
that you are travelling out of the record.  Whatever the consequences
may be, Sir Percival has a right to expect that your sister should
carefully consider her engagement from every reasonable point of view
before she claims her release from it. If that unlucky letter has
prejudiced her against him, go at once, and tell her that he has
cleared himself in your eyes and in mine. What objection can she urge
against him after that? What excuse can she possibly have for changing
her mind about a man whom she had virtually accepted for her husband
more than two years ago?"

"In the eyes of law and reason, Mr. Gilmore, no excuse, I daresay. If
she still hesitates, and if I still hesitate, you must attribute our
strange conduct, if you like, to caprice in both cases, and we must
bear the imputation as well as we can."

With those words she suddenly rose and left me.  When a sensible woman
has a serious question put to her, and evades it by a flippant answer,
it is a sure sign, in ninety-nine cases out of a hundred, that she has
something to conceal.  I returned to the perusal of the newspaper,
strongly suspecting that Miss Halcombe and Miss Fairlie had a secret
between them which they were keeping from Sir Percival, and keeping
from me.  I thought this hard on both of us, especially on Sir Percival.

My doubts--or to speak more correctly, my convictions--were confirmed
by Miss Halcombe's language and manner when I saw her again later in
the day.  She was suspiciously brief and reserved in telling me the
result of her interview with her sister.  Miss Fairlie, it appeared,
had listened quietly while the affair of the letter was placed before
her in the right point of view, but when Miss Halcombe next proceeded
to say that the object of Sir Percival's visit at Limmeridge was to
prevail on her to let a day be fixed for the marriage she checked all
further reference to the subject by begging for time.  If Sir Percival
would consent to spare her for the present, she would undertake to give
him his final answer before the end of the year.  She pleaded for this
delay with such anxiety and agitation, that Miss Halcombe had promised
to use her influence, if necessary, to obtain it, and there, at Miss
Fairlie's earnest entreaty, all further discussion of the marriage
question had ended.

The purely temporary arrangement thus proposed might have been
convenient enough to the young lady, but it proved somewhat
embarrassing to the writer of these lines.  That morning's post had
brought a letter from my partner, which obliged me to return to town
the next day by the afternoon train.  It was extremely probable that I
should find no second opportunity of presenting myself at Limmeridge
House during the remainder of the year.  In that case, supposing Miss
Fairlie ultimately decided on holding to her engagement, my necessary
personal communication with her, before I drew her settlement, would
become something like a downright impossibility, and we should be
obliged to commit to writing questions which ought always to be
discussed on both sides by word of mouth.  I said nothing about this
difficulty until Sir Percival had been consulted on the subject of the
desired delay. He was too gallant a gentleman not to grant the request
immediately.  When Miss Halcombe informed me of this I told her that I
must absolutely speak to her sister before I left Limmeridge, and it
was, therefore, arranged that I should see Miss Fairlie in her own
sitting-room the next morning.  She did not come down to dinner, or
join us in the evening.  Indisposition was the excuse, and I thought
Sir Percival looked, as well he might, a little annoyed when he heard
of it.

The next morning, as soon as breakfast was over, I went up to Miss
Fairlie's sitting-room.  The poor girl looked so pale and sad, and came
forward to welcome me so readily and prettily, that the resolution to
lecture her on her caprice and indecision, which I had been forming all
the way upstairs, failed me on the spot.  I led her back to the chair
from which she had risen, and placed myself opposite to her.  Her
cross-grained pet greyhound was in the room, and I fully expected a
barking and snapping reception. Strange to say, the whimsical little
brute falsified my expectations by jumping into my lap and poking its
sharp muzzle familiarly into my hand the moment I sat down.

"You used often to sit on my knee when you were a child,  my dear," I
said, "and now your little dog seems determined to succeed you in the
vacant throne.  Is that pretty drawing your doing?"

I pointed to a little album which lay on the table by her side and
which she had evidently been looking over when I came in.  The page
that lay open had a small water-colour landscape very neatly mounted on
it.  This was the drawing which had suggested my question--an idle
question enough--but how could I begin to talk of business to her the
moment I opened my lips?

"No," she said, looking away from the drawing rather confusedly, "it is
not my doing."

Her fingers had a restless habit, which I remembered in her as a child,
of always playing with the first thing that came to hand whenever any
one was talking to her.  On this occasion they wandered to the album,
and toyed absently about the margin of the little water-colour drawing.
The expression of melancholy deepened on her face.  She did not look at
the drawing, or look at me.  Her eyes moved uneasily from object to
object in the room, betraying plainly that she suspected what my
purpose was in coming to speak to her.  Seeing that, I thought it best
to get to the purpose with as little delay as possible.

"One of the errands, my dear, which brings me here is to bid you
good-bye," I began.  "I must get back to London to-day: and, before I
leave, I want to have a word with you on the subject of your own
affairs."

"I am very sorry you are going, Mr. Gilmore," she said, looking at me
kindly.  "It is like the happy old times to have you here.

"I hope I may be able to come back and recall those pleasant memories
once more," I continued; "but as there is some uncertainty about the
future, I must take my opportunity when I can get it, and speak to you
now.  I am your old lawyer and your old friend, and I may remind you, I
am sure, without offence, of the possibility of your marrying Sir
Percival Glyde."

She took her hand off the little album as suddenly as if it had turned
hot and burnt her.  Her fingers twined together nervously in her lap,
her eyes looked down again at the floor, and an expression of
constraint settled on her face which looked almost like an expression
of pain.

"Is it absolutely necessary to speak of my marriage engagement?" she
asked in low tones.

"It is necessary to refer to it," I answered, "but not to dwell on it.
Let us merely say that you may marry, or that you may not marry.  In
the first case, I must be prepared, beforehand, to draw your
settlement, and I ought not to do that without, as a matter of
politeness, first consulting you.  This may be my only chance of
hearing what your wishes are.  Let us, therefore, suppose the case of
your marrying, and let me inform you, in as few words as possible, what
your position is now, and what you may make it, if you please, in the
future."

I explained to her the object of a marriage-settlement, and then told
her exactly what her prospects were--in the first place, on her coming
of age, and in the second place, on the decease of her uncle--marking
the distinction between the property in which she had a life-interest
only, and the property which was left at her own control.  She listened
attentively, with the constrained expression still on her face, and her
hands still nervously clasped together in her lap.

"And now," I said in conclusion, "tell me if you can think of any
condition which, in the case we have supposed, you would wish me to
make for you--subject, of course, to your guardian's approval, as you
are not yet of age."

She moved uneasily in her chair, then looked in my face on a sudden
very earnestly.

"If it does happen," she began faintly, "if I am----"

"If you are married," I added, helping her out.

"Don't let him part me from Marian," she cried, with a sudden outbreak
of energy.  "Oh, Mr. Gilmore, pray make it law that Marian is to live
with me!"

Under other circumstances I might, perhaps, have been amused at this
essentially feminine interpretation of my question, and of the long
explanation which had preceded it.  But her looks and tones, when she
spoke, were of a kind to make me more than serious--they distressed me.
Her words, few as they were, betrayed a desperate clinging to the past
which boded ill for the future.

"Your having Marian Halcombe to live with you can easily be settled by
private arrangement," I said.  "You hardly understood my question, I
think.  It referred to your own property--to the disposal of your
money.  Supposing you were to make a will when you come of age, who
would you like the money to go to?"

"Marian has been mother and sister both to me," said the good,
affectionate girl, her pretty blue eyes glistening while she spoke.
"May I leave it to Marian, Mr. Gilmore?"

"Certainly, my love," I answered.  "But remember what a large sum it
is.  Would you like it all to go to Miss Halcombe?"

She hesitated; her colour came and went, and her hand stole back again
to the little album.

"Not all of it," she said.  "There is some one else besides Marian----"

She stopped; her colour heightened, and the fingers of the hand that
rested upon the album beat gently on the margin of the drawing, as if
her memory had set them going mechanically with the remembrance of a
favourite tune.

"You mean some other member of the family besides Miss Halcombe?" I
suggested, seeing her at a loss to proceed.

The heightening colour spread to her forehead and her neck, and the
nervous fingers suddenly clasped themselves fast round the edge of the
book.

"There is some one else," she said, not noticing my last words, though
she had evidently heard them; "there is some one else who might like a
little keepsake if--if I might leave it.  There would be no harm if I
should die first----"

She paused again.  The colour that had spread over her cheeks suddenly,
as suddenly left them.  The hand on the album resigned its hold,
trembled a little, and moved the book away from her. She looked at me
for an instant--then turned her head aside in the chair.  Her
handkerchief fell to the floor as she changed her position, and she
hurriedly hid her face from me in her hands.

Sad! To remember her, as I did, the liveliest, happiest child that ever
laughed the day through, and to see her now, in the flower of her age
and her beauty, so broken and so brought down as this!

In the distress that she caused me I forgot the years that had passed,
and the change they had made in our position towards one another.  I
moved my chair close to her, and picked up her handkerchief from the
carpet, and drew her hands from her face gently.  "Don't cry, my love,"
I said, and dried the tears that were gathering in her eyes with my own
hand, as if she had been the little Laura Fairlie of ten long years ago.

It was the best way I could have taken to compose her.  She laid her
head on my shoulder, and smiled faintly through her tears.

"I am very sorry for forgetting myself," she said artlessly.  "I have
not been well--I have felt sadly weak and nervous lately, and I often
cry without reason when I am alone.  I am better now--I can answer you
as I ought, Mr. Gilmore, I can indeed."

"No, no, my dear," I replied, "we will consider the subject as done
with for the present.  You have said enough to sanction my taking the
best possible care of your interests, and we can settle details at
another opportunity.  Let us have done with business now, and talk of
something else."

I led her at once into speaking on other topics.  In ten minutes' time
she was in better spirits, and I rose to take my leave.

"Come here again," she said earnestly.  "I will try to be worthier of
your kind feeling for me and for my interests if you will only come
again."

Still clinging to the past--that past which I represented to her, in my
way, as Miss Halcombe did in hers! It troubled me sorely to see her
looking back, at the beginning of her career, just as I look back at
the end of mine.

"If I do come again, I hope I shall find you better," I said; "better
and happier.  God bless you, my dear!"

She only answered by putting up her cheek to me to be kissed. Even
lawyers have hearts, and mine ached a little as I took leave of her.

The whole interview between us had hardly lasted more than half an
hour--she had not breathed a word, in my presence, to explain the
mystery of her evident distress and dismay at the prospect of her
marriage, and yet she had contrived to win me over to her side of the
question, I neither knew how nor why.  I had entered the room, feeling
that Sir Percival Glyde had fair reason to complain of the manner in
which she was treating him.  I left it, secretly hoping that matters
might end in her taking him at his word and claiming her release.  A
man of my age and experience ought to have known better than to
vacillate in this unreasonable manner.  I can make no excuse for
myself; I can only tell the truth, and say--so it was.

The hour for my departure was now drawing near.  I sent to Mr. Fairlie
to say that I would wait on him to take leave if he liked, but that he
must excuse my being rather in a hurry.  He sent a message back,
written in pencil on a slip of paper: "Kind love and best wishes, dear
Gilmore.  Hurry of any kind is inexpressibly injurious to me.  Pray
take care of yourself.  Good-bye."

Just before I left I saw Miss Halcombe for a moment alone.

"Have you said all you wanted to Laura?" she asked.

"Yes," I replied.  "She is very weak and nervous--I am glad she has you
to take care of her."

Miss Halcombe's sharp eyes studied my face attentively.

"You are altering your opinion about Laura," she said.  "You are
readier to make allowances for her than you were yesterday."

No sensible man ever engages, unprepared, in a fencing match of words
with a woman.  I only answered--

"Let me know what happens.  I will do nothing till I hear from you."

She still looked hard in my face.  "I wish it was all over, and well
over, Mr. Gilmore--and so do you." With those words she left me.

Sir Percival most politely insisted on seeing me to the carriage door.

"If you are ever in my neighbourhood," he said, "pray don't forget that
I am sincerely anxious to improve our acquaintance.  The tried and
trusted old friend of this family will be always a welcome visitor in
any house of mine."

A really irresistible man--courteous, considerate, delightfully free
from pride--a gentleman, every inch of him.  As I drove away to the
station I felt as if I could cheerfully do anything to promote the
interests of Sir Percival Glyde--anything in the world, except drawing
the marriage settlement of his wife.


III

A week passed, after my return to London, without the receipt of any
communication from Miss Halcombe.

On the eighth day a letter in her handwriting was placed among the
other letters on my table.

It announced that Sir Percival Glyde had been definitely accepted, and
that the marriage was to take place, as he had originally desired,
before the end of the year.  In all probability the ceremony would be
performed during the last fortnight in December. Miss Fairlie's
twenty-first birthday was late in March.  She would, therefore, by this
arrangement, become Sir Percival's wife about three months before she
was of age.

I ought not to have been surprised, I ought not to have been sorry, but
I was surprised and sorry, nevertheless.  Some little disappointment,
caused by the unsatisfactory shortness of Miss Halcombe's letter,
mingled itself with these feelings, and contributed its share towards
upsetting my serenity for the day. In six lines my correspondent
announced the proposed marriage--in three more, she told me that Sir
Percival had left Cumberland to return to his house in Hampshire, and
in two concluding sentences she informed me, first, that Laura was
sadly in want of change and cheerful society; secondly, that she had
resolved to try the effect of some such change forthwith, by taking her
sister away with her on a visit to certain old friends in Yorkshire.
There the letter ended, without a word to explain what the
circumstances were which had decided Miss Fairlie to accept Sir
Percival Glyde in one short week from the time when I had last seen her.

At a later period the cause of this sudden determination was fully
explained to me.  It is not my business to relate it imperfectly, on
hearsay evidence.  The circumstances came within the personal
experience of Miss Halcombe, and when her narrative succeeds mine, she
will describe them in every particular exactly as they happened.  In
the meantime, the plain duty for me to perform--before I, in my turn,
lay down my pen and withdraw from the story--is to relate the one
remaining event connected with Miss Fairlie's proposed marriage in
which I was concerned, namely, the drawing of the settlement.

It is impossible to refer intelligibly to this document without first
entering into certain particulars in relation to the bride's pecuniary
affairs.  I will try to make my explanation briefly and plainly, and to
keep it free from professional obscurities and technicalities.  The
matter is of the utmost importance.  I warn all readers of these lines
that Miss Fairlie's inheritance is a very serious part of Miss
Fairlie's story, and that Mr. Gilmore's experience, in this particular,
must be their experience also, if they wish to understand the
narratives which are yet to come.

Miss Fairlie's expectations, then, were of a twofold kind, comprising
her possible inheritance of real property, or land, when her uncle
died, and her absolute inheritance of personal property, or money, when
she came of age.

Let us take the land first.

In the time of Miss Fairlie's paternal grandfather (whom we will call
Mr. Fairlie, the elder) the entailed succession to the Limmeridge
estate stood thus--

Mr. Fairlie, the elder, died and left three sons, Philip, Frederick,
and Arthur.  As eldest son, Philip succeeded to the estate, If he died
without leaving a son, the property went to the second brother,
Frederick; and if Frederick died also without leaving a son, the
property went to the third brother, Arthur.

As events turned out, Mr. Philip Fairlie died leaving an only daughter,
the Laura of this story, and the estate, in consequence, went, in
course of law, to the second brother, Frederick, a single man.  The
third brother, Arthur, had died many years before the decease of
Philip, leaving a son and a daughter.  The son, at the age of eighteen,
was drowned at Oxford.  His death left Laura, the daughter of Mr.
Philip Fairlie, presumptive heiress to the estate, with every chance of
succeeding to it, in the ordinary course of nature, on her uncle
Frederick's death, if the said Frederick died without leaving male
issue.

Except in the event, then, of Mr. Frederick Fairlie's marrying and
leaving an heir (the two very last things in the world that he was
likely to do), his niece, Laura, would have the property on his death,
possessing, it must be remembered, nothing more than a life-interest in
it.  If she died single, or died childless, the estate would revert to
her cousin, Magdalen, the daughter of Mr. Arthur Fairlie.  If she
married, with a proper settlement--or, in other words, with the
settlement I meant to make for her--the income from the estate (a good
three thousand a year) would, during her lifetime, be at her own
disposal.  If she died before her husband, he would naturally expect to
be left in the enjoyment of the income, for HIS lifetime.  If she had a
son, that son would be the heir, to the exclusion of her cousin
Magdalen.  Thus, Sir Percival's prospects in marrying Miss Fairlie (so
far as his wife's expectations from real property were concerned)
promised him these two advantages, on Mr. Frederick Fairlie's death:
First, the use of three thousand a year (by his wife's permission,
while she lived, and in his own right, on her death, if he survived
her); and, secondly, the inheritance of Limmeridge for his son, if he
had one.

So much for the landed property, and for the disposal of the income
from it, on the occasion of Miss Fairlie's marriage.  Thus far, no
difficulty or difference of opinion on the lady's settlement was at all
likely to arise between Sir Percival's lawyer and myself.

The personal estate, or, in other words, the money to which Miss
Fairlie would become entitled on reaching the age of twenty-one years,
is the next point to consider.

This part of her inheritance was, in itself, a comfortable little
fortune.  It was derived under her father's will, and it amounted to
the sum of twenty thousand pounds.  Besides this, she had a
life-interest in ten thousand pounds more, which latter amount was to
go, on her decease, to her aunt Eleanor, her father's only sister.  It
will greatly assist in setting the family affairs before the reader in
the clearest possible light, if I stop here for a moment, to explain
why the aunt had been kept waiting for her legacy until the death of
the niece.

Mr. Philip Fairlie had lived on excellent terms with his sister
Eleanor, as long as she remained a single woman.  But when her marriage
took place, somewhat late in life, and when that marriage united her to
an Italian gentleman named Fosco, or, rather, to an Italian
nobleman--seeing that he rejoiced in the title of Count--Mr. Fairlie
disapproved of her conduct so strongly that he ceased to hold any
communication with her, and even went the length of striking her name
out of his will.  The other members of the family all thought this
serious manifestation of resentment at his sister's marriage more or
less unreasonable.  Count Fosco, though not a rich man, was not a
penniless adventurer either.  He had a small but sufficient income of
his own.  He had lived many years in England, and he held an excellent
position in society.  These recommendations, however, availed nothing
with Mr. Fairlie.  In many of his opinions he was an Englishman of the
old school, and he hated a foreigner simply and solely because he was a
foreigner. The utmost that he could be prevailed on to do, in after
years--mainly at Miss Fairlie's intercession--was to restore his
sister's name to its former place in his will, but to keep her waiting
for her legacy by giving the income of the money to his daughter for
life, and the money itself, if her aunt died before her, to her cousin
Magdalen.  Considering the relative ages of the two ladies, the aunt's
chance, in the ordinary course of nature, of receiving the ten thousand
pounds, was thus rendered doubtful in the extreme; and Madame Fosco
resented her brother's treatment of her as unjustly as usual in such
cases, by refusing to see her niece, and declining to believe that Miss
Fairlie's intercession had ever been exerted to restore her name to Mr.
Fairlie's will.

Such was the history of the ten thousand pounds.  Here again no
difficulty could arise with Sir Percival's legal adviser.  The income
would be at the wife's disposal, and the principal would go to her aunt
or her cousin on her death.

All preliminary explanations being now cleared out of the way, I come
at last to the real knot of the case--to the twenty thousand pounds.

This sum was absolutely Miss Fairlie's own on her completing her
twenty-first year, and the whole future disposition of it depended, in
the first instance, on the conditions I could obtain for her in her
marriage-settlement.  The other clauses contained in that document were
of a formal kind, and need not be recited here.  But the clause
relating to the money is too important to be passed over.  A few lines
will be sufficient to give the necessary abstract of it.

My stipulation in regard to the twenty thousand pounds was simply this:
The whole amount was to be settled so as to give the income to the lady
for her life--afterwards to Sir Percival for his life--and the
principal to the children of the marriage.  In default of issue, the
principal was to be disposed of as the lady might by her will direct,
for which purpose I reserved to her the right of making a will.  The
effect of these conditions may be thus summed up.  If Lady Glyde died
without leaving children, her half-sister Miss Halcombe, and any other
relatives or friends whom she might be anxious to benefit, would, on
her husband's death, divide among them such shares of her money as she
desired them to have.  If, on the other hand, she died leaving
children, then their interest, naturally and necessarily, superseded
all other interests whatsoever.  This was the clause--and no one who
reads it can fail, I think, to agree with me that it meted out equal
justice to all parties.

We shall see how my proposals were met on the husband's side.

At the time when Miss Halcombe's letter reached me I was even more
busily occupied than usual.  But I contrived to make leisure for the
settlement.  I had drawn it, and had sent it for approval to Sir
Percival's solicitor, in less than a week from the time when Miss
Halcombe had informed me of the proposed marriage.

After a lapse of two days the document was returned to me, with notes
and remarks of the baronet's lawyer.  His objections, in general,
proved to be of the most trifling and technical kind, until he came to
the clause relating to the twenty thousand pounds.  Against this there
were double lines drawn in red ink, and the following note was appended
to them--

"Not admissible.  The PRINCIPAL to go to Sir Percival Glyde, in the
event of his surviving Lady Glyde, and there being no issue."

That is to say, not one farthing of the twenty thousand pounds was to
go to Miss Halcombe, or to any other relative or friend of Lady
Glyde's.  The whole sum, if she left no children, was to slip into the
pockets of her husband.

The answer I wrote to this audacious proposal was as short and sharp as
I could make it.  "My dear sir.  Miss Fairlie's settlement.  I maintain
the clause to which you object, exactly as it stands.  Yours truly."
The rejoinder came back in a quarter of an hour.  "My dear sir.  Miss
Fairlie's settlement.  I maintain the red ink to which you object,
exactly as it stands.  Yours truly." In the detestable slang of the
day, we were now both "at a deadlock," and nothing was left for it but
to refer to our clients on either side.

As matters stood, my client--Miss Fairlie not having yet completed her
twenty-first year--Mr. Frederick Fairlie, was her guardian.  I wrote by
that day's post, and put the case before him exactly as it stood, not
only urging every argument I could think of to induce him to maintain
the clause as I had drawn it, but stating to him plainly the mercenary
motive which was at the bottom of the opposition to my settlement of
the twenty thousand pounds.  The knowledge of Sir Percival's affairs
which I had necessarily gained when the provisions of the deed on HIS
side were submitted in due course to my examination, had but too
plainly informed me that the debts on his estate were enormous, and
that his income, though nominally a large one, was virtually, for a man
in his position, next to nothing.  The want of ready money was the
practical necessity of Sir Percival's existence, and his lawyer's note
on the clause in the settlement was nothing but the frankly selfish
expression of it.

Mr. Fairlie's answer reached me by return of post, and proved to be
wandering and irrelevant in the extreme.  Turned into plain English, it
practically expressed itself to this effect: "Would dear Gilmore be so
very obliging as not to worry his friend and client about such a trifle
as a remote contingency? Was it likely that a young woman of twenty-one
would die before a man of forty five, and die without children? On the
other hand, in such a miserable world as this, was it possible to
over-estimate the value of peace and quietness? If those two heavenly
blessings were offered in exchange for such an earthly trifle as a
remote chance of twenty thousand pounds, was it not a fair bargain?
Surely, yes. Then why not make it?"

I threw the letter away in disgust.  Just as it had fluttered to the
ground, there was a knock at my door, and Sir Percival's solicitor, Mr.
Merriman, was shown in.  There are many varieties of sharp
practitioners in this world, but I think the hardest of all to deal
with are the men who overreach you under the disguise of inveterate
good-humour.  A fat, well fed, smiling, friendly man of business is of
all parties to a bargain the most hopeless to deal with.  Mr. Merriman
was one of this class.

"And how is good Mr. Gilmore?" he began, all in a glow with the warmth
of his own amiability.  "Glad to see you, sir, in such excellent
health.  I was passing your door, and I thought I would look in in case
you might have something to say to me.  Do--now pray do let us settle
this little difference of ours by word of mouth, if we can! Have you
heard from your client yet?"

"Yes.  Have you heard from yours?"

"My dear, good sir! I wish I had heard from him to any purpose--I wish,
with all my heart, the responsibility was off my shoulders; but he is
obstinate--or let me rather say, resolute--and he won't take it off.
'Merriman, I leave details to you.  Do what you think right for my
interests, and consider me as having personally withdrawn from the
business until it is all over.' Those were Sir Percival's words a
fortnight ago, and all I can get him to do now is to repeat them.  I am
not a hard man, Mr. Gilmore, as you know. Personally and privately, I
do assure you, I should like to sponge out that note of mine at this
very moment.  But if Sir Percival won't go into the matter, if Sir
Percival will blindly leave all his interests in my sole care, what
course can I possibly take except the course of asserting them? My
hands are bound--don't you see, my dear sir?--my hands are bound."

"You maintain your note on the clause, then, to the letter?" I said.

"Yes--deuce take it! I have no other alternative." He walked to the
fireplace and warmed himself, humming the fag end of a tune in a rich
convivial bass voice.  "What does your side say?" he went on; "now pray
tell me--what does your side say?"

I was ashamed to tell him.  I attempted to gain time--nay, I did worse.
My legal instincts got the better of me, and I even tried to bargain.

"Twenty thousand pounds is rather a large sum to be given up by the
lady's friends at two days' notice," I said.

"Very true," replied Mr. Merriman, looking down thoughtfully at his
boots.  "Properly put, sir--most properly put!"

"A compromise, recognising the interests of the lady's family as well
as the interests of the husband, might not perhaps have frightened my
client quite so much," I went on.  "Come, come! this contingency
resolves itself into a matter of bargaining after all. What is the
least you will take?"

"The least we will take," said Mr. Merriman, "is nineteen-
thousand-nine-hundred-and-ninety-nine-pounds-nineteen-shillings-
and-elevenpence-three-farthings.  Ha! ha! ha! Excuse me, Mr. Gilmore.
I must have my little joke."

"Little enough," I remarked.  "The joke is just worth the odd farthing
it was made for."

Mr. Merriman was delighted.  He laughed over my retort till the room
rang again.  I was not half so good-humoured on my side; I came back to
business, and closed the interview.

"This is Friday," I said.  "Give us till Tuesday next for our final
answer."

"By all means," replied Mr. Merriman.  "Longer, my dear sir, if you
like." He took up his hat to go, and then addressed me again. "By the
way," he said, "your clients in Cumberland have not heard anything more
of the woman who wrote the anonymous letter, have they?"

"Nothing more," I answered.  "Have you found no trace of her?"

"Not yet," said my legal friend.  "But we don't despair.  Sir Percival
has his suspicions that Somebody is keeping her in hiding, and we are
having that Somebody watched."

"You mean the old woman who was with her in Cumberland," I said.

"Quite another party, sir," answered Mr. Merriman.  "We don't happen to
have laid hands on the old woman yet.  Our Somebody is a man.  We have
got him close under our eye here in London, and we strongly suspect he
had something to do with helping her in the first instance to escape
from the Asylum.  Sir Percival wanted to question him at once, but I
said, 'No.  Questioning him will only put him on his guard--watch him,
and wait.' We shall see what happens.  A dangerous woman to be at
large, Mr. Gilmore; nobody knows what she may do next.  I wish you
good-morning, sir.  On Tuesday next I shall hope for the pleasure of
hearing from you." He smiled amiably and went out.

My mind had been rather absent during the latter part of the
conversation with my legal friend.  I was so anxious about the matter
of the settlement that I had little attention to give to any other
subject, and the moment I was left alone again I began to think over
what my next proceeding ought to be.

In the case of any other client I should have acted on my instructions,
however personally distasteful to me, and have given up the point about
the twenty thousand pounds on the spot.  But I could not act with this
business-like indifference towards Miss Fairlie.  I had an honest
feeling of affection and admiration for her--I remembered gratefully
that her father had been the kindest patron and friend to me that ever
man had--I had felt towards her while I was drawing the settlement as I
might have felt, if I had not been an old bachelor, towards a daughter
of my own, and I was determined to spare no personal sacrifice in her
service and where her interests were concerned.  Writing a second time
to Mr. Fairlie was not to be thought of--it would only be giving him a
second opportunity of slipping through my fingers.  Seeing him and
personally remonstrating with him might possibly be of more use. The
next day was Saturday.  I determined to take a return ticket and jolt
my old bones down to Cumberland, on the chance of persuading him to
adopt the just, the independent, and the honourable course.  It was a
poor chance enough, no doubt, but when I had tried it my conscience
would be at ease.  I should then have done all that a man in my
position could do to serve the interests of my old friend's only child.

The weather on Saturday was beautiful, a west wind and a bright sun.
Having felt latterly a return of that fulness and oppression of the
head, against which my doctor warned me so seriously more than two
years since, I resolved to take the opportunity of getting a little
extra exercise by sending my bag on before me and walking to the
terminus in Euston Square.  As I came out into Holborn a gentleman
walking by rapidly stopped and spoke to me. It was Mr. Walter Hartright.

If he had not been the first to greet me I should certainly have passed
him.  He was so changed that I hardly knew him again.  His face looked
pale and haggard--his manner was hurried and uncertain--and his dress,
which I remembered as neat and gentlemanlike when I saw him at
Limmeridge, was so slovenly now that I should really have been ashamed
of the appearance of it on one of my own clerks.

"Have you been long back from Cumberland?" he asked.  "I heard from
Miss Halcombe lately.  I am aware that Sir Percival Glyde's explanation
has been considered satisfactory. Will the marriage take place soon? Do
you happen to know Mr. Gilmore?"

He spoke so fast, and crowded his questions together so strangely and
confusedly, that I could hardly follow him.  However accidentally
intimate he might have been with the family at Limmeridge, I could not
see that he had any right to expect information on their private
affairs, and I determined to drop him, as easily as might be, on the
subject of Miss Fairlie's marriage.

"Time will show, Mr. Hartright," I said--"time will show.  I dare say
if we look out for the marriage in the papers we shall not be far
wrong.  Excuse my noticing it, but I am sorry to see you not looking so
well as you were when we last met."

A momentary nervous contraction quivered about his lips and eyes, and
made me half reproach myself for having answered him in such a
significantly guarded manner.

"I had no right to ask about her marriage," he said bitterly.  "I must
wait to see it in the newspapers like other people.  Yes,"--he went on
before I could make any apologies--"I have not been well lately.  I am
going to another country to try a change of scene and occupation.  Miss
Halcombe has kindly assisted me with her influence, and my testimonials
have been found satisfactory. It is a long distance off, but I don't
care where I go, what the climate is, or how long I am away." He looked
about him while he said this at the throng of strangers passing us by
on either side, in a strange, suspicious manner, as if he thought that
some of them might be watching us.

"I wish you well through it, and safe back again," I said, and then
added, so as not to keep him altogether at arm's length on the subject
of the Fairlies, "I am going down to Limmeridge to-day on business.
Miss Halcombe and Miss Fairlie are away just now on a visit to some
friends in Yorkshire."

His eyes brightened, and he seemed about to say something in answer,
but the same momentary nervous spasm crossed his face again.  He took
my hand, pressed it hard, and disappeared among the crowd without
saying another word.  Though he was little more than a stranger to me,
I waited for a moment, looking after him almost with a feeling of
regret.  I had gained in my profession sufficient experience of young
men to know what the outward signs and tokens were of their beginning
to go wrong, and when I resumed my walk to the railway I am sorry to
say I felt more than doubtful about Mr. Hartright's future.


IV

Leaving by an early train, I got to Limmeridge in time for dinner. The
house was oppressively empty and dull.  I had expected that good Mrs.
Vesey would have been company for me in the absence of the young
ladies, but she was confined to her room by a cold.  The servants were
so surprised at seeing me that they hurried and bustled absurdly, and
made all sorts of annoying mistakes.  Even the butler, who was old
enough to have known better, brought me a bottle of port that was
chilled.  The reports of Mr. Fairlie's health were just as usual, and
when I sent up a message to announce my arrival, I was told that he
would be delighted to see me the next morning but that the sudden news
of my appearance had prostrated him with palpitations for the rest of
the evening.  The wind howled dismally all night, and strange cracking
and groaning noises sounded here, there, and everywhere in the empty
house.  I slept as wretchedly as possible, and got up in a mighty bad
humour to breakfast by myself the next morning.

At ten o'clock I was conducted to Mr. Fairlie's apartments.  He was in
his usual room, his usual chair, and his usual aggravating state of
mind and body.  When I went in, his valet was standing before him,
holding up for inspection a heavy volume of etchings, as long and as
broad as my office writing-desk.  The miserable foreigner grinned in
the most abject manner, and looked ready to drop with fatigue, while
his master composedly turned over the etchings, and brought their
hidden beauties to light with the help of a magnifying glass.

"You very best of good old friends," said Mr. Fairlie, leaning back
lazily before he could look at me, "are you QUITE well? How nice of you
to come here and see me in my solitude.  Dear Gilmore!"

I had expected that the valet would be dismissed when I appeared, but
nothing of the sort happened.  There he stood, in front of his master's
chair, trembling under the weight of the etchings, and there Mr.
Fairlie sat, serenely twirling the magnifying glass between his white
fingers and thumbs.

"I have come to speak to you on a very important matter," I said, "and
you will therefore excuse me, if I suggest that we had better be alone."

The unfortunate valet looked at me gratefully.  Mr. Fairlie faintly
repeated my last three words, "better be alone," with every appearance
of the utmost possible astonishment.

I was in no humour for trifling, and I resolved to make him understand
what I meant.

"Oblige me by giving that man permission to withdraw," I said, pointing
to the valet.

Mr. Fairlie arched his eyebrows and pursed up his lips in sarcastic
surprise.

"Man?" he repeated.  "You provoking old Gilmore, what can you possibly
mean by calling him a man? He's nothing of the sort.  He might have
been a man half an hour ago, before I wanted my etchings, and he may be
a man half an hour hence, when I don't want them any longer.  At
present he is simply a portfolio stand. Why object, Gilmore, to a
portfolio stand?"

"I DO object.  For the third time, Mr. Fairlie, I beg that we may be
alone."

My tone and manner left him no alternative but to comply with my
request.  He looked at the servant, and pointed peevishly to a chair at
his side.

"Put down the etchings and go away," he said.  "Don't upset me by
losing my place.  Have you, or have you not, lost my place? Are you
sure you have not? And have you put my hand-bell quite within my reach?
Yes? Then why the devil don't you go?"

The valet went out.  Mr. Fairlie twisted himself round in his chair,
polished the magnifying glass with his delicate cambric handkerchief,
and indulged himself with a sidelong inspection of the open volume of
etchings.  It was not easy to keep my temper under these circumstances,
but I did keep it.

"I have come here at great personal inconvenience," I said, "to serve
the interests of your niece and your family, and I think I have
established some slight claim to be favoured with your attention in
return."

"Don't bully me!" exclaimed Mr. Fairlie, falling back helplessly in the
chair, and closing his eyes.  "Please don't bully me.  I'm not strong
enough."

I was determined not to let him provoke me, for Laura Fairlie's sake.

"My object," I went on, "is to entreat you to reconsider your letter,
and not to force me to abandon the just rights of your niece, and of
all who belong to her.  Let me state the case to you once more, and for
the last time."

Mr. Fairlie shook his head and sighed piteously.

"This is heartless of you, Gilmore--very heartless," he said. "Never
mind, go on."

I put all the points to him carefully--I set the matter before him in
every conceivable light.  He lay back in the chair the whole time I was
speaking with his eyes closed.  When I had done he opened them
indolently, took his silver smelling-bottle from the table, and sniffed
at it with an air of gentle relish.

"Good Gilmore!" he said between the sniffs, "how very nice this is of
you! How you reconcile one to human nature!"

"Give me a plain answer to a plain question, Mr. Fairlie.  I tell you
again, Sir Percival Glyde has no shadow of a claim to expect more than
the income of the money.  The money itself if your niece has no
children, ought to be under her control, and to return to her family.
If you stand firm, Sir Percival must give way--he must give way, I tell
you, or he exposes himself to the base imputation of marrying Miss
Fairlie entirely from mercenary motives."

Mr. Fairlie shook the silver smelling-bottle at me playfully.

"You dear old Gilmore, how you do hate rank and family, don't you? How
you detest Glyde because he happens to be a baronet.  What a Radical
you are--oh, dear me, what a Radical you are!"

A Radical!!! I could put up with a good deal of provocation, but, after
holding the soundest Conservative principles all my life, I could NOT
put up with being called a Radical.  My blood boiled at it--I started
out of my chair--I was speechless with Indignation.

"Don't shake the room!" cried Mr. Fairlie--"for Heaven's sake don't
shake the room! Worthiest of all possible Gilmores, I meant no offence.
My own views are so extremely liberal that I think I am a Radical
myself.  Yes.  We are a pair of Radicals.  Please don't be angry.  I
can't quarrel--I haven't stamina enough.  Shall we drop the subject?
Yes.  Come and look at these sweet etchings. Do let me teach you to
understand the heavenly pearliness of these lines.  Do now, there's a
good Gilmore!"

While he was maundering on in this way I was, fortunately for my own
self-respect, returning to my senses.  When I spoke again I was
composed enough to treat his impertinence with the silent contempt that
it deserved.

"You are entirely wrong, sir," I said, "in supposing that I speak from
any prejudice against Sir Percival Glyde.  I may regret that he has so
unreservedly resigned himself in this matter to his lawyer's direction
as to make any appeal to himself impossible, but I am not prejudiced
against him.  What I have said would equally apply to any other man in
his situation, high or low.  The principle I maintain is a recognised
principle.  If you were to apply at the nearest town here, to the first
respectable solicitor you could find, he would tell you as a stranger
what I tell you as a friend.  He would inform you that it is against
all rule to abandon the lady's money entirely to the man she marries.
He would decline, on grounds of common legal caution, to give the
husband, under any circumstances whatever, an interest of twenty
thousand pounds in his wife's death."

"Would he really, Gilmore?" said Mr. Fairlie.  "If he said anything
half so horrid, I do assure you I should tinkle my bell for Louis, and
have him sent out of the house immediately."

"You shall not irritate me, Mr. Fairlie--for your niece's sake and for
her father's sake, you shall not irritate me.  You shall take the whole
responsibility of this discreditable settlement on your own shoulders
before I leave the room."

"Don't!--now please don't!" said Mr. Fairlie.  "Think how precious your
time is, Gilmore, and don't throw it away.  I would dispute with you if
I could, but I can't--I haven't stamina enough.  You want to upset me,
to upset yourself, to upset Glyde, and to upset Laura; and--oh, dear
me!--all for the sake of the very last thing in the world that is
likely to happen.  No, dear friend, in the interests of peace and
quietness, positively No!"

"I am to understand, then, that you hold by the determination expressed
in your letter?"

"Yes, please.  So glad we understand each other at last.  Sit down
again--do!"

I walked at once to the door, and Mr. Fairlie resignedly "tinkled" his
hand-bell.  Before I left the room I turned round and addressed him for
the last time.

"Whatever happens in the future, sir," I said, "remember that my plain
duty of warning you has been performed.  As the faithful friend and
servant of your family, I tell you, at parting, that no daughter of
mine should be married to any man alive under such a settlement as you
are forcing me to make for Miss Fairlie."

The door opened behind me, and the valet stood waiting on the threshold.

"Louis," said Mr. Fairlie, "show Mr. Gilmore out, and then come back
and hold up my etchings for me again.  Make them give you a good lunch
downstairs.  Do, Gilmore, make my idle beasts of servants give you a
good lunch!"

I was too much disgusted to reply--I turned on my heel, and left him in
silence.  There was an up train at two o'clock in the afternoon, and by
that train I returned to London.

On the Tuesday I sent in the altered settlement, which practically
disinherited the very persons whom Miss Fairlie's own lips had informed
me she was most anxious to benefit.  I had no choice. Another lawyer
would have drawn up the deed if I had refused to undertake it.


My task is done.  My personal share in the events of the family story
extends no farther than the point which I have just reached. Other pens
than mine will describe the strange circumstances which are now shortly
to follow.  Seriously and sorrowfully I close this brief record.
Seriously and sorrowfully I repeat here the parting words that I spoke
at Limmeridge House:--No daughter of mine should have been married to
any man alive under such a settlement as I was compelled to make for
Laura Fairlie.

The End of Mr. Gilmore's Narrative.


THE STORY CONTINUED BY MARIAN HALCOMBE

(in Extracts from her Diary)


                   LIMMERIDGE HOUSE, Nov. 8.[1]

[1] The passages omitted, here and elsewhere, in Miss Halcombe's Diary
are only those which bear no reference to Miss Fairlie or to any of the
persons with whom she is associated in these pages.


This morning Mr. Gilmore left us.

His interview with Laura had evidently grieved and surprised him more
than he liked to confess.  I felt afraid, from his look and manner when
we parted, that she might have inadvertently betrayed to him the real
secret of her depression and my anxiety.  This doubt grew on me so,
after he had gone, that I declined riding out with Sir Percival, and
went up to Laura's room instead.

I have been sadly distrustful of myself, in this difficult and
lamentable matter, ever since I found out my own ignorance of the
strength of Laura's unhappy attachment.  I ought to have known that the
delicacy and forbearance and sense of honour which drew me to poor
Hartright, and made me so sincerely admire and respect him, were just
the qualities to appeal most irresistibly to Laura's natural
sensitiveness and natural generosity of nature. And yet, until she
opened her heart to me of her own accord, I had no suspicion that this
new feeling had taken root so deeply.  I once thought time and care
might remove it.  I now fear that it will remain with her and alter her
for life.  The discovery that I have committed such an error in
judgment as this makes me hesitate about everything else.  I hesitate
about Sir Percival, in the face of the plainest proofs.  I hesitate
even in speaking to Laura.  On this very morning I doubted, with my
hand on the door, whether I should ask her the questions I had come to
put, or not.

When I went into her room I found her walking up and down in great
impatience.  She looked flushed and excited, and she came forward at
once, and spoke to me before I could open my lips.

"I wanted you," she said.  "Come and sit down on the sofa with me.
Marian! I can bear this no longer--I must and will end it."

There was too much colour in her cheeks, too much energy in her manner,
too much firmness in her voice.  The little book of Hartright's
drawings--the fatal book that she will dream over whenever she is
alone--was in one of her hands.  I began by gently and firmly taking it
from her, and putting it out of sight on a side-table.

"Tell me quietly, my darling, what you wish to do," I said.  "Has Mr.
Gilmore been advising you?"

She shook her head.  "No, not in what I am thinking of now.  He was
very kind and good to me, Marian, and I am ashamed to say I distressed
him by crying.  I am miserably helpless--I can't control myself.  For
my own sake, and for all our sakes, I must have courage enough to end
it."

"Do you mean courage enough to claim your release?" I asked.

"No," she said simply.  "Courage, dear, to tell the truth."

She put her arms round my neck, and rested her head quietly on my
bosom.  On the opposite wall hung the miniature portrait of her father.
I bent over her, and saw that she was looking at it while her head lay
on my breast.

"I can never claim my release from my engagement," she went on.
"Whatever way it ends it must end wretchedly for me.  All I can do,
Marian, is not to add the remembrance that I have broken my promise and
forgotten my father's dying words, to make that wretchedness worse."

"What is it you propose, then?" I asked.

"To tell Sir Percival Glyde the truth with my own lips," she answered,
"and to let him release me, if he will, not because I ask him, but
because he knows all."

"What do you mean, Laura, by 'all'? Sir Percival will know enough (he
has told me so himself) if he knows that the engagement is opposed to
your own wishes."

"Can I tell him that, when the engagement was made for me by my father,
with my own consent? I should have kept my promise, not happily, I am
afraid, but still contentedly--" she stopped, turned her face to me,
and laid her cheek close against mine--"I should have kept my
engagement, Marian, if another love had not grown up in my heart, which
was not there when I first promised to be Sir Percival's wife."

"Laura! you will never lower yourself by making a confession to him?"

"I shall lower myself, indeed, if I gain my release by hiding from him
what he has a right to know."

"He has not the shadow of a right to know it!"

"Wrong, Marian, wrong! I ought to deceive no one--least of all the man
to whom my father gave me, and to whom I gave myself." She put her lips
to mine, and kissed me.  "My own love," she said softly, "you are so
much too fond of me, and so much too proud of me, that you forget, in
my case, what you would remember in your own. Better that Sir Percival
should doubt my motives, and misjudge my conduct if he will, than that
I should be first false to him in thought, and then mean enough to
serve my own interests by hiding the falsehood."

I held her away from me in astonishment.  For the first time in our
lives we had changed places--the resolution was all on her side, the
hesitation all on mine.  I looked into the pale, quiet, resigned young
face--I saw the pure, innocent heart, in the loving eyes that looked
back at me--and the poor worldly cautions and objections that rose to
my lips dwindled and died away in their own emptiness.  I hung my head
in silence.  In her place the despicably small pride which makes so
many women deceitful would have been my pride, and would have made me
deceitful too.

"Don't be angry with me, Marian," she said, mistaking my silence.

I only answered by drawing her close to me again.  I was afraid of
crying if I spoke.  My tears do not flow so easily as they ought--they
come almost like men's tears, with sobs that seem to tear me in pieces,
and that frighten every one about me.

"I have thought of this, love, for many days," she went on, twining and
twisting my hair with that childish restlessness in her fingers, which
poor Mrs. Vesey still tries so patiently and so vainly to cure her
of--"I have thought of it very seriously, and I can be sure of my
courage when my own conscience tells me I am right.  Let me speak to
him to-morrow--in your presence, Marian. I will say nothing that is
wrong, nothing that you or I need be ashamed of--but, oh, it will ease
my heart so to end this miserable concealment! Only let me know and
feel that I have no deception to answer for on my side, and then, when
he has heard what I have to say, let him act towards me as he will."

She sighed, and put her head back in its old position on my bosom. Sad
misgivings about what the end would be weighed upon my mind, but still
distrusting myself, I told her that I would do as she wished.  She
thanked me, and we passed gradually into talking of other things.

At dinner she joined us again, and was more easy and more herself with
Sir Percival than I have seen her yet.  In the evening she went to the
piano, choosing new music of the dexterous, tuneless, florid kind.  The
lovely old melodies of Mozart, which poor Hartright was so fond of, she
has never played since he left.  The book is no longer in the
music-stand.  She took the volume away herself, so that nobody might
find it out and ask her to play from it.

I had no opportunity of discovering whether her purpose of the morning
had changed or not, until she wished Sir Percival good-night--and then
her own words informed me that it was unaltered. She said, very
quietly, that she wished to speak to him after breakfast, and that he
would find her in her sitting-room with me. He changed colour at those
words, and I felt his hand trembling a little when it came to my turn
to take it.  The event of the next morning would decide his future
life, and he evidently knew it.

I went in, as usual, through the door between our two bedrooms, to bid
Laura good-night before she went to sleep.  In stooping over her to
kiss her I saw the little book of Hartright's drawings half hidden
under her pillow, just in the place where she used to hide her
favourite toys when she was a child.  I could not find it in my heart
to say anything, but I pointed to the book and shook my head.  She
reached both hands up to my cheeks, and drew my face down to hers till
our lips met.

"Leave it there to-night," she whispered; "to-morrow may be cruel, and
may make me say good-bye to it for ever."


9th.--The first event of the morning was not of a kind to raise my
spirits--a letter arrived for me from poor Walter Hartright.  It is the
answer to mine describing the manner in which Sir Percival cleared
himself of the suspicions raised by Anne Catherick's letter.  He writes
shortly and bitterly about Sir Percival's explanations, only saying
that he has no right to offer an opinion on the conduct of those who
are above him.  This is sad, but his occasional references to himself
grieve me still more.  He says that the effort to return to his old
habits and pursuits grows harder instead of easier to him every day and
he implores me, if I have any interest, to exert it to get him
employment that will necessitate his absence from England, and take him
among new scenes and new people.  I have been made all the readier to
comply with this request by a passage at the end of his letter, which
has almost alarmed me.

After mentioning that he has neither seen nor heard anything of Anne
Catherick, he suddenly breaks off, and hints in the most abrupt,
mysterious manner, that he has been perpetually watched and followed by
strange men ever since he returned to London.  He acknowledges that he
cannot prove this extraordinary suspicion by fixing on any particular
persons, but he declares that the suspicion itself is present to him
night and day.  This has frightened me, because it looks as if his one
fixed idea about Laura was becoming too much for his mind.  I will
write immediately to some of my mother's influential old friends in
London, and press his claims on their notice.  Change of scene and
change of occupation may really be the salvation of him at this crisis
in his life.

Greatly to my relief, Sir Percival sent an apology for not joining us
at breakfast.  He had taken an early cup of coffee in his own room, and
he was still engaged there in writing letters.  At eleven o'clock, if
that hour was convenient, he would do himself the honour of waiting on
Miss Fairlie and Miss Halcombe.

My eyes were on Laura's face while the message was being delivered.  I
had found her unaccountably quiet and composed on going into her room
in the morning, and so she remained all through breakfast.  Even when
we were sitting together on the sofa in her room, waiting for Sir
Percival, she still preserved her self-control.

"Don't be afraid of me, Marian," was all she said; "I may forget myself
with an old friend like Mr. Gilmore, or with a dear sister like you,
but I will not forget myself with Sir Percival Glyde."

I looked at her, and listened to her in silent surprise.  Through all
the years of our close intimacy this passive force in her character had
been hidden from me--hidden even from herself, till love found it, and
suffering called it forth.

As the clock on the mantelpiece struck eleven Sir Percival knocked at
the door and came in.  There was suppressed anxiety and agitation in
every line of his face.  The dry, sharp cough, which teases him at most
times, seemed to be troubling him more incessantly than ever.  He sat
down opposite to us at the table, and Laura remained by me.  I looked
attentively at them both, and he was the palest of the two.

He said a few unimportant words, with a visible effort to preserve his
customary ease of manner.  But his voice was not to be steadied, and
the restless uneasiness in his eyes was not to be concealed.  He must
have felt this himself, for he stopped in the middle of a sentence, and
gave up even the attempt to hide his embarrassment any longer.

There was just one moment of dead silence before Laura addressed him.

"I wish to speak to you, Sir Percival," she said, "on a subject that is
very important to us both.  My sister is here, because her presence
helps me and gives me confidence.  She has not suggested one word of
what I am going to say--I speak from my own thoughts, not from hers.  I
am sure you will be kind enough to understand that before I go any
farther?"

Sir Percival bowed.  She had proceeded thus far, with perfect outward
tranquillity and perfect propriety of manner.  She looked at him, and
he looked at her.  They seemed, at the outset, at least, resolved to
understand one another plainly.

"I have heard from Marian," she went on, "that I have only to claim my
release from our engagement to obtain that release from you.  It was
forbearing and generous on your part, Sir Percival, to send me such a
message.  It is only doing you justice to say that I am grateful for
the offer, and I hope and believe that it is only doing myself justice
to tell you that I decline to accept it."

His attentive face relaxed a little.  But I saw one of his feet,
softly, quietly, incessantly beating on the carpet under the table, and
I felt that he was secretly as anxious as ever.

"I have not forgotten," she said, "that you asked my father's
permission before you honoured me with a proposal of marriage. Perhaps
you have not forgotten either what I said when I consented to our
engagement? I ventured to tell you that my father's influence and
advice had mainly decided me to give you my promise. I was guided by my
father, because I had always found him the truest of all advisers, the
best and fondest of all protectors and friends.  I have lost him now--I
have only his memory to love, but my faith in that dear dead friend has
never been shaken.  I believe at this moment, as truly as I ever
believed, that he knew what was best, and that his hopes and wishes
ought to be my hopes and wishes too."

Her voice trembled for the first time.  Her restless fingers stole
their way into my lap, and held fast by one of my hands.  There was
another moment of silence, and then Sir Percival spoke.

"May I ask," he said, "if I have ever proved myself unworthy of the
trust which it has been hitherto my greatest honour and greatest
happiness to possess?"

"I have found nothing in your conduct to blame," she answered. "You
have always treated me with the same delicacy and the same forbearance.
You have deserved my trust, and, what is of far more importance in my
estimation, you have deserved my father's trust, out of which mine
grew.  You have given me no excuse, even if I had wanted to find one,
for asking to be released from my pledge. What I have said so far has
been spoken with the wish to acknowledge my whole obligation to you.
My regard for that obligation, my regard for my father's memory, and my
regard for my own promise, all forbid me to set the example, on my
side, of withdrawing from our present position.  The breaking of our
engagement must be entirely your wish and your act, Sir Percival--not
mine."

The uneasy beating of his foot suddenly stopped, and he leaned forward
eagerly across the table.

"My act?" he said.  "What reason can there be on my side for
withdrawing?"

I heard her breath quickening--I felt her hand growing cold.  In spite
of what she had said to me when we were alone, I began to be afraid of
her.  I was wrong.

"A reason that it is very hard to tell you," she answered.  "There is a
change in me, Sir Percival--a change which is serious enough to justify
you, to yourself and to me, in breaking off our engagement."

His face turned so pale again that even his lips lost their colour.  He
raised the arm which lay on the table, turned a little away in his
chair, and supported his head on his hand, so that his profile only was
presented to us.

"What change?" he asked.  The tone in which he put the question jarred
on me--there was something painfully suppressed in it.

She sighed heavily, and leaned towards me a little, so as to rest her
shoulder against mine.  I felt her trembling, and tried to spare her by
speaking myself.  She stopped me by a warning pressure of her hand, and
then addressed Sir Percival one more, but this time without looking at
him.

"I have heard," she said, "and I believe it, that the fondest and
truest of all affections is the affection which a woman ought to bear
to her husband.  When our engagement began that affection was mine to
give, if I could, and yours to win, if you could.  Will you pardon me,
and spare me, Sir Percival, if I acknowledge that it is not so any
longer?"

A few tears gathered in her eyes, and dropped over her cheeks slowly as
she paused and waited for his answer.  He did not utter a word.  At the
beginning of her reply he had moved the hand on which his head rested,
so that it hid his face.  I saw nothing but the upper part of his
figure at the table.  Not a muscle of him moved.  The fingers of the
hand which supported his head were dented deep in his hair.  They might
have expressed hidden anger or hidden grief--it was hard to say
which--there was no significant trembling in them.  There was nothing,
absolutely nothing, to tell the secret of his thoughts at that
moment--the moment which was the crisis of his life and the crisis of
hers.

I was determined to make him declare himself, for Laura's sake.

"Sir Percival!" I interposed sharply, "have you nothing to say when my
sister has said so much? More, in my opinion," I added, my unlucky
temper getting the better of me, "than any man alive, in your position,
has a right to hear from her."

That last rash sentence opened a way for him by which to escape me if
he chose, and he instantly took advantage of it.

"Pardon me, Miss Halcombe," he said, still keeping his hand over his
face, "pardon me if I remind you that I have claimed no such right."

The few plain words which would have brought him back to the point from
which he had wandered were just on my lips, when Laura checked me by
speaking again.

"I hope I have not made my painful acknowledgment in vain," she
continued.  "I hope it has secured me your entire confidence in what I
have still to say?"

"Pray be assured of it." He made that brief reply warmly, dropping his
hand on the table while he spoke, and turning towards us again.
Whatever outward change had passed over him was gone now. His face was
eager and expectant--it expressed nothing but the most intense anxiety
to hear her next words.

"I wish you to understand that I have not spoken from any selfish
motive," she said.  "If you leave me, Sir Percival, after what you have
just heard, you do not leave me to marry another man, you only allow me
to remain a single woman for the rest of my life. My fault towards you
has begun and ended in my own thoughts.  It can never go any farther.
No word has passed--" She hesitated, in doubt about the expression she
should use next, hesitated in a momentary confusion which it was very
sad and very painful to see. "No word has passed," she patiently and
resolutely resumed, "between myself and the person to whom I am now
referring for the first and last time in your presence of my feelings
towards him, or of his feelings towards me--no word ever can
pass--neither he nor I are likely, in this world, to meet again.  I
earnestly beg you to spare me from saying any more, and to believe me,
on my word, in what I have just told you.  It is the truth.  Sir
Percival, the truth which I think my promised husband has a claim to
hear, at any sacrifice of my own feelings.  I trust to his generosity
to pardon me, and to his honour to keep my secret."

"Both those trusts are sacred to me," he said, "and both shall be
sacredly kept."

After answering in those terms he paused, and looked at her as if he
was waiting to hear more.

"I have said all I wish to say," she added quietly--"I have said more
than enough to justify you in withdrawing from your engagement."

"You have said more than enough," he answered, "to make it the dearest
object of my life to KEEP the engagement." With those words he rose
from his chair, and advanced a few steps towards the place where she
was sitting.

She started violently, and a faint cry of surprise escaped her. Every
word she had spoken had innocently betrayed her purity and truth to a
man who thoroughly understood the priceless value of a pure and true
woman.  Her own noble conduct had been the hidden enemy, throughout, of
all the hopes she had trusted to it.  I had dreaded this from the
first.  I would have prevented it, if she had allowed me the smallest
chance of doing so.  I even waited and watched now, when the harm was
done, for a word from Sir Percival that would give me the opportunity
of putting him in the wrong.

"You have left it to ME, Miss Fairlie, to resign you," he continued.
"I am not heartless enough to resign a woman who has just shown herself
to be the noblest of her sex."

He spoke with such warmth and feeling, with such passionate enthusiasm,
and yet with such perfect delicacy, that she raised her head, flushed
up a little, and looked at him with sudden animation and spirit.

"No!" she said firmly.  "The most wretched of her sex, if she must give
herself in marriage when she cannot give her love."

"May she not give it in the future," he asked, "if the one object of
her husband's life is to deserve it?"

"Never!" she answered.  "If you still persist in maintaining our
engagement, I may be your true and faithful wife, Sir Percival--your
loving wife, if I know my own heart, never!"

She looked so irresistibly beautiful as she said those brave words that
no man alive could have steeled his heart against her.  I tried hard to
feel that Sir Percival was to blame, and to say so, but my womanhood
would pity him, in spite of myself.

"I gratefully accept your faith and truth," he said.  "The least that
you can offer is more to me than the utmost that I could hope for from
any other woman in the world."

Her left hand still held mine, but her right hand hung listlessly at
her side.  He raised it gently to his lips--touched it with them,
rather than kissed it--bowed to me--and then, with perfect delicacy and
discretion, silently quitted the room.

She neither moved nor said a word when he was gone--she sat by me, cold
and still, with her eyes fixed on the ground.  I saw it was hopeless
and useless to speak, and I only put my arm round her, and held her to
me in silence.  We remained together so for what seemed a long and
weary time--so long and so weary, that I grew uneasy and spoke to her
softly, in the hope of producing a change.

The sound of my voice seemed to startle her into consciousness. She
suddenly drew herself away from me and rose to her feet.

"I must submit, Marian, as well as I can," she said.  "My new life has
its hard duties, and one of them begins to-day."

As she spoke she went to a side-table near the window, on which her
sketching materials were placed, gathered them together carefully, and
put them in a drawer of her cabinet.  She locked the drawer and brought
the key to me.

"I must part from everything that reminds me of him," she said. "Keep
the key wherever you please--I shall never want it again."

Before I could say a word she had turned away to her book-case, and had
taken from it the album that contained Walter Hartright's drawings.
She hesitated for a moment, holding the little volume fondly in her
hands--then lifted it to her lips and kissed it.

"Oh, Laura! Laura!" I said, not angrily, not reprovingly--with nothing
but sorrow in my voice, and nothing but sorrow in my heart.

"It is the last time, Marian," she pleaded.  "I am bidding it good-bye
for ever."

She laid the book on the table and drew out the comb that fastened her
hair.  It fell, in its matchless beauty, over her back and shoulders,
and dropped round her, far below her waist.  She separated one long,
thin lock from the rest, cut it off, and pinned it carefully, in the
form of a circle, on the first blank page of the album.  The moment it
was fastened she closed the volume hurriedly, and placed it in my hands.

"You write to him and he writes to you," she said.  "While I am alive,
if he asks after me always tell him I am well, and never say I am
unhappy.  Don't distress him, Marian, for my sake, don't distress him.
If I die first, promise you will give him this little book of his
drawings, with my hair in it.  There can be no harm, when I am gone, in
telling him that I put it there with my own hands.  And say--oh,
Marian, say for me, then, what I can never say for myself--say I loved
him!"

She flung her arms round my neck, and whispered the last words in my
ear with a passionate delight in uttering them which it almost broke my
heart to hear.  All the long restraint she had imposed on herself gave
way in that first last outburst of tenderness.  She broke from me with
hysterical vehemence, and threw herself on the sofa in a paroxysm of
sobs and tears that shook her from head to foot.

I tried vainly to soothe her and reason with her--she was past being
soothed, and past being reasoned with.  It was the sad, sudden end for
us two of this memorable day.  When the fit had worn itself out she was
too exhausted to speak.  She slumbered towards the afternoon, and I put
away the book of drawings so that she might not see it when she woke.
My face was calm, whatever my heart might be, when she opened her eyes
again and looked at me. We said no more to each other about the
distressing interview of the morning.  Sir Percival's name was not
mentioned.  Walter Hartright was not alluded to again by either of us
for the remainder of the day.


10th.--Finding that she was composed and like herself this morning, I
returned to the painful subject of yesterday, for the sole purpose of
imploring her to let me speak to Sir Percival and Mr. Fairlie, more
plainly and strongly than she could speak to either of them herself,
about this lamentable marriage.  She interposed, gently but firmly, in
the middle of my remonstrances.

"I left yesterday to decide," she said; "and yesterday HAS decided.  It
is too late to go back."

Sir Percival spoke to me this afternoon about what had passed in
Laura's room.  He assured me that the unparalleled trust she had placed
in him had awakened such an answering conviction of her innocence and
integrity in his mind, that he was guiltless of having felt even a
moment's unworthy jealousy, either at the time when he was in her
presence, or afterwards when he had withdrawn from it.  Deeply as he
lamented the unfortunate attachment which had hindered the progress he
might otherwise have made in her esteem and regard, he firmly believed
that it had remained unacknowledged in the past, and that it would
remain, under all changes of circumstance which it was possible to
contemplate, unacknowledged in the future.  This was his absolute
conviction; and the strongest proof he could give of it was the
assurance, which he now offered, that he felt no curiosity to know
whether the attachment was of recent date or not, or who had been the
object of it.  His implicit confidence in Miss Fairlie made him
satisfied with what she had thought fit to say to him, and he was
honestly innocent of the slightest feeling of anxiety to hear more.

He waited after saying those words and looked at me.  I was so
conscious of my unreasonable prejudice against him--so conscious of an
unworthy suspicion that he might be speculating on my impulsively
answering the very questions which he had just described himself as
resolved not to ask--that I evaded all reference to this part of the
subject with something like a feeling of confusion on my own part.  At
the same time I was resolved not to lose even the smallest opportunity
of trying to plead Laura's cause, and I told him boldly that I
regretted his generosity had not carried him one step farther, and
induced him to withdraw from the engagement altogether.

Here, again, he disarmed me by not attempting to defend himself. He
would merely beg me to remember the difference there was between his
allowing Miss Fairlie to give him up, which was a matter of submission
only, and his forcing himself to give up Miss Fairlie, which was, in
other words, asking him to be the suicide of his own hopes.  Her
conduct of the day before had so strengthened the unchangeable love and
admiration of two long years, that all active contention against those
feelings, on his part, was henceforth entirely out of his power.  I
must think him weak, selfish, unfeeling towards the very woman whom he
idolised, and he must bow to my opinion as resignedly as he could--only
putting it to me, at the same time, whether her future as a single
woman, pining under an unhappily placed attachment which she could
never acknowledge, could be said to promise her a much brighter
prospect than her future as the wife of a man who worshipped the very
ground she walked on? In the last case there was hope from time,
however slight it might be--in the first case, on her own showing,
there was no hope at all.

I answered him--more because my tongue is a woman's, and must answer,
than because I had anything convincing to say.  It was only too plain
that the course Laura had adopted the day before had offered him the
advantage if he chose to take it--and that he HAD chosen to take it.  I
felt this at the time, and I feel it just as strongly now, while I
write these lines, in my own room. The one hope left is that his
motives really spring, as he says they do, from the irresistible
strength of his attachment to Laura.

Before I close my diary for to-night I must record that I wrote to-day,
in poor Hartright's interest, to two of my mother's old friends in
London--both men of influence and position.  If they can do anything
for him, I am quite sure they will.  Except Laura, I never was more
anxious about any one than I am now about Walter. All that has happened
since he left us has only increased my strong regard and sympathy for
him.  I hope I am doing right in trying to help him to employment
abroad--I hope, most earnestly and anxiously, that it will end well.


11th.--Sir Percival had an interview with Mr.  Fairlie, and I was sent
for to join them.

I found Mr. Fairlie greatly relieved at the prospect of the "family
worry" (as he was pleased to describe his niece's marriage) being
settled at last.  So far, I did not feel called on to say anything to
him about my own opinion, but when he proceeded, in his most
aggravatingly languid manner, to suggest that the time for the marriage
had better be settled next, in accordance with Sir Percival's wishes, I
enjoyed the satisfaction of assailing Mr. Fairlie's nerves with as
strong a protest against hurrying Laura's decision as I could put into
words.  Sir Percival immediately assured me that he felt the force of
my objection, and begged me to believe that the proposal had not been
made in consequence of any interference on his part.  Mr. Fairlie
leaned back in his chair, closed his eyes, said we both of us did
honour to human nature, and then repeated his suggestion as coolly as
if neither Sir Percival nor I had said a word in opposition to it. It
ended in my flatly declining to mention the subject to Laura, unless
she first approached it of her own accord.  I left the room at once
after making that declaration.  Sir Percival looked seriously
embarrassed and distressed, Mr. Fairlie stretched out his lazy legs on
his velvet footstool, and said, "Dear Marian! how I envy you your
robust nervous system! Don't bang the door!"

On going to Laura's room I found that she had asked for me, and that
Mrs. Vesey had informed her that I was with Mr. Fairlie.  She inquired
at once what I had been wanted for, and I told her all that had passed,
without attempting to conceal the vexation and annoyance that I really
felt.  Her answer surprised and distressed me inexpressibly--it was the
very last reply that I should have expected her to make.

"My uncle is right," she said.  "I have caused trouble and anxiety
enough to you, and to all about me.  Let me cause no more, Marian--let
Sir Percival decide."

I remonstrated warmly, but nothing that I could say moved her.

"I am held to my engagement," she replied; "I have broken with my old
life.  The evil day will not come the less surely because I put it off.
No, Marian! once again my uncle is right.  I have caused trouble enough
and anxiety enough, and I will cause no more."

She used to be pliability itself, but she was now inflexibly passive in
her resignation--I might almost say in her despair. Dearly as I love
her, I should have been less pained if she had been violently
agitated--it was so shockingly unlike her natural character to see her
as cold and insensible as I saw her now.


12th.--Sir Percival put some questions to me at breakfast about Laura,
which left me no choice but to tell him what she had said.

While we were talking she herself came down and joined us.  She was
just as unnaturally composed in Sir Percival's presence as she had been
in mine.  When breakfast was over he had an opportunity of saying a few
words to her privately, in a recess of one of the windows.  They were
not more than two or three minutes together, and on their separating
she left the room with Mrs. Vesey, while Sir Percival came to me.  He
said he had entreated her to favour him by maintaining her privilege of
fixing the time for the marriage at her own will and pleasure.  In
reply she had merely expressed her acknowledgments, and had desired him
to mention what his wishes were to Miss Halcombe.

I have no patience to write more.  In this instance, as in every other,
Sir Percival has carried his point with the utmost possible credit to
himself, in spite of everything that I can say or do. His wishes are
now, what they were, of course, when he first came here; and Laura
having resigned herself to the one inevitable sacrifice of the
marriage, remains as coldly hopeless and enduring as ever.  In parting
with the little occupations and relics that reminded her of Hartright,
she seems to have parted with all her tenderness and all her
impressibility.  It is only three o'clock in the afternoon while I
write these lines, and Sir Percival has left us already, in the happy
hurry of a bridegroom, to prepare for the bride's reception at his
house in Hampshire.  Unless some extraordinary event happens to prevent
it they will be married exactly at the time when he wished to be
married--before the end of the year.  My very fingers burn as I write
it!


13th.--A sleepless night, through uneasiness about Laura.  Towards the
morning I came to a resolution to try what change of scene would do to
rouse her.  She cannot surely remain in her present torpor of
insensibility, if I take her away from Limmeridge and surround her with
the pleasant faces of old friends? After some consideration I decided
on writing to the Arnolds, in Yorkshire. They are simple, kind-hearted,
hospitable people, and she has known them from her childhood.  When I
had put the letter in the post-bag I told her what I had done.  It
would have been a relief to me if she had shown the spirit to resist
and object.  But no--she only said, "I will go anywhere with you,
Marian.  I dare say you are right--I dare say the change will do me
good."


14th.--I wrote to Mr. Gilmore, informing him that there was really a
prospect of this miserable marriage taking place, and also mentioning
my idea of trying what change of scene would do for Laura.  I had no
heart to go into particulars.  Time enough for them when we get nearer
to the end of the year.


15th.--Three letters for me.  The first, from the Arnolds, full of
delight at the prospect of seeing Laura and me.  The second, from one
of the gentlemen to whom I wrote on Walter Hartright's behalf,
informing me that he has been fortunate enough to find an opportunity
of complying with my request.  The third, from Walter himself, thanking
me, poor fellow, in the warmest terms, for giving him an opportunity of
leaving his home, his country, and his friends.  A private expedition
to make excavations among the ruined cities of Central America is, it
seems, about to sail from Liverpool.  The draughtsman who had been
already appointed to accompany it has lost heart, and withdrawn at the
eleventh hour, and Walter is to fill his place.  He is to be engaged
for six months certain, from the time of the landing in Honduras, and
for a year afterwards, if the excavations are successful, and if the
funds hold out.  His letter ends with a promise to write me a farewell
line when they are all on board ship, and when the pilot leaves them.
I can only hope and pray earnestly that he and I are both acting in
this matter for the best.  It seems such a serious step for him to
take, that the mere contemplation of it startles me.  And yet, in his
unhappy position, how can I expect him or wish him to remain at home?


16th.--The carriage is at the door.  Laura and I set out on our visit
to the Arnolds to-day.


POLESDEAN LODGE, YORKSHIRE.

23rd.--A week in these new scenes and among these kind-hearted people
has done her some good, though not so much as I had hoped. I have
resolved to prolong our stay for another week at least.  It is useless
to go back to Limmeridge till there is an absolute necessity for our
return.


24th.--Sad news by this morning's post.  The expedition to Central
America sailed on the twenty-first.  We have parted with a true man--we
have lost a faithful friend.  Water Hartright has left England.


25th.--Sad news yesterday--ominous news to-day.  Sir Percival Glyde has
written to Mr. Fairlie, and Mr. Fairlie has written to Laura and me, to
recall us to Limmeridge immediately.

What can this mean? Has the day for the marriage been fixed in our
absence?


II


LIMMERIDGE HOUSE.

November 27th.--My forebodings are realised.  The marriage is fixed for
the twenty-second of December.

The day after we left for Polesdean Lodge Sir Percival wrote, it seems,
to Mr. Fairlie, to say that the necessary repairs and alterations in
his house in Hampshire would occupy a much longer time in completion
than he had originally anticipated.  The proper estimates were to be
submitted to him as soon as possible, and it would greatly facilitate
his entering into definite arrangements with the workpeople, if he
could be informed of the exact period at which the wedding ceremony
might be expected to take place.  He could then make all his
calculations in reference to time, besides writing the necessary
apologies to friends who had been engaged to visit him that winter, and
who could not, of course, be received when the house was in the hands
of the workmen.

To this letter Mr. Fairlie had replied by requesting Sir Percival
himself to suggest a day for the marriage, subject to Miss Fairlie's
approval, which her guardian willingly undertook to do his best to
obtain.  Sir Percival wrote back by the next post, and proposed (in
accordance with his own views and wishes from the first?) the latter
part of December--perhaps the twenty-second, or twenty-fourth, or any
other day that the lady and her guardian might prefer.  The lady not
being at hand to speak for herself, her guardian had decided, in her
absence, on the earliest day mentioned--the twenty-second of December,
and had written to recall us to Limmeridge in consequence.

After explaining these particulars to me at a private interview
yesterday, Mr. Fairlie suggested, in his most amiable manner, that I
should open the necessary negotiations to-day.  Feeling that resistance
was useless, unless I could first obtain Laura's authority to make it,
I consented to speak to her, but declared, at the same time, that I
would on no consideration undertake to gain her consent to Sir
Percival's wishes.  Mr. Fairlie complimented me on my "excellent
conscience," much as he would have complimented me, if he had been out
walking, on my "excellent constitution," and seemed perfectly
satisfied, so far, with having simply shifted one more family
responsibility from his own shoulders to mine.

This morning I spoke to Laura as I had promised.  The composure--I may
almost say, the insensibility--which she has so strangely and so
resolutely maintained ever since Sir Percival left us, was not proof
against the shock of the news I had to tell her.  She turned pale and
trembled violently.

"Not so soon!" she pleaded.  "Oh, Marian, not so soon!"

The slightest hint she could give was enough for me.  I rose to leave
the room, and fight her battle for her at once with Mr. Fairlie.

Just as my hand was on the door, she caught fast hold of my dress and
stopped me.

"Let me go!" I said.  "My tongue burns to tell your uncle that he and
Sir Percival are not to have it all their own way."

She sighed bitterly, and still held my dress.

"No!" she said faintly.  "Too late, Marian, too late!"

"Not a minute too late," I retorted.  "The question of time is OUR
question--and trust me, Laura, to take a woman's full advantage of it."

I unclasped her hand from my gown while I spoke; but she slipped both
her arms round my waist at the same moment, and held me more
effectually than ever.

"It will only involve us in more trouble and more confusion," she said.
"It will set you and my uncle at variance, and bring Sir Percival here
again with fresh causes of complaint--"

"So much the better!" I cried out passionately.  "Who cares for his
causes of complaint? Are you to break your heart to set his mind at
ease? No man under heaven deserves these sacrifices from us women.
Men! They are the enemies of our innocence and our peace--they drag us
away from our parents' love and our sisters' friendship--they take us
body and soul to themselves, and fasten our helpless lives to theirs as
they chain up a dog to his kennel. And what does the best of them give
us in return? Let me go, Laura--I'm mad when I think of it!"

The tears--miserable, weak, women's tears of vexation and rage--started
to my eyes.  She smiled sadly, and put her handkerchief over my
face to hide for me the betrayal of my own weakness--the weakness of
all others which she knew that I most despised.

"Oh, Marian!" she said.  "You crying! Think what you would say to me,
if the places were changed, and if those tears were mine.  All your
love and courage and devotion will not alter what must happen, sooner
or later.  Let my uncle have his way.  Let us have no more troubles and
heart-burnings that any sacrifice of mine can prevent.  Say you will
live with me, Marian, when I am married--and say no more."

But I did say more.  I forced back the contemptible tears that were no
relief to ME, and that only distressed HER, and reasoned and pleaded as
calmly as I could.  It was of no avail.  She made me twice repeat the
promise to live with her when she was married, and then suddenly asked
a question which turned my sorrow and my sympathy for her into a new
direction.

"While we were at Polesdean," she said, "you had a letter, Marian----"

Her altered tone--the abrupt manner in which she looked away from me
and hid her face on my shoulder--the hesitation which silenced her
before she had completed her question, all told me, but too plainly, to
whom the half-expressed inquiry pointed.

"I thought, Laura, that you and I were never to refer to him again," I
said gently.

"You had a letter from him?" she persisted.

"Yes," I replied, "if you must know it."

"Do you mean to write to him again?"

I hesitated.  I had been afraid to tell her of his absence from
England, or of the manner in which my exertions to serve his new hopes
and projects had connected me with his departure.  What answer could I
make? He was gone where no letters could reach him for months, perhaps
for years, to come.

"Suppose I do mean to write to him again," I said at last.  "What then,
Laura?"

Her cheek grew burning hot against my neck, and her arms trembled and
tightened round me.

"Don't tell him about THE TWENTY-SECOND," she whispered. "Promise,
Marian--pray promise you will not even mention my name to him when you
write next."

I gave the promise.  No words can say how sorrowfully I gave it. She
instantly took her arm from my waist, walked away to the window, and
stood looking out with her back to me.  After a moment she spoke once
more, but without turning round, without allowing me to catch the
smallest glimpse of her face.

"Are you going to my uncle's room?" she asked.  "Will you say that I
consent to whatever arrangement he may think best? Never mind leaving
me, Marian.  I shall be better alone for a little while."

I went out.  If, as soon as I got into the passage, I could have
transported Mr. Fairlie and Sir Percival Glyde to the uttermost ends of
the earth by lifting one of my fingers, that finger would have been
raised without an instant's hesitation.  For once my unhappy temper now
stood my friend.  I should have broken down altogether and burst into a
violent fit of crying, if my tears had not been all burnt up in the
heat of my anger.  As it was, I dashed into Mr. Fairlie's room--called
to him as harshly as possible, "Laura consents to the
twenty-second"--and dashed out again without waiting for a word of
answer.  I banged the door after me, and I hope I shattered Mr.
Fairlie's nervous system for the rest of the day.


28th.--This morning I read poor Hartright's farewell letter over again,
a doubt having crossed my mind since yesterday, whether I am acting
wisely in concealing the fact of his departure from Laura.

On reflection, I still think I am right.  The allusions in his letter
to the preparations made for the expedition to Central America, all
show that the leaders of it know it to be dangerous. If the discovery
of this makes me uneasy, what would it make HER? It is bad enough to
feel that his departure has deprived us of the friend of all others to
whose devotion we could trust in the hour of need, if ever that hour
comes and finds us helpless; but it is far worse to know that he has
gone from us to face the perils of a bad climate, a wild country, and a
disturbed population.  Surely it would be a cruel candour to tell Laura
this, without a pressing and a positive necessity for it?

I almost doubt whether I ought not to go a step farther, and burn the
letter at once, for fear of its one day falling into wrong hands.  It
not only refers to Laura in terms which ought to remain a secret for
ever between the writer and me, but it reiterates his suspicion--so
obstinate, so unaccountable, and so alarming--that he has been secretly
watched since he left Limmeridge.  He declares that he saw the faces of
the two strange men who followed him about the streets of London,
watching him among the crowd which gathered at Liverpool to see the
expedition embark, and he positively asserts that he heard the name of
Anne Catherick pronounced behind him as he got into the boat.  His own
words are, "These events have a meaning, these events must lead to a
result. The mystery of Anne Catherick is NOT cleared up yet.  She may
never cross my path again, but if ever she crosses yours, make better
use of the opportunity, Miss Halcombe, than I made of it. I speak on
strong conviction--I entreat you to remember what I say." These are his
own expressions.  There is no danger of my forgetting them--my memory
is only too ready to dwell on any words of Hartright's that refer to
Anne Catherick.  But there is danger in my keeping the letter.  The
merest accident might place it at the mercy of strangers.  I may fall
ill--I may die.  Better to burn it at once, and have one anxiety the
less.

It is burnt.  The ashes of his farewell letter--the last he may ever
write to me--lie in a few black fragments on the hearth.  Is this the
sad end to all that sad story? Oh, not the end--surely, surely not the
end already!


29th.--The preparations for the marriage have begun.  The dressmaker
has come to receive her orders.  Laura is perfectly impassive,
perfectly careless about the question of all others in which a woman's
personal interests are most closely bound up. She has left it all to
the dressmaker and to me.  If poor Hartright had been the baronet, and
the husband of her father's choice, how differently she would have
behaved! How anxious and capricious she would have been, and what a
hard task the best of dressmakers would have found it to please her!


30th.--We hear every day from Sir Percival.  The last news is that the
alterations in his house will occupy from four to six months before
they can be properly completed.  If painters, paperhangers, and
upholsterers could make happiness as well as splendour, I should be
interested about their proceedings in Laura's future home.  As it is,
the only part of Sir Percival's last letter which does not leave me as
it found me, perfectly indifferent to all his plans and projects, is
the part which refers to the wedding tour. He proposes, as Laura is
delicate, and as the winter threatens to be unusually severe, to take
her to Rome, and to remain in Italy until the early part of next
summer.  If this plan should not be approved, he is equally ready,
although he has no establishment of his own in town, to spend the
season in London, in the most suitable furnished house that can be
obtained for the purpose.

Putting myself and my own feelings entirely out of the question (which
it is my duty to do, and which I have done), I, for one, have no doubt
of the propriety of adopting the first of these proposals.  In either
case a separation between Laura and me is inevitable.  It will be a
longer separation, in the event of their going abroad, than it would be
in the event of their remaining in London--but we must set against this
disadvantage the benefit to Laura, on the other side, of passing the
winter in a mild climate, and more than that, the immense assistance in
raising her spirits, and reconciling her to her new existence, which
the mere wonder and excitement of travelling for the first time in her
life in the most interesting country in the world, must surely afford.
She is not of a disposition to find resources in the conventional
gaieties and excitements of London.  They would only make the first
oppression of this lamentable marriage fall the heavier on her.  I
dread the beginning of her new life more than words can tell, but I see
some hope for her if she travels--none if she remains at home.

It is strange to look back at this latest entry in my journal, and to
find that I am writing of the marriage and the parting with Laura, as
people write of a settled thing.  It seems so cold and so unfeeling to
be looking at the future already in this cruelly composed way.  But
what other way is possible, now that the time is drawing so near?
Before another month is over our heads she will be HIS Laura instead of
mine! HIS Laura! I am as little able to realise the idea which those
two words convey--my mind feels almost as dulled and stunned by it--as
if writing of her marriage were like writing of her death.


December 1st.--A sad, sad day--a day that I have no heart to describe
at any length.  After weakly putting it off last night, I was obliged
to speak to her this morning of Sir Percival's proposal about the
wedding tour.

In the full conviction that I should be with her wherever she went, the
poor child--for a child she is still in many things--was almost happy
at the prospect of seeing the wonders of Florence and Rome and Naples.
It nearly broke my heart to dispel her delusion, and to bring her face
to face with the hard truth.  I was obliged to tell her that no man
tolerates a rival--not even a woman rival--in his wife's affections,
when he first marries, whatever he may do afterwards.  I was obliged to
warn her that my chance of living with her permanently under her own
roof, depended entirely on my not arousing Sir Percival's jealousy and
distrust by standing between them at the beginning of their marriage,
in the position of the chosen depositary of his wife's closest secrets.
Drop by drop I poured the profaning bitterness of this world's wisdom
into that pure heart and that innocent mind, while every higher and
better feeling within me recoiled from my miserable task.  It is over
now.  She has learnt her hard, her inevitable lesson.  The simple
illusions of her girlhood are gone, and my hand has stripped them off.
Better mine than his--that is all my consolation--better mine than his.

So the first proposal is the proposal accepted.  They are to go to
Italy, and I am to arrange, with Sir Percival's permission, for meeting
them and staying with them when they return to England. In other words,
I am to ask a personal favour, for the first time in my life, and to
ask it of the man of all others to whom I least desire to owe a serious
obligation of any kind.  Well! I think I could do even more than that,
for Laura's sake.


2nd.--On looking back, I find myself always referring to Sir Percival
in disparaging terms.  In the turn affairs have now taken.  I must and
will root out my prejudice against him, I cannot think how it first got
into my mind.  It certainly never existed in former times.

Is it Laura's reluctance to become his wife that has set me against
him? Have Hartright's perfectly intelligible prejudices infected me
without my suspecting their influence? Does that letter of Anne
Catherick's still leave a lurking distrust in my mind, in spite of Sir
Percival's explanation, and of the proof in my possession of the truth
of it? I cannot account for the state of my own feelings; the one thing
I am certain of is, that it is my duty--doubly my duty now--not to
wrong Sir Percival by unjustly distrusting him.  If it has got to be a
habit with me always to write of him in the same unfavourable manner, I
must and will break myself of this unworthy tendency, even though the
effort should force me to close the pages of my journal till the
marriage is over! I am seriously dissatisfied with myself--I will write
no more to-day.


December 16th.--A whole fortnight has passed, and I have not once
opened these pages.  I have been long enough away from my journal to
come back to it with a healthier and better mind, I hope, so far as Sir
Percival is concerned.

There is not much to record of the past two weeks.  The dresses are
almost all finished, and the new travelling trunks have been sent here
from London.  Poor dear Laura hardly leaves me for a moment all day,
and last night, when neither of us could sleep, she came and crept into
my bed to talk to me there.  "I shall lose you so soon, Marian," she
said; "I must make the most of you while I can."

They are to be married at Limmeridge Church, and thank Heaven, not one
of the neighbours is to be invited to the ceremony.  The only visitor
will be our old friend, Mr. Arnold, who is to come from Polesdean to
give Laura away, her uncle being far too delicate to trust himself
outside the door in such inclement weather as we now have.  If I were
not determined, from this day forth, to see nothing but the bright side
of our prospects, the melancholy absence of any male relative of
Laura's, at the most important moment of her life, would make me very
gloomy and very distrustful of the future.  But I have done with gloom
and distrust--that is to say, I have done with writing about either the
one or the other in this journal.

Sir Percival is to arrive to-morrow.  He offered, in case we wished to
treat him on terms of rigid etiquette, to write and ask our clergyman
to grant him the hospitality of the rectory, during the short period of
his sojourn at Limmeridge, before the marriage.  Under the
circumstances, neither Mr. Fairlie nor I thought it at all necessary
for us to trouble ourselves about attending to trifling forms and
ceremonies.  In our wild moorland country, and in this great lonely
house, we may well claim to be beyond the reach of the trivial
conventionalities which hamper people in other places.  I wrote to Sir
Percival to thank him for his polite offer, and to beg that he would
occupy his old rooms, just as usual, at Limmeridge House.


17th.--He arrived to-day, looking, as I thought, a little worn and
anxious, but still talking and laughing like a man in the best possible
spirits.  He brought with him some really beautiful presents in
jewellery, which Laura received with her best grace, and, outwardly at
least, with perfect self-possession.  The only sign I can detect of the
struggle it must cost her to preserve appearances at this trying time,
expresses itself in a sudden unwillingness, on her part, ever to be
left alone.  Instead of retreating to her own room, as usual, she seems
to dread going there.  When I went upstairs to-day, after lunch, to put
on my bonnet for a walk, she volunteered to join me, and again, before
dinner, she threw the door open between our two rooms, so that we might
talk to each other while we were dressing.  "Keep me always doing
something," she said; "keep me always in company with somebody.  Don't
let me think--that is all I ask now, Marian--don't let me think."

This sad change in her only increases her attractions for Sir Percival.
He interprets it, I can see, to his own advantage. There is a feverish
flush in her cheeks, a feverish brightness in her eyes, which he
welcomes as the return of her beauty and the recovery of her spirits.
She talked to-day at dinner with a gaiety and carelessness so false, so
shockingly out of her character, that I secretly longed to silence her
and take her away.  Sir Percival's delight and surprise appeared to be
beyond all expression.  The anxiety which I had noticed on his face
when he arrived totally disappeared from it, and he looked, even to my
eyes, a good ten years younger than he really is.

There can be no doubt--though some strange perversity prevents me from
seeing it myself--there can be no doubt that Laura's future husband is
a very handsome man.  Regular features form a personal advantage to
begin with--and he has them.  Bright brown eyes, either in man or
woman, are a great attraction--and he has them. Even baldness, when it
is only baldness over the forehead (as in his case), is rather becoming
than not in a man, for it heightens the head and adds to the
intelligence of the face.  Grace and ease of movement, untiring
animation of manner, ready, pliant, conversational powers--all these
are unquestionable merits, and all these he certainly possesses.
Surely Mr. Gilmore, ignorant as he is of Laura's secret, was not to
blame for feeling surprised that she should repent of her marriage
engagement? Any one else in his place would have shared our good old
friend's opinion.  If I were asked, at this moment, to say plainly what
defects I have discovered in Sir Percival, I could only point out two.
One, his incessant restlessness and excitability--which may be caused,
naturally enough, by unusual energy of character.  The other, his
short, sharp, ill-tempered manner of speaking to the servants--which
may be only a bad habit after all.  No, I cannot dispute it, and I will
not dispute it--Sir Percival is a very handsome and a very agreeable
man.  There! I have written it down at last, and I am glad it's over.


18th.--Feeling weary and depressed this morning, I left Laura with Mrs.
Vesey, and went out alone for one of my brisk midday walks, which I
have discontinued too much of late.  I took the dry airy road over the
moor that leads to Todd's Corner.  After having been out half an hour,
I was excessively surprised to see Sir Percival approaching me from the
direction of the farm.  He was walking rapidly, swinging his stick, his
head erect as usual, and his shooting jacket flying open in the wind.
When we met he did not wait for me to ask any questions--he told me at
once that he had been to the farm to inquire if Mr. or Mrs. Todd had
received any tidings, since his last visit to Limmeridge, of Anne
Catherick.

"You found, of course, that they had heard nothing?" I said.

"Nothing whatever," he replied.  "I begin to be seriously afraid that
we have lost her.  Do you happen to know," he continued, looking me in
the face very attentively "if the artist--Mr. Hartright--is in a
position to give us any further information?"

"He has neither heard of her, nor seen her, since he left Cumberland,"
I answered.

"Very sad," said Sir Percival, speaking like a man who was
disappointed, and yet, oddly enough, looking at the same time like a
man who was relieved.  "It is impossible to say what misfortunes may
not have happened to the miserable creature.  I am inexpressibly
annoyed at the failure of all my efforts to restore her to the care and
protection which she so urgently needs."

This time he really looked annoyed.  I said a few sympathising words,
and we then talked of other subjects on our way back to the house.
Surely my chance meeting with him on the moor has disclosed another
favourable trait in his character? Surely it was singularly considerate
and unselfish of him to think of Anne Catherick on the eve of his
marriage, and to go all the way to Todd's Corner to make inquiries
about her, when he might have passed the time so much more agreeably in
Laura's society? Considering that he can only have acted from motives
of pure charity, his conduct, under the circumstances, shows unusual
good feeling and deserves extraordinary praise.  Well! I give him
extraordinary praise--and there's an end of it.


19th.--More discoveries in the inexhaustible mine of Sir Percival's
virtues.

To-day I approached the subject of my proposed sojourn under his wife's
roof when he brings her back to England.  I had hardly dropped my first
hint in this direction before he caught me warmly by the hand, and said
I had made the very offer to him which he had been, on his side, most
anxious to make to me.  I was the companion of all others whom he most
sincerely longed to secure for his wife, and he begged me to believe
that I had conferred a lasting favour on him by making the proposal to
live with Laura after her marriage, exactly as I had always lived with
her before it.

When I had thanked him in her name and mine for his considerate
kindness to both of us, we passed next to the subject of his wedding
tour, and began to talk of the English society in Rome to which Laura
was to be introduced.  He ran over the names of several friends whom he
expected to meet abroad this winter.  They were all English, as well as
I can remember, with one exception. The one exception was Count Fosco.

The mention of the Count's name, and the discovery that he and his wife
are likely to meet the bride and bridegroom on the continent, puts
Laura's marriage, for the first time, in a distinctly favourable light.
It is likely to be the means of healing a family feud.  Hitherto Madame
Fosco has chosen to forget her obligations as Laura's aunt out of sheer
spite against the late Mr. Fairlie for his conduct in the affair of the
legacy.  Now however, she can persist in this course of conduct no
longer.  Sir Percival and Count Fosco are old and fast friends, and
their wives will have no choice but to meet on civil terms.  Madame
Fosco in her maiden days was one of the most impertinent women I ever
met with--capricious, exacting, and vain to the last degree of
absurdity.  If her husband has succeeded in bringing her to her senses,
he deserves the gratitude of every member of the family, and he may
have mine to begin with.
[truncated: 959,169 more chars]
