# Supplementary material for: Probing the Topological Properties of Complex Networks Modeling Short Written Texts
Source: PLoS One. 2015 Feb 26;10(2):e0118394. doi: 10.1371/journal.pone.0118394 (PMC4342245; doi:10.1371/journal.pone.0118394)
Supplement: S1 Dataset — (ZIP) [file pone.0118394.s001.zip › livros/wuthering_weights.txt]

1801.--I have just returned from a visit to my landlord--the solitary
neighbour that I shall be troubled with.  This is certainly a beautiful
country!  In all England, I do not believe that I could have fixed on a
situation so completely removed from the stir of society.  A perfect
misanthropist's heaven: and Mr. Heathcliff and I are such a suitable pair
to divide the desolation between us.  A capital fellow!  He little
imagined how my heart warmed towards him when I beheld his black eyes
withdraw so suspiciously under their brows, as I rode up, and when his
fingers sheltered themselves, with a jealous resolution, still further in
his waistcoat, as I announced my name.

'Mr. Heathcliff?' I said.

A nod was the answer.

'Mr. Lockwood, your new tenant, sir.  I do myself the honour of calling
as soon as possible after my arrival, to express the hope that I have not
inconvenienced you by my perseverance in soliciting the occupation of
Thrushcross Grange: I heard yesterday you had had some thoughts--'

'Thrushcross Grange is my own, sir,' he interrupted, wincing.  'I should
not allow any one to inconvenience me, if I could hinder it--walk in!'

The 'walk in' was uttered with closed teeth, and expressed the sentiment,
'Go to the Deuce:' even the gate over which he leant manifested no
sympathising movement to the words; and I think that circumstance
determined me to accept the invitation: I felt interested in a man who
seemed more exaggeratedly reserved than myself.

When he saw my horse's breast fairly pushing the barrier, he did put out
his hand to unchain it, and then sullenly preceded me up the causeway,
calling, as we entered the court,--'Joseph, take Mr. Lockwood's horse;
and bring up some wine.'

'Here we have the whole establishment of domestics, I suppose,' was the
reflection suggested by this compound order.  'No wonder the grass grows
up between the flags, and cattle are the only hedge-cutters.'

Joseph was an elderly, nay, an old man: very old, perhaps, though hale
and sinewy.  'The Lord help us!' he soliloquised in an undertone of
peevish displeasure, while relieving me of my horse: looking, meantime,
in my face so sourly that I charitably conjectured he must have need of
divine aid to digest his dinner, and his pious ejaculation had no
reference to my unexpected advent.

Wuthering Heights is the name of Mr. Heathcliff's dwelling.  'Wuthering'
being a significant provincial adjective, descriptive of the atmospheric
tumult to which its station is exposed in stormy weather.  Pure, bracing
ventilation they must have up there at all times, indeed: one may guess
the power of the north wind blowing over the edge, by the excessive slant
of a few stunted firs at the end of the house; and by a range of gaunt
thorns all stretching their limbs one way, as if craving alms of the sun.
Happily, the architect had foresight to build it strong: the narrow
windows are deeply set in the wall, and the corners defended with large
jutting stones.

Before passing the threshold, I paused to admire a quantity of grotesque
carving lavished over the front, and especially about the principal door;
above which, among a wilderness of crumbling griffins and shameless
little boys, I detected the date '1500,' and the name 'Hareton Earnshaw.'
I would have made a few comments, and requested a short history of the
place from the surly owner; but his attitude at the door appeared to
demand my speedy entrance, or complete departure, and I had no desire to
aggravate his impatience previous to inspecting the penetralium.

One stop brought us into the family sitting-room, without any
introductory lobby or passage: they call it here 'the house'
pre-eminently.  It includes kitchen and parlour, generally; but I believe
at Wuthering Heights the kitchen is forced to retreat altogether into
another quarter: at least I distinguished a chatter of tongues, and a
clatter of culinary utensils, deep within; and I observed no signs of
roasting, boiling, or baking, about the huge fireplace; nor any glitter
of copper saucepans and tin cullenders on the walls.  One end, indeed,
reflected splendidly both light and heat from ranks of immense pewter
dishes, interspersed with silver jugs and tankards, towering row after
row, on a vast oak dresser, to the very roof.  The latter had never been
under-drawn: its entire anatomy lay bare to an inquiring eye, except
where a frame of wood laden with oatcakes and clusters of legs of beef,
mutton, and ham, concealed it.  Above the chimney were sundry villainous
old guns, and a couple of horse-pistols: and, by way of ornament, three
gaudily-painted canisters disposed along its ledge.  The floor was of
smooth, white stone; the chairs, high-backed, primitive structures,
painted green: one or two heavy black ones lurking in the shade.  In an
arch under the dresser reposed a huge, liver-coloured bitch pointer,
surrounded by a swarm of squealing puppies; and other dogs haunted other
recesses.

The apartment and furniture would have been nothing extraordinary as
belonging to a homely, northern farmer, with a stubborn countenance, and
stalwart limbs set out to advantage in knee-breeches and gaiters.  Such
an individual seated in his arm-chair, his mug of ale frothing on the
round table before him, is to be seen in any circuit of five or six miles
among these hills, if you go at the right time after dinner.  But Mr.
Heathcliff forms a singular contrast to his abode and style of living.  He
is a dark-skinned gipsy in aspect, in dress and manners a gentleman: that
is, as much a gentleman as many a country squire: rather slovenly,
perhaps, yet not looking amiss with his negligence, because he has an
erect and handsome figure; and rather morose.  Possibly, some people
might suspect him of a degree of under-bred pride; I have a sympathetic
chord within that tells me it is nothing of the sort: I know, by
instinct, his reserve springs from an aversion to showy displays of
feeling--to manifestations of mutual kindliness.  He'll love and hate
equally under cover, and esteem it a species of impertinence to be loved
or hated again.  No, I'm running on too fast: I bestow my own attributes
over-liberally on him.  Mr. Heathcliff may have entirely dissimilar
reasons for keeping his hand out of the way when he meets a would-be
acquaintance, to those which actuate me.  Let me hope my constitution is
almost peculiar: my dear mother used to say I should never have a
comfortable home; and only last summer I proved myself perfectly unworthy
of one.

While enjoying a month of fine weather at the sea-coast, I was thrown
into the company of a most fascinating creature: a real goddess in my
eyes, as long as she took no notice of me.  I 'never told my love'
vocally; still, if looks have language, the merest idiot might have
guessed I was over head and ears: she understood me at last, and looked a
return--the sweetest of all imaginable looks.  And what did I do?  I
confess it with shame--shrunk icily into myself, like a snail; at every
glance retired colder and farther; till finally the poor innocent was led
to doubt her own senses, and, overwhelmed with confusion at her supposed
mistake, persuaded her mamma to decamp.  By this curious turn of
disposition I have gained the reputation of deliberate heartlessness; how
undeserved, I alone can appreciate.

I took a seat at the end of the hearthstone opposite that towards which
my landlord advanced, and filled up an interval of silence by attempting
to caress the canine mother, who had left her nursery, and was sneaking
wolfishly to the back of my legs, her lip curled up, and her white teeth
watering for a snatch.  My caress provoked a long, guttural gnarl.

'You'd better let the dog alone,' growled Mr. Heathcliff in unison,
checking fiercer demonstrations with a punch of his foot.  'She's not
accustomed to be spoiled--not kept for a pet.'  Then, striding to a side
door, he shouted again, 'Joseph!'

Joseph mumbled indistinctly in the depths of the cellar, but gave no
intimation of ascending; so his master dived down to him, leaving me
_vis-a-vis_ the ruffianly bitch and a pair of grim shaggy sheep-dogs,
who shared with her a jealous guardianship over all my movements. Not
anxious to come in contact with their fangs, I sat still; but, imagining
they would scarcely understand tacit insults, I unfortunately indulged
in winking and making faces at the trio, and some turn of my physiognomy
so irritated madam, that she suddenly broke into a fury and leapt on my
knees. I flung her back, and hastened to interpose the table between us.
This proceeding aroused the whole hive: half-a-dozen four-footed fiends,
of various sizes and ages, issued from hidden dens to the common centre.
I felt my heels and coat-laps peculiar subjects of assault; and parrying
off the larger combatants as effectually as I could with the poker, I
was constrained to demand, aloud, assistance from some of the household
in re-establishing peace.

Mr. Heathcliff and his man climbed the cellar steps with vexatious
phlegm: I don't think they moved one second faster than usual, though
the hearth was an absolute tempest of worrying and yelping. Happily, an
inhabitant of the kitchen made more despatch: a lusty dame, with
tucked-up gown, bare arms, and fire-flushed cheeks, rushed into the
midst of us flourishing a frying-pan: and used that weapon, and her
tongue, to such purpose, that the storm subsided magically, and she only
remained, heaving like a sea after a high wind, when her master entered
on the scene.

'What the devil is the matter?' he asked, eyeing me in a manner that I
could ill endure, after this inhospitable treatment.

'What the devil, indeed!' I muttered.  'The herd of possessed swine could
have had no worse spirits in them than those animals of yours, sir.  You
might as well leave a stranger with a brood of tigers!'

'They won't meddle with persons who touch nothing,' he remarked, putting
the bottle before me, and restoring the displaced table.  'The dogs do
right to be vigilant.  Take a glass of wine?'

'No, thank you.'

'Not bitten, are you?'

'If I had been, I would have set my signet on the biter.'  Heathcliff's
countenance relaxed into a grin.

'Come, come,' he said, 'you are flurried, Mr. Lockwood.  Here, take a
little wine.  Guests are so exceedingly rare in this house that I and my
dogs, I am willing to own, hardly know how to receive them.  Your health,
sir?'

I bowed and returned the pledge; beginning to perceive that it would be
foolish to sit sulking for the misbehaviour of a pack of curs; besides, I
felt loth to yield the fellow further amusement at my expense; since his
humour took that turn.  He--probably swayed by prudential consideration
of the folly of offending a good tenant--relaxed a little in the laconic
style of chipping off his pronouns and auxiliary verbs, and introduced
what he supposed would be a subject of interest to me,--a discourse on
the advantages and disadvantages of my present place of retirement.  I
found him very intelligent on the topics we touched; and before I went
home, I was encouraged so far as to volunteer another visit to-morrow.  He
evidently wished no repetition of my intrusion.  I shall go,
notwithstanding.  It is astonishing how sociable I feel myself compared
with him.


CHAPTER II


Yesterday afternoon set in misty and cold.  I had half a mind to spend it
by my study fire, instead of wading through heath and mud to Wuthering
Heights.  On coming up from dinner, however, (N.B.--I dine between twelve
and one o'clock; the housekeeper, a matronly lady, taken as a fixture
along with the house, could not, or would not, comprehend my request that
I might be served at five)--on mounting the stairs with this lazy
intention, and stepping into the room, I saw a servant-girl on her knees
surrounded by brushes and coal-scuttles, and raising an infernal dust as
she extinguished the flames with heaps of cinders.  This spectacle drove
me back immediately; I took my hat, and, after a four-miles' walk,
arrived at Heathcliff's garden-gate just in time to escape the first
feathery flakes of a snow-shower.

On that bleak hill-top the earth was hard with a black frost, and the air
made me shiver through every limb.  Being unable to remove the chain, I
jumped over, and, running up the flagged causeway bordered with
straggling gooseberry-bushes, knocked vainly for admittance, till my
knuckles tingled and the dogs howled.

'Wretched inmates!' I ejaculated, mentally, 'you deserve perpetual
isolation from your species for your churlish inhospitality. At least, I
would not keep my doors barred in the day-time. I don't care--I will get
in!' So resolved, I grasped the latch and shook it vehemently.
Vinegar-faced Joseph projected his head from a round window of the barn.

'What are ye for?' he shouted.  'T' maister's down i' t' fowld.  Go round
by th' end o' t' laith, if ye went to spake to him.'

'Is there nobody inside to open the door?' I hallooed, responsively.

'There's nobbut t' missis; and shoo'll not oppen 't an ye mak' yer
flaysome dins till neeght.'

'Why?  Cannot you tell her whom I am, eh, Joseph?'

'Nor-ne me!  I'll hae no hend wi't,' muttered the head, vanishing.

The snow began to drive thickly.  I seized the handle to essay another
trial; when a young man without coat, and shouldering a pitchfork,
appeared in the yard behind.  He hailed me to follow him, and, after
marching through a wash-house, and a paved area containing a coal-shed,
pump, and pigeon-cot, we at length arrived in the huge, warm, cheerful
apartment where I was formerly received.  It glowed delightfully in the
radiance of an immense fire, compounded of coal, peat, and wood; and near
the table, laid for a plentiful evening meal, I was pleased to observe
the 'missis,' an individual whose existence I had never previously
suspected.  I bowed and waited, thinking she would bid me take a seat.
She looked at me, leaning back in her chair, and remained motionless and
mute.

'Rough weather!' I remarked.  'I'm afraid, Mrs. Heathcliff, the door must
bear the consequence of your servants' leisure attendance: I had hard
work to make them hear me.'

She never opened her mouth.  I stared--she stared also: at any rate, she
kept her eyes on me in a cool, regardless manner, exceedingly
embarrassing and disagreeable.

'Sit down,' said the young man, gruffly.  'He'll be in soon.'

I obeyed; and hemmed, and called the villain Juno, who deigned, at this
second interview, to move the extreme tip of her tail, in token of owning
my acquaintance.

'A beautiful animal!' I commenced again.  'Do you intend parting with the
little ones, madam?'

'They are not mine,' said the amiable hostess, more repellingly than
Heathcliff himself could have replied.

'Ah, your favourites are among these?' I continued, turning to an obscure
cushion full of something like cats.

'A strange choice of favourites!' she observed scornfully.

Unluckily, it was a heap of dead rabbits.  I hemmed once more, and drew
closer to the hearth, repeating my comment on the wildness of the
evening.

'You should not have come out,' she said, rising and reaching from the
chimney-piece two of the painted canisters.

Her position before was sheltered from the light; now, I had a distinct
view of her whole figure and countenance.  She was slender, and
apparently scarcely past girlhood: an admirable form, and the most
exquisite little face that I have ever had the pleasure of beholding;
small features, very fair; flaxen ringlets, or rather golden, hanging
loose on her delicate neck; and eyes, had they been agreeable in
expression, that would have been irresistible: fortunately for my
susceptible heart, the only sentiment they evinced hovered between scorn
and a kind of desperation, singularly unnatural to be detected there.  The
canisters were almost out of her reach; I made a motion to aid her; she
turned upon me as a miser might turn if any one attempted to assist him
in counting his gold.

'I don't want your help,' she snapped; 'I can get them for myself.'

'I beg your pardon!' I hastened to reply.

'Were you asked to tea?' she demanded, tying an apron over her neat black
frock, and standing with a spoonful of the leaf poised over the pot.

'I shall be glad to have a cup,' I answered.

'Were you asked?' she repeated.

'No,' I said, half smiling.  'You are the proper person to ask me.'

She flung the tea back, spoon and all, and resumed her chair in a pet;
her forehead corrugated, and her red under-lip pushed out, like a child's
ready to cry.

Meanwhile, the young man had slung on to his person a decidedly shabby
upper garment, and, erecting himself before the blaze, looked down on me
from the corner of his eyes, for all the world as if there were some
mortal feud unavenged between us.  I began to doubt whether he were a
servant or not: his dress and speech were both rude, entirely devoid of
the superiority observable in Mr. and Mrs. Heathcliff; his thick brown
curls were rough and uncultivated, his whiskers encroached bearishly over
his cheeks, and his hands were embrowned like those of a common labourer:
still his bearing was free, almost haughty, and he showed none of a
domestic's assiduity in attending on the lady of the house.  In the
absence of clear proofs of his condition, I deemed it best to abstain
from noticing his curious conduct; and, five minutes afterwards, the
entrance of Heathcliff relieved me, in some measure, from my
uncomfortable state.

'You see, sir, I am come, according to promise!' I exclaimed, assuming
the cheerful; 'and I fear I shall be weather-bound for half an hour, if
you can afford me shelter during that space.'

'Half an hour?' he said, shaking the white flakes from his clothes; 'I
wonder you should select the thick of a snow-storm to ramble about in.  Do
you know that you run a risk of being lost in the marshes?  People
familiar with these moors often miss their road on such evenings; and I
can tell you there is no chance of a change at present.'

'Perhaps I can get a guide among your lads, and he might stay at the
Grange till morning--could you spare me one?'

'No, I could not.'

'Oh, indeed!  Well, then, I must trust to my own sagacity.'

'Umph!'

'Are you going to mak' the tea?' demanded he of the shabby coat, shifting
his ferocious gaze from me to the young lady.

'Is _he_ to have any?' she asked, appealing to Heathcliff.

'Get it ready, will you?' was the answer, uttered so savagely that I
started.  The tone in which the words were said revealed a genuine bad
nature.  I no longer felt inclined to call Heathcliff a capital fellow.
When the preparations were finished, he invited me with--'Now, sir, bring
forward your chair.'  And we all, including the rustic youth, drew round
the table: an austere silence prevailing while we discussed our meal.

I thought, if I had caused the cloud, it was my duty to make an effort to
dispel it.  They could not every day sit so grim and taciturn; and it was
impossible, however ill-tempered they might be, that the universal scowl
they wore was their every-day countenance.

'It is strange,' I began, in the interval of swallowing one cup of tea
and receiving another--'it is strange how custom can mould our tastes and
ideas: many could not imagine the existence of happiness in a life of
such complete exile from the world as you spend, Mr. Heathcliff; yet,
I'll venture to say, that, surrounded by your family, and with your
amiable lady as the presiding genius over your home and heart--'

'My amiable lady!' he interrupted, with an almost diabolical sneer on his
face.  'Where is she--my amiable lady?'

'Mrs. Heathcliff, your wife, I mean.'

'Well, yes--oh, you would intimate that her spirit has taken the post of
ministering angel, and guards the fortunes of Wuthering Heights, even
when her body is gone.  Is that it?'

Perceiving myself in a blunder, I attempted to correct it.  I might have
seen there was too great a disparity between the ages of the parties to
make it likely that they were man and wife.  One was about forty: a
period of mental vigour at which men seldom cherish the delusion of being
married for love by girls: that dream is reserved for the solace of our
declining years.  The other did not look seventeen.

Then it flashed upon me--'The clown at my elbow, who is drinking his tea
out of a basin and eating his bread with unwashed hands, may be her
husband: Heathcliff junior, of course.  Here is the consequence of being
buried alive: she has thrown herself away upon that boor from sheer
ignorance that better individuals existed!  A sad pity--I must beware how
I cause her to regret her choice.'  The last reflection may seem
conceited; it was not.  My neighbour struck me as bordering on repulsive;
I knew, through experience, that I was tolerably attractive.

'Mrs. Heathcliff is my daughter-in-law,' said Heathcliff, corroborating
my surmise.  He turned, as he spoke, a peculiar look in her direction: a
look of hatred; unless he has a most perverse set of facial muscles that
will not, like those of other people, interpret the language of his soul.

'Ah, certainly--I see now: you are the favoured possessor of the
beneficent fairy,' I remarked, turning to my neighbour.

This was worse than before: the youth grew crimson, and clenched his
fist, with every appearance of a meditated assault.  But he seemed to
recollect himself presently, and smothered the storm in a brutal curse,
muttered on my behalf: which, however, I took care not to notice.

'Unhappy in your conjectures, sir,' observed my host; 'we neither of us
have the privilege of owning your good fairy; her mate is dead.  I said
she was my daughter-in-law: therefore, she must have married my son.'

'And this young man is--'

'Not my son, assuredly.'

Heathcliff smiled again, as if it were rather too bold a jest to
attribute the paternity of that bear to him.

'My name is Hareton Earnshaw,' growled the other; 'and I'd counsel you to
respect it!'

'I've shown no disrespect,' was my reply, laughing internally at the
dignity with which he announced himself.

He fixed his eye on me longer than I cared to return the stare, for fear
I might be tempted either to box his ears or render my hilarity audible.
I began to feel unmistakably out of place in that pleasant family circle.
The dismal spiritual atmosphere overcame, and more than neutralised, the
glowing physical comforts round me; and I resolved to be cautious how I
ventured under those rafters a third time.

The business of eating being concluded, and no one uttering a word of
sociable conversation, I approached a window to examine the weather.  A
sorrowful sight I saw: dark night coming down prematurely, and sky and
hills mingled in one bitter whirl of wind and suffocating snow.

'I don't think it possible for me to get home now without a guide,' I
could not help exclaiming.  'The roads will be buried already; and, if
they were bare, I could scarcely distinguish a foot in advance.'

'Hareton, drive those dozen sheep into the barn porch.  They'll be
covered if left in the fold all night: and put a plank before them,' said
Heathcliff.

'How must I do?' I continued, with rising irritation.

There was no reply to my question; and on looking round I saw only Joseph
bringing in a pail of porridge for the dogs, and Mrs. Heathcliff leaning
over the fire, diverting herself with burning a bundle of matches which
had fallen from the chimney-piece as she restored the tea-canister to its
place.  The former, when he had deposited his burden, took a critical
survey of the room, and in cracked tones grated out--'Aw wonder how yah
can faishion to stand thear i' idleness un war, when all on 'ems goan
out!  Bud yah're a nowt, and it's no use talking--yah'll niver mend o'yer
ill ways, but goa raight to t' divil, like yer mother afore ye!'

I imagined, for a moment, that this piece of eloquence was addressed to
me; and, sufficiently enraged, stepped towards the aged rascal with an
intention of kicking him out of the door.  Mrs. Heathcliff, however,
checked me by her answer.

'You scandalous old hypocrite!' she replied.  'Are you not afraid of
being carried away bodily, whenever you mention the devil's name?  I warn
you to refrain from provoking me, or I'll ask your abduction as a special
favour!  Stop! look here, Joseph,' she continued, taking a long, dark
book from a shelf; 'I'll show you how far I've progressed in the Black
Art: I shall soon be competent to make a clear house of it.  The red cow
didn't die by chance; and your rheumatism can hardly be reckoned among
providential visitations!'

'Oh, wicked, wicked!' gasped the elder; 'may the Lord deliver us from
evil!'

'No, reprobate! you are a castaway--be off, or I'll hurt you seriously!
I'll have you all modelled in wax and clay! and the first who passes the
limits I fix shall--I'll not say what he shall be done to--but, you'll
see!  Go, I'm looking at you!'

The little witch put a mock malignity into her beautiful eyes, and
Joseph, trembling with sincere horror, hurried out, praying, and
ejaculating 'wicked' as he went.  I thought her conduct must be prompted
by a species of dreary fun; and, now that we were alone, I endeavoured to
interest her in my distress.

'Mrs. Heathcliff,' I said earnestly, 'you must excuse me for troubling
you.  I presume, because, with that face, I'm sure you cannot help being
good-hearted.  Do point out some landmarks by which I may know my way
home: I have no more idea how to get there than you would have how to get
to London!'

'Take the road you came,' she answered, ensconcing herself in a chair,
with a candle, and the long book open before her.  'It is brief advice,
but as sound as I can give.'

'Then, if you hear of me being discovered dead in a bog or a pit full of
snow, your conscience won't whisper that it is partly your fault?'

'How so?  I cannot escort you.  They wouldn't let me go to the end of the
garden wall.'

'_You_!  I should be sorry to ask you to cross the threshold, for my
convenience, on such a night,' I cried.  'I want you to tell me my way,
not to _show_ it: or else to persuade Mr. Heathcliff to give me a guide.'

'Who?  There is himself, Earnshaw, Zillah, Joseph and I.  Which would you
have?'

'Are there no boys at the farm?'

'No; those are all.'

'Then, it follows that I am compelled to stay.'

'That you may settle with your host.  I have nothing to do with it.'

'I hope it will be a lesson to you to make no more rash journeys on these
hills,' cried Heathcliff's stern voice from the kitchen entrance.  'As to
staying here, I don't keep accommodations for visitors: you must share a
bed with Hareton or Joseph, if you do.'

'I can sleep on a chair in this room,' I replied.

'No, no!  A stranger is a stranger, be he rich or poor: it will not suit
me to permit any one the range of the place while I am off guard!' said
the unmannerly wretch.

With this insult my patience was at an end.  I uttered an expression of
disgust, and pushed past him into the yard, running against Earnshaw in
my haste.  It was so dark that I could not see the means of exit; and, as
I wandered round, I heard another specimen of their civil behaviour
amongst each other.  At first the young man appeared about to befriend
me.

'I'll go with him as far as the park,' he said.

'You'll go with him to hell!' exclaimed his master, or whatever relation
he bore.  'And who is to look after the horses, eh?'

'A man's life is of more consequence than one evening's neglect of the
horses: somebody must go,' murmured Mrs. Heathcliff, more kindly than I
expected.

'Not at your command!' retorted Hareton.  'If you set store on him, you'd
better be quiet.'

'Then I hope his ghost will haunt you; and I hope Mr. Heathcliff will
never get another tenant till the Grange is a ruin,' she answered,
sharply.

'Hearken, hearken, shoo's cursing on 'em!' muttered Joseph, towards whom
I had been steering.

He sat within earshot, milking the cows by the light of a lantern, which
I seized unceremoniously, and, calling out that I would send it back on
the morrow, rushed to the nearest postern.

'Maister, maister, he's staling t' lanthern!' shouted the ancient,
pursuing my retreat.  'Hey, Gnasher!  Hey, dog!  Hey Wolf, holld him,
holld him!'

On opening the little door, two hairy monsters flew at my throat, bearing
me down, and extinguishing the light; while a mingled guffaw from
Heathcliff and Hareton put the copestone on my rage and humiliation.
Fortunately, the beasts seemed more bent on stretching their paws, and
yawning, and flourishing their tails, than devouring me alive; but they
would suffer no resurrection, and I was forced to lie till their
malignant masters pleased to deliver me: then, hatless and trembling with
wrath, I ordered the miscreants to let me out--on their peril to keep me
one minute longer--with several incoherent threats of retaliation that,
in their indefinite depth of virulency, smacked of King Lear.

The vehemence of my agitation brought on a copious bleeding at the nose,
and still Heathcliff laughed, and still I scolded.  I don't know what
would have concluded the scene, had there not been one person at hand
rather more rational than myself, and more benevolent than my
entertainer.  This was Zillah, the stout housewife; who at length issued
forth to inquire into the nature of the uproar.  She thought that some of
them had been laying violent hands on me; and, not daring to attack her
master, she turned her vocal artillery against the younger scoundrel.

'Well, Mr. Earnshaw,' she cried, 'I wonder what you'll have agait next?
Are we going to murder folk on our very door-stones?  I see this house
will never do for me--look at t' poor lad, he's fair choking!  Wisht,
wisht; you mun'n't go on so.  Come in, and I'll cure that: there now,
hold ye still.'

With these words she suddenly splashed a pint of icy water down my neck,
and pulled me into the kitchen.  Mr. Heathcliff followed, his accidental
merriment expiring quickly in his habitual moroseness.

I was sick exceedingly, and dizzy, and faint; and thus compelled perforce
to accept lodgings under his roof.  He told Zillah to give me a glass of
brandy, and then passed on to the inner room; while she condoled with me
on my sorry predicament, and having obeyed his orders, whereby I was
somewhat revived, ushered me to bed.


CHAPTER III


While leading the way upstairs, she recommended that I should hide the
candle, and not make a noise; for her master had an odd notion about the
chamber she would put me in, and never let anybody lodge there willingly.
I asked the reason.  She did not know, she answered: she had only lived
there a year or two; and they had so many queer goings on, she could not
begin to be curious.

Too stupefied to be curious myself, I fastened my door and glanced round
for the bed.  The whole furniture consisted of a chair, a clothes-press,
and a large oak case, with squares cut out near the top resembling coach
windows.  Having approached this structure, I looked inside, and
perceived it to be a singular sort of old-fashioned couch, very
conveniently designed to obviate the necessity for every member of the
family having a room to himself.  In fact, it formed a little closet, and
the ledge of a window, which it enclosed, served as a table.  I slid back
the panelled sides, got in with my light, pulled them together again, and
felt secure against the vigilance of Heathcliff, and every one else.

The ledge, where I placed my candle, had a few mildewed books piled up in
one corner; and it was covered with writing scratched on the paint.  This
writing, however, was nothing but a name repeated in all kinds of
characters, large and small--_Catherine Earnshaw_, here and there varied
to _Catherine Heathcliff_, and then again to _Catherine Linton_.

In vapid listlessness I leant my head against the window, and continued
spelling over Catherine Earnshaw--Heathcliff--Linton, till my eyes
closed; but they had not rested five minutes when a glare of white
letters started from the dark, as vivid as spectres--the air swarmed with
Catherines; and rousing myself to dispel the obtrusive name, I discovered
my candle-wick reclining on one of the antique volumes, and perfuming the
place with an odour of roasted calf-skin.  I snuffed it off, and, very
ill at ease under the influence of cold and lingering nausea, sat up and
spread open the injured tome on my knee.  It was a Testament, in lean
type, and smelling dreadfully musty: a fly-leaf bore the
inscription--'Catherine Earnshaw, her book,' and a date some quarter of a
century back.  I shut it, and took up another and another, till I had
examined all.  Catherine's library was select, and its state of
dilapidation proved it to have been well used, though not altogether for
a legitimate purpose: scarcely one chapter had escaped, a pen-and-ink
commentary--at least the appearance of one--covering every morsel of
blank that the printer had left.  Some were detached sentences; other
parts took the form of a regular diary, scrawled in an unformed, childish
hand.  At the top of an extra page (quite a treasure, probably, when
first lighted on) I was greatly amused to behold an excellent caricature
of my friend Joseph,--rudely, yet powerfully sketched.  An immediate
interest kindled within me for the unknown Catherine, and I began
forthwith to decipher her faded hieroglyphics.

'An awful Sunday,' commenced the paragraph beneath.  'I wish my father
were back again.  Hindley is a detestable substitute--his conduct to
Heathcliff is atrocious--H. and I are going to rebel--we took our
initiatory step this evening.

'All day had been flooding with rain; we could not go to church, so
Joseph must needs get up a congregation in the garret; and, while Hindley
and his wife basked downstairs before a comfortable fire--doing anything
but reading their Bibles, I'll answer for it--Heathcliff, myself, and the
unhappy ploughboy were commanded to take our prayer-books, and mount: we
were ranged in a row, on a sack of corn, groaning and shivering, and
hoping that Joseph would shiver too, so that he might give us a short
homily for his own sake.  A vain idea!  The service lasted precisely
three hours; and yet my brother had the face to exclaim, when he saw us
descending, "What, done already?"  On Sunday evenings we used to be
permitted to play, if we did not make much noise; now a mere titter is
sufficient to send us into corners.

'"You forget you have a master here," says the tyrant.  "I'll demolish
the first who puts me out of temper!  I insist on perfect sobriety and
silence.  Oh, boy! was that you?  Frances darling, pull his hair as you
go by: I heard him snap his fingers."  Frances pulled his hair heartily,
and then went and seated herself on her husband's knee, and there they
were, like two babies, kissing and talking nonsense by the hour--foolish
palaver that we should be ashamed of.  We made ourselves as snug as our
means allowed in the arch of the dresser.  I had just fastened our
pinafores together, and hung them up for a curtain, when in comes Joseph,
on an errand from the stables.  He tears down my handiwork, boxes my
ears, and croaks:

'"T' maister nobbut just buried, and Sabbath not o'ered, und t' sound o'
t' gospel still i' yer lugs, and ye darr be laiking!  Shame on ye! sit ye
down, ill childer! there's good books eneugh if ye'll read 'em: sit ye
down, and think o' yer sowls!"

'Saying this, he compelled us so to square our positions that we might
receive from the far-off fire a dull ray to show us the text of the
lumber he thrust upon us.  I could not bear the employment.  I took my
dingy volume by the scroop, and hurled it into the dog-kennel, vowing I
hated a good book.  Heathcliff kicked his to the same place.  Then there
was a hubbub!

'"Maister Hindley!" shouted our chaplain.  "Maister, coom hither!  Miss
Cathy's riven th' back off 'Th' Helmet o' Salvation,' un' Heathcliff's
pawsed his fit into t' first part o' 'T' Brooad Way to Destruction!'  It's
fair flaysome that ye let 'em go on this gait.  Ech! th' owd man wad ha'
laced 'em properly--but he's goan!"

'Hindley hurried up from his paradise on the hearth, and seizing one of
us by the collar, and the other by the arm, hurled both into the
back-kitchen; where, Joseph asseverated, "owd Nick" would fetch us as
sure as we were living: and, so comforted, we each sought a separate
nook to await his advent. I reached this book, and a pot of ink from a
shelf, and pushed the house-door ajar to give me light, and I have got
the time on with writing for twenty minutes; but my companion is
impatient, and proposes that we should appropriate the dairywoman's
cloak, and have a scamper on the moors, under its shelter. A pleasant
suggestion--and then, if the surly old man come in, he may believe his
prophecy verified--we cannot be damper, or colder, in the rain than we
are here.'

* * * * * *

I suppose Catherine fulfilled her project, for the next sentence took up
another subject: she waxed lachrymose.

'How little did I dream that Hindley would ever make me cry so!' she
wrote.  'My head aches, till I cannot keep it on the pillow; and still I
can't give over.  Poor Heathcliff!  Hindley calls him a vagabond, and
won't let him sit with us, nor eat with us any more; and, he says, he and
I must not play together, and threatens to turn him out of the house if
we break his orders.  He has been blaming our father (how dared he?) for
treating H. too liberally; and swears he will reduce him to his right
place--'

* * * * * *

I began to nod drowsily over the dim page: my eye wandered from
manuscript to print.  I saw a red ornamented title--'Seventy Times Seven,
and the First of the Seventy-First.  A Pious Discourse delivered by the
Reverend Jabez Branderham, in the Chapel of Gimmerden Sough.'  And while
I was, half-consciously, worrying my brain to guess what Jabez Branderham
would make of his subject, I sank back in bed, and fell asleep.  Alas,
for the effects of bad tea and bad temper!  What else could it be that
made me pass such a terrible night?  I don't remember another that I can
at all compare with it since I was capable of suffering.

I began to dream, almost before I ceased to be sensible of my locality.  I
thought it was morning; and I had set out on my way home, with Joseph for
a guide.  The snow lay yards deep in our road; and, as we floundered on,
my companion wearied me with constant reproaches that I had not brought a
pilgrim's staff: telling me that I could never get into the house without
one, and boastfully flourishing a heavy-headed cudgel, which I understood
to be so denominated.  For a moment I considered it absurd that I should
need such a weapon to gain admittance into my own residence.  Then a new
idea flashed across me.  I was not going there: we were journeying to
hear the famous Jabez Branderham preach, from the text--'Seventy Times
Seven;' and either Joseph, the preacher, or I had committed the 'First of
the Seventy-First,' and were to be publicly exposed and excommunicated.

We came to the chapel.  I have passed it really in my walks, twice or
thrice; it lies in a hollow, between two hills: an elevated hollow, near
a swamp, whose peaty moisture is said to answer all the purposes of
embalming on the few corpses deposited there.  The roof has been kept
whole hitherto; but as the clergyman's stipend is only twenty pounds per
annum, and a house with two rooms, threatening speedily to determine into
one, no clergyman will undertake the duties of pastor: especially as it
is currently reported that his flock would rather let him starve than
increase the living by one penny from their own pockets.  However, in my
dream, Jabez had a full and attentive congregation; and he preached--good
God! what a sermon; divided into _four hundred and ninety_ parts, each
fully equal to an ordinary address from the pulpit, and each discussing a
separate sin!  Where he searched for them, I cannot tell.  He had his
private manner of interpreting the phrase, and it seemed necessary the
brother should sin different sins on every occasion.  They were of the
most curious character: odd transgressions that I never imagined
previously.

Oh, how weary I grow.  How I writhed, and yawned, and nodded, and
revived!  How I pinched and pricked myself, and rubbed my eyes, and stood
up, and sat down again, and nudged Joseph to inform me if he would _ever_
have done.  I was condemned to hear all out: finally, he reached the
'_First of the Seventy-First_.'  At that crisis, a sudden inspiration
descended on me; I was moved to rise and denounce Jabez Branderham as the
sinner of the sin that no Christian need pardon.

'Sir,' I exclaimed, 'sitting here within these four walls, at one
stretch, I have endured and forgiven the four hundred and ninety heads of
your discourse.  Seventy times seven times have I plucked up my hat and
been about to depart--Seventy times seven times have you preposterously
forced me to resume my seat.  The four hundred and ninety-first is too
much.  Fellow-martyrs, have at him!  Drag him down, and crush him to
atoms, that the place which knows him may know him no more!'

'_Thou art the Man_!' cried Jabez, after a solemn pause, leaning over his
cushion.  'Seventy times seven times didst thou gapingly contort thy
visage--seventy times seven did I take counsel with my soul--Lo, this is
human weakness: this also may be absolved!  The First of the
Seventy-First is come.  Brethren, execute upon him the judgment written.
Such honour have all His saints!'

With that concluding word, the whole assembly, exalting their pilgrim's
staves, rushed round me in a body; and I, having no weapon to raise in
self-defence, commenced grappling with Joseph, my nearest and most
ferocious assailant, for his.  In the confluence of the multitude,
several clubs crossed; blows, aimed at me, fell on other sconces.
Presently the whole chapel resounded with rappings and counter rappings:
every man's hand was against his neighbour; and Branderham, unwilling to
remain idle, poured forth his zeal in a shower of loud taps on the boards
of the pulpit, which responded so smartly that, at last, to my
unspeakable relief, they woke me.  And what was it that had suggested the
tremendous tumult?  What had played Jabez's part in the row?  Merely the
branch of a fir-tree that touched my lattice as the blast wailed by, and
rattled its dry cones against the panes!  I listened doubtingly an
instant; detected the disturber, then turned and dozed, and dreamt again:
if possible, still more disagreeably than before.

This time, I remembered I was lying in the oak closet, and I heard
distinctly the gusty wind, and the driving of the snow; I heard, also,
the fir bough repeat its teasing sound, and ascribed it to the right
cause: but it annoyed me so much, that I resolved to silence it, if
possible; and, I thought, I rose and endeavoured to unhasp the casement.
The hook was soldered into the staple: a circumstance observed by me when
awake, but forgotten.  'I must stop it, nevertheless!' I muttered,
knocking my knuckles through the glass, and stretching an arm out to
seize the importunate branch; instead of which, my fingers closed on the
fingers of a little, ice-cold hand!  The intense horror of nightmare came
over me: I tried to draw back my arm, but the hand clung to it, and a
most melancholy voice sobbed, 'Let me in--let me in!'  'Who are you?' I
asked, struggling, meanwhile, to disengage myself.  'Catherine Linton,'
it replied, shiveringly (why did I think of _Linton_?  I had read
_Earnshaw_ twenty times for Linton)--'I'm come home: I'd lost my way on
the moor!'  As it spoke, I discerned, obscurely, a child's face looking
through the window.  Terror made me cruel; and, finding it useless to
attempt shaking the creature off, I pulled its wrist on to the broken
pane, and rubbed it to and fro till the blood ran down and soaked the
bedclothes: still it wailed, 'Let me in!' and maintained its tenacious
gripe, almost maddening me with fear.  'How can I!' I said at length.
'Let _me_ go, if you want me to let you in!'  The fingers relaxed, I
snatched mine through the hole, hurriedly piled the books up in a pyramid
against it, and stopped my ears to exclude the lamentable prayer.  I
seemed to keep them closed above a quarter of an hour; yet, the instant I
listened again, there was the doleful cry moaning on!  'Begone!' I
shouted.  'I'll never let you in, not if you beg for twenty years.'  'It
is twenty years,' mourned the voice: 'twenty years.  I've been a waif for
twenty years!'  Thereat began a feeble scratching outside, and the pile
of books moved as if thrust forward.  I tried to jump up; but could not
stir a limb; and so yelled aloud, in a frenzy of fright.  To my
confusion, I discovered the yell was not ideal: hasty footsteps
approached my chamber door; somebody pushed it open, with a vigorous
hand, and a light glimmered through the squares at the top of the bed.  I
sat shuddering yet, and wiping the perspiration from my forehead: the
intruder appeared to hesitate, and muttered to himself.  At last, he
said, in a half-whisper, plainly not expecting an answer, 'Is any one
here?'  I considered it best to confess my presence; for I knew
Heathcliff's accents, and feared he might search further, if I kept
quiet.  With this intention, I turned and opened the panels.  I shall not
soon forget the effect my action produced.

Heathcliff stood near the entrance, in his shirt and trousers; with a
candle dripping over his fingers, and his face as white as the wall
behind him.  The first creak of the oak startled him like an electric
shock: the light leaped from his hold to a distance of some feet, and his
agitation was so extreme, that he could hardly pick it up.

'It is only your guest, sir,' I called out, desirous to spare him the
humiliation of exposing his cowardice further.  'I had the misfortune to
scream in my sleep, owing to a frightful nightmare.  I'm sorry I
disturbed you.'

'Oh, God confound you, Mr. Lockwood!  I wish you were at the--' commenced
my host, setting the candle on a chair, because he found it impossible to
hold it steady.  'And who showed you up into this room?' he continued,
crushing his nails into his palms, and grinding his teeth to subdue the
maxillary convulsions.  'Who was it?  I've a good mind to turn them out
of the house this moment?'

'It was your servant Zillah,' I replied, flinging myself on to the floor,
and rapidly resuming my garments.  'I should not care if you did, Mr.
Heathcliff; she richly deserves it.  I suppose that she wanted to get
another proof that the place was haunted, at my expense.  Well, it
is--swarming with ghosts and goblins!  You have reason in shutting it up,
I assure you.  No one will thank you for a doze in such a den!'

'What do you mean?' asked Heathcliff, 'and what are you doing?  Lie down
and finish out the night, since you _are_ here; but, for heaven's sake!
don't repeat that horrid noise: nothing could excuse it, unless you were
having your throat cut!'

'If the little fiend had got in at the window, she probably would have
strangled me!' I returned.  'I'm not going to endure the persecutions of
your hospitable ancestors again.  Was not the Reverend Jabez Branderham
akin to you on the mother's side?  And that minx, Catherine Linton, or
Earnshaw, or however she was called--she must have been a
changeling--wicked little soul!  She told me she had been walking the
earth these twenty years: a just punishment for her mortal
transgressions, I've no doubt!'

Scarcely were these words uttered when I recollected the association of
Heathcliff's with Catherine's name in the book, which had completely
slipped from my memory, till thus awakened.  I blushed at my
inconsideration: but, without showing further consciousness of the
offence, I hastened to add--'The truth is, sir, I passed the first part
of the night in--'  Here I stopped afresh--I was about to say 'perusing
those old volumes,' then it would have revealed my knowledge of their
written, as well as their printed, contents; so, correcting myself, I
went on--'in spelling over the name scratched on that window-ledge.  A
monotonous occupation, calculated to set me asleep, like counting, or--'

'What _can_ you mean by talking in this way to _me_!' thundered
Heathcliff with savage vehemence.  'How--how _dare_ you, under my
roof?--God! he's mad to speak so!'  And he struck his forehead with rage.

I did not know whether to resent this language or pursue my explanation;
but he seemed so powerfully affected that I took pity and proceeded with
my dreams; affirming I had never heard the appellation of 'Catherine
Linton' before, but reading it often over produced an impression which
personified itself when I had no longer my imagination under control.
Heathcliff gradually fell back into the shelter of the bed, as I spoke;
finally sitting down almost concealed behind it.  I guessed, however, by
his irregular and intercepted breathing, that he struggled to vanquish an
excess of violent emotion.  Not liking to show him that I had heard the
conflict, I continued my toilette rather noisily, looked at my watch, and
soliloquised on the length of the night: 'Not three o'clock yet!  I could
have taken oath it had been six.  Time stagnates here: we must surely
have retired to rest at eight!'

'Always at nine in winter, and rise at four,' said my host, suppressing a
groan: and, as I fancied, by the motion of his arm's shadow, dashing a
tear from his eyes.  'Mr. Lockwood,' he added, 'you may go into my room:
you'll only be in the way, coming down-stairs so early: and your childish
outcry has sent sleep to the devil for me.'

'And for me, too,' I replied.  'I'll walk in the yard till daylight, and
then I'll be off; and you need not dread a repetition of my intrusion.
I'm now quite cured of seeking pleasure in society, be it country or
town.  A sensible man ought to find sufficient company in himself.'

'Delightful company!' muttered Heathcliff.  'Take the candle, and go
where you please.  I shall join you directly.  Keep out of the yard,
though, the dogs are unchained; and the house--Juno mounts sentinel
there, and--nay, you can only ramble about the steps and passages.  But,
away with you!  I'll come in two minutes!'

I obeyed, so far as to quit the chamber; when, ignorant where the narrow
lobbies led, I stood still, and was witness, involuntarily, to a piece of
superstition on the part of my landlord which belied, oddly, his apparent
sense.  He got on to the bed, and wrenched open the lattice, bursting, as
he pulled at it, into an uncontrollable passion of tears.  'Come in! come
in!' he sobbed.  'Cathy, do come.  Oh, do--_once_ more!  Oh! my heart's
darling! hear me _this_ time, Catherine, at last!'  The spectre showed a
spectre's ordinary caprice: it gave no sign of being; but the snow and
wind whirled wildly through, even reaching my station, and blowing out
the light.

There was such anguish in the gush of grief that accompanied this raving,
that my compassion made me overlook its folly, and I drew off, half angry
to have listened at all, and vexed at having related my ridiculous
nightmare, since it produced that agony; though _why_ was beyond my
comprehension.  I descended cautiously to the lower regions, and landed
in the back-kitchen, where a gleam of fire, raked compactly together,
enabled me to rekindle my candle.  Nothing was stirring except a
brindled, grey cat, which crept from the ashes, and saluted me with a
querulous mew.

Two benches, shaped in sections of a circle, nearly enclosed the hearth;
on one of these I stretched myself, and Grimalkin mounted the other.  We
were both of us nodding ere any one invaded our retreat, and then it was
Joseph, shuffling down a wooden ladder that vanished in the roof, through
a trap: the ascent to his garret, I suppose.  He cast a sinister look at
the little flame which I had enticed to play between the ribs, swept the
cat from its elevation, and bestowing himself in the vacancy, commenced
the operation of stuffing a three-inch pipe with tobacco.  My presence in
his sanctum was evidently esteemed a piece of impudence too shameful for
remark: he silently applied the tube to his lips, folded his arms, and
puffed away.  I let him enjoy the luxury unannoyed; and after sucking out
his last wreath, and heaving a profound sigh, he got up, and departed as
solemnly as he came.

A more elastic footstep entered next; and now I opened my mouth for a
'good-morning,' but closed it again, the salutation unachieved; for
Hareton Earnshaw was performing his orison _sotto voce_, in a series of
curses directed against every object he touched, while he rummaged a
corner for a spade or shovel to dig through the drifts.  He glanced over
the back of the bench, dilating his nostrils, and thought as little of
exchanging civilities with me as with my companion the cat.  I guessed,
by his preparations, that egress was allowed, and, leaving my hard couch,
made a movement to follow him.  He noticed this, and thrust at an inner
door with the end of his spade, intimating by an inarticulate sound that
there was the place where I must go, if I changed my locality.

It opened into the house, where the females were already astir; Zillah
urging flakes of flame up the chimney with a colossal bellows; and Mrs.
Heathcliff, kneeling on the hearth, reading a book by the aid of the
blaze.  She held her hand interposed between the furnace-heat and her
eyes, and seemed absorbed in her occupation; desisting from it only to
chide the servant for covering her with sparks, or to push away a dog,
now and then, that snoozled its nose overforwardly into her face.  I was
surprised to see Heathcliff there also.  He stood by the fire, his back
towards me, just finishing a stormy scene with poor Zillah; who ever and
anon interrupted her labour to pluck up the corner of her apron, and
heave an indignant groan.

'And you, you worthless--' he broke out as I entered, turning to his
daughter-in-law, and employing an epithet as harmless as duck, or sheep,
but generally represented by a dash--.  'There you are, at your idle
tricks again!  The rest of them do earn their bread--you live on my
charity!  Put your trash away, and find something to do.  You shall pay
me for the plague of having you eternally in my sight--do you hear,
damnable jade?'

'I'll put my trash away, because you can make me if I refuse,' answered
the young lady, closing her book, and throwing it on a chair.  'But I'll
not do anything, though you should swear your tongue out, except what I
please!'

Heathcliff lifted his hand, and the speaker sprang to a safer distance,
obviously acquainted with its weight.  Having no desire to be entertained
by a cat-and-dog combat, I stepped forward briskly, as if eager to
partake the warmth of the hearth, and innocent of any knowledge of the
interrupted dispute.  Each had enough decorum to suspend further
hostilities: Heathcliff placed his fists, out of temptation, in his
pockets; Mrs. Heathcliff curled her lip, and walked to a seat far off,
where she kept her word by playing the part of a statue during the
remainder of my stay.  That was not long.  I declined joining their
breakfast, and, at the first gleam of dawn, took an opportunity of
escaping into the free air, now clear, and still, and cold as impalpable
ice.

My landlord halloed for me to stop ere I reached the bottom of the
garden, and offered to accompany me across the moor.  It was well he did,
for the whole hill-back was one billowy, white ocean; the swells and
falls not indicating corresponding rises and depressions in the ground:
many pits, at least, were filled to a level; and entire ranges of mounds,
the refuse of the quarries, blotted from the chart which my yesterday's
walk left pictured in my mind.  I had remarked on one side of the road,
at intervals of six or seven yards, a line of upright stones, continued
through the whole length of the barren: these were erected and daubed
with lime on purpose to serve as guides in the dark, and also when a
fall, like the present, confounded the deep swamps on either hand with
the firmer path: but, excepting a dirty dot pointing up here and there,
all traces of their existence had vanished: and my companion found it
necessary to warn me frequently to steer to the right or left, when I
imagined I was following, correctly, the windings of the road.

We exchanged little conversation, and he halted at the entrance of
Thrushcross Park, saying, I could make no error there.  Our adieux were
limited to a hasty bow, and then I pushed forward, trusting to my own
resources; for the porter's lodge is untenanted as yet.  The distance
from the gate to the grange is two miles; I believe I managed to make it
four, what with losing myself among the trees, and sinking up to the neck
in snow: a predicament which only those who have experienced it can
appreciate.  At any rate, whatever were my wanderings, the clock chimed
twelve as I entered the house; and that gave exactly an hour for every
mile of the usual way from Wuthering Heights.

My human fixture and her satellites rushed to welcome me; exclaiming,
tumultuously, they had completely given me up: everybody conjectured that
I perished last night; and they were wondering how they must set about
the search for my remains.  I bid them be quiet, now that they saw me
returned, and, benumbed to my very heart, I dragged up-stairs; whence,
after putting on dry clothes, and pacing to and fro thirty or forty
minutes, to restore the animal heat, I adjourned to my study, feeble as a
kitten: almost too much so to enjoy the cheerful fire and smoking coffee
which the servant had prepared for my refreshment.


CHAPTER IV


What vain weathercocks we are!  I, who had determined to hold myself
independent of all social intercourse, and thanked my stars that, at
length, I had lighted on a spot where it was next to impracticable--I,
weak wretch, after maintaining till dusk a struggle with low spirits and
solitude, was finally compelled to strike my colours; and under pretence
of gaining information concerning the necessities of my establishment, I
desired Mrs. Dean, when she brought in supper, to sit down while I ate
it; hoping sincerely she would prove a regular gossip, and either rouse
me to animation or lull me to sleep by her talk.

'You have lived here a considerable time,' I commenced; 'did you not say
sixteen years?'

'Eighteen, sir: I came when the mistress was married, to wait on her;
after she died, the master retained me for his housekeeper.'

'Indeed.'

There ensued a pause.  She was not a gossip, I feared; unless about her
own affairs, and those could hardly interest me.  However, having studied
for an interval, with a fist on either knee, and a cloud of meditation
over her ruddy countenance, she ejaculated--'Ah, times are greatly
changed since then!'

'Yes,' I remarked, 'you've seen a good many alterations, I suppose?'

'I have: and troubles too,' she said.

'Oh, I'll turn the talk on my landlord's family!' I thought to myself.  'A
good subject to start!  And that pretty girl-widow, I should like to know
her history: whether she be a native of the country, or, as is more
probable, an exotic that the surly _indigenae_ will not recognise for
kin.'  With this intention I asked Mrs. Dean why Heathcliff let
Thrushcross Grange, and preferred living in a situation and residence so
much inferior.  'Is he not rich enough to keep the estate in good order?'
I inquired.

'Rich, sir!' she returned.  'He has nobody knows what money, and every
year it increases.  Yes, yes, he's rich enough to live in a finer house
than this: but he's very near--close-handed; and, if he had meant to flit
to Thrushcross Grange, as soon as he heard of a good tenant he could not
have borne to miss the chance of getting a few hundreds more.  It is
strange people should be so greedy, when they are alone in the world!'

'He had a son, it seems?'

'Yes, he had one--he is dead.'

'And that young lady, Mrs. Heathcliff, is his widow?'

'Yes.'

'Where did she come from originally?'

'Why, sir, she is my late master's daughter: Catherine Linton was her
maiden name.  I nursed her, poor thing!  I did wish Mr. Heathcliff would
remove here, and then we might have been together again.'

'What!  Catherine Linton?' I exclaimed, astonished.  But a minute's
reflection convinced me it was not my ghostly Catherine.  'Then,' I
continued, 'my predecessor's name was Linton?'

'It was.'

'And who is that Earnshaw: Hareton Earnshaw, who lives with Mr.
Heathcliff?  Are they relations?'

'No; he is the late Mrs. Linton's nephew.'

'The young lady's cousin, then?'

'Yes; and her husband was her cousin also: one on the mother's, the other
on the father's side: Heathcliff married Mr. Linton's sister.'

'I see the house at Wuthering Heights has "Earnshaw" carved over the
front door.  Are they an old family?'

'Very old, sir; and Hareton is the last of them, as our Miss Cathy is of
us--I mean, of the Lintons.  Have you been to Wuthering Heights?  I beg
pardon for asking; but I should like to hear how she is!'

'Mrs. Heathcliff? she looked very well, and very handsome; yet, I think,
not very happy.'

'Oh dear, I don't wonder!  And how did you like the master?'

'A rough fellow, rather, Mrs. Dean.  Is not that his character?

'Rough as a saw-edge, and hard as whinstone!  The less you meddle with
him the better.'

'He must have had some ups and downs in life to make him such a churl.  Do
you know anything of his history?'

'It's a cuckoo's, sir--I know all about it: except where he was born, and
who were his parents, and how he got his money at first.  And Hareton has
been cast out like an unfledged dunnock!  The unfortunate lad is the only
one in all this parish that does not guess how he has been cheated.'

'Well, Mrs. Dean, it will be a charitable deed to tell me something of my
neighbours: I feel I shall not rest if I go to bed; so be good enough to
sit and chat an hour.'

'Oh, certainly, sir!  I'll just fetch a little sewing, and then I'll sit
as long as you please.  But you've caught cold: I saw you shivering, and
you must have some gruel to drive it out.'

The worthy woman bustled off, and I crouched nearer the fire; my head
felt hot, and the rest of me chill: moreover, I was excited, almost to a
pitch of foolishness, through my nerves and brain.  This caused me to
feel, not uncomfortable, but rather fearful (as I am still) of serious
effects from the incidents of to-day and yesterday.  She returned
presently, bringing a smoking basin and a basket of work; and, having
placed the former on the hob, drew in her seat, evidently pleased to find
me so companionable.

Before I came to live here, she commenced--waiting no farther invitation
to her story--I was almost always at Wuthering Heights; because my mother
had nursed Mr. Hindley Earnshaw, that was Hareton's father, and I got
used to playing with the children: I ran errands too, and helped to make
hay, and hung about the farm ready for anything that anybody would set me
to.  One fine summer morning--it was the beginning of harvest, I
remember--Mr. Earnshaw, the old master, came down-stairs, dressed for a
journey; and, after he had told Joseph what was to be done during the
day, he turned to Hindley, and Cathy, and me--for I sat eating my
porridge with them--and he said, speaking to his son, 'Now, my bonny man,
I'm going to Liverpool to-day, what shall I bring you?  You may choose
what you like: only let it be little, for I shall walk there and back:
sixty miles each way, that is a long spell!'  Hindley named a fiddle, and
then he asked Miss Cathy; she was hardly six years old, but she could
ride any horse in the stable, and she chose a whip.  He did not forget
me; for he had a kind heart, though he was rather severe sometimes.  He
promised to bring me a pocketful of apples and pears, and then he kissed
his children, said good-bye, and set off.

It seemed a long while to us all--the three days of his absence--and
often did little Cathy ask when he would be home.  Mrs. Earnshaw expected
him by supper-time on the third evening, and she put the meal off hour
after hour; there were no signs of his coming, however, and at last the
children got tired of running down to the gate to look.  Then it grew
dark; she would have had them to bed, but they begged sadly to be allowed
to stay up; and, just about eleven o'clock, the door-latch was raised
quietly, and in stepped the master.  He threw himself into a chair,
laughing and groaning, and bid them all stand off, for he was nearly
killed--he would not have such another walk for the three kingdoms.

'And at the end of it to be flighted to death!' he said, opening his
great-coat, which he held bundled up in his arms.  'See here, wife!  I
was never so beaten with anything in my life: but you must e'en take it
as a gift of God; though it's as dark almost as if it came from the
devil.'

We crowded round, and over Miss Cathy's head I had a peep at a dirty,
ragged, black-haired child; big enough both to walk and talk: indeed, its
face looked older than Catherine's; yet when it was set on its feet, it
only stared round, and repeated over and over again some gibberish that
nobody could understand.  I was frightened, and Mrs. Earnshaw was ready
to fling it out of doors: she did fly up, asking how he could fashion to
bring that gipsy brat into the house, when they had their own bairns to
feed and fend for?  What he meant to do with it, and whether he were mad?
The master tried to explain the matter; but he was really half dead with
fatigue, and all that I could make out, amongst her scolding, was a tale
of his seeing it starving, and houseless, and as good as dumb, in the
streets of Liverpool, where he picked it up and inquired for its owner.
Not a soul knew to whom it belonged, he said; and his money and time
being both limited, he thought it better to take it home with him at
once, than run into vain expenses there: because he was determined he
would not leave it as he found it.  Well, the conclusion was, that my
mistress grumbled herself calm; and Mr. Earnshaw told me to wash it, and
give it clean things, and let it sleep with the children.

Hindley and Cathy contented themselves with looking and listening till
peace was restored: then, both began searching their father's pockets
for the presents he had promised them. The former was a boy of fourteen,
but when he drew out what had been a fiddle, crushed to morsels in the
great-coat, he blubbered aloud; and Cathy, when she learned the master
had lost her whip in attending on the stranger, showed her humour by
grinning and spitting at the stupid little thing; earning for her pains
a sound blow from her father, to teach her cleaner manners. They
entirely refused to have it in bed with them, or even in their room; and
I had no more sense, so I put it on the landing of the stairs, hoping it
might be gone on the morrow. By chance, or else attracted by hearing his
voice, it crept to Mr. Earnshaw's door, and there he found it on
quitting his chamber. Inquiries were made as to how it got there; I was
obliged to confess, and in recompense for my cowardice and inhumanity
was sent out of the house.

This was Heathcliff's first introduction to the family.  On coming back a
few days afterwards (for I did not consider my banishment perpetual), I
found they had christened him 'Heathcliff': it was the name of a son who
died in childhood, and it has served him ever since, both for Christian
and surname.  Miss Cathy and he were now very thick; but Hindley hated
him: and to say the truth I did the same; and we plagued and went on with
him shamefully: for I wasn't reasonable enough to feel my injustice, and
the mistress never put in a word on his behalf when she saw him wronged.

He seemed a sullen, patient child; hardened, perhaps, to ill-treatment:
he would stand Hindley's blows without winking or shedding a tear, and my
pinches moved him only to draw in a breath and open his eyes, as if he
had hurt himself by accident, and nobody was to blame.  This endurance
made old Earnshaw furious, when he discovered his son persecuting the
poor fatherless child, as he called him.  He took to Heathcliff
strangely, believing all he said (for that matter, he said precious
little, and generally the truth), and petting him up far above Cathy, who
was too mischievous and wayward for a favourite.

So, from the very beginning, he bred bad feeling in the house; and at
Mrs. Earnshaw's death, which happened in less than two years after, the
young master had learned to regard his father as an oppressor rather than
a friend, and Heathcliff as a usurper of his parent's affections and his
privileges; and he grew bitter with brooding over these injuries.  I
sympathised a while; but when the children fell ill of the measles, and I
had to tend them, and take on me the cares of a woman at once, I changed
my idea.  Heathcliff was dangerously sick; and while he lay at the worst
he would have me constantly by his pillow: I suppose he felt I did a good
deal for him, and he hadn't wit to guess that I was compelled to do it.
However, I will say this, he was the quietest child that ever nurse
watched over.  The difference between him and the others forced me to be
less partial.  Cathy and her brother harassed me terribly: he was as
uncomplaining as a lamb; though hardness, not gentleness, made him give
little trouble.

He got through, and the doctor affirmed it was in a great measure owing
to me, and praised me for my care.  I was vain of his commendations, and
softened towards the being by whose means I earned them, and thus Hindley
lost his last ally: still I couldn't dote on Heathcliff, and I wondered
often what my master saw to admire so much in the sullen boy; who never,
to my recollection, repaid his indulgence by any sign of gratitude.  He
was not insolent to his benefactor, he was simply insensible; though
knowing perfectly the hold he had on his heart, and conscious he had only
to speak and all the house would be obliged to bend to his wishes.  As an
instance, I remember Mr. Earnshaw once bought a couple of colts at the
parish fair, and gave the lads each one.  Heathcliff took the handsomest,
but it soon fell lame, and when he discovered it, he said to Hindley--

'You must exchange horses with me: I don't like mine; and if you won't I
shall tell your father of the three thrashings you've given me this week,
and show him my arm, which is black to the shoulder.'  Hindley put out
his tongue, and cuffed him over the ears.  'You'd better do it at once,'
he persisted, escaping to the porch (they were in the stable): 'you will
have to: and if I speak of these blows, you'll get them again with
interest.'  'Off, dog!' cried Hindley, threatening him with an iron
weight used for weighing potatoes and hay.  'Throw it,' he replied,
standing still, 'and then I'll tell how you boasted that you would turn
me out of doors as soon as he died, and see whether he will not turn you
out directly.'  Hindley threw it, hitting him on the breast, and down he
fell, but staggered up immediately, breathless and white; and, had not I
prevented it, he would have gone just so to the master, and got full
revenge by letting his condition plead for him, intimating who had caused
it.  'Take my colt, Gipsy, then!' said young Earnshaw.  'And I pray that
he may break your neck: take him, and be damned, you beggarly interloper!
and wheedle my father out of all he has: only afterwards show him what
you are, imp of Satan.--And take that, I hope he'll kick out your
brains!'

Heathcliff had gone to loose the beast, and shift it to his own stall; he
was passing behind it, when Hindley finished his speech by knocking him
under its feet, and without stopping to examine whether his hopes were
fulfilled, ran away as fast as he could.  I was surprised to witness how
coolly the child gathered himself up, and went on with his intention;
exchanging saddles and all, and then sitting down on a bundle of hay to
overcome the qualm which the violent blow occasioned, before he entered
the house.  I persuaded him easily to let me lay the blame of his bruises
on the horse: he minded little what tale was told since he had what he
wanted.  He complained so seldom, indeed, of such stirs as these, that I
really thought him not vindictive: I was deceived completely, as you will
hear.


CHAPTER V


In the course of time Mr. Earnshaw began to fail. He had been active and
healthy, yet his strength left him suddenly; and when he was confined to
the chimney-corner he grew grievously irritable. A nothing vexed him;
and suspected slights of his authority nearly threw him into fits. This
was especially to be remarked if any one attempted to impose upon, or
domineer over, his favourite: he was painfully jealous lest a word
should be spoken amiss to him; seeming to have got into his head the
notion that, because he liked Heathcliff, all hated, and longed to do
him an ill-turn. It was a disadvantage to the lad; for the kinder among
us did not wish to fret the master, so we humoured his partiality; and
that humouring was rich nourishment to the child's pride and black
tempers. Still it became in a manner necessary; twice, or thrice,
Hindley's manifestation of scorn, while his father was near, roused the
old man to a fury: he seized his stick to strike him, and shook with
rage that he could not do it.

At last, our curate (we had a curate then who made the living answer by
teaching the little Lintons and Earnshaws, and farming his bit of land
himself) advised that the young man should be sent to college; and Mr.
Earnshaw agreed, though with a heavy spirit, for he said--'Hindley was
nought, and would never thrive as where he wandered.'

I hoped heartily we should have peace now.  It hurt me to think the
master should be made uncomfortable by his own good deed.  I fancied the
discontent of age and disease arose from his family disagreements; as he
would have it that it did: really, you know, sir, it was in his sinking
frame.  We might have got on tolerably, notwithstanding, but for two
people--Miss Cathy, and Joseph, the servant: you saw him, I daresay, up
yonder.  He was, and is yet most likely, the wearisomest self-righteous
Pharisee that ever ransacked a Bible to rake the promises to himself and
fling the curses to his neighbours.  By his knack of sermonising and
pious discoursing, he contrived to make a great impression on Mr.
Earnshaw; and the more feeble the master became, the more influence he
gained.  He was relentless in worrying him about his soul's concerns, and
about ruling his children rigidly.  He encouraged him to regard Hindley
as a reprobate; and, night after night, he regularly grumbled out a long
string of tales against Heathcliff and Catherine: always minding to
flatter Earnshaw's weakness by heaping the heaviest blame on the latter.

Certainly she had ways with her such as I never saw a child take up
before; and she put all of us past our patience fifty times and oftener
in a day: from the hour she came down-stairs till the hour she went to
bed, we had not a minute's security that she wouldn't be in mischief.  Her
spirits were always at high-water mark, her tongue always going--singing,
laughing, and plaguing everybody who would not do the same.  A wild,
wicked slip she was--but she had the bonniest eye, the sweetest smile,
and lightest foot in the parish: and, after all, I believe she meant no
harm; for when once she made you cry in good earnest, it seldom happened
that she would not keep you company, and oblige you to be quiet that you
might comfort her.  She was much too fond of Heathcliff.  The greatest
punishment we could invent for her was to keep her separate from him: yet
she got chided more than any of us on his account.  In play, she liked
exceedingly to act the little mistress; using her hands freely, and
commanding her companions: she did so to me, but I would not bear
slapping and ordering; and so I let her know.

Now, Mr. Earnshaw did not understand jokes from his children: he had
always been strict and grave with them; and Catherine, on her part, had
no idea why her father should be crosser and less patient in his ailing
condition than he was in his prime.  His peevish reproofs wakened in her
a naughty delight to provoke him: she was never so happy as when we were
all scolding her at once, and she defying us with her bold, saucy look,
and her ready words; turning Joseph's religious curses into ridicule,
baiting me, and doing just what her father hated most--showing how her
pretended insolence, which he thought real, had more power over
Heathcliff than his kindness: how the boy would do _her_ bidding in
anything, and _his_ only when it suited his own inclination.  After
behaving as badly as possible all day, she sometimes came fondling to
make it up at night.  'Nay, Cathy,' the old man would say, 'I cannot love
thee, thou'rt worse than thy brother.  Go, say thy prayers, child, and
ask God's pardon.  I doubt thy mother and I must rue that we ever reared
thee!'  That made her cry, at first; and then being repulsed continually
hardened her, and she laughed if I told her to say she was sorry for her
faults, and beg to be forgiven.

But the hour came, at last, that ended Mr. Earnshaw's troubles on earth.
He died quietly in his chair one October evening, seated by the
fire-side.  A high wind blustered round the house, and roared in the
chimney: it sounded wild and stormy, yet it was not cold, and we were all
together--I, a little removed from the hearth, busy at my knitting, and
Joseph reading his Bible near the table (for the servants generally sat
in the house then, after their work was done).  Miss Cathy had been sick,
and that made her still; she leant against her father's knee, and
Heathcliff was lying on the floor with his head in her lap.  I remember
the master, before he fell into a doze, stroking her bonny hair--it
pleased him rarely to see her gentle--and saying, 'Why canst thou not
always be a good lass, Cathy?'  And she turned her face up to his, and
laughed, and answered, 'Why cannot you always be a good man, father?'  But
as soon as she saw him vexed again, she kissed his hand, and said she
would sing him to sleep.  She began singing very low, till his fingers
dropped from hers, and his head sank on his breast.  Then I told her to
hush, and not stir, for fear she should wake him.  We all kept as mute as
mice a full half-hour, and should have done so longer, only Joseph,
having finished his chapter, got up and said that he must rouse the
master for prayers and bed.  He stepped forward, and called him by name,
and touched his shoulder; but he would not move: so he took the candle
and looked at him.  I thought there was something wrong as he set down
the light; and seizing the children each by an arm, whispered them to
'frame up-stairs, and make little din--they might pray alone that
evening--he had summut to do.'

'I shall bid father good-night first,' said Catherine, putting her arms
round his neck, before we could hinder her.  The poor thing discovered
her loss directly--she screamed out--'Oh, he's dead, Heathcliff! he's
dead!'  And they both set up a heart-breaking cry.

I joined my wail to theirs, loud and bitter; but Joseph asked what we
could be thinking of to roar in that way over a saint in heaven.  He told
me to put on my cloak and run to Gimmerton for the doctor and the parson.
I could not guess the use that either would be of, then.  However, I
went, through wind and rain, and brought one, the doctor, back with me;
the other said he would come in the morning.  Leaving Joseph to explain
matters, I ran to the children's room: their door was ajar, I saw they
had never lain down, though it was past midnight; but they were calmer,
and did not need me to console them.  The little souls were comforting
each other with better thoughts than I could have hit on: no parson in
the world ever pictured heaven so beautifully as they did, in their
innocent talk; and, while I sobbed and listened, I could not help wishing
we were all there safe together.


CHAPTER VI


Mr. Hindley came home to the funeral; and--a thing that amazed us, and
set the neighbours gossiping right and left--he brought a wife with him.
What she was, and where she was born, he never informed us: probably, she
had neither money nor name to recommend her, or he would scarcely have
kept the union from his father.

She was not one that would have disturbed the house much on her own
account.  Every object she saw, the moment she crossed the threshold,
appeared to delight her; and every circumstance that took place about
her: except the preparing for the burial, and the presence of the
mourners.  I thought she was half silly, from her behaviour while that
went on: she ran into her chamber, and made me come with her, though I
should have been dressing the children: and there she sat shivering and
clasping her hands, and asking repeatedly--'Are they gone yet?'  Then she
began describing with hysterical emotion the effect it produced on her to
see black; and started, and trembled, and, at last, fell a-weeping--and
when I asked what was the matter, answered, she didn't know; but she felt
so afraid of dying!  I imagined her as little likely to die as myself.
She was rather thin, but young, and fresh-complexioned, and her eyes
sparkled as bright as diamonds.  I did remark, to be sure, that mounting
the stairs made her breathe very quick; that the least sudden noise set
her all in a quiver, and that she coughed troublesomely sometimes: but I
knew nothing of what these symptoms portended, and had no impulse to
sympathise with her.  We don't in general take to foreigners here, Mr.
Lockwood, unless they take to us first.

Young Earnshaw was altered considerably in the three years of his
absence. He had grown sparer, and lost his colour, and spoke and dressed
quite differently; and, on the very day of his return, he told Joseph
and me we must thenceforth quarter ourselves in the back-kitchen, and
leave the house for him. Indeed, he would have carpeted and papered a
small spare room for a parlour; but his wife expressed such pleasure at
the white floor and huge glowing fireplace, at the pewter dishes and
delf-case, and dog-kennel, and the wide space there was to move about in
where they usually sat, that he thought it unnecessary to her comfort,
and so dropped the intention.

She expressed pleasure, too, at finding a sister among her new
acquaintance; and she prattled to Catherine, and kissed her, and ran
about with her, and gave her quantities of presents, at the beginning.
Her affection tired very soon, however, and when she grew peevish,
Hindley became tyrannical.  A few words from her, evincing a dislike to
Heathcliff, were enough to rouse in him all his old hatred of the boy.  He
drove him from their company to the servants, deprived him of the
instructions of the curate, and insisted that he should labour out of
doors instead; compelling him to do so as hard as any other lad on the
farm.

Heathcliff bore his degradation pretty well at first, because Cathy
taught him what she learnt, and worked or played with him in the fields.
They both promised fair to grow up as rude as savages; the young master
being entirely negligent how they behaved, and what they did, so they
kept clear of him.  He would not even have seen after their going to
church on Sundays, only Joseph and the curate reprimanded his
carelessness when they absented themselves; and that reminded him to
order Heathcliff a flogging, and Catherine a fast from dinner or supper.
But it was one of their chief amusements to run away to the moors in the
morning and remain there all day, and the after punishment grew a mere
thing to laugh at.  The curate might set as many chapters as he pleased
for Catherine to get by heart, and Joseph might thrash Heathcliff till
his arm ached; they forgot everything the minute they were together
again: at least the minute they had contrived some naughty plan of
revenge; and many a time I've cried to myself to watch them growing more
reckless daily, and I not daring to speak a syllable, for fear of losing
the small power I still retained over the unfriended creatures.  One
Sunday evening, it chanced that they were banished from the sitting-room,
for making a noise, or a light offence of the kind; and when I went to
call them to supper, I could discover them nowhere.  We searched the
house, above and below, and the yard and stables; they were invisible:
and, at last, Hindley in a passion told us to bolt the doors, and swore
nobody should let them in that night.  The household went to bed; and I,
too, anxious to lie down, opened my lattice and put my head out to
hearken, though it rained: determined to admit them in spite of the
prohibition, should they return.  In a while, I distinguished steps
coming up the road, and the light of a lantern glimmered through the
gate.  I threw a shawl over my head and ran to prevent them from waking
Mr. Earnshaw by knocking.  There was Heathcliff, by himself: it gave me a
start to see him alone.

'Where is Miss Catherine?' I cried hurriedly. 'No accident, I hope?' 'At
Thrushcross Grange,' he answered; 'and I would have been there too, but
they had not the manners to ask me to stay.' 'Well, you will catch it!'
I said: 'you'll never be content till you're sent about your business.
What in the world led you wandering to Thrushcross Grange?' 'Let me get
off my wet clothes, and I'll tell you all about it, Nelly,' he replied.
I bid him beware of rousing the master, and while he undressed and I
waited to put out the candle, he continued--'Cathy and I escaped from
the wash-house to have a ramble at liberty, and getting a glimpse of the
Grange lights, we thought we would just go and see whether the Lintons
passed their Sunday evenings standing shivering in corners, while their
father and mother sat eating and drinking, and singing and laughing, and
burning their eyes out before the fire. Do you think they do? Or reading
sermons, and being catechised by their manservant, and set to learn a
column of Scripture names, if they don't answer properly?' 'Probably
not,' I responded. 'They are good children, no doubt, and don't deserve
the treatment you receive, for your bad conduct.' 'Don't cant, Nelly,'
he said: 'nonsense! We ran from the top of the Heights to the park,
without stopping--Catherine completely beaten in the race, because she
was barefoot. You'll have to seek for her shoes in the bog to-morrow. We
crept through a broken hedge, groped our way up the path, and planted
ourselves on a flower-plot under the drawing-room window. The light came
from thence; they had not put up the shutters, and the curtains were
only half closed. Both of us were able to look in by standing on the
basement, and clinging to the ledge, and we saw--ah! it was beautiful--a
splendid place carpeted with crimson, and crimson-covered chairs and
tables, and a pure white ceiling bordered by gold, a shower of
glass-drops hanging in silver chains from the centre, and shimmering
with little soft tapers. Old Mr. and Mrs. Linton were not there; Edgar
and his sisters had it entirely to themselves. Shouldn't they have been
happy? We should have thought ourselves in heaven! And now, guess what
your good children were doing? Isabella--I believe she is eleven, a year
younger than Cathy--lay screaming at the farther end of the room,
shrieking as if witches were running red-hot needles into her. Edgar
stood on the hearth weeping silently, and in the middle of the table sat
a little dog, shaking its paw and yelping; which, from their mutual
accusations, we understood they had nearly pulled in two between them.
The idiots! That was their pleasure! to quarrel who should hold a heap
of warm hair, and each begin to cry because both, after struggling to
get it, refused to take it. We laughed outright at the petted things; we
did despise them! When would you catch me wishing to have what Catherine
wanted? or find us by ourselves, seeking entertainment in yelling, and
sobbing, and rolling on the ground, divided by the whole room? I'd not
exchange, for a thousand lives, my condition here, for Edgar Linton's at
Thrushcross Grange--not if I might have the privilege of flinging Joseph
off the highest gable, and painting the house-front with Hindley's
blood!'

'Hush, hush!' I interrupted.  'Still you have not told me, Heathcliff,
how Catherine is left behind?'

'I told you we laughed,' he answered. 'The Lintons heard us, and with
one accord they shot like arrows to the door; there was silence, and
then a cry, "Oh, mamma, mamma! Oh, papa! Oh, mamma, come here. Oh, papa,
oh!" They really did howl out something in that way. We made frightful
noises to terrify them still more, and then we dropped off the ledge,
because somebody was drawing the bars, and we felt we had better flee. I
had Cathy by the hand, and was urging her on, when all at once she fell
down. "Run, Heathcliff, run!" she whispered. "They have let the bull-dog
loose, and he holds me!" The devil had seized her ankle, Nelly: I heard
his abominable snorting. She did not yell out--no! she would have
scorned to do it, if she had been spitted on the horns of a mad cow. I
did, though: I vociferated curses enough to annihilate any fiend in
Christendom; and I got a stone and thrust it between his jaws, and tried
with all my might to cram it down his throat. A beast of a servant came
up with a lantern, at last, shouting--"Keep fast, Skulker, keep fast!"
He changed his note, however, when he saw Skulker's game. The dog was
throttled off; his huge, purple tongue hanging half a foot out of his
mouth, and his pendent lips streaming with bloody slaver. The man took
Cathy up; she was sick: not from fear, I'm certain, but from pain. He
carried her in; I followed, grumbling execrations and vengeance. "What
prey, Robert?" hallooed Linton from the entrance. "Skulker has caught a
little girl, sir," he replied; "and there's a lad here," he added,
making a clutch at me, "who looks an out-and-outer! Very like the
robbers were for putting them through the window to open the doors to
the gang after all were asleep, that they might murder us at their ease.
Hold your tongue, you foul-mouthed thief, you! you shall go to the
gallows for this. Mr. Linton, sir, don't lay by your gun." "No, no,
Robert," said the old fool. "The rascals knew that yesterday was my
rent-day: they thought to have me cleverly. Come in; I'll furnish them a
reception. There, John, fasten the chain. Give Skulker some water,
Jenny. To beard a magistrate in his stronghold, and on the Sabbath, too!
Where will their insolence stop? Oh, my dear Mary, look here! Don't be
afraid, it is but a boy--yet the villain scowls so plainly in his face;
would it not be a kindness to the country to hang him at once, before he
shows his nature in acts as well as features?" He pulled me under the
chandelier, and Mrs. Linton placed her spectacles on her nose and raised
her hands in horror. The cowardly children crept nearer also, Isabella
lisping--"Frightful thing! Put him in the cellar, papa. He's exactly
like the son of the fortune-teller that stole my tame pheasant. Isn't
he, Edgar?"

'While they examined me, Cathy came round; she heard the last speech, and
laughed.  Edgar Linton, after an inquisitive stare, collected sufficient
wit to recognise her.  They see us at church, you know, though we seldom
meet them elsewhere.  "That's Miss Earnshaw?" he whispered to his mother,
"and look how Skulker has bitten her--how her foot bleeds!"

'"Miss Earnshaw?  Nonsense!" cried the dame; "Miss Earnshaw scouring the
country with a gipsy!  And yet, my dear, the child is in mourning--surely
it is--and she may be lamed for life!"

'"What culpable carelessness in her brother!" exclaimed Mr. Linton,
turning from me to Catherine.  "I've understood from Shielders"' (that
was the curate, sir) '"that he lets her grow up in absolute heathenism.
But who is this?  Where did she pick up this companion?  Oho! I declare
he is that strange acquisition my late neighbour made, in his journey to
Liverpool--a little Lascar, or an American or Spanish castaway."

'"A wicked boy, at all events," remarked the old lady, "and quite unfit
for a decent house!  Did you notice his language, Linton?  I'm shocked
that my children should have heard it."

'I recommenced cursing--don't be angry, Nelly--and so Robert was ordered
to take me off.  I refused to go without Cathy; he dragged me into the
garden, pushed the lantern into my hand, assured me that Mr. Earnshaw
should be informed of my behaviour, and, bidding me march directly,
secured the door again.  The curtains were still looped up at one corner,
and I resumed my station as spy; because, if Catherine had wished to
return, I intended shattering their great glass panes to a million of
fragments, unless they let her out.  She sat on the sofa quietly.  Mrs.
Linton took off the grey cloak of the dairy-maid which we had borrowed
for our excursion, shaking her head and expostulating with her, I
suppose: she was a young lady, and they made a distinction between her
treatment and mine.  Then the woman-servant brought a basin of warm
water, and washed her feet; and Mr. Linton mixed a tumbler of negus, and
Isabella emptied a plateful of cakes into her lap, and Edgar stood gaping
at a distance.  Afterwards, they dried and combed her beautiful hair, and
gave her a pair of enormous slippers, and wheeled her to the fire; and I
left her, as merry as she could be, dividing her food between the little
dog and Skulker, whose nose she pinched as he ate; and kindling a spark
of spirit in the vacant blue eyes of the Lintons--a dim reflection from
her own enchanting face.  I saw they were full of stupid admiration; she
is so immeasurably superior to them--to everybody on earth, is she not,
Nelly?'

'There will more come of this business than you reckon on,' I answered,
covering him up and extinguishing the light.  'You are incurable,
Heathcliff; and Mr. Hindley will have to proceed to extremities, see if
he won't.'  My words came truer than I desired.  The luckless adventure
made Earnshaw furious.  And then Mr. Linton, to mend matters, paid us a
visit himself on the morrow, and read the young master such a lecture on
the road he guided his family, that he was stirred to look about him, in
earnest.  Heathcliff received no flogging, but he was told that the first
word he spoke to Miss Catherine should ensure a dismissal; and Mrs.
Earnshaw undertook to keep her sister-in-law in due restraint when she
returned home; employing art, not force: with force she would have found
it impossible.


CHAPTER VII


Cathy stayed at Thrushcross Grange five weeks: till Christmas.  By that
time her ankle was thoroughly cured, and her manners much improved.  The
mistress visited her often in the interval, and commenced her plan of
reform by trying to raise her self-respect with fine clothes and
flattery, which she took readily; so that, instead of a wild, hatless
little savage jumping into the house, and rushing to squeeze us all
breathless, there 'lighted from a handsome black pony a very dignified
person, with brown ringlets falling from the cover of a feathered beaver,
and a long cloth habit, which she was obliged to hold up with both hands
that she might sail in.  Hindley lifted her from her horse, exclaiming
delightedly, 'Why, Cathy, you are quite a beauty!  I should scarcely have
known you: you look like a lady now.  Isabella Linton is not to be
compared with her, is she, Frances?'  'Isabella has not her natural
advantages,' replied his wife: 'but she must mind and not grow wild again
here.  Ellen, help Miss Catherine off with her things--Stay, dear, you
will disarrange your curls--let me untie your hat.'

I removed the habit, and there shone forth beneath a grand plaid silk
frock, white trousers, and burnished shoes; and, while her eyes sparkled
joyfully when the dogs came bounding up to welcome her, she dared hardly
touch them lest they should fawn upon her splendid garments.  She kissed
me gently: I was all flour making the Christmas cake, and it would not
have done to give me a hug; and then she looked round for Heathcliff.  Mr.
and Mrs. Earnshaw watched anxiously their meeting; thinking it would
enable them to judge, in some measure, what grounds they had for hoping
to succeed in separating the two friends.

Heathcliff was hard to discover, at first.  If he were careless, and
uncared for, before Catherine's absence, he had been ten times more so
since.  Nobody but I even did him the kindness to call him a dirty boy,
and bid him wash himself, once a week; and children of his age seldom
have a natural pleasure in soap and water.  Therefore, not to mention his
clothes, which had seen three months' service in mire and dust, and his
thick uncombed hair, the surface of his face and hands was dismally
beclouded.  He might well skulk behind the settle, on beholding such a
bright, graceful damsel enter the house, instead of a rough-headed
counterpart of himself, as he expected.  'Is Heathcliff not here?' she
demanded, pulling off her gloves, and displaying fingers wonderfully
whitened with doing nothing and staying indoors.

'Heathcliff, you may come forward,' cried Mr. Hindley, enjoying his
discomfiture, and gratified to see what a forbidding young blackguard he
would be compelled to present himself.  'You may come and wish Miss
Catherine welcome, like the other servants.'

Cathy, catching a glimpse of her friend in his concealment, flew to
embrace him; she bestowed seven or eight kisses on his cheek within the
second, and then stopped, and drawing back, burst into a laugh,
exclaiming, 'Why, how very black and cross you look! and how--how funny
and grim!  But that's because I'm used to Edgar and Isabella Linton.
Well, Heathcliff, have you forgotten me?'

She had some reason to put the question, for shame and pride threw double
gloom over his countenance, and kept him immovable.

'Shake hands, Heathcliff,' said Mr. Earnshaw, condescendingly; 'once in a
way that is permitted.'

'I shall not,' replied the boy, finding his tongue at last; 'I shall not
stand to be laughed at.  I shall not bear it!'  And he would have broken
from the circle, but Miss Cathy seized him again.

'I did not mean to laugh at you,' she said; 'I could not hinder myself:
Heathcliff, shake hands at least!  What are you sulky for?  It was only
that you looked odd.  If you wash your face and brush your hair, it will
be all right: but you are so dirty!'

She gazed concernedly at the dusky fingers she held in her own, and also
at her dress; which she feared had gained no embellishment from its
contact with his.

'You needn't have touched me!' he answered, following her eye and
snatching away his hand.  'I shall be as dirty as I please: and I like to
be dirty, and I will be dirty.'

With that he dashed headforemost out of the room, amid the merriment of
the master and mistress, and to the serious disturbance of Catherine; who
could not comprehend how her remarks should have produced such an
exhibition of bad temper.

After playing lady's-maid to the new-comer, and putting my cakes in the
oven, and making the house and kitchen cheerful with great fires,
befitting Christmas-eve, I prepared to sit down and amuse myself by
singing carols, all alone; regardless of Joseph's affirmations that he
considered the merry tunes I chose as next door to songs.  He had retired
to private prayer in his chamber, and Mr. and Mrs. Earnshaw were engaging
Missy's attention by sundry gay trifles bought for her to present to the
little Lintons, as an acknowledgment of their kindness.  They had invited
them to spend the morrow at Wuthering Heights, and the invitation had
been accepted, on one condition: Mrs. Linton begged that her darlings
might be kept carefully apart from that 'naughty swearing boy.'

Under these circumstances I remained solitary.  I smelt the rich scent of
the heating spices; and admired the shining kitchen utensils, the
polished clock, decked in holly, the silver mugs ranged on a tray ready
to be filled with mulled ale for supper; and above all, the speckless
purity of my particular care--the scoured and well-swept floor.  I gave
due inward applause to every object, and then I remembered how old
Earnshaw used to come in when all was tidied, and call me a cant lass,
and slip a shilling into my hand as a Christmas-box; and from that I went
on to think of his fondness for Heathcliff, and his dread lest he should
suffer neglect after death had removed him: and that naturally led me to
consider the poor lad's situation now, and from singing I changed my mind
to crying.  It struck me soon, however, there would be more sense in
endeavouring to repair some of his wrongs than shedding tears over them:
I got up and walked into the court to seek him.  He was not far; I found
him smoothing the glossy coat of the new pony in the stable, and feeding
the other beasts, according to custom.

'Make haste, Heathcliff!' I said, 'the kitchen is so comfortable; and
Joseph is up-stairs: make haste, and let me dress you smart before Miss
Cathy comes out, and then you can sit together, with the whole hearth to
yourselves, and have a long chatter till bedtime.'

He proceeded with his task, and never turned his head towards me.

'Come--are you coming?' I continued.  'There's a little cake for each of
you, nearly enough; and you'll need half-an-hour's donning.'

I waited five minutes, but getting no answer left him.  Catherine supped
with her brother and sister-in-law: Joseph and I joined at an unsociable
meal, seasoned with reproofs on one side and sauciness on the other.  His
cake and cheese remained on the table all night for the fairies.  He
managed to continue work till nine o'clock, and then marched dumb and
dour to his chamber.  Cathy sat up late, having a world of things to
order for the reception of her new friends: she came into the kitchen
once to speak to her old one; but he was gone, and she only stayed to ask
what was the matter with him, and then went back.  In the morning he rose
early; and, as it was a holiday, carried his ill-humour on to the moors;
not re-appearing till the family were departed for church.  Fasting and
reflection seemed to have brought him to a better spirit.  He hung about
me for a while, and having screwed up his courage, exclaimed
abruptly--'Nelly, make me decent, I'm going to be good.'

'High time, Heathcliff,' I said; 'you _have_ grieved Catherine: she's
sorry she ever came home, I daresay!  It looks as if you envied her,
because she is more thought of than you.'

The notion of _envying_ Catherine was incomprehensible to him, but the
notion of grieving her he understood clearly enough.

'Did she say she was grieved?' he inquired, looking very serious.

'She cried when I told her you were off again this morning.'

'Well, _I_ cried last night,' he returned, 'and I had more reason to cry
than she.'

'Yes: you had the reason of going to bed with a proud heart and an empty
stomach,' said I.  'Proud people breed sad sorrows for themselves.  But,
if you be ashamed of your touchiness, you must ask pardon, mind, when she
comes in.  You must go up and offer to kiss her, and say--you know best
what to say; only do it heartily, and not as if you thought her converted
into a stranger by her grand dress.  And now, though I have dinner to get
ready, I'll steal time to arrange you so that Edgar Linton shall look
quite a doll beside you: and that he does.  You are younger, and yet,
I'll be bound, you are taller and twice as broad across the shoulders;
you could knock him down in a twinkling; don't you feel that you could?'

Heathcliff's face brightened a moment; then it was overcast afresh, and
he sighed.

'But, Nelly, if I knocked him down twenty times, that wouldn't make him
less handsome or me more so.  I wish I had light hair and a fair skin,
and was dressed and behaved as well, and had a chance of being as rich as
he will be!'

'And cried for mamma at every turn,' I added, 'and trembled if a country
lad heaved his fist against you, and sat at home all day for a shower of
rain.  Oh, Heathcliff, you are showing a poor spirit!  Come to the glass,
and I'll let you see what you should wish.  Do you mark those two lines
between your eyes; and those thick brows, that, instead of rising arched,
sink in the middle; and that couple of black fiends, so deeply buried,
who never open their windows boldly, but lurk glinting under them, like
devil's spies?  Wish and learn to smooth away the surly wrinkles, to
raise your lids frankly, and change the fiends to confident, innocent
angels, suspecting and doubting nothing, and always seeing friends where
they are not sure of foes.  Don't get the expression of a vicious cur
that appears to know the kicks it gets are its desert, and yet hates all
the world, as well as the kicker, for what it suffers.'

'In other words, I must wish for Edgar Linton's great blue eyes and even
forehead,' he replied.  'I do--and that won't help me to them.'

'A good heart will help you to a bonny face, my lad,' I continued, 'if
you were a regular black; and a bad one will turn the bonniest into
something worse than ugly.  And now that we've done washing, and combing,
and sulking--tell me whether you don't think yourself rather handsome?
I'll tell you, I do.  You're fit for a prince in disguise.  Who knows but
your father was Emperor of China, and your mother an Indian queen, each
of them able to buy up, with one week's income, Wuthering Heights and
Thrushcross Grange together?  And you were kidnapped by wicked sailors
and brought to England.  Were I in your place, I would frame high notions
of my birth; and the thoughts of what I was should give me courage and
dignity to support the oppressions of a little farmer!'

So I chattered on; and Heathcliff gradually lost his frown and began to
look quite pleasant, when all at once our conversation was interrupted by
a rumbling sound moving up the road and entering the court.  He ran to
the window and I to the door, just in time to behold the two Lintons
descend from the family carriage, smothered in cloaks and furs, and the
Earnshaws dismount from their horses: they often rode to church in
winter.  Catherine took a hand of each of the children, and brought them
into the house and set them before the fire, which quickly put colour
into their white faces.

I urged my companion to hasten now and show his amiable humour, and he
willingly obeyed; but ill luck would have it that, as he opened the door
leading from the kitchen on one side, Hindley opened it on the other.
They met, and the master, irritated at seeing him clean and cheerful, or,
perhaps, eager to keep his promise to Mrs. Linton, shoved him back with a
sudden thrust, and angrily bade Joseph 'keep the fellow out of the
room--send him into the garret till dinner is over.  He'll be cramming
his fingers in the tarts and stealing the fruit, if left alone with them
a minute.'

'Nay, sir,' I could not avoid answering, 'he'll touch nothing, not he:
and I suppose he must have his share of the dainties as well as we.'

'He shall have his share of my hand, if I catch him downstairs till
dark,' cried Hindley.  'Begone, you vagabond!  What! you are attempting
the coxcomb, are you?  Wait till I get hold of those elegant locks--see
if I won't pull them a bit longer!'

'They are long enough already,' observed Master Linton, peeping from the
doorway; 'I wonder they don't make his head ache.  It's like a colt's
mane over his eyes!'

He ventured this remark without any intention to insult; but Heathcliff's
violent nature was not prepared to endure the appearance of impertinence
from one whom he seemed to hate, even then, as a rival.  He seized a
tureen of hot apple sauce (the first thing that came under his gripe) and
dashed it full against the speaker's face and neck; who instantly
commenced a lament that brought Isabella and Catherine hurrying to the
place.  Mr. Earnshaw snatched up the culprit directly and conveyed him to
his chamber; where, doubtless, he administered a rough remedy to cool the
fit of passion, for he appeared red and breathless.  I got the dishcloth,
and rather spitefully scrubbed Edgar's nose and mouth, affirming it
served him right for meddling.  His sister began weeping to go home, and
Cathy stood by confounded, blushing for all.

'You should not have spoken to him!' she expostulated with Master Linton.
'He was in a bad temper, and now you've spoilt your visit; and he'll be
flogged: I hate him to be flogged!  I can't eat my dinner.  Why did you
speak to him, Edgar?'

'I didn't,' sobbed the youth, escaping from my hands, and finishing the
remainder of the purification with his cambric pocket-handkerchief.  'I
promised mamma that I wouldn't say one word to him, and I didn't.'

'Well, don't cry,' replied Catherine, contemptuously; 'you're not killed.
Don't make more mischief; my brother is coming: be quiet!  Hush,
Isabella!  Has anybody hurt you?'

'There, there, children--to your seats!' cried Hindley, bustling in.
'That brute of a lad has warmed me nicely.  Next time, Master Edgar, take
the law into your own fists--it will give you an appetite!'

The little party recovered its equanimity at sight of the fragrant feast.
They were hungry after their ride, and easily consoled, since no real
harm had befallen them.  Mr. Earnshaw carved bountiful platefuls, and the
mistress made them merry with lively talk.  I waited behind her chair,
and was pained to behold Catherine, with dry eyes and an indifferent air,
commence cutting up the wing of a goose before her.  'An unfeeling
child,' I thought to myself; 'how lightly she dismisses her old
playmate's troubles.  I could not have imagined her to be so selfish.'
She lifted a mouthful to her lips: then she set it down again: her cheeks
flushed, and the tears gushed over them.  She slipped her fork to the
floor, and hastily dived under the cloth to conceal her emotion.  I did
not call her unfeeling long; for I perceived she was in purgatory
throughout the day, and wearying to find an opportunity of getting by
herself, or paying a visit to Heathcliff, who had been locked up by the
master: as I discovered, on endeavouring to introduce to him a private
mess of victuals.

In the evening we had a dance.  Cathy begged that he might be liberated
then, as Isabella Linton had no partner: her entreaties were vain, and I
was appointed to supply the deficiency.  We got rid of all gloom in the
excitement of the exercise, and our pleasure was increased by the arrival
of the Gimmerton band, mustering fifteen strong: a trumpet, a trombone,
clarionets, bassoons, French horns, and a bass viol, besides singers.
They go the rounds of all the respectable houses, and receive
contributions every Christmas, and we esteemed it a first-rate treat to
hear them.  After the usual carols had been sung, we set them to songs
and glees.  Mrs. Earnshaw loved the music, and so they gave us plenty.

Catherine loved it too: but she said it sounded sweetest at the top of
the steps, and she went up in the dark: I followed. They shut the house
door below, never noting our absence, it was so full of people. She made
no stay at the stairs'-head, but mounted farther, to the garret where
Heathcliff was confined, and called him. He stubbornly declined
answering for a while: she persevered, and finally persuaded him to hold
communion with her through the boards. I let the poor things converse
unmolested, till I supposed the songs were going to cease, and the
singers to get some refreshment: then I clambered up the ladder to warn
her. Instead of finding her outside, I heard her voice within. The
little monkey had crept by the skylight of one garret, along the roof,
into the skylight of the other, and it was with the utmost difficulty I
could coax her out again. When she did come, Heathcliff came with her,
and she insisted that I should take him into the kitchen, as my
fellow-servant had gone to a neighbour's, to be removed from the sound
of our 'devil's psalmody,' as it pleased him to call it. I told them I
intended by no means to encourage their tricks: but as the prisoner had
never broken his fast since yesterday's dinner, I would wink at his
cheating Mr. Hindley that once. He went down: I set him a stool by the
fire, and offered him a quantity of good things: but he was sick and
could eat little, and my attempts to entertain him were thrown away. He
leant his two elbows on his knees, and his chin on his hands and
remained rapt in dumb meditation. On my inquiring the subject of his
thoughts, he answered gravely--'I'm trying to settle how I shall pay
Hindley back. I don't care how long I wait, if I can only do it at last.
I hope he will not die before I do!'

'For shame, Heathcliff!' said I.  'It is for God to punish wicked people;
we should learn to forgive.'

'No, God won't have the satisfaction that I shall,' he returned.  'I only
wish I knew the best way!  Let me alone, and I'll plan it out: while I'm
thinking of that I don't feel pain.'

'But, Mr. Lockwood, I forget these tales cannot divert you.  I'm annoyed
how I should dream of chattering on at such a rate; and your gruel cold,
and you nodding for bed!  I could have told Heathcliff's history, all
that you need hear, in half a dozen words.'

* * * * *

Thus interrupting herself, the housekeeper rose, and proceeded to lay
aside her sewing; but I felt incapable of moving from the hearth, and I
was very far from nodding.  'Sit still, Mrs. Dean,' I cried; 'do sit
still another half-hour.  You've done just right to tell the story
leisurely.  That is the method I like; and you must finish it in the same
style.  I am interested in every character you have mentioned, more or
less.'

'The clock is on the stroke of eleven, sir.'

'No matter--I'm not accustomed to go to bed in the long hours.  One or
two is early enough for a person who lies till ten.'

'You shouldn't lie till ten.  There's the very prime of the morning gone
long before that time.  A person who has not done one-half his day's work
by ten o'clock, runs a chance of leaving the other half undone.'

'Nevertheless, Mrs. Dean, resume your chair; because to-morrow I intend
lengthening the night till afternoon.  I prognosticate for myself an
obstinate cold, at least.'

'I hope not, sir.  Well, you must allow me to leap over some three years;
during that space Mrs. Earnshaw--'

'No, no, I'll allow nothing of the sort!  Are you acquainted with the
mood of mind in which, if you were seated alone, and the cat licking its
kitten on the rug before you, you would watch the operation so intently
that puss's neglect of one ear would put you seriously out of temper?'

'A terribly lazy mood, I should say.'

'On the contrary, a tiresomely active one. It is mine, at present; and,
therefore, continue minutely. I perceive that people in these regions
acquire over people in towns the value that a spider in a dungeon does
over a spider in a cottage, to their various occupants; and yet the
deepened attraction is not entirely owing to the situation of the
looker-on. They _do_ live more in earnest, more in themselves, and less
in surface, change, and frivolous external things. I could fancy a love
for life here almost possible; and I was a fixed unbeliever in any love
of a year's standing. One state resembles setting a hungry man down to a
single dish, on which he may concentrate his entire appetite and do it
justice; the other, introducing him to a table laid out by French cooks:
he can perhaps extract as much enjoyment from the whole; but each part
is a mere atom in his regard and remembrance.'

'Oh! here we are the same as anywhere else, when you get to know us,'
observed Mrs. Dean, somewhat puzzled at my speech.

'Excuse me,' I responded; 'you, my good friend, are a striking evidence
against that assertion.  Excepting a few provincialisms of slight
consequence, you have no marks of the manners which I am habituated to
consider as peculiar to your class.  I am sure you have thought a great
deal more than the generality of servants think.  You have been compelled
to cultivate your reflective faculties for want of occasions for
frittering your life away in silly trifles.'

Mrs. Dean laughed.

'I certainly esteem myself a steady, reasonable kind of body,' she said;
'not exactly from living among the hills and seeing one set of faces, and
one series of actions, from year's end to year's end; but I have
undergone sharp discipline, which has taught me wisdom; and then, I have
read more than you would fancy, Mr. Lockwood.  You could not open a book
in this library that I have not looked into, and got something out of
also: unless it be that range of Greek and Latin, and that of French; and
those I know one from another: it is as much as you can expect of a poor
man's daughter.  However, if I am to follow my story in true gossip's
fashion, I had better go on; and instead of leaping three years, I will
be content to pass to the next summer--the summer of 1778, that is nearly
twenty-three years ago.'


CHAPTER VIII


On the morning of a fine June day my first bonny little nursling, and the
last of the ancient Earnshaw stock, was born.  We were busy with the hay
in a far-away field, when the girl that usually brought our breakfasts
came running an hour too soon across the meadow and up the lane, calling
me as she ran.

'Oh, such a grand bairn!' she panted out.  'The finest lad that ever
breathed!  But the doctor says missis must go: he says she's been in a
consumption these many months.  I heard him tell Mr. Hindley: and now she
has nothing to keep her, and she'll be dead before winter.  You must come
home directly.  You're to nurse it, Nelly: to feed it with sugar and
milk, and take care of it day and night.  I wish I were you, because it
will be all yours when there is no missis!'

'But is she very ill?' I asked, flinging down my rake and tying my
bonnet.

'I guess she is; yet she looks bravely,' replied the girl, 'and she talks
as if she thought of living to see it grow a man.  She's out of her head
for joy, it's such a beauty!  If I were her I'm certain I should not die:
I should get better at the bare sight of it, in spite of Kenneth.  I was
fairly mad at him.  Dame Archer brought the cherub down to master, in the
house, and his face just began to light up, when the old croaker steps
forward, and says he--"Earnshaw, it's a blessing your wife has been
spared to leave you this son.  When she came, I felt convinced we
shouldn't keep her long; and now, I must tell you, the winter will
probably finish her.  Don't take on, and fret about it too much: it can't
be helped.  And besides, you should have known better than to choose such
a rush of a lass!"'

'And what did the master answer?' I inquired.

'I think he swore: but I didn't mind him, I was straining to see the
bairn,' and she began again to describe it rapturously.  I, as zealous as
herself, hurried eagerly home to admire, on my part; though I was very
sad for Hindley's sake.  He had room in his heart only for two idols--his
wife and himself: he doted on both, and adored one, and I couldn't
conceive how he would bear the loss.

When we got to Wuthering Heights, there he stood at the front door; and,
as I passed in, I asked, 'how was the baby?'

'Nearly ready to run about, Nell!' he replied, putting on a cheerful
smile.

'And the mistress?' I ventured to inquire; 'the doctor says she's--'

'Damn the doctor!' he interrupted, reddening.  'Frances is quite right:
she'll be perfectly well by this time next week.  Are you going
up-stairs? will you tell her that I'll come, if she'll promise not to
talk.  I left her because she would not hold her tongue; and she
must--tell her Mr. Kenneth says she must be quiet.'

I delivered this message to Mrs. Earnshaw; she seemed in flighty spirits,
and replied merrily, 'I hardly spoke a word, Ellen, and there he has gone
out twice, crying.  Well, say I promise I won't speak: but that does not
bind me not to laugh at him!'

Poor soul!  Till within a week of her death that gay heart never failed
her; and her husband persisted doggedly, nay, furiously, in affirming her
health improved every day.  When Kenneth warned him that his medicines
were useless at that stage of the malady, and he needn't put him to
further expense by attending her, he retorted, 'I know you need not--she's
well--she does not want any more attendance from you!  She never was in a
consumption.  It was a fever; and it is gone: her pulse is as slow as
mine now, and her cheek as cool.'

He told his wife the same story, and she seemed to believe him; but one
night, while leaning on his shoulder, in the act of saying she thought
she should be able to get up to-morrow, a fit of coughing took her--a
very slight one--he raised her in his arms; she put her two hands about
his neck, her face changed, and she was dead.

As the girl had anticipated, the child Hareton fell wholly into my hands.
Mr. Earnshaw, provided he saw him healthy and never heard him cry, was
contented, as far as regarded him.  For himself, he grew desperate: his
sorrow was of that kind that will not lament.  He neither wept nor
prayed; he cursed and defied: execrated God and man, and gave himself up
to reckless dissipation.  The servants could not bear his tyrannical and
evil conduct long: Joseph and I were the only two that would stay.  I had
not the heart to leave my charge; and besides, you know, I had been his
foster-sister, and excused his behaviour more readily than a stranger
would.  Joseph remained to hector over tenants and labourers; and because
it was his vocation to be where he had plenty of wickedness to reprove.

The master's bad ways and bad companions formed a pretty example for
Catherine and Heathcliff.  His treatment of the latter was enough to make
a fiend of a saint.  And, truly, it appeared as if the lad _were_
possessed of something diabolical at that period.  He delighted to
witness Hindley degrading himself past redemption; and became daily more
notable for savage sullenness and ferocity.  I could not half tell what
an infernal house we had.  The curate dropped calling, and nobody decent
came near us, at last; unless Edgar Linton's visits to Miss Cathy might
be an exception.  At fifteen she was the queen of the country-side; she
had no peer; and she did turn out a haughty, headstrong creature!  I own
I did not like her, after infancy was past; and I vexed her frequently by
trying to bring down her arrogance: she never took an aversion to me,
though.  She had a wondrous constancy to old attachments: even Heathcliff
kept his hold on her affections unalterably; and young Linton, with all
his superiority, found it difficult to make an equally deep impression.
He was my late master: that is his portrait over the fireplace.  It used
to hang on one side, and his wife's on the other; but hers has been
removed, or else you might see something of what she was.  Can you make
that out?

Mrs. Dean raised the candle, and I discerned a soft-featured face,
exceedingly resembling the young lady at the Heights, but more pensive
and amiable in expression.  It formed a sweet picture.  The long light
hair curled slightly on the temples; the eyes were large and serious; the
figure almost too graceful.  I did not marvel how Catherine Earnshaw
could forget her first friend for such an individual.  I marvelled much
how he, with a mind to correspond with his person, could fancy my idea of
Catherine Earnshaw.

'A very agreeable portrait,' I observed to the house-keeper.  'Is it
like?'

'Yes,' she answered; 'but he looked better when he was animated; that is
his everyday countenance: he wanted spirit in general.'

Catherine had kept up her acquaintance with the Lintons since her
five-weeks' residence among them; and as she had no temptation to show
her rough side in their company, and had the sense to be ashamed of
being rude where she experienced such invariable courtesy, she imposed
unwittingly on the old lady and gentleman by her ingenious cordiality;
gained the admiration of Isabella, and the heart and soul of her
brother: acquisitions that flattered her from the first--for she was
full of ambition--and led her to adopt a double character without
exactly intending to deceive any one. In the place where she heard
Heathcliff termed a 'vulgar young ruffian,' and 'worse than a brute,'
she took care not to act like him; but at home she had small inclination
to practise politeness that would only be laughed at, and restrain an
unruly nature when it would bring her neither credit nor praise.

Mr. Edgar seldom mustered courage to visit Wuthering Heights openly.  He
had a terror of Earnshaw's reputation, and shrunk from encountering him;
and yet he was always received with our best attempts at civility: the
master himself avoided offending him, knowing why he came; and if he
could not be gracious, kept out of the way.  I rather think his
appearance there was distasteful to Catherine; she was not artful, never
played the coquette, and had evidently an objection to her two friends
meeting at all; for when Heathcliff expressed contempt of Linton in his
presence, she could not half coincide, as she did in his absence; and
when Linton evinced disgust and antipathy to Heathcliff, she dared not
treat his sentiments with indifference, as if depreciation of her
playmate were of scarcely any consequence to her.  I've had many a laugh
at her perplexities and untold troubles, which she vainly strove to hide
from my mockery.  That sounds ill-natured: but she was so proud it became
really impossible to pity her distresses, till she should be chastened
into more humility.  She did bring herself, finally, to confess, and to
confide in me: there was not a soul else that she might fashion into an
adviser.

Mr. Hindley had gone from home one afternoon, and Heathcliff presumed to
give himself a holiday on the strength of it.  He had reached the age of
sixteen then, I think, and without having bad features, or being
deficient in intellect, he contrived to convey an impression of inward
and outward repulsiveness that his present aspect retains no traces of.
In the first place, he had by that time lost the benefit of his early
education: continual hard work, begun soon and concluded late, had
extinguished any curiosity he once possessed in pursuit of knowledge, and
any love for books or learning.  His childhood's sense of superiority,
instilled into him by the favours of old Mr. Earnshaw, was faded away.  He
struggled long to keep up an equality with Catherine in her studies, and
yielded with poignant though silent regret: but he yielded completely;
and there was no prevailing on him to take a step in the way of moving
upward, when he found he must, necessarily, sink beneath his former
level.  Then personal appearance sympathised with mental deterioration:
he acquired a slouching gait and ignoble look; his naturally reserved
disposition was exaggerated into an almost idiotic excess of unsociable
moroseness; and he took a grim pleasure, apparently, in exciting the
aversion rather than the esteem of his few acquaintances.

Catherine and he were constant companions still at his seasons of respite
from labour; but he had ceased to express his fondness for her in words,
and recoiled with angry suspicion from her girlish caresses, as if
conscious there could be no gratification in lavishing such marks of
affection on him.  On the before-named occasion he came into the house to
announce his intention of doing nothing, while I was assisting Miss Cathy
to arrange her dress: she had not reckoned on his taking it into his head
to be idle; and imagining she would have the whole place to herself, she
managed, by some means, to inform Mr. Edgar of her brother's absence, and
was then preparing to receive him.

'Cathy, are you busy this afternoon?' asked Heathcliff.  'Are you going
anywhere?'

'No, it is raining,' she answered.

'Why have you that silk frock on, then?' he said.  'Nobody coming here, I
hope?'

'Not that I know of,' stammered Miss: 'but you should be in the field
now, Heathcliff.  It is an hour past dinnertime: I thought you were
gone.'

'Hindley does not often free us from his accursed presence,' observed the
boy.  'I'll not work any more to-day: I'll stay with you.'

'Oh, but Joseph will tell,' she suggested; 'you'd better go!'

'Joseph is loading lime on the further side of Penistone Crags; it will
take him till dark, and he'll never know.'

So, saying, he lounged to the fire, and sat down.  Catherine reflected an
instant, with knitted brows--she found it needful to smooth the way for
an intrusion.  'Isabella and Edgar Linton talked of calling this
afternoon,' she said, at the conclusion of a minute's silence.  'As it
rains, I hardly expect them; but they may come, and if they do, you run
the risk of being scolded for no good.'

'Order Ellen to say you are engaged, Cathy,' he persisted; 'don't turn me
out for those pitiful, silly friends of yours!  I'm on the point,
sometimes, of complaining that they--but I'll not--'

'That they what?' cried Catherine, gazing at him with a troubled
countenance.  'Oh, Nelly!' she added petulantly, jerking her head away
from my hands, 'you've combed my hair quite out of curl!  That's enough;
let me alone.  What are you on the point of complaining about,
Heathcliff?'

'Nothing--only look at the almanack on that wall;' he pointed to a framed
sheet hanging near the window, and continued, 'The crosses are for the
evenings you have spent with the Lintons, the dots for those spent with
me.  Do you see?  I've marked every day.'

'Yes--very foolish: as if I took notice!' replied Catherine, in a peevish
tone.  'And where is the sense of that?'

'To show that I _do_ take notice,' said Heathcliff.

'And should I always be sitting with you?' she demanded, growing more
irritated.  'What good do I get?  What do you talk about?  You might be
dumb, or a baby, for anything you say to amuse me, or for anything you
do, either!'

'You never told me before that I talked too little, or that you disliked
my company, Cathy!' exclaimed Heathcliff, in much agitation.

'It's no company at all, when people know nothing and say nothing,' she
muttered.

Her companion rose up, but he hadn't time to express his feelings
further, for a horse's feet were heard on the flags, and having knocked
gently, young Linton entered, his face brilliant with delight at the
unexpected summon she had received.  Doubtless Catherine marked the
difference between her friends, as one came in and the other went out.
The contrast resembled what you see in exchanging a bleak, hilly, coal
country for a beautiful fertile valley; and his voice and greeting were
as opposite as his aspect.  He had a sweet, low manner of speaking, and
pronounced his words as you do: that's less gruff than we talk here, and
softer.

'I'm not come too soon, am I?' he said, casting a look at me: I had begun
to wipe the plate, and tidy some drawers at the far end in the dresser.

'No,' answered Catherine.  'What are you doing there, Nelly?'

'My work, Miss,' I replied.  (Mr. Hindley had given me directions to make
a third party in any private visits Linton chose to pay.)

She stepped behind me and whispered crossly, 'Take yourself and your
dusters off; when company are in the house, servants don't commence
scouring and cleaning in the room where they are!'

'It's a good opportunity, now that master is away,' I answered aloud: 'he
hates me to be fidgeting over these things in his presence.  I'm sure Mr.
Edgar will excuse me.'

'I hate you to be fidgeting in _my_ presence,' exclaimed the young lady
imperiously, not allowing her guest time to speak: she had failed to
recover her equanimity since the little dispute with Heathcliff.

'I'm sorry for it, Miss Catherine,' was my response; and I proceeded
assiduously with my occupation.

She, supposing Edgar could not see her, snatched the cloth from my hand,
and pinched me, with a prolonged wrench, very spitefully on the arm.  I've
said I did not love her, and rather relished mortifying her vanity now
and then: besides, she hurt me extremely; so I started up from my knees,
and screamed out, 'Oh, Miss, that's a nasty trick!  You have no right to
nip me, and I'm not going to bear it.'

'I didn't touch you, you lying creature!' cried she, her fingers tingling
to repeat the act, and her ears red with rage.  She never had power to
conceal her passion, it always set her whole complexion in a blaze.

'What's that, then?' I retorted, showing a decided purple witness to
refute her.

She stamped her foot, wavered a moment, and then, irresistibly impelled
by the naughty spirit within her, slapped me on the cheek: a stinging
blow that filled both eyes with water.

'Catherine, love!  Catherine!' interposed Linton, greatly shocked at the
double fault of falsehood and violence which his idol had committed.

'Leave the room, Ellen!' she repeated, trembling all over.

Little Hareton, who followed me everywhere, and was sitting near me on
the floor, at seeing my tears commenced crying himself, and sobbed out
complaints against 'wicked aunt Cathy,' which drew her fury on to his
unlucky head: she seized his shoulders, and shook him till the poor child
waxed livid, and Edgar thoughtlessly laid hold of her hands to deliver
him.  In an instant one was wrung free, and the astonished young man felt
it applied over his own ear in a way that could not be mistaken for jest.
He drew back in consternation.  I lifted Hareton in my arms, and walked
off to the kitchen with him, leaving the door of communication open, for
I was curious to watch how they would settle their disagreement.  The
insulted visitor moved to the spot where he had laid his hat, pale and
with a quivering lip.

'That's right!' I said to myself.  'Take warning and begone!  It's a
kindness to let you have a glimpse of her genuine disposition.'

'Where are you going?' demanded Catherine, advancing to the door.

He swerved aside, and attempted to pass.

'You must not go!' she exclaimed, energetically.

'I must and shall!' he replied in a subdued voice.

'No,' she persisted, grasping the handle; 'not yet, Edgar Linton: sit
down; you shall not leave me in that temper.  I should be miserable all
night, and I won't be miserable for you!'

'Can I stay after you have struck me?' asked Linton.

Catherine was mute.

'You've made me afraid and ashamed of you,' he continued; 'I'll not come
here again!'

Her eyes began to glisten and her lids to twinkle.

'And you told a deliberate untruth!' he said.

'I didn't!' she cried, recovering her speech; 'I did nothing
deliberately.  Well, go, if you please--get away!  And now I'll cry--I'll
cry myself sick!'

She dropped down on her knees by a chair, and set to weeping in serious
earnest.  Edgar persevered in his resolution as far as the court; there
he lingered.  I resolved to encourage him.

'Miss is dreadfully wayward, sir,' I called out.  'As bad as any marred
child: you'd better be riding home, or else she will be sick, only to
grieve us.'

The soft thing looked askance through the window: he possessed the power
to depart as much as a cat possesses the power to leave a mouse half
killed, or a bird half eaten.  Ah, I thought, there will be no saving
him: he's doomed, and flies to his fate!  And so it was: he turned
abruptly, hastened into the house again, shut the door behind him; and
when I went in a while after to inform them that Earnshaw had come home
rabid drunk, ready to pull the whole place about our ears (his ordinary
frame of mind in that condition), I saw the quarrel had merely effected a
closer intimacy--had broken the outworks of youthful timidity, and
enabled them to forsake the disguise of friendship, and confess
themselves lovers.

Intelligence of Mr. Hindley's arrival drove Linton speedily to his horse,
and Catherine to her chamber.  I went to hide little Hareton, and to take
the shot out of the master's fowling-piece, which he was fond of playing
with in his insane excitement, to the hazard of the lives of any who
provoked, or even attracted his notice too much; and I had hit upon the
plan of removing it, that he might do less mischief if he did go the
length of firing the gun.


CHAPTER IX


He entered, vociferating oaths dreadful to hear; and caught me in the act
of stowing his son away in the kitchen cupboard.  Hareton was impressed
with a wholesome terror of encountering either his wild beast's fondness
or his madman's rage; for in one he ran a chance of being squeezed and
kissed to death, and in the other of being flung into the fire, or dashed
against the wall; and the poor thing remained perfectly quiet wherever I
chose to put him.

'There, I've found it out at last!' cried Hindley, pulling me back by the
skin of my neck, like a dog.  'By heaven and hell, you've sworn between
you to murder that child!  I know how it is, now, that he is always out
of my way.  But, with the help of Satan, I shall make you swallow the
carving-knife, Nelly!  You needn't laugh; for I've just crammed Kenneth,
head-downmost, in the Black-horse marsh; and two is the same as one--and
I want to kill some of you: I shall have no rest till I do!'

'But I don't like the carving-knife, Mr. Hindley,' I answered; 'it has
been cutting red herrings.  I'd rather be shot, if you please.'

'You'd rather be damned!' he said; 'and so you shall.  No law in England
can hinder a man from keeping his house decent, and mine's abominable!
Open your mouth.'  He held the knife in his hand, and pushed its point
between my teeth: but, for my part, I was never much afraid of his
vagaries.  I spat out, and affirmed it tasted detestably--I would not
take it on any account.

'Oh!' said he, releasing me, 'I see that hideous little villain is not
Hareton: I beg your pardon, Nell.  If it be, he deserves flaying alive
for not running to welcome me, and for screaming as if I were a goblin.
Unnatural cub, come hither!  I'll teach thee to impose on a good-hearted,
deluded father.  Now, don't you think the lad would be handsomer cropped?
It makes a dog fiercer, and I love something fierce--get me a
scissors--something fierce and trim!  Besides, it's infernal
affectation--devilish conceit it is, to cherish our ears--we're asses
enough without them.  Hush, child, hush!  Well then, it is my darling!
wisht, dry thy eyes--there's a joy; kiss me.  What! it won't?  Kiss me,
Hareton!  Damn thee, kiss me!  By God, as if I would rear such a monster!
As sure as I'm living, I'll break the brat's neck.'

Poor Hareton was squalling and kicking in his father's arms with all his
might, and redoubled his yells when he carried him up-stairs and lifted
him over the banister.  I cried out that he would frighten the child into
fits, and ran to rescue him.  As I reached them, Hindley leant forward on
the rails to listen to a noise below; almost forgetting what he had in
his hands.  'Who is that?' he asked, hearing some one approaching the
stairs'-foot.  I leant forward also, for the purpose of signing to
Heathcliff, whose step I recognised, not to come further; and, at the
instant when my eye quitted Hareton, he gave a sudden spring, delivered
himself from the careless grasp that held him, and fell.

There was scarcely time to experience a thrill of horror before we saw
that the little wretch was safe.  Heathcliff arrived underneath just at
the critical moment; by a natural impulse he arrested his descent, and
setting him on his feet, looked up to discover the author of the
accident.  A miser who has parted with a lucky lottery ticket for five
shillings, and finds next day he has lost in the bargain five thousand
pounds, could not show a blanker countenance than he did on beholding the
figure of Mr. Earnshaw above.  It expressed, plainer than words could do,
the intensest anguish at having made himself the instrument of thwarting
his own revenge.  Had it been dark, I daresay he would have tried to
remedy the mistake by smashing Hareton's skull on the steps; but, we
witnessed his salvation; and I was presently below with my precious
charge pressed to my heart.  Hindley descended more leisurely, sobered
and abashed.

'It is your fault, Ellen,' he said; 'you should have kept him out of
sight: you should have taken him from me!  Is he injured anywhere?'

'Injured!' I cried angrily; 'if he is not killed, he'll be an idiot!  Oh!
I wonder his mother does not rise from her grave to see how you use him.
You're worse than a heathen--treating your own flesh and blood in that
manner!'  He attempted to touch the child, who, on finding himself with
me, sobbed off his terror directly.  At the first finger his father laid
on him, however, he shrieked again louder than before, and struggled as
if he would go into convulsions.

'You shall not meddle with him!' I continued.  'He hates you--they all
hate you--that's the truth!  A happy family you have; and a pretty state
you're come to!'

'I shall come to a prettier, yet, Nelly,' laughed the misguided man,
recovering his hardness.  'At present, convey yourself and him away.  And
hark you, Heathcliff! clear you too quite from my reach and hearing.  I
wouldn't murder you to-night; unless, perhaps, I set the house on fire:
but that's as my fancy goes.'

While saying this he took a pint bottle of brandy from the dresser, and
poured some into a tumbler.

'Nay, don't!' I entreated.  'Mr. Hindley, do take warning.  Have mercy on
this unfortunate boy, if you care nothing for yourself!'

'Any one will do better for him than I shall,' he answered.

'Have mercy on your own soul!' I said, endeavouring to snatch the glass
from his hand.

'Not I!  On the contrary, I shall have great pleasure in sending it to
perdition to punish its Maker,' exclaimed the blasphemer.  'Here's to its
hearty damnation!'

He drank the spirits and impatiently bade us go; terminating his command
with a sequel of horrid imprecations too bad to repeat or remember.

'It's a pity he cannot kill himself with drink,' observed Heathcliff,
muttering an echo of curses back when the door was shut.  'He's doing his
very utmost; but his constitution defies him.  Mr. Kenneth says he would
wager his mare that he'll outlive any man on this side Gimmerton, and go
to the grave a hoary sinner; unless some happy chance out of the common
course befall him.'

I went into the kitchen, and sat down to lull my little lamb to sleep.
Heathcliff, as I thought, walked through to the barn.  It turned out
afterwards that he only got as far as the other side the settle, when he
flung himself on a bench by the wall, removed from the fire and remained
silent.

I was rocking Hareton on my knee, and humming a song that began,--

   It was far in the night, and the bairnies grat,
   The mither beneath the mools heard that,

when Miss Cathy, who had listened to the hubbub from her room, put her
head in, and whispered,--'Are you alone, Nelly?'

'Yes, Miss,' I replied.

She entered and approached the hearth.  I, supposing she was going to say
something, looked up.  The expression of her face seemed disturbed and
anxious.  Her lips were half asunder, as if she meant to speak, and she
drew a breath; but it escaped in a sigh instead of a sentence.  I resumed
my song; not having forgotten her recent behaviour.

'Where's Heathcliff?' she said, interrupting me.

'About his work in the stable,' was my answer.

He did not contradict me; perhaps he had fallen into a doze.  There
followed another long pause, during which I perceived a drop or two
trickle from Catherine's cheek to the flags.  Is she sorry for her
shameful conduct?--I asked myself.  That will be a novelty: but she may
come to the point--as she will--I sha'n't help her!  No, she felt small
trouble regarding any subject, save her own concerns.

'Oh, dear!' she cried at last.  'I'm very unhappy!'

'A pity,' observed I.  'You're hard to please; so many friends and so few
cares, and can't make yourself content!'

'Nelly, will you keep a secret for me?' she pursued, kneeling down by me,
and lifting her winsome eyes to my face with that sort of look which
turns off bad temper, even when one has all the right in the world to
indulge it.

'Is it worth keeping?' I inquired, less sulkily.

'Yes, and it worries me, and I must let it out!  I want to know what I
should do.  To-day, Edgar Linton has asked me to marry him, and I've
given him an answer.  Now, before I tell you whether it was a consent or
denial, you tell me which it ought to have been.'

'Really, Miss Catherine, how can I know?' I replied.  'To be sure,
considering the exhibition you performed in his presence this afternoon,
I might say it would be wise to refuse him: since he asked you after
that, he must either be hopelessly stupid or a venturesome fool.'

'If you talk so, I won't tell you any more,' she returned, peevishly
rising to her feet.  'I accepted him, Nelly.  Be quick, and say whether I
was wrong!'

'You accepted him!  Then what good is it discussing the matter?  You have
pledged your word, and cannot retract.'

'But say whether I should have done so--do!' she exclaimed in an
irritated tone; chafing her hands together, and frowning.

'There are many things to be considered before that question can be
answered properly,' I said, sententiously.  'First and foremost, do you
love Mr. Edgar?'

'Who can help it?  Of course I do,' she answered.

Then I put her through the following catechism: for a girl of twenty-two
it was not injudicious.

'Why do you love him, Miss Cathy?'

'Nonsense, I do--that's sufficient.'

'By no means; you must say why?'

'Well, because he is handsome, and pleasant to be with.'

'Bad!' was my commentary.

'And because he is young and cheerful.'

'Bad, still.'

'And because he loves me.'

'Indifferent, coming there.'

'And he will be rich, and I shall like to be the greatest woman of the
neighbourhood, and I shall be proud of having such a husband.'

'Worst of all.  And now, say how you love him?'

'As everybody loves--You're silly, Nelly.'

'Not at all--Answer.'

'I love the ground under his feet, and the air over his head, and
everything he touches, and every word he says.  I love all his looks, and
all his actions, and him entirely and altogether.  There now!'

'And why?'

'Nay; you are making a jest of it: it is exceedingly ill-natured!  It's
no jest to me!' said the young lady, scowling, and turning her face to
the fire.

'I'm very far from jesting, Miss Catherine,' I replied.  'You love Mr.
Edgar because he is handsome, and young, and cheerful, and rich, and
loves you.  The last, however, goes for nothing: you would love him
without that, probably; and with it you wouldn't, unless he possessed the
four former attractions.'

'No, to be sure not: I should only pity him--hate him, perhaps, if he
were ugly, and a clown.'

'But there are several other handsome, rich young men in the world:
handsomer, possibly, and richer than he is.  What should hinder you from
loving them?'

'If there be any, they are out of my way: I've seen none like Edgar.'

'You may see some; and he won't always be handsome, and young, and may
not always be rich.'

'He is now; and I have only to do with the present.  I wish you would
speak rationally.'

'Well, that settles it: if you have only to do with the present, marry
Mr. Linton.'

'I don't want your permission for that--I _shall_ marry him: and yet you
have not told me whether I'm right.'

'Perfectly right; if people be right to marry only for the present.  And
now, let us hear what you are unhappy about.  Your brother will be
pleased; the old lady and gentleman will not object, I think; you will
escape from a disorderly, comfortless home into a wealthy, respectable
one; and you love Edgar, and Edgar loves you.  All seems smooth and easy:
where is the obstacle?'

'_Here_! and _here_!' replied Catherine, striking one hand on her
forehead, and the other on her breast: 'in whichever place the soul
lives.  In my soul and in my heart, I'm convinced I'm wrong!'

'That's very strange!  I cannot make it out.'

'It's my secret.  But if you will not mock at me, I'll explain it: I
can't do it distinctly; but I'll give you a feeling of how I feel.'

She seated herself by me again: her countenance grew sadder and graver,
and her clasped hands trembled.

'Nelly, do you never dream queer dreams?' she said, suddenly, after some
minutes' reflection.

'Yes, now and then,' I answered.

'And so do I.  I've dreamt in my life dreams that have stayed with me
ever after, and changed my ideas: they've gone through and through me,
like wine through water, and altered the colour of my mind.  And this is
one: I'm going to tell it--but take care not to smile at any part of it.'

'Oh! don't, Miss Catherine!' I cried.  'We're dismal enough without
conjuring up ghosts and visions to perplex us.  Come, come, be merry and
like yourself!  Look at little Hareton! _he's_ dreaming nothing dreary.
How sweetly he smiles in his sleep!'

'Yes; and how sweetly his father curses in his solitude!  You remember
him, I daresay, when he was just such another as that chubby thing:
nearly as young and innocent.  However, Nelly, I shall oblige you to
listen: it's not long; and I've no power to be merry to-night.'

'I won't hear it, I won't hear it!' I repeated, hastily.

I was superstitious about dreams then, and am still; and Catherine had an
unusual gloom in her aspect, that made me dread something from which I
might shape a prophecy, and foresee a fearful catastrophe.  She was
vexed, but she did not proceed.  Apparently taking up another subject,
she recommenced in a short time.

'If I were in heaven, Nelly, I should be extremely miserable.'

'Because you are not fit to go there,' I answered.  'All sinners would be
miserable in heaven.'

'But it is not for that.  I dreamt once that I was there.'

'I tell you I won't hearken to your dreams, Miss Catherine!  I'll go to
bed,' I interrupted again.

She laughed, and held me down; for I made a motion to leave my chair.

'This is nothing,' cried she: 'I was only going to say that heaven did
not seem to be my home; and I broke my heart with weeping to come back to
earth; and the angels were so angry that they flung me out into the
middle of the heath on the top of Wuthering Heights; where I woke sobbing
for joy.  That will do to explain my secret, as well as the other.  I've
no more business to marry Edgar Linton than I have to be in heaven; and
if the wicked man in there had not brought Heathcliff so low, I shouldn't
have thought of it.  It would degrade me to marry Heathcliff now; so he
shall never know how I love him: and that, not because he's handsome,
Nelly, but because he's more myself than I am.  Whatever our souls are
made of, his and mine are the same; and Linton's is as different as a
moonbeam from lightning, or frost from fire.'

Ere this speech ended I became sensible of Heathcliff's presence.  Having
noticed a slight movement, I turned my head, and saw him rise from the
bench, and steal out noiselessly.  He had listened till he heard
Catherine say it would degrade her to marry him, and then he stayed to
hear no further.  My companion, sitting on the ground, was prevented by
the back of the settle from remarking his presence or departure; but I
started, and bade her hush!

'Why?' she asked, gazing nervously round.

'Joseph is here,' I answered, catching opportunely the roll of his
cartwheels up the road; 'and Heathcliff will come in with him.  I'm not
sure whether he were not at the door this moment.'

'Oh, he couldn't overhear me at the door!' said she.  'Give me Hareton,
while you get the supper, and when it is ready ask me to sup with you.  I
want to cheat my uncomfortable conscience, and be convinced that
Heathcliff has no notion of these things.  He has not, has he?  He does
not know what being in love is!'

'I see no reason that he should not know, as well as you,' I returned;
'and if you are his choice, he'll be the most unfortunate creature that
ever was born!  As soon as you become Mrs. Linton, he loses friend, and
love, and all!  Have you considered how you'll bear the separation, and
how he'll bear to be quite deserted in the world?  Because, Miss
Catherine--'

'He quite deserted! we separated!' she exclaimed, with an accent of
indignation.  'Who is to separate us, pray?  They'll meet the fate of
Milo!  Not as long as I live, Ellen: for no mortal creature.  Every
Linton on the face of the earth might melt into nothing before I could
consent to forsake Heathcliff.  Oh, that's not what I intend--that's not
what I mean!  I shouldn't be Mrs. Linton were such a price demanded!
He'll be as much to me as he has been all his lifetime.  Edgar must shake
off his antipathy, and tolerate him, at least.  He will, when he learns
my true feelings towards him.  Nelly, I see now you think me a selfish
wretch; but did it never strike you that if Heathcliff and I married, we
should be beggars? whereas, if I marry Linton I can aid Heathcliff to
rise, and place him out of my brother's power.'

'With your husband's money, Miss Catherine?' I asked.  'You'll find him
not so pliable as you calculate upon: and, though I'm hardly a judge, I
think that's the worst motive you've given yet for being the wife of
young Linton.'

'It is not,' retorted she; 'it is the best!  The others were the
satisfaction of my whims: and for Edgar's sake, too, to satisfy him.  This
is for the sake of one who comprehends in his person my feelings to Edgar
and myself.  I cannot express it; but surely you and everybody have a
notion that there is or should be an existence of yours beyond you.  What
were the use of my creation, if I were entirely contained here?  My great
miseries in this world have been Heathcliff's miseries, and I watched and
felt each from the beginning: my great thought in living is himself.  If
all else perished, and _he_ remained, _I_ should still continue to be;
and if all else remained, and he were annihilated, the universe would
turn to a mighty stranger: I should not seem a part of it.--My love for
Linton is like the foliage in the woods: time will change it, I'm well
aware, as winter changes the trees.  My love for Heathcliff resembles the
eternal rocks beneath: a source of little visible delight, but necessary.
Nelly, I _am_ Heathcliff!  He's always, always in my mind: not as a
pleasure, any more than I am always a pleasure to myself, but as my own
being.  So don't talk of our separation again: it is impracticable; and--'

She paused, and hid her face in the folds of my gown; but I jerked it
forcibly away.  I was out of patience with her folly!

'If I can make any sense of your nonsense, Miss,' I said, 'it only goes
to convince me that you are ignorant of the duties you undertake in
marrying; or else that you are a wicked, unprincipled girl.  But trouble
me with no more secrets: I'll not promise to keep them.'

'You'll keep that?' she asked, eagerly.

'No, I'll not promise,' I repeated.

She was about to insist, when the entrance of Joseph finished our
conversation; and Catherine removed her seat to a corner, and nursed
Hareton, while I made the supper.  After it was cooked, my fellow-servant
and I began to quarrel who should carry some to Mr. Hindley; and we
didn't settle it till all was nearly cold.  Then we came to the agreement
that we would let him ask, if he wanted any; for we feared particularly
to go into his presence when he had been some time alone.

'And how isn't that nowt comed in fro' th' field, be this time?  What is
he about? girt idle seeght!' demanded the old man, looking round for
Heathcliff.

'I'll call him,' I replied.  'He's in the barn, I've no doubt.'

I went and called, but got no answer.  On returning, I whispered to
Catherine that he had heard a good part of what she said, I was sure; and
told how I saw him quit the kitchen just as she complained of her
brother's conduct regarding him.  She jumped up in a fine fright, flung
Hareton on to the settle, and ran to seek for her friend herself; not
taking leisure to consider why she was so flurried, or how her talk would
have affected him.  She was absent such a while that Joseph proposed we
should wait no longer.  He cunningly conjectured they were staying away
in order to avoid hearing his protracted blessing.  They were 'ill eneugh
for ony fahl manners,' he affirmed.  And on their behalf he added that
night a special prayer to the usual quarter-of-an-hour's supplication
before meat, and would have tacked another to the end of the grace, had
not his young mistress broken in upon him with a hurried command that he
must run down the road, and, wherever Heathcliff had rambled, find and
make him re-enter directly!

'I want to speak to him, and I _must_, before I go upstairs,' she said.
'And the gate is open: he is somewhere out of hearing; for he would not
reply, though I shouted at the top of the fold as loud as I could.'

Joseph objected at first; she was too much in earnest, however, to suffer
contradiction; and at last he placed his hat on his head, and walked
grumbling forth.  Meantime, Catherine paced up and down the floor,
exclaiming--'I wonder where he is--I wonder where he can be!  What did I
say, Nelly?  I've forgotten.  Was he vexed at my bad humour this
afternoon?  Dear! tell me what I've said to grieve him?  I do wish he'd
come.  I do wish he would!'

'What a noise for nothing!' I cried, though rather uneasy myself.  'What
a trifle scares you!  It's surely no great cause of alarm that Heathcliff
should take a moonlight saunter on the moors, or even lie too sulky to
speak to us in the hay-loft.  I'll engage he's lurking there.  See if I
don't ferret him out!'

I departed to renew my search; its result was disappointment, and
Joseph's quest ended in the same.

'Yon lad gets war und war!' observed he on re-entering.  'He's left th'
gate at t' full swing, and Miss's pony has trodden dahn two rigs o' corn,
and plottered through, raight o'er into t' meadow!  Hahsomdiver, t'
maister 'ull play t' devil to-morn, and he'll do weel.  He's patience
itsseln wi' sich careless, offald craters--patience itsseln he is!  Bud
he'll not be soa allus--yah's see, all on ye!  Yah mun'n't drive him out
of his heead for nowt!'

'Have you found Heathcliff, you ass?' interrupted Catherine.  'Have you
been looking for him, as I ordered?'

'I sud more likker look for th' horse,' he replied.  'It 'ud be to more
sense.  Bud I can look for norther horse nur man of a neeght loike
this--as black as t' chimbley! und Heathcliff's noan t' chap to coom at
_my_ whistle--happen he'll be less hard o' hearing wi' _ye_!'

It _was_ a very dark evening for summer: the clouds appeared inclined to
thunder, and I said we had better all sit down; the approaching rain
would be certain to bring him home without further trouble.  However,
Catherine would not be persuaded into tranquillity.  She kept wandering
to and fro, from the gate to the door, in a state of agitation which
permitted no repose; and at length took up a permanent situation on one
side of the wall, near the road: where, heedless of my expostulations and
the growling thunder, and the great drops that began to plash around her,
she remained, calling at intervals, and then listening, and then crying
outright.  She beat Hareton, or any child, at a good passionate fit of
crying.

About midnight, while we still sat up, the storm came rattling over the
Heights in full fury.  There was a violent wind, as well as thunder, and
either one or the other split a tree off at the corner of the building: a
huge bough fell across the roof, and knocked down a portion of the east
chimney-stack, sending a clatter of stones and soot into the
kitchen-fire.  We thought a bolt had fallen in the middle of us; and
Joseph swung on to his knees, beseeching the Lord to remember the
patriarchs Noah and Lot, and, as in former times, spare the righteous,
though he smote the ungodly.  I felt some sentiment that it must be a
judgment on us also.  The Jonah, in my mind, was Mr. Earnshaw; and I
shook the handle of his den that I might ascertain if he were yet living.
He replied audibly enough, in a fashion which made my companion
vociferate, more clamorously than before, that a wide distinction might
be drawn between saints like himself and sinners like his master.  But
the uproar passed away in twenty minutes, leaving us all unharmed;
excepting Cathy, who got thoroughly drenched for her obstinacy in
refusing to take shelter, and standing bonnetless and shawl-less to catch
as much water as she could with her hair and clothes.  She came in and
lay down on the settle, all soaked as she was, turning her face to the
back, and putting her hands before it.

'Well, Miss!' I exclaimed, touching her shoulder; 'you are not bent on
getting your death, are you?  Do you know what o'clock it is?  Half-past
twelve.  Come, come to bed! there's no use waiting any longer on that
foolish boy: he'll be gone to Gimmerton, and he'll stay there now.  He
guesses we shouldn't wait for him till this late hour: at least, he
guesses that only Mr. Hindley would be up; and he'd rather avoid having
the door opened by the master.'

'Nay, nay, he's noan at Gimmerton,' said Joseph.  'I's niver wonder but
he's at t' bothom of a bog-hoile.  This visitation worn't for nowt, and I
wod hev' ye to look out, Miss--yah muh be t' next.  Thank Hivin for all!
All warks togither for gooid to them as is chozzen, and piked out fro'
th' rubbidge!  Yah knaw whet t' Scripture ses.'  And he began quoting
several texts, referring us to chapters and verses where we might find
them.

I, having vainly begged the wilful girl to rise and remove her wet
things, left him preaching and her shivering, and betook myself to bed
with little Hareton, who slept as fast as if everyone had been sleeping
round him.  I heard Joseph read on a while afterwards; then I
distinguished his slow step on the ladder, and then I dropped asleep.

Coming down somewhat later than usual, I saw, by the sunbeams piercing
the chinks of the shutters, Miss Catherine still seated near the
fireplace.  The house-door was ajar, too; light entered from its unclosed
windows; Hindley had come out, and stood on the kitchen hearth, haggard
and drowsy.

'What ails you, Cathy?' he was saying when I entered: 'you look as dismal
as a drowned whelp.  Why are you so damp and pale, child?'

'I've been wet,' she answered reluctantly, 'and I'm cold, that's all.'

'Oh, she is naughty!' I cried, perceiving the master to be tolerably
sober.  'She got steeped in the shower of yesterday evening, and there
she has sat the night through, and I couldn't prevail on her to stir.'

Mr. Earnshaw stared at us in surprise.  'The night through,' he repeated.
'What kept her up? not fear of the thunder, surely?  That was over hours
since.'

Neither of us wished to mention Heathcliff's absence, as long as we could
conceal it; so I replied, I didn't know how she took it into her head to
sit up; and she said nothing.  The morning was fresh and cool; I threw
back the lattice, and presently the room filled with sweet scents from
the garden; but Catherine called peevishly to me, 'Ellen, shut the
window.  I'm starving!'  And her teeth chattered as she shrank closer to
the almost extinguished embers.

'She's ill,' said Hindley, taking her wrist; 'I suppose that's the reason
she would not go to bed.  Damn it!  I don't want to be troubled with more
sickness here.  What took you into the rain?'

'Running after t' lads, as usuald!' croaked Joseph, catching an
opportunity from our hesitation to thrust in his evil tongue.  'If I war
yah, maister, I'd just slam t' boards i' their faces all on 'em, gentle
and simple!  Never a day ut yah're off, but yon cat o' Linton comes
sneaking hither; and Miss Nelly, shoo's a fine lass! shoo sits watching
for ye i' t' kitchen; and as yah're in at one door, he's out at t'other;
and, then, wer grand lady goes a-courting of her side!  It's bonny
behaviour, lurking amang t' fields, after twelve o' t' night, wi' that
fahl, flaysome divil of a gipsy, Heathcliff!  They think _I'm_ blind; but
I'm noan: nowt ut t' soart!--I seed young Linton boath coming and going,
and I seed _yah_' (directing his discourse to me), 'yah gooid fur nowt,
slattenly witch! nip up and bolt into th' house, t' minute yah heard t'
maister's horse-fit clatter up t' road.'

'Silence, eavesdropper!' cried Catherine; 'none of your insolence before
me!  Edgar Linton came yesterday by chance, Hindley; and it was _I_ who
told him to be off: because I knew you would not like to have met him as
you were.'

'You lie, Cathy, no doubt,' answered her brother, 'and you are a
confounded simpleton!  But never mind Linton at present: tell me, were
you not with Heathcliff last night?  Speak the truth, now.  You need not
be afraid of harming him: though I hate him as much as ever, he did me a
good turn a short time since that will make my conscience tender of
breaking his neck.  To prevent it, I shall send him about his business
this very morning; and after he's gone, I'd advise you all to look sharp:
I shall only have the more humour for you.'

'I never saw Heathcliff last night,' answered Catherine, beginning to sob
bitterly: 'and if you do turn him out of doors, I'll go with him.  But,
perhaps, you'll never have an opportunity: perhaps, he's gone.'  Here she
burst into uncontrollable grief, and the remainder of her words were
inarticulate.

Hindley lavished on her a torrent of scornful abuse, and bade her get to
her room immediately, or she shouldn't cry for nothing!  I obliged her to
obey; and I shall never forget what a scene she acted when we reached her
chamber: it terrified me.  I thought she was going mad, and I begged
Joseph to run for the doctor.  It proved the commencement of delirium:
Mr. Kenneth, as soon as he saw her, pronounced her dangerously ill; she
had a fever.  He bled her, and he told me to let her live on whey and
water-gruel, and take care she did not throw herself downstairs or out of
the window; and then he left: for he had enough to do in the parish,
where two or three miles was the ordinary distance between cottage and
cottage.

Though I cannot say I made a gentle nurse, and Joseph and the master were
no better, and though our patient was as wearisome and headstrong as a
patient could be, she weathered it through.  Old Mrs. Linton paid us
several visits, to be sure, and set things to rights, and scolded and
ordered us all; and when Catherine was convalescent, she insisted on
conveying her to Thrushcross Grange: for which deliverance we were very
grateful.  But the poor dame had reason to repent of her kindness: she
and her husband both took the fever, and died within a few days of each
other.

Our young lady returned to us saucier and more passionate, and haughtier
than ever.  Heathcliff had never been heard of since the evening of the
thunder-storm; and, one day, I had the misfortune, when she had provoked
me exceedingly, to lay the blame of his disappearance on her: where
indeed it belonged, as she well knew.  From that period, for several
months, she ceased to hold any communication with me, save in the
relation of a mere servant.  Joseph fell under a ban also: he would speak
his mind, and lecture her all the same as if she were a little girl; and
she esteemed herself a woman, and our mistress, and thought that her
recent illness gave her a claim to be treated with consideration.  Then
the doctor had said that she would not bear crossing much; she ought to
have her own way; and it was nothing less than murder in her eyes for any
one to presume to stand up and contradict her.  From Mr. Earnshaw and his
companions she kept aloof; and tutored by Kenneth, and serious threats of
a fit that often attended her rages, her brother allowed her whatever she
pleased to demand, and generally avoided aggravating her fiery temper.  He
was rather too indulgent in humouring her caprices; not from affection,
but from pride: he wished earnestly to see her bring honour to the family
by an alliance with the Lintons, and as long as she let him alone she
might trample on us like slaves, for aught he cared!  Edgar Linton, as
multitudes have been before and will be after him, was infatuated: and
believed himself the happiest man alive on the day he led her to
Gimmerton Chapel, three years subsequent to his father's death.

Much against my inclination, I was persuaded to leave Wuthering Heights
and accompany her here. Little Hareton was nearly five years old, and I
had just begun to teach him his letters.  We made a sad parting; but
Catherine's tears were more powerful than ours.  When I refused to go,
and when she found her entreaties did not move me, she went lamenting to
her husband and brother.  The former offered me munificent wages; the
latter ordered me to pack up: he wanted no women in the house, he said,
now that there was no mistress; and as to Hareton, the curate should take
him in hand, by-and-by.  And so I had but one choice left: to do as I was
ordered.  I told the master he got rid of all decent people only to run
to ruin a little faster; I kissed Hareton, said good-by; and since then
he has been a stranger: and it's very queer to think it, but I've no
doubt he has completely forgotten all about Ellen Dean, and that he was
ever more than all the world to her and she to him!

* * * * *

At this point of the housekeeper's story she chanced to glance towards
the time-piece over the chimney; and was in amazement on seeing the
minute-hand measure half-past one.  She would not hear of staying a
second longer: in truth, I felt rather disposed to defer the sequel of
her narrative myself.  And now that she is vanished to her rest, and I
have meditated for another hour or two, I shall summon courage to go
also, in spite of aching laziness of head and limbs.


CHAPTER X


A charming introduction to a hermit's life!  Four weeks' torture,
tossing, and sickness!  Oh, these bleak winds and bitter northern skies,
and impassable roads, and dilatory country surgeons!  And oh, this dearth
of the human physiognomy! and, worse than all, the terrible intimation of
Kenneth that I need not expect to be out of doors till spring!

Mr. Heathcliff has just honoured me with a call.  About seven days ago he
sent me a brace of grouse--the last of the season.  Scoundrel!  He is not
altogether guiltless in this illness of mine; and that I had a great mind
to tell him.  But, alas! how could I offend a man who was charitable
enough to sit at my bedside a good hour, and talk on some other subject
than pills and draughts, blisters and leeches?  This is quite an easy
interval.  I am too weak to read; yet I feel as if I could enjoy
something interesting.  Why not have up Mrs. Dean to finish her tale?  I
can recollect its chief incidents, as far as she had gone.  Yes: I
remember her hero had run off, and never been heard of for three years;
and the heroine was married.  I'll ring: she'll be delighted to find me
capable of talking cheerfully.  Mrs. Dean came.

'It wants twenty minutes, sir, to taking the medicine,' she commenced.

'Away, away with it!' I replied; 'I desire to have--'

'The doctor says you must drop the powders.'

'With all my heart!  Don't interrupt me.  Come and take your seat here.
Keep your fingers from that bitter phalanx of vials.  Draw your knitting
out of your pocket--that will do--now continue the history of Mr.
Heathcliff, from where you left off, to the present day.  Did he finish
his education on the Continent, and come back a gentleman? or did he get
a sizar's place at college, or escape to America, and earn honours by
drawing blood from his foster-country? or make a fortune more promptly on
the English highways?'

'He may have done a little in all these vocations, Mr. Lockwood; but I
couldn't give my word for any.  I stated before that I didn't know how he
gained his money; neither am I aware of the means he took to raise his
mind from the savage ignorance into which it was sunk: but, with your
leave, I'll proceed in my own fashion, if you think it will amuse and not
weary you.  Are you feeling better this morning?'

'Much.'

'That's good news.'

* * * * *

I got Miss Catherine and myself to Thrushcross Grange; and, to my
agreeable disappointment, she behaved infinitely better than I dared to
expect.  She seemed almost over-fond of Mr. Linton; and even to his
sister she showed plenty of affection.  They were both very attentive to
her comfort, certainly.  It was not the thorn bending to the
honeysuckles, but the honeysuckles embracing the thorn.  There were no
mutual concessions: one stood erect, and the others yielded: and who can
be ill-natured and bad-tempered when they encounter neither opposition
nor indifference?  I observed that Mr. Edgar had a deep-rooted fear of
ruffling her humour.  He concealed it from her; but if ever he heard me
answer sharply, or saw any other servant grow cloudy at some imperious
order of hers, he would show his trouble by a frown of displeasure that
never darkened on his own account.  He many a time spoke sternly to me
about my pertness; and averred that the stab of a knife could not inflict
a worse pang than he suffered at seeing his lady vexed.  Not to grieve a
kind master, I learned to be less touchy; and, for the space of half a
year, the gunpowder lay as harmless as sand, because no fire came near to
explode it.  Catherine had seasons of gloom and silence now and then:
they were respected with sympathising silence by her husband, who
ascribed them to an alteration in her constitution, produced by her
perilous illness; as she was never subject to depression of spirits
before.  The return of sunshine was welcomed by answering sunshine from
him.  I believe I may assert that they were really in possession of deep
and growing happiness.

It ended.  Well, we _must_ be for ourselves in the long run; the mild and
generous are only more justly selfish than the domineering; and it ended
when circumstances caused each to feel that the one's interest was not
the chief consideration in the other's thoughts.  On a mellow evening in
September, I was coming from the garden with a heavy basket of apples
which I had been gathering.  It had got dusk, and the moon looked over
the high wall of the court, causing undefined shadows to lurk in the
corners of the numerous projecting portions of the building.  I set my
burden on the house-steps by the kitchen-door, and lingered to rest, and
drew in a few more breaths of the soft, sweet air; my eyes were on the
moon, and my back to the entrance, when I heard a voice behind me
say,--'Nelly, is that you?'

It was a deep voice, and foreign in tone; yet there was something in the
manner of pronouncing my name which made it sound familiar.  I turned
about to discover who spoke, fearfully; for the doors were shut, and I
had seen nobody on approaching the steps.  Something stirred in the
porch; and, moving nearer, I distinguished a tall man dressed in dark
clothes, with dark face and hair.  He leant against the side, and held
his fingers on the latch as if intending to open for himself.  'Who can
it be?' I thought.  'Mr. Earnshaw?  Oh, no!  The voice has no resemblance
to his.'

'I have waited here an hour,' he resumed, while I continued staring; 'and
the whole of that time all round has been as still as death.  I dared not
enter.  You do not know me?  Look, I'm not a stranger!'

A ray fell on his features; the cheeks were sallow, and half covered with
black whiskers; the brows lowering, the eyes deep-set and singular.  I
remembered the eyes.

'What!' I cried, uncertain whether to regard him as a worldly visitor,
and I raised my hands in amazement.  'What! you come back?  Is it really
you?  Is it?'

'Yes, Heathcliff,' he replied, glancing from me up to the windows, which
reflected a score of glittering moons, but showed no lights from within.
'Are they at home? where is she?  Nelly, you are not glad! you needn't be
so disturbed.  Is she here?  Speak!  I want to have one word with
her--your mistress.  Go, and say some person from Gimmerton desires to
see her.'

'How will she take it?' I exclaimed.  'What will she do?  The surprise
bewilders me--it will put her out of her head!  And you _are_ Heathcliff!
But altered!  Nay, there's no comprehending it.  Have you been for a
soldier?'

'Go and carry my message,' he interrupted, impatiently.  'I'm in hell
till you do!'

He lifted the latch, and I entered; but when I got to the parlour where
Mr. and Mrs. Linton were, I could not persuade myself to proceed.  At
length I resolved on making an excuse to ask if they would have the
candles lighted, and I opened the door.

They sat together in a window whose lattice lay back against the wall,
and displayed, beyond the garden trees, and the wild green park, the
valley of Gimmerton, with a long line of mist winding nearly to its top
(for very soon after you pass the chapel, as you may have noticed, the
sough that runs from the marshes joins a beck which follows the bend of
the glen).  Wuthering Heights rose above this silvery vapour; but our old
house was invisible; it rather dips down on the other side.  Both the
room and its occupants, and the scene they gazed on, looked wondrously
peaceful.  I shrank reluctantly from performing my errand; and was
actually going away leaving it unsaid, after having put my question about
the candles, when a sense of my folly compelled me to return, and mutter,
'A person from Gimmerton wishes to see you ma'am.'

'What does he want?' asked Mrs. Linton.

'I did not question him,' I answered.

'Well, close the curtains, Nelly,' she said; 'and bring up tea.  I'll be
back again directly.'

She quitted the apartment; Mr. Edgar inquired, carelessly, who it was.

'Some one mistress does not expect,' I replied.  'That Heathcliff--you
recollect him, sir--who used to live at Mr. Earnshaw's.'

'What! the gipsy--the ploughboy?' he cried.  'Why did you not say so to
Catherine?'

'Hush! you must not call him by those names, master,' I said.  'She'd be
sadly grieved to hear you.  She was nearly heartbroken when he ran off.  I
guess his return will make a jubilee to her.'

Mr. Linton walked to a window on the other side of the room that
overlooked the court.  He unfastened it, and leant out.  I suppose they
were below, for he exclaimed quickly: 'Don't stand there, love!  Bring
the person in, if it be anyone particular.'  Ere long, I heard the click
of the latch, and Catherine flew up-stairs, breathless and wild; too
excited to show gladness: indeed, by her face, you would rather have
surmised an awful calamity.

'Oh, Edgar, Edgar!' she panted, flinging her arms round his neck.  'Oh,
Edgar darling!  Heathcliff's come back--he is!'  And she tightened her
embrace to a squeeze.

'Well, well,' cried her husband, crossly, 'don't strangle me for that!  He
never struck me as such a marvellous treasure.  There is no need to be
frantic!'

'I know you didn't like him,' she answered, repressing a little the
intensity of her delight.  'Yet, for my sake, you must be friends now.
Shall I tell him to come up?'

'Here,' he said, 'into the parlour?'

'Where else?' she asked.

He looked vexed, and suggested the kitchen as a more suitable place for
him.  Mrs. Linton eyed him with a droll expression--half angry, half
laughing at his fastidiousness.

'No,' she added, after a while; 'I cannot sit in the kitchen.  Set two
tables here, Ellen: one for your master and Miss Isabella, being gentry;
the other for Heathcliff and myself, being of the lower orders.  Will
that please you, dear?  Or must I have a fire lighted elsewhere?  If so,
give directions.  I'll run down and secure my guest.  I'm afraid the joy
is too great to be real!'

She was about to dart off again; but Edgar arrested her.

'_You_ bid him step up,' he said, addressing me; 'and, Catherine, try to
be glad, without being absurd.  The whole household need not witness the
sight of your welcoming a runaway servant as a brother.'

I descended, and found Heathcliff waiting under the porch, evidently
anticipating an invitation to enter.  He followed my guidance without
waste of words, and I ushered him into the presence of the master and
mistress, whose flushed cheeks betrayed signs of warm talking.  But the
lady's glowed with another feeling when her friend appeared at the door:
she sprang forward, took both his hands, and led him to Linton; and then
she seized Linton's reluctant fingers and crushed them into his.  Now,
fully revealed by the fire and candlelight, I was amazed, more than ever,
to behold the transformation of Heathcliff.  He had grown a tall,
athletic, well-formed man; beside whom my master seemed quite slender and
youth-like.  His upright carriage suggested the idea of his having been
in the army.  His countenance was much older in expression and decision
of feature than Mr. Linton's; it looked intelligent, and retained no
marks of former degradation.  A half-civilised ferocity lurked yet in the
depressed brows and eyes full of black fire, but it was subdued; and his
manner was even dignified: quite divested of roughness, though stern for
grace.  My master's surprise equalled or exceeded mine: he remained for a
minute at a loss how to address the ploughboy, as he had called him.
Heathcliff dropped his slight hand, and stood looking at him coolly till
he chose to speak.

'Sit down, sir,' he said, at length.  'Mrs. Linton, recalling old times,
would have me give you a cordial reception; and, of course, I am
gratified when anything occurs to please her.'

'And I also,' answered Heathcliff, 'especially if it be anything in which
I have a part.  I shall stay an hour or two willingly.'

He took a seat opposite Catherine, who kept her gaze fixed on him as if
she feared he would vanish were she to remove it.  He did not raise his
to her often: a quick glance now and then sufficed; but it flashed back,
each time more confidently, the undisguised delight he drank from hers.
They were too much absorbed in their mutual joy to suffer embarrassment.
Not so Mr. Edgar: he grew pale with pure annoyance: a feeling that
reached its climax when his lady rose, and stepping across the rug,
seized Heathcliff's hands again, and laughed like one beside herself.

'I shall think it a dream to-morrow!' she cried.  'I shall not be able to
believe that I have seen, and touched, and spoken to you once more.  And
yet, cruel Heathcliff! you don't deserve this welcome.  To be absent and
silent for three years, and never to think of me!'

'A little more than you have thought of me,' he murmured.  'I heard of
your marriage, Cathy, not long since; and, while waiting in the yard
below, I meditated this plan--just to have one glimpse of your face, a
stare of surprise, perhaps, and pretended pleasure; afterwards settle my
score with Hindley; and then prevent the law by doing execution on
myself.  Your welcome has put these ideas out of my mind; but beware of
meeting me with another aspect next time!  Nay, you'll not drive me off
again.  You were really sorry for me, were you?  Well, there was cause.
I've fought through a bitter life since I last heard your voice; and you
must forgive me, for I struggled only for you!'

'Catherine, unless we are to have cold tea, please to come to the table,'
interrupted Linton, striving to preserve his ordinary tone, and a due
measure of politeness.  'Mr. Heathcliff will have a long walk, wherever
he may lodge to-night; and I'm thirsty.'

She took her post before the urn; and Miss Isabella came, summoned by the
bell; then, having handed their chairs forward, I left the room.  The
meal hardly endured ten minutes.  Catherine's cup was never filled: she
could neither eat nor drink.  Edgar had made a slop in his saucer, and
scarcely swallowed a mouthful.  Their guest did not protract his stay
that evening above an hour longer.  I asked, as he departed, if he went
to Gimmerton?

'No, to Wuthering Heights,' he answered: 'Mr. Earnshaw invited me, when I
called this morning.'

Mr. Earnshaw invited _him_! and _he_ called on Mr. Earnshaw!  I pondered
this sentence painfully, after he was gone.  Is he turning out a bit of a
hypocrite, and coming into the country to work mischief under a cloak?  I
mused: I had a presentiment in the bottom of my heart that he had better
have remained away.

About the middle of the night, I was wakened from my first nap by Mrs.
Linton gliding into my chamber, taking a seat on my bedside, and pulling
me by the hair to rouse me.

'I cannot rest, Ellen,' she said, by way of apology.  'And I want some
living creature to keep me company in my happiness!  Edgar is sulky,
because I'm glad of a thing that does not interest him: he refuses to
open his mouth, except to utter pettish, silly speeches; and he affirmed
I was cruel and selfish for wishing to talk when he was so sick and
sleepy.  He always contrives to be sick at the least cross!  I gave a few
sentences of commendation to Heathcliff, and he, either for a headache or
a pang of envy, began to cry: so I got up and left him.'

'What use is it praising Heathcliff to him?' I answered.  'As lads they
had an aversion to each other, and Heathcliff would hate just as much to
hear him praised: it's human nature.  Let Mr. Linton alone about him,
unless you would like an open quarrel between them.'

'But does it not show great weakness?' pursued she.  'I'm not envious: I
never feel hurt at the brightness of Isabella's yellow hair and the
whiteness of her skin, at her dainty elegance, and the fondness all the
family exhibit for her.  Even you, Nelly, if we have a dispute sometimes,
you back Isabella at once; and I yield like a foolish mother: I call her
a darling, and flatter her into a good temper.  It pleases her brother to
see us cordial, and that pleases me.  But they are very much alike: they
are spoiled children, and fancy the world was made for their
accommodation; and though I humour both, I think a smart chastisement
might improve them all the same.'

'You're mistaken, Mrs. Linton,' said I.  'They humour you: I know what
there would be to do if they did not.  You can well afford to indulge
their passing whims as long as their business is to anticipate all your
desires.  You may, however, fall out, at last, over something of equal
consequence to both sides; and then those you term weak are very capable
of being as obstinate as you.'

'And then we shall fight to the death, sha'n't we, Nelly?' she returned,
laughing.  'No! I tell you, I have such faith in Linton's love, that I
believe I might kill him, and he wouldn't wish to retaliate.'

I advised her to value him the more for his affection.

'I do,' she answered, 'but he needn't resort to whining for trifles.  It
is childish and, instead of melting into tears because I said that
Heathcliff was now worthy of anyone's regard, and it would honour the
first gentleman in the country to be his friend, he ought to have said it
for me, and been delighted from sympathy.  He must get accustomed to him,
and he may as well like him: considering how Heathcliff has reason to
object to him, I'm sure he behaved excellently!'

'What do you think of his going to Wuthering Heights?' I inquired.  'He
is reformed in every respect, apparently: quite a Christian: offering the
right hand of fellowship to his enemies all around!'

'He explained it,' she replied.  'I wonder as much as you.  He said he
called to gather information concerning me from you, supposing you
resided there still; and Joseph told Hindley, who came out and fell to
questioning him of what he had been doing, and how he had been living;
and finally, desired him to walk in.  There were some persons sitting at
cards; Heathcliff joined them; my brother lost some money to him, and,
finding him plentifully supplied, he requested that he would come again
in the evening: to which he consented.  Hindley is too reckless to select
his acquaintance prudently: he doesn't trouble himself to reflect on the
causes he might have for mistrusting one whom he has basely injured.  But
Heathcliff affirms his principal reason for resuming a connection with
his ancient persecutor is a wish to install himself in quarters at walking
distance from the Grange, and an attachment to the house where we lived
together; and likewise a hope that I shall have more opportunities of
seeing him there than I could have if he settled in Gimmerton.  He means
to offer liberal payment for permission to lodge at the Heights; and
doubtless my brother's covetousness will prompt him to accept the terms:
he was always greedy; though what he grasps with one hand he flings away
with the other.'

'It's a nice place for a young man to fix his dwelling in!' said I.  'Have
you no fear of the consequences, Mrs. Linton?'

'None for my friend,' she replied: 'his strong head will keep him from
danger; a little for Hindley: but he can't be made morally worse than he
is; and I stand between him and bodily harm.  The event of this evening
has reconciled me to God and humanity!  I had risen in angry rebellion
against Providence.  Oh, I've endured very, very bitter misery, Nelly!  If
that creature knew how bitter, he'd be ashamed to cloud its removal with
idle petulance.  It was kindness for him which induced me to bear it
alone: had I expressed the agony I frequently felt, he would have been
taught to long for its alleviation as ardently as I.  However, it's over,
and I'll take no revenge on his folly; I can afford to suffer anything
hereafter!  Should the meanest thing alive slap me on the cheek, I'd not
only turn the other, but I'd ask pardon for provoking it; and, as a
proof, I'll go make my peace with Edgar instantly.  Good-night!  I'm an
angel!'

In this self-complacent conviction she departed; and the success of her
fulfilled resolution was obvious on the morrow: Mr. Linton had not only
abjured his peevishness (though his spirits seemed still subdued by
Catherine's exuberance of vivacity), but he ventured no objection to her
taking Isabella with her to Wuthering Heights in the afternoon; and she
rewarded him with such a summer of sweetness and affection in return as
made the house a paradise for several days; both master and servants
profiting from the perpetual sunshine.

Heathcliff--Mr. Heathcliff I should say in future--used the liberty of
visiting at Thrushcross Grange cautiously, at first: he seemed estimating
how far its owner would bear his intrusion.  Catherine, also, deemed it
judicious to moderate her expressions of pleasure in receiving him; and
he gradually established his right to be expected.  He retained a great
deal of the reserve for which his boyhood was remarkable; and that served
to repress all startling demonstrations of feeling.  My master's
uneasiness experienced a lull, and further circumstances diverted it into
another channel for a space.

His new source of trouble sprang from the not anticipated misfortune of
Isabella Linton evincing a sudden and irresistible attraction towards the
tolerated guest.  She was at that time a charming young lady of eighteen;
infantile in manners, though possessed of keen wit, keen feelings, and a
keen temper, too, if irritated.  Her brother, who loved her tenderly, was
appalled at this fantastic preference.  Leaving aside the degradation of
an alliance with a nameless man, and the possible fact that his property,
in default of heirs male, might pass into such a one's power, he had
sense to comprehend Heathcliff's disposition: to know that, though his
exterior was altered, his mind was unchangeable and unchanged.  And he
dreaded that mind: it revolted him: he shrank forebodingly from the idea
of committing Isabella to its keeping.  He would have recoiled still more
had he been aware that her attachment rose unsolicited, and was bestowed
where it awakened no reciprocation of sentiment; for the minute he
discovered its existence he laid the blame on Heathcliff's deliberate
designing.

We had all remarked, during some time, that Miss Linton fretted and pined
over something.  She grew cross and wearisome; snapping at and teasing
Catherine continually, at the imminent risk of exhausting her limited
patience.  We excused her, to a certain extent, on the plea of
ill-health: she was dwindling and fading before our eyes.  But one day,
when she had been peculiarly wayward, rejecting her breakfast,
complaining that the servants did not do what she told them; that the
mistress would allow her to be nothing in the house, and Edgar neglected
her; that she had caught a cold with the doors being left open, and we
let the parlour fire go out on purpose to vex her, with a hundred yet
more frivolous accusations, Mrs. Linton peremptorily insisted that she
should get to bed; and, having scolded her heartily, threatened to send
for the doctor.  Mention of Kenneth caused her to exclaim, instantly,
that her health was perfect, and it was only Catherine's harshness which
made her unhappy.

'How can you say I am harsh, you naughty fondling?' cried the mistress,
amazed at the unreasonable assertion.  'You are surely losing your
reason.  When have I been harsh, tell me?'

'Yesterday,' sobbed Isabella, 'and now!'

'Yesterday!' said her sister-in-law.  'On what occasion?'

'In our walk along the moor: you told me to ramble where I pleased, while
you sauntered on with Mr. Heathcliff!'

'And that's your notion of harshness?' said Catherine, laughing.  'It was
no hint that your company was superfluous?  We didn't care whether you
kept with us or not; I merely thought Heathcliff's talk would have
nothing entertaining for your ears.'

'Oh, no,' wept the young lady; 'you wished me away, because you knew I
liked to be there!'

'Is she sane?' asked Mrs. Linton, appealing to me.  'I'll repeat our
conversation, word for word, Isabella; and you point out any charm it
could have had for you.'

'I don't mind the conversation,' she answered: 'I wanted to be with--'

'Well?' said Catherine, perceiving her hesitate to complete the sentence.

'With him: and I won't be always sent off!' she continued, kindling up.
'You are a dog in the manger, Cathy, and desire no one to be loved but
yourself!'

'You are an impertinent little monkey!' exclaimed Mrs. Linton, in
surprise.  'But I'll not believe this idiotcy!  It is impossible that you
can covet the admiration of Heathcliff--that you consider him an
agreeable person!  I hope I have misunderstood you, Isabella?'

'No, you have not,' said the infatuated girl.  'I love him more than ever
you loved Edgar, and he might love me, if you would let him!'

'I wouldn't be you for a kingdom, then!' Catherine declared,
emphatically: and she seemed to speak sincerely.  'Nelly, help me to
convince her of her madness.  Tell her what Heathcliff is: an unreclaimed
creature, without refinement, without cultivation; an arid wilderness of
furze and whinstone.  I'd as soon put that little canary into the park on
a winter's day, as recommend you to bestow your heart on him!  It is
deplorable ignorance of his character, child, and nothing else, which
makes that dream enter your head.  Pray, don't imagine that he conceals
depths of benevolence and affection beneath a stern exterior!  He's not a
rough diamond--a pearl-containing oyster of a rustic: he's a fierce,
pitiless, wolfish man.  I never say to him, "Let this or that enemy
alone, because it would be ungenerous or cruel to harm them;" I say, "Let
them alone, because _I_ should hate them to be wronged:" and he'd crush
you like a sparrow's egg, Isabella, if he found you a troublesome charge.
I know he couldn't love a Linton; and yet he'd be quite capable of
marrying your fortune and expectations: avarice is growing with him a
besetting sin.  There's my picture: and I'm his friend--so much so, that
had he thought seriously to catch you, I should, perhaps, have held my
tongue, and let you fall into his trap.'

Miss Linton regarded her sister-in-law with indignation.

'For shame! for shame!' she repeated, angrily.  'You are worse than
twenty foes, you poisonous friend!'

'Ah! you won't believe me, then?' said Catherine.  'You think I speak
from wicked selfishness?'

'I'm certain you do,' retorted Isabella; 'and I shudder at you!'

'Good!' cried the other.  'Try for yourself, if that be your spirit: I
have done, and yield the argument to your saucy insolence.'--

'And I must suffer for her egotism!' she sobbed, as Mrs. Linton left the
room.  'All, all is against me: she has blighted my single consolation.
But she uttered falsehoods, didn't she?  Mr. Heathcliff is not a fiend:
he has an honourable soul, and a true one, or how could he remember her?'

'Banish him from your thoughts, Miss,' I said.  'He's a bird of bad omen:
no mate for you.  Mrs. Linton spoke strongly, and yet I can't contradict
her.  She is better acquainted with his heart than I, or any one besides;
and she never would represent him as worse than he is.  Honest people
don't hide their deeds.  How has he been living? how has he got rich? why
is he staying at Wuthering Heights, the house of a man whom he abhors?
They say Mr. Earnshaw is worse and worse since he came.  They sit up all
night together continually, and Hindley has been borrowing money on his
land, and does nothing but play and drink: I heard only a week ago--it
was Joseph who told me--I met him at Gimmerton: "Nelly," he said, "we's
hae a crowner's 'quest enow, at ahr folks'.  One on 'em 's a'most getten
his finger cut off wi' hauding t' other fro' stickin' hisseln loike a
cawlf.  That's maister, yeah knaw, 'at 's soa up o' going tuh t' grand
'sizes.  He's noan feared o' t' bench o' judges, norther Paul, nur Peter,
nur John, nur Matthew, nor noan on 'em, not he!  He fair likes--he langs
to set his brazened face agean 'em!  And yon bonny lad Heathcliff, yah
mind, he's a rare 'un.  He can girn a laugh as well 's onybody at a
raight divil's jest.  Does he niver say nowt of his fine living amang us,
when he goes to t' Grange?  This is t' way on 't:--up at sun-down: dice,
brandy, cloised shutters, und can'le-light till next day at noon: then,
t'fooil gangs banning und raving to his cham'er, makking dacent fowks dig
thur fingers i' thur lugs fur varry shame; un' the knave, why he can
caint his brass, un' ate, un' sleep, un' off to his neighbour's to gossip
wi' t' wife.  I' course, he tells Dame Catherine how her fathur's goold
runs into his pocket, and her fathur's son gallops down t' broad road,
while he flees afore to oppen t' pikes!"  Now, Miss Linton, Joseph is an
old rascal, but no liar; and, if his account of Heathcliff's conduct be
true, you would never think of desiring such a husband, would you?'

'You are leagued with the rest, Ellen!' she replied.  'I'll not listen to
your slanders.  What malevolence you must have to wish to convince me
that there is no happiness in the world!'

Whether she would have got over this fancy if left to herself, or
persevered in nursing it perpetually, I cannot say: she had little time
to reflect.  The day after, there was a justice-meeting at the next town;
my master was obliged to attend; and Mr. Heathcliff, aware of his
absence, called rather earlier than usual.  Catherine and Isabella were
sitting in the library, on hostile terms, but silent: the latter alarmed
at her recent indiscretion, and the disclosure she had made of her secret
feelings in a transient fit of passion; the former, on mature
consideration, really offended with her companion; and, if she laughed
again at her pertness, inclined to make it no laughing matter to her.  She
did laugh as she saw Heathcliff pass the window.  I was sweeping the
hearth, and I noticed a mischievous smile on her lips.  Isabella,
absorbed in her meditations, or a book, remained till the door opened;
and it was too late to attempt an escape, which she would gladly have
done had it been practicable.

'Come in, that's right!' exclaimed the mistress, gaily, pulling a chair
to the fire.  'Here are two people sadly in need of a third to thaw the
ice between them; and you are the very one we should both of us choose.
Heathcliff, I'm proud to show you, at last, somebody that dotes on you
more than myself.  I expect you to feel flattered.  Nay, it's not Nelly;
don't look at her!  My poor little sister-in-law is breaking her heart by
mere contemplation of your physical and moral beauty.  It lies in your
own power to be Edgar's brother!  No, no, Isabella, you sha'n't run off,'
she continued, arresting, with feigned playfulness, the confounded girl,
who had risen indignantly.  'We were quarrelling like cats about you,
Heathcliff; and I was fairly beaten in protestations of devotion and
admiration: and, moreover, I was informed that if I would but have the
manners to stand aside, my rival, as she will have herself to be, would
shoot a shaft into your soul that would fix you for ever, and send my
image into eternal oblivion!'

'Catherine!' said Isabella, calling up her dignity, and disdaining to
struggle from the tight grasp that held her, 'I'd thank you to adhere to
the truth and not slander me, even in joke!  Mr. Heathcliff, be kind
enough to bid this friend of yours release me: she forgets that you and I
are not intimate acquaintances; and what amuses her is painful to me
beyond expression.'

As the guest answered nothing, but took his seat, and looked thoroughly
indifferent what sentiments she cherished concerning him, she turned and
whispered an earnest appeal for liberty to her tormentor.

'By no means!' cried Mrs. Linton in answer.  'I won't be named a dog in
the manger again.  You _shall_ stay: now then!  Heathcliff, why don't you
evince satisfaction at my pleasant news?  Isabella swears that the love
Edgar has for me is nothing to that she entertains for you.  I'm sure she
made some speech of the kind; did she not, Ellen?  And she has fasted
ever since the day before yesterday's walk, from sorrow and rage that I
despatched her out of your society under the idea of its being
unacceptable.'

'I think you belie her,' said Heathcliff, twisting his chair to face
them.  'She wishes to be out of my society now, at any rate!'

And he stared hard at the object of discourse, as one might do at a
strange repulsive animal: a centipede from the Indies, for instance,
which curiosity leads one to examine in spite of the aversion it raises.
The poor thing couldn't bear that; she grew white and red in rapid
succession, and, while tears beaded her lashes, bent the strength of her
small fingers to loosen the firm clutch of Catherine; and perceiving that
as fast as she raised one finger off her arm another closed down, and she
could not remove the whole together, she began to make use of her nails;
and their sharpness presently ornamented the detainer's with crescents of
red.

'There's a tigress!' exclaimed Mrs. Linton, setting her free, and shaking
her hand with pain.  'Begone, for God's sake, and hide your vixen face!
How foolish to reveal those talons to him.  Can't you fancy the
conclusions he'll draw?  Look, Heathcliff! they are instruments that will
do execution--you must beware of your eyes.'

'I'd wrench them off her fingers, if they ever menaced me,' he answered,
brutally, when the door had closed after her.  'But what did you mean by
teasing the creature in that manner, Cathy?  You were not speaking the
truth, were you?'

'I assure you I was,' she returned.  'She has been dying for your sake
several weeks, and raving about you this morning, and pouring forth a
deluge of abuse, because I represented your failings in a plain light,
for the purpose of mitigating her adoration.  But don't notice it
further: I wished to punish her sauciness, that's all.  I like her too
well, my dear Heathcliff, to let you absolutely seize and devour her up.'

'And I like her too ill to attempt it,' said he, 'except in a very
ghoulish fashion.  You'd hear of odd things if I lived alone with that
mawkish, waxen face: the most ordinary would be painting on its white the
colours of the rainbow, and turning the blue eyes black, every day or
two: they detestably resemble Linton's.'

'Delectably!' observed Catherine.  'They are dove's eyes--angel's!'

'She's her brother's heir, is she not?' he asked, after a brief silence.

'I should be sorry to think so,' returned his companion.  'Half a dozen
nephews shall erase her title, please heaven!  Abstract your mind from
the subject at present: you are too prone to covet your neighbour's
goods; remember _this_ neighbour's goods are mine.'

'If they were _mine_, they would be none the less that,' said Heathcliff;
'but though Isabella Linton may be silly, she is scarcely mad; and, in
short, we'll dismiss the matter, as you advise.'

From their tongues they did dismiss it; and Catherine, probably, from her
thoughts.  The other, I felt certain, recalled it often in the course of
the evening.  I saw him smile to himself--grin rather--and lapse into
ominous musing whenever Mrs. Linton had occasion to be absent from the
apartment.

I determined to watch his movements.  My heart invariably cleaved to the
master's, in preference to Catherine's side: with reason I imagined, for
he was kind, and trustful, and honourable; and she--she could not be
called _opposite_, yet she seemed to allow herself such wide latitude,
that I had little faith in her principles, and still less sympathy for
her feelings.  I wanted something to happen which might have the effect
of freeing both Wuthering Heights and the Grange of Mr. Heathcliff
quietly; leaving us as we had been prior to his advent.  His visits were
a continual nightmare to me; and, I suspected, to my master also.  His
abode at the Heights was an oppression past explaining.  I felt that God
had forsaken the stray sheep there to its own wicked wanderings, and an
evil beast prowled between it and the fold, waiting his time to spring
and destroy.


CHAPTER XI


Sometimes, while meditating on these things in solitude, I've got up in a
sudden terror, and put on my bonnet to go see how all was at the farm.
I've persuaded my conscience that it was a duty to warn him how people
talked regarding his ways; and then I've recollected his confirmed bad
habits, and, hopeless of benefiting him, have flinched from re-entering
the dismal house, doubting if I could bear to be taken at my word.

One time I passed the old gate, going out of my way, on a journey to
Gimmerton. It was about the period that my narrative has reached: a
bright frosty afternoon; the ground bare, and the road hard and dry. I
came to a stone where the highway branches off on to the moor at your
left hand; a rough sand-pillar, with the letters W. H. cut on its north
side, on the east, G., and on the south-west, T. G. It serves as a
guide-post to the Grange, the Heights, and village. The sun shone yellow
on its grey head, reminding me of summer; and I cannot say why, but all
at once a gush of child's sensations flowed into my heart. Hindley and I
held it a favourite spot twenty years before. I gazed long at the
weather-worn block; and, stooping down, perceived a hole near the bottom
still full of snail-shells and pebbles, which we were fond of storing
there with more perishable things; and, as fresh as reality, it appeared
that I beheld my early playmate seated on the withered turf: his dark,
square head bent forward, and his little hand scooping out the earth
with a piece of slate. 'Poor Hindley!' I exclaimed, involuntarily. I
started: my bodily eye was cheated into a momentary belief that the
child lifted its face and stared straight into mine! It vanished in a
twinkling; but immediately I felt an irresistible yearning to be at the
Heights. Superstition urged me to comply with this impulse: supposing he
should be dead! I thought--or should die soon!--supposing it were a sign
of death! The nearer I got to the house the more agitated I grew; and on
catching sight of it I trembled in every limb. The apparition had
outstripped me: it stood looking through the gate. That was my first
idea on observing an elf-locked, brown-eyed boy setting his ruddy
countenance against the bars. Further reflection suggested this must be
Hareton, _my_ Hareton, not altered greatly since I left him, ten months
since.

'God bless thee, darling!' I cried, forgetting instantaneously my
foolish fears. 'Hareton, it's Nelly! Nelly, thy nurse.'

He retreated out of arm's length, and picked up a large flint.

'I am come to see thy father, Hareton,' I added, guessing from the
action that Nelly, if she lived in his memory at all, was not recognised
as one with me.

He raised his missile to hurl it; I commenced a soothing speech, but
could not stay his hand: the stone struck my bonnet; and then ensued,
from the stammering lips of the little fellow, a string of curses, which,
whether he comprehended them or not, were delivered with practised
emphasis, and distorted his baby features into a shocking expression of
malignity.  You may be certain this grieved more than angered me.  Fit to
cry, I took an orange from my pocket, and offered it to propitiate him.
He hesitated, and then snatched it from my hold; as if he fancied I only
intended to tempt and disappoint him.  I showed another, keeping it out
of his reach.

'Who has taught you those fine words, my bairn?' I inquired.  'The
curate?'

'Damn the curate, and thee!  Gie me that,' he replied.

'Tell us where you got your lessons, and you shall have it,' said I.
'Who's your master?'

'Devil daddy,' was his answer.

'And what do you learn from daddy?' I continued.

He jumped at the fruit; I raised it higher.  'What does he teach you?' I
asked.

'Naught,' said he, 'but to keep out of his gait.  Daddy cannot bide me,
because I swear at him.'

'Ah! and the devil teaches you to swear at daddy?' I observed.

'Ay--nay,' he drawled.

'Who, then?'

'Heathcliff.'

'I asked if he liked Mr. Heathcliff.'

'Ay!' he answered again.

Desiring to have his reasons for liking him, I could only gather the
sentences--'I known't: he pays dad back what he gies to me--he curses
daddy for cursing me.  He says I mun do as I will.'

'And the curate does not teach you to read and write, then?' I pursued.

'No, I was told the curate should have his--teeth dashed down his--throat,
if he stepped over the threshold--Heathcliff had promised that!'

I put the orange in his hand, and bade him tell his father that a woman
called Nelly Dean was waiting to speak with him, by the garden gate.  He
went up the walk, and entered the house; but, instead of Hindley,
Heathcliff appeared on the door-stones; and I turned directly and ran
down the road as hard as ever I could race, making no halt till I gained
the guide-post, and feeling as scared as if I had raised a goblin.  This
is not much connected with Miss Isabella's affair: except that it urged
me to resolve further on mounting vigilant guard, and doing my utmost to
check the spread of such bad influence at the Grange: even though I
should wake a domestic storm, by thwarting Mrs. Linton's pleasure.

The next time Heathcliff came my young lady chanced to be feeding some
pigeons in the court.  She had never spoken a word to her sister-in-law
for three days; but she had likewise dropped her fretful complaining, and
we found it a great comfort.  Heathcliff had not the habit of bestowing a
single unnecessary civility on Miss Linton, I knew.  Now, as soon as he
beheld her, his first precaution was to take a sweeping survey of the
house-front.  I was standing by the kitchen-window, but I drew out of
sight.  He then stepped across the pavement to her, and said something:
she seemed embarrassed, and desirous of getting away; to prevent it, he
laid his hand on her arm.  She averted her face: he apparently put some
question which she had no mind to answer.  There was another rapid glance
at the house, and supposing himself unseen, the scoundrel had the
impudence to embrace her.

'Judas!  Traitor!' I ejaculated.  'You are a hypocrite, too, are you?  A
deliberate deceiver.'

'Who is, Nelly?' said Catherine's voice at my elbow: I had been
over-intent on watching the pair outside to mark her entrance.

'Your worthless friend!' I answered, warmly: 'the sneaking rascal yonder.
Ah, he has caught a glimpse of us--he is coming in!  I wonder will he
have the heart to find a plausible excuse for making love to Miss, when
he told you he hated her?'

Mrs. Linton saw Isabella tear herself free, and run into the garden; and
a minute after, Heathcliff opened the door.  I couldn't withhold giving
some loose to my indignation; but Catherine angrily insisted on silence,
and threatened to order me out of the kitchen, if I dared to be so
presumptuous as to put in my insolent tongue.

'To hear you, people might think you were the mistress!' she cried.  'You
want setting down in your right place!  Heathcliff, what are you about,
raising this stir?  I said you must let Isabella alone!--I beg you will,
unless you are tired of being received here, and wish Linton to draw the
bolts against you!'

'God forbid that he should try!' answered the black villain.  I detested
him just then.  'God keep him meek and patient!  Every day I grow madder
after sending him to heaven!'

'Hush!' said Catherine, shutting the inner door!  'Don't vex me.  Why
have you disregarded my request?  Did she come across you on purpose?'

'What is it to you?' he growled.  'I have a right to kiss her, if she
chooses; and you have no right to object.  I am not _your_ husband: _you_
needn't be jealous of me!'

'I'm not jealous of you,' replied the mistress; 'I'm jealous for you.
Clear your face: you sha'n't scowl at me!  If you like Isabella, you
shall marry her.  But do you like her?  Tell the truth, Heathcliff!
There, you won't answer.  I'm certain you don't.'

'And would Mr. Linton approve of his sister marrying that man?' I
inquired.

'Mr. Linton should approve,' returned my lady, decisively.

'He might spare himself the trouble,' said Heathcliff: 'I could do as
well without his approbation. And as to you, Catherine, I have a mind to
speak a few words now, while we are at it. I want you to be aware that I
_know_ you have treated me infernally--infernally! Do you hear? And if
you flatter yourself that I don't perceive it, you are a fool; and if
you think I can be consoled by sweet words, you are an idiot: and if you
fancy I'll suffer unrevenged, I'll convince you of the contrary, in a
very little while! Meantime, thank you for telling me your
sister-in-law's secret: I swear I'll make the most of it. And stand you
aside!'

'What new phase of his character is this?' exclaimed Mrs. Linton, in
amazement.  'I've treated you infernally--and you'll take your revenge!
How will you take it, ungrateful brute?  How have I treated you
infernally?'

'I seek no revenge on you,' replied Heathcliff, less vehemently.  'That's
not the plan.  The tyrant grinds down his slaves and they don't turn
against him; they crush those beneath them.  You are welcome to torture
me to death for your amusement, only allow me to amuse myself a little in
the same style, and refrain from insult as much as you are able.  Having
levelled my palace, don't erect a hovel and complacently admire your own
charity in giving me that for a home.  If I imagined you really wished me
to marry Isabel, I'd cut my throat!'

'Oh, the evil is that I am _not_ jealous, is it?' cried Catherine.  'Well,
I won't repeat my offer of a wife: it is as bad as offering Satan a lost
soul.  Your bliss lies, like his, in inflicting misery.  You prove it.
Edgar is restored from the ill-temper he gave way to at your coming; I
begin to be secure and tranquil; and you, restless to know us at peace,
appear resolved on exciting a quarrel.  Quarrel with Edgar, if you
please, Heathcliff, and deceive his sister: you'll hit on exactly the
most efficient method of revenging yourself on me.'

The conversation ceased.  Mrs. Linton sat down by the fire, flushed and
gloomy.  The spirit which served her was growing intractable: she could
neither lay nor control it.  He stood on the hearth with folded arms,
brooding on his evil thoughts; and in this position I left them to seek
the master, who was wondering what kept Catherine below so long.

'Ellen,' said he, when I entered, 'have you seen your mistress?'

'Yes; she's in the kitchen, sir,' I answered.  'She's sadly put out by
Mr. Heathcliff's behaviour: and, indeed, I do think it's time to arrange
his visits on another footing.  There's harm in being too soft, and now
it's come to this--.'  And I related the scene in the court, and, as near
as I dared, the whole subsequent dispute.  I fancied it could not be very
prejudicial to Mrs. Linton; unless she made it so afterwards, by assuming
the defensive for her guest.  Edgar Linton had difficulty in hearing me
to the close.  His first words revealed that he did not clear his wife of
blame.

'This is insufferable!' he exclaimed.  'It is disgraceful that she should
own him for a friend, and force his company on me!  Call me two men out
of the hall, Ellen.  Catherine shall linger no longer to argue with the
low ruffian--I have humoured her enough.'

He descended, and bidding the servants wait in the passage, went,
followed by me, to the kitchen.  Its occupants had recommenced their
angry discussion: Mrs. Linton, at least, was scolding with renewed
vigour; Heathcliff had moved to the window, and hung his head, somewhat
cowed by her violent rating apparently.  He saw the master first, and
made a hasty motion that she should be silent; which she obeyed,
abruptly, on discovering the reason of his intimation.

'How is this?' said Linton, addressing her; 'what notion of propriety
must you have to remain here, after the language which has been held to
you by that blackguard?  I suppose, because it is his ordinary talk you
think nothing of it: you are habituated to his baseness, and, perhaps,
imagine I can get used to it too!'

'Have you been listening at the door, Edgar?' asked the mistress, in a
tone particularly calculated to provoke her husband, implying both
carelessness and contempt of his irritation.  Heathcliff, who had raised
his eyes at the former speech, gave a sneering laugh at the latter; on
purpose, it seemed, to draw Mr. Linton's attention to him.  He succeeded;
but Edgar did not mean to entertain him with any high flights of passion.

'I've been so far forbearing with you, sir,' he said quietly; 'not that I
was ignorant of your miserable, degraded character, but I felt you were
only partly responsible for that; and Catherine wishing to keep up your
acquaintance, I acquiesced--foolishly.  Your presence is a moral poison
that would contaminate the most virtuous: for that cause, and to prevent
worse consequences, I shall deny you hereafter admission into this house,
and give notice now that I require your instant departure.  Three
minutes' delay will render it involuntary and ignominious.

Heathcliff measured the height and breadth of the speaker with an eye
full of derision.

'Cathy, this lamb of yours threatens like a bull!' he said.  'It is in
danger of splitting its skull against my knuckles.  By God!  Mr. Linton,
I'm mortally sorry that you are not worth knocking down!'

My master glanced towards the passage, and signed me to fetch the men: he
had no intention of hazarding a personal encounter.  I obeyed the hint;
but Mrs. Linton, suspecting something, followed; and when I attempted to
call them, she pulled me back, slammed the door to, and locked it.

'Fair means!' she said, in answer to her husband's look of angry
surprise.  'If you have not courage to attack him, make an apology, or
allow yourself to be beaten.  It will correct you of feigning more valour
than you possess.  No, I'll swallow the key before you shall get it!  I'm
delightfully rewarded for my kindness to each!  After constant indulgence
of one's weak nature, and the other's bad one, I earn for thanks two
samples of blind ingratitude, stupid to absurdity!  Edgar, I was
defending you and yours; and I wish Heathcliff may flog you sick, for
daring to think an evil thought of me!'

It did not need the medium of a flogging to produce that effect on the
master.  He tried to wrest the key from Catherine's grasp, and for safety
she flung it into the hottest part of the fire; whereupon Mr. Edgar was
taken with a nervous trembling, and his countenance grew deadly pale.  For
his life he could not avert that excess of emotion: mingled anguish and
humiliation overcame him completely.  He leant on the back of a chair,
and covered his face.

'Oh, heavens!  In old days this would win you knighthood!' exclaimed Mrs.
Linton.  'We are vanquished! we are vanquished!  Heathcliff would as soon
lift a finger at you as the king would march his army against a colony of
mice.  Cheer up! you sha'n't be hurt!  Your type is not a lamb, it's a
sucking leveret.'

'I wish you joy of the milk-blooded coward, Cathy!' said her friend.  'I
compliment you on your taste.  And that is the slavering, shivering thing
you preferred to me!  I would not strike him with my fist, but I'd kick
him with my foot, and experience considerable satisfaction.  Is he
weeping, or is he going to faint for fear?'

The fellow approached and gave the chair on which Linton rested a push.
He'd better have kept his distance: my master quickly sprang erect, and
struck him full on the throat a blow that would have levelled a slighter
man.  It took his breath for a minute; and while he choked, Mr. Linton
walked out by the back door into the yard, and from thence to the front
entrance.

'There! you've done with coming here,' cried Catherine.  'Get away, now;
he'll return with a brace of pistols and half-a-dozen assistants.  If he
did overhear us, of course he'd never forgive you.  You've played me an
ill turn, Heathcliff!  But go--make haste!  I'd rather see Edgar at bay
than you.'

'Do you suppose I'm going with that blow burning in my gullet?' he
thundered.  'By hell, no!  I'll crush his ribs in like a rotten hazel-nut
before I cross the threshold!  If I don't floor him now, I shall murder
him some time; so, as you value his existence, let me get at him!'

'He is not coming,' I interposed, framing a bit of a lie.  'There's the
coachman and the two gardeners; you'll surely not wait to be thrust into
the road by them!  Each has a bludgeon; and master will, very likely, be
watching from the parlour-windows to see that they fulfil his orders.'

The gardeners and coachman were there: but Linton was with them.  They
had already entered the court.  Heathcliff, on the second thoughts,
resolved to avoid a struggle against three underlings: he seized the
poker, smashed the lock from the inner door, and made his escape as they
tramped in.

Mrs. Linton, who was very much excited, bade me accompany her up-stairs.
She did not know my share in contributing to the disturbance, and I was
anxious to keep her in ignorance.

'I'm nearly distracted, Nelly!' she exclaimed, throwing herself on the
sofa.  'A thousand smiths' hammers are beating in my head!  Tell Isabella
to shun me; this uproar is owing to her; and should she or any one else
aggravate my anger at present, I shall get wild.  And, Nelly, say to
Edgar, if you see him again to-night, that I'm in danger of being
seriously ill.  I wish it may prove true.  He has startled and distressed
me shockingly!  I want to frighten him.  Besides, he might come and begin
a string of abuse or complainings; I'm certain I should recriminate, and
God knows where we should end!  Will you do so, my good Nelly?  You are
aware that I am no way blamable in this matter.  What possessed him to
turn listener?  Heathcliff's talk was outrageous, after you left us; but
I could soon have diverted him from Isabella, and the rest meant nothing.
Now all is dashed wrong; by the fool's craving to hear evil of self, that
haunts some people like a demon!  Had Edgar never gathered our
conversation, he would never have been the worse for it.  Really, when he
opened on me in that unreasonable tone of displeasure after I had scolded
Heathcliff till I was hoarse for him, I did not care hardly what they did
to each other; especially as I felt that, however the scene closed, we
should all be driven asunder for nobody knows how long!  Well, if I
cannot keep Heathcliff for my friend--if Edgar will be mean and jealous,
I'll try to break their hearts by breaking my own.  That will be a prompt
way of finishing all, when I am pushed to extremity!  But it's a deed to
be reserved for a forlorn hope; I'd not take Linton by surprise with it.
To this point he has been discreet in dreading to provoke me; you must
represent the peril of quitting that policy, and remind him of my
passionate temper, verging, when kindled, on frenzy.  I wish you could
dismiss that apathy out of that countenance, and look rather more anxious
about me.'

The stolidity with which I received these instructions was, no doubt,
rather exasperating: for they were delivered in perfect sincerity; but I
believed a person who could plan the turning of her fits of passion to
account, beforehand, might, by exerting her will, manage to control
herself tolerably, even while under their influence; and I did not wish
to 'frighten' her husband, as she said, and multiply his annoyances for
the purpose of serving her selfishness.  Therefore I said nothing when I
met the master coming towards the parlour; but I took the liberty of
turning back to listen whether they would resume their quarrel together.
He began to speak first.

'Remain where you are, Catherine,' he said; without any anger in his
voice, but with much sorrowful despondency.  'I shall not stay.  I am
neither come to wrangle nor be reconciled; but I wish just to learn
whether, after this evening's events, you intend to continue your
intimacy with--'

'Oh, for mercy's sake,' interrupted the mistress, stamping her foot, 'for
mercy's sake, let us hear no more of it now!  Your cold blood cannot be
worked into a fever: your veins are full of ice-water; but mine are
boiling, and the sight of such chillness makes them dance.'

'To get rid of me, answer my question,' persevered Mr. Linton.  'You must
answer it; and that violence does not alarm me.  I have found that you
can be as stoical as anyone, when you please.  Will you give up
Heathcliff hereafter, or will you give up me?  It is impossible for you
to be _my_ friend and _his_ at the same time; and I absolutely _require_
to know which you choose.'

'I require to be let alone!' exclaimed Catherine, furiously.  'I demand
it!  Don't you see I can scarcely stand?  Edgar, you--you leave me!'

She rang the bell till it broke with a twang; I entered leisurely.  It
was enough to try the temper of a saint, such senseless, wicked rages!
There she lay dashing her head against the arm of the sofa, and grinding
her teeth, so that you might fancy she would crash them to splinters!  Mr.
Linton stood looking at her in sudden compunction and fear.  He told me
to fetch some water.  She had no breath for speaking.  I brought a glass
full; and as she would not drink, I sprinkled it on her face.  In a few
seconds she stretched herself out stiff, and turned up her eyes, while
her cheeks, at once blanched and livid, assumed the aspect of death.
Linton looked terrified.

'There is nothing in the world the matter,' I whispered.  I did not want
him to yield, though I could not help being afraid in my heart.

'She has blood on her lips!' he said, shuddering.

'Never mind!' I answered, tartly. And I told him how she had resolved,
previous to his coming, on exhibiting a fit of frenzy. I incautiously
gave the account aloud, and she heard me; for she started up--her hair
flying over her shoulders, her eyes flashing, the muscles of her neck
and arms standing out preternaturally. I made up my mind for broken
bones, at least; but she only glared about her for an instant, and then
rushed from the room. The master directed me to follow; I did, to her
chamber-door: she hindered me from going further by securing it against
me.

As she never offered to descend to breakfast next morning, I went to ask
whether she would have some carried up.  'No!' she replied, peremptorily.
The same question was repeated at dinner and tea; and again on the morrow
after, and received the same answer.  Mr. Linton, on his part, spent his
time in the library, and did not inquire concerning his wife's
occupations.  Isabella and he had had an hour's interview, during which
he tried to elicit from her some sentiment of proper horror for
Heathcliff's advances: but he could make nothing of her evasive replies,
and was obliged to close the examination unsatisfactorily; adding,
however, a solemn warning, that if she were so insane as to encourage
that worthless suitor, it would dissolve all bonds of relationship
between herself and him.


CHAPTER XII


While Miss Linton moped about the park and garden, always silent, and
almost always in tears; and her brother shut himself up among books that
he never opened--wearying, I guessed, with a continual vague expectation
that Catherine, repenting her conduct, would come of her own accord to
ask pardon, and seek a reconciliation--and _she_ fasted pertinaciously,
under the idea, probably, that at every meal Edgar was ready to choke for
her absence, and pride alone held him from running to cast himself at her
feet; I went about my household duties, convinced that the Grange had but
one sensible soul in its walls, and that lodged in my body.  I wasted no
condolences on Miss, nor any expostulations on my mistress; nor did I pay
much attention to the sighs of my master, who yearned to hear his lady's
name, since he might not hear her voice.  I determined they should come
about as they pleased for me; and though it was a tiresomely slow
process, I began to rejoice at length in a faint dawn of its progress: as
I thought at first.

Mrs. Linton, on the third day, unbarred her door, and having finished the
water in her pitcher and decanter, desired a renewed supply, and a basin
of gruel, for she believed she was dying.  That I set down as a speech
meant for Edgar's ears; I believed no such thing, so I kept it to myself
and brought her some tea and dry toast.  She ate and drank eagerly, and
sank back on her pillow again, clenching her hands and groaning.  'Oh, I
will die,' she exclaimed, 'since no one cares anything about me.  I wish
I had not taken that.'  Then a good while after I heard her murmur, 'No,
I'll not die--he'd be glad--he does not love me at all--he would never
miss me!'

'Did you want anything, ma'am?' I inquired, still preserving my external
composure, in spite of her ghastly countenance and strange, exaggerated
manner.

'What is that apathetic being doing?' she demanded, pushing the thick
entangled locks from her wasted face.  'Has he fallen into a lethargy, or
is he dead?'

'Neither,' replied I; 'if you mean Mr. Linton.  He's tolerably well, I
think, though his studies occupy him rather more than they ought: he is
continually among his books, since he has no other society.'

I should not have spoken so if I had known her true condition, but I
could not get rid of the notion that she acted a part of her disorder.

'Among his books!' she cried, confounded.  'And I dying!  I on the brink
of the grave!  My God! does he know how I'm altered?' continued she,
staring at her reflection in a mirror hanging against the opposite wall.
'Is that Catherine Linton?  He imagines me in a pet--in play, perhaps.
Cannot you inform him that it is frightful earnest?  Nelly, if it be not
too late, as soon as I learn how he feels, I'll choose between these two:
either to starve at once--that would be no punishment unless he had a
heart--or to recover, and leave the country.  Are you speaking the truth
about him now?  Take care.  Is he actually so utterly indifferent for my
life?'

'Why, ma'am,' I answered, 'the master has no idea of your being deranged;
and of course he does not fear that you will let yourself die of hunger.'

'You think not?  Cannot you tell him I will?' she returned.  'Persuade
him! speak of your own mind: say you are certain I will!'

'No, you forget, Mrs. Linton,' I suggested, 'that you have eaten some
food with a relish this evening, and to-morrow you will perceive its good
effects.'

'If I were only sure it would kill him,' she interrupted, 'I'd kill
myself directly!  These three awful nights I've never closed my lids--and
oh, I've been tormented!  I've been haunted, Nelly!  But I begin to fancy
you don't like me.  How strange!  I thought, though everybody hated and
despised each other, they could not avoid loving me.  And they have all
turned to enemies in a few hours: they have, I'm positive; the people
here.  How dreary to meet death, surrounded by their cold faces!
Isabella, terrified and repelled, afraid to enter the room, it would be
so dreadful to watch Catherine go.  And Edgar standing solemnly by to see
it over; then offering prayers of thanks to God for restoring peace to
his house, and going back to his _books_!  What in the name of all that
feels has he to do with _books_, when I am dying?'

She could not bear the notion which I had put into her head of Mr.
Linton's philosophical resignation.  Tossing about, she increased her
feverish bewilderment to madness, and tore the pillow with her teeth;
then raising herself up all burning, desired that I would open the
window.  We were in the middle of winter, the wind blew strong from the
north-east, and I objected.  Both the expressions flitting over her face,
and the changes of her moods, began to alarm me terribly; and brought to
my recollection her former illness, and the doctor's injunction that she
should not be crossed.  A minute previously she was violent; now,
supported on one arm, and not noticing my refusal to obey her, she seemed
to find childish diversion in pulling the feathers from the rents she had
just made, and ranging them on the sheet according to their different
species: her mind had strayed to other associations.

'That's a turkey's,' she murmured to herself; 'and this is a wild duck's;
and this is a pigeon's.  Ah, they put pigeons' feathers in the pillows--no
wonder I couldn't die!  Let me take care to throw it on the floor when I
lie down.  And here is a moor-cock's; and this--I should know it among a
thousand--it's a lapwing's.  Bonny bird; wheeling over our heads in the
middle of the moor.  It wanted to get to its nest, for the clouds had
touched the swells, and it felt rain coming.  This feather was picked up
from the heath, the bird was not shot: we saw its nest in the winter,
full of little skeletons.  Heathcliff set a trap over it, and the old
ones dared not come.  I made him promise he'd never shoot a lapwing after
that, and he didn't.  Yes, here are more!  Did he shoot my lapwings,
Nelly?  Are they red, any of them?  Let me look.'

'Give over with that baby-work!' I interrupted, dragging the pillow away,
and turning the holes towards the mattress, for she was removing its
contents by handfuls.  'Lie down and shut your eyes: you're wandering.
There's a mess!  The down is flying about like snow.'

I went here and there collecting it.

'I see in you, Nelly,' she continued dreamily, 'an aged woman: you have
grey hair and bent shoulders.  This bed is the fairy cave under Penistone
crags, and you are gathering elf-bolts to hurt our heifers; pretending,
while I am near, that they are only locks of wool.  That's what you'll
come to fifty years hence: I know you are not so now.  I'm not wandering:
you're mistaken, or else I should believe you really _were_ that withered
hag, and I should think I _was_ under Penistone Crags; and I'm conscious
it's night, and there are two candles on the table making the black press
shine like jet.'

'The black press? where is that?' I asked.  'You are talking in your
sleep!'

'It's against the wall, as it always is,' she replied.  'It _does_ appear
odd--I see a face in it!'

'There's no press in the room, and never was,' said I, resuming my seat,
and looping up the curtain that I might watch her.

'Don't _you_ see that face?' she inquired, gazing earnestly at the
mirror.

And say what I could, I was incapable of making her comprehend it to be
her own; so I rose and covered it with a shawl.

'It's behind there still!' she pursued, anxiously.  'And it stirred.  Who
is it?  I hope it will not come out when you are gone!  Oh!  Nelly, the
room is haunted!  I'm afraid of being alone!'

I took her hand in mine, and bid her be composed; for a succession of
shudders convulsed her frame, and she would keep straining her gaze
towards the glass.

'There's nobody here!' I insisted.  'It was _yourself_, Mrs. Linton: you
knew it a while since.'

'Myself!' she gasped, 'and the clock is striking twelve!  It's true,
then! that's dreadful!'

Her fingers clutched the clothes, and gathered them over her eyes.  I
attempted to steal to the door with an intention of calling her husband;
but I was summoned back by a piercing shriek--the shawl had dropped from
the frame.

'Why, what is the matter?' cried I.  'Who is coward now?  Wake up!  That
is the glass--the mirror, Mrs. Linton; and you see yourself in it, and
there am I too by your side.'

Trembling and bewildered, she held me fast, but the horror gradually
passed from her countenance; its paleness gave place to a glow of shame.

'Oh, dear!  I thought I was at home,' she sighed.  'I thought I was lying
in my chamber at Wuthering Heights.  Because I'm weak, my brain got
confused, and I screamed unconsciously.  Don't say anything; but stay
with me.  I dread sleeping: my dreams appal me.'

'A sound sleep would do you good, ma'am,' I answered: 'and I hope this
suffering will prevent your trying starving again.'

'Oh, if I were but in my own bed in the old house!' she went on bitterly,
wringing her hands.  'And that wind sounding in the firs by the lattice.
Do let me feel it--it comes straight down the moor--do let me have one
breath!'  To pacify her I held the casement ajar a few seconds.  A cold
blast rushed through; I closed it, and returned to my post.  She lay
still now, her face bathed in tears.  Exhaustion of body had entirely
subdued her spirit: our fiery Catherine was no better than a wailing
child.

'How long is it since I shut myself in here?' she asked, suddenly
reviving.

'It was Monday evening,' I replied, 'and this is Thursday night, or
rather Friday morning, at present.'

'What! of the same week?' she exclaimed.  'Only that brief time?'

'Long enough to live on nothing but cold water and ill-temper,' observed
I.

'Well, it seems a weary number of hours,' she muttered doubtfully: 'it
must be more. I remember being in the parlour after they had quarrelled,
and Edgar being cruelly provoking, and me running into this room
desperate. As soon as ever I had barred the door, utter blackness
overwhelmed me, and I fell on the floor. I couldn't explain to Edgar how
certain I felt of having a fit, or going raging mad, if he persisted in
teasing me! I had no command of tongue, or brain, and he did not guess
my agony, perhaps: it barely left me sense to try to escape from him and
his voice. Before I recovered sufficiently to see and hear, it began to
be dawn, and, Nelly, I'll tell you what I thought, and what has kept
recurring and recurring till I feared for my reason. I thought as I lay
there, with my head against that table leg, and my eyes dimly discerning
the grey square of the window, that I was enclosed in the oak-panelled
bed at home; and my heart ached with some great grief which, just
waking, I could not recollect. I pondered, and worried myself to
discover what it could be, and, most strangely, the whole last seven
years of my life grew a blank! I did not recall that they had been at
all. I was a child; my father was just buried, and my misery arose from
the separation that Hindley had ordered between me and Heathcliff. I was
laid alone, for the first time; and, rousing from a dismal doze after a
night of weeping, I lifted my hand to push the panels aside: it struck
the table-top! I swept it along the carpet, and then memory burst in: my
late anguish was swallowed in a paroxysm of despair. I cannot say why I
felt so wildly wretched: it must have been temporary derangement; for
there is scarcely cause. But, supposing at twelve years old I had been
wrenched from the Heights, and every early association, and my all in
all, as Heathcliff was at that time, and been converted at a stroke into
Mrs. Linton, the lady of Thrushcross Grange, and the wife of a stranger:
an exile, and outcast, thenceforth, from what had been my world. You may
fancy a glimpse of the abyss where I grovelled! Shake your head as you
will, Nelly, you have helped to unsettle me! You should have spoken to
Edgar, indeed you should, and compelled him to leave me quiet! Oh, I'm
burning! I wish I were out of doors! I wish I were a girl again, half
savage and hardy, and free; and laughing at injuries, not maddening
under them! Why am I so changed? why does my blood rush into a hell of
tumult at a few words? I'm sure I should be myself were I once among the
heather on those hills. Open the window again wide: fasten it open!
Quick, why don't you move?'

'Because I won't give you your death of cold,' I answered.

'You won't give me a chance of life, you mean,' she said, sullenly.
'However, I'm not helpless yet; I'll open it myself.'

And sliding from the bed before I could hinder her, she crossed the room,
walking very uncertainly, threw it back, and bent out, careless of the
frosty air that cut about her shoulders as keen as a knife.  I entreated,
and finally attempted to force her to retire.  But I soon found her
delirious strength much surpassed mine (she was delirious, I became
convinced by her subsequent actions and ravings).  There was no moon, and
everything beneath lay in misty darkness: not a light gleamed from any
house, far or near all had been extinguished long ago: and those at
Wuthering Heights were never visible--still she asserted she caught their
shining.

'Look!' she cried eagerly, 'that's my room with the candle in it, and the
trees swaying before it; and the other candle is in Joseph's garret.
Joseph sits up late, doesn't he?  He's waiting till I come home that he
may lock the gate.  Well, he'll wait a while yet.  It's a rough journey,
and a sad heart to travel it; and we must pass by Gimmerton Kirk to go
that journey!  We've braved its ghosts often together, and dared each
other to stand among the graves and ask them to come.  But, Heathcliff,
if I dare you now, will you venture?  If you do, I'll keep you.  I'll not
lie there by myself: they may bury me twelve feet deep, and throw the
church down over me, but I won't rest till you are with me.  I never
will!'

She paused, and resumed with a strange smile.  'He's considering--he'd
rather I'd come to him!  Find a way, then! not through that kirkyard.  You
are slow!  Be content, you always followed me!'

Perceiving it vain to argue against her insanity, I was planning how I
could reach something to wrap about her, without quitting my hold of
herself (for I could not trust her alone by the gaping lattice), when, to
my consternation, I heard the rattle of the door-handle, and Mr. Linton
entered.  He had only then come from the library; and, in passing through
the lobby, had noticed our talking and been attracted by curiosity, or
fear, to examine what it signified, at that late hour.

'Oh, sir!' I cried, checking the exclamation risen to his lips at the
sight which met him, and the bleak atmosphere of the chamber.  'My poor
mistress is ill, and she quite masters me: I cannot manage her at all;
pray, come and persuade her to go to bed.  Forget your anger, for she's
hard to guide any way but her own.'

'Catherine ill?' he said, hastening to us.  'Shut the window, Ellen!
Catherine! why--'

He was silent.  The haggardness of Mrs. Linton's appearance smote him
speechless, and he could only glance from her to me in horrified
astonishment.

'She's been fretting here,' I continued, 'and eating scarcely anything,
and never complaining: she would admit none of us till this evening, and
so we couldn't inform you of her state, as we were not aware of it
ourselves; but it is nothing.'

I felt I uttered my explanations awkwardly; the master frowned.  'It is
nothing, is it, Ellen Dean?' he said sternly.  'You shall account more
clearly for keeping me ignorant of this!'  And he took his wife in his
arms, and looked at her with anguish.

At first she gave him no glance of recognition: he was invisible to her
abstracted gaze.  The delirium was not fixed, however; having weaned her
eyes from contemplating the outer darkness, by degrees she centred her
attention on him, and discovered who it was that held her.

'Ah! you are come, are you, Edgar Linton?' she said, with angry
animation.  'You are one of those things that are ever found when least
wanted, and when you are wanted, never!  I suppose we shall have plenty
of lamentations now--I see we shall--but they can't keep me from my
narrow home out yonder: my resting-place, where I'm bound before spring
is over!  There it is: not among the Lintons, mind, under the
chapel-roof, but in the open air, with a head-stone; and you may please
yourself whether you go to them or come to me!'

'Catherine, what have you done?' commenced the master.  'Am I nothing to
you any more?  Do you love that wretch Heath--'

'Hush!' cried Mrs. Linton.  'Hush, this moment!  You mention that name
and I end the matter instantly by a spring from the window!  What you
touch at present you may have; but my soul will be on that hill-top
before you lay hands on me again.  I don't want you, Edgar: I'm past
wanting you.  Return to your books.  I'm glad you possess a consolation,
for all you had in me is gone.'

'Her mind wanders, sir,' I interposed.  'She has been talking nonsense
the whole evening; but let her have quiet, and proper attendance, and
she'll rally.  Hereafter, we must be cautious how we vex her.'

'I desire no further advice from you,' answered Mr. Linton.  'You knew
your mistress's nature, and you encouraged me to harass her.  And not to
give me one hint of how she has been these three days!  It was heartless!
Months of sickness could not cause such a change!'

I began to defend myself, thinking it too bad to be blamed for another's
wicked waywardness.  'I knew Mrs. Linton's nature to be headstrong and
domineering,' cried I: 'but I didn't know that you wished to foster her
fierce temper!  I didn't know that, to humour her, I should wink at Mr.
Heathcliff.  I performed the duty of a faithful servant in telling you,
and I have got a faithful servant's wages!  Well, it will teach me to be
careful next time.  Next time you may gather intelligence for yourself!'

'The next time you bring a tale to me you shall quit my service, Ellen
Dean,' he replied.

'You'd rather hear nothing about it, I suppose, then, Mr. Linton?' said
I.  'Heathcliff has your permission to come a-courting to Miss, and to
drop in at every opportunity your absence offers, on purpose to poison
the mistress against you?'

Confused as Catherine was, her wits were alert at applying our
conversation.

'Ah!  Nelly has played traitor,' she exclaimed, passionately.  'Nelly is
my hidden enemy.  You witch!  So you do seek elf-bolts to hurt us!  Let
me go, and I'll make her rue!  I'll make her howl a recantation!'

A maniac's fury kindled under her brows; she struggled desperately to
disengage herself from Linton's arms.  I felt no inclination to tarry the
event; and, resolving to seek medical aid on my own responsibility, I
quitted the chamber.

In passing the garden to reach the road, at a place where a bridle hook
is driven into the wall, I saw something white moved irregularly,
evidently by another agent than the wind.  Notwithstanding my hurry, I
stayed to examine it, lest ever after I should have the conviction
impressed on my imagination that it was a creature of the other world.  My
surprise and perplexity were great on discovering, by touch more than
vision, Miss Isabella's springer, Fanny, suspended by a handkerchief, and
nearly at its last gasp.  I quickly released the animal, and lifted it
into the garden.  I had seen it follow its mistress up-stairs when she
went to bed; and wondered much how it could have got out there, and what
mischievous person had treated it so.  While untying the knot round the
hook, it seemed to me that I repeatedly caught the beat of horses' feet
galloping at some distance; but there were such a number of things to
occupy my reflections that I hardly gave the circumstance a thought:
though it was a strange sound, in that place, at two o'clock in the
morning.

Mr. Kenneth was fortunately just issuing from his house to see a patient
in the village as I came up the street; and my account of Catherine
Linton's malady induced him to accompany me back immediately.  He was a
plain rough man; and he made no scruple to speak his doubts of her
surviving this second attack; unless she were more submissive to his
directions than she had shown herself before.

'Nelly Dean,' said he, 'I can't help fancying there's an extra cause for
this.  What has there been to do at the Grange?  We've odd reports up
here.  A stout, hearty lass like Catherine does not fall ill for a
trifle; and that sort of people should not either.  It's hard work
bringing them through fevers, and such things.  How did it begin?'

'The master will inform you,' I answered; 'but you are acquainted with
the Earnshaws' violent dispositions, and Mrs. Linton caps them all.  I
may say this; it commenced in a quarrel.  She was struck during a tempest
of passion with a kind of fit.  That's her account, at least: for she
flew off in the height of it, and locked herself up.  Afterwards, she
refused to eat, and now she alternately raves and remains in a half
dream; knowing those about her, but having her mind filled with all sorts
of strange ideas and illusions.'

'Mr. Linton will be sorry?' observed Kenneth, interrogatively.

'Sorry? he'll break his heart should anything happen!' I replied.  'Don't
alarm him more than necessary.'

'Well, I told him to beware,' said my companion; 'and he must bide the
consequences of neglecting my warning!  Hasn't he been intimate with Mr.
Heathcliff lately?'

'Heathcliff frequently visits at the Grange,' answered I, 'though more on
the strength of the mistress having known him when a boy, than because
the master likes his company.  At present he's discharged from the
trouble of calling; owing to some presumptuous aspirations after Miss
Linton which he manifested.  I hardly think he'll be taken in again.'

'And does Miss Linton turn a cold shoulder on him?' was the doctor's next
question.

'I'm not in her confidence,' returned I, reluctant to continue the
subject.

'No, she's a sly one,' he remarked, shaking his head.  'She keeps her own
counsel!  But she's a real little fool.  I have it from good authority
that last night (and a pretty night it was!) she and Heathcliff were
walking in the plantation at the back of your house above two hours; and
he pressed her not to go in again, but just mount his horse and away with
him!  My informant said she could only put him off by pledging her word
of honour to be prepared on their first meeting after that: when it was
to be he didn't hear; but you urge Mr. Linton to look sharp!'

This news filled me with fresh fears; I outstripped Kenneth, and ran most
of the way back.  The little dog was yelping in the garden yet.  I spared
a minute to open the gate for it, but instead of going to the house door,
it coursed up and down snuffing the grass, and would have escaped to the
road, had I not seized it and conveyed it in with me.  On ascending to
Isabella's room, my suspicions were confirmed: it was empty.  Had I been
a few hours sooner Mrs. Linton's illness might have arrested her rash
step.  But what could be done now?  There was a bare possibility of
overtaking them if pursued instantly.  _I_ could not pursue them,
however; and I dared not rouse the family, and fill the place with
confusion; still less unfold the business to my master, absorbed as he
was in his present calamity, and having no heart to spare for a second
grief!  I saw nothing for it but to hold my tongue, and suffer matters to
take their course; and Kenneth being arrived, I went with a badly
composed countenance to announce him.  Catherine lay in a troubled sleep:
her husband had succeeded in soothing the excess of frenzy; he now hung
over her pillow, watching every shade and every change of her painfully
expressive features.

The doctor, on examining the case for himself, spoke hopefully to him of
its having a favourable termination, if we could only preserve around her
perfect and constant tranquillity.  To me, he signified the threatening
danger was not so much death, as permanent alienation of intellect.

I did not close my eyes that night, nor did Mr. Linton: indeed, we never
went to bed; and the servants were all up long before the usual hour,
moving through the house with stealthy tread, and exchanging whispers as
they encountered each other in their vocations.  Every one was active but
Miss Isabella; and they began to remark how sound she slept: her brother,
too, asked if she had risen, and seemed impatient for her presence, and
hurt that she showed so little anxiety for her sister-in-law.  I trembled
lest he should send me to call her; but I was spared the pain of being
the first proclaimant of her flight.  One of the maids, a thoughtless
girl, who had been on an early errand to Gimmerton, came panting
up-stairs, open-mouthed, and dashed into the chamber, crying: 'Oh, dear,
dear!  What mun we have next?  Master, master, our young lady--'

'Hold your noise!' cried, I hastily, enraged at her clamorous manner.

'Speak lower, Mary--What is the matter?' said Mr. Linton.  'What ails
your young lady?'

'She's gone, she's gone!  Yon' Heathcliff's run off wi' her!' gasped the
girl.

'That is not true!' exclaimed Linton, rising in agitation.  'It cannot
be: how has the idea entered your head?  Ellen Dean, go and seek her.  It
is incredible: it cannot be.'

As he spoke he took the servant to the door, and then repeated his demand
to know her reasons for such an assertion.

'Why, I met on the road a lad that fetches milk here,' she stammered,
'and he asked whether we weren't in trouble at the Grange.  I thought he
meant for missis's sickness, so I answered, yes.  Then says he, "There's
somebody gone after 'em, I guess?"  I stared.  He saw I knew nought about
it, and he told how a gentleman and lady had stopped to have a horse's
shoe fastened at a blacksmith's shop, two miles out of Gimmerton, not
very long after midnight! and how the blacksmith's lass had got up to spy
who they were: she knew them both directly.  And she noticed the
man--Heathcliff it was, she felt certain: nob'dy could mistake him,
besides--put a sovereign in her father's hand for payment.  The lady had
a cloak about her face; but having desired a sup of water, while she
drank it fell back, and she saw her very plain.  Heathcliff held both
bridles as they rode on, and they set their faces from the village, and
went as fast as the rough roads would let them.  The lass said nothing to
her father, but she told it all over Gimmerton this morning.'

I ran and peeped, for form's sake, into Isabella's room; confirming, when
I returned, the servant's statement.  Mr. Linton had resumed his seat by
the bed; on my re-entrance, he raised his eyes, read the meaning of my
blank aspect, and dropped them without giving an order, or uttering a
word.

'Are we to try any measures for overtaking and bringing her back,' I
inquired.  'How should we do?'

'She went of her own accord,' answered the master; 'she had a right to go
if she pleased.  Trouble me no more about her.  Hereafter she is only my
sister in name: not because I disown her, but because she has disowned
me.'

And that was all he said on the subject: he did not make single inquiry
further, or mention her in any way, except directing me to send what
property she had in the house to her fresh home, wherever it was, when I
knew it.


CHAPTER XIII


For two months the fugitives remained absent; in those two months, Mrs.
Linton encountered and conquered the worst shock of what was denominated
a brain fever.  No mother could have nursed an only child more devotedly
than Edgar tended her.  Day and night he was watching, and patiently
enduring all the annoyances that irritable nerves and a shaken reason
could inflict; and, though Kenneth remarked that what he saved from the
grave would only recompense his care by forming the source of constant
future anxiety--in fact, that his health and strength were being
sacrificed to preserve a mere ruin of humanity--he knew no limits in
gratitude and joy when Catherine's life was declared out of danger; and
hour after hour he would sit beside her, tracing the gradual return to
bodily health, and flattering his too sanguine hopes with the illusion
that her mind would settle back to its right balance also, and she would
soon be entirely her former self.

The first time she left her chamber was at the commencement of the
following March.  Mr. Linton had put on her pillow, in the morning, a
handful of golden crocuses; her eye, long stranger to any gleam of
pleasure, caught them in waking, and shone delighted as she gathered them
eagerly together.

'These are the earliest flowers at the Heights,' she exclaimed.  'They
remind me of soft thaw winds, and warm sunshine, and nearly melted snow.
Edgar, is there not a south wind, and is not the snow almost gone?'

'The snow is quite gone down here, darling,' replied her husband; 'and I
only see two white spots on the whole range of moors: the sky is blue,
and the larks are singing, and the becks and brooks are all brim full.
Catherine, last spring at this time, I was longing to have you under this
roof; now, I wish you were a mile or two up those hills: the air blows so
sweetly, I feel that it would cure you.'

'I shall never be there but once more,' said the invalid; 'and then
you'll leave me, and I shall remain for ever.  Next spring you'll long
again to have me under this roof, and you'll look back and think you were
happy to-day.'

Linton lavished on her the kindest caresses, and tried to cheer her by
the fondest words; but, vaguely regarding the flowers, she let the tears
collect on her lashes and stream down her cheeks unheeding.  We knew she
was really better, and, therefore, decided that long confinement to a
single place produced much of this despondency, and it might be partially
removed by a change of scene.  The master told me to light a fire in the
many-weeks' deserted parlour, and to set an easy-chair in the sunshine by
the window; and then he brought her down, and she sat a long while
enjoying the genial heat, and, as we expected, revived by the objects
round her: which, though familiar, were free from the dreary associations
investing her hated sick chamber.  By evening she seemed greatly
exhausted; yet no arguments could persuade her to return to that
apartment, and I had to arrange the parlour sofa for her bed, till
another room could be prepared.  To obviate the fatigue of mounting and
descending the stairs, we fitted up this, where you lie at present--on
the same floor with the parlour; and she was soon strong enough to move
from one to the other, leaning on Edgar's arm.  Ah, I thought myself, she
might recover, so waited on as she was.  And there was double cause to
desire it, for on her existence depended that of another: we cherished
the hope that in a little while Mr. Linton's heart would be gladdened,
and his lands secured from a stranger's gripe, by the birth of an heir.

I should mention that Isabella sent to her brother, some six weeks from
her departure, a short note, announcing her marriage with Heathcliff.  It
appeared dry and cold; but at the bottom was dotted in with pencil an
obscure apology, and an entreaty for kind remembrance and reconciliation,
if her proceeding had offended him: asserting that she could not help it
then, and being done, she had now no power to repeal it.  Linton did not
reply to this, I believe; and, in a fortnight more, I got a long letter,
which I considered odd, coming from the pen of a bride just out of the
honeymoon.  I'll read it: for I keep it yet.  Any relic of the dead is
precious, if they were valued living.

* * * * *

DEAR ELLEN, it begins,--I came last night to Wuthering Heights, and
heard, for the first time, that Catherine has been, and is yet, very ill.
I must not write to her, I suppose, and my brother is either too angry or
too distressed to answer what I sent him.  Still, I must write to
somebody, and the only choice left me is you.

Inform Edgar that I'd give the world to see his face again--that my heart
returned to Thrushcross Grange in twenty-four hours after I left it, and
is there at this moment, full of warm feelings for him, and Catherine!  _I
can't follow it though_--(these words are underlined)--they need not
expect me, and they may draw what conclusions they please; taking care,
however, to lay nothing at the door of my weak will or deficient
affection.

The remainder of the letter is for yourself alone.  I want to ask you two
questions: the first is,--How did you contrive to preserve the common
sympathies of human nature when you resided here?  I cannot recognise any
sentiment which those around share with me.

The second question I have great interest in; it is this--Is Mr.
Heathcliff a man?  If so, is he mad?  And if not, is he a devil?  I
sha'n't tell my reasons for making this inquiry; but I beseech you to
explain, if you can, what I have married: that is, when you call to see
me; and you must call, Ellen, very soon.  Don't write, but come, and
bring me something from Edgar.

Now, you shall hear how I have been received in my new home, as I am led
to imagine the Heights will be.  It is to amuse myself that I dwell on
such subjects as the lack of external comforts: they never occupy my
thoughts, except at the moment when I miss them.  I should laugh and
dance for joy, if I found their absence was the total of my miseries, and
the rest was an unnatural dream!

The sun set behind the Grange as we turned on to the moors; by that, I
judged it to be six o'clock; and my companion halted half an hour, to
inspect the park, and the gardens, and, probably, the place itself, as
well as he could; so it was dark when we dismounted in the paved yard of
the farm-house, and your old fellow-servant, Joseph, issued out to
receive us by the light of a dip candle.  He did it with a courtesy that
redounded to his credit.  His first act was to elevate his torch to a
level with my face, squint malignantly, project his under-lip, and turn
away.  Then he took the two horses, and led them into the stables;
reappearing for the purpose of locking the outer gate, as if we lived in
an ancient castle.

Heathcliff stayed to speak to him, and I entered the kitchen--a dingy,
untidy hole; I daresay you would not know it, it is so changed since it
was in your charge.  By the fire stood a ruffianly child, strong in limb
and dirty in garb, with a look of Catherine in his eyes and about his
mouth.

'This is Edgar's legal nephew,' I reflected--'mine in a manner; I must
shake hands, and--yes--I must kiss him.  It is right to establish a good
understanding at the beginning.'

I approached, and, attempting to take his chubby fist, said--'How do you
do, my dear?'

He replied in a jargon I did not comprehend.

'Shall you and I be friends, Hareton?' was my next essay at conversation.

An oath, and a threat to set Throttler on me if I did not 'frame off'
rewarded my perseverance.

'Hey, Throttler, lad!' whispered the little wretch, rousing a half-bred
bull-dog from its lair in a corner.  'Now, wilt thou be ganging?' he
asked authoritatively.

Love for my life urged a compliance; I stepped over the threshold to wait
till the others should enter.  Mr. Heathcliff was nowhere visible; and
Joseph, whom I followed to the stables, and requested to accompany me in,
after staring and muttering to himself, screwed up his nose and
replied--'Mim! mim! mim!  Did iver Christian body hear aught like it?
Mincing un' munching!  How can I tell whet ye say?'

'I say, I wish you to come with me into the house!' I cried, thinking him
deaf, yet highly disgusted at his rudeness.

'None o' me!  I getten summut else to do,' he answered, and continued his
work; moving his lantern jaws meanwhile, and surveying my dress and
countenance (the former a great deal too fine, but the latter, I'm sure,
as sad as he could desire) with sovereign contempt.

I walked round the yard, and through a wicket, to another door, at which
I took the liberty of knocking, in hopes some more civil servant might
show himself.  After a short suspense, it was opened by a tall, gaunt
man, without neckerchief, and otherwise extremely slovenly; his features
were lost in masses of shaggy hair that hung on his shoulders; and _his_
eyes, too, were like a ghostly Catherine's with all their beauty
annihilated.

'What's your business here?' he demanded, grimly.  'Who are you?'

'My name was Isabella Linton,' I replied.  'You've seen me before, sir.
I'm lately married to Mr. Heathcliff, and he has brought me here--I
suppose, by your permission.'

'Is he come back, then?' asked the hermit, glaring like a hungry wolf.

'Yes--we came just now,' I said; 'but he left me by the kitchen door; and
when I would have gone in, your little boy played sentinel over the
place, and frightened me off by the help of a bull-dog.'

'It's well the hellish villain has kept his word!' growled my future
host, searching the darkness beyond me in expectation of discovering
Heathcliff; and then he indulged in a soliloquy of execrations, and
threats of what he would have done had the 'fiend' deceived him.

I repented having tried this second entrance, and was almost inclined to
slip away before he finished cursing, but ere I could execute that
intention, he ordered me in, and shut and re-fastened the door.  There
was a great fire, and that was all the light in the huge apartment, whose
floor had grown a uniform grey; and the once brilliant pewter-dishes,
which used to attract my gaze when I was a girl, partook of a similar
obscurity, created by tarnish and dust.  I inquired whether I might call
the maid, and be conducted to a bedroom!  Mr. Earnshaw vouchsafed no
answer.  He walked up and down, with his hands in his pockets, apparently
quite forgetting my presence; and his abstraction was evidently so deep,
and his whole aspect so misanthropical, that I shrank from disturbing him
again.

You'll not be surprised, Ellen, at my feeling particularly cheerless,
seated in worse than solitude on that inhospitable hearth, and
remembering that four miles distant lay my delightful home, containing
the only people I loved on earth; and there might as well be the
Atlantic to part us, instead of those four miles: I could not overpass
them! I questioned with myself--where must I turn for comfort? and--mind
you don't tell Edgar, or Catherine--above every sorrow beside, this rose
pre-eminent: despair at finding nobody who could or would be my ally
against Heathcliff! I had sought shelter at Wuthering Heights, almost
gladly, because I was secured by that arrangement from living alone with
him; but he knew the people we were coming amongst, and he did not fear
their intermeddling.

I sat and thought a doleful time: the clock struck eight, and nine, and
still my companion paced to and fro, his head bent on his breast, and
perfectly silent, unless a groan or a bitter ejaculation forced itself
out at intervals.  I listened to detect a woman's voice in the house, and
filled the interim with wild regrets and dismal anticipations, which, at
last, spoke audibly in irrepressible sighing and weeping.  I was not
aware how openly I grieved, till Earnshaw halted opposite, in his
measured walk, and gave me a stare of newly-awakened surprise.  Taking
advantage of his recovered attention, I exclaimed--'I'm tired with my
journey, and I want to go to bed!  Where is the maid-servant?  Direct me
to her, as she won't come to me!'

'We have none,' he answered; 'you must wait on yourself!'

'Where must I sleep, then?' I sobbed; I was beyond regarding
self-respect, weighed down by fatigue and wretchedness.

'Joseph will show you Heathcliff's chamber,' said he; 'open that
door--he's in there.'

I was going to obey, but he suddenly arrested me, and added in the
strangest tone--'Be so good as to turn your lock, and draw your
bolt--don't omit it!'

'Well!' I said.  'But why, Mr. Earnshaw?'  I did not relish the notion of
deliberately fastening myself in with Heathcliff.

'Look here!' he replied, pulling from his waistcoat a
curiously-constructed pistol, having a double-edged spring knife attached
to the barrel.  'That's a great tempter to a desperate man, is it not?  I
cannot resist going up with this every night, and trying his door.  If
once I find it open he's done for; I do it invariably, even though the
minute before I have been recalling a hundred reasons that should make me
refrain: it is some devil that urges me to thwart my own schemes by
killing him.  You fight against that devil for love as long as you may;
when the time comes, not all the angels in heaven shall save him!'

I surveyed the weapon inquisitively.  A hideous notion struck me: how
powerful I should be possessing such an instrument!  I took it from his
hand, and touched the blade.  He looked astonished at the expression my
face assumed during a brief second: it was not horror, it was
covetousness.  He snatched the pistol back, jealously; shut the knife,
and returned it to its concealment.

'I don't care if you tell him,' said he.  'Put him on his guard, and
watch for him.  You know the terms we are on, I see: his danger does not
shock you.'

'What has Heathcliff done to you?' I asked.  'In what has he wronged you,
to warrant this appalling hatred?  Wouldn't it be wiser to bid him quit
the house?'

'No!' thundered Earnshaw; 'should he offer to leave me, he's a dead man:
persuade him to attempt it, and you are a murderess!  Am I to lose _all_,
without a chance of retrieval?  Is Hareton to be a beggar?  Oh,
damnation!  I _will_ have it back; and I'll have _his_ gold too; and then
his blood; and hell shall have his soul!  It will be ten times blacker
with that guest than ever it was before!'

You've acquainted me, Ellen, with your old master's habits.  He is
clearly on the verge of madness: he was so last night at least.  I
shuddered to be near him, and thought on the servant's ill-bred
moroseness as comparatively agreeable.  He now recommenced his moody
walk, and I raised the latch, and escaped into the kitchen.  Joseph was
bending over the fire, peering into a large pan that swung above it; and
a wooden bowl of oatmeal stood on the settle close by.  The contents of
the pan began to boil, and he turned to plunge his hand into the bowl; I
conjectured that this preparation was probably for our supper, and, being
hungry, I resolved it should be eatable; so, crying out sharply, '_I'll_
make the porridge!'  I removed the vessel out of his reach, and proceeded
to take off my hat and riding-habit.  'Mr. Earnshaw,' I continued,
'directs me to wait on myself: I will.  I'm not going to act the lady
among you, for fear I should starve.'

'Gooid Lord!' he muttered, sitting down, and stroking his ribbed
stockings from the knee to the ankle.  'If there's to be fresh
ortherings--just when I getten used to two maisters, if I mun hev' a
_mistress_ set o'er my heead, it's like time to be flitting.  I niver
_did_ think to see t' day that I mud lave th' owld place--but I doubt
it's nigh at hand!'

This lamentation drew no notice from me: I went briskly to work, sighing
to remember a period when it would have been all merry fun; but compelled
speedily to drive off the remembrance.  It racked me to recall past
happiness and the greater peril there was of conjuring up its apparition,
the quicker the thible ran round, and the faster the handfuls of meal
fell into the water.  Joseph beheld my style of cookery with growing
indignation.

'Thear!' he ejaculated.  'Hareton, thou willn't sup thy porridge
to-neeght; they'll be naught but lumps as big as my neive.  Thear, agean!
I'd fling in bowl un' all, if I wer ye!  There, pale t' guilp off, un'
then ye'll hae done wi' 't.  Bang, bang.  It's a mercy t' bothom isn't
deaved out!'

It _was_ rather a rough mess, I own, when poured into the basins; four
had been provided, and a gallon pitcher of new milk was brought from the
dairy, which Hareton seized and commenced drinking and spilling from the
expansive lip.  I expostulated, and desired that he should have his in a
mug; affirming that I could not taste the liquid treated so dirtily.  The
old cynic chose to be vastly offended at this nicety; assuring me,
repeatedly, that 'the barn was every bit as good' as I, 'and every bit as
wollsome,' and wondering how I could fashion to be so conceited.
Meanwhile, the infant ruffian continued sucking; and glowered up at me
defyingly, as he slavered into the jug.

'I shall have my supper in another room,' I said.  'Have you no place you
call a parlour?'

'_Parlour_!' he echoed, sneeringly, '_parlour_!  Nay, we've noa
_parlours_.  If yah dunnut loike wer company, there's maister's; un' if
yah dunnut loike maister, there's us.'

'Then I shall go up-stairs,' I answered; 'show me a chamber.'

I put my basin on a tray, and went myself to fetch some more milk.  With
great grumblings, the fellow rose, and preceded me in my ascent: we
mounted to the garrets; he opened a door, now and then, to look into the
apartments we passed.

'Here's a rahm,' he said, at last, flinging back a cranky board on
hinges.  'It's weel eneugh to ate a few porridge in.  There's a pack o'
corn i' t' corner, thear, meeterly clane; if ye're feared o' muckying yer
grand silk cloes, spread yer hankerchir o' t' top on't.'

The 'rahm' was a kind of lumber-hole smelling strong of malt and grain;
various sacks of which articles were piled around, leaving a wide, bare
space in the middle.

'Why, man,' I exclaimed, facing him angrily, 'this is not a place to
sleep in.  I wish to see my bed-room.'

'_Bed-rume_!' he repeated, in a tone of mockery. 'Yah's see all t'
_bed-rumes_ thear is--yon's mine.'

He pointed into the second garret, only differing from the first in being
more naked about the walls, and having a large, low, curtainless bed,
with an indigo-coloured quilt, at one end.

'What do I want with yours?' I retorted.  'I suppose Mr. Heathcliff does
not lodge at the top of the house, does he?'

'Oh! it's Maister _Hathecliff's_ ye're wanting?' cried he, as if making a
new discovery.  'Couldn't ye ha' said soa, at onst? un' then, I mud ha'
telled ye, baht all this wark, that that's just one ye cannut see--he
allas keeps it locked, un' nob'dy iver mells on't but hisseln.'

'You've a nice house, Joseph,' I could not refrain from observing, 'and
pleasant inmates; and I think the concentrated essence of all the madness
in the world took up its abode in my brain the day I linked my fate with
theirs!  However, that is not to the present purpose--there are other
rooms.  For heaven's sake be quick, and let me settle somewhere!'

He made no reply to this adjuration; only plodding doggedly down the
wooden steps, and halting, before an apartment which, from that halt and
the superior quality of its furniture, I conjectured to be the best one.
There was a carpet--a good one, but the pattern was obliterated by dust;
a fireplace hung with cut-paper, dropping to pieces; a handsome
oak-bedstead with ample crimson curtains of rather expensive material and
modern make; but they had evidently experienced rough usage: the
vallances hung in festoons, wrenched from their rings, and the iron rod
supporting them was bent in an arc on one side, causing the drapery to
trail upon the floor.  The chairs were also damaged, many of them
severely; and deep indentations deformed the panels of the walls.  I was
endeavouring to gather resolution for entering and taking possession,
when my fool of a guide announced,--'This here is t' maister's.'  My
supper by this time was cold, my appetite gone, and my patience
exhausted.  I insisted on being provided instantly with a place of
refuge, and means of repose.

'Whear the divil?' began the religious elder.  'The Lord bless us!  The
Lord forgie us!  Whear the _hell_ wold ye gang? ye marred, wearisome
nowt!  Ye've seen all but Hareton's bit of a cham'er.  There's not
another hoile to lig down in i' th' hahse!'

I was so vexed, I flung my tray and its contents on the ground; and then
seated myself at the stairs'-head, hid my face in my hands, and cried.

'Ech! ech!' exclaimed Joseph.  'Weel done, Miss Cathy! weel done, Miss
Cathy!  Howsiver, t' maister sall just tum'le o'er them brooken pots; un'
then we's hear summut; we's hear how it's to be.  Gooid-for-naught
madling! ye desarve pining fro' this to Churstmas, flinging t' precious
gifts o'God under fooit i' yer flaysome rages!  But I'm mista'en if ye
shew yer sperrit lang.  Will Hathecliff bide sich bonny ways, think ye? I
nobbut wish he may catch ye i' that plisky.  I nobbut wish he may.'

And so he went on scolding to his den beneath, taking the candle with
him; and I remained in the dark. The period of reflection succeeding
this silly action compelled me to admit the necessity of smothering my
pride and choking my wrath, and bestirring myself to remove its effects.
An unexpected aid presently appeared in the shape of Throttler, whom I
now recognised as a son of our old Skulker: it had spent its whelphood
at the Grange, and was given by my father to Mr. Hindley. I fancy it
knew me: it pushed its nose against mine by way of salute, and then
hastened to devour the porridge; while I groped from step to step,
collecting the shattered earthenware, and drying the spatters of milk
from the banister with my pocket-handkerchief. Our labours were scarcely
over when I heard Earnshaw's tread in the passage; my assistant tucked
in his tail, and pressed to the wall; I stole into the nearest doorway.
The dog's endeavour to avoid him was unsuccessful; as I guessed by a
scutter down-stairs, and a prolonged, piteous yelping. I had better
luck: he passed on, entered his chamber, and shut the door. Directly
after Joseph came up with Hareton, to put him to bed. I had found
shelter in Hareton's room, and the old man, on seeing me, said,--'They's
rahm for boath ye un' yer pride, now, I sud think i' the hahse. It's
empty; ye may hev' it all to yerseln, un' Him as allus maks a third, i'
sich ill company!'

Gladly did I take advantage of this intimation; and the minute I flung
myself into a chair, by the fire, I nodded, and slept.  My slumber was
deep and sweet, though over far too soon.  Mr. Heathcliff awoke me; he
had just come in, and demanded, in his loving manner, what I was doing
there?  I told him the cause of my staying up so late--that he had the
key of our room in his pocket.  The adjective _our_ gave mortal offence.
He swore it was not, nor ever should be, mine; and he'd--but I'll not
repeat his language, nor describe his habitual conduct: he is ingenious
and unresting in seeking to gain my abhorrence!  I sometimes wonder at
him with an intensity that deadens my fear: yet, I assure you, a tiger or
a venomous serpent could not rouse terror in me equal to that which he
wakens.  He told me of Catherine's illness, and accused my brother of
causing it promising that I should be Edgar's proxy in suffering, till he
could get hold of him.

I do hate him--I am wretched--I have been a fool!  Beware of uttering one
breath of this to any one at the Grange.  I shall expect you every
day--don't disappoint me!--ISABELLA.


CHAPTER XIV


As soon as I had perused this epistle I went to the master, and informed
him that his sister had arrived at the Heights, and sent me a letter
expressing her sorrow for Mrs. Linton's situation, and her ardent desire
to see him; with a wish that he would transmit to her, as early as
possible, some token of forgiveness by me.

'Forgiveness!' said Linton.  'I have nothing to forgive her, Ellen.  You
may call at Wuthering Heights this afternoon, if you like, and say that I
am not angry, but I'm sorry to have lost her; especially as I can never
think she'll be happy.  It is out of the question my going to see her,
however: we are eternally divided; and should she really wish to oblige
me, let her persuade the villain she has married to leave the country.'

'And you won't write her a little note, sir?' I asked, imploringly.

'No,' he answered.  'It is needless.  My communication with Heathcliff's
family shall be as sparing as his with mine.  It shall not exist!'

Mr. Edgar's coldness depressed me exceedingly; and all the way from the
Grange I puzzled my brains how to put more heart into what he said, when
I repeated it; and how to soften his refusal of even a few lines to
console Isabella. I daresay she had been on the watch for me since
morning: I saw her looking through the lattice as I came up the garden
causeway, and I nodded to her; but she drew back, as if afraid of being
observed. I entered without knocking. There never was such a dreary,
dismal scene as the formerly cheerful house presented! I must confess,
that if I had been in the young lady's place, I would, at least, have
swept the hearth, and wiped the tables with a duster. But she already
partook of the pervading spirit of neglect which encompassed her. Her
pretty face was wan and listless; her hair uncurled: some locks hanging
lankly down, and some carelessly twisted round her head. Probably she
had not touched her dress since yester evening. Hindley was not there.
Mr. Heathcliff sat at a table, turning over some papers in his
pocket-book; but he rose when I appeared, asked me how I did, quite
friendly, and offered me a chair. He was the only thing there that
seemed decent; and I thought he never looked better. So much had
circumstances altered their positions, that he would certainly have
struck a stranger as a born and bred gentleman; and his wife as a
thorough little slattern! She came forward eagerly to greet me, and held
out one hand to take the expected letter. I shook my head. She wouldn't
understand the hint, but followed me to a sideboard, where I went to lay
my bonnet, and importuned me in a whisper to give her directly what I
had brought. Heathcliff guessed the meaning of her manoeuvres, and
said--'If you have got anything for Isabella (as no doubt you have,
Nelly), give it to her. You needn't make a secret of it: we have no
secrets between us.'

'Oh, I have nothing,' I replied, thinking it best to speak the truth at
once.  'My master bid me tell his sister that she must not expect either
a letter or a visit from him at present.  He sends his love, ma'am, and
his wishes for your happiness, and his pardon for the grief you have
occasioned; but he thinks that after this time his household and the
household here should drop intercommunication, as nothing could come of
keeping it up.'

Mrs. Heathcliff's lip quivered slightly, and she returned to her seat in
the window.  Her husband took his stand on the hearthstone, near me, and
began to put questions concerning Catherine.  I told him as much as I
thought proper of her illness, and he extorted from me, by
cross-examination, most of the facts connected with its origin.  I blamed
her, as she deserved, for bringing it all on herself; and ended by hoping
that he would follow Mr. Linton's example and avoid future interference
with his family, for good or evil.

'Mrs. Linton is now just recovering,' I said; 'she'll never be like she
was, but her life is spared; and if you really have a regard for her,
you'll shun crossing her way again: nay, you'll move out of this country
entirely; and that you may not regret it, I'll inform you Catherine
Linton is as different now from your old friend Catherine Earnshaw, as
that young lady is different from me.  Her appearance is changed greatly,
her character much more so; and the person who is compelled, of
necessity, to be her companion, will only sustain his affection hereafter
by the remembrance of what she once was, by common humanity, and a sense
of duty!'

'That is quite possible,' remarked Heathcliff, forcing himself to seem
calm: 'quite possible that your master should have nothing but common
humanity and a sense of duty to fall back upon.  But do you imagine that
I shall leave Catherine to his _duty_ and _humanity_? and can you compare
my feelings respecting Catherine to his?  Before you leave this house, I
must exact a promise from you that you'll get me an interview with her:
consent, or refuse, I _will_ see her!  What do you say?'

'I say, Mr. Heathcliff,' I replied, 'you must not: you never shall,
through my means.  Another encounter between you and the master would
kill her altogether.'

'With your aid that may be avoided,' he continued; 'and should there be
danger of such an event--should he be the cause of adding a single
trouble more to her existence--why, I think I shall be justified in going
to extremes!  I wish you had sincerity enough to tell me whether
Catherine would suffer greatly from his loss: the fear that she would
restrains me.  And there you see the distinction between our feelings:
had he been in my place, and I in his, though I hated him with a hatred
that turned my life to gall, I never would have raised a hand against
him.  You may look incredulous, if you please!  I never would have
banished him from her society as long as she desired his.  The moment her
regard ceased, I would have torn his heart out, and drunk his blood!  But,
till then--if you don't believe me, you don't know me--till then, I would
have died by inches before I touched a single hair of his head!'

'And yet,' I interrupted, 'you have no scruples in completely ruining all
hopes of her perfect restoration, by thrusting yourself into her
remembrance now, when she has nearly forgotten you, and involving her in
a new tumult of discord and distress.'

'You suppose she has nearly forgotten me?' he said.  'Oh, Nelly! you know
she has not!  You know as well as I do, that for every thought she spends
on Linton she spends a thousand on me!  At a most miserable period of my
life, I had a notion of the kind: it haunted me on my return to the
neighbourhood last summer; but only her own assurance could make me admit
the horrible idea again.  And then, Linton would be nothing, nor Hindley,
nor all the dreams that ever I dreamt.  Two words would comprehend my
future--_death_ and _hell_: existence, after losing her, would be hell.
Yet I was a fool to fancy for a moment that she valued Edgar Linton's
attachment more than mine.  If he loved with all the powers of his puny
being, he couldn't love as much in eighty years as I could in a day.  And
Catherine has a heart as deep as I have: the sea could be as readily
contained in that horse-trough as her whole affection be monopolised by
him.  Tush!  He is scarcely a degree dearer to her than her dog, or her
horse.  It is not in him to be loved like me: how can she love in him
what he has not?'

'Catherine and Edgar are as fond of each other as any two people can be,'
cried Isabella, with sudden vivacity.  'No one has a right to talk in
that manner, and I won't hear my brother depreciated in silence!'

'Your brother is wondrous fond of you too, isn't he?' observed
Heathcliff, scornfully.  'He turns you adrift on the world with
surprising alacrity.'

'He is not aware of what I suffer,' she replied.  'I didn't tell him
that.'

'You have been telling him something, then: you have written, have you?'

'To say that I was married, I did write--you saw the note.'

'And nothing since?'

'No.'

'My young lady is looking sadly the worse for her change of condition,' I
remarked.  'Somebody's love comes short in her case, obviously; whose, I
may guess; but, perhaps, I shouldn't say.'

'I should guess it was her own,' said Heathcliff.  'She degenerates into
a mere slut!  She is tired of trying to please me uncommonly early.  You'd
hardly credit it, but the very morrow of our wedding she was weeping to
go home.  However, she'll suit this house so much the better for not
being over nice, and I'll take care she does not disgrace me by rambling
abroad.'

'Well, sir,' returned I, 'I hope you'll consider that Mrs. Heathcliff is
accustomed to be looked after and waited on; and that she has been
brought up like an only daughter, whom every one was ready to serve.  You
must let her have a maid to keep things tidy about her, and you must
treat her kindly.  Whatever be your notion of Mr. Edgar, you cannot doubt
that she has a capacity for strong attachments, or she wouldn't have
abandoned the elegancies, and comforts, and friends of her former home,
to fix contentedly, in such a wilderness as this, with you.'

'She abandoned them under a delusion,' he answered; 'picturing in me a
hero of romance, and expecting unlimited indulgences from my chivalrous
devotion.  I can hardly regard her in the light of a rational creature,
so obstinately has she persisted in forming a fabulous notion of my
character and acting on the false impressions she cherished.  But, at
last, I think she begins to know me: I don't perceive the silly smiles
and grimaces that provoked me at first; and the senseless incapability of
discerning that I was in earnest when I gave her my opinion of her
infatuation and herself.  It was a marvellous effort of perspicacity to
discover that I did not love her.  I believed, at one time, no lessons
could teach her that!  And yet it is poorly learnt; for this morning she
announced, as a piece of appalling intelligence, that I had actually
succeeded in making her hate me!  A positive labour of Hercules, I assure
you!  If it be achieved, I have cause to return thanks.  Can I trust your
assertion, Isabella?  Are you sure you hate me?  If I let you alone for
half a day, won't you come sighing and wheedling to me again?  I daresay
she would rather I had seemed all tenderness before you: it wounds her
vanity to have the truth exposed.  But I don't care who knows that the
passion was wholly on one side: and I never told her a lie about it.  She
cannot accuse me of showing one bit of deceitful softness.  The first
thing she saw me do, on coming out of the Grange, was to hang up her
little dog; and when she pleaded for it, the first words I uttered were a
wish that I had the hanging of every being belonging to her, except one:
possibly she took that exception for herself.  But no brutality disgusted
her: I suppose she has an innate admiration of it, if only her precious
person were secure from injury!  Now, was it not the depth of
absurdity--of genuine idiotcy, for that pitiful, slavish, mean-minded
brach to dream that I could love her?  Tell your master, Nelly, that I
never, in all my life, met with such an abject thing as she is.  She even
disgraces the name of Linton; and I've sometimes relented, from pure lack
of invention, in my experiments on what she could endure, and still creep
shamefully cringing back!  But tell him, also, to set his fraternal and
magisterial heart at ease: that I keep strictly within the limits of the
law.  I have avoided, up to this period, giving her the slightest right
to claim a separation; and, what's more, she'd thank nobody for dividing
us.  If she desired to go, she might: the nuisance of her presence
outweighs the gratification to be derived from tormenting her!'

'Mr. Heathcliff,' said I, 'this is the talk of a madman; your wife, most
likely, is convinced you are mad; and, for that reason, she has borne
with you hitherto: but now that you say she may go, she'll doubtless
avail herself of the permission.  You are not so bewitched, ma'am, are
you, as to remain with him of your own accord?'

'Take care, Ellen!' answered Isabella, her eyes sparkling irefully; there
was no misdoubting by their expression the full success of her partner's
endeavours to make himself detested.  'Don't put faith in a single word
he speaks.  He's a lying fiend! a monster, and not a human being!  I've
been told I might leave him before; and I've made the attempt, but I dare
not repeat it!  Only, Ellen, promise you'll not mention a syllable of his
infamous conversation to my brother or Catherine.  Whatever he may
pretend, he wishes to provoke Edgar to desperation: he says he has
married me on purpose to obtain power over him; and he sha'n't obtain
it--I'll die first!  I just hope, I pray, that he may forget his
diabolical prudence and kill me!  The single pleasure I can imagine is to
die, or to see him dead!'

'There--that will do for the present!' said Heathcliff.  'If you are
called upon in a court of law, you'll remember her language, Nelly!  And
take a good look at that countenance: she's near the point which would
suit me.  No; you're not fit to be your own guardian, Isabella, now; and
I, being your legal protector, must retain you in my custody, however
distasteful the obligation may be.  Go up-stairs; I have something to say
to Ellen Dean in private.  That's not the way: up-stairs, I tell you!
Why, this is the road upstairs, child!'

He seized, and thrust her from the room; and returned muttering--'I have
no pity!  I have no pity!  The more the worms writhe, the more I yearn to
crush out their entrails!  It is a moral teething; and I grind with
greater energy in proportion to the increase of pain.'

'Do you understand what the word pity means?' I said, hastening to resume
my bonnet.  'Did you ever feel a touch of it in your life?'

'Put that down!' he interrupted, perceiving my intention to depart.  'You
are not going yet.  Come here now, Nelly: I must either persuade or
compel you to aid me in fulfilling my determination to see Catherine, and
that without delay.  I swear that I meditate no harm: I don't desire to
cause any disturbance, or to exasperate or insult Mr. Linton; I only wish
to hear from herself how she is, and why she has been ill; and to ask if
anything that I could do would be of use to her.  Last night I was in the
Grange garden six hours, and I'll return there to-night; and every night
I'll haunt the place, and every day, till I find an opportunity of
entering.  If Edgar Linton meets me, I shall not hesitate to knock him
down, and give him enough to insure his quiescence while I stay.  If his
servants oppose me, I shall threaten them off with these pistols.  But
wouldn't it be better to prevent my coming in contact with them, or their
master?  And you could do it so easily.  I'd warn you when I came, and
then you might let me in unobserved, as soon as she was alone, and watch
till I departed, your conscience quite calm: you would be hindering
mischief.'

I protested against playing that treacherous part in my employer's house:
and, besides, I urged the cruelty and selfishness of his destroying Mrs.
Linton's tranquillity for his satisfaction.  'The commonest occurrence
startles her painfully,' I said.  'She's all nerves, and she couldn't
bear the surprise, I'm positive.  Don't persist, sir! or else I shall be
obliged to inform my master of your designs; and he'll take measures to
secure his house and its inmates from any such unwarrantable intrusions!'

'In that case I'll take measures to secure you, woman!' exclaimed
Heathcliff; 'you shall not leave Wuthering Heights till to-morrow
morning.  It is a foolish story to assert that Catherine could not bear
to see me; and as to surprising her, I don't desire it: you must prepare
her--ask her if I may come.  You say she never mentions my name, and that
I am never mentioned to her.  To whom should she mention me if I am a
forbidden topic in the house?  She thinks you are all spies for her
husband.  Oh, I've no doubt she's in hell among you!  I guess by her
silence, as much as anything, what she feels.  You say she is often
restless, and anxious-looking: is that a proof of tranquillity?  You talk
of her mind being unsettled.  How the devil could it be otherwise in her
frightful isolation?  And that insipid, paltry creature attending her
from _duty_ and _humanity_!  From _pity_ and _charity_!  He might as well
plant an oak in a flower-pot, and expect it to thrive, as imagine he can
restore her to vigour in the soil of his shallow cares?  Let us settle it
at once: will you stay here, and am I to fight my way to Catherine over
Linton and his footman?  Or will you be my friend, as you have been
hitherto, and do what I request?  Decide! because there is no reason for
my lingering another minute, if you persist in your stubborn ill-nature!'

Well, Mr. Lockwood, I argued and complained, and flatly refused him fifty
times; but in the long run he forced me to an agreement.  I engaged to
carry a letter from him to my mistress; and should she consent, I
promised to let him have intelligence of Linton's next absence from home,
when he might come, and get in as he was able: I wouldn't be there, and
my fellow-servants should be equally out of the way.  Was it right or
wrong?  I fear it was wrong, though expedient.  I thought I prevented
another explosion by my compliance; and I thought, too, it might create a
favourable crisis in Catherine's mental illness: and then I remembered
Mr. Edgar's stern rebuke of my carrying tales; and I tried to smooth away
all disquietude on the subject, by affirming, with frequent iteration,
that that betrayal of trust, if it merited so harsh an appellation,
should be the last.  Notwithstanding, my journey homeward was sadder than
my journey thither; and many misgivings I had, ere I could prevail on
myself to put the missive into Mrs. Linton's hand.

But here is Kenneth; I'll go down, and tell him how much better you are.
My history is _dree_, as we say, and will serve to while away another
morning.

Dree, and dreary!  I reflected as the good woman descended to receive the
doctor: and not exactly of the kind which I should have chosen to amuse
me.  But never mind!  I'll extract wholesome medicines from Mrs. Dean's
bitter herbs; and firstly, let me beware of the fascination that lurks in
Catherine Heathcliff's brilliant eyes.  I should be in a curious taking
if I surrendered my heart to that young person, and the daughter turned
out a second edition of the mother.


CHAPTER XV


Another week over--and I am so many days nearer health, and spring!  I
have now heard all my neighbour's history, at different sittings, as the
housekeeper could spare time from more important occupations.  I'll
continue it in her own words, only a little condensed.  She is, on the
whole, a very fair narrator, and I don't think I could improve her style.

In the evening, she said, the evening of my visit to the Heights, I knew,
as well as if I saw him, that Mr. Heathcliff was about the place; and I
shunned going out, because I still carried his letter in my pocket, and
didn't want to be threatened or teased any more.  I had made up my mind
not to give it till my master went somewhere, as I could not guess how
its receipt would affect Catherine.  The consequence was, that it did not
reach her before the lapse of three days.  The fourth was Sunday, and I
brought it into her room after the family were gone to church.  There was
a manservant left to keep the house with me, and we generally made a
practice of locking the doors during the hours of service; but on that
occasion the weather was so warm and pleasant that I set them wide open,
and, to fulfil my engagement, as I knew who would be coming, I told my
companion that the mistress wished very much for some oranges, and he
must run over to the village and get a few, to be paid for on the morrow.
He departed, and I went up-stairs.

Mrs. Linton sat in a loose white dress, with a light shawl over her
shoulders, in the recess of the open window, as usual.  Her thick, long
hair had been partly removed at the beginning of her illness, and now she
wore it simply combed in its natural tresses over her temples and neck.
Her appearance was altered, as I had told Heathcliff; but when she was
calm, there seemed unearthly beauty in the change.  The flash of her eyes
had been succeeded by a dreamy and melancholy softness; they no longer
gave the impression of looking at the objects around her: they appeared
always to gaze beyond, and far beyond--you would have said out of this
world.  Then, the paleness of her face--its haggard aspect having
vanished as she recovered flesh--and the peculiar expression arising from
her mental state, though painfully suggestive of their causes, added to
the touching interest which she awakened; and--invariably to me, I know,
and to any person who saw her, I should think--refuted more tangible
proofs of convalescence, and stamped her as one doomed to decay.

A book lay spread on the sill before her, and the scarcely perceptible
wind fluttered its leaves at intervals.  I believe Linton had laid it
there: for she never endeavoured to divert herself with reading, or
occupation of any kind, and he would spend many an hour in trying to
entice her attention to some subject which had formerly been her
amusement.  She was conscious of his aim, and in her better moods endured
his efforts placidly, only showing their uselessness by now and then
suppressing a wearied sigh, and checking him at last with the saddest of
smiles and kisses.  At other times, she would turn petulantly away, and
hide her face in her hands, or even push him off angrily; and then he
took care to let her alone, for he was certain of doing no good.

Gimmerton chapel bells were still ringing; and the full, mellow flow of
the beck in the valley came soothingly on the ear.  It was a sweet
substitute for the yet absent murmur of the summer foliage, which drowned
that music about the Grange when the trees were in leaf.  At Wuthering
Heights it always sounded on quiet days following a great thaw or a
season of steady rain.  And of Wuthering Heights Catherine was thinking
as she listened: that is, if she thought or listened at all; but she had
the vague, distant look I mentioned before, which expressed no
recognition of material things either by ear or eye.

'There's a letter for you, Mrs. Linton,' I said, gently inserting it in
one hand that rested on her knee.  'You must read it immediately, because
it wants an answer.  Shall I break the seal?'  'Yes,' she answered,
without altering the direction of her eyes.  I opened it--it was very
short.  'Now,' I continued, 'read it.'  She drew away her hand, and let
it fall.  I replaced it in her lap, and stood waiting till it should
please her to glance down; but that movement was so long delayed that at
last I resumed--'Must I read it, ma'am?  It is from Mr. Heathcliff.'

There was a start and a troubled gleam of recollection, and a struggle to
arrange her ideas.  She lifted the letter, and seemed to peruse it; and
when she came to the signature she sighed: yet still I found she had not
gathered its import, for, upon my desiring to hear her reply, she merely
pointed to the name, and gazed at me with mournful and questioning
eagerness.

'Well, he wishes to see you,' said I, guessing her need of an
interpreter.  'He's in the garden by this time, and impatient to know
what answer I shall bring.'

As I spoke, I observed a large dog lying on the sunny grass beneath raise
its ears as if about to bark, and then smoothing them back, announce, by
a wag of the tail, that some one approached whom it did not consider a
stranger.  Mrs. Linton bent forward, and listened breathlessly.  The
minute after a step traversed the hall; the open house was too tempting
for Heathcliff to resist walking in: most likely he supposed that I was
inclined to shirk my promise, and so resolved to trust to his own
audacity.  With straining eagerness Catherine gazed towards the entrance
of her chamber.  He did not hit the right room directly: she motioned me
to admit him, but he found it out ere I could reach the door, and in a
stride or two was at her side, and had her grasped in his arms.

He neither spoke nor loosed his hold for some five minutes, during which
period he bestowed more kisses than ever he gave in his life before, I
daresay: but then my mistress had kissed him first, and I plainly saw
that he could hardly bear, for downright agony, to look into her face!
The same conviction had stricken him as me, from the instant he beheld
her, that there was no prospect of ultimate recovery there--she was
fated, sure to die.

'Oh, Cathy!  Oh, my life! how can I bear it?' was the first sentence he
uttered, in a tone that did not seek to disguise his despair.  And now he
stared at her so earnestly that I thought the very intensity of his gaze
would bring tears into his eyes; but they burned with anguish: they did
not melt.

'What now?' said Catherine, leaning back, and returning his look with a
suddenly clouded brow: her humour was a mere vane for constantly varying
caprices.  'You and Edgar have broken my heart, Heathcliff!  And you both
come to bewail the deed to me, as if you were the people to be pitied!  I
shall not pity you, not I.  You have killed me--and thriven on it, I
think.  How strong you are!  How many years do you mean to live after I
am gone?'

Heathcliff had knelt on one knee to embrace her; he attempted to rise,
but she seized his hair, and kept him down.

'I wish I could hold you,' she continued, bitterly, 'till we were both
dead!  I shouldn't care what you suffered.  I care nothing for your
sufferings.  Why shouldn't you suffer?  I do!  Will you forget me?  Will
you be happy when I am in the earth?  Will you say twenty years hence,
"That's the grave of Catherine Earnshaw?  I loved her long ago, and was
wretched to lose her; but it is past.  I've loved many others since: my
children are dearer to me than she was; and, at death, I shall not
rejoice that I am going to her: I shall be sorry that I must leave
them!"  Will you say so, Heathcliff?'

'Don't torture me till I'm as mad as yourself,' cried he, wrenching his
head free, and grinding his teeth.

The two, to a cool spectator, made a strange and fearful picture.  Well
might Catherine deem that heaven would be a land of exile to her, unless
with her mortal body she cast away her moral character also.  Her present
countenance had a wild vindictiveness in its white cheek, and a bloodless
lip and scintillating eye; and she retained in her closed fingers a
portion of the locks she had been grasping.  As to her companion, while
raising himself with one hand, he had taken her arm with the other; and
so inadequate was his stock of gentleness to the requirements of her
condition, that on his letting go I saw four distinct impressions left
blue in the colourless skin.

'Are you possessed with a devil,' he pursued, savagely, 'to talk in that
manner to me when you are dying?  Do you reflect that all those words
will be branded in my memory, and eating deeper eternally after you have
left me?  You know you lie to say I have killed you: and, Catherine, you
know that I could as soon forget you as my existence!  Is it not
sufficient for your infernal selfishness, that while you are at peace I
shall writhe in the torments of hell?'

'I shall not be at peace,' moaned Catherine, recalled to a sense of
physical weakness by the violent, unequal throbbing of her heart, which
beat visibly and audibly under this excess of agitation.  She said
nothing further till the paroxysm was over; then she continued, more
kindly--

'I'm not wishing you greater torment than I have, Heathcliff.  I only
wish us never to be parted: and should a word of mine distress you
hereafter, think I feel the same distress underground, and for my own
sake, forgive me!  Come here and kneel down again!  You never harmed me
in your life.  Nay, if you nurse anger, that will be worse to remember
than my harsh words!  Won't you come here again?  Do!'

Heathcliff went to the back of her chair, and leant over, but not so far
as to let her see his face, which was livid with emotion.  She bent round
to look at him; he would not permit it: turning abruptly, he walked to
the fireplace, where he stood, silent, with his back towards us.  Mrs.
Linton's glance followed him suspiciously: every movement woke a new
sentiment in her.  After a pause and a prolonged gaze, she resumed;
addressing me in accents of indignant disappointment:--

'Oh, you see, Nelly, he would not relent a moment to keep me out of the
grave.  _That_ is how I'm loved!  Well, never mind.  That is not _my_
Heathcliff.  I shall love mine yet; and take him with me: he's in my
soul.  And,' added she musingly, 'the thing that irks me most is this
shattered prison, after all.  I'm tired of being enclosed here.  I'm
wearying to escape into that glorious world, and to be always there: not
seeing it dimly through tears, and yearning for it through the walls of
an aching heart: but really with it, and in it.  Nelly, you think you are
better and more fortunate than I; in full health and strength: you are
sorry for me--very soon that will be altered.  I shall be sorry for
_you_.  I shall be incomparably beyond and above you all.  I _wonder_ he
won't be near me!'  She went on to herself.  'I thought he wished it.
Heathcliff, dear! you should not be sullen now.  Do come to me,
Heathcliff.'

In her eagerness she rose and supported herself on the arm of the chair.
At that earnest appeal he turned to her, looking absolutely desperate.
His eyes, wide and wet, at last flashed fiercely on her; his breast
heaved convulsively.  An instant they held asunder, and then how they met
I hardly saw, but Catherine made a spring, and he caught her, and they
were locked in an embrace from which I thought my mistress would never be
released alive: in fact, to my eyes, she seemed directly insensible.  He
flung himself into the nearest seat, and on my approaching hurriedly to
ascertain if she had fainted, he gnashed at me, and foamed like a mad
dog, and gathered her to him with greedy jealousy.  I did not feel as if
I were in the company of a creature of my own species: it appeared that
he would not understand, though I spoke to him; so I stood off, and held
my tongue, in great perplexity.

A movement of Catherine's relieved me a little presently: she put up her
hand to clasp his neck, and bring her cheek to his as he held her; while
he, in return, covering her with frantic caresses, said wildly--

'You teach me now how cruel you've been--cruel and false.  _Why_ did you
despise me?  _Why_ did you betray your own heart, Cathy?  I have not one
word of comfort.  You deserve this.  You have killed yourself.  Yes, you
may kiss me, and cry; and wring out my kisses and tears: they'll blight
you--they'll damn you.  You loved me--then what _right_ had you to leave
me?  What right--answer me--for the poor fancy you felt for Linton?
Because misery and degradation, and death, and nothing that God or Satan
could inflict would have parted us, _you_, of your own will, did it.  I
have not broken your heart--_you_ have broken it; and in breaking it, you
have broken mine.  So much the worse for me that I am strong.  Do I want
to live?  What kind of living will it be when you--oh, God! would _you_
like to live with your soul in the grave?'

'Let me alone.  Let me alone,' sobbed Catherine.  'If I've done wrong,
I'm dying for it.  It is enough!  You left me too: but I won't upbraid
you!  I forgive you.  Forgive me!'

'It is hard to forgive, and to look at those eyes, and feel those wasted
hands,' he answered.  'Kiss me again; and don't let me see your eyes!  I
forgive what you have done to me.  I love _my_ murderer--but _yours_!  How
can I?'

They were silent--their faces hid against each other, and washed by each
other's tears.  At least, I suppose the weeping was on both sides; as it
seemed Heathcliff could weep on a great occasion like this.

I grew very uncomfortable, meanwhile; for the afternoon wore fast away,
the man whom I had sent off returned from his errand, and I could
distinguish, by the shine of the western sun up the valley, a concourse
thickening outside Gimmerton chapel porch.

'Service is over,' I announced.  'My master will be here in half an
hour.'

Heathcliff groaned a curse, and strained Catherine closer: she never
moved.

Ere long I perceived a group of the servants passing up the road towards
the kitchen wing.  Mr. Linton was not far behind; he opened the gate
himself and sauntered slowly up, probably enjoying the lovely afternoon
that breathed as soft as summer.

'Now he is here,' I exclaimed.  'For heaven's sake, hurry down!  You'll
not meet any one on the front stairs.  Do be quick; and stay among the
trees till he is fairly in.'

'I must go, Cathy,' said Heathcliff, seeking to extricate himself from
his companion's arms.  'But if I live, I'll see you again before you are
asleep.  I won't stray five yards from your window.'

'You must not go!' she answered, holding him as firmly as her strength
allowed.  'You _shall_ not, I tell you.'

'For one hour,' he pleaded earnestly.

'Not for one minute,' she replied.

'I _must_--Linton will be up immediately,' persisted the alarmed
intruder.

He would have risen, and unfixed her fingers by the act--she clung fast,
gasping: there was mad resolution in her face.

'No!' she shrieked.  'Oh, don't, don't go.  It is the last time!  Edgar
will not hurt us.  Heathcliff, I shall die!  I shall die!'

'Damn the fool!  There he is,' cried Heathcliff, sinking back into his
seat.  'Hush, my darling!  Hush, hush, Catherine!  I'll stay.  If he shot
me so, I'd expire with a blessing on my lips.'

And there they were fast again.  I heard my master mounting the
stairs--the cold sweat ran from my forehead: I was horrified.

'Are you going to listen to her ravings?' I said, passionately.  'She
does not know what she says.  Will you ruin her, because she has not wit
to help herself?  Get up!  You could be free instantly.  That is the most
diabolical deed that ever you did.  We are all done for--master,
mistress, and servant.'

I wrung my hands, and cried out; and Mr. Linton hastened his step at the
noise.  In the midst of my agitation, I was sincerely glad to observe
that Catherine's arms had fallen relaxed, and her head hung down.

'She's fainted, or dead,' I thought: 'so much the better.  Far better
that she should be dead, than lingering a burden and a misery-maker to
all about her.'

Edgar sprang to his unbidden guest, blanched with astonishment and rage.
What he meant to do I cannot tell; however, the other stopped all
demonstrations, at once, by placing the lifeless-looking form in his
arms.

'Look there!' he said.  'Unless you be a fiend, help her first--then you
shall speak to me!'

He walked into the parlour, and sat down.  Mr. Linton summoned me, and
with great difficulty, and after resorting to many means, we managed to
restore her to sensation; but she was all bewildered; she sighed, and
moaned, and knew nobody.  Edgar, in his anxiety for her, forgot her hated
friend.  I did not.  I went, at the earliest opportunity, and besought
him to depart; affirming that Catherine was better, and he should hear
from me in the morning how she passed the night.

'I shall not refuse to go out of doors,' he answered; 'but I shall stay
in the garden: and, Nelly, mind you keep your word to-morrow.  I shall be
under those larch-trees.  Mind! or I pay another visit, whether Linton be
in or not.'

He sent a rapid glance through the half-open door of the chamber, and,
ascertaining that what I stated was apparently true, delivered the house
of his luckless presence.


CHAPTER XVI


About twelve o'clock that night was born the Catherine you saw at
Wuthering Heights: a puny, seven-months' child; and two hours after the
mother died, having never recovered sufficient consciousness to miss
Heathcliff, or know Edgar.  The latter's distraction at his bereavement
is a subject too painful to be dwelt on; its after-effects showed how
deep the sorrow sunk.  A great addition, in my eyes, was his being left
without an heir.  I bemoaned that, as I gazed on the feeble orphan; and I
mentally abused old Linton for (what was only natural partiality) the
securing his estate to his own daughter, instead of his son's.  An
unwelcomed infant it was, poor thing!  It might have wailed out of life,
and nobody cared a morsel, during those first hours of existence.  We
redeemed the neglect afterwards; but its beginning was as friendless as
its end is likely to be.

Next morning--bright and cheerful out of doors--stole softened in through
the blinds of the silent room, and suffused the couch and its occupant
with a mellow, tender glow.  Edgar Linton had his head laid on the
pillow, and his eyes shut.  His young and fair features were almost as
deathlike as those of the form beside him, and almost as fixed: but _his_
was the hush of exhausted anguish, and _hers_ of perfect peace.  Her brow
smooth, her lids closed, her lips wearing the expression of a smile; no
angel in heaven could be more beautiful than she appeared.  And I partook
of the infinite calm in which she lay: my mind was never in a holier
frame than while I gazed on that untroubled image of Divine rest.  I
instinctively echoed the words she had uttered a few hours before:
'Incomparably beyond and above us all!  Whether still on earth or now in
heaven, her spirit is at home with God!'

I don't know if it be a peculiarity in me, but I am seldom otherwise than
happy while watching in the chamber of death, should no frenzied or
despairing mourner share the duty with me.  I see a repose that neither
earth nor hell can break, and I feel an assurance of the endless and
shadowless hereafter--the Eternity they have entered--where life is
boundless in its duration, and love in its sympathy, and joy in its
fulness.  I noticed on that occasion how much selfishness there is even
in a love like Mr. Linton's, when he so regretted Catherine's blessed
release!  To be sure, one might have doubted, after the wayward and
impatient existence she had led, whether she merited a haven of peace at
last.  One might doubt in seasons of cold reflection; but not then, in
the presence of her corpse.  It asserted its own tranquillity, which
seemed a pledge of equal quiet to its former inhabitant.

Do you believe such people are happy in the other world, sir?  I'd give a
great deal to know.

I declined answering Mrs. Dean's question, which struck me as something
heterodox.  She proceeded:

Retracing the course of Catherine Linton, I fear we have no right to
think she is; but we'll leave her with her Maker.

The master looked asleep, and I ventured soon after sunrise to quit the
room and steal out to the pure refreshing air.  The servants thought me
gone to shake off the drowsiness of my protracted watch; in reality, my
chief motive was seeing Mr. Heathcliff.  If he had remained among the
larches all night, he would have heard nothing of the stir at the Grange;
unless, perhaps, he might catch the gallop of the messenger going to
Gimmerton.  If he had come nearer, he would probably be aware, from the
lights flitting to and fro, and the opening and shutting of the outer
doors, that all was not right within.  I wished, yet feared, to find him.
I felt the terrible news must be told, and I longed to get it over; but
how to do it I did not know.  He was there--at least, a few yards further
in the park; leant against an old ash-tree, his hat off, and his hair
soaked with the dew that had gathered on the budded branches, and fell
pattering round him.  He had been standing a long time in that position,
for I saw a pair of ousels passing and repassing scarcely three feet from
him, busy in building their nest, and regarding his proximity no more
than that of a piece of timber.  They flew off at my approach, and he
raised his eyes and spoke:--'She's dead!' he said; 'I've not waited for
you to learn that.  Put your handkerchief away--don't snivel before me.
Damn you all! she wants none of your tears!'

I was weeping as much for him as her: we do sometimes pity creatures that
have none of the feeling either for themselves or others.  When I first
looked into his face, I perceived that he had got intelligence of the
catastrophe; and a foolish notion struck me that his heart was quelled
and he prayed, because his lips moved and his gaze was bent on the
ground.

'Yes, she's dead!' I answered, checking my sobs and drying my cheeks.
'Gone to heaven, I hope; where we may, every one, join her, if we take
due warning and leave our evil ways to follow good!'

'Did _she_ take due warning, then?' asked Heathcliff, attempting a sneer.
'Did she die like a saint?  Come, give me a true history of the event.
How did--?'

He endeavoured to pronounce the name, but could not manage it; and
compressing his mouth he held a silent combat with his inward agony,
defying, meanwhile, my sympathy with an unflinching, ferocious stare.
'How did she die?' he resumed, at last--fain, notwithstanding his
hardihood, to have a support behind him; for, after the struggle, he
trembled, in spite of himself, to his very finger-ends.

'Poor wretch!' I thought; 'you have a heart and nerves the same as your
brother men!  Why should you be anxious to conceal them?  Your pride
cannot blind God!  You tempt him to wring them, till he forces a cry of
humiliation.'

'Quietly as a lamb!' I answered, aloud.  'She drew a sigh, and stretched
herself, like a child reviving, and sinking again to sleep; and five
minutes after I felt one little pulse at her heart, and nothing more!'

'And--did she ever mention me?' he asked, hesitating, as if he dreaded
the answer to his question would introduce details that he could not bear
to hear.

'Her senses never returned: she recognised nobody from the time you left
her,' I said.  'She lies with a sweet smile on her face; and her latest
ideas wandered back to pleasant early days.  Her life closed in a gentle
dream--may she wake as kindly in the other world!'

'May she wake in torment!' he cried, with frightful vehemence, stamping
his foot, and groaning in a sudden paroxysm of ungovernable passion.
'Why, she's a liar to the end!  Where is she?  Not _there_--not in
heaven--not perished--where?  Oh! you said you cared nothing for my
sufferings!  And I pray one prayer--I repeat it till my tongue
stiffens--Catherine Earnshaw, may you not rest as long as I am living;
you said I killed you--haunt me, then!  The murdered _do_ haunt their
murderers, I believe.  I know that ghosts _have_ wandered on earth.  Be
with me always--take any form--drive me mad! only _do_ not leave me in
this abyss, where I cannot find you!  Oh, God! it is unutterable!  I
_cannot_ live without my life!  I _cannot_ live without my soul!'

He dashed his head against the knotted trunk; and, lifting up his eyes,
howled, not like a man, but like a savage beast being goaded to death
with knives and spears.  I observed several splashes of blood about the
bark of the tree, and his hand and forehead were both stained; probably
the scene I witnessed was a repetition of others acted during the night.
It hardly moved my compassion--it appalled me: still, I felt reluctant to
quit him so.  But the moment he recollected himself enough to notice me
watching, he thundered a command for me to go, and I obeyed.  He was
beyond my skill to quiet or console!

Mrs. Linton's funeral was appointed to take place on the Friday following
her decease; and till then her coffin remained uncovered, and strewn with
flowers and scented leaves, in the great drawing-room.  Linton spent his
days and nights there, a sleepless guardian; and--a circumstance
concealed from all but me--Heathcliff spent his nights, at least,
outside, equally a stranger to repose.  I held no communication with him:
still, I was conscious of his design to enter, if he could; and on the
Tuesday, a little after dark, when my master, from sheer fatigue, had
been compelled to retire a couple of hours, I went and opened one of the
windows; moved by his perseverance to give him a chance of bestowing on
the faded image of his idol one final adieu.  He did not omit to avail
himself of the opportunity, cautiously and briefly; too cautiously to
betray his presence by the slightest noise.  Indeed, I shouldn't have
discovered that he had been there, except for the disarrangement of the
drapery about the corpse's face, and for observing on the floor a curl of
light hair, fastened with a silver thread; which, on examination, I
ascertained to have been taken from a locket hung round Catherine's neck.
Heathcliff had opened the trinket and cast out its contents, replacing
them by a black lock of his own.  I twisted the two, and enclosed them
together.

Mr. Earnshaw was, of course, invited to attend the remains of his sister
to the grave; he sent no excuse, but he never came; so that, besides her
husband, the mourners were wholly composed of tenants and servants.
Isabella was not asked.

The place of Catherine's interment, to the surprise of the villagers, was
neither in the chapel under the carved monument of the Lintons, nor yet
by the tombs of her own relations, outside.  It was dug on a green slope
in a corner of the kirk-yard, where the wall is so low that heath and
bilberry-plants have climbed over it from the moor; and peat-mould almost
buries it.  Her husband lies in the same spot now; and they have each a
simple headstone above, and a plain grey block at their feet, to mark the
graves.


CHAPTER XVII


That Friday made the last of our fine days for a month.  In the evening
the weather broke: the wind shifted from south to north-east, and brought
rain first, and then sleet and snow.  On the morrow one could hardly
imagine that there had been three weeks of summer: the primroses and
crocuses were hidden under wintry drifts; the larks were silent, the
young leaves of the early trees smitten and blackened.  And dreary, and
chill, and dismal, that morrow did creep over!  My master kept his room;
I took possession of the lonely parlour, converting it into a nursery:
and there I was, sitting with the moaning doll of a child laid on my
knee; rocking it to and fro, and watching, meanwhile, the still driving
flakes build up the uncurtained window, when the door opened, and some
person entered, out of breath and laughing!  My anger was greater than my
astonishment for a minute.  I supposed it one of the maids, and I
cried--'Have done!  How dare you show your giddiness here; What would Mr.
Linton say if he heard you?'

'Excuse me!' answered a familiar voice; 'but I know Edgar is in bed, and
I cannot stop myself.'

With that the speaker came forward to the fire, panting and holding her
hand to her side.

'I have run the whole way from Wuthering Heights!' she continued, after a
pause; 'except where I've flown.  I couldn't count the number of falls
I've had.  Oh, I'm aching all over!  Don't be alarmed!  There shall be an
explanation as soon as I can give it; only just have the goodness to step
out and order the carriage to take me on to Gimmerton, and tell a servant
to seek up a few clothes in my wardrobe.'

The intruder was Mrs. Heathcliff.  She certainly seemed in no laughing
predicament: her hair streamed on her shoulders, dripping with snow and
water; she was dressed in the girlish dress she commonly wore, befitting
her age more than her position: a low frock with short sleeves, and
nothing on either head or neck.  The frock was of light silk, and clung
to her with wet, and her feet were protected merely by thin slippers; add
to this a deep cut under one ear, which only the cold prevented from
bleeding profusely, a white face scratched and bruised, and a frame
hardly able to support itself through fatigue; and you may fancy my first
fright was not much allayed when I had had leisure to examine her.

'My dear young lady,' I exclaimed, 'I'll stir nowhere, and hear nothing,
till you have removed every article of your clothes, and put on dry
things; and certainly you shall not go to Gimmerton to-night, so it is
needless to order the carriage.'

'Certainly I shall,' she said; 'walking or riding: yet I've no objection
to dress myself decently.  And--ah, see how it flows down my neck now!
The fire does make it smart.'

She insisted on my fulfilling her directions, before she would let me
touch her; and not till after the coachman had been instructed to get
ready, and a maid set to pack up some necessary attire, did I obtain her
consent for binding the wound and helping to change her garments.

'Now, Ellen,' she said, when my task was finished and she was seated in
an easy-chair on the hearth, with a cup of tea before her, 'you sit down
opposite me, and put poor Catherine's baby away: I don't like to see it!
You mustn't think I care little for Catherine, because I behaved so
foolishly on entering: I've cried, too, bitterly--yes, more than any one
else has reason to cry.  We parted unreconciled, you remember, and I
sha'n't forgive myself.  But, for all that, I was not going to sympathise
with him--the brute beast!  Oh, give me the poker!  This is the last
thing of his I have about me:' she slipped the gold ring from her third
finger, and threw it on the floor.  'I'll smash it!' she continued,
striking it with childish spite, 'and then I'll burn it!' and she took
and dropped the misused article among the coals.  'There! he shall buy
another, if he gets me back again.  He'd be capable of coming to seek me,
to tease Edgar.  I dare not stay, lest that notion should possess his
wicked head!  And besides, Edgar has not been kind, has he?  And I won't
come suing for his assistance; nor will I bring him into more trouble.
Necessity compelled me to seek shelter here; though, if I had not learned
he was out of the way, I'd have halted at the kitchen, washed my face,
warmed myself, got you to bring what I wanted, and departed again to
anywhere out of the reach of my accursed--of that incarnate goblin!  Ah,
he was in such a fury!  If he had caught me!  It's a pity Earnshaw is not
his match in strength: I wouldn't have run till I'd seen him all but
demolished, had Hindley been able to do it!'

'Well, don't talk so fast, Miss!' I interrupted; 'you'll disorder the
handkerchief I have tied round your face, and make the cut bleed again.
Drink your tea, and take breath, and give over laughing: laughter is
sadly out of place under this roof, and in your condition!'

'An undeniable truth,' she replied.  'Listen to that child!  It maintains
a constant wail--send it out of my hearing for an hour; I sha'n't stay
any longer.'

I rang the bell, and committed it to a servant's care; and then I
inquired what had urged her to escape from Wuthering Heights in such an
unlikely plight, and where she meant to go, as she refused remaining with
us.

'I ought, and I wished to remain,' answered she, 'to cheer Edgar and take
care of the baby, for two things, and because the Grange is my right
home.  But I tell you he wouldn't let me!  Do you think he could bear to
see me grow fat and merry--could bear to think that we were tranquil, and
not resolve on poisoning our comfort?  Now, I have the satisfaction of
being sure that he detests me, to the point of its annoying him seriously
to have me within ear-shot or eyesight: I notice, when I enter his
presence, the muscles of his countenance are involuntarily distorted into
an expression of hatred; partly arising from his knowledge of the good
causes I have to feel that sentiment for him, and partly from original
aversion.  It is strong enough to make me feel pretty certain that he
would not chase me over England, supposing I contrived a clear escape;
and therefore I must get quite away.  I've recovered from my first desire
to be killed by him: I'd rather he'd kill himself!  He has extinguished
my love effectually, and so I'm at my ease.  I can recollect yet how I
loved him; and can dimly imagine that I could still be loving him, if--no,
no!  Even if he had doted on me, the devilish nature would have revealed
its existence somehow.  Catherine had an awfully perverted taste to
esteem him so dearly, knowing him so well.  Monster! would that he could
be blotted out of creation, and out of my memory!'

'Hush, hush!  He's a human being,' I said.  'Be more charitable: there
are worse men than he is yet!'

'He's not a human being,' she retorted; 'and he has no claim on my
charity.  I gave him my heart, and he took and pinched it to death, and
flung it back to me.  People feel with their hearts, Ellen: and since he
has destroyed mine, I have not power to feel for him: and I would not,
though he groaned from this to his dying day, and wept tears of blood for
Catherine!  No, indeed, indeed, I wouldn't!'  And here Isabella began to
cry; but, immediately dashing the water from her lashes, she recommenced.
'You asked, what has driven me to flight at last?  I was compelled to
attempt it, because I had succeeded in rousing his rage a pitch above his
malignity.  Pulling out the nerves with red hot pincers requires more
coolness than knocking on the head.  He was worked up to forget the
fiendish prudence he boasted of, and proceeded to murderous violence.  I
experienced pleasure in being able to exasperate him: the sense of
pleasure woke my instinct of self-preservation, so I fairly broke free;
and if ever I come into his hands again he is welcome to a signal
revenge.

'Yesterday, you know, Mr. Earnshaw should have been at the funeral.  He
kept himself sober for the purpose--tolerably sober: not going to bed mad
at six o'clock and getting up drunk at twelve.  Consequently, he rose, in
suicidal low spirits, as fit for the church as for a dance; and instead,
he sat down by the fire and swallowed gin or brandy by tumblerfuls.

'Heathcliff--I shudder to name him! has been a stranger in the house from
last Sunday till to-day.  Whether the angels have fed him, or his kin
beneath, I cannot tell; but he has not eaten a meal with us for nearly a
week.  He has just come home at dawn, and gone up-stairs to his chamber;
locking himself in--as if anybody dreamt of coveting his company!  There
he has continued, praying like a Methodist: only the deity he implored is
senseless dust and ashes; and God, when addressed, was curiously
confounded with his own black father!  After concluding these precious
orisons--and they lasted generally till he grew hoarse and his voice was
strangled in his throat--he would be off again; always straight down to
the Grange!  I wonder Edgar did not send for a constable, and give him
into custody!  For me, grieved as I was about Catherine, it was
impossible to avoid regarding this season of deliverance from degrading
oppression as a holiday.

'I recovered spirits sufficient to bear Joseph's eternal lectures without
weeping, and to move up and down the house less with the foot of a
frightened thief than formerly.  You wouldn't think that I should cry at
anything Joseph could say; but he and Hareton are detestable companions.
I'd rather sit with Hindley, and hear his awful talk, than with "t'
little maister" and his staunch supporter, that odious old man!  When
Heathcliff is in, I'm often obliged to seek the kitchen and their
society, or starve among the damp uninhabited chambers; when he is not,
as was the case this week, I establish a table and chair at one corner of
the house fire, and never mind how Mr. Earnshaw may occupy himself; and
he does not interfere with my arrangements.  He is quieter now than he
used to be, if no one provokes him: more sullen and depressed, and less
furious.  Joseph affirms he's sure he's an altered man: that the Lord has
touched his heart, and he is saved "so as by fire."  I'm puzzled to
detect signs of the favourable change: but it is not my business.

'Yester-evening I sat in my nook reading some old books till late on
towards twelve.  It seemed so dismal to go up-stairs, with the wild snow
blowing outside, and my thoughts continually reverting to the kirk-yard
and the new-made grave!  I dared hardly lift my eyes from the page before
me, that melancholy scene so instantly usurped its place.  Hindley sat
opposite, his head leant on his hand; perhaps meditating on the same
subject.  He had ceased drinking at a point below irrationality, and had
neither stirred nor spoken during two or three hours.  There was no sound
through the house but the moaning wind, which shook the windows every now
and then, the faint crackling of the coals, and the click of my snuffers
as I removed at intervals the long wick of the candle.  Hareton and
Joseph were probably fast asleep in bed.  It was very, very sad: and
while I read I sighed, for it seemed as if all joy had vanished from the
world, never to be restored.

'The doleful silence was broken at length by the sound of the kitchen
latch: Heathcliff had returned from his watch earlier than usual; owing,
I suppose, to the sudden storm.  That entrance was fastened, and we heard
him coming round to get in by the other.  I rose with an irrepressible
expression of what I felt on my lips, which induced my companion, who had
been staring towards the door, to turn and look at me.

'"I'll keep him out five minutes," he exclaimed.  "You won't object?"

'"No, you may keep him out the whole night for me," I answered.  "Do! put
the key in the lock, and draw the bolts."

'Earnshaw accomplished this ere his guest reached the front; he then came
and brought his chair to the other side of my table, leaning over it, and
searching in my eyes for a sympathy with the burning hate that gleamed
from his: as he both looked and felt like an assassin, he couldn't
exactly find that; but he discovered enough to encourage him to speak.

'"You, and I," he said, "have each a great debt to settle with the man
out yonder!  If we were neither of us cowards, we might combine to
discharge it.  Are you as soft as your brother?  Are you willing to
endure to the last, and not once attempt a repayment?"

'"I'm weary of enduring now," I replied; "and I'd be glad of a
retaliation that wouldn't recoil on myself; but treachery and violence
are spears pointed at both ends; they wound those who resort to them
worse than their enemies."

'"Treachery and violence are a just return for treachery and violence!"
cried Hindley.  "Mrs. Heathcliff, I'll ask you to do nothing; but sit
still and be dumb.  Tell me now, can you?  I'm sure you would have as
much pleasure as I in witnessing the conclusion of the fiend's existence;
he'll be _your_ death unless you overreach him; and he'll be _my_ ruin.
Damn the hellish villain!  He knocks at the door as if he were master
here already!  Promise to hold your tongue, and before that clock
strikes--it wants three minutes of one--you're a free woman!"

'He took the implements which I described to you in my letter from his
breast, and would have turned down the candle.  I snatched it away,
however, and seized his arm.

'"I'll not hold my tongue!" I said; "you mustn't touch him.  Let the door
remain shut, and be quiet!"

'"No!  I've formed my resolution, and by God I'll execute it!" cried the
desperate being.  "I'll do you a kindness in spite of yourself, and
Hareton justice!  And you needn't trouble your head to screen me;
Catherine is gone.  Nobody alive would regret me, or be ashamed, though I
cut my throat this minute--and it's time to make an end!"

'I might as well have struggled with a bear, or reasoned with a lunatic.
The only resource left me was to run to a lattice and warn his intended
victim of the fate which awaited him.

'"You'd better seek shelter somewhere else to-night!" I exclaimed, in
rather a triumphant tone.  "Mr. Earnshaw has a mind to shoot you, if you
persist in endeavouring to enter."

'"You'd better open the door, you--" he answered, addressing me by some
elegant term that I don't care to repeat.

'"I shall not meddle in the matter," I retorted again.  "Come in and get
shot, if you please.  I've done my duty."

'With that I shut the window and returned to my place by the fire; having
too small a stock of hypocrisy at my command to pretend any anxiety for
the danger that menaced him.  Earnshaw swore passionately at me:
affirming that I loved the villain yet; and calling me all sorts of names
for the base spirit I evinced.  And I, in my secret heart (and conscience
never reproached me), thought what a blessing it would be for _him_
should Heathcliff put him out of misery; and what a blessing for _me_
should he send Heathcliff to his right abode!  As I sat nursing these
reflections, the casement behind me was banged on to the floor by a blow
from the latter individual, and his black countenance looked blightingly
through.  The stanchions stood too close to suffer his shoulders to
follow, and I smiled, exulting in my fancied security.  His hair and
clothes were whitened with snow, and his sharp cannibal teeth, revealed
by cold and wrath, gleamed through the dark.

'"Isabella, let me in, or I'll make you repent!" he "girned," as Joseph
calls it.

'"I cannot commit murder," I replied.  "Mr. Hindley stands sentinel with
a knife and loaded pistol."

'"Let me in by the kitchen door," he said.

'"Hindley will be there before me," I answered: "and that's a poor love
of yours that cannot bear a shower of snow!  We were left at peace in our
beds as long as the summer moon shone, but the moment a blast of winter
returns, you must run for shelter!  Heathcliff, if I were you, I'd go
stretch myself over her grave and die like a faithful dog.  The world is
surely not worth living in now, is it?  You had distinctly impressed on
me the idea that Catherine was the whole joy of your life: I can't
imagine how you think of surviving her loss."

'"He's there, is he?" exclaimed my companion, rushing to the gap.  "If I
can get my arm out I can hit him!"

'I'm afraid, Ellen, you'll set me down as really wicked; but you don't
know all, so don't judge.  I wouldn't have aided or abetted an attempt on
even _his_ life for anything.  Wish that he were dead, I must; and
therefore I was fearfully disappointed, and unnerved by terror for the
consequences of my taunting speech, when he flung himself on Earnshaw's
weapon and wrenched it from his grasp.

'The charge exploded, and the knife, in springing back, closed into its
owner's wrist.  Heathcliff pulled it away by main force, slitting up the
flesh as it passed on, and thrust it dripping into his pocket.  He then
took a stone, struck down the division between two windows, and sprang
in.  His adversary had fallen senseless with excessive pain and the flow
of blood, that gushed from an artery or a large vein.  The ruffian kicked
and trampled on him, and dashed his head repeatedly against the flags,
holding me with one hand, meantime, to prevent me summoning Joseph.  He
exerted preterhuman self-denial in abstaining from finishing him
completely; but getting out of breath, he finally desisted, and dragged
the apparently inanimate body on to the settle.  There he tore off the
sleeve of Earnshaw's coat, and bound up the wound with brutal roughness;
spitting and cursing during the operation as energetically as he had
kicked before.  Being at liberty, I lost no time in seeking the old
servant; who, having gathered by degrees the purport of my hasty tale,
hurried below, gasping, as he descended the steps two at once.

'"What is ther to do, now? what is ther to do, now?"

'"There's this to do," thundered Heathcliff, "that your master's mad; and
should he last another month, I'll have him to an asylum.  And how the
devil did you come to fasten me out, you toothless hound?  Don't stand
muttering and mumbling there.  Come, I'm not going to nurse him.  Wash
that stuff away; and mind the sparks of your candle--it is more than half
brandy!"

'"And so ye've been murthering on him?" exclaimed Joseph, lifting his
hands and eyes in horror.  "If iver I seed a seeght loike this!  May the
Lord--"

'Heathcliff gave him a push on to his knees in the middle of the blood,
and flung a towel to him; but instead of proceeding to dry it up, he
joined his hands and began a prayer, which excited my laughter from its
odd phraseology.  I was in the condition of mind to be shocked at
nothing: in fact, I was as reckless as some malefactors show themselves
at the foot of the gallows.

'"Oh, I forgot you," said the tyrant.  "You shall do that.  Down with
you.  And you conspire with him against me, do you, viper?  There, that
is work fit for you!"

'He shook me till my teeth rattled, and pitched me beside Joseph, who
steadily concluded his supplications, and then rose, vowing he would set
off for the Grange directly.  Mr. Linton was a magistrate, and though he
had fifty wives dead, he should inquire into this.  He was so obstinate
in his resolution, that Heathcliff deemed it expedient to compel from my
lips a recapitulation of what had taken place; standing over me, heaving
with malevolence, as I reluctantly delivered the account in answer to his
questions.  It required a great deal of labour to satisfy the old man
that Heathcliff was not the aggressor; especially with my hardly-wrung
replies.  However, Mr. Earnshaw soon convinced him that he was alive
still; Joseph hastened to administer a dose of spirits, and by their
succour his master presently regained motion and consciousness.
Heathcliff, aware that his opponent was ignorant of the treatment
received while insensible, called him deliriously intoxicated; and said
he should not notice his atrocious conduct further, but advised him to
get to bed.  To my joy, he left us, after giving this judicious counsel,
and Hindley stretched himself on the hearthstone.  I departed to my own
room, marvelling that I had escaped so easily.

'This morning, when I came down, about half an hour before noon, Mr.
Earnshaw was sitting by the fire, deadly sick; his evil genius, almost as
gaunt and ghastly, leant against the chimney.  Neither appeared inclined
to dine, and, having waited till all was cold on the table, I commenced
alone.  Nothing hindered me from eating heartily, and I experienced a
certain sense of satisfaction and superiority, as, at intervals, I cast a
look towards my silent companions, and felt the comfort of a quiet
conscience within me.  After I had done, I ventured on the unusual
liberty of drawing near the fire, going round Earnshaw's seat, and
kneeling in the corner beside him.

'Heathcliff did not glance my way, and I gazed up, and contemplated his
features almost as confidently as if they had been turned to stone.  His
forehead, that I once thought so manly, and that I now think so
diabolical, was shaded with a heavy cloud; his basilisk eyes were nearly
quenched by sleeplessness, and weeping, perhaps, for the lashes were wet
then: his lips devoid of their ferocious sneer, and sealed in an
expression of unspeakable sadness.  Had it been another, I would have
covered my face in the presence of such grief.  In _his_ case, I was
gratified; and, ignoble as it seems to insult a fallen enemy, I couldn't
miss this chance of sticking in a dart: his weakness was the only time
when I could taste the delight of paying wrong for wrong.'

'Fie, fie, Miss!' I interrupted.  'One might suppose you had never opened
a Bible in your life.  If God afflict your enemies, surely that ought to
suffice you.  It is both mean and presumptuous to add your torture to
his!'

'In general I'll allow that it would be, Ellen,' she continued; 'but what
misery laid on Heathcliff could content me, unless I have a hand in it?
I'd rather he suffered less, if I might cause his sufferings and he might
_know_ that I was the cause.  Oh, I owe him so much.  On only one
condition can I hope to forgive him.  It is, if I may take an eye for an
eye, a tooth for a tooth; for every wrench of agony return a wrench:
reduce him to my level.  As he was the first to injure, make him the
first to implore pardon; and then--why then, Ellen, I might show you some
generosity.  But it is utterly impossible I can ever be revenged, and
therefore I cannot forgive him.  Hindley wanted some water, and I handed
him a glass, and asked him how he was.

'"Not as ill as I wish," he replied.  "But leaving out my arm, every inch
of me is as sore as if I had been fighting with a legion of imps!"

'"Yes, no wonder," was my next remark.  "Catherine used to boast that she
stood between you and bodily harm: she meant that certain persons would
not hurt you for fear of offending her.  It's well people don't _really_
rise from their grave, or, last night, she might have witnessed a
repulsive scene!  Are not you bruised, and cut over your chest and
shoulders?"

'"I can't say," he answered, "but what do you mean?  Did he dare to
strike me when I was down?"

'"He trampled on and kicked you, and dashed you on the ground," I
whispered.  "And his mouth watered to tear you with his teeth; because
he's only half man: not so much, and the rest fiend."

'Mr. Earnshaw looked up, like me, to the countenance of our mutual foe;
who, absorbed in his anguish, seemed insensible to anything around him:
the longer he stood, the plainer his reflections revealed their blackness
through his features.

'"Oh, if God would but give me strength to strangle him in my last agony,
I'd go to hell with joy," groaned the impatient man, writhing to rise,
and sinking back in despair, convinced of his inadequacy for the
struggle.

'"Nay, it's enough that he has murdered one of you," I observed aloud.
"At the Grange, every one knows your sister would have been living now
had it not been for Mr. Heathcliff.  After all, it is preferable to be
hated than loved by him.  When I recollect how happy we were--how happy
Catherine was before he came--I'm fit to curse the day."

'Most likely, Heathcliff noticed more the truth of what was said, than
the spirit of the person who said it.  His attention was roused, I saw,
for his eyes rained down tears among the ashes, and he drew his breath in
suffocating sighs.  I stared full at him, and laughed scornfully.  The
clouded windows of hell flashed a moment towards me; the fiend which
usually looked out, however, was so dimmed and drowned that I did not
fear to hazard another sound of derision.

'"Get up, and begone out of my sight," said the mourner.

'I guessed he uttered those words, at least, though his voice was hardly
intelligible.

'"I beg your pardon," I replied.  "But I loved Catherine too; and her
brother requires attendance, which, for her sake, I shall supply.  Now,
that she's dead, I see her in Hindley: Hindley has exactly her eyes, if
you had not tried to gouge them out, and made them black and red; and
her--"

'"Get up, wretched idiot, before I stamp you to death!" he cried, making
a movement that caused me to make one also.

'"But then," I continued, holding myself ready to flee, "if poor
Catherine had trusted you, and assumed the ridiculous, contemptible,
degrading title of Mrs. Heathcliff, she would soon have presented a
similar picture!  _She_ wouldn't have borne your abominable behaviour
quietly: her detestation and disgust must have found voice."

'The back of the settle and Earnshaw's person interposed between me and
him; so instead of endeavouring to reach me, he snatched a dinner-knife
from the table and flung it at my head.  It struck beneath my ear, and
stopped the sentence I was uttering; but, pulling it out, I sprang to the
door and delivered another; which I hope went a little deeper than his
missile.  The last glimpse I caught of him was a furious rush on his
part, checked by the embrace of his host; and both fell locked together
on the hearth.  In my flight through the kitchen I bid Joseph speed to
his master; I knocked over Hareton, who was hanging a litter of puppies
from a chair-back in the doorway; and, blessed as a soul escaped from
purgatory, I bounded, leaped, and flew down the steep road; then,
quitting its windings, shot direct across the moor, rolling over banks,
and wading through marshes: precipitating myself, in fact, towards the
beacon-light of the Grange.  And far rather would I be condemned to a
perpetual dwelling in the infernal regions than, even for one night,
abide beneath the roof of Wuthering Heights again.'

Isabella ceased speaking, and took a drink of tea; then she rose, and
bidding me put on her bonnet, and a great shawl I had brought, and
turning a deaf ear to my entreaties for her to remain another hour, she
stepped on to a chair, kissed Edgar's and Catherine's portraits, bestowed
a similar salute on me, and descended to the carriage, accompanied by
Fanny, who yelped wild with joy at recovering her mistress.  She was
driven away, never to revisit this neighbourhood: but a regular
correspondence was established between her and my master when things were
more settled.  I believe her new abode was in the south, near London;
there she had a son born a few months subsequent to her escape.  He was
christened Linton, and, from the first, she reported him to be an ailing,
peevish creature.

Mr. Heathcliff, meeting me one day in the village, inquired where she
lived.  I refused to tell.  He remarked that it was not of any moment,
only she must beware of coming to her brother: she should not be with
him, if he had to keep her himself.  Though I would give no information,
he discovered, through some of the other servants, both her place of
residence and the existence of the child.  Still, he didn't molest her:
for which forbearance she might thank his aversion, I suppose.  He often
asked about the infant, when he saw me; and on hearing its name, smiled
grimly, and observed: 'They wish me to hate it too, do they?'

'I don't think they wish you to know anything about it,' I answered.

'But I'll have it,' he said, 'when I want it.  They may reckon on that!'

Fortunately its mother died before the time arrived; some thirteen years
after the decease of Catherine, when Linton was twelve, or a little more.

On the day succeeding Isabella's unexpected visit I had no opportunity of
speaking to my master: he shunned conversation, and was fit for
discussing nothing.  When I could get him to listen, I saw it pleased him
that his sister had left her husband; whom he abhorred with an intensity
which the mildness of his nature would scarcely seem to allow.  So deep
and sensitive was his aversion, that he refrained from going anywhere
where he was likely to see or hear of Heathcliff.  Grief, and that
together, transformed him into a complete hermit: he threw up his office
of magistrate, ceased even to attend church, avoided the village on all
occasions, and spent a life of entire seclusion within the limits of his
park and grounds; only varied by solitary rambles on the moors, and
visits to the grave of his wife, mostly at evening, or early morning
before other wanderers were abroad.  But he was too good to be thoroughly
unhappy long.  _He_ didn't pray for Catherine's soul to haunt him.  Time
brought resignation, and a melancholy sweeter than common joy.  He
recalled her memory with ardent, tender love, and hopeful aspiring to the
better world; where he doubted not she was gone.

And he had earthly consolation and affections also.  For a few days, I
said, he seemed regardless of the puny successor to the departed: that
coldness melted as fast as snow in April, and ere the tiny thing could
stammer a word or totter a step it wielded a despot's sceptre in his
heart.  It was named Catherine; but he never called it the name in full,
as he had never called the first Catherine short: probably because
Heathcliff had a habit of doing so.  The little one was always Cathy: it
formed to him a distinction from the mother, and yet a connection with
her; and his attachment sprang from its relation to her, far more than
from its being his own.

I used to draw a comparison between him and Hindley Earnshaw, and perplex
myself to explain satisfactorily why their conduct was so opposite in
similar circumstances.  They had both been fond husbands, and were both
attached to their children; and I could not see how they shouldn't both
have taken the same road, for good or evil.  But, I thought in my mind,
Hindley, with apparently the stronger head, has shown himself sadly the
worse and the weaker man.  When his ship struck, the captain abandoned
his post; and the crew, instead of trying to save her, rushed into riot
and confusion, leaving no hope for their luckless vessel.  Linton, on the
contrary, displayed the true courage of a loyal and faithful soul: he
trusted God; and God comforted him.  One hoped, and the other despaired:
they chose their own lots, and were righteously doomed to endure them.
But you'll not want to hear my moralising, Mr. Lockwood; you'll judge, as
well as I can, all these things: at least, you'll think you will, and
that's the same.  The end of Earnshaw was what might have been expected;
it followed fast on his sister's: there were scarcely six months between
them.  We, at the Grange, never got a very succinct account of his state
preceding it; all that I did learn was on occasion of going to aid in the
preparations for the funeral.  Mr. Kenneth came to announce the event to
my master.

'Well, Nelly,' said he, riding into the yard one morning, too early not
to alarm me with an instant presentiment of bad news, 'it's yours and my
turn to go into mourning at present.  Who's given us the slip now, do you
think?'

'Who?' I asked in a flurry.

'Why, guess!' he returned, dismounting, and slinging his bridle on a hook
by the door.  'And nip up the corner of your apron: I'm certain you'll
need it.'

'Not Mr. Heathcliff, surely?' I exclaimed.

'What! would you have tears for him?' said the doctor.  'No, Heathcliff's
a tough young fellow: he looks blooming to-day.  I've just seen him.  He's
rapidly regaining flesh since he lost his better half.'

'Who is it, then, Mr. Kenneth?' I repeated impatiently.

'Hindley Earnshaw!  Your old friend Hindley,' he replied, 'and my wicked
gossip: though he's been too wild for me this long while.  There!  I said
we should draw water.  But cheer up!  He died true to his character:
drunk as a lord.  Poor lad!  I'm sorry, too.  One can't help missing an
old companion: though he had the worst tricks with him that ever man
imagined, and has done me many a rascally turn.  He's barely
twenty-seven, it seems; that's your own age: who would have thought you
were born in one year?'

I confess this blow was greater to me than the shock of Mrs. Linton's
death: ancient associations lingered round my heart; I sat down in the
porch and wept as for a blood relation, desiring Mr. Kenneth to get
another servant to introduce him to the master.  I could not hinder
myself from pondering on the question--'Had he had fair play?'  Whatever
I did, that idea would bother me: it was so tiresomely pertinacious that
I resolved on requesting leave to go to Wuthering Heights, and assist in
the last duties to the dead.  Mr. Linton was extremely reluctant to
consent, but I pleaded eloquently for the friendless condition in which
he lay; and I said my old master and foster-brother had a claim on my
services as strong as his own.  Besides, I reminded him that the child
Hareton was his wife's nephew, and, in the absence of nearer kin, he
ought to act as its guardian; and he ought to and must inquire how the
property was left, and look over the concerns of his brother-in-law.  He
was unfit for attending to such matters then, but he bid me speak to his
lawyer; and at length permitted me to go.  His lawyer had been Earnshaw's
also: I called at the village, and asked him to accompany me.  He shook
his head, and advised that Heathcliff should be let alone; affirming, if
the truth were known, Hareton would be found little else than a beggar.

'His father died in debt,' he said; 'the whole property is mortgaged, and
the sole chance for the natural heir is to allow him an opportunity of
creating some interest in the creditor's heart, that he may be inclined
to deal leniently towards him.'

When I reached the Heights, I explained that I had come to see everything
carried on decently; and Joseph, who appeared in sufficient distress,
expressed satisfaction at my presence.  Mr. Heathcliff said he did not
perceive that I was wanted; but I might stay and order the arrangements
for the funeral, if I chose.

'Correctly,' he remarked, 'that fool's body should be buried at the
cross-roads, without ceremony of any kind. I happened to leave him ten
minutes yesterday afternoon, and in that interval he fastened the two
doors of the house against me, and he has spent the night in drinking
himself to death deliberately! We broke in this morning, for we heard
him sporting like a horse; and there he was, laid over the settle:
flaying and scalping would not have wakened him. I sent for Kenneth, and
he came; but not till the beast had changed into carrion: he was both
dead and cold, and stark; and so you'll allow it was useless making more
stir about him!'

The old servant confirmed this statement, but muttered:

'I'd rayther he'd goan hisseln for t' doctor!  I sud ha' taen tent o' t'
maister better nor him--and he warn't deead when I left, naught o' t'
soart!'

I insisted on the funeral being respectable.  Mr. Heathcliff said I might
have my own way there too: only, he desired me to remember that the money
for the whole affair came out of his pocket.  He maintained a hard,
careless deportment, indicative of neither joy nor sorrow: if anything,
it expressed a flinty gratification at a piece of difficult work
successfully executed.  I observed once, indeed, something like
exultation in his aspect: it was just when the people were bearing the
coffin from the house.  He had the hypocrisy to represent a mourner: and
previous to following with Hareton, he lifted the unfortunate child on to
the table and muttered, with peculiar gusto, 'Now, my bonny lad, you are
_mine_!  And we'll see if one tree won't grow as crooked as another, with
the same wind to twist it!'  The unsuspecting thing was pleased at this
speech: he played with Heathcliff's whiskers, and stroked his cheek; but
I divined its meaning, and observed tartly, 'That boy must go back with
me to Thrushcross Grange, sir.  There is nothing in the world less yours
than he is!'

'Does Linton say so?' he demanded.

'Of course--he has ordered me to take him,' I replied.

'Well,' said the scoundrel, 'we'll not argue the subject now: but I have
a fancy to try my hand at rearing a young one; so intimate to your master
that I must supply the place of this with my own, if he attempt to remove
it.  I don't engage to let Hareton go undisputed; but I'll be pretty sure
to make the other come!  Remember to tell him.'

This hint was enough to bind our hands.  I repeated its substance on my
return; and Edgar Linton, little interested at the commencement, spoke no
more of interfering.  I'm not aware that he could have done it to any
purpose, had he been ever so willing.

The guest was now the master of Wuthering Heights: he held firm
possession, and proved to the attorney--who, in his turn, proved it to
Mr. Linton--that Earnshaw had mortgaged every yard of land he owned for
cash to supply his mania for gaming; and he, Heathcliff, was the
mortgagee.  In that manner Hareton, who should now be the first gentleman
in the neighbourhood, was reduced to a state of complete dependence on
his father's inveterate enemy; and lives in his own house as a servant,
deprived of the advantage of wages: quite unable to right himself,
because of his friendlessness, and his ignorance that he has been
wronged.


CHAPTER XVIII


The twelve years, continued Mrs. Dean, following that dismal period were
the happiest of my life: my greatest troubles in their passage rose from
our little lady's trifling illnesses, which she had to experience in
common with all children, rich and poor.  For the rest, after the first
six months, she grew like a larch, and could walk and talk too, in her
own way, before the heath blossomed a second time over Mrs. Linton's
dust.  She was the most winning thing that ever brought sunshine into a
desolate house: a real beauty in face, with the Earnshaws' handsome dark
eyes, but the Lintons' fair skin and small features, and yellow curling
hair.  Her spirit was high, though not rough, and qualified by a heart
sensitive and lively to excess in its affections.  That capacity for
intense attachments reminded me of her mother: still she did not resemble
her: for she could be soft and mild as a dove, and she had a gentle voice
and pensive expression: her anger was never furious; her love never
fierce: it was deep and tender.  However, it must be acknowledged, she
had faults to foil her gifts.  A propensity to be saucy was one; and a
perverse will, that indulged children invariably acquire, whether they be
good tempered or cross.  If a servant chanced to vex her, it was
always--'I shall tell papa!'  And if he reproved her, even by a look, you
would have thought it a heart-breaking business: I don't believe he ever
did speak a harsh word to her.  He took her education entirely on
himself, and made it an amusement.  Fortunately, curiosity and a quick
intellect made her an apt scholar: she learned rapidly and eagerly, and
did honour to his teaching.

Till she reached the age of thirteen she had not once been beyond the
range of the park by herself.  Mr. Linton would take her with him a mile
or so outside, on rare occasions; but he trusted her to no one else.
Gimmerton was an unsubstantial name in her ears; the chapel, the only
building she had approached or entered, except her own home.  Wuthering
Heights and Mr. Heathcliff did not exist for her: she was a perfect
recluse; and, apparently, perfectly contented.  Sometimes, indeed, while
surveying the country from her nursery window, she would observe--

'Ellen, how long will it be before I can walk to the top of those hills?
I wonder what lies on the other side--is it the sea?'

'No, Miss Cathy,' I would answer; 'it is hills again, just like these.'

'And what are those golden rocks like when you stand under them?' she
once asked.

The abrupt descent of Penistone Crags particularly attracted her notice;
especially when the setting sun shone on it and the topmost heights, and
the whole extent of landscape besides lay in shadow.  I explained that
they were bare masses of stone, with hardly enough earth in their clefts
to nourish a stunted tree.

'And why are they bright so long after it is evening here?' she pursued.

'Because they are a great deal higher up than we are,' replied I; 'you
could not climb them, they are too high and steep.  In winter the frost
is always there before it comes to us; and deep into summer I have found
snow under that black hollow on the north-east side!'

'Oh, you have been on them!' she cried gleefully.  'Then I can go, too,
when I am a woman.  Has papa been, Ellen?'

'Papa would tell you, Miss,' I answered, hastily, 'that they are not
worth the trouble of visiting.  The moors, where you ramble with him, are
much nicer; and Thrushcross Park is the finest place in the world.'

'But I know the park, and I don't know those,' she murmured to herself.
'And I should delight to look round me from the brow of that tallest
point: my little pony Minny shall take me some time.'

One of the maids mentioning the Fairy Cave, quite turned her head with a
desire to fulfil this project: she teased Mr. Linton about it; and he
promised she should have the journey when she got older.  But Miss
Catherine measured her age by months, and, 'Now, am I old enough to go to
Penistone Crags?' was the constant question in her mouth.  The road
thither wound close by Wuthering Heights.  Edgar had not the heart to
pass it; so she received as constantly the answer, 'Not yet, love: not
yet.'

I said Mrs. Heathcliff lived above a dozen years after quitting her
husband.  Her family were of a delicate constitution: she and Edgar both
lacked the ruddy health that you will generally meet in these parts.  What
her last illness was, I am not certain: I conjecture, they died of the
same thing, a kind of fever, slow at its commencement, but incurable, and
rapidly consuming life towards the close.  She wrote to inform her
brother of the probable conclusion of a four-months' indisposition under
which she had suffered, and entreated him to come to her, if possible;
for she had much to settle, and she wished to bid him adieu, and deliver
Linton safely into his hands.  Her hope was that Linton might be left
with him, as he had been with her: his father, she would fain convince
herself, had no desire to assume the burden of his maintenance or
education.  My master hesitated not a moment in complying with her
request: reluctant as he was to leave home at ordinary calls, he flew to
answer this; commanding Catherine to my peculiar vigilance, in his
absence, with reiterated orders that she must not wander out of the park,
even under my escort he did not calculate on her going unaccompanied.

He was away three weeks.  The first day or two my charge sat in a corner
of the library, too sad for either reading or playing: in that quiet
state she caused me little trouble; but it was succeeded by an interval
of impatient, fretful weariness; and being too busy, and too old then, to
run up and down amusing her, I hit on a method by which she might
entertain herself.  I used to send her on her travels round the
grounds--now on foot, and now on a pony; indulging her with a patient
audience of all her real and imaginary adventures when she returned.

The summer shone in full prime; and she took such a taste for this
solitary rambling that she often contrived to remain out from breakfast
till tea; and then the evenings were spent in recounting her fanciful
tales.  I did not fear her breaking bounds; because the gates were
generally locked, and I thought she would scarcely venture forth alone,
if they had stood wide open.  Unluckily, my confidence proved misplaced.
Catherine came to me, one morning, at eight o'clock, and said she was
that day an Arabian merchant, going to cross the Desert with his caravan;
and I must give her plenty of provision for herself and beasts: a horse,
and three camels, personated by a large hound and a couple of pointers.  I
got together good store of dainties, and slung them in a basket on one
side of the saddle; and she sprang up as gay as a fairy, sheltered by her
wide-brimmed hat and gauze veil from the July sun, and trotted off with a
merry laugh, mocking my cautious counsel to avoid galloping, and come
back early.  The naughty thing never made her appearance at tea.  One
traveller, the hound, being an old dog and fond of its ease, returned;
but neither Cathy, nor the pony, nor the two pointers were visible in any
direction: I despatched emissaries down this path, and that path, and at
last went wandering in search of her myself.  There was a labourer
working at a fence round a plantation, on the borders of the grounds.  I
inquired of him if he had seen our young lady.

'I saw her at morn,' he replied: 'she would have me to cut her a hazel
switch, and then she leapt her Galloway over the hedge yonder, where it
is lowest, and galloped out of sight.'

You may guess how I felt at hearing this news.  It struck me directly she
must have started for Penistone Crags.  'What will become of her?' I
ejaculated, pushing through a gap which the man was repairing, and making
straight to the high-road.  I walked as if for a wager, mile after mile,
till a turn brought me in view of the Heights; but no Catherine could I
detect, far or near.  The Crags lie about a mile and a half beyond Mr.
Heathcliff's place, and that is four from the Grange, so I began to fear
night would fall ere I could reach them.  'And what if she should have
slipped in clambering among them,' I reflected, 'and been killed, or
broken some of her bones?'  My suspense was truly painful; and, at first,
it gave me delightful relief to observe, in hurrying by the farmhouse,
Charlie, the fiercest of the pointers, lying under a window, with swelled
head and bleeding ear.  I opened the wicket and ran to the door, knocking
vehemently for admittance.  A woman whom I knew, and who formerly lived
at Gimmerton, answered: she had been servant there since the death of Mr.
Earnshaw.

'Ah,' said she, 'you are come a-seeking your little mistress!  Don't be
frightened.  She's here safe: but I'm glad it isn't the master.'

'He is not at home then, is he?' I panted, quite breathless with quick
walking and alarm.

'No, no,' she replied: 'both he and Joseph are off, and I think they
won't return this hour or more.  Step in and rest you a bit.'

I entered, and beheld my stray lamb seated on the hearth, rocking herself
in a little chair that had been her mother's when a child.  Her hat was
hung against the wall, and she seemed perfectly at home, laughing and
chattering, in the best spirits imaginable, to Hareton--now a great,
strong lad of eighteen--who stared at her with considerable curiosity and
astonishment: comprehending precious little of the fluent succession of
remarks and questions which her tongue never ceased pouring forth.

'Very well, Miss!' I exclaimed, concealing my joy under an angry
countenance.  'This is your last ride, till papa comes back.  I'll not
trust you over the threshold again, you naughty, naughty girl!'

'Aha, Ellen!' she cried, gaily, jumping up and running to my side.  'I
shall have a pretty story to tell to-night; and so you've found me out.
Have you ever been here in your life before?'

'Put that hat on, and home at once,' said I.  'I'm dreadfully grieved at
you, Miss Cathy: you've done extremely wrong!  It's no use pouting and
crying: that won't repay the trouble I've had, scouring the country after
you.  To think how Mr. Linton charged me to keep you in; and you stealing
off so!  It shows you are a cunning little fox, and nobody will put faith
in you any more.'

'What have I done?' sobbed she, instantly checked.  'Papa charged me
nothing: he'll not scold me, Ellen--he's never cross, like you!'

'Come, come!' I repeated.  'I'll tie the riband.  Now, let us have no
petulance.  Oh, for shame!  You thirteen years old, and such a baby!'

This exclamation was caused by her pushing the hat from her head, and
retreating to the chimney out of my reach.

'Nay,' said the servant, 'don't be hard on the bonny lass, Mrs. Dean.  We
made her stop: she'd fain have ridden forwards, afeard you should be
uneasy.  Hareton offered to go with her, and I thought he should: it's a
wild road over the hills.'

Hareton, during the discussion, stood with his hands in his pockets, too
awkward to speak; though he looked as if he did not relish my intrusion.

'How long am I to wait?' I continued, disregarding the woman's
interference.  'It will be dark in ten minutes.  Where is the pony, Miss
Cathy?  And where is Phoenix?  I shall leave you, unless you be quick; so
please yourself.'

'The pony is in the yard,' she replied, 'and Phoenix is shut in there.
He's bitten--and so is Charlie.  I was going to tell you all about it;
but you are in a bad temper, and don't deserve to hear.'

I picked up her hat, and approached to reinstate it; but perceiving that
the people of the house took her part, she commenced capering round the
room; and on my giving chase, ran like a mouse over and under and behind
the furniture, rendering it ridiculous for me to pursue.  Hareton and the
woman laughed, and she joined them, and waxed more impertinent still;
till I cried, in great irritation,--'Well, Miss Cathy, if you were aware
whose house this is you'd be glad enough to get out.'

'It's _your_ father's, isn't it?' said she, turning to Hareton.

'Nay,' he replied, looking down, and blushing bashfully.

He could not stand a steady gaze from her eyes, though they were just his
own.

'Whose then--your master's?' she asked.

He coloured deeper, with a different feeling, muttered an oath, and
turned away.

'Who is his master?' continued the tiresome girl, appealing to me.  'He
talked about "our house," and "our folk."  I thought he had been the
owner's son.  And he never said Miss: he should have done, shouldn't he,
if he's a servant?'

Hareton grew black as a thunder-cloud at this childish speech.  I
silently shook my questioner, and at last succeeded in equipping her for
departure.

'Now, get my horse,' she said, addressing her unknown kinsman as she
would one of the stable-boys at the Grange.  'And you may come with me.  I
want to see where the goblin-hunter rises in the marsh, and to hear about
the _fairishes_, as you call them: but make haste!  What's the matter?
Get my horse, I say.'

'I'll see thee damned before I be _thy_ servant!' growled the lad.

'You'll see me _what_!' asked Catherine in surprise.

'Damned--thou saucy witch!' he replied.

'There, Miss Cathy! you see you have got into pretty company,' I
interposed.  'Nice words to be used to a young lady!  Pray don't begin to
dispute with him.  Come, let us seek for Minny ourselves, and begone.'

'But, Ellen,' cried she, staring fixed in astonishment, 'how dare he
speak so to me?  Mustn't he be made to do as I ask him?  You wicked
creature, I shall tell papa what you said.--Now, then!'

Hareton did not appear to feel this threat; so the tears sprang into her
eyes with indignation.  'You bring the pony,' she exclaimed, turning to
the woman, 'and let my dog free this moment!'

'Softly, Miss,' answered she addressed; 'you'll lose nothing by being
civil.  Though Mr. Hareton, there, be not the master's son, he's your
cousin: and I was never hired to serve you.'

'_He_ my cousin!' cried Cathy, with a scornful laugh.

'Yes, indeed,' responded her reprover.

'Oh, Ellen! don't let them say such things,' she pursued in great
trouble.  'Papa is gone to fetch my cousin from London: my cousin is a
gentleman's son.  That my--' she stopped, and wept outright; upset at the
bare notion of relationship with such a clown.

'Hush, hush!' I whispered; 'people can have many cousins and of all
sorts, Miss Cathy, without being any the worse for it; only they needn't
keep their company, if they be disagreeable and bad.'

'He's not--he's not my cousin, Ellen!' she went on, gathering fresh grief
from reflection, and flinging herself into my arms for refuge from the
idea.

I was much vexed at her and the servant for their mutual revelations;
having no doubt of Linton's approaching arrival, communicated by the
former, being reported to Mr. Heathcliff; and feeling as confident that
Catherine's first thought on her father's return would be to seek an
explanation of the latter's assertion concerning her rude-bred kindred.
Hareton, recovering from his disgust at being taken for a servant, seemed
moved by her distress; and, having fetched the pony round to the door, he
took, to propitiate her, a fine crooked-legged terrier whelp from the
kennel, and putting it into her hand, bid her whist! for he meant nought.
Pausing in her lamentations, she surveyed him with a glance of awe and
horror, then burst forth anew.

I could scarcely refrain from smiling at this antipathy to the poor
fellow; who was a well-made, athletic youth, good-looking in features,
and stout and healthy, but attired in garments befitting his daily
occupations of working on the farm and lounging among the moors after
rabbits and game.  Still, I thought I could detect in his physiognomy a
mind owning better qualities than his father ever possessed.  Good things
lost amid a wilderness of weeds, to be sure, whose rankness far
over-topped their neglected growth; yet, notwithstanding, evidence of a
wealthy soil, that might yield luxuriant crops under other and favourable
circumstances.  Mr. Heathcliff, I believe, had not treated him physically
ill; thanks to his fearless nature, which offered no temptation to that
course of oppression: he had none of the timid susceptibility that would
have given zest to ill-treatment, in Heathcliff's judgment.  He appeared
to have bent his malevolence on making him a brute: he was never taught
to read or write; never rebuked for any bad habit which did not annoy his
keeper; never led a single step towards virtue, or guarded by a single
precept against vice.  And from what I heard, Joseph contributed much to
his deterioration, by a narrow-minded partiality which prompted him to
flatter and pet him, as a boy, because he was the head of the old family.
And as he had been in the habit of accusing Catherine Earnshaw and
Heathcliff, when children, of putting the master past his patience, and
compelling him to seek solace in drink by what he termed their 'offald
ways,' so at present he laid the whole burden of Hareton's faults on the
shoulders of the usurper of his property.  If the lad swore, he wouldn't
correct him: nor however culpably he behaved.  It gave Joseph
satisfaction, apparently, to watch him go the worst lengths: he allowed
that the lad was ruined: that his soul was abandoned to perdition; but
then he reflected that Heathcliff must answer for it.  Hareton's blood
would be required at his hands; and there lay immense consolation in that
thought.  Joseph had instilled into him a pride of name, and of his
lineage; he would, had he dared, have fostered hate between him and the
present owner of the Heights: but his dread of that owner amounted to
superstition; and he confined his feelings regarding him to muttered
innuendoes and private comminations.  I don't pretend to be intimately
acquainted with the mode of living customary in those days at Wuthering
Heights: I only speak from hearsay; for I saw little.  The villagers
affirmed Mr. Heathcliff was _near_, and a cruel hard landlord to his
tenants; but the house, inside, had regained its ancient aspect of
comfort under female management, and the scenes of riot common in
Hindley's time were not now enacted within its walls.  The master was too
gloomy to seek companionship with any people, good or bad; and he is yet.

This, however, is not making progress with my story.  Miss Cathy rejected
the peace-offering of the terrier, and demanded her own dogs, Charlie and
Phoenix.  They came limping and hanging their heads; and we set out for
home, sadly out of sorts, every one of us.  I could not wring from my
little lady how she had spent the day; except that, as I supposed, the
goal of her pilgrimage was Penistone Crags; and she arrived without
adventure to the gate of the farm-house, when Hareton happened to issue
forth, attended by some canine followers, who attacked her train.  They
had a smart battle, before their owners could separate them: that formed
an introduction.  Catherine told Hareton who she was, and where she was
going; and asked him to show her the way: finally, beguiling him to
accompany her.  He opened the mysteries of the Fairy Cave, and twenty
other queer places.  But, being in disgrace, I was not favoured with a
description of the interesting objects she saw.  I could gather, however,
that her guide had been a favourite till she hurt his feelings by
addressing him as a servant; and Heathcliff's housekeeper hurt hers by
calling him her cousin.  Then the language he had held to her rankled in
her heart; she who was always 'love,' and 'darling,' and 'queen,' and
'angel,' with everybody at the Grange, to be insulted so shockingly by a
stranger!  She did not comprehend it; and hard work I had to obtain a
promise that she would not lay the grievance before her father.  I
explained how he objected to the whole household at the Heights, and how
sorry he would be to find she had been there; but I insisted most on the
fact, that if she revealed my negligence of his orders, he would perhaps
be so angry that I should have to leave; and Cathy couldn't bear that
prospect: she pledged her word, and kept it for my sake.  After all, she
was a sweet little girl.


CHAPTER XIX


A letter, edged with black, announced the day of my master's return.
Isabella was dead; and he wrote to bid me get mourning for his daughter,
and arrange a room, and other accommodations, for his youthful nephew.
Catherine ran wild with joy at the idea of welcoming her father back; and
indulged most sanguine anticipations of the innumerable excellencies of
her 'real' cousin.  The evening of their expected arrival came.  Since
early morning she had been busy ordering her own small affairs; and now
attired in her new black frock--poor thing! her aunt's death impressed
her with no definite sorrow--she obliged me, by constant worrying, to
walk with her down through the grounds to meet them.

'Linton is just six months younger than I am,' she chattered, as we
strolled leisurely over the swells and hollows of mossy turf, under
shadow of the trees.  'How delightful it will be to have him for a
playfellow!  Aunt Isabella sent papa a beautiful lock of his hair; it was
lighter than mine--more flaxen, and quite as fine.  I have it carefully
preserved in a little glass box; and I've often thought what a pleasure
it would be to see its owner.  Oh! I am happy--and papa, dear, dear papa!
Come, Ellen, let us run! come, run.'

She ran, and returned and ran again, many times before my sober footsteps
reached the gate, and then she seated herself on the grassy bank beside
the path, and tried to wait patiently; but that was impossible: she
couldn't be still a minute.

'How long they are!' she exclaimed.  'Ah, I see, some dust on the
road--they are coming!  No!  When will they be here?  May we not go a
little way--half a mile, Ellen, only just half a mile?  Do say Yes: to
that clump of birches at the turn!'

I refused staunchly.  At length her suspense was ended: the travelling
carriage rolled in sight.  Miss Cathy shrieked and stretched out her arms
as soon as she caught her father's face looking from the window.  He
descended, nearly as eager as herself; and a considerable interval
elapsed ere they had a thought to spare for any but themselves.  While
they exchanged caresses I took a peep in to see after Linton.  He was
asleep in a corner, wrapped in a warm, fur-lined cloak, as if it had been
winter.  A pale, delicate, effeminate boy, who might have been taken for
my master's younger brother, so strong was the resemblance: but there was
a sickly peevishness in his aspect that Edgar Linton never had.  The
latter saw me looking; and having shaken hands, advised me to close the
door, and leave him undisturbed; for the journey had fatigued him.  Cathy
would fain have taken one glance, but her father told her to come, and
they walked together up the park, while I hastened before to prepare the
servants.

'Now, darling,' said Mr. Linton, addressing his daughter, as they halted
at the bottom of the front steps: 'your cousin is not so strong or so
merry as you are, and he has lost his mother, remember, a very short time
since; therefore, don't expect him to play and run about with you
directly.  And don't harass him much by talking: let him be quiet this
evening, at least, will you?'

'Yes, yes, papa,' answered Catherine: 'but I do want to see him; and he
hasn't once looked out.'

The carriage stopped; and the sleeper being roused, was lifted to the
ground by his uncle.

'This is your cousin Cathy, Linton,' he said, putting their little hands
together.  'She's fond of you already; and mind you don't grieve her by
crying to-night.  Try to be cheerful now; the travelling is at an end,
and you have nothing to do but rest and amuse yourself as you please.'

'Let me go to bed, then,' answered the boy, shrinking from Catherine's
salute; and he put his fingers to remove incipient tears.

'Come, come, there's a good child,' I whispered, leading him in.  'You'll
make her weep too--see how sorry she is for you!'

I do not know whether it was sorrow for him, but his cousin put on as sad
a countenance as himself, and returned to her father.  All three entered,
and mounted to the library, where tea was laid ready.  I proceeded to
remove Linton's cap and mantle, and placed him on a chair by the table;
but he was no sooner seated than he began to cry afresh.  My master
inquired what was the matter.

'I can't sit on a chair,' sobbed the boy.

'Go to the sofa, then, and Ellen shall bring you some tea,' answered his
uncle patiently.

He had been greatly tried, during the journey, I felt convinced, by his
fretful ailing charge.  Linton slowly trailed himself off, and lay down.
Cathy carried a footstool and her cup to his side.  At first she sat
silent; but that could not last: she had resolved to make a pet of her
little cousin, as she would have him to be; and she commenced stroking
his curls, and kissing his cheek, and offering him tea in her saucer,
like a baby.  This pleased him, for he was not much better: he dried his
eyes, and lightened into a faint smile.

'Oh, he'll do very well,' said the master to me, after watching them a
minute.  'Very well, if we can keep him, Ellen.  The company of a child
of his own age will instil new spirit into him soon, and by wishing for
strength he'll gain it.'

'Ay, if we can keep him!' I mused to myself; and sore misgivings came
over me that there was slight hope of that.  And then, I thought, how
ever will that weakling live at Wuthering Heights?  Between his father
and Hareton, what playmates and instructors they'll be.  Our doubts were
presently decided--even earlier than I expected.  I had just taken the
children up-stairs, after tea was finished, and seen Linton asleep--he
would not suffer me to leave him till that was the case--I had come down,
and was standing by the table in the hall, lighting a bedroom candle for
Mr. Edgar, when a maid stepped out of the kitchen and informed me that
Mr. Heathcliff's servant Joseph was at the door, and wished to speak with
the master.

'I shall ask him what he wants first,' I said, in considerable
trepidation.  'A very unlikely hour to be troubling people, and the
instant they have returned from a long journey.  I don't think the master
can see him.'

Joseph had advanced through the kitchen as I uttered these words, and now
presented himself in the hall.  He was donned in his Sunday garments,
with his most sanctimonious and sourest face, and, holding his hat in one
hand, and his stick in the other, he proceeded to clean his shoes on the
mat.

'Good-evening, Joseph,' I said, coldly.  'What business brings you here
to-night?'

'It's Maister Linton I mun spake to,' he answered, waving me disdainfully
aside.

'Mr. Linton is going to bed; unless you have something particular to say,
I'm sure he won't hear it now,' I continued.  'You had better sit down in
there, and entrust your message to me.'

'Which is his rahm?' pursued the fellow, surveying the range of closed
doors.

I perceived he was bent on refusing my mediation, so very reluctantly I
went up to the library, and announced the unseasonable visitor, advising
that he should be dismissed till next day.  Mr. Linton had no time to
empower me to do so, for Joseph mounted close at my heels, and, pushing
into the apartment, planted himself at the far side of the table, with
his two fists clapped on the head of his stick, and began in an elevated
tone, as if anticipating opposition--

'Hathecliff has sent me for his lad, and I munn't goa back 'bout him.'

Edgar Linton was silent a minute; an expression of exceeding sorrow
overcast his features: he would have pitied the child on his own account;
but, recalling Isabella's hopes and fears, and anxious wishes for her
son, and her commendations of him to his care, he grieved bitterly at the
prospect of yielding him up, and searched in his heart how it might be
avoided.  No plan offered itself: the very exhibition of any desire to
keep him would have rendered the claimant more peremptory: there was
nothing left but to resign him.  However, he was not going to rouse him
from his sleep.

'Tell Mr. Heathcliff,' he answered calmly, 'that his son shall come to
Wuthering Heights to-morrow.  He is in bed, and too tired to go the
distance now.  You may also tell him that the mother of Linton desired
him to remain under my guardianship; and, at present, his health is very
precarious.'

'Noa!' said Joseph, giving a thud with his prop on the floor, and
assuming an authoritative air.  'Noa! that means naught.  Hathecliff maks
noa 'count o' t' mother, nor ye norther; but he'll heu' his lad; und I
mun tak' him--soa now ye knaw!'

'You shall not to-night!' answered Linton decisively.  'Walk down stairs
at once, and repeat to your master what I have said.  Ellen, show him
down.  Go--'

And, aiding the indignant elder with a lift by the arm, he rid the room
of him and closed the door.

'Varrah weell!' shouted Joseph, as he slowly drew off.  'To-morn, he's
come hisseln, and thrust _him_ out, if ye darr!'


CHAPTER XX


To obviate the danger of this threat being fulfilled, Mr. Linton
commissioned me to take the boy home early, on Catherine's pony; and,
said he--'As we shall now have no influence over his destiny, good or
bad, you must say nothing of where he is gone to my daughter: she cannot
associate with him hereafter, and it is better for her to remain in
ignorance of his proximity; lest she should be restless, and anxious to
visit the Heights.  Merely tell her his father sent for him suddenly, and
he has been obliged to leave us.'

Linton was very reluctant to be roused from his bed at five o'clock, and
astonished to be informed that he must prepare for further travelling;
but I softened off the matter by stating that he was going to spend some
time with his father, Mr. Heathcliff, who wished to see him so much, he
did not like to defer the pleasure till he should recover from his late
journey.

'My father!' he cried, in strange perplexity.  'Mamma never told me I had
a father.  Where does he live?  I'd rather stay with uncle.'

'He lives a little distance from the Grange,' I replied; 'just beyond
those hills: not so far, but you may walk over here when you get hearty.
And you should be glad to go home, and to see him.  You must try to love
him, as you did your mother, and then he will love you.'

'But why have I not heard of him before?' asked Linton.  'Why didn't
mamma and he live together, as other people do?'

'He had business to keep him in the north,' I answered, 'and your
mother's health required her to reside in the south.'

'And why didn't mamma speak to me about him?' persevered the child.  'She
often talked of uncle, and I learnt to love him long ago.  How am I to
love papa?  I don't know him.'

'Oh, all children love their parents,' I said.  'Your mother, perhaps,
thought you would want to be with him if she mentioned him often to you.
Let us make haste.  An early ride on such a beautiful morning is much
preferable to an hour's more sleep.'

'Is _she_ to go with us,' he demanded, 'the little girl I saw yesterday?'

'Not now,' replied I.

'Is uncle?' he continued.

'No, I shall be your companion there,' I said.

Linton sank back on his pillow and fell into a brown study.

'I won't go without uncle,' he cried at length: 'I can't tell where you
mean to take me.'

I attempted to persuade him of the naughtiness of showing reluctance to
meet his father; still he obstinately resisted any progress towards
dressing, and I had to call for my master's assistance in coaxing him out
of bed.  The poor thing was finally got off, with several delusive
assurances that his absence should be short: that Mr. Edgar and Cathy
would visit him, and other promises, equally ill-founded, which I
invented and reiterated at intervals throughout the way.  The pure
heather-scented air, the bright sunshine, and the gentle canter of Minny,
relieved his despondency after a while.  He began to put questions
concerning his new home, and its inhabitants, with greater interest and
liveliness.

'Is Wuthering Heights as pleasant a place as Thrushcross Grange?' he
inquired, turning to take a last glance into the valley, whence a light
mist mounted and formed a fleecy cloud on the skirts of the blue.

'It is not so buried in trees,' I replied, 'and it is not quite so large,
but you can see the country beautifully all round; and the air is
healthier for you--fresher and drier.  You will, perhaps, think the
building old and dark at first; though it is a respectable house: the
next best in the neighbourhood.  And you will have such nice rambles on
the moors.  Hareton Earnshaw--that is, Miss Cathy's other cousin, and so
yours in a manner--will show you all the sweetest spots; and you can
bring a book in fine weather, and make a green hollow your study; and,
now and then, your uncle may join you in a walk: he does, frequently,
walk out on the hills.'

'And what is my father like?' he asked.  'Is he as young and handsome as
uncle?'

'He's as young,' said I; 'but he has black hair and eyes, and looks
sterner; and he is taller and bigger altogether.  He'll not seem to you
so gentle and kind at first, perhaps, because it is not his way: still,
mind you, be frank and cordial with him; and naturally he'll be fonder of
you than any uncle, for you are his own.'

'Black hair and eyes!' mused Linton.  'I can't fancy him.  Then I am not
like him, am I?'

'Not much,' I answered: not a morsel, I thought, surveying with regret
the white complexion and slim frame of my companion, and his large
languid eyes--his mother's eyes, save that, unless a morbid touchiness
kindled them a moment, they had not a vestige of her sparkling spirit.

'How strange that he should never come to see mamma and me!' he murmured.
'Has he ever seen me?  If he has, I must have been a baby.  I remember
not a single thing about him!'

'Why, Master Linton,' said I, 'three hundred miles is a great distance;
and ten years seem very different in length to a grown-up person compared
with what they do to you.  It is probable Mr. Heathcliff proposed going
from summer to summer, but never found a convenient opportunity; and now
it is too late.  Don't trouble him with questions on the subject: it will
disturb him, for no good.'

The boy was fully occupied with his own cogitations for the remainder of
the ride, till we halted before the farmhouse garden-gate.  I watched to
catch his impressions in his countenance.  He surveyed the carved front
and low-browed lattices, the straggling gooseberry-bushes and crooked
firs, with solemn intentness, and then shook his head: his private
feelings entirely disapproved of the exterior of his new abode.  But he
had sense to postpone complaining: there might be compensation within.
Before he dismounted, I went and opened the door.  It was half-past six;
the family had just finished breakfast: the servant was clearing and
wiping down the table.  Joseph stood by his master's chair telling some
tale concerning a lame horse; and Hareton was preparing for the hayfield.

'Hallo, Nelly!' said Mr. Heathcliff, when he saw me.  'I feared I should
have to come down and fetch my property myself.  You've brought it, have
you?  Let us see what we can make of it.'

He got up and strode to the door: Hareton and Joseph followed in gaping
curiosity.  Poor Linton ran a frightened eye over the faces of the three.

'Sure-ly,' said Joseph after a grave inspection, 'he's swopped wi' ye,
Maister, an' yon's his lass!'

Heathcliff, having stared his son into an ague of confusion, uttered a
scornful laugh.
[truncated: 249,720 more chars]
